# Supplementary material for: The Developmental Transcriptome of the Mosquito Aedes aegypti, an Invasive Species and Major Arbovirus Vector
Source: G3 (Bethesda). 2013 Sep 1;3(9):1493–509. doi: 10.1534/g3.113.006742 (PMC3755910; doi:10.1534/g3.113.006742)
Supplement: Supporting Information [file supp_g3.113.006742_FileS1.zip › Supplementary_File_1_newIsoforms_GTF.gtf]

supercont1.1	Cufflinks	exon	67596	67696	.	+	.	gene_id "XLOC_000002"; transcript_id "TCONS_00000004"; exon_number "1"; gene_name "AAEL000024"; oId "CUFF.3.2"; nearest_ref "AAEL000024-RA"; class_code "j"; tss_id "TSS3";
supercont1.1	Cufflinks	exon	68068	68188	.	+	.	gene_id "XLOC_000002"; transcript_id "TCONS_00000004"; exon_number "2"; gene_name "AAEL000024"; oId "CUFF.3.2"; nearest_ref "AAEL000024-RA"; class_code "j"; tss_id "TSS3";
supercont1.1	Cufflinks	exon	68248	68492	.	+	.	gene_id "XLOC_000002"; transcript_id "TCONS_00000004"; exon_number "3"; gene_name "AAEL000024"; oId "CUFF.3.2"; nearest_ref "AAEL000024-RA"; class_code "j"; tss_id "TSS3";
supercont1.1	Cufflinks	exon	78190	78879	.	+	.	gene_id "XLOC_000002"; transcript_id "TCONS_00000004"; exon_number "4"; gene_name "AAEL000024"; oId "CUFF.3.2"; nearest_ref "AAEL000024-RA"; class_code "j"; tss_id "TSS3";
supercont1.1	Cufflinks	exon	79230	79304	.	+	.	gene_id "XLOC_000002"; transcript_id "TCONS_00000004"; exon_number "5"; gene_name "AAEL000024"; oId "CUFF.3.2"; nearest_ref "AAEL000024-RA"; class_code "j"; tss_id "TSS3";
supercont1.1	Cufflinks	exon	79389	79596	.	+	.	gene_id "XLOC_000002"; transcript_id "TCONS_00000004"; exon_number "6"; gene_name "AAEL000024"; oId "CUFF.3.2"; nearest_ref "AAEL000024-RA"; class_code "j"; tss_id "TSS3";
supercont1.1	Cufflinks	exon	281441	281900	.	+	.	gene_id "XLOC_000005"; transcript_id "TCONS_00000009"; exon_number "1"; gene_name "AAEL000079"; oId "CUFF.8.3"; nearest_ref "AAEL000079-RA"; class_code "j"; tss_id "TSS6";
supercont1.1	Cufflinks	exon	322301	323178	.	+	.	gene_id "XLOC_000005"; transcript_id "TCONS_00000009"; exon_number "2"; gene_name "AAEL000079"; oId "CUFF.8.3"; nearest_ref "AAEL000079-RA"; class_code "j"; tss_id "TSS6";
supercont1.1	Cufflinks	exon	365519	366979	.	+	.	gene_id "XLOC_000005"; transcript_id "TCONS_00000009"; exon_number "3"; gene_name "AAEL000079"; oId "CUFF.8.3"; nearest_ref "AAEL000079-RA"; class_code "j"; tss_id "TSS6";
supercont1.1	Cufflinks	exon	377341	378002	.	+	.	gene_id "XLOC_000005"; transcript_id "TCONS_00000009"; exon_number "4"; gene_name "AAEL000079"; oId "CUFF.8.3"; nearest_ref "AAEL000079-RA"; class_code "j"; tss_id "TSS6";
supercont1.1	Cufflinks	exon	378174	380180	.	+	.	gene_id "XLOC_000005"; transcript_id "TCONS_00000009"; exon_number "5"; gene_name "AAEL000079"; oId "CUFF.8.3"; nearest_ref "AAEL000079-RA"; class_code "j"; tss_id "TSS6";
supercont1.1	Cufflinks	exon	382693	384202	.	+	.	gene_id "XLOC_000005"; transcript_id "TCONS_00000009"; exon_number "6"; gene_name "AAEL000079"; oId "CUFF.8.3"; nearest_ref "AAEL000079-RA"; class_code "j"; tss_id "TSS6";
supercont1.1	Cufflinks	exon	389885	391818	.	+	.	gene_id "XLOC_000005"; transcript_id "TCONS_00000009"; exon_number "7"; gene_name "AAEL000079"; oId "CUFF.8.3"; nearest_ref "AAEL000079-RA"; class_code "j"; tss_id "TSS6";
supercont1.1	Cufflinks	exon	281441	281894	.	+	.	gene_id "XLOC_000005"; transcript_id "TCONS_00000010"; exon_number "1"; gene_name "AAEL000079"; oId "CUFF.8.4"; nearest_ref "AAEL000079-RA"; class_code "j"; tss_id "TSS6";
supercont1.1	Cufflinks	exon	322295	323178	.	+	.	gene_id "XLOC_000005"; transcript_id "TCONS_00000010"; exon_number "2"; gene_name "AAEL000079"; oId "CUFF.8.4"; nearest_ref "AAEL000079-RA"; class_code "j"; tss_id "TSS6";
supercont1.1	Cufflinks	exon	365519	366979	.	+	.	gene_id "XLOC_000005"; transcript_id "TCONS_00000010"; exon_number "3"; gene_name "AAEL000079"; oId "CUFF.8.4"; nearest_ref "AAEL000079-RA"; class_code "j"; tss_id "TSS6";
supercont1.1	Cufflinks	exon	377341	378002	.	+	.	gene_id "XLOC_000005"; transcript_id "TCONS_00000010"; exon_number "4"; gene_name "AAEL000079"; oId "CUFF.8.4"; nearest_ref "AAEL000079-RA"; class_code "j"; tss_id "TSS6";
supercont1.1	Cufflinks	exon	378174	380180	.	+	.	gene_id "XLOC_000005"; transcript_id "TCONS_00000010"; exon_number "5"; gene_name "AAEL000079"; oId "CUFF.8.4"; nearest_ref "AAEL000079-RA"; class_code "j"; tss_id "TSS6";
supercont1.1	Cufflinks	exon	382693	384202	.	+	.	gene_id "XLOC_000005"; transcript_id "TCONS_00000010"; exon_number "6"; gene_name "AAEL000079"; oId "CUFF.8.4"; nearest_ref "AAEL000079-RA"; class_code "j"; tss_id "TSS6";
supercont1.1	Cufflinks	exon	389888	391818	.	+	.	gene_id "XLOC_000005"; transcript_id "TCONS_00000010"; exon_number "7"; gene_name "AAEL000079"; oId "CUFF.8.4"; nearest_ref "AAEL000079-RA"; class_code "j"; tss_id "TSS6";
supercont1.1	Cufflinks	exon	281441	281900	.	+	.	gene_id "XLOC_000005"; transcript_id "TCONS_00000008"; exon_number "1"; gene_name "AAEL000079"; oId "CUFF.8.2"; nearest_ref "AAEL000079-RA"; class_code "j"; tss_id "TSS6";
supercont1.1	Cufflinks	exon	322301	323178	.	+	.	gene_id "XLOC_000005"; transcript_id "TCONS_00000008"; exon_number "2"; gene_name "AAEL000079"; oId "CUFF.8.2"; nearest_ref "AAEL000079-RA"; class_code "j"; tss_id "TSS6";
supercont1.1	Cufflinks	exon	365519	366979	.	+	.	gene_id "XLOC_000005"; transcript_id "TCONS_00000008"; exon_number "3"; gene_name "AAEL000079"; oId "CUFF.8.2"; nearest_ref "AAEL000079-RA"; class_code "j"; tss_id "TSS6";
supercont1.1	Cufflinks	exon	377341	378002	.	+	.	gene_id "XLOC_000005"; transcript_id "TCONS_00000008"; exon_number "4"; gene_name "AAEL000079"; oId "CUFF.8.2"; nearest_ref "AAEL000079-RA"; class_code "j"; tss_id "TSS6";
supercont1.1	Cufflinks	exon	378174	380180	.	+	.	gene_id "XLOC_000005"; transcript_id "TCONS_00000008"; exon_number "5"; gene_name "AAEL000079"; oId "CUFF.8.2"; nearest_ref "AAEL000079-RA"; class_code "j"; tss_id "TSS6";
supercont1.1	Cufflinks	exon	382693	384202	.	+	.	gene_id "XLOC_000005"; transcript_id "TCONS_00000008"; exon_number "6"; gene_name "AAEL000079"; oId "CUFF.8.2"; nearest_ref "AAEL000079-RA"; class_code "j"; tss_id "TSS6";
supercont1.1	Cufflinks	exon	389888	391818	.	+	.	gene_id "XLOC_000005"; transcript_id "TCONS_00000008"; exon_number "7"; gene_name "AAEL000079"; oId "CUFF.8.2"; nearest_ref "AAEL000079-RA"; class_code "j"; tss_id "TSS6";
supercont1.1	Cufflinks	exon	281441	281894	.	+	.	gene_id "XLOC_000005"; transcript_id "TCONS_00000007"; exon_number "1"; gene_name "AAEL000079"; oId "CUFF.8.1"; nearest_ref "AAEL000079-RA"; class_code "j"; tss_id "TSS6";
supercont1.1	Cufflinks	exon	322295	323178	.	+	.	gene_id "XLOC_000005"; transcript_id "TCONS_00000007"; exon_number "2"; gene_name "AAEL000079"; oId "CUFF.8.1"; nearest_ref "AAEL000079-RA"; class_code "j"; tss_id "TSS6";
supercont1.1	Cufflinks	exon	365519	366979	.	+	.	gene_id "XLOC_000005"; transcript_id "TCONS_00000007"; exon_number "3"; gene_name "AAEL000079"; oId "CUFF.8.1"; nearest_ref "AAEL000079-RA"; class_code "j"; tss_id "TSS6";
supercont1.1	Cufflinks	exon	377341	378002	.	+	.	gene_id "XLOC_000005"; transcript_id "TCONS_00000007"; exon_number "4"; gene_name "AAEL000079"; oId "CUFF.8.1"; nearest_ref "AAEL000079-RA"; class_code "j"; tss_id "TSS6";
supercont1.1	Cufflinks	exon	378174	380180	.	+	.	gene_id "XLOC_000005"; transcript_id "TCONS_00000007"; exon_number "5"; gene_name "AAEL000079"; oId "CUFF.8.1"; nearest_ref "AAEL000079-RA"; class_code "j"; tss_id "TSS6";
supercont1.1	Cufflinks	exon	382693	384202	.	+	.	gene_id "XLOC_000005"; transcript_id "TCONS_00000007"; exon_number "6"; gene_name "AAEL000079"; oId "CUFF.8.1"; nearest_ref "AAEL000079-RA"; class_code "j"; tss_id "TSS6";
supercont1.1	Cufflinks	exon	389885	391818	.	+	.	gene_id "XLOC_000005"; transcript_id "TCONS_00000007"; exon_number "7"; gene_name "AAEL000079"; oId "CUFF.8.1"; nearest_ref "AAEL000079-RA"; class_code "j"; tss_id "TSS6";
supercont1.1	Cufflinks	exon	748842	748883	.	+	.	gene_id "XLOC_000011"; transcript_id "TCONS_00000018"; exon_number "1"; gene_name "AAEL000062"; oId "CUFF.30.2"; nearest_ref "AAEL000062-RA"; class_code "j"; tss_id "TSS13";
supercont1.1	Cufflinks	exon	841410	841759	.	+	.	gene_id "XLOC_000011"; transcript_id "TCONS_00000018"; exon_number "2"; gene_name "AAEL000062"; oId "CUFF.30.2"; nearest_ref "AAEL000062-RA"; class_code "j"; tss_id "TSS13";
supercont1.1	Cufflinks	exon	904767	905176	.	+	.	gene_id "XLOC_000011"; transcript_id "TCONS_00000018"; exon_number "3"; gene_name "AAEL000062"; oId "CUFF.30.2"; nearest_ref "AAEL000062-RA"; class_code "j"; tss_id "TSS13";
supercont1.1	Cufflinks	exon	905578	905904	.	+	.	gene_id "XLOC_000011"; transcript_id "TCONS_00000018"; exon_number "4"; gene_name "AAEL000062"; oId "CUFF.30.2"; nearest_ref "AAEL000062-RA"; class_code "j"; tss_id "TSS13";
supercont1.1	Cufflinks	exon	906205	906397	.	+	.	gene_id "XLOC_000011"; transcript_id "TCONS_00000018"; exon_number "5"; gene_name "AAEL000062"; oId "CUFF.30.2"; nearest_ref "AAEL000062-RA"; class_code "j"; tss_id "TSS13";
supercont1.1	Cufflinks	exon	922140	922531	.	+	.	gene_id "XLOC_000011"; transcript_id "TCONS_00000018"; exon_number "6"; gene_name "AAEL000062"; oId "CUFF.30.2"; nearest_ref "AAEL000062-RA"; class_code "j"; tss_id "TSS13";
supercont1.1	Cufflinks	exon	922598	924631	.	+	.	gene_id "XLOC_000011"; transcript_id "TCONS_00000018"; exon_number "7"; gene_name "AAEL000062"; oId "CUFF.30.2"; nearest_ref "AAEL000062-RA"; class_code "j"; tss_id "TSS13";
supercont1.1	Cufflinks	exon	937862	938158	.	+	.	gene_id "XLOC_000011"; transcript_id "TCONS_00000018"; exon_number "8"; gene_name "AAEL000062"; oId "CUFF.30.2"; nearest_ref "AAEL000062-RA"; class_code "j"; tss_id "TSS13";
supercont1.1	Cufflinks	exon	938215	938440	.	+	.	gene_id "XLOC_000011"; transcript_id "TCONS_00000018"; exon_number "9"; gene_name "AAEL000062"; oId "CUFF.30.2"; nearest_ref "AAEL000062-RA"; class_code "j"; tss_id "TSS13";
supercont1.1	Cufflinks	exon	938755	938815	.	+	.	gene_id "XLOC_000011"; transcript_id "TCONS_00000018"; exon_number "10"; gene_name "AAEL000062"; oId "CUFF.30.2"; nearest_ref "AAEL000062-RA"; class_code "j"; tss_id "TSS13";
supercont1.1	Cufflinks	exon	939441	939586	.	+	.	gene_id "XLOC_000011"; transcript_id "TCONS_00000018"; exon_number "11"; gene_name "AAEL000062"; oId "CUFF.30.2"; nearest_ref "AAEL000062-RA"; class_code "j"; tss_id "TSS13";
supercont1.1	Cufflinks	exon	939652	940318	.	+	.	gene_id "XLOC_000011"; transcript_id "TCONS_00000018"; exon_number "12"; gene_name "AAEL000062"; oId "CUFF.30.2"; nearest_ref "AAEL000062-RA"; class_code "j"; tss_id "TSS13";
supercont1.1	Cufflinks	exon	748842	748883	.	+	.	gene_id "XLOC_000011"; transcript_id "TCONS_00000017"; exon_number "1"; gene_name "AAEL000062"; oId "CUFF.30.1"; nearest_ref "AAEL000062-RA"; class_code "j"; tss_id "TSS13";
supercont1.1	Cufflinks	exon	841410	841759	.	+	.	gene_id "XLOC_000011"; transcript_id "TCONS_00000017"; exon_number "2"; gene_name "AAEL000062"; oId "CUFF.30.1"; nearest_ref "AAEL000062-RA"; class_code "j"; tss_id "TSS13";
supercont1.1	Cufflinks	exon	904767	905176	.	+	.	gene_id "XLOC_000011"; transcript_id "TCONS_00000017"; exon_number "3"; gene_name "AAEL000062"; oId "CUFF.30.1"; nearest_ref "AAEL000062-RA"; class_code "j"; tss_id "TSS13";
supercont1.1	Cufflinks	exon	905578	905904	.	+	.	gene_id "XLOC_000011"; transcript_id "TCONS_00000017"; exon_number "4"; gene_name "AAEL000062"; oId "CUFF.30.1"; nearest_ref "AAEL000062-RA"; class_code "j"; tss_id "TSS13";
supercont1.1	Cufflinks	exon	906205	906397	.	+	.	gene_id "XLOC_000011"; transcript_id "TCONS_00000017"; exon_number "5"; gene_name "AAEL000062"; oId "CUFF.30.1"; nearest_ref "AAEL000062-RA"; class_code "j"; tss_id "TSS13";
supercont1.1	Cufflinks	exon	922140	922531	.	+	.	gene_id "XLOC_000011"; transcript_id "TCONS_00000017"; exon_number "6"; gene_name "AAEL000062"; oId "CUFF.30.1"; nearest_ref "AAEL000062-RA"; class_code "j"; tss_id "TSS13";
supercont1.1	Cufflinks	exon	922598	924631	.	+	.	gene_id "XLOC_000011"; transcript_id "TCONS_00000017"; exon_number "7"; gene_name "AAEL000062"; oId "CUFF.30.1"; nearest_ref "AAEL000062-RA"; class_code "j"; tss_id "TSS13";
supercont1.1	Cufflinks	exon	937862	938158	.	+	.	gene_id "XLOC_000011"; transcript_id "TCONS_00000017"; exon_number "8"; gene_name "AAEL000062"; oId "CUFF.30.1"; nearest_ref "AAEL000062-RA"; class_code "j"; tss_id "TSS13";
supercont1.1	Cufflinks	exon	938215	938440	.	+	.	gene_id "XLOC_000011"; transcript_id "TCONS_00000017"; exon_number "9"; gene_name "AAEL000062"; oId "CUFF.30.1"; nearest_ref "AAEL000062-RA"; class_code "j"; tss_id "TSS13";
supercont1.1	Cufflinks	exon	939441	939586	.	+	.	gene_id "XLOC_000011"; transcript_id "TCONS_00000017"; exon_number "10"; gene_name "AAEL000062"; oId "CUFF.30.1"; nearest_ref "AAEL000062-RA"; class_code "j"; tss_id "TSS13";
supercont1.1	Cufflinks	exon	939652	940318	.	+	.	gene_id "XLOC_000011"; transcript_id "TCONS_00000017"; exon_number "11"; gene_name "AAEL000062"; oId "CUFF.30.1"; nearest_ref "AAEL000062-RA"; class_code "j"; tss_id "TSS13";
supercont1.1	Cufflinks	exon	748844	748883	.	+	.	gene_id "XLOC_000011"; transcript_id "TCONS_00000019"; exon_number "1"; gene_name "AAEL000062"; oId "CUFF.30.3"; nearest_ref "AAEL000062-RA"; class_code "j"; tss_id "TSS13";
supercont1.1	Cufflinks	exon	841410	841759	.	+	.	gene_id "XLOC_000011"; transcript_id "TCONS_00000019"; exon_number "2"; gene_name "AAEL000062"; oId "CUFF.30.3"; nearest_ref "AAEL000062-RA"; class_code "j"; tss_id "TSS13";
supercont1.1	Cufflinks	exon	904767	905176	.	+	.	gene_id "XLOC_000011"; transcript_id "TCONS_00000019"; exon_number "3"; gene_name "AAEL000062"; oId "CUFF.30.3"; nearest_ref "AAEL000062-RA"; class_code "j"; tss_id "TSS13";
supercont1.1	Cufflinks	exon	905578	905904	.	+	.	gene_id "XLOC_000011"; transcript_id "TCONS_00000019"; exon_number "4"; gene_name "AAEL000062"; oId "CUFF.30.3"; nearest_ref "AAEL000062-RA"; class_code "j"; tss_id "TSS13";
supercont1.1	Cufflinks	exon	906205	906397	.	+	.	gene_id "XLOC_000011"; transcript_id "TCONS_00000019"; exon_number "5"; gene_name "AAEL000062"; oId "CUFF.30.3"; nearest_ref "AAEL000062-RA"; class_code "j"; tss_id "TSS13";
supercont1.1	Cufflinks	exon	922140	922528	.	+	.	gene_id "XLOC_000011"; transcript_id "TCONS_00000019"; exon_number "6"; gene_name "AAEL000062"; oId "CUFF.30.3"; nearest_ref "AAEL000062-RA"; class_code "j"; tss_id "TSS13";
supercont1.1	Cufflinks	exon	922598	924631	.	+	.	gene_id "XLOC_000011"; transcript_id "TCONS_00000019"; exon_number "7"; gene_name "AAEL000062"; oId "CUFF.30.3"; nearest_ref "AAEL000062-RA"; class_code "j"; tss_id "TSS13";
supercont1.1	Cufflinks	exon	937862	938158	.	+	.	gene_id "XLOC_000011"; transcript_id "TCONS_00000019"; exon_number "8"; gene_name "AAEL000062"; oId "CUFF.30.3"; nearest_ref "AAEL000062-RA"; class_code "j"; tss_id "TSS13";
supercont1.1	Cufflinks	exon	938215	938440	.	+	.	gene_id "XLOC_000011"; transcript_id "TCONS_00000019"; exon_number "9"; gene_name "AAEL000062"; oId "CUFF.30.3"; nearest_ref "AAEL000062-RA"; class_code "j"; tss_id "TSS13";
supercont1.1	Cufflinks	exon	939441	939586	.	+	.	gene_id "XLOC_000011"; transcript_id "TCONS_00000019"; exon_number "10"; gene_name "AAEL000062"; oId "CUFF.30.3"; nearest_ref "AAEL000062-RA"; class_code "j"; tss_id "TSS13";
supercont1.1	Cufflinks	exon	939652	940318	.	+	.	gene_id "XLOC_000011"; transcript_id "TCONS_00000019"; exon_number "11"; gene_name "AAEL000062"; oId "CUFF.30.3"; nearest_ref "AAEL000062-RA"; class_code "j"; tss_id "TSS13";
supercont1.1	Cufflinks	exon	891842	891902	.	+	.	gene_id "XLOC_000011"; transcript_id "TCONS_00000024"; exon_number "1"; gene_name "AAEL000062"; oId "CUFF.30.5"; nearest_ref "AAEL000062-RA"; class_code "j"; tss_id "TSS14";
supercont1.1	Cufflinks	exon	904767	905176	.	+	.	gene_id "XLOC_000011"; transcript_id "TCONS_00000024"; exon_number "2"; gene_name "AAEL000062"; oId "CUFF.30.5"; nearest_ref "AAEL000062-RA"; class_code "j"; tss_id "TSS14";
supercont1.1	Cufflinks	exon	905578	905904	.	+	.	gene_id "XLOC_000011"; transcript_id "TCONS_00000024"; exon_number "3"; gene_name "AAEL000062"; oId "CUFF.30.5"; nearest_ref "AAEL000062-RA"; class_code "j"; tss_id "TSS14";
supercont1.1	Cufflinks	exon	906205	906397	.	+	.	gene_id "XLOC_000011"; transcript_id "TCONS_00000024"; exon_number "4"; gene_name "AAEL000062"; oId "CUFF.30.5"; nearest_ref "AAEL000062-RA"; class_code "j"; tss_id "TSS14";
supercont1.1	Cufflinks	exon	922140	922531	.	+	.	gene_id "XLOC_000011"; transcript_id "TCONS_00000024"; exon_number "5"; gene_name "AAEL000062"; oId "CUFF.30.5"; nearest_ref "AAEL000062-RA"; class_code "j"; tss_id "TSS14";
supercont1.1	Cufflinks	exon	922598	924631	.	+	.	gene_id "XLOC_000011"; transcript_id "TCONS_00000024"; exon_number "6"; gene_name "AAEL000062"; oId "CUFF.30.5"; nearest_ref "AAEL000062-RA"; class_code "j"; tss_id "TSS14";
supercont1.1	Cufflinks	exon	937862	938158	.	+	.	gene_id "XLOC_000011"; transcript_id "TCONS_00000024"; exon_number "7"; gene_name "AAEL000062"; oId "CUFF.30.5"; nearest_ref "AAEL000062-RA"; class_code "j"; tss_id "TSS14";
supercont1.1	Cufflinks	exon	938215	938440	.	+	.	gene_id "XLOC_000011"; transcript_id "TCONS_00000024"; exon_number "8"; gene_name "AAEL000062"; oId "CUFF.30.5"; nearest_ref "AAEL000062-RA"; class_code "j"; tss_id "TSS14";
supercont1.1	Cufflinks	exon	939441	939586	.	+	.	gene_id "XLOC_000011"; transcript_id "TCONS_00000024"; exon_number "9"; gene_name "AAEL000062"; oId "CUFF.30.5"; nearest_ref "AAEL000062-RA"; class_code "j"; tss_id "TSS14";
supercont1.1	Cufflinks	exon	939652	940318	.	+	.	gene_id "XLOC_000011"; transcript_id "TCONS_00000024"; exon_number "10"; gene_name "AAEL000062"; oId "CUFF.30.5"; nearest_ref "AAEL000062-RA"; class_code "j"; tss_id "TSS14";
supercont1.1	Cufflinks	exon	944260	944475	.	+	.	gene_id "XLOC_000015"; transcript_id "TCONS_00000025"; exon_number "1"; gene_name "AAEL000093"; oId "CUFF.31.1"; nearest_ref "AAEL000093-RA"; class_code "j"; tss_id "TSS18";
supercont1.1	Cufflinks	exon	968991	969341	.	+	.	gene_id "XLOC_000015"; transcript_id "TCONS_00000025"; exon_number "2"; gene_name "AAEL000093"; oId "CUFF.31.1"; nearest_ref "AAEL000093-RA"; class_code "j"; tss_id "TSS18";
supercont1.1	Cufflinks	exon	1037406	1037871	.	+	.	gene_id "XLOC_000015"; transcript_id "TCONS_00000025"; exon_number "3"; gene_name "AAEL000093"; oId "CUFF.31.1"; nearest_ref "AAEL000093-RA"; class_code "j"; tss_id "TSS18";
supercont1.1	Cufflinks	exon	1038037	1039291	.	+	.	gene_id "XLOC_000015"; transcript_id "TCONS_00000025"; exon_number "4"; gene_name "AAEL000093"; oId "CUFF.31.1"; nearest_ref "AAEL000093-RA"; class_code "j"; tss_id "TSS18";
supercont1.1	Cufflinks	exon	1052353	1052600	.	+	.	gene_id "XLOC_000015"; transcript_id "TCONS_00000025"; exon_number "5"; gene_name "AAEL000093"; oId "CUFF.31.1"; nearest_ref "AAEL000093-RA"; class_code "j"; tss_id "TSS18";
supercont1.1	Cufflinks	exon	1060974	1061172	.	+	.	gene_id "XLOC_000015"; transcript_id "TCONS_00000025"; exon_number "6"; gene_name "AAEL000093"; oId "CUFF.31.1"; nearest_ref "AAEL000093-RA"; class_code "j"; tss_id "TSS18";
supercont1.1	Cufflinks	exon	1080788	1080939	.	+	.	gene_id "XLOC_000015"; transcript_id "TCONS_00000025"; exon_number "7"; gene_name "AAEL000093"; oId "CUFF.31.1"; nearest_ref "AAEL000093-RA"; class_code "j"; tss_id "TSS18";
supercont1.1	Cufflinks	exon	1099049	1100749	.	+	.	gene_id "XLOC_000015"; transcript_id "TCONS_00000025"; exon_number "8"; gene_name "AAEL000093"; oId "CUFF.31.1"; nearest_ref "AAEL000093-RA"; class_code "j"; tss_id "TSS18";
supercont1.1	Cufflinks	exon	968193	968394	.	+	.	gene_id "XLOC_000015"; transcript_id "TCONS_00000027"; exon_number "1"; gene_name "AAEL000093"; oId "CUFF.31.2"; nearest_ref "AAEL000093-RA"; class_code "j"; tss_id "TSS19";
supercont1.1	Cufflinks	exon	968527	969341	.	+	.	gene_id "XLOC_000015"; transcript_id "TCONS_00000027"; exon_number "2"; gene_name "AAEL000093"; oId "CUFF.31.2"; nearest_ref "AAEL000093-RA"; class_code "j"; tss_id "TSS19";
supercont1.1	Cufflinks	exon	1037406	1037871	.	+	.	gene_id "XLOC_000015"; transcript_id "TCONS_00000027"; exon_number "3"; gene_name "AAEL000093"; oId "CUFF.31.2"; nearest_ref "AAEL000093-RA"; class_code "j"; tss_id "TSS19";
supercont1.1	Cufflinks	exon	1038037	1039291	.	+	.	gene_id "XLOC_000015"; transcript_id "TCONS_00000027"; exon_number "4"; gene_name "AAEL000093"; oId "CUFF.31.2"; nearest_ref "AAEL000093-RA"; class_code "j"; tss_id "TSS19";
supercont1.1	Cufflinks	exon	1052353	1052600	.	+	.	gene_id "XLOC_000015"; transcript_id "TCONS_00000027"; exon_number "5"; gene_name "AAEL000093"; oId "CUFF.31.2"; nearest_ref "AAEL000093-RA"; class_code "j"; tss_id "TSS19";
supercont1.1	Cufflinks	exon	1060974	1061172	.	+	.	gene_id "XLOC_000015"; transcript_id "TCONS_00000027"; exon_number "6"; gene_name "AAEL000093"; oId "CUFF.31.2"; nearest_ref "AAEL000093-RA"; class_code "j"; tss_id "TSS19";
supercont1.1	Cufflinks	exon	1080788	1080939	.	+	.	gene_id "XLOC_000015"; transcript_id "TCONS_00000027"; exon_number "7"; gene_name "AAEL000093"; oId "CUFF.31.2"; nearest_ref "AAEL000093-RA"; class_code "j"; tss_id "TSS19";
supercont1.1	Cufflinks	exon	1099049	1100749	.	+	.	gene_id "XLOC_000015"; transcript_id "TCONS_00000027"; exon_number "8"; gene_name "AAEL000093"; oId "CUFF.31.2"; nearest_ref "AAEL000093-RA"; class_code "j"; tss_id "TSS19";
supercont1.1	Cufflinks	exon	968214	968244	.	+	.	gene_id "XLOC_000015"; transcript_id "TCONS_00000028"; exon_number "1"; gene_name "AAEL000093"; oId "CUFF.31.3"; nearest_ref "AAEL000093-RA"; class_code "j"; tss_id "TSS19";
supercont1.1	Cufflinks	exon	968527	969341	.	+	.	gene_id "XLOC_000015"; transcript_id "TCONS_00000028"; exon_number "2"; gene_name "AAEL000093"; oId "CUFF.31.3"; nearest_ref "AAEL000093-RA"; class_code "j"; tss_id "TSS19";
supercont1.1	Cufflinks	exon	1037406	1037871	.	+	.	gene_id "XLOC_000015"; transcript_id "TCONS_00000028"; exon_number "3"; gene_name "AAEL000093"; oId "CUFF.31.3"; nearest_ref "AAEL000093-RA"; class_code "j"; tss_id "TSS19";
supercont1.1	Cufflinks	exon	1038037	1039291	.	+	.	gene_id "XLOC_000015"; transcript_id "TCONS_00000028"; exon_number "4"; gene_name "AAEL000093"; oId "CUFF.31.3"; nearest_ref "AAEL000093-RA"; class_code "j"; tss_id "TSS19";
supercont1.1	Cufflinks	exon	1052353	1052600	.	+	.	gene_id "XLOC_000015"; transcript_id "TCONS_00000028"; exon_number "5"; gene_name "AAEL000093"; oId "CUFF.31.3"; nearest_ref "AAEL000093-RA"; class_code "j"; tss_id "TSS19";
supercont1.1	Cufflinks	exon	1060974	1061172	.	+	.	gene_id "XLOC_000015"; transcript_id "TCONS_00000028"; exon_number "6"; gene_name "AAEL000093"; oId "CUFF.31.3"; nearest_ref "AAEL000093-RA"; class_code "j"; tss_id "TSS19";
supercont1.1	Cufflinks	exon	1080788	1080939	.	+	.	gene_id "XLOC_000015"; transcript_id "TCONS_00000028"; exon_number "7"; gene_name "AAEL000093"; oId "CUFF.31.3"; nearest_ref "AAEL000093-RA"; class_code "j"; tss_id "TSS19";
supercont1.1	Cufflinks	exon	1099049	1100749	.	+	.	gene_id "XLOC_000015"; transcript_id "TCONS_00000028"; exon_number "8"; gene_name "AAEL000093"; oId "CUFF.31.3"; nearest_ref "AAEL000093-RA"; class_code "j"; tss_id "TSS19";
supercont1.1	Cufflinks	exon	1115693	1115835	.	+	.	gene_id "XLOC_000016"; transcript_id "TCONS_00000030"; exon_number "1"; gene_name "AAEL000100"; oId "CUFF.33.1"; nearest_ref "AAEL000100-RA"; class_code "j"; tss_id "TSS21";
supercont1.1	Cufflinks	exon	1130568	1130900	.	+	.	gene_id "XLOC_000016"; transcript_id "TCONS_00000030"; exon_number "2"; gene_name "AAEL000100"; oId "CUFF.33.1"; nearest_ref "AAEL000100-RA"; class_code "j"; tss_id "TSS21";
supercont1.1	Cufflinks	exon	1151502	1152296	.	+	.	gene_id "XLOC_000016"; transcript_id "TCONS_00000030"; exon_number "3"; gene_name "AAEL000100"; oId "CUFF.33.1"; nearest_ref "AAEL000100-RA"; class_code "j"; tss_id "TSS21";
supercont1.1	Cufflinks	exon	1122685	1123440	.	+	.	gene_id "XLOC_000016"; transcript_id "TCONS_00000031"; exon_number "1"; gene_name "AAEL000100"; oId "CUFF.33.2"; nearest_ref "AAEL000100-RA"; class_code "j"; tss_id "TSS22";
supercont1.1	Cufflinks	exon	1130568	1130900	.	+	.	gene_id "XLOC_000016"; transcript_id "TCONS_00000031"; exon_number "2"; gene_name "AAEL000100"; oId "CUFF.33.2"; nearest_ref "AAEL000100-RA"; class_code "j"; tss_id "TSS22";
supercont1.1	Cufflinks	exon	1151502	1152296	.	+	.	gene_id "XLOC_000016"; transcript_id "TCONS_00000031"; exon_number "3"; gene_name "AAEL000100"; oId "CUFF.33.2"; nearest_ref "AAEL000100-RA"; class_code "j"; tss_id "TSS22";
supercont1.1	Cufflinks	exon	1122688	1123040	.	+	.	gene_id "XLOC_000016"; transcript_id "TCONS_00000032"; exon_number "1"; gene_name "AAEL000100"; oId "CUFF.33.3"; nearest_ref "AAEL000100-RA"; class_code "j"; tss_id "TSS22";
supercont1.1	Cufflinks	exon	1123337	1123440	.	+	.	gene_id "XLOC_000016"; transcript_id "TCONS_00000032"; exon_number "2"; gene_name "AAEL000100"; oId "CUFF.33.3"; nearest_ref "AAEL000100-RA"; class_code "j"; tss_id "TSS22";
supercont1.1	Cufflinks	exon	1130568	1130900	.	+	.	gene_id "XLOC_000016"; transcript_id "TCONS_00000032"; exon_number "3"; gene_name "AAEL000100"; oId "CUFF.33.3"; nearest_ref "AAEL000100-RA"; class_code "j"; tss_id "TSS22";
supercont1.1	Cufflinks	exon	1151502	1152296	.	+	.	gene_id "XLOC_000016"; transcript_id "TCONS_00000032"; exon_number "4"; gene_name "AAEL000100"; oId "CUFF.33.3"; nearest_ref "AAEL000100-RA"; class_code "j"; tss_id "TSS22";
supercont1.1	Cufflinks	exon	2726715	2727079	.	+	.	gene_id "XLOC_000029"; transcript_id "TCONS_00000053"; exon_number "1"; gene_name "AAEL000097"; oId "CUFF.85.1"; nearest_ref "AAEL000097-RA"; class_code "j"; tss_id "TSS39";
supercont1.1	Cufflinks	exon	2728062	2728642	.	+	.	gene_id "XLOC_000029"; transcript_id "TCONS_00000053"; exon_number "2"; gene_name "AAEL000097"; oId "CUFF.85.1"; nearest_ref "AAEL000097-RA"; class_code "j"; tss_id "TSS39";
supercont1.1	Cufflinks	exon	2732749	2733482	.	+	.	gene_id "XLOC_000029"; transcript_id "TCONS_00000053"; exon_number "3"; gene_name "AAEL000097"; oId "CUFF.85.1"; nearest_ref "AAEL000097-RA"; class_code "j"; tss_id "TSS39";
supercont1.1	Cufflinks	exon	2733498	2733841	.	+	.	gene_id "XLOC_000029"; transcript_id "TCONS_00000053"; exon_number "4"; gene_name "AAEL000097"; oId "CUFF.85.1"; nearest_ref "AAEL000097-RA"; class_code "j"; tss_id "TSS39";
supercont1.1	Cufflinks	exon	2726733	2727083	.	+	.	gene_id "XLOC_000029"; transcript_id "TCONS_00000055"; exon_number "1"; gene_name "AAEL000097"; oId "CUFF.85.3"; nearest_ref "AAEL000097-RA"; class_code "j"; tss_id "TSS39";
supercont1.1	Cufflinks	exon	2728062	2728642	.	+	.	gene_id "XLOC_000029"; transcript_id "TCONS_00000055"; exon_number "2"; gene_name "AAEL000097"; oId "CUFF.85.3"; nearest_ref "AAEL000097-RA"; class_code "j"; tss_id "TSS39";
supercont1.1	Cufflinks	exon	2732749	2733482	.	+	.	gene_id "XLOC_000029"; transcript_id "TCONS_00000055"; exon_number "3"; gene_name "AAEL000097"; oId "CUFF.85.3"; nearest_ref "AAEL000097-RA"; class_code "j"; tss_id "TSS39";
supercont1.1	Cufflinks	exon	2733498	2733841	.	+	.	gene_id "XLOC_000029"; transcript_id "TCONS_00000055"; exon_number "4"; gene_name "AAEL000097"; oId "CUFF.85.3"; nearest_ref "AAEL000097-RA"; class_code "j"; tss_id "TSS39";
supercont1.1	Cufflinks	exon	3603440	3604519	.	+	.	gene_id "XLOC_000040"; transcript_id "TCONS_00000070"; exon_number "1"; gene_name "AAEL000057"; oId "CUFF.103.2"; nearest_ref "AAEL000057-RA"; class_code "j"; tss_id "TSS52";
supercont1.1	Cufflinks	exon	3618668	3620114	.	+	.	gene_id "XLOC_000040"; transcript_id "TCONS_00000070"; exon_number "2"; gene_name "AAEL000057"; oId "CUFF.103.2"; nearest_ref "AAEL000057-RA"; class_code "j"; tss_id "TSS52";
supercont1.1	Cufflinks	exon	3620170	3620619	.	+	.	gene_id "XLOC_000040"; transcript_id "TCONS_00000070"; exon_number "3"; gene_name "AAEL000057"; oId "CUFF.103.2"; nearest_ref "AAEL000057-RA"; class_code "j"; tss_id "TSS52";
supercont1.1	Cufflinks	exon	3644346	3644963	.	+	.	gene_id "XLOC_000041"; transcript_id "TCONS_00000071"; exon_number "1"; gene_name "AAEL000003"; oId "CUFF.104.1"; nearest_ref "AAEL000003-RA"; class_code "j"; tss_id "TSS53";
supercont1.1	Cufflinks	exon	3655757	3655938	.	+	.	gene_id "XLOC_000041"; transcript_id "TCONS_00000071"; exon_number "2"; gene_name "AAEL000003"; oId "CUFF.104.1"; nearest_ref "AAEL000003-RA"; class_code "j"; tss_id "TSS53";
supercont1.1	Cufflinks	exon	3655972	3656837	.	+	.	gene_id "XLOC_000041"; transcript_id "TCONS_00000071"; exon_number "3"; gene_name "AAEL000003"; oId "CUFF.104.1"; nearest_ref "AAEL000003-RA"; class_code "j"; tss_id "TSS53";
supercont1.1	Cufflinks	exon	3667513	3667705	.	+	.	gene_id "XLOC_000041"; transcript_id "TCONS_00000071"; exon_number "4"; gene_name "AAEL000003"; oId "CUFF.104.1"; nearest_ref "AAEL000003-RA"; class_code "j"; tss_id "TSS53";
supercont1.1	Cufflinks	exon	3667772	3669014	.	+	.	gene_id "XLOC_000041"; transcript_id "TCONS_00000071"; exon_number "5"; gene_name "AAEL000003"; oId "CUFF.104.1"; nearest_ref "AAEL000003-RA"; class_code "j"; tss_id "TSS53";
supercont1.1	Cufflinks	exon	3894521	3895390	.	+	.	gene_id "XLOC_000045"; transcript_id "TCONS_00000076"; exon_number "1"; gene_name "AAEL000041"; oId "CUFF.107.1"; nearest_ref "AAEL000041-RA"; class_code "j"; tss_id "TSS58";
supercont1.1	Cufflinks	exon	3938897	3939347	.	+	.	gene_id "XLOC_000045"; transcript_id "TCONS_00000076"; exon_number "2"; gene_name "AAEL000041"; oId "CUFF.107.1"; nearest_ref "AAEL000041-RA"; class_code "j"; tss_id "TSS58";
supercont1.1	Cufflinks	exon	3939445	3939634	.	+	.	gene_id "XLOC_000045"; transcript_id "TCONS_00000076"; exon_number "3"; gene_name "AAEL000041"; oId "CUFF.107.1"; nearest_ref "AAEL000041-RA"; class_code "j"; tss_id "TSS58";
supercont1.1	Cufflinks	exon	3943532	3944104	.	+	.	gene_id "XLOC_000045"; transcript_id "TCONS_00000076"; exon_number "4"; gene_name "AAEL000041"; oId "CUFF.107.1"; nearest_ref "AAEL000041-RA"; class_code "j"; tss_id "TSS58";
supercont1.1	Cufflinks	exon	3944161	3944556	.	+	.	gene_id "XLOC_000045"; transcript_id "TCONS_00000076"; exon_number "5"; gene_name "AAEL000041"; oId "CUFF.107.1"; nearest_ref "AAEL000041-RA"; class_code "j"; tss_id "TSS58";
supercont1.1	Cufflinks	exon	4124172	4124232	.	+	.	gene_id "XLOC_000048"; transcript_id "TCONS_00000080"; exon_number "1"; gene_name "AAEL000051"; oId "CUFF.111.1"; nearest_ref "AAEL000051-RA"; class_code "j"; tss_id "TSS62";
supercont1.1	Cufflinks	exon	4124405	4124566	.	+	.	gene_id "XLOC_000048"; transcript_id "TCONS_00000080"; exon_number "2"; gene_name "AAEL000051"; oId "CUFF.111.1"; nearest_ref "AAEL000051-RA"; class_code "j"; tss_id "TSS62";
supercont1.1	Cufflinks	exon	4124640	4124718	.	+	.	gene_id "XLOC_000048"; transcript_id "TCONS_00000080"; exon_number "3"; gene_name "AAEL000051"; oId "CUFF.111.1"; nearest_ref "AAEL000051-RA"; class_code "j"; tss_id "TSS62";
supercont1.1	Cufflinks	exon	4139725	4139813	.	+	.	gene_id "XLOC_000048"; transcript_id "TCONS_00000080"; exon_number "4"; gene_name "AAEL000051"; oId "CUFF.111.1"; nearest_ref "AAEL000051-RA"; class_code "j"; tss_id "TSS62";
supercont1.1	Cufflinks	exon	4139882	4139993	.	+	.	gene_id "XLOC_000048"; transcript_id "TCONS_00000080"; exon_number "5"; gene_name "AAEL000051"; oId "CUFF.111.1"; nearest_ref "AAEL000051-RA"; class_code "j"; tss_id "TSS62";
supercont1.1	Cufflinks	exon	4140058	4140722	.	+	.	gene_id "XLOC_000048"; transcript_id "TCONS_00000080"; exon_number "6"; gene_name "AAEL000051"; oId "CUFF.111.1"; nearest_ref "AAEL000051-RA"; class_code "j"; tss_id "TSS62";
supercont1.1	Cufflinks	exon	4124198	4124232	.	+	.	gene_id "XLOC_000048"; transcript_id "TCONS_00000081"; exon_number "1"; gene_name "AAEL000051"; oId "CUFF.111.2"; nearest_ref "AAEL000051-RA"; class_code "j"; tss_id "TSS62";
supercont1.1	Cufflinks	exon	4124351	4124566	.	+	.	gene_id "XLOC_000048"; transcript_id "TCONS_00000081"; exon_number "2"; gene_name "AAEL000051"; oId "CUFF.111.2"; nearest_ref "AAEL000051-RA"; class_code "j"; tss_id "TSS62";
supercont1.1	Cufflinks	exon	4124640	4124718	.	+	.	gene_id "XLOC_000048"; transcript_id "TCONS_00000081"; exon_number "3"; gene_name "AAEL000051"; oId "CUFF.111.2"; nearest_ref "AAEL000051-RA"; class_code "j"; tss_id "TSS62";
supercont1.1	Cufflinks	exon	4139725	4139813	.	+	.	gene_id "XLOC_000048"; transcript_id "TCONS_00000081"; exon_number "4"; gene_name "AAEL000051"; oId "CUFF.111.2"; nearest_ref "AAEL000051-RA"; class_code "j"; tss_id "TSS62";
supercont1.1	Cufflinks	exon	4139882	4139993	.	+	.	gene_id "XLOC_000048"; transcript_id "TCONS_00000081"; exon_number "5"; gene_name "AAEL000051"; oId "CUFF.111.2"; nearest_ref "AAEL000051-RA"; class_code "j"; tss_id "TSS62";
supercont1.1	Cufflinks	exon	4140058	4140722	.	+	.	gene_id "XLOC_000048"; transcript_id "TCONS_00000081"; exon_number "6"; gene_name "AAEL000051"; oId "CUFF.111.2"; nearest_ref "AAEL000051-RA"; class_code "j"; tss_id "TSS62";
supercont1.1	Cufflinks	exon	4196605	4197413	.	+	.	gene_id "XLOC_000049"; transcript_id "TCONS_00000084"; exon_number "1"; gene_name "AAEL000005"; oId "CUFF.114.2"; nearest_ref "AAEL000005-RB"; class_code "j"; tss_id "TSS64";
supercont1.1	Cufflinks	exon	4208961	4209066	.	+	.	gene_id "XLOC_000049"; transcript_id "TCONS_00000084"; exon_number "2"; gene_name "AAEL000005"; oId "CUFF.114.2"; nearest_ref "AAEL000005-RB"; class_code "j"; tss_id "TSS64";
supercont1.1	Cufflinks	exon	4217129	4217608	.	+	.	gene_id "XLOC_000049"; transcript_id "TCONS_00000084"; exon_number "3"; gene_name "AAEL000005"; oId "CUFF.114.2"; nearest_ref "AAEL000005-RB"; class_code "j"; tss_id "TSS64";
supercont1.1	Cufflinks	exon	4220641	4220903	.	+	.	gene_id "XLOC_000049"; transcript_id "TCONS_00000084"; exon_number "4"; gene_name "AAEL000005"; oId "CUFF.114.2"; nearest_ref "AAEL000005-RB"; class_code "j"; tss_id "TSS64";
supercont1.1	Cufflinks	exon	4221089	4221527	.	+	.	gene_id "XLOC_000049"; transcript_id "TCONS_00000084"; exon_number "5"; gene_name "AAEL000005"; oId "CUFF.114.2"; nearest_ref "AAEL000005-RB"; class_code "j"; tss_id "TSS64";
supercont1.1	Cufflinks	exon	4196605	4197413	.	+	.	gene_id "XLOC_000049"; transcript_id "TCONS_00000083"; exon_number "1"; gene_name "AAEL000005"; oId "CUFF.114.1"; nearest_ref "AAEL000005-RB"; class_code "j"; tss_id "TSS64";
supercont1.1	Cufflinks	exon	4217129	4217608	.	+	.	gene_id "XLOC_000049"; transcript_id "TCONS_00000083"; exon_number "2"; gene_name "AAEL000005"; oId "CUFF.114.1"; nearest_ref "AAEL000005-RB"; class_code "j"; tss_id "TSS64";
supercont1.1	Cufflinks	exon	4220641	4220903	.	+	.	gene_id "XLOC_000049"; transcript_id "TCONS_00000083"; exon_number "3"; gene_name "AAEL000005"; oId "CUFF.114.1"; nearest_ref "AAEL000005-RB"; class_code "j"; tss_id "TSS64";
supercont1.1	Cufflinks	exon	4221089	4221527	.	+	.	gene_id "XLOC_000049"; transcript_id "TCONS_00000083"; exon_number "4"; gene_name "AAEL000005"; oId "CUFF.114.1"; nearest_ref "AAEL000005-RB"; class_code "j"; tss_id "TSS64";
supercont1.1	Cufflinks	exon	4248962	4249142	.	+	.	gene_id "XLOC_000050"; transcript_id "TCONS_00000088"; exon_number "1"; gene_name "AAEL000032"; oId "CUFF.116.2"; nearest_ref "AAEL000032-RA"; class_code "j"; tss_id "TSS67";
supercont1.1	Cufflinks	exon	4249586	4249790	.	+	.	gene_id "XLOC_000050"; transcript_id "TCONS_00000088"; exon_number "2"; gene_name "AAEL000032"; oId "CUFF.116.2"; nearest_ref "AAEL000032-RA"; class_code "j"; tss_id "TSS67";
supercont1.1	Cufflinks	exon	4258167	4258741	.	+	.	gene_id "XLOC_000050"; transcript_id "TCONS_00000088"; exon_number "3"; gene_name "AAEL000032"; oId "CUFF.116.2"; nearest_ref "AAEL000032-RA"; class_code "j"; tss_id "TSS67";
supercont1.1	Cufflinks	exon	4258802	4259068	.	+	.	gene_id "XLOC_000050"; transcript_id "TCONS_00000088"; exon_number "4"; gene_name "AAEL000032"; oId "CUFF.116.2"; nearest_ref "AAEL000032-RA"; class_code "j"; tss_id "TSS67";
supercont1.1	Cufflinks	exon	4259129	4260105	.	+	.	gene_id "XLOC_000050"; transcript_id "TCONS_00000088"; exon_number "5"; gene_name "AAEL000032"; oId "CUFF.116.2"; nearest_ref "AAEL000032-RA"; class_code "j"; tss_id "TSS67";
supercont1.1	Cufflinks	exon	4248962	4249142	.	+	.	gene_id "XLOC_000050"; transcript_id "TCONS_00000087"; exon_number "1"; gene_name "AAEL000032"; oId "CUFF.116.1"; nearest_ref "AAEL000032-RA"; class_code "j"; tss_id "TSS67";
supercont1.1	Cufflinks	exon	4249586	4249790	.	+	.	gene_id "XLOC_000050"; transcript_id "TCONS_00000087"; exon_number "2"; gene_name "AAEL000032"; oId "CUFF.116.1"; nearest_ref "AAEL000032-RA"; class_code "j"; tss_id "TSS67";
supercont1.1	Cufflinks	exon	4258167	4258726	.	+	.	gene_id "XLOC_000050"; transcript_id "TCONS_00000087"; exon_number "3"; gene_name "AAEL000032"; oId "CUFF.116.1"; nearest_ref "AAEL000032-RA"; class_code "j"; tss_id "TSS67";
supercont1.1	Cufflinks	exon	4258784	4259068	.	+	.	gene_id "XLOC_000050"; transcript_id "TCONS_00000087"; exon_number "4"; gene_name "AAEL000032"; oId "CUFF.116.1"; nearest_ref "AAEL000032-RA"; class_code "j"; tss_id "TSS67";
supercont1.1	Cufflinks	exon	4259129	4260105	.	+	.	gene_id "XLOC_000050"; transcript_id "TCONS_00000087"; exon_number "5"; gene_name "AAEL000032"; oId "CUFF.116.1"; nearest_ref "AAEL000032-RA"; class_code "j"; tss_id "TSS67";
supercont1.1	Cufflinks	exon	4262461	4262953	.	+	.	gene_id "XLOC_000051"; transcript_id "TCONS_00000092"; exon_number "1"; gene_name "AAEL000090"; oId "CUFF.117.1"; nearest_ref "AAEL000090-RA"; class_code "j"; tss_id "TSS69";
supercont1.1	Cufflinks	exon	4271667	4271915	.	+	.	gene_id "XLOC_000051"; transcript_id "TCONS_00000092"; exon_number "2"; gene_name "AAEL000090"; oId "CUFF.117.1"; nearest_ref "AAEL000090-RA"; class_code "j"; tss_id "TSS69";
supercont1.1	Cufflinks	exon	4281470	4281807	.	+	.	gene_id "XLOC_000051"; transcript_id "TCONS_00000092"; exon_number "3"; gene_name "AAEL000090"; oId "CUFF.117.1"; nearest_ref "AAEL000090-RA"; class_code "j"; tss_id "TSS69";
supercont1.1	Cufflinks	exon	4281870	4282125	.	+	.	gene_id "XLOC_000051"; transcript_id "TCONS_00000092"; exon_number "4"; gene_name "AAEL000090"; oId "CUFF.117.1"; nearest_ref "AAEL000090-RA"; class_code "j"; tss_id "TSS69";
supercont1.1	Cufflinks	exon	4282837	4284391	.	+	.	gene_id "XLOC_000051"; transcript_id "TCONS_00000092"; exon_number "5"; gene_name "AAEL000090"; oId "CUFF.117.1"; nearest_ref "AAEL000090-RA"; class_code "j"; tss_id "TSS69";
supercont1.1	Cufflinks	exon	4286109	4287301	.	+	.	gene_id "XLOC_000051"; transcript_id "TCONS_00000092"; exon_number "6"; gene_name "AAEL000090"; oId "CUFF.117.1"; nearest_ref "AAEL000090-RA"; class_code "j"; tss_id "TSS69";
supercont1.1	Cufflinks	exon	4262474	4262953	.	+	.	gene_id "XLOC_000051"; transcript_id "TCONS_00000093"; exon_number "1"; gene_name "AAEL000090"; oId "CUFF.117.2"; nearest_ref "AAEL000090-RA"; class_code "j"; tss_id "TSS69";
supercont1.1	Cufflinks	exon	4271667	4271915	.	+	.	gene_id "XLOC_000051"; transcript_id "TCONS_00000093"; exon_number "2"; gene_name "AAEL000090"; oId "CUFF.117.2"; nearest_ref "AAEL000090-RA"; class_code "j"; tss_id "TSS69";
supercont1.1	Cufflinks	exon	4281470	4281807	.	+	.	gene_id "XLOC_000051"; transcript_id "TCONS_00000093"; exon_number "3"; gene_name "AAEL000090"; oId "CUFF.117.2"; nearest_ref "AAEL000090-RA"; class_code "j"; tss_id "TSS69";
supercont1.1	Cufflinks	exon	4281870	4282125	.	+	.	gene_id "XLOC_000051"; transcript_id "TCONS_00000093"; exon_number "4"; gene_name "AAEL000090"; oId "CUFF.117.2"; nearest_ref "AAEL000090-RA"; class_code "j"; tss_id "TSS69";
supercont1.1	Cufflinks	exon	4282837	4282994	.	+	.	gene_id "XLOC_000051"; transcript_id "TCONS_00000093"; exon_number "5"; gene_name "AAEL000090"; oId "CUFF.117.2"; nearest_ref "AAEL000090-RA"; class_code "j"; tss_id "TSS69";
supercont1.1	Cufflinks	exon	4289887	4291170	.	+	.	gene_id "XLOC_000051"; transcript_id "TCONS_00000093"; exon_number "6"; gene_name "AAEL000090"; oId "CUFF.117.2"; nearest_ref "AAEL000090-RA"; class_code "j"; tss_id "TSS69";
supercont1.1	Cufflinks	exon	4412119	4412155	.	+	.	gene_id "XLOC_000053"; transcript_id "TCONS_00000096"; exon_number "1"; gene_name "AAEL000080"; oId "CUFF.126.1"; nearest_ref "AAEL000080-RA"; class_code "j"; tss_id "TSS71";
supercont1.1	Cufflinks	exon	4413540	4413674	.	+	.	gene_id "XLOC_000053"; transcript_id "TCONS_00000096"; exon_number "2"; gene_name "AAEL000080"; oId "CUFF.126.1"; nearest_ref "AAEL000080-RA"; class_code "j"; tss_id "TSS71";
supercont1.1	Cufflinks	exon	4413919	4414519	.	+	.	gene_id "XLOC_000053"; transcript_id "TCONS_00000096"; exon_number "3"; gene_name "AAEL000080"; oId "CUFF.126.1"; nearest_ref "AAEL000080-RA"; class_code "j"; tss_id "TSS71";
supercont1.1	Cufflinks	exon	4414581	4416304	.	+	.	gene_id "XLOC_000053"; transcript_id "TCONS_00000096"; exon_number "4"; gene_name "AAEL000080"; oId "CUFF.126.1"; nearest_ref "AAEL000080-RA"; class_code "j"; tss_id "TSS71";
supercont1.1	Cufflinks	exon	96339	97921	.	-	.	gene_id "XLOC_000075"; transcript_id "TCONS_00000119"; exon_number "1"; gene_name "AAEL000070"; oId "CUFF.4.3"; nearest_ref "AAEL000070-RA"; class_code "j"; tss_id "TSS94";
supercont1.1	Cufflinks	exon	101028	101162	.	-	.	gene_id "XLOC_000075"; transcript_id "TCONS_00000119"; exon_number "2"; gene_name "AAEL000070"; oId "CUFF.4.3"; nearest_ref "AAEL000070-RA"; class_code "j"; tss_id "TSS94";
supercont1.1	Cufflinks	exon	101228	101386	.	-	.	gene_id "XLOC_000075"; transcript_id "TCONS_00000119"; exon_number "3"; gene_name "AAEL000070"; oId "CUFF.4.3"; nearest_ref "AAEL000070-RA"; class_code "j"; tss_id "TSS94";
supercont1.1	Cufflinks	exon	101455	102687	.	-	.	gene_id "XLOC_000075"; transcript_id "TCONS_00000119"; exon_number "4"; gene_name "AAEL000070"; oId "CUFF.4.3"; nearest_ref "AAEL000070-RA"; class_code "j"; tss_id "TSS94";
supercont1.1	Cufflinks	exon	102745	103015	.	-	.	gene_id "XLOC_000075"; transcript_id "TCONS_00000119"; exon_number "5"; gene_name "AAEL000070"; oId "CUFF.4.3"; nearest_ref "AAEL000070-RA"; class_code "j"; tss_id "TSS94";
supercont1.1	Cufflinks	exon	123005	123272	.	-	.	gene_id "XLOC_000075"; transcript_id "TCONS_00000119"; exon_number "6"; gene_name "AAEL000070"; oId "CUFF.4.3"; nearest_ref "AAEL000070-RA"; class_code "j"; tss_id "TSS94";
supercont1.1	Cufflinks	exon	147975	149034	.	-	.	gene_id "XLOC_000075"; transcript_id "TCONS_00000119"; exon_number "7"; gene_name "AAEL000070"; oId "CUFF.4.3"; nearest_ref "AAEL000070-RA"; class_code "j"; tss_id "TSS94";
supercont1.1	Cufflinks	exon	192522	193555	.	-	.	gene_id "XLOC_000075"; transcript_id "TCONS_00000119"; exon_number "8"; gene_name "AAEL000070"; oId "CUFF.4.3"; nearest_ref "AAEL000070-RA"; class_code "j"; tss_id "TSS94";
supercont1.1	Cufflinks	exon	216215	216457	.	-	.	gene_id "XLOC_000075"; transcript_id "TCONS_00000119"; exon_number "9"; gene_name "AAEL000070"; oId "CUFF.4.3"; nearest_ref "AAEL000070-RA"; class_code "j"; tss_id "TSS94";
supercont1.1	Cufflinks	exon	96339	97921	.	-	.	gene_id "XLOC_000075"; transcript_id "TCONS_00000120"; exon_number "1"; gene_name "AAEL000070"; oId "CUFF.4.1"; nearest_ref "AAEL000070-RA"; class_code "j"; tss_id "TSS95";
supercont1.1	Cufflinks	exon	101028	101162	.	-	.	gene_id "XLOC_000075"; transcript_id "TCONS_00000120"; exon_number "2"; gene_name "AAEL000070"; oId "CUFF.4.1"; nearest_ref "AAEL000070-RA"; class_code "j"; tss_id "TSS95";
supercont1.1	Cufflinks	exon	101228	101386	.	-	.	gene_id "XLOC_000075"; transcript_id "TCONS_00000120"; exon_number "3"; gene_name "AAEL000070"; oId "CUFF.4.1"; nearest_ref "AAEL000070-RA"; class_code "j"; tss_id "TSS95";
supercont1.1	Cufflinks	exon	101455	102687	.	-	.	gene_id "XLOC_000075"; transcript_id "TCONS_00000120"; exon_number "4"; gene_name "AAEL000070"; oId "CUFF.4.1"; nearest_ref "AAEL000070-RA"; class_code "j"; tss_id "TSS95";
supercont1.1	Cufflinks	exon	102745	103015	.	-	.	gene_id "XLOC_000075"; transcript_id "TCONS_00000120"; exon_number "5"; gene_name "AAEL000070"; oId "CUFF.4.1"; nearest_ref "AAEL000070-RA"; class_code "j"; tss_id "TSS95";
supercont1.1	Cufflinks	exon	123005	123272	.	-	.	gene_id "XLOC_000075"; transcript_id "TCONS_00000120"; exon_number "6"; gene_name "AAEL000070"; oId "CUFF.4.1"; nearest_ref "AAEL000070-RA"; class_code "j"; tss_id "TSS95";
supercont1.1	Cufflinks	exon	193177	193555	.	-	.	gene_id "XLOC_000075"; transcript_id "TCONS_00000120"; exon_number "7"; gene_name "AAEL000070"; oId "CUFF.4.1"; nearest_ref "AAEL000070-RA"; class_code "j"; tss_id "TSS95";
supercont1.1	Cufflinks	exon	216650	216830	.	-	.	gene_id "XLOC_000075"; transcript_id "TCONS_00000120"; exon_number "8"; gene_name "AAEL000070"; oId "CUFF.4.1"; nearest_ref "AAEL000070-RA"; class_code "j"; tss_id "TSS95";
supercont1.1	Cufflinks	exon	96339	97921	.	-	.	gene_id "XLOC_000075"; transcript_id "TCONS_00000121"; exon_number "1"; gene_name "AAEL000070"; oId "CUFF.4.2"; nearest_ref "AAEL000070-RA"; class_code "j"; tss_id "TSS95";
supercont1.1	Cufflinks	exon	101028	101162	.	-	.	gene_id "XLOC_000075"; transcript_id "TCONS_00000121"; exon_number "2"; gene_name "AAEL000070"; oId "CUFF.4.2"; nearest_ref "AAEL000070-RA"; class_code "j"; tss_id "TSS95";
supercont1.1	Cufflinks	exon	101228	101386	.	-	.	gene_id "XLOC_000075"; transcript_id "TCONS_00000121"; exon_number "3"; gene_name "AAEL000070"; oId "CUFF.4.2"; nearest_ref "AAEL000070-RA"; class_code "j"; tss_id "TSS95";
supercont1.1	Cufflinks	exon	101455	102687	.	-	.	gene_id "XLOC_000075"; transcript_id "TCONS_00000121"; exon_number "4"; gene_name "AAEL000070"; oId "CUFF.4.2"; nearest_ref "AAEL000070-RA"; class_code "j"; tss_id "TSS95";
supercont1.1	Cufflinks	exon	102745	103015	.	-	.	gene_id "XLOC_000075"; transcript_id "TCONS_00000121"; exon_number "5"; gene_name "AAEL000070"; oId "CUFF.4.2"; nearest_ref "AAEL000070-RA"; class_code "j"; tss_id "TSS95";
supercont1.1	Cufflinks	exon	123005	123272	.	-	.	gene_id "XLOC_000075"; transcript_id "TCONS_00000121"; exon_number "6"; gene_name "AAEL000070"; oId "CUFF.4.2"; nearest_ref "AAEL000070-RA"; class_code "j"; tss_id "TSS95";
supercont1.1	Cufflinks	exon	147975	149034	.	-	.	gene_id "XLOC_000075"; transcript_id "TCONS_00000121"; exon_number "7"; gene_name "AAEL000070"; oId "CUFF.4.2"; nearest_ref "AAEL000070-RA"; class_code "j"; tss_id "TSS95";
supercont1.1	Cufflinks	exon	192522	193555	.	-	.	gene_id "XLOC_000075"; transcript_id "TCONS_00000121"; exon_number "8"; gene_name "AAEL000070"; oId "CUFF.4.2"; nearest_ref "AAEL000070-RA"; class_code "j"; tss_id "TSS95";
supercont1.1	Cufflinks	exon	216650	216831	.	-	.	gene_id "XLOC_000075"; transcript_id "TCONS_00000121"; exon_number "9"; gene_name "AAEL000070"; oId "CUFF.4.2"; nearest_ref "AAEL000070-RA"; class_code "j"; tss_id "TSS95";
supercont1.1	Cufflinks	exon	248381	249604	.	-	.	gene_id "XLOC_000076"; transcript_id "TCONS_00000124"; exon_number "1"; gene_name "AAEL000084"; oId "CUFF.7.1"; nearest_ref "AAEL000084-RA"; class_code "j"; tss_id "TSS98";
supercont1.1	Cufflinks	exon	271477	271722	.	-	.	gene_id "XLOC_000076"; transcript_id "TCONS_00000124"; exon_number "2"; gene_name "AAEL000084"; oId "CUFF.7.1"; nearest_ref "AAEL000084-RA"; class_code "j"; tss_id "TSS98";
supercont1.1	Cufflinks	exon	271839	271930	.	-	.	gene_id "XLOC_000076"; transcript_id "TCONS_00000124"; exon_number "3"; gene_name "AAEL000084"; oId "CUFF.7.1"; nearest_ref "AAEL000084-RA"; class_code "j"; tss_id "TSS98";
supercont1.1	Cufflinks	exon	530618	531669	.	-	.	gene_id "XLOC_000086"; transcript_id "TCONS_00000138"; exon_number "1"; gene_name "AAEL000081"; oId "CUFF.27.3"; nearest_ref "AAEL000081-RA"; class_code "j"; tss_id "TSS108";
supercont1.1	Cufflinks	exon	531735	532310	.	-	.	gene_id "XLOC_000086"; transcript_id "TCONS_00000138"; exon_number "2"; gene_name "AAEL000081"; oId "CUFF.27.3"; nearest_ref "AAEL000081-RA"; class_code "j"; tss_id "TSS108";
supercont1.1	Cufflinks	exon	532372	533109	.	-	.	gene_id "XLOC_000086"; transcript_id "TCONS_00000138"; exon_number "3"; gene_name "AAEL000081"; oId "CUFF.27.3"; nearest_ref "AAEL000081-RA"; class_code "j"; tss_id "TSS108";
supercont1.1	Cufflinks	exon	533449	533527	.	-	.	gene_id "XLOC_000086"; transcript_id "TCONS_00000138"; exon_number "4"; gene_name "AAEL000081"; oId "CUFF.27.3"; nearest_ref "AAEL000081-RA"; class_code "j"; tss_id "TSS108";
supercont1.1	Cufflinks	exon	533624	534126	.	-	.	gene_id "XLOC_000086"; transcript_id "TCONS_00000138"; exon_number "5"; gene_name "AAEL000081"; oId "CUFF.27.3"; nearest_ref "AAEL000081-RA"; class_code "j"; tss_id "TSS108";
supercont1.1	Cufflinks	exon	534191	534708	.	-	.	gene_id "XLOC_000086"; transcript_id "TCONS_00000138"; exon_number "6"; gene_name "AAEL000081"; oId "CUFF.27.3"; nearest_ref "AAEL000081-RA"; class_code "j"; tss_id "TSS108";
supercont1.1	Cufflinks	exon	536873	537308	.	-	.	gene_id "XLOC_000086"; transcript_id "TCONS_00000138"; exon_number "7"; gene_name "AAEL000081"; oId "CUFF.27.3"; nearest_ref "AAEL000081-RA"; class_code "j"; tss_id "TSS108";
supercont1.1	Cufflinks	exon	530618	531669	.	-	.	gene_id "XLOC_000086"; transcript_id "TCONS_00000137"; exon_number "1"; gene_name "AAEL000081"; oId "CUFF.27.2"; nearest_ref "AAEL000081-RA"; class_code "j"; tss_id "TSS108";
supercont1.1	Cufflinks	exon	531735	532310	.	-	.	gene_id "XLOC_000086"; transcript_id "TCONS_00000137"; exon_number "2"; gene_name "AAEL000081"; oId "CUFF.27.2"; nearest_ref "AAEL000081-RA"; class_code "j"; tss_id "TSS108";
supercont1.1	Cufflinks	exon	532372	533569	.	-	.	gene_id "XLOC_000086"; transcript_id "TCONS_00000137"; exon_number "3"; gene_name "AAEL000081"; oId "CUFF.27.2"; nearest_ref "AAEL000081-RA"; class_code "j"; tss_id "TSS108";
supercont1.1	Cufflinks	exon	533624	534126	.	-	.	gene_id "XLOC_000086"; transcript_id "TCONS_00000137"; exon_number "4"; gene_name "AAEL000081"; oId "CUFF.27.2"; nearest_ref "AAEL000081-RA"; class_code "j"; tss_id "TSS108";
supercont1.1	Cufflinks	exon	534191	534596	.	-	.	gene_id "XLOC_000086"; transcript_id "TCONS_00000137"; exon_number "5"; gene_name "AAEL000081"; oId "CUFF.27.2"; nearest_ref "AAEL000081-RA"; class_code "j"; tss_id "TSS108";
supercont1.1	Cufflinks	exon	536848	537308	.	-	.	gene_id "XLOC_000086"; transcript_id "TCONS_00000137"; exon_number "6"; gene_name "AAEL000081"; oId "CUFF.27.2"; nearest_ref "AAEL000081-RA"; class_code "j"; tss_id "TSS108";
supercont1.1	Cufflinks	exon	530618	531669	.	-	.	gene_id "XLOC_000086"; transcript_id "TCONS_00000139"; exon_number "1"; gene_name "AAEL000081"; oId "CUFF.27.1"; nearest_ref "AAEL000081-RA"; class_code "j"; tss_id "TSS109";
supercont1.1	Cufflinks	exon	531735	532310	.	-	.	gene_id "XLOC_000086"; transcript_id "TCONS_00000139"; exon_number "2"; gene_name "AAEL000081"; oId "CUFF.27.1"; nearest_ref "AAEL000081-RA"; class_code "j"; tss_id "TSS109";
supercont1.1	Cufflinks	exon	532372	533569	.	-	.	gene_id "XLOC_000086"; transcript_id "TCONS_00000139"; exon_number "3"; gene_name "AAEL000081"; oId "CUFF.27.1"; nearest_ref "AAEL000081-RA"; class_code "j"; tss_id "TSS109";
supercont1.1	Cufflinks	exon	533624	534126	.	-	.	gene_id "XLOC_000086"; transcript_id "TCONS_00000139"; exon_number "4"; gene_name "AAEL000081"; oId "CUFF.27.1"; nearest_ref "AAEL000081-RA"; class_code "j"; tss_id "TSS109";
supercont1.1	Cufflinks	exon	534191	534708	.	-	.	gene_id "XLOC_000086"; transcript_id "TCONS_00000139"; exon_number "5"; gene_name "AAEL000081"; oId "CUFF.27.1"; nearest_ref "AAEL000081-RA"; class_code "j"; tss_id "TSS109";
supercont1.1	Cufflinks	exon	536873	537308	.	-	.	gene_id "XLOC_000086"; transcript_id "TCONS_00000139"; exon_number "6"; gene_name "AAEL000081"; oId "CUFF.27.1"; nearest_ref "AAEL000081-RA"; class_code "j"; tss_id "TSS109";
supercont1.1	Cufflinks	exon	546031	546727	.	-	.	gene_id "XLOC_000086"; transcript_id "TCONS_00000139"; exon_number "7"; gene_name "AAEL000081"; oId "CUFF.27.1"; nearest_ref "AAEL000081-RA"; class_code "j"; tss_id "TSS109";
supercont1.1	Cufflinks	exon	565550	566515	.	-	.	gene_id "XLOC_000087"; transcript_id "TCONS_00000141"; exon_number "1"; gene_name "AAEL000049"; oId "CUFF.28.1"; nearest_ref "AAEL000049-RA"; class_code "j"; tss_id "TSS110";
supercont1.1	Cufflinks	exon	566572	566967	.	-	.	gene_id "XLOC_000087"; transcript_id "TCONS_00000141"; exon_number "2"; gene_name "AAEL000049"; oId "CUFF.28.1"; nearest_ref "AAEL000049-RA"; class_code "j"; tss_id "TSS110";
supercont1.1	Cufflinks	exon	567030	567251	.	-	.	gene_id "XLOC_000087"; transcript_id "TCONS_00000141"; exon_number "3"; gene_name "AAEL000049"; oId "CUFF.28.1"; nearest_ref "AAEL000049-RA"; class_code "j"; tss_id "TSS110";
supercont1.1	Cufflinks	exon	565550	566515	.	-	.	gene_id "XLOC_000087"; transcript_id "TCONS_00000143"; exon_number "1"; gene_name "AAEL000049"; oId "CUFF.28.4"; nearest_ref "AAEL000049-RA"; class_code "j"; tss_id "TSS110";
supercont1.1	Cufflinks	exon	566572	566839	.	-	.	gene_id "XLOC_000087"; transcript_id "TCONS_00000143"; exon_number "2"; gene_name "AAEL000049"; oId "CUFF.28.4"; nearest_ref "AAEL000049-RA"; class_code "j"; tss_id "TSS110";
supercont1.1	Cufflinks	exon	567039	567269	.	-	.	gene_id "XLOC_000087"; transcript_id "TCONS_00000143"; exon_number "3"; gene_name "AAEL000049"; oId "CUFF.28.4"; nearest_ref "AAEL000049-RA"; class_code "j"; tss_id "TSS110";
supercont1.1	Cufflinks	exon	565550	566515	.	-	.	gene_id "XLOC_000087"; transcript_id "TCONS_00000142"; exon_number "1"; gene_name "AAEL000049"; oId "CUFF.28.2"; nearest_ref "AAEL000049-RA"; class_code "j"; tss_id "TSS110";
supercont1.1	Cufflinks	exon	566572	566967	.	-	.	gene_id "XLOC_000087"; transcript_id "TCONS_00000142"; exon_number "2"; gene_name "AAEL000049"; oId "CUFF.28.2"; nearest_ref "AAEL000049-RA"; class_code "j"; tss_id "TSS110";
supercont1.1	Cufflinks	exon	567039	567269	.	-	.	gene_id "XLOC_000087"; transcript_id "TCONS_00000142"; exon_number "3"; gene_name "AAEL000049"; oId "CUFF.28.2"; nearest_ref "AAEL000049-RA"; class_code "j"; tss_id "TSS110";
supercont1.1	Cufflinks	exon	565550	566515	.	-	.	gene_id "XLOC_000087"; transcript_id "TCONS_00000144"; exon_number "1"; gene_name "AAEL000049"; oId "CUFF.28.3"; nearest_ref "AAEL000049-RA"; class_code "j"; tss_id "TSS111";
supercont1.1	Cufflinks	exon	566572	566967	.	-	.	gene_id "XLOC_000087"; transcript_id "TCONS_00000144"; exon_number "2"; gene_name "AAEL000049"; oId "CUFF.28.3"; nearest_ref "AAEL000049-RA"; class_code "j"; tss_id "TSS111";
supercont1.1	Cufflinks	exon	571490	571506	.	-	.	gene_id "XLOC_000087"; transcript_id "TCONS_00000144"; exon_number "3"; gene_name "AAEL000049"; oId "CUFF.28.3"; nearest_ref "AAEL000049-RA"; class_code "j"; tss_id "TSS111";
supercont1.1	Cufflinks	exon	1558746	1559703	.	-	.	gene_id "XLOC_000089"; transcript_id "TCONS_00000147"; exon_number "1"; gene_name "AAEL017335"; oId "CUFF.67.1"; nearest_ref "AAEL017335-RA"; class_code "j"; tss_id "TSS114";
supercont1.1	Cufflinks	exon	1572336	1572452	.	-	.	gene_id "XLOC_000089"; transcript_id "TCONS_00000147"; exon_number "2"; gene_name "AAEL017335"; oId "CUFF.67.1"; nearest_ref "AAEL017335-RA"; class_code "j"; tss_id "TSS114";
supercont1.1	Cufflinks	exon	1594357	1594525	.	-	.	gene_id "XLOC_000089"; transcript_id "TCONS_00000147"; exon_number "3"; gene_name "AAEL017335"; oId "CUFF.67.1"; nearest_ref "AAEL017335-RA"; class_code "j"; tss_id "TSS114";
supercont1.1	Cufflinks	exon	1666627	1666771	.	-	.	gene_id "XLOC_000089"; transcript_id "TCONS_00000147"; exon_number "4"; gene_name "AAEL017335"; oId "CUFF.67.1"; nearest_ref "AAEL017335-RA"; class_code "j"; tss_id "TSS114";
supercont1.1	Cufflinks	exon	1678596	1678664	.	-	.	gene_id "XLOC_000089"; transcript_id "TCONS_00000147"; exon_number "5"; gene_name "AAEL017335"; oId "CUFF.67.1"; nearest_ref "AAEL017335-RA"; class_code "j"; tss_id "TSS114";
supercont1.1	Cufflinks	exon	1679080	1679256	.	-	.	gene_id "XLOC_000089"; transcript_id "TCONS_00000147"; exon_number "6"; gene_name "AAEL017335"; oId "CUFF.67.1"; nearest_ref "AAEL017335-RA"; class_code "j"; tss_id "TSS114";
supercont1.1	Cufflinks	exon	1693273	1693563	.	-	.	gene_id "XLOC_000089"; transcript_id "TCONS_00000147"; exon_number "7"; gene_name "AAEL017335"; oId "CUFF.67.1"; nearest_ref "AAEL017335-RA"; class_code "j"; tss_id "TSS114";
supercont1.1	Cufflinks	exon	1752482	1752632	.	-	.	gene_id "XLOC_000089"; transcript_id "TCONS_00000147"; exon_number "8"; gene_name "AAEL017335"; oId "CUFF.67.1"; nearest_ref "AAEL017335-RA"; class_code "j"; tss_id "TSS114";
supercont1.1	Cufflinks	exon	1944983	1945263	.	-	.	gene_id "XLOC_000091"; transcript_id "TCONS_00000151"; exon_number "1"; gene_name "AAEL000087"; oId "CUFF.69.1"; nearest_ref "AAEL000087-RA"; class_code "j"; tss_id "TSS117";
supercont1.1	Cufflinks	exon	1945336	1945489	.	-	.	gene_id "XLOC_000091"; transcript_id "TCONS_00000151"; exon_number "2"; gene_name "AAEL000087"; oId "CUFF.69.1"; nearest_ref "AAEL000087-RA"; class_code "j"; tss_id "TSS117";
supercont1.1	Cufflinks	exon	1959920	1961178	.	-	.	gene_id "XLOC_000091"; transcript_id "TCONS_00000151"; exon_number "3"; gene_name "AAEL000087"; oId "CUFF.69.1"; nearest_ref "AAEL000087-RA"; class_code "j"; tss_id "TSS117";
supercont1.1	Cufflinks	exon	1961239	1961532	.	-	.	gene_id "XLOC_000091"; transcript_id "TCONS_00000151"; exon_number "4"; gene_name "AAEL000087"; oId "CUFF.69.1"; nearest_ref "AAEL000087-RA"; class_code "j"; tss_id "TSS117";
supercont1.1	Cufflinks	exon	1967355	1967768	.	-	.	gene_id "XLOC_000091"; transcript_id "TCONS_00000151"; exon_number "5"; gene_name "AAEL000087"; oId "CUFF.69.1"; nearest_ref "AAEL000087-RA"; class_code "j"; tss_id "TSS117";
supercont1.1	Cufflinks	exon	1967827	1967869	.	-	.	gene_id "XLOC_000091"; transcript_id "TCONS_00000151"; exon_number "6"; gene_name "AAEL000087"; oId "CUFF.69.1"; nearest_ref "AAEL000087-RA"; class_code "j"; tss_id "TSS117";
supercont1.1	Cufflinks	exon	1972772	1972987	.	-	.	gene_id "XLOC_000091"; transcript_id "TCONS_00000151"; exon_number "7"; gene_name "AAEL000087"; oId "CUFF.69.1"; nearest_ref "AAEL000087-RA"; class_code "j"; tss_id "TSS117";
supercont1.1	Cufflinks	exon	1973051	1973306	.	-	.	gene_id "XLOC_000091"; transcript_id "TCONS_00000151"; exon_number "8"; gene_name "AAEL000087"; oId "CUFF.69.1"; nearest_ref "AAEL000087-RA"; class_code "j"; tss_id "TSS117";
supercont1.1	Cufflinks	exon	1973362	1973456	.	-	.	gene_id "XLOC_000091"; transcript_id "TCONS_00000151"; exon_number "9"; gene_name "AAEL000087"; oId "CUFF.69.1"; nearest_ref "AAEL000087-RA"; class_code "j"; tss_id "TSS117";
supercont1.1	Cufflinks	exon	1992942	1993210	.	-	.	gene_id "XLOC_000091"; transcript_id "TCONS_00000151"; exon_number "10"; gene_name "AAEL000087"; oId "CUFF.69.1"; nearest_ref "AAEL000087-RA"; class_code "j"; tss_id "TSS117";
supercont1.1	Cufflinks	exon	1993275	1993611	.	-	.	gene_id "XLOC_000091"; transcript_id "TCONS_00000151"; exon_number "11"; gene_name "AAEL000087"; oId "CUFF.69.1"; nearest_ref "AAEL000087-RA"; class_code "j"; tss_id "TSS117";
supercont1.1	Cufflinks	exon	1996753	1997296	.	-	.	gene_id "XLOC_000091"; transcript_id "TCONS_00000151"; exon_number "12"; gene_name "AAEL000087"; oId "CUFF.69.1"; nearest_ref "AAEL000087-RA"; class_code "j"; tss_id "TSS117";
supercont1.1	Cufflinks	exon	2006166	2006437	.	-	.	gene_id "XLOC_000091"; transcript_id "TCONS_00000151"; exon_number "13"; gene_name "AAEL000087"; oId "CUFF.69.1"; nearest_ref "AAEL000087-RA"; class_code "j"; tss_id "TSS117";
supercont1.1	Cufflinks	exon	1944983	1945263	.	-	.	gene_id "XLOC_000091"; transcript_id "TCONS_00000152"; exon_number "1"; gene_name "AAEL000087"; oId "CUFF.69.2"; nearest_ref "AAEL000087-RA"; class_code "j"; tss_id "TSS118";
supercont1.1	Cufflinks	exon	1945336	1945489	.	-	.	gene_id "XLOC_000091"; transcript_id "TCONS_00000152"; exon_number "2"; gene_name "AAEL000087"; oId "CUFF.69.2"; nearest_ref "AAEL000087-RA"; class_code "j"; tss_id "TSS118";
supercont1.1	Cufflinks	exon	2067378	2068606	.	-	.	gene_id "XLOC_000091"; transcript_id "TCONS_00000152"; exon_number "3"; gene_name "AAEL000087"; oId "CUFF.69.2"; nearest_ref "AAEL000087-RA"; class_code "j"; tss_id "TSS118";
supercont1.1	Cufflinks	exon	2151515	2152065	.	-	.	gene_id "XLOC_000095"; transcript_id "TCONS_00000159"; exon_number "1"; gene_name "AAEL000030"; oId "CUFF.75.3"; nearest_ref "AAEL000030-RA"; class_code "j"; tss_id "TSS123";
supercont1.1	Cufflinks	exon	2152822	2153015	.	-	.	gene_id "XLOC_000095"; transcript_id "TCONS_00000159"; exon_number "2"; gene_name "AAEL000030"; oId "CUFF.75.3"; nearest_ref "AAEL000030-RA"; class_code "j"; tss_id "TSS123";
supercont1.1	Cufflinks	exon	2153082	2153340	.	-	.	gene_id "XLOC_000095"; transcript_id "TCONS_00000159"; exon_number "3"; gene_name "AAEL000030"; oId "CUFF.75.3"; nearest_ref "AAEL000030-RA"; class_code "j"; tss_id "TSS123";
supercont1.1	Cufflinks	exon	2166460	2167527	.	-	.	gene_id "XLOC_000095"; transcript_id "TCONS_00000159"; exon_number "4"; gene_name "AAEL000030"; oId "CUFF.75.3"; nearest_ref "AAEL000030-RA"; class_code "j"; tss_id "TSS123";
supercont1.1	Cufflinks	exon	2151515	2152065	.	-	.	gene_id "XLOC_000095"; transcript_id "TCONS_00000158"; exon_number "1"; gene_name "AAEL000030"; oId "CUFF.75.1"; nearest_ref "AAEL000030-RA"; class_code "j"; tss_id "TSS123";
supercont1.1	Cufflinks	exon	2152822	2153015	.	-	.	gene_id "XLOC_000095"; transcript_id "TCONS_00000158"; exon_number "2"; gene_name "AAEL000030"; oId "CUFF.75.1"; nearest_ref "AAEL000030-RA"; class_code "j"; tss_id "TSS123";
supercont1.1	Cufflinks	exon	2153082	2153340	.	-	.	gene_id "XLOC_000095"; transcript_id "TCONS_00000158"; exon_number "3"; gene_name "AAEL000030"; oId "CUFF.75.1"; nearest_ref "AAEL000030-RA"; class_code "j"; tss_id "TSS123";
supercont1.1	Cufflinks	exon	2166890	2167527	.	-	.	gene_id "XLOC_000095"; transcript_id "TCONS_00000158"; exon_number "4"; gene_name "AAEL000030"; oId "CUFF.75.1"; nearest_ref "AAEL000030-RA"; class_code "j"; tss_id "TSS123";
supercont1.1	Cufflinks	exon	2151515	2152065	.	-	.	gene_id "XLOC_000095"; transcript_id "TCONS_00000160"; exon_number "1"; gene_name "AAEL000030"; oId "CUFF.75.2"; nearest_ref "AAEL000030-RA"; class_code "j"; tss_id "TSS124";
supercont1.1	Cufflinks	exon	2152822	2153015	.	-	.	gene_id "XLOC_000095"; transcript_id "TCONS_00000160"; exon_number "2"; gene_name "AAEL000030"; oId "CUFF.75.2"; nearest_ref "AAEL000030-RA"; class_code "j"; tss_id "TSS124";
supercont1.1	Cufflinks	exon	2153082	2153340	.	-	.	gene_id "XLOC_000095"; transcript_id "TCONS_00000160"; exon_number "3"; gene_name "AAEL000030"; oId "CUFF.75.2"; nearest_ref "AAEL000030-RA"; class_code "j"; tss_id "TSS124";
supercont1.1	Cufflinks	exon	2167457	2167682	.	-	.	gene_id "XLOC_000095"; transcript_id "TCONS_00000160"; exon_number "4"; gene_name "AAEL000030"; oId "CUFF.75.2"; nearest_ref "AAEL000030-RA"; class_code "j"; tss_id "TSS124";
supercont1.1	Cufflinks	exon	2690155	2690173	.	-	.	gene_id "XLOC_000102"; transcript_id "TCONS_00000178"; exon_number "1"; gene_name "AAEL000004"; oId "CUFF.83.1"; nearest_ref "AAEL000004-RA"; class_code "j"; tss_id "TSS137";
supercont1.1	Cufflinks	exon	2714962	2715086	.	-	.	gene_id "XLOC_000102"; transcript_id "TCONS_00000178"; exon_number "2"; gene_name "AAEL000004"; oId "CUFF.83.1"; nearest_ref "AAEL000004-RA"; class_code "j"; tss_id "TSS137";
supercont1.1	Cufflinks	exon	2715150	2716004	.	-	.	gene_id "XLOC_000102"; transcript_id "TCONS_00000178"; exon_number "3"; gene_name "AAEL000004"; oId "CUFF.83.1"; nearest_ref "AAEL000004-RA"; class_code "j"; tss_id "TSS137";
supercont1.1	Cufflinks	exon	2718145	2718559	.	-	.	gene_id "XLOC_000102"; transcript_id "TCONS_00000178"; exon_number "4"; gene_name "AAEL000004"; oId "CUFF.83.1"; nearest_ref "AAEL000004-RA"; class_code "j"; tss_id "TSS137";
supercont1.1	Cufflinks	exon	2813126	2813675	.	-	.	gene_id "XLOC_000108"; transcript_id "TCONS_00000186"; exon_number "1"; gene_name "AAEL000034"; oId "CUFF.89.1"; nearest_ref "AAEL000034-RA"; class_code "j"; tss_id "TSS144";
supercont1.1	Cufflinks	exon	2813741	2814588	.	-	.	gene_id "XLOC_000108"; transcript_id "TCONS_00000186"; exon_number "2"; gene_name "AAEL000034"; oId "CUFF.89.1"; nearest_ref "AAEL000034-RA"; class_code "j"; tss_id "TSS144";
supercont1.1	Cufflinks	exon	2816216	2816818	.	-	.	gene_id "XLOC_000108"; transcript_id "TCONS_00000186"; exon_number "3"; gene_name "AAEL000034"; oId "CUFF.89.1"; nearest_ref "AAEL000034-RA"; class_code "j"; tss_id "TSS144";
supercont1.1	Cufflinks	exon	2816881	2817211	.	-	.	gene_id "XLOC_000108"; transcript_id "TCONS_00000186"; exon_number "4"; gene_name "AAEL000034"; oId "CUFF.89.1"; nearest_ref "AAEL000034-RA"; class_code "j"; tss_id "TSS144";
supercont1.1	Cufflinks	exon	2831611	2835221	.	-	.	gene_id "XLOC_000109"; transcript_id "TCONS_00000190"; exon_number "1"; gene_name "AAEL000054"; oId "CUFF.90.3"; nearest_ref "AAEL000054-RA"; class_code "j"; tss_id "TSS146";
supercont1.1	Cufflinks	exon	2842220	2842395	.	-	.	gene_id "XLOC_000109"; transcript_id "TCONS_00000190"; exon_number "2"; gene_name "AAEL000054"; oId "CUFF.90.3"; nearest_ref "AAEL000054-RA"; class_code "j"; tss_id "TSS146";
supercont1.1	Cufflinks	exon	2842473	2842606	.	-	.	gene_id "XLOC_000109"; transcript_id "TCONS_00000190"; exon_number "3"; gene_name "AAEL000054"; oId "CUFF.90.3"; nearest_ref "AAEL000054-RA"; class_code "j"; tss_id "TSS146";
supercont1.1	Cufflinks	exon	2845840	2846333	.	-	.	gene_id "XLOC_000109"; transcript_id "TCONS_00000190"; exon_number "4"; gene_name "AAEL000054"; oId "CUFF.90.3"; nearest_ref "AAEL000054-RA"; class_code "j"; tss_id "TSS146";
supercont1.1	Cufflinks	exon	2846403	2847725	.	-	.	gene_id "XLOC_000109"; transcript_id "TCONS_00000190"; exon_number "5"; gene_name "AAEL000054"; oId "CUFF.90.3"; nearest_ref "AAEL000054-RA"; class_code "j"; tss_id "TSS146";
supercont1.1	Cufflinks	exon	2853129	2855425	.	-	.	gene_id "XLOC_000109"; transcript_id "TCONS_00000190"; exon_number "6"; gene_name "AAEL000054"; oId "CUFF.90.3"; nearest_ref "AAEL000054-RA"; class_code "j"; tss_id "TSS146";
supercont1.1	Cufflinks	exon	2864702	2866004	.	-	.	gene_id "XLOC_000109"; transcript_id "TCONS_00000190"; exon_number "7"; gene_name "AAEL000054"; oId "CUFF.90.3"; nearest_ref "AAEL000054-RA"; class_code "j"; tss_id "TSS146";
supercont1.1	Cufflinks	exon	2978510	2979305	.	-	.	gene_id "XLOC_000109"; transcript_id "TCONS_00000190"; exon_number "8"; gene_name "AAEL000054"; oId "CUFF.90.3"; nearest_ref "AAEL000054-RA"; class_code "j"; tss_id "TSS146";
supercont1.1	Cufflinks	exon	2831611	2835221	.	-	.	gene_id "XLOC_000109"; transcript_id "TCONS_00000191"; exon_number "1"; gene_name "AAEL000054"; oId "CUFF.90.4"; nearest_ref "AAEL000054-RA"; class_code "j"; tss_id "TSS146";
supercont1.1	Cufflinks	exon	2842220	2842395	.	-	.	gene_id "XLOC_000109"; transcript_id "TCONS_00000191"; exon_number "2"; gene_name "AAEL000054"; oId "CUFF.90.4"; nearest_ref "AAEL000054-RA"; class_code "j"; tss_id "TSS146";
supercont1.1	Cufflinks	exon	2842473	2842606	.	-	.	gene_id "XLOC_000109"; transcript_id "TCONS_00000191"; exon_number "3"; gene_name "AAEL000054"; oId "CUFF.90.4"; nearest_ref "AAEL000054-RA"; class_code "j"; tss_id "TSS146";
supercont1.1	Cufflinks	exon	2845840	2846333	.	-	.	gene_id "XLOC_000109"; transcript_id "TCONS_00000191"; exon_number "4"; gene_name "AAEL000054"; oId "CUFF.90.4"; nearest_ref "AAEL000054-RA"; class_code "j"; tss_id "TSS146";
supercont1.1	Cufflinks	exon	2846403	2846915	.	-	.	gene_id "XLOC_000109"; transcript_id "TCONS_00000191"; exon_number "5"; gene_name "AAEL000054"; oId "CUFF.90.4"; nearest_ref "AAEL000054-RA"; class_code "j"; tss_id "TSS146";
supercont1.1	Cufflinks	exon	2847036	2847806	.	-	.	gene_id "XLOC_000109"; transcript_id "TCONS_00000191"; exon_number "6"; gene_name "AAEL000054"; oId "CUFF.90.4"; nearest_ref "AAEL000054-RA"; class_code "j"; tss_id "TSS146";
supercont1.1	Cufflinks	exon	2848017	2849762	.	-	.	gene_id "XLOC_000109"; transcript_id "TCONS_00000191"; exon_number "7"; gene_name "AAEL000054"; oId "CUFF.90.4"; nearest_ref "AAEL000054-RA"; class_code "j"; tss_id "TSS146";
supercont1.1	Cufflinks	exon	2849829	2850029	.	-	.	gene_id "XLOC_000109"; transcript_id "TCONS_00000191"; exon_number "8"; gene_name "AAEL000054"; oId "CUFF.90.4"; nearest_ref "AAEL000054-RA"; class_code "j"; tss_id "TSS146";
supercont1.1	Cufflinks	exon	2850174	2850832	.	-	.	gene_id "XLOC_000109"; transcript_id "TCONS_00000191"; exon_number "9"; gene_name "AAEL000054"; oId "CUFF.90.4"; nearest_ref "AAEL000054-RA"; class_code "j"; tss_id "TSS146";
supercont1.1	Cufflinks	exon	2850881	2853724	.	-	.	gene_id "XLOC_000109"; transcript_id "TCONS_00000191"; exon_number "10"; gene_name "AAEL000054"; oId "CUFF.90.4"; nearest_ref "AAEL000054-RA"; class_code "j"; tss_id "TSS146";
supercont1.1	Cufflinks	exon	2853854	2854093	.	-	.	gene_id "XLOC_000109"; transcript_id "TCONS_00000191"; exon_number "11"; gene_name "AAEL000054"; oId "CUFF.90.4"; nearest_ref "AAEL000054-RA"; class_code "j"; tss_id "TSS146";
supercont1.1	Cufflinks	exon	2854121	2854969	.	-	.	gene_id "XLOC_000109"; transcript_id "TCONS_00000191"; exon_number "12"; gene_name "AAEL000054"; oId "CUFF.90.4"; nearest_ref "AAEL000054-RA"; class_code "j"; tss_id "TSS146";
supercont1.1	Cufflinks	exon	2855048	2855284	.	-	.	gene_id "XLOC_000109"; transcript_id "TCONS_00000191"; exon_number "13"; gene_name "AAEL000054"; oId "CUFF.90.4"; nearest_ref "AAEL000054-RA"; class_code "j"; tss_id "TSS146";
supercont1.1	Cufflinks	exon	2864906	2866004	.	-	.	gene_id "XLOC_000109"; transcript_id "TCONS_00000191"; exon_number "14"; gene_name "AAEL000054"; oId "CUFF.90.4"; nearest_ref "AAEL000054-RA"; class_code "j"; tss_id "TSS146";
supercont1.1	Cufflinks	exon	2978510	2979305	.	-	.	gene_id "XLOC_000109"; transcript_id "TCONS_00000191"; exon_number "15"; gene_name "AAEL000054"; oId "CUFF.90.4"; nearest_ref "AAEL000054-RA"; class_code "j"; tss_id "TSS146";
supercont1.1	Cufflinks	exon	2831611	2835221	.	-	.	gene_id "XLOC_000109"; transcript_id "TCONS_00000189"; exon_number "1"; gene_name "AAEL000054"; oId "CUFF.90.2"; nearest_ref "AAEL000054-RA"; class_code "j"; tss_id "TSS146";
supercont1.1	Cufflinks	exon	2842220	2842395	.	-	.	gene_id "XLOC_000109"; transcript_id "TCONS_00000189"; exon_number "2"; gene_name "AAEL000054"; oId "CUFF.90.2"; nearest_ref "AAEL000054-RA"; class_code "j"; tss_id "TSS146";
supercont1.1	Cufflinks	exon	2842473	2842606	.	-	.	gene_id "XLOC_000109"; transcript_id "TCONS_00000189"; exon_number "3"; gene_name "AAEL000054"; oId "CUFF.90.2"; nearest_ref "AAEL000054-RA"; class_code "j"; tss_id "TSS146";
supercont1.1	Cufflinks	exon	2845840	2846508	.	-	.	gene_id "XLOC_000109"; transcript_id "TCONS_00000189"; exon_number "4"; gene_name "AAEL000054"; oId "CUFF.90.2"; nearest_ref "AAEL000054-RA"; class_code "j"; tss_id "TSS146";
supercont1.1	Cufflinks	exon	2852804	2853724	.	-	.	gene_id "XLOC_000109"; transcript_id "TCONS_00000189"; exon_number "5"; gene_name "AAEL000054"; oId "CUFF.90.2"; nearest_ref "AAEL000054-RA"; class_code "j"; tss_id "TSS146";
supercont1.1	Cufflinks	exon	2853854	2854093	.	-	.	gene_id "XLOC_000109"; transcript_id "TCONS_00000189"; exon_number "6"; gene_name "AAEL000054"; oId "CUFF.90.2"; nearest_ref "AAEL000054-RA"; class_code "j"; tss_id "TSS146";
supercont1.1	Cufflinks	exon	2854121	2854969	.	-	.	gene_id "XLOC_000109"; transcript_id "TCONS_00000189"; exon_number "7"; gene_name "AAEL000054"; oId "CUFF.90.2"; nearest_ref "AAEL000054-RA"; class_code "j"; tss_id "TSS146";
supercont1.1	Cufflinks	exon	2855048	2855425	.	-	.	gene_id "XLOC_000109"; transcript_id "TCONS_00000189"; exon_number "8"; gene_name "AAEL000054"; oId "CUFF.90.2"; nearest_ref "AAEL000054-RA"; class_code "j"; tss_id "TSS146";
supercont1.1	Cufflinks	exon	2864702	2866004	.	-	.	gene_id "XLOC_000109"; transcript_id "TCONS_00000189"; exon_number "9"; gene_name "AAEL000054"; oId "CUFF.90.2"; nearest_ref "AAEL000054-RA"; class_code "j"; tss_id "TSS146";
supercont1.1	Cufflinks	exon	2978510	2979305	.	-	.	gene_id "XLOC_000109"; transcript_id "TCONS_00000189"; exon_number "10"; gene_name "AAEL000054"; oId "CUFF.90.2"; nearest_ref "AAEL000054-RA"; class_code "j"; tss_id "TSS146";
supercont1.1	Cufflinks	exon	2831611	2835221	.	-	.	gene_id "XLOC_000109"; transcript_id "TCONS_00000188"; exon_number "1"; gene_name "AAEL000054"; oId "CUFF.90.1"; nearest_ref "AAEL000054-RA"; class_code "j"; tss_id "TSS146";
supercont1.1	Cufflinks	exon	2842220	2842395	.	-	.	gene_id "XLOC_000109"; transcript_id "TCONS_00000188"; exon_number "2"; gene_name "AAEL000054"; oId "CUFF.90.1"; nearest_ref "AAEL000054-RA"; class_code "j"; tss_id "TSS146";
supercont1.1	Cufflinks	exon	2842473	2842606	.	-	.	gene_id "XLOC_000109"; transcript_id "TCONS_00000188"; exon_number "3"; gene_name "AAEL000054"; oId "CUFF.90.1"; nearest_ref "AAEL000054-RA"; class_code "j"; tss_id "TSS146";
supercont1.1	Cufflinks	exon	2845840	2846333	.	-	.	gene_id "XLOC_000109"; transcript_id "TCONS_00000188"; exon_number "4"; gene_name "AAEL000054"; oId "CUFF.90.1"; nearest_ref "AAEL000054-RA"; class_code "j"; tss_id "TSS146";
supercont1.1	Cufflinks	exon	2846403	2849762	.	-	.	gene_id "XLOC_000109"; transcript_id "TCONS_00000188"; exon_number "5"; gene_name "AAEL000054"; oId "CUFF.90.1"; nearest_ref "AAEL000054-RA"; class_code "j"; tss_id "TSS146";
supercont1.1	Cufflinks	exon	2849829	2850029	.	-	.	gene_id "XLOC_000109"; transcript_id "TCONS_00000188"; exon_number "6"; gene_name "AAEL000054"; oId "CUFF.90.1"; nearest_ref "AAEL000054-RA"; class_code "j"; tss_id "TSS146";
supercont1.1	Cufflinks	exon	2850174	2850832	.	-	.	gene_id "XLOC_000109"; transcript_id "TCONS_00000188"; exon_number "7"; gene_name "AAEL000054"; oId "CUFF.90.1"; nearest_ref "AAEL000054-RA"; class_code "j"; tss_id "TSS146";
supercont1.1	Cufflinks	exon	2850881	2853724	.	-	.	gene_id "XLOC_000109"; transcript_id "TCONS_00000188"; exon_number "8"; gene_name "AAEL000054"; oId "CUFF.90.1"; nearest_ref "AAEL000054-RA"; class_code "j"; tss_id "TSS146";
supercont1.1	Cufflinks	exon	2853854	2854093	.	-	.	gene_id "XLOC_000109"; transcript_id "TCONS_00000188"; exon_number "9"; gene_name "AAEL000054"; oId "CUFF.90.1"; nearest_ref "AAEL000054-RA"; class_code "j"; tss_id "TSS146";
supercont1.1	Cufflinks	exon	2854121	2854969	.	-	.	gene_id "XLOC_000109"; transcript_id "TCONS_00000188"; exon_number "10"; gene_name "AAEL000054"; oId "CUFF.90.1"; nearest_ref "AAEL000054-RA"; class_code "j"; tss_id "TSS146";
supercont1.1	Cufflinks	exon	2855048	2855425	.	-	.	gene_id "XLOC_000109"; transcript_id "TCONS_00000188"; exon_number "11"; gene_name "AAEL000054"; oId "CUFF.90.1"; nearest_ref "AAEL000054-RA"; class_code "j"; tss_id "TSS146";
supercont1.1	Cufflinks	exon	2864702	2866004	.	-	.	gene_id "XLOC_000109"; transcript_id "TCONS_00000188"; exon_number "12"; gene_name "AAEL000054"; oId "CUFF.90.1"; nearest_ref "AAEL000054-RA"; class_code "j"; tss_id "TSS146";
supercont1.1	Cufflinks	exon	2978510	2979305	.	-	.	gene_id "XLOC_000109"; transcript_id "TCONS_00000188"; exon_number "13"; gene_name "AAEL000054"; oId "CUFF.90.1"; nearest_ref "AAEL000054-RA"; class_code "j"; tss_id "TSS146";
supercont1.1	Cufflinks	exon	2998887	2999578	.	-	.	gene_id "XLOC_000110"; transcript_id "TCONS_00000193"; exon_number "1"; gene_name "AAEL000085"; oId "CUFF.91.1"; nearest_ref "AAEL000085-RA"; class_code "j"; tss_id "TSS148";
supercont1.1	Cufflinks	exon	3005569	3005799	.	-	.	gene_id "XLOC_000110"; transcript_id "TCONS_00000193"; exon_number "2"; gene_name "AAEL000085"; oId "CUFF.91.1"; nearest_ref "AAEL000085-RA"; class_code "j"; tss_id "TSS148";
supercont1.1	Cufflinks	exon	3005947	3006233	.	-	.	gene_id "XLOC_000110"; transcript_id "TCONS_00000193"; exon_number "3"; gene_name "AAEL000085"; oId "CUFF.91.1"; nearest_ref "AAEL000085-RA"; class_code "j"; tss_id "TSS148";
supercont1.1	Cufflinks	exon	3142439	3143774	.	-	.	gene_id "XLOC_000112"; transcript_id "TCONS_00000197"; exon_number "1"; gene_name "AAEL000094"; oId "CUFF.94.1"; nearest_ref "AAEL000094-RA"; class_code "j"; tss_id "TSS151";
supercont1.1	Cufflinks	exon	3143822	3144679	.	-	.	gene_id "XLOC_000112"; transcript_id "TCONS_00000197"; exon_number "2"; gene_name "AAEL000094"; oId "CUFF.94.1"; nearest_ref "AAEL000094-RA"; class_code "j"; tss_id "TSS151";
supercont1.1	Cufflinks	exon	3144752	3145035	.	-	.	gene_id "XLOC_000112"; transcript_id "TCONS_00000197"; exon_number "3"; gene_name "AAEL000094"; oId "CUFF.94.1"; nearest_ref "AAEL000094-RA"; class_code "j"; tss_id "TSS151";
supercont1.1	Cufflinks	exon	3213857	3214575	.	-	.	gene_id "XLOC_000112"; transcript_id "TCONS_00000197"; exon_number "4"; gene_name "AAEL000094"; oId "CUFF.94.1"; nearest_ref "AAEL000094-RA"; class_code "j"; tss_id "TSS151";
supercont1.1	Cufflinks	exon	3291028	3292266	.	-	.	gene_id "XLOC_000113"; transcript_id "TCONS_00000199"; exon_number "1"; gene_name "AAEL000098"; oId "CUFF.96.2"; nearest_ref "AAEL000098-RA"; class_code "j"; tss_id "TSS153";
supercont1.1	Cufflinks	exon	3309225	3309356	.	-	.	gene_id "XLOC_000113"; transcript_id "TCONS_00000199"; exon_number "2"; gene_name "AAEL000098"; oId "CUFF.96.2"; nearest_ref "AAEL000098-RA"; class_code "j"; tss_id "TSS153";
supercont1.1	Cufflinks	exon	3291028	3292266	.	-	.	gene_id "XLOC_000113"; transcript_id "TCONS_00000200"; exon_number "1"; gene_name "AAEL000098"; oId "CUFF.96.1"; nearest_ref "AAEL000098-RA"; class_code "j"; tss_id "TSS154";
supercont1.1	Cufflinks	exon	3360695	3361013	.	-	.	gene_id "XLOC_000113"; transcript_id "TCONS_00000200"; exon_number "2"; gene_name "AAEL000098"; oId "CUFF.96.1"; nearest_ref "AAEL000098-RA"; class_code "j"; tss_id "TSS154";
supercont1.1	Cufflinks	exon	3361071	3361437	.	-	.	gene_id "XLOC_000113"; transcript_id "TCONS_00000200"; exon_number "3"; gene_name "AAEL000098"; oId "CUFF.96.1"; nearest_ref "AAEL000098-RA"; class_code "j"; tss_id "TSS154";
supercont1.1	Cufflinks	exon	3402694	3403208	.	-	.	gene_id "XLOC_000113"; transcript_id "TCONS_00000200"; exon_number "4"; gene_name "AAEL000098"; oId "CUFF.96.1"; nearest_ref "AAEL000098-RA"; class_code "j"; tss_id "TSS154";
supercont1.1	Cufflinks	exon	3667493	3668674	.	-	.	gene_id "XLOC_000116"; transcript_id "TCONS_00000205"; exon_number "1"; gene_name "AAEL000035"; oId "CUFF.105.1"; nearest_ref "AAEL000035-RA"; class_code "j"; tss_id "TSS158";
supercont1.1	Cufflinks	exon	3668738	3669014	.	-	.	gene_id "XLOC_000116"; transcript_id "TCONS_00000205"; exon_number "2"; gene_name "AAEL000035"; oId "CUFF.105.1"; nearest_ref "AAEL000035-RA"; class_code "j"; tss_id "TSS158";
supercont1.1	Cufflinks	exon	4178102	4179544	.	-	.	gene_id "XLOC_000128"; transcript_id "TCONS_00000220"; exon_number "1"; gene_name "AAEL000065"; oId "CUFF.113.2"; nearest_ref "AAEL000065-RA"; class_code "j"; tss_id "TSS172";
supercont1.1	Cufflinks	exon	4179609	4179726	.	-	.	gene_id "XLOC_000128"; transcript_id "TCONS_00000220"; exon_number "2"; gene_name "AAEL000065"; oId "CUFF.113.2"; nearest_ref "AAEL000065-RA"; class_code "j"; tss_id "TSS172";
supercont1.1	Cufflinks	exon	4184121	4184319	.	-	.	gene_id "XLOC_000128"; transcript_id "TCONS_00000220"; exon_number "3"; gene_name "AAEL000065"; oId "CUFF.113.2"; nearest_ref "AAEL000065-RA"; class_code "j"; tss_id "TSS172";
supercont1.1	Cufflinks	exon	4184375	4184857	.	-	.	gene_id "XLOC_000128"; transcript_id "TCONS_00000220"; exon_number "4"; gene_name "AAEL000065"; oId "CUFF.113.2"; nearest_ref "AAEL000065-RA"; class_code "j"; tss_id "TSS172";
supercont1.1	Cufflinks	exon	4196366	4196537	.	-	.	gene_id "XLOC_000128"; transcript_id "TCONS_00000220"; exon_number "5"; gene_name "AAEL000065"; oId "CUFF.113.2"; nearest_ref "AAEL000065-RA"; class_code "j"; tss_id "TSS172";
supercont1.1	Cufflinks	exon	4196605	4196955	.	-	.	gene_id "XLOC_000128"; transcript_id "TCONS_00000220"; exon_number "6"; gene_name "AAEL000065"; oId "CUFF.113.2"; nearest_ref "AAEL000065-RA"; class_code "j"; tss_id "TSS172";
supercont1.1	Cufflinks	exon	4197008	4197415	.	-	.	gene_id "XLOC_000128"; transcript_id "TCONS_00000220"; exon_number "7"; gene_name "AAEL000065"; oId "CUFF.113.2"; nearest_ref "AAEL000065-RA"; class_code "j"; tss_id "TSS172";
supercont1.1	Cufflinks	exon	4178102	4179544	.	-	.	gene_id "XLOC_000128"; transcript_id "TCONS_00000219"; exon_number "1"; gene_name "AAEL000065"; oId "CUFF.113.1"; nearest_ref "AAEL000065-RA"; class_code "j"; tss_id "TSS172";
supercont1.1	Cufflinks	exon	4179609	4179726	.	-	.	gene_id "XLOC_000128"; transcript_id "TCONS_00000219"; exon_number "2"; gene_name "AAEL000065"; oId "CUFF.113.1"; nearest_ref "AAEL000065-RA"; class_code "j"; tss_id "TSS172";
supercont1.1	Cufflinks	exon	4184121	4184319	.	-	.	gene_id "XLOC_000128"; transcript_id "TCONS_00000219"; exon_number "3"; gene_name "AAEL000065"; oId "CUFF.113.1"; nearest_ref "AAEL000065-RA"; class_code "j"; tss_id "TSS172";
supercont1.1	Cufflinks	exon	4184375	4184857	.	-	.	gene_id "XLOC_000128"; transcript_id "TCONS_00000219"; exon_number "4"; gene_name "AAEL000065"; oId "CUFF.113.1"; nearest_ref "AAEL000065-RA"; class_code "j"; tss_id "TSS172";
supercont1.1	Cufflinks	exon	4196366	4196537	.	-	.	gene_id "XLOC_000128"; transcript_id "TCONS_00000219"; exon_number "5"; gene_name "AAEL000065"; oId "CUFF.113.1"; nearest_ref "AAEL000065-RA"; class_code "j"; tss_id "TSS172";
supercont1.1	Cufflinks	exon	4196605	4196951	.	-	.	gene_id "XLOC_000128"; transcript_id "TCONS_00000219"; exon_number "6"; gene_name "AAEL000065"; oId "CUFF.113.1"; nearest_ref "AAEL000065-RA"; class_code "j"; tss_id "TSS172";
supercont1.1	Cufflinks	exon	4197008	4197415	.	-	.	gene_id "XLOC_000128"; transcript_id "TCONS_00000219"; exon_number "7"; gene_name "AAEL000065"; oId "CUFF.113.1"; nearest_ref "AAEL000065-RA"; class_code "j"; tss_id "TSS172";
supercont1.1	Cufflinks	exon	4287469	4291102	.	-	.	gene_id "XLOC_000130"; transcript_id "TCONS_00000224"; exon_number "1"; gene_name "AAEL000001"; oId "CUFF.118.1"; nearest_ref "AAEL000001-RA"; class_code "j"; tss_id "TSS175";
supercont1.1	Cufflinks	exon	4296651	4297451	.	-	.	gene_id "XLOC_000130"; transcript_id "TCONS_00000224"; exon_number "2"; gene_name "AAEL000001"; oId "CUFF.118.1"; nearest_ref "AAEL000001-RA"; class_code "j"; tss_id "TSS175";
supercont1.1	Cufflinks	exon	4298016	4298453	.	-	.	gene_id "XLOC_000130"; transcript_id "TCONS_00000224"; exon_number "3"; gene_name "AAEL000001"; oId "CUFF.118.1"; nearest_ref "AAEL000001-RA"; class_code "j"; tss_id "TSS175";
supercont1.1	Cufflinks	exon	4298521	4298584	.	-	.	gene_id "XLOC_000130"; transcript_id "TCONS_00000224"; exon_number "4"; gene_name "AAEL000001"; oId "CUFF.118.1"; nearest_ref "AAEL000001-RA"; class_code "j"; tss_id "TSS175";
supercont1.1	Cufflinks	exon	4321515	4322976	.	-	.	gene_id "XLOC_000131"; transcript_id "TCONS_00000226"; exon_number "1"; gene_name "AAEL000006"; oId "CUFF.122.1"; nearest_ref "AAEL000006-RA"; class_code "j"; tss_id "TSS177";
supercont1.1	Cufflinks	exon	4323042	4323642	.	-	.	gene_id "XLOC_000131"; transcript_id "TCONS_00000226"; exon_number "2"; gene_name "AAEL000006"; oId "CUFF.122.1"; nearest_ref "AAEL000006-RA"; class_code "j"; tss_id "TSS177";
supercont1.1	Cufflinks	exon	4323749	4323883	.	-	.	gene_id "XLOC_000131"; transcript_id "TCONS_00000226"; exon_number "3"; gene_name "AAEL000006"; oId "CUFF.122.1"; nearest_ref "AAEL000006-RA"; class_code "j"; tss_id "TSS177";
supercont1.1	Cufflinks	exon	4321515	4321961	.	-	.	gene_id "XLOC_000131"; transcript_id "TCONS_00000227"; exon_number "1"; gene_name "AAEL000025"; oId "CUFF.122.2"; nearest_ref "AAEL000025-RA"; class_code "j"; tss_id "TSS178";
supercont1.1	Cufflinks	exon	4357646	4358660	.	-	.	gene_id "XLOC_000131"; transcript_id "TCONS_00000227"; exon_number "2"; gene_name "AAEL000025"; oId "CUFF.122.2"; nearest_ref "AAEL000025-RA"; class_code "j"; tss_id "TSS178";
supercont1.1	Cufflinks	exon	4358722	4359316	.	-	.	gene_id "XLOC_000131"; transcript_id "TCONS_00000227"; exon_number "3"; gene_name "AAEL000025"; oId "CUFF.122.2"; nearest_ref "AAEL000025-RA"; class_code "j"; tss_id "TSS178";
supercont1.1	Cufflinks	exon	4359376	4359621	.	-	.	gene_id "XLOC_000131"; transcript_id "TCONS_00000227"; exon_number "4"; gene_name "AAEL000025"; oId "CUFF.122.2"; nearest_ref "AAEL000025-RA"; class_code "j"; tss_id "TSS178";
supercont1.1	Cufflinks	exon	5292358	5292718	.	-	.	gene_id "XLOC_000134"; transcript_id "TCONS_00000233"; exon_number "1"; gene_name "AAEL000008"; oId "CUFF.133.3"; nearest_ref "AAEL000008-RA"; class_code "j"; tss_id "TSS182";
supercont1.1	Cufflinks	exon	5293139	5293439	.	-	.	gene_id "XLOC_000134"; transcript_id "TCONS_00000233"; exon_number "2"; gene_name "AAEL000008"; oId "CUFF.133.3"; nearest_ref "AAEL000008-RA"; class_code "j"; tss_id "TSS182";
supercont1.1	Cufflinks	exon	5293496	5293608	.	-	.	gene_id "XLOC_000134"; transcript_id "TCONS_00000233"; exon_number "3"; gene_name "AAEL000008"; oId "CUFF.133.3"; nearest_ref "AAEL000008-RA"; class_code "j"; tss_id "TSS182";
supercont1.1	Cufflinks	exon	5304282	5304594	.	-	.	gene_id "XLOC_000134"; transcript_id "TCONS_00000233"; exon_number "4"; gene_name "AAEL000008"; oId "CUFF.133.3"; nearest_ref "AAEL000008-RA"; class_code "j"; tss_id "TSS182";
supercont1.1	Cufflinks	exon	5304656	5304906	.	-	.	gene_id "XLOC_000134"; transcript_id "TCONS_00000233"; exon_number "5"; gene_name "AAEL000008"; oId "CUFF.133.3"; nearest_ref "AAEL000008-RA"; class_code "j"; tss_id "TSS182";
supercont1.1	Cufflinks	exon	5304964	5305170	.	-	.	gene_id "XLOC_000134"; transcript_id "TCONS_00000233"; exon_number "6"; gene_name "AAEL000008"; oId "CUFF.133.3"; nearest_ref "AAEL000008-RA"; class_code "j"; tss_id "TSS182";
supercont1.1	Cufflinks	exon	5320773	5321596	.	-	.	gene_id "XLOC_000134"; transcript_id "TCONS_00000233"; exon_number "7"; gene_name "AAEL000008"; oId "CUFF.133.3"; nearest_ref "AAEL000008-RA"; class_code "j"; tss_id "TSS182";
supercont1.1	Cufflinks	exon	5292358	5292718	.	-	.	gene_id "XLOC_000134"; transcript_id "TCONS_00000235"; exon_number "1"; gene_name "AAEL000008"; oId "CUFF.133.2"; nearest_ref "AAEL000008-RA"; class_code "j"; tss_id "TSS182";
supercont1.1	Cufflinks	exon	5293139	5293439	.	-	.	gene_id "XLOC_000134"; transcript_id "TCONS_00000235"; exon_number "2"; gene_name "AAEL000008"; oId "CUFF.133.2"; nearest_ref "AAEL000008-RA"; class_code "j"; tss_id "TSS182";
supercont1.1	Cufflinks	exon	5293496	5293608	.	-	.	gene_id "XLOC_000134"; transcript_id "TCONS_00000235"; exon_number "3"; gene_name "AAEL000008"; oId "CUFF.133.2"; nearest_ref "AAEL000008-RA"; class_code "j"; tss_id "TSS182";
supercont1.1	Cufflinks	exon	5304306	5304594	.	-	.	gene_id "XLOC_000134"; transcript_id "TCONS_00000235"; exon_number "4"; gene_name "AAEL000008"; oId "CUFF.133.2"; nearest_ref "AAEL000008-RA"; class_code "j"; tss_id "TSS182";
supercont1.1	Cufflinks	exon	5304656	5304906	.	-	.	gene_id "XLOC_000134"; transcript_id "TCONS_00000235"; exon_number "5"; gene_name "AAEL000008"; oId "CUFF.133.2"; nearest_ref "AAEL000008-RA"; class_code "j"; tss_id "TSS182";
supercont1.1	Cufflinks	exon	5304964	5305194	.	-	.	gene_id "XLOC_000134"; transcript_id "TCONS_00000235"; exon_number "6"; gene_name "AAEL000008"; oId "CUFF.133.2"; nearest_ref "AAEL000008-RA"; class_code "j"; tss_id "TSS182";
supercont1.1	Cufflinks	exon	5320773	5321496	.	-	.	gene_id "XLOC_000134"; transcript_id "TCONS_00000235"; exon_number "7"; gene_name "AAEL000008"; oId "CUFF.133.2"; nearest_ref "AAEL000008-RA"; class_code "j"; tss_id "TSS182";
supercont1.1	Cufflinks	exon	5321623	5321641	.	-	.	gene_id "XLOC_000134"; transcript_id "TCONS_00000235"; exon_number "8"; gene_name "AAEL000008"; oId "CUFF.133.2"; nearest_ref "AAEL000008-RA"; class_code "j"; tss_id "TSS182";
supercont1.1	Cufflinks	exon	5292358	5292711	.	-	.	gene_id "XLOC_000134"; transcript_id "TCONS_00000234"; exon_number "1"; gene_name "AAEL000008"; oId "CUFF.133.1"; nearest_ref "AAEL000008-RA"; class_code "j"; tss_id "TSS182";
supercont1.1	Cufflinks	exon	5293139	5293439	.	-	.	gene_id "XLOC_000134"; transcript_id "TCONS_00000234"; exon_number "2"; gene_name "AAEL000008"; oId "CUFF.133.1"; nearest_ref "AAEL000008-RA"; class_code "j"; tss_id "TSS182";
supercont1.1	Cufflinks	exon	5293496	5293608	.	-	.	gene_id "XLOC_000134"; transcript_id "TCONS_00000234"; exon_number "3"; gene_name "AAEL000008"; oId "CUFF.133.1"; nearest_ref "AAEL000008-RA"; class_code "j"; tss_id "TSS182";
supercont1.1	Cufflinks	exon	5304306	5304594	.	-	.	gene_id "XLOC_000134"; transcript_id "TCONS_00000234"; exon_number "4"; gene_name "AAEL000008"; oId "CUFF.133.1"; nearest_ref "AAEL000008-RA"; class_code "j"; tss_id "TSS182";
supercont1.1	Cufflinks	exon	5304656	5304906	.	-	.	gene_id "XLOC_000134"; transcript_id "TCONS_00000234"; exon_number "5"; gene_name "AAEL000008"; oId "CUFF.133.1"; nearest_ref "AAEL000008-RA"; class_code "j"; tss_id "TSS182";
supercont1.1	Cufflinks	exon	5304964	5305194	.	-	.	gene_id "XLOC_000134"; transcript_id "TCONS_00000234"; exon_number "6"; gene_name "AAEL000008"; oId "CUFF.133.1"; nearest_ref "AAEL000008-RA"; class_code "j"; tss_id "TSS182";
supercont1.1	Cufflinks	exon	5320773	5321496	.	-	.	gene_id "XLOC_000134"; transcript_id "TCONS_00000234"; exon_number "7"; gene_name "AAEL000008"; oId "CUFF.133.1"; nearest_ref "AAEL000008-RA"; class_code "j"; tss_id "TSS182";
supercont1.1	Cufflinks	exon	5321623	5321641	.	-	.	gene_id "XLOC_000134"; transcript_id "TCONS_00000234"; exon_number "8"; gene_name "AAEL000008"; oId "CUFF.133.1"; nearest_ref "AAEL000008-RA"; class_code "j"; tss_id "TSS182";
supercont1.1	Cufflinks	exon	5292358	5292718	.	-	.	gene_id "XLOC_000134"; transcript_id "TCONS_00000236"; exon_number "1"; gene_name "AAEL000008"; oId "CUFF.133.4"; nearest_ref "AAEL000008-RA"; class_code "j"; tss_id "TSS183";
supercont1.1	Cufflinks	exon	5293139	5293439	.	-	.	gene_id "XLOC_000134"; transcript_id "TCONS_00000236"; exon_number "2"; gene_name "AAEL000008"; oId "CUFF.133.4"; nearest_ref "AAEL000008-RA"; class_code "j"; tss_id "TSS183";
supercont1.1	Cufflinks	exon	5293496	5293608	.	-	.	gene_id "XLOC_000134"; transcript_id "TCONS_00000236"; exon_number "3"; gene_name "AAEL000008"; oId "CUFF.133.4"; nearest_ref "AAEL000008-RA"; class_code "j"; tss_id "TSS183";
supercont1.1	Cufflinks	exon	5304306	5304594	.	-	.	gene_id "XLOC_000134"; transcript_id "TCONS_00000236"; exon_number "4"; gene_name "AAEL000008"; oId "CUFF.133.4"; nearest_ref "AAEL000008-RA"; class_code "j"; tss_id "TSS183";
supercont1.1	Cufflinks	exon	5304656	5304906	.	-	.	gene_id "XLOC_000134"; transcript_id "TCONS_00000236"; exon_number "5"; gene_name "AAEL000008"; oId "CUFF.133.4"; nearest_ref "AAEL000008-RA"; class_code "j"; tss_id "TSS183";
supercont1.1	Cufflinks	exon	5304964	5305194	.	-	.	gene_id "XLOC_000134"; transcript_id "TCONS_00000236"; exon_number "6"; gene_name "AAEL000008"; oId "CUFF.133.4"; nearest_ref "AAEL000008-RA"; class_code "j"; tss_id "TSS183";
supercont1.1	Cufflinks	exon	5320773	5321496	.	-	.	gene_id "XLOC_000134"; transcript_id "TCONS_00000236"; exon_number "7"; gene_name "AAEL000008"; oId "CUFF.133.4"; nearest_ref "AAEL000008-RA"; class_code "j"; tss_id "TSS183";
supercont1.1	Cufflinks	exon	5321877	5322007	.	-	.	gene_id "XLOC_000134"; transcript_id "TCONS_00000236"; exon_number "8"; gene_name "AAEL000008"; oId "CUFF.133.4"; nearest_ref "AAEL000008-RA"; class_code "j"; tss_id "TSS183";
supercont1.1	Cufflinks	exon	5404693	5406588	.	-	.	gene_id "XLOC_000137"; transcript_id "TCONS_00000240"; exon_number "1"; gene_name "AAEL000015"; oId "CUFF.139.4"; nearest_ref "AAEL000015-RA"; class_code "j"; tss_id "TSS187";
supercont1.1	Cufflinks	exon	5406655	5406816	.	-	.	gene_id "XLOC_000137"; transcript_id "TCONS_00000240"; exon_number "2"; gene_name "AAEL000015"; oId "CUFF.139.4"; nearest_ref "AAEL000015-RA"; class_code "j"; tss_id "TSS187";
supercont1.1	Cufflinks	exon	5417648	5417833	.	-	.	gene_id "XLOC_000137"; transcript_id "TCONS_00000240"; exon_number "3"; gene_name "AAEL000015"; oId "CUFF.139.4"; nearest_ref "AAEL000015-RA"; class_code "j"; tss_id "TSS187";
supercont1.1	Cufflinks	exon	5417897	5418528	.	-	.	gene_id "XLOC_000137"; transcript_id "TCONS_00000240"; exon_number "4"; gene_name "AAEL000015"; oId "CUFF.139.4"; nearest_ref "AAEL000015-RA"; class_code "j"; tss_id "TSS187";
supercont1.1	Cufflinks	exon	5418706	5418928	.	-	.	gene_id "XLOC_000137"; transcript_id "TCONS_00000240"; exon_number "5"; gene_name "AAEL000015"; oId "CUFF.139.4"; nearest_ref "AAEL000015-RA"; class_code "j"; tss_id "TSS187";
supercont1.1	Cufflinks	exon	5418990	5421914	.	-	.	gene_id "XLOC_000137"; transcript_id "TCONS_00000240"; exon_number "6"; gene_name "AAEL000015"; oId "CUFF.139.4"; nearest_ref "AAEL000015-RA"; class_code "j"; tss_id "TSS187";
supercont1.1	Cufflinks	exon	5421978	5422156	.	-	.	gene_id "XLOC_000137"; transcript_id "TCONS_00000240"; exon_number "7"; gene_name "AAEL000015"; oId "CUFF.139.4"; nearest_ref "AAEL000015-RA"; class_code "j"; tss_id "TSS187";
supercont1.1	Cufflinks	exon	5422721	5422837	.	-	.	gene_id "XLOC_000137"; transcript_id "TCONS_00000240"; exon_number "8"; gene_name "AAEL000015"; oId "CUFF.139.4"; nearest_ref "AAEL000015-RA"; class_code "j"; tss_id "TSS187";
supercont1.1	Cufflinks	exon	5448170	5448343	.	-	.	gene_id "XLOC_000137"; transcript_id "TCONS_00000240"; exon_number "9"; gene_name "AAEL000015"; oId "CUFF.139.4"; nearest_ref "AAEL000015-RA"; class_code "j"; tss_id "TSS187";
supercont1.1	Cufflinks	exon	5457027	5457363	.	-	.	gene_id "XLOC_000137"; transcript_id "TCONS_00000240"; exon_number "10"; gene_name "AAEL000015"; oId "CUFF.139.4"; nearest_ref "AAEL000015-RA"; class_code "j"; tss_id "TSS187";
supercont1.1	Cufflinks	exon	5465150	5465561	.	-	.	gene_id "XLOC_000137"; transcript_id "TCONS_00000240"; exon_number "11"; gene_name "AAEL000015"; oId "CUFF.139.4"; nearest_ref "AAEL000015-RA"; class_code "j"; tss_id "TSS187";
supercont1.1	Cufflinks	exon	5466173	5466186	.	-	.	gene_id "XLOC_000137"; transcript_id "TCONS_00000240"; exon_number "12"; gene_name "AAEL000015"; oId "CUFF.139.4"; nearest_ref "AAEL000015-RA"; class_code "j"; tss_id "TSS187";
supercont1.1	Cufflinks	exon	5404693	5406588	.	-	.	gene_id "XLOC_000137"; transcript_id "TCONS_00000241"; exon_number "1"; gene_name "AAEL000015"; oId "CUFF.139.8"; nearest_ref "AAEL000015-RA"; class_code "j"; tss_id "TSS188";
supercont1.1	Cufflinks	exon	5406655	5406816	.	-	.	gene_id "XLOC_000137"; transcript_id "TCONS_00000241"; exon_number "2"; gene_name "AAEL000015"; oId "CUFF.139.8"; nearest_ref "AAEL000015-RA"; class_code "j"; tss_id "TSS188";
supercont1.1	Cufflinks	exon	5417648	5417833	.	-	.	gene_id "XLOC_000137"; transcript_id "TCONS_00000241"; exon_number "3"; gene_name "AAEL000015"; oId "CUFF.139.8"; nearest_ref "AAEL000015-RA"; class_code "j"; tss_id "TSS188";
supercont1.1	Cufflinks	exon	5417897	5418528	.	-	.	gene_id "XLOC_000137"; transcript_id "TCONS_00000241"; exon_number "4"; gene_name "AAEL000015"; oId "CUFF.139.8"; nearest_ref "AAEL000015-RA"; class_code "j"; tss_id "TSS188";
supercont1.1	Cufflinks	exon	5418706	5418928	.	-	.	gene_id "XLOC_000137"; transcript_id "TCONS_00000241"; exon_number "5"; gene_name "AAEL000015"; oId "CUFF.139.8"; nearest_ref "AAEL000015-RA"; class_code "j"; tss_id "TSS188";
supercont1.1	Cufflinks	exon	5418990	5421914	.	-	.	gene_id "XLOC_000137"; transcript_id "TCONS_00000241"; exon_number "6"; gene_name "AAEL000015"; oId "CUFF.139.8"; nearest_ref "AAEL000015-RA"; class_code "j"; tss_id "TSS188";
supercont1.1	Cufflinks	exon	5421978	5422180	.	-	.	gene_id "XLOC_000137"; transcript_id "TCONS_00000241"; exon_number "7"; gene_name "AAEL000015"; oId "CUFF.139.8"; nearest_ref "AAEL000015-RA"; class_code "j"; tss_id "TSS188";
supercont1.1	Cufflinks	exon	5422721	5422837	.	-	.	gene_id "XLOC_000137"; transcript_id "TCONS_00000241"; exon_number "8"; gene_name "AAEL000015"; oId "CUFF.139.8"; nearest_ref "AAEL000015-RA"; class_code "j"; tss_id "TSS188";
supercont1.1	Cufflinks	exon	5448170	5448343	.	-	.	gene_id "XLOC_000137"; transcript_id "TCONS_00000241"; exon_number "9"; gene_name "AAEL000015"; oId "CUFF.139.8"; nearest_ref "AAEL000015-RA"; class_code "j"; tss_id "TSS188";
supercont1.1	Cufflinks	exon	5457027	5457363	.	-	.	gene_id "XLOC_000137"; transcript_id "TCONS_00000241"; exon_number "10"; gene_name "AAEL000015"; oId "CUFF.139.8"; nearest_ref "AAEL000015-RA"; class_code "j"; tss_id "TSS188";
supercont1.1	Cufflinks	exon	5466882	5467007	.	-	.	gene_id "XLOC_000137"; transcript_id "TCONS_00000241"; exon_number "11"; gene_name "AAEL000015"; oId "CUFF.139.8"; nearest_ref "AAEL000015-RA"; class_code "j"; tss_id "TSS188";
supercont1.1	Cufflinks	exon	5467612	5467734	.	-	.	gene_id "XLOC_000137"; transcript_id "TCONS_00000241"; exon_number "12"; gene_name "AAEL000015"; oId "CUFF.139.8"; nearest_ref "AAEL000015-RA"; class_code "j"; tss_id "TSS188";
supercont1.1	Cufflinks	exon	5404693	5406588	.	-	.	gene_id "XLOC_000137"; transcript_id "TCONS_00000246"; exon_number "1"; gene_name "AAEL000015"; oId "CUFF.139.5"; nearest_ref "AAEL000015-RA"; class_code "j"; tss_id "TSS189";
supercont1.1	Cufflinks	exon	5406655	5406816	.	-	.	gene_id "XLOC_000137"; transcript_id "TCONS_00000246"; exon_number "2"; gene_name "AAEL000015"; oId "CUFF.139.5"; nearest_ref "AAEL000015-RA"; class_code "j"; tss_id "TSS189";
supercont1.1	Cufflinks	exon	5417648	5417833	.	-	.	gene_id "XLOC_000137"; transcript_id "TCONS_00000246"; exon_number "3"; gene_name "AAEL000015"; oId "CUFF.139.5"; nearest_ref "AAEL000015-RA"; class_code "j"; tss_id "TSS189";
supercont1.1	Cufflinks	exon	5417897	5418528	.	-	.	gene_id "XLOC_000137"; transcript_id "TCONS_00000246"; exon_number "4"; gene_name "AAEL000015"; oId "CUFF.139.5"; nearest_ref "AAEL000015-RA"; class_code "j"; tss_id "TSS189";
supercont1.1	Cufflinks	exon	5418706	5418928	.	-	.	gene_id "XLOC_000137"; transcript_id "TCONS_00000246"; exon_number "5"; gene_name "AAEL000015"; oId "CUFF.139.5"; nearest_ref "AAEL000015-RA"; class_code "j"; tss_id "TSS189";
supercont1.1	Cufflinks	exon	5418990	5421914	.	-	.	gene_id "XLOC_000137"; transcript_id "TCONS_00000246"; exon_number "6"; gene_name "AAEL000015"; oId "CUFF.139.5"; nearest_ref "AAEL000015-RA"; class_code "j"; tss_id "TSS189";
supercont1.1	Cufflinks	exon	5421978	5422180	.	-	.	gene_id "XLOC_000137"; transcript_id "TCONS_00000246"; exon_number "7"; gene_name "AAEL000015"; oId "CUFF.139.5"; nearest_ref "AAEL000015-RA"; class_code "j"; tss_id "TSS189";
supercont1.1	Cufflinks	exon	5422721	5422837	.	-	.	gene_id "XLOC_000137"; transcript_id "TCONS_00000246"; exon_number "8"; gene_name "AAEL000015"; oId "CUFF.139.5"; nearest_ref "AAEL000015-RA"; class_code "j"; tss_id "TSS189";
supercont1.1	Cufflinks	exon	5448170	5448343	.	-	.	gene_id "XLOC_000137"; transcript_id "TCONS_00000246"; exon_number "9"; gene_name "AAEL000015"; oId "CUFF.139.5"; nearest_ref "AAEL000015-RA"; class_code "j"; tss_id "TSS189";
supercont1.1	Cufflinks	exon	5457027	5457363	.	-	.	gene_id "XLOC_000137"; transcript_id "TCONS_00000246"; exon_number "10"; gene_name "AAEL000015"; oId "CUFF.139.5"; nearest_ref "AAEL000015-RA"; class_code "j"; tss_id "TSS189";
supercont1.1	Cufflinks	exon	5465150	5465815	.	-	.	gene_id "XLOC_000137"; transcript_id "TCONS_00000246"; exon_number "11"; gene_name "AAEL000015"; oId "CUFF.139.5"; nearest_ref "AAEL000015-RA"; class_code "j"; tss_id "TSS189";
supercont1.1	Cufflinks	exon	5466882	5467007	.	-	.	gene_id "XLOC_000137"; transcript_id "TCONS_00000246"; exon_number "12"; gene_name "AAEL000015"; oId "CUFF.139.5"; nearest_ref "AAEL000015-RA"; class_code "j"; tss_id "TSS189";
supercont1.1	Cufflinks	exon	5475998	5476128	.	-	.	gene_id "XLOC_000137"; transcript_id "TCONS_00000246"; exon_number "13"; gene_name "AAEL000015"; oId "CUFF.139.5"; nearest_ref "AAEL000015-RA"; class_code "j"; tss_id "TSS189";
supercont1.1	Cufflinks	exon	5562891	5563075	.	-	.	gene_id "XLOC_000137"; transcript_id "TCONS_00000246"; exon_number "14"; gene_name "AAEL000015"; oId "CUFF.139.5"; nearest_ref "AAEL000015-RA"; class_code "j"; tss_id "TSS189";
supercont1.1	Cufflinks	exon	5679919	5680712	.	-	.	gene_id "XLOC_000137"; transcript_id "TCONS_00000246"; exon_number "15"; gene_name "AAEL000015"; oId "CUFF.139.5"; nearest_ref "AAEL000015-RA"; class_code "j"; tss_id "TSS189";
supercont1.1	Cufflinks	exon	5404693	5406588	.	-	.	gene_id "XLOC_000137"; transcript_id "TCONS_00000248"; exon_number "1"; gene_name "AAEL000015"; oId "CUFF.139.7"; nearest_ref "AAEL000015-RA"; class_code "j"; tss_id "TSS189";
supercont1.1	Cufflinks	exon	5406655	5406816	.	-	.	gene_id "XLOC_000137"; transcript_id "TCONS_00000248"; exon_number "2"; gene_name "AAEL000015"; oId "CUFF.139.7"; nearest_ref "AAEL000015-RA"; class_code "j"; tss_id "TSS189";
supercont1.1	Cufflinks	exon	5417648	5417833	.	-	.	gene_id "XLOC_000137"; transcript_id "TCONS_00000248"; exon_number "3"; gene_name "AAEL000015"; oId "CUFF.139.7"; nearest_ref "AAEL000015-RA"; class_code "j"; tss_id "TSS189";
supercont1.1	Cufflinks	exon	5417897	5418498	.	-	.	gene_id "XLOC_000137"; transcript_id "TCONS_00000248"; exon_number "4"; gene_name "AAEL000015"; oId "CUFF.139.7"; nearest_ref "AAEL000015-RA"; class_code "j"; tss_id "TSS189";
supercont1.1	Cufflinks	exon	5418706	5418928	.	-	.	gene_id "XLOC_000137"; transcript_id "TCONS_00000248"; exon_number "5"; gene_name "AAEL000015"; oId "CUFF.139.7"; nearest_ref "AAEL000015-RA"; class_code "j"; tss_id "TSS189";
supercont1.1	Cufflinks	exon	5418990	5421914	.	-	.	gene_id "XLOC_000137"; transcript_id "TCONS_00000248"; exon_number "6"; gene_name "AAEL000015"; oId "CUFF.139.7"; nearest_ref "AAEL000015-RA"; class_code "j"; tss_id "TSS189";
supercont1.1	Cufflinks	exon	5421978	5422180	.	-	.	gene_id "XLOC_000137"; transcript_id "TCONS_00000248"; exon_number "7"; gene_name "AAEL000015"; oId "CUFF.139.7"; nearest_ref "AAEL000015-RA"; class_code "j"; tss_id "TSS189";
supercont1.1	Cufflinks	exon	5422721	5422837	.	-	.	gene_id "XLOC_000137"; transcript_id "TCONS_00000248"; exon_number "8"; gene_name "AAEL000015"; oId "CUFF.139.7"; nearest_ref "AAEL000015-RA"; class_code "j"; tss_id "TSS189";
supercont1.1	Cufflinks	exon	5448170	5448343	.	-	.	gene_id "XLOC_000137"; transcript_id "TCONS_00000248"; exon_number "9"; gene_name "AAEL000015"; oId "CUFF.139.7"; nearest_ref "AAEL000015-RA"; class_code "j"; tss_id "TSS189";
supercont1.1	Cufflinks	exon	5457027	5457363	.	-	.	gene_id "XLOC_000137"; transcript_id "TCONS_00000248"; exon_number "10"; gene_name "AAEL000015"; oId "CUFF.139.7"; nearest_ref "AAEL000015-RA"; class_code "j"; tss_id "TSS189";
supercont1.1	Cufflinks	exon	5465150	5465490	.	-	.	gene_id "XLOC_000137"; transcript_id "TCONS_00000248"; exon_number "11"; gene_name "AAEL000015"; oId "CUFF.139.7"; nearest_ref "AAEL000015-RA"; class_code "j"; tss_id "TSS189";
supercont1.1	Cufflinks	exon	5466882	5467007	.	-	.	gene_id "XLOC_000137"; transcript_id "TCONS_00000248"; exon_number "12"; gene_name "AAEL000015"; oId "CUFF.139.7"; nearest_ref "AAEL000015-RA"; class_code "j"; tss_id "TSS189";
supercont1.1	Cufflinks	exon	5475998	5476128	.	-	.	gene_id "XLOC_000137"; transcript_id "TCONS_00000248"; exon_number "13"; gene_name "AAEL000015"; oId "CUFF.139.7"; nearest_ref "AAEL000015-RA"; class_code "j"; tss_id "TSS189";
supercont1.1	Cufflinks	exon	5562891	5563075	.	-	.	gene_id "XLOC_000137"; transcript_id "TCONS_00000248"; exon_number "14"; gene_name "AAEL000015"; oId "CUFF.139.7"; nearest_ref "AAEL000015-RA"; class_code "j"; tss_id "TSS189";
supercont1.1	Cufflinks	exon	5654411	5655201	.	-	.	gene_id "XLOC_000137"; transcript_id "TCONS_00000248"; exon_number "15"; gene_name "AAEL000015"; oId "CUFF.139.7"; nearest_ref "AAEL000015-RA"; class_code "j"; tss_id "TSS189";
supercont1.1	Cufflinks	exon	5679919	5680712	.	-	.	gene_id "XLOC_000137"; transcript_id "TCONS_00000248"; exon_number "16"; gene_name "AAEL000015"; oId "CUFF.139.7"; nearest_ref "AAEL000015-RA"; class_code "j"; tss_id "TSS189";
supercont1.1	Cufflinks	exon	5404693	5406588	.	-	.	gene_id "XLOC_000137"; transcript_id "TCONS_00000249"; exon_number "1"; gene_name "AAEL000015"; oId "CUFF.139.9"; nearest_ref "AAEL000015-RA"; class_code "j"; tss_id "TSS189";
supercont1.1	Cufflinks	exon	5406655	5406816	.	-	.	gene_id "XLOC_000137"; transcript_id "TCONS_00000249"; exon_number "2"; gene_name "AAEL000015"; oId "CUFF.139.9"; nearest_ref "AAEL000015-RA"; class_code "j"; tss_id "TSS189";
supercont1.1	Cufflinks	exon	5417648	5417833	.	-	.	gene_id "XLOC_000137"; transcript_id "TCONS_00000249"; exon_number "3"; gene_name "AAEL000015"; oId "CUFF.139.9"; nearest_ref "AAEL000015-RA"; class_code "j"; tss_id "TSS189";
supercont1.1	Cufflinks	exon	5417897	5418498	.	-	.	gene_id "XLOC_000137"; transcript_id "TCONS_00000249"; exon_number "4"; gene_name "AAEL000015"; oId "CUFF.139.9"; nearest_ref "AAEL000015-RA"; class_code "j"; tss_id "TSS189";
supercont1.1	Cufflinks	exon	5418706	5418928	.	-	.	gene_id "XLOC_000137"; transcript_id "TCONS_00000249"; exon_number "5"; gene_name "AAEL000015"; oId "CUFF.139.9"; nearest_ref "AAEL000015-RA"; class_code "j"; tss_id "TSS189";
supercont1.1	Cufflinks	exon	5418990	5421914	.	-	.	gene_id "XLOC_000137"; transcript_id "TCONS_00000249"; exon_number "6"; gene_name "AAEL000015"; oId "CUFF.139.9"; nearest_ref "AAEL000015-RA"; class_code "j"; tss_id "TSS189";
supercont1.1	Cufflinks	exon	5421978	5422156	.	-	.	gene_id "XLOC_000137"; transcript_id "TCONS_00000249"; exon_number "7"; gene_name "AAEL000015"; oId "CUFF.139.9"; nearest_ref "AAEL000015-RA"; class_code "j"; tss_id "TSS189";
supercont1.1	Cufflinks	exon	5422721	5422837	.	-	.	gene_id "XLOC_000137"; transcript_id "TCONS_00000249"; exon_number "8"; gene_name "AAEL000015"; oId "CUFF.139.9"; nearest_ref "AAEL000015-RA"; class_code "j"; tss_id "TSS189";
supercont1.1	Cufflinks	exon	5448170	5448343	.	-	.	gene_id "XLOC_000137"; transcript_id "TCONS_00000249"; exon_number "9"; gene_name "AAEL000015"; oId "CUFF.139.9"; nearest_ref "AAEL000015-RA"; class_code "j"; tss_id "TSS189";
supercont1.1	Cufflinks	exon	5457027	5457363	.	-	.	gene_id "XLOC_000137"; transcript_id "TCONS_00000249"; exon_number "10"; gene_name "AAEL000015"; oId "CUFF.139.9"; nearest_ref "AAEL000015-RA"; class_code "j"; tss_id "TSS189";
supercont1.1	Cufflinks	exon	5466882	5467007	.	-	.	gene_id "XLOC_000137"; transcript_id "TCONS_00000249"; exon_number "11"; gene_name "AAEL000015"; oId "CUFF.139.9"; nearest_ref "AAEL000015-RA"; class_code "j"; tss_id "TSS189";
supercont1.1	Cufflinks	exon	5475998	5476128	.	-	.	gene_id "XLOC_000137"; transcript_id "TCONS_00000249"; exon_number "12"; gene_name "AAEL000015"; oId "CUFF.139.9"; nearest_ref "AAEL000015-RA"; class_code "j"; tss_id "TSS189";
supercont1.1	Cufflinks	exon	5562891	5563075	.	-	.	gene_id "XLOC_000137"; transcript_id "TCONS_00000249"; exon_number "13"; gene_name "AAEL000015"; oId "CUFF.139.9"; nearest_ref "AAEL000015-RA"; class_code "j"; tss_id "TSS189";
supercont1.1	Cufflinks	exon	5654411	5655201	.	-	.	gene_id "XLOC_000137"; transcript_id "TCONS_00000249"; exon_number "14"; gene_name "AAEL000015"; oId "CUFF.139.9"; nearest_ref "AAEL000015-RA"; class_code "j"; tss_id "TSS189";
supercont1.1	Cufflinks	exon	5679919	5680712	.	-	.	gene_id "XLOC_000137"; transcript_id "TCONS_00000249"; exon_number "15"; gene_name "AAEL000015"; oId "CUFF.139.9"; nearest_ref "AAEL000015-RA"; class_code "j"; tss_id "TSS189";
supercont1.1	Cufflinks	exon	5404693	5406588	.	-	.	gene_id "XLOC_000137"; transcript_id "TCONS_00000247"; exon_number "1"; gene_name "AAEL000015"; oId "CUFF.139.6"; nearest_ref "AAEL000015-RA"; class_code "j"; tss_id "TSS189";
supercont1.1	Cufflinks	exon	5406655	5406816	.	-	.	gene_id "XLOC_000137"; transcript_id "TCONS_00000247"; exon_number "2"; gene_name "AAEL000015"; oId "CUFF.139.6"; nearest_ref "AAEL000015-RA"; class_code "j"; tss_id "TSS189";
supercont1.1	Cufflinks	exon	5417648	5417833	.	-	.	gene_id "XLOC_000137"; transcript_id "TCONS_00000247"; exon_number "3"; gene_name "AAEL000015"; oId "CUFF.139.6"; nearest_ref "AAEL000015-RA"; class_code "j"; tss_id "TSS189";
supercont1.1	Cufflinks	exon	5417897	5418528	.	-	.	gene_id "XLOC_000137"; transcript_id "TCONS_00000247"; exon_number "4"; gene_name "AAEL000015"; oId "CUFF.139.6"; nearest_ref "AAEL000015-RA"; class_code "j"; tss_id "TSS189";
supercont1.1	Cufflinks	exon	5418706	5418928	.	-	.	gene_id "XLOC_000137"; transcript_id "TCONS_00000247"; exon_number "5"; gene_name "AAEL000015"; oId "CUFF.139.6"; nearest_ref "AAEL000015-RA"; class_code "j"; tss_id "TSS189";
supercont1.1	Cufflinks	exon	5418990	5421914	.	-	.	gene_id "XLOC_000137"; transcript_id "TCONS_00000247"; exon_number "6"; gene_name "AAEL000015"; oId "CUFF.139.6"; nearest_ref "AAEL000015-RA"; class_code "j"; tss_id "TSS189";
supercont1.1	Cufflinks	exon	5421978	5422156	.	-	.	gene_id "XLOC_000137"; transcript_id "TCONS_00000247"; exon_number "7"; gene_name "AAEL000015"; oId "CUFF.139.6"; nearest_ref "AAEL000015-RA"; class_code "j"; tss_id "TSS189";
supercont1.1	Cufflinks	exon	5422721	5422837	.	-	.	gene_id "XLOC_000137"; transcript_id "TCONS_00000247"; exon_number "8"; gene_name "AAEL000015"; oId "CUFF.139.6"; nearest_ref "AAEL000015-RA"; class_code "j"; tss_id "TSS189";
supercont1.1	Cufflinks	exon	5448170	5448343	.	-	.	gene_id "XLOC_000137"; transcript_id "TCONS_00000247"; exon_number "9"; gene_name "AAEL000015"; oId "CUFF.139.6"; nearest_ref "AAEL000015-RA"; class_code "j"; tss_id "TSS189";
supercont1.1	Cufflinks	exon	5457027	5457363	.	-	.	gene_id "XLOC_000137"; transcript_id "TCONS_00000247"; exon_number "10"; gene_name "AAEL000015"; oId "CUFF.139.6"; nearest_ref "AAEL000015-RA"; class_code "j"; tss_id "TSS189";
supercont1.1	Cufflinks	exon	5465150	5465490	.	-	.	gene_id "XLOC_000137"; transcript_id "TCONS_00000247"; exon_number "11"; gene_name "AAEL000015"; oId "CUFF.139.6"; nearest_ref "AAEL000015-RA"; class_code "j"; tss_id "TSS189";
supercont1.1	Cufflinks	exon	5466882	5467007	.	-	.	gene_id "XLOC_000137"; transcript_id "TCONS_00000247"; exon_number "12"; gene_name "AAEL000015"; oId "CUFF.139.6"; nearest_ref "AAEL000015-RA"; class_code "j"; tss_id "TSS189";
supercont1.1	Cufflinks	exon	5475998	5476128	.	-	.	gene_id "XLOC_000137"; transcript_id "TCONS_00000247"; exon_number "13"; gene_name "AAEL000015"; oId "CUFF.139.6"; nearest_ref "AAEL000015-RA"; class_code "j"; tss_id "TSS189";
supercont1.1	Cufflinks	exon	5562891	5563075	.	-	.	gene_id "XLOC_000137"; transcript_id "TCONS_00000247"; exon_number "14"; gene_name "AAEL000015"; oId "CUFF.139.6"; nearest_ref "AAEL000015-RA"; class_code "j"; tss_id "TSS189";
supercont1.1	Cufflinks	exon	5654411	5655201	.	-	.	gene_id "XLOC_000137"; transcript_id "TCONS_00000247"; exon_number "15"; gene_name "AAEL000015"; oId "CUFF.139.6"; nearest_ref "AAEL000015-RA"; class_code "j"; tss_id "TSS189";
supercont1.1	Cufflinks	exon	5679919	5680712	.	-	.	gene_id "XLOC_000137"; transcript_id "TCONS_00000247"; exon_number "16"; gene_name "AAEL000015"; oId "CUFF.139.6"; nearest_ref "AAEL000015-RA"; class_code "j"; tss_id "TSS189";
supercont1.1	Cufflinks	exon	5404693	5406588	.	-	.	gene_id "XLOC_000137"; transcript_id "TCONS_00000245"; exon_number "1"; gene_name "AAEL000015"; oId "CUFF.139.3"; nearest_ref "AAEL000015-RA"; class_code "j"; tss_id "TSS189";
supercont1.1	Cufflinks	exon	5406655	5406816	.	-	.	gene_id "XLOC_000137"; transcript_id "TCONS_00000245"; exon_number "2"; gene_name "AAEL000015"; oId "CUFF.139.3"; nearest_ref "AAEL000015-RA"; class_code "j"; tss_id "TSS189";
supercont1.1	Cufflinks	exon	5417648	5417833	.	-	.	gene_id "XLOC_000137"; transcript_id "TCONS_00000245"; exon_number "3"; gene_name "AAEL000015"; oId "CUFF.139.3"; nearest_ref "AAEL000015-RA"; class_code "j"; tss_id "TSS189";
supercont1.1	Cufflinks	exon	5417897	5418528	.	-	.	gene_id "XLOC_000137"; transcript_id "TCONS_00000245"; exon_number "4"; gene_name "AAEL000015"; oId "CUFF.139.3"; nearest_ref "AAEL000015-RA"; class_code "j"; tss_id "TSS189";
supercont1.1	Cufflinks	exon	5418706	5418928	.	-	.	gene_id "XLOC_000137"; transcript_id "TCONS_00000245"; exon_number "5"; gene_name "AAEL000015"; oId "CUFF.139.3"; nearest_ref "AAEL000015-RA"; class_code "j"; tss_id "TSS189";
supercont1.1	Cufflinks	exon	5418990	5421914	.	-	.	gene_id "XLOC_000137"; transcript_id "TCONS_00000245"; exon_number "6"; gene_name "AAEL000015"; oId "CUFF.139.3"; nearest_ref "AAEL000015-RA"; class_code "j"; tss_id "TSS189";
supercont1.1	Cufflinks	exon	5421978	5422180	.	-	.	gene_id "XLOC_000137"; transcript_id "TCONS_00000245"; exon_number "7"; gene_name "AAEL000015"; oId "CUFF.139.3"; nearest_ref "AAEL000015-RA"; class_code "j"; tss_id "TSS189";
supercont1.1	Cufflinks	exon	5422721	5422837	.	-	.	gene_id "XLOC_000137"; transcript_id "TCONS_00000245"; exon_number "8"; gene_name "AAEL000015"; oId "CUFF.139.3"; nearest_ref "AAEL000015-RA"; class_code "j"; tss_id "TSS189";
supercont1.1	Cufflinks	exon	5448170	5448343	.	-	.	gene_id "XLOC_000137"; transcript_id "TCONS_00000245"; exon_number "9"; gene_name "AAEL000015"; oId "CUFF.139.3"; nearest_ref "AAEL000015-RA"; class_code "j"; tss_id "TSS189";
supercont1.1	Cufflinks	exon	5457027	5457363	.	-	.	gene_id "XLOC_000137"; transcript_id "TCONS_00000245"; exon_number "10"; gene_name "AAEL000015"; oId "CUFF.139.3"; nearest_ref "AAEL000015-RA"; class_code "j"; tss_id "TSS189";
supercont1.1	Cufflinks	exon	5465150	5465490	.	-	.	gene_id "XLOC_000137"; transcript_id "TCONS_00000245"; exon_number "11"; gene_name "AAEL000015"; oId "CUFF.139.3"; nearest_ref "AAEL000015-RA"; class_code "j"; tss_id "TSS189";
supercont1.1	Cufflinks	exon	5466882	5467007	.	-	.	gene_id "XLOC_000137"; transcript_id "TCONS_00000245"; exon_number "12"; gene_name "AAEL000015"; oId "CUFF.139.3"; nearest_ref "AAEL000015-RA"; class_code "j"; tss_id "TSS189";
supercont1.1	Cufflinks	exon	5475998	5476128	.	-	.	gene_id "XLOC_000137"; transcript_id "TCONS_00000245"; exon_number "13"; gene_name "AAEL000015"; oId "CUFF.139.3"; nearest_ref "AAEL000015-RA"; class_code "j"; tss_id "TSS189";
supercont1.1	Cufflinks	exon	5562891	5563075	.	-	.	gene_id "XLOC_000137"; transcript_id "TCONS_00000245"; exon_number "14"; gene_name "AAEL000015"; oId "CUFF.139.3"; nearest_ref "AAEL000015-RA"; class_code "j"; tss_id "TSS189";
supercont1.1	Cufflinks	exon	5679919	5680712	.	-	.	gene_id "XLOC_000137"; transcript_id "TCONS_00000245"; exon_number "15"; gene_name "AAEL000015"; oId "CUFF.139.3"; nearest_ref "AAEL000015-RA"; class_code "j"; tss_id "TSS189";
supercont1.1	Cufflinks	exon	5404693	5406588	.	-	.	gene_id "XLOC_000137"; transcript_id "TCONS_00000244"; exon_number "1"; gene_name "AAEL000015"; oId "CUFF.139.2"; nearest_ref "AAEL000015-RA"; class_code "j"; tss_id "TSS189";
supercont1.1	Cufflinks	exon	5406655	5406816	.	-	.	gene_id "XLOC_000137"; transcript_id "TCONS_00000244"; exon_number "2"; gene_name "AAEL000015"; oId "CUFF.139.2"; nearest_ref "AAEL000015-RA"; class_code "j"; tss_id "TSS189";
supercont1.1	Cufflinks	exon	5417648	5417833	.	-	.	gene_id "XLOC_000137"; transcript_id "TCONS_00000244"; exon_number "3"; gene_name "AAEL000015"; oId "CUFF.139.2"; nearest_ref "AAEL000015-RA"; class_code "j"; tss_id "TSS189";
supercont1.1	Cufflinks	exon	5417897	5418528	.	-	.	gene_id "XLOC_000137"; transcript_id "TCONS_00000244"; exon_number "4"; gene_name "AAEL000015"; oId "CUFF.139.2"; nearest_ref "AAEL000015-RA"; class_code "j"; tss_id "TSS189";
supercont1.1	Cufflinks	exon	5418706	5418928	.	-	.	gene_id "XLOC_000137"; transcript_id "TCONS_00000244"; exon_number "5"; gene_name "AAEL000015"; oId "CUFF.139.2"; nearest_ref "AAEL000015-RA"; class_code "j"; tss_id "TSS189";
supercont1.1	Cufflinks	exon	5418990	5421914	.	-	.	gene_id "XLOC_000137"; transcript_id "TCONS_00000244"; exon_number "6"; gene_name "AAEL000015"; oId "CUFF.139.2"; nearest_ref "AAEL000015-RA"; class_code "j"; tss_id "TSS189";
supercont1.1	Cufflinks	exon	5421978	5422180	.	-	.	gene_id "XLOC_000137"; transcript_id "TCONS_00000244"; exon_number "7"; gene_name "AAEL000015"; oId "CUFF.139.2"; nearest_ref "AAEL000015-RA"; class_code "j"; tss_id "TSS189";
supercont1.1	Cufflinks	exon	5422721	5422837	.	-	.	gene_id "XLOC_000137"; transcript_id "TCONS_00000244"; exon_number "8"; gene_name "AAEL000015"; oId "CUFF.139.2"; nearest_ref "AAEL000015-RA"; class_code "j"; tss_id "TSS189";
supercont1.1	Cufflinks	exon	5448170	5448343	.	-	.	gene_id "XLOC_000137"; transcript_id "TCONS_00000244"; exon_number "9"; gene_name "AAEL000015"; oId "CUFF.139.2"; nearest_ref "AAEL000015-RA"; class_code "j"; tss_id "TSS189";
supercont1.1	Cufflinks	exon	5457027	5457363	.	-	.	gene_id "XLOC_000137"; transcript_id "TCONS_00000244"; exon_number "10"; gene_name "AAEL000015"; oId "CUFF.139.2"; nearest_ref "AAEL000015-RA"; class_code "j"; tss_id "TSS189";
supercont1.1	Cufflinks	exon	5466882	5467007	.	-	.	gene_id "XLOC_000137"; transcript_id "TCONS_00000244"; exon_number "11"; gene_name "AAEL000015"; oId "CUFF.139.2"; nearest_ref "AAEL000015-RA"; class_code "j"; tss_id "TSS189";
supercont1.1	Cufflinks	exon	5475998	5476128	.	-	.	gene_id "XLOC_000137"; transcript_id "TCONS_00000244"; exon_number "12"; gene_name "AAEL000015"; oId "CUFF.139.2"; nearest_ref "AAEL000015-RA"; class_code "j"; tss_id "TSS189";
supercont1.1	Cufflinks	exon	5562891	5563075	.	-	.	gene_id "XLOC_000137"; transcript_id "TCONS_00000244"; exon_number "13"; gene_name "AAEL000015"; oId "CUFF.139.2"; nearest_ref "AAEL000015-RA"; class_code "j"; tss_id "TSS189";
supercont1.1	Cufflinks	exon	5654411	5655201	.	-	.	gene_id "XLOC_000137"; transcript_id "TCONS_00000244"; exon_number "14"; gene_name "AAEL000015"; oId "CUFF.139.2"; nearest_ref "AAEL000015-RA"; class_code "j"; tss_id "TSS189";
supercont1.1	Cufflinks	exon	5679919	5680712	.	-	.	gene_id "XLOC_000137"; transcript_id "TCONS_00000244"; exon_number "15"; gene_name "AAEL000015"; oId "CUFF.139.2"; nearest_ref "AAEL000015-RA"; class_code "j"; tss_id "TSS189";
supercont1.1	Cufflinks	exon	5404693	5406588	.	-	.	gene_id "XLOC_000137"; transcript_id "TCONS_00000243"; exon_number "1"; gene_name "AAEL000015"; oId "CUFF.139.10"; nearest_ref "AAEL000015-RA"; class_code "j"; tss_id "TSS189";
supercont1.1	Cufflinks	exon	5406655	5406816	.	-	.	gene_id "XLOC_000137"; transcript_id "TCONS_00000243"; exon_number "2"; gene_name "AAEL000015"; oId "CUFF.139.10"; nearest_ref "AAEL000015-RA"; class_code "j"; tss_id "TSS189";
supercont1.1	Cufflinks	exon	5417648	5417833	.	-	.	gene_id "XLOC_000137"; transcript_id "TCONS_00000243"; exon_number "3"; gene_name "AAEL000015"; oId "CUFF.139.10"; nearest_ref "AAEL000015-RA"; class_code "j"; tss_id "TSS189";
supercont1.1	Cufflinks	exon	5417897	5418498	.	-	.	gene_id "XLOC_000137"; transcript_id "TCONS_00000243"; exon_number "4"; gene_name "AAEL000015"; oId "CUFF.139.10"; nearest_ref "AAEL000015-RA"; class_code "j"; tss_id "TSS189";
supercont1.1	Cufflinks	exon	5418706	5418928	.	-	.	gene_id "XLOC_000137"; transcript_id "TCONS_00000243"; exon_number "5"; gene_name "AAEL000015"; oId "CUFF.139.10"; nearest_ref "AAEL000015-RA"; class_code "j"; tss_id "TSS189";
supercont1.1	Cufflinks	exon	5418990	5421914	.	-	.	gene_id "XLOC_000137"; transcript_id "TCONS_00000243"; exon_number "6"; gene_name "AAEL000015"; oId "CUFF.139.10"; nearest_ref "AAEL000015-RA"; class_code "j"; tss_id "TSS189";
supercont1.1	Cufflinks	exon	5421978	5422180	.	-	.	gene_id "XLOC_000137"; transcript_id "TCONS_00000243"; exon_number "7"; gene_name "AAEL000015"; oId "CUFF.139.10"; nearest_ref "AAEL000015-RA"; class_code "j"; tss_id "TSS189";
supercont1.1	Cufflinks	exon	5422721	5422837	.	-	.	gene_id "XLOC_000137"; transcript_id "TCONS_00000243"; exon_number "8"; gene_name "AAEL000015"; oId "CUFF.139.10"; nearest_ref "AAEL000015-RA"; class_code "j"; tss_id "TSS189";
supercont1.1	Cufflinks	exon	5448170	5448343	.	-	.	gene_id "XLOC_000137"; transcript_id "TCONS_00000243"; exon_number "9"; gene_name "AAEL000015"; oId "CUFF.139.10"; nearest_ref "AAEL000015-RA"; class_code "j"; tss_id "TSS189";
supercont1.1	Cufflinks	exon	5457027	5457363	.	-	.	gene_id "XLOC_000137"; transcript_id "TCONS_00000243"; exon_number "10"; gene_name "AAEL000015"; oId "CUFF.139.10"; nearest_ref "AAEL000015-RA"; class_code "j"; tss_id "TSS189";
supercont1.1	Cufflinks	exon	5466882	5467007	.	-	.	gene_id "XLOC_000137"; transcript_id "TCONS_00000243"; exon_number "11"; gene_name "AAEL000015"; oId "CUFF.139.10"; nearest_ref "AAEL000015-RA"; class_code "j"; tss_id "TSS189";
supercont1.1	Cufflinks	exon	5475998	5476128	.	-	.	gene_id "XLOC_000137"; transcript_id "TCONS_00000243"; exon_number "12"; gene_name "AAEL000015"; oId "CUFF.139.10"; nearest_ref "AAEL000015-RA"; class_code "j"; tss_id "TSS189";
supercont1.1	Cufflinks	exon	5562891	5563075	.	-	.	gene_id "XLOC_000137"; transcript_id "TCONS_00000243"; exon_number "13"; gene_name "AAEL000015"; oId "CUFF.139.10"; nearest_ref "AAEL000015-RA"; class_code "j"; tss_id "TSS189";
supercont1.1	Cufflinks	exon	5654411	5655201	.	-	.	gene_id "XLOC_000137"; transcript_id "TCONS_00000243"; exon_number "14"; gene_name "AAEL000015"; oId "CUFF.139.10"; nearest_ref "AAEL000015-RA"; class_code "j"; tss_id "TSS189";
supercont1.1	Cufflinks	exon	5679919	5680712	.	-	.	gene_id "XLOC_000137"; transcript_id "TCONS_00000243"; exon_number "15"; gene_name "AAEL000015"; oId "CUFF.139.10"; nearest_ref "AAEL000015-RA"; class_code "j"; tss_id "TSS189";
supercont1.1	Cufflinks	exon	5404693	5406588	.	-	.	gene_id "XLOC_000137"; transcript_id "TCONS_00000242"; exon_number "1"; gene_name "AAEL000015"; oId "CUFF.139.1"; nearest_ref "AAEL000015-RA"; class_code "j"; tss_id "TSS189";
supercont1.1	Cufflinks	exon	5406655	5406816	.	-	.	gene_id "XLOC_000137"; transcript_id "TCONS_00000242"; exon_number "2"; gene_name "AAEL000015"; oId "CUFF.139.1"; nearest_ref "AAEL000015-RA"; class_code "j"; tss_id "TSS189";
supercont1.1	Cufflinks	exon	5417648	5417833	.	-	.	gene_id "XLOC_000137"; transcript_id "TCONS_00000242"; exon_number "3"; gene_name "AAEL000015"; oId "CUFF.139.1"; nearest_ref "AAEL000015-RA"; class_code "j"; tss_id "TSS189";
supercont1.1	Cufflinks	exon	5417897	5418528	.	-	.	gene_id "XLOC_000137"; transcript_id "TCONS_00000242"; exon_number "4"; gene_name "AAEL000015"; oId "CUFF.139.1"; nearest_ref "AAEL000015-RA"; class_code "j"; tss_id "TSS189";
supercont1.1	Cufflinks	exon	5418706	5418928	.	-	.	gene_id "XLOC_000137"; transcript_id "TCONS_00000242"; exon_number "5"; gene_name "AAEL000015"; oId "CUFF.139.1"; nearest_ref "AAEL000015-RA"; class_code "j"; tss_id "TSS189";
supercont1.1	Cufflinks	exon	5418990	5421914	.	-	.	gene_id "XLOC_000137"; transcript_id "TCONS_00000242"; exon_number "6"; gene_name "AAEL000015"; oId "CUFF.139.1"; nearest_ref "AAEL000015-RA"; class_code "j"; tss_id "TSS189";
supercont1.1	Cufflinks	exon	5421978	5422156	.	-	.	gene_id "XLOC_000137"; transcript_id "TCONS_00000242"; exon_number "7"; gene_name "AAEL000015"; oId "CUFF.139.1"; nearest_ref "AAEL000015-RA"; class_code "j"; tss_id "TSS189";
supercont1.1	Cufflinks	exon	5422721	5422837	.	-	.	gene_id "XLOC_000137"; transcript_id "TCONS_00000242"; exon_number "8"; gene_name "AAEL000015"; oId "CUFF.139.1"; nearest_ref "AAEL000015-RA"; class_code "j"; tss_id "TSS189";
supercont1.1	Cufflinks	exon	5448170	5448343	.	-	.	gene_id "XLOC_000137"; transcript_id "TCONS_00000242"; exon_number "9"; gene_name "AAEL000015"; oId "CUFF.139.1"; nearest_ref "AAEL000015-RA"; class_code "j"; tss_id "TSS189";
supercont1.1	Cufflinks	exon	5457027	5457363	.	-	.	gene_id "XLOC_000137"; transcript_id "TCONS_00000242"; exon_number "10"; gene_name "AAEL000015"; oId "CUFF.139.1"; nearest_ref "AAEL000015-RA"; class_code "j"; tss_id "TSS189";
supercont1.1	Cufflinks	exon	5466882	5467007	.	-	.	gene_id "XLOC_000137"; transcript_id "TCONS_00000242"; exon_number "11"; gene_name "AAEL000015"; oId "CUFF.139.1"; nearest_ref "AAEL000015-RA"; class_code "j"; tss_id "TSS189";
supercont1.1	Cufflinks	exon	5475998	5476128	.	-	.	gene_id "XLOC_000137"; transcript_id "TCONS_00000242"; exon_number "12"; gene_name "AAEL000015"; oId "CUFF.139.1"; nearest_ref "AAEL000015-RA"; class_code "j"; tss_id "TSS189";
supercont1.1	Cufflinks	exon	5562891	5563075	.	-	.	gene_id "XLOC_000137"; transcript_id "TCONS_00000242"; exon_number "13"; gene_name "AAEL000015"; oId "CUFF.139.1"; nearest_ref "AAEL000015-RA"; class_code "j"; tss_id "TSS189";
supercont1.1	Cufflinks	exon	5654411	5655201	.	-	.	gene_id "XLOC_000137"; transcript_id "TCONS_00000242"; exon_number "14"; gene_name "AAEL000015"; oId "CUFF.139.1"; nearest_ref "AAEL000015-RA"; class_code "j"; tss_id "TSS189";
supercont1.1	Cufflinks	exon	5679919	5680712	.	-	.	gene_id "XLOC_000137"; transcript_id "TCONS_00000242"; exon_number "15"; gene_name "AAEL000015"; oId "CUFF.139.1"; nearest_ref "AAEL000015-RA"; class_code "j"; tss_id "TSS189";
supercont1.10	Cufflinks	exon	131158	131741	.	+	.	gene_id "XLOC_000202"; transcript_id "TCONS_00000317"; exon_number "1"; gene_name "AAEL000553"; oId "CUFF.150.3"; nearest_ref "AAEL000553-RA"; class_code "j"; tss_id "TSS254";
supercont1.10	Cufflinks	exon	131894	132361	.	+	.	gene_id "XLOC_000202"; transcript_id "TCONS_00000317"; exon_number "2"; gene_name "AAEL000553"; oId "CUFF.150.3"; nearest_ref "AAEL000553-RA"; class_code "j"; tss_id "TSS254";
supercont1.10	Cufflinks	exon	181447	181788	.	+	.	gene_id "XLOC_000202"; transcript_id "TCONS_00000317"; exon_number "3"; gene_name "AAEL000553"; oId "CUFF.150.3"; nearest_ref "AAEL000553-RA"; class_code "j"; tss_id "TSS254";
supercont1.10	Cufflinks	exon	181854	182009	.	+	.	gene_id "XLOC_000202"; transcript_id "TCONS_00000317"; exon_number "4"; gene_name "AAEL000553"; oId "CUFF.150.3"; nearest_ref "AAEL000553-RA"; class_code "j"; tss_id "TSS254";
supercont1.10	Cufflinks	exon	182083	182432	.	+	.	gene_id "XLOC_000202"; transcript_id "TCONS_00000317"; exon_number "5"; gene_name "AAEL000553"; oId "CUFF.150.3"; nearest_ref "AAEL000553-RA"; class_code "j"; tss_id "TSS254";
supercont1.10	Cufflinks	exon	183025	183337	.	+	.	gene_id "XLOC_000202"; transcript_id "TCONS_00000317"; exon_number "6"; gene_name "AAEL000553"; oId "CUFF.150.3"; nearest_ref "AAEL000553-RA"; class_code "j"; tss_id "TSS254";
supercont1.10	Cufflinks	exon	183414	183560	.	+	.	gene_id "XLOC_000202"; transcript_id "TCONS_00000317"; exon_number "7"; gene_name "AAEL000553"; oId "CUFF.150.3"; nearest_ref "AAEL000553-RA"; class_code "j"; tss_id "TSS254";
supercont1.10	Cufflinks	exon	183628	183768	.	+	.	gene_id "XLOC_000202"; transcript_id "TCONS_00000317"; exon_number "8"; gene_name "AAEL000553"; oId "CUFF.150.3"; nearest_ref "AAEL000553-RA"; class_code "j"; tss_id "TSS254";
supercont1.10	Cufflinks	exon	183823	183952	.	+	.	gene_id "XLOC_000202"; transcript_id "TCONS_00000317"; exon_number "9"; gene_name "AAEL000553"; oId "CUFF.150.3"; nearest_ref "AAEL000553-RA"; class_code "j"; tss_id "TSS254";
supercont1.10	Cufflinks	exon	186750	187210	.	+	.	gene_id "XLOC_000202"; transcript_id "TCONS_00000317"; exon_number "10"; gene_name "AAEL000553"; oId "CUFF.150.3"; nearest_ref "AAEL000553-RA"; class_code "j"; tss_id "TSS254";
supercont1.10	Cufflinks	exon	187263	189642	.	+	.	gene_id "XLOC_000202"; transcript_id "TCONS_00000317"; exon_number "11"; gene_name "AAEL000553"; oId "CUFF.150.3"; nearest_ref "AAEL000553-RA"; class_code "j"; tss_id "TSS254";
supercont1.10	Cufflinks	exon	197977	197984	.	+	.	gene_id "XLOC_000202"; transcript_id "TCONS_00000317"; exon_number "12"; gene_name "AAEL000553"; oId "CUFF.150.3"; nearest_ref "AAEL000553-RA"; class_code "j"; tss_id "TSS254";
supercont1.10	Cufflinks	exon	131158	131434	.	+	.	gene_id "XLOC_000202"; transcript_id "TCONS_00000316"; exon_number "1"; gene_name "AAEL000553"; oId "CUFF.150.2"; nearest_ref "AAEL000553-RA"; class_code "j"; tss_id "TSS254";
supercont1.10	Cufflinks	exon	131891	132361	.	+	.	gene_id "XLOC_000202"; transcript_id "TCONS_00000316"; exon_number "2"; gene_name "AAEL000553"; oId "CUFF.150.2"; nearest_ref "AAEL000553-RA"; class_code "j"; tss_id "TSS254";
supercont1.10	Cufflinks	exon	181447	181788	.	+	.	gene_id "XLOC_000202"; transcript_id "TCONS_00000316"; exon_number "3"; gene_name "AAEL000553"; oId "CUFF.150.2"; nearest_ref "AAEL000553-RA"; class_code "j"; tss_id "TSS254";
supercont1.10	Cufflinks	exon	181854	182009	.	+	.	gene_id "XLOC_000202"; transcript_id "TCONS_00000316"; exon_number "4"; gene_name "AAEL000553"; oId "CUFF.150.2"; nearest_ref "AAEL000553-RA"; class_code "j"; tss_id "TSS254";
supercont1.10	Cufflinks	exon	182083	182432	.	+	.	gene_id "XLOC_000202"; transcript_id "TCONS_00000316"; exon_number "5"; gene_name "AAEL000553"; oId "CUFF.150.2"; nearest_ref "AAEL000553-RA"; class_code "j"; tss_id "TSS254";
supercont1.10	Cufflinks	exon	183025	183337	.	+	.	gene_id "XLOC_000202"; transcript_id "TCONS_00000316"; exon_number "6"; gene_name "AAEL000553"; oId "CUFF.150.2"; nearest_ref "AAEL000553-RA"; class_code "j"; tss_id "TSS254";
supercont1.10	Cufflinks	exon	183414	183560	.	+	.	gene_id "XLOC_000202"; transcript_id "TCONS_00000316"; exon_number "7"; gene_name "AAEL000553"; oId "CUFF.150.2"; nearest_ref "AAEL000553-RA"; class_code "j"; tss_id "TSS254";
supercont1.10	Cufflinks	exon	183628	183768	.	+	.	gene_id "XLOC_000202"; transcript_id "TCONS_00000316"; exon_number "8"; gene_name "AAEL000553"; oId "CUFF.150.2"; nearest_ref "AAEL000553-RA"; class_code "j"; tss_id "TSS254";
supercont1.10	Cufflinks	exon	183823	183952	.	+	.	gene_id "XLOC_000202"; transcript_id "TCONS_00000316"; exon_number "9"; gene_name "AAEL000553"; oId "CUFF.150.2"; nearest_ref "AAEL000553-RA"; class_code "j"; tss_id "TSS254";
supercont1.10	Cufflinks	exon	186750	187210	.	+	.	gene_id "XLOC_000202"; transcript_id "TCONS_00000316"; exon_number "10"; gene_name "AAEL000553"; oId "CUFF.150.2"; nearest_ref "AAEL000553-RA"; class_code "j"; tss_id "TSS254";
supercont1.10	Cufflinks	exon	187263	189642	.	+	.	gene_id "XLOC_000202"; transcript_id "TCONS_00000316"; exon_number "11"; gene_name "AAEL000553"; oId "CUFF.150.2"; nearest_ref "AAEL000553-RA"; class_code "j"; tss_id "TSS254";
supercont1.10	Cufflinks	exon	197977	197984	.	+	.	gene_id "XLOC_000202"; transcript_id "TCONS_00000316"; exon_number "12"; gene_name "AAEL000553"; oId "CUFF.150.2"; nearest_ref "AAEL000553-RA"; class_code "j"; tss_id "TSS254";
supercont1.10	Cufflinks	exon	131158	131434	.	+	.	gene_id "XLOC_000202"; transcript_id "TCONS_00000315"; exon_number "1"; gene_name "AAEL000553"; oId "CUFF.150.1"; nearest_ref "AAEL000553-RA"; class_code "j"; tss_id "TSS254";
supercont1.10	Cufflinks	exon	131894	132361	.	+	.	gene_id "XLOC_000202"; transcript_id "TCONS_00000315"; exon_number "2"; gene_name "AAEL000553"; oId "CUFF.150.1"; nearest_ref "AAEL000553-RA"; class_code "j"; tss_id "TSS254";
supercont1.10	Cufflinks	exon	181447	181788	.	+	.	gene_id "XLOC_000202"; transcript_id "TCONS_00000315"; exon_number "3"; gene_name "AAEL000553"; oId "CUFF.150.1"; nearest_ref "AAEL000553-RA"; class_code "j"; tss_id "TSS254";
supercont1.10	Cufflinks	exon	181854	182009	.	+	.	gene_id "XLOC_000202"; transcript_id "TCONS_00000315"; exon_number "4"; gene_name "AAEL000553"; oId "CUFF.150.1"; nearest_ref "AAEL000553-RA"; class_code "j"; tss_id "TSS254";
supercont1.10	Cufflinks	exon	182083	182432	.	+	.	gene_id "XLOC_000202"; transcript_id "TCONS_00000315"; exon_number "5"; gene_name "AAEL000553"; oId "CUFF.150.1"; nearest_ref "AAEL000553-RA"; class_code "j"; tss_id "TSS254";
supercont1.10	Cufflinks	exon	183025	183337	.	+	.	gene_id "XLOC_000202"; transcript_id "TCONS_00000315"; exon_number "6"; gene_name "AAEL000553"; oId "CUFF.150.1"; nearest_ref "AAEL000553-RA"; class_code "j"; tss_id "TSS254";
supercont1.10	Cufflinks	exon	183414	183560	.	+	.	gene_id "XLOC_000202"; transcript_id "TCONS_00000315"; exon_number "7"; gene_name "AAEL000553"; oId "CUFF.150.1"; nearest_ref "AAEL000553-RA"; class_code "j"; tss_id "TSS254";
supercont1.10	Cufflinks	exon	183628	183768	.	+	.	gene_id "XLOC_000202"; transcript_id "TCONS_00000315"; exon_number "8"; gene_name "AAEL000553"; oId "CUFF.150.1"; nearest_ref "AAEL000553-RA"; class_code "j"; tss_id "TSS254";
supercont1.10	Cufflinks	exon	183823	183952	.	+	.	gene_id "XLOC_000202"; transcript_id "TCONS_00000315"; exon_number "9"; gene_name "AAEL000553"; oId "CUFF.150.1"; nearest_ref "AAEL000553-RA"; class_code "j"; tss_id "TSS254";
supercont1.10	Cufflinks	exon	186750	187210	.	+	.	gene_id "XLOC_000202"; transcript_id "TCONS_00000315"; exon_number "10"; gene_name "AAEL000553"; oId "CUFF.150.1"; nearest_ref "AAEL000553-RA"; class_code "j"; tss_id "TSS254";
supercont1.10	Cufflinks	exon	187263	189642	.	+	.	gene_id "XLOC_000202"; transcript_id "TCONS_00000315"; exon_number "11"; gene_name "AAEL000553"; oId "CUFF.150.1"; nearest_ref "AAEL000553-RA"; class_code "j"; tss_id "TSS254";
supercont1.10	Cufflinks	exon	197977	197984	.	+	.	gene_id "XLOC_000202"; transcript_id "TCONS_00000315"; exon_number "12"; gene_name "AAEL000553"; oId "CUFF.150.1"; nearest_ref "AAEL000553-RA"; class_code "j"; tss_id "TSS254";
supercont1.10	Cufflinks	exon	131175	131224	.	+	.	gene_id "XLOC_000202"; transcript_id "TCONS_00000319"; exon_number "1"; gene_name "AAEL000553"; oId "CUFF.150.5"; nearest_ref "AAEL000553-RA"; class_code "j"; tss_id "TSS254";
supercont1.10	Cufflinks	exon	131894	132361	.	+	.	gene_id "XLOC_000202"; transcript_id "TCONS_00000319"; exon_number "2"; gene_name "AAEL000553"; oId "CUFF.150.5"; nearest_ref "AAEL000553-RA"; class_code "j"; tss_id "TSS254";
supercont1.10	Cufflinks	exon	181447	181788	.	+	.	gene_id "XLOC_000202"; transcript_id "TCONS_00000319"; exon_number "3"; gene_name "AAEL000553"; oId "CUFF.150.5"; nearest_ref "AAEL000553-RA"; class_code "j"; tss_id "TSS254";
supercont1.10	Cufflinks	exon	181854	182009	.	+	.	gene_id "XLOC_000202"; transcript_id "TCONS_00000319"; exon_number "4"; gene_name "AAEL000553"; oId "CUFF.150.5"; nearest_ref "AAEL000553-RA"; class_code "j"; tss_id "TSS254";
supercont1.10	Cufflinks	exon	182083	182432	.	+	.	gene_id "XLOC_000202"; transcript_id "TCONS_00000319"; exon_number "5"; gene_name "AAEL000553"; oId "CUFF.150.5"; nearest_ref "AAEL000553-RA"; class_code "j"; tss_id "TSS254";
supercont1.10	Cufflinks	exon	183025	183337	.	+	.	gene_id "XLOC_000202"; transcript_id "TCONS_00000319"; exon_number "6"; gene_name "AAEL000553"; oId "CUFF.150.5"; nearest_ref "AAEL000553-RA"; class_code "j"; tss_id "TSS254";
supercont1.10	Cufflinks	exon	183414	183560	.	+	.	gene_id "XLOC_000202"; transcript_id "TCONS_00000319"; exon_number "7"; gene_name "AAEL000553"; oId "CUFF.150.5"; nearest_ref "AAEL000553-RA"; class_code "j"; tss_id "TSS254";
supercont1.10	Cufflinks	exon	183628	183768	.	+	.	gene_id "XLOC_000202"; transcript_id "TCONS_00000319"; exon_number "8"; gene_name "AAEL000553"; oId "CUFF.150.5"; nearest_ref "AAEL000553-RA"; class_code "j"; tss_id "TSS254";
supercont1.10	Cufflinks	exon	183823	183952	.	+	.	gene_id "XLOC_000202"; transcript_id "TCONS_00000319"; exon_number "9"; gene_name "AAEL000553"; oId "CUFF.150.5"; nearest_ref "AAEL000553-RA"; class_code "j"; tss_id "TSS254";
supercont1.10	Cufflinks	exon	186750	187210	.	+	.	gene_id "XLOC_000202"; transcript_id "TCONS_00000319"; exon_number "10"; gene_name "AAEL000553"; oId "CUFF.150.5"; nearest_ref "AAEL000553-RA"; class_code "j"; tss_id "TSS254";
supercont1.10	Cufflinks	exon	187263	189642	.	+	.	gene_id "XLOC_000202"; transcript_id "TCONS_00000319"; exon_number "11"; gene_name "AAEL000553"; oId "CUFF.150.5"; nearest_ref "AAEL000553-RA"; class_code "j"; tss_id "TSS254";
supercont1.10	Cufflinks	exon	197977	197984	.	+	.	gene_id "XLOC_000202"; transcript_id "TCONS_00000319"; exon_number "12"; gene_name "AAEL000553"; oId "CUFF.150.5"; nearest_ref "AAEL000553-RA"; class_code "j"; tss_id "TSS254";
supercont1.10	Cufflinks	exon	131175	131234	.	+	.	gene_id "XLOC_000202"; transcript_id "TCONS_00000318"; exon_number "1"; gene_name "AAEL000553"; oId "CUFF.150.4"; nearest_ref "AAEL000553-RA"; class_code "j"; tss_id "TSS254";
supercont1.10	Cufflinks	exon	131894	132361	.	+	.	gene_id "XLOC_000202"; transcript_id "TCONS_00000318"; exon_number "2"; gene_name "AAEL000553"; oId "CUFF.150.4"; nearest_ref "AAEL000553-RA"; class_code "j"; tss_id "TSS254";
supercont1.10	Cufflinks	exon	181447	181788	.	+	.	gene_id "XLOC_000202"; transcript_id "TCONS_00000318"; exon_number "3"; gene_name "AAEL000553"; oId "CUFF.150.4"; nearest_ref "AAEL000553-RA"; class_code "j"; tss_id "TSS254";
supercont1.10	Cufflinks	exon	181854	182009	.	+	.	gene_id "XLOC_000202"; transcript_id "TCONS_00000318"; exon_number "4"; gene_name "AAEL000553"; oId "CUFF.150.4"; nearest_ref "AAEL000553-RA"; class_code "j"; tss_id "TSS254";
supercont1.10	Cufflinks	exon	182083	182432	.	+	.	gene_id "XLOC_000202"; transcript_id "TCONS_00000318"; exon_number "5"; gene_name "AAEL000553"; oId "CUFF.150.4"; nearest_ref "AAEL000553-RA"; class_code "j"; tss_id "TSS254";
supercont1.10	Cufflinks	exon	183025	183337	.	+	.	gene_id "XLOC_000202"; transcript_id "TCONS_00000318"; exon_number "6"; gene_name "AAEL000553"; oId "CUFF.150.4"; nearest_ref "AAEL000553-RA"; class_code "j"; tss_id "TSS254";
supercont1.10	Cufflinks	exon	183414	183560	.	+	.	gene_id "XLOC_000202"; transcript_id "TCONS_00000318"; exon_number "7"; gene_name "AAEL000553"; oId "CUFF.150.4"; nearest_ref "AAEL000553-RA"; class_code "j"; tss_id "TSS254";
supercont1.10	Cufflinks	exon	183628	183768	.	+	.	gene_id "XLOC_000202"; transcript_id "TCONS_00000318"; exon_number "8"; gene_name "AAEL000553"; oId "CUFF.150.4"; nearest_ref "AAEL000553-RA"; class_code "j"; tss_id "TSS254";
supercont1.10	Cufflinks	exon	183823	183952	.	+	.	gene_id "XLOC_000202"; transcript_id "TCONS_00000318"; exon_number "9"; gene_name "AAEL000553"; oId "CUFF.150.4"; nearest_ref "AAEL000553-RA"; class_code "j"; tss_id "TSS254";
supercont1.10	Cufflinks	exon	186750	187210	.	+	.	gene_id "XLOC_000202"; transcript_id "TCONS_00000318"; exon_number "10"; gene_name "AAEL000553"; oId "CUFF.150.4"; nearest_ref "AAEL000553-RA"; class_code "j"; tss_id "TSS254";
supercont1.10	Cufflinks	exon	187263	189642	.	+	.	gene_id "XLOC_000202"; transcript_id "TCONS_00000318"; exon_number "11"; gene_name "AAEL000553"; oId "CUFF.150.4"; nearest_ref "AAEL000553-RA"; class_code "j"; tss_id "TSS254";
supercont1.10	Cufflinks	exon	197977	197984	.	+	.	gene_id "XLOC_000202"; transcript_id "TCONS_00000318"; exon_number "12"; gene_name "AAEL000553"; oId "CUFF.150.4"; nearest_ref "AAEL000553-RA"; class_code "j"; tss_id "TSS254";
supercont1.10	Cufflinks	exon	237460	237764	.	+	.	gene_id "XLOC_000204"; transcript_id "TCONS_00000323"; exon_number "1"; gene_name "AAEL000543"; oId "CUFF.152.1"; nearest_ref "AAEL000543-RA"; class_code "j"; tss_id "TSS258";
supercont1.10	Cufflinks	exon	237835	238678	.	+	.	gene_id "XLOC_000204"; transcript_id "TCONS_00000323"; exon_number "2"; gene_name "AAEL000543"; oId "CUFF.152.1"; nearest_ref "AAEL000543-RA"; class_code "j"; tss_id "TSS258";
supercont1.10	Cufflinks	exon	238752	240543	.	+	.	gene_id "XLOC_000204"; transcript_id "TCONS_00000323"; exon_number "3"; gene_name "AAEL000543"; oId "CUFF.152.1"; nearest_ref "AAEL000543-RA"; class_code "j"; tss_id "TSS258";
supercont1.10	Cufflinks	exon	237480	237764	.	+	.	gene_id "XLOC_000204"; transcript_id "TCONS_00000324"; exon_number "1"; gene_name "AAEL000543"; oId "CUFF.152.2"; nearest_ref "AAEL000543-RA"; class_code "j"; tss_id "TSS258";
supercont1.10	Cufflinks	exon	237835	238682	.	+	.	gene_id "XLOC_000204"; transcript_id "TCONS_00000324"; exon_number "2"; gene_name "AAEL000543"; oId "CUFF.152.2"; nearest_ref "AAEL000543-RA"; class_code "j"; tss_id "TSS258";
supercont1.10	Cufflinks	exon	238752	240543	.	+	.	gene_id "XLOC_000204"; transcript_id "TCONS_00000324"; exon_number "3"; gene_name "AAEL000543"; oId "CUFF.152.2"; nearest_ref "AAEL000543-RA"; class_code "j"; tss_id "TSS258";
supercont1.10	Cufflinks	exon	253276	254607	.	+	.	gene_id "XLOC_000205"; transcript_id "TCONS_00000327"; exon_number "1"; gene_name "AAEL000558"; oId "CUFF.153.4"; nearest_ref "AAEL000558-RA"; class_code "j"; tss_id "TSS260";
supercont1.10	Cufflinks	exon	306951	307278	.	+	.	gene_id "XLOC_000205"; transcript_id "TCONS_00000327"; exon_number "2"; gene_name "AAEL000558"; oId "CUFF.153.4"; nearest_ref "AAEL000558-RA"; class_code "j"; tss_id "TSS260";
supercont1.10	Cufflinks	exon	335148	335245	.	+	.	gene_id "XLOC_000205"; transcript_id "TCONS_00000327"; exon_number "3"; gene_name "AAEL000558"; oId "CUFF.153.4"; nearest_ref "AAEL000558-RA"; class_code "j"; tss_id "TSS260";
supercont1.10	Cufflinks	exon	340157	340372	.	+	.	gene_id "XLOC_000205"; transcript_id "TCONS_00000327"; exon_number "4"; gene_name "AAEL000558"; oId "CUFF.153.4"; nearest_ref "AAEL000558-RA"; class_code "j"; tss_id "TSS260";
supercont1.10	Cufflinks	exon	340919	341031	.	+	.	gene_id "XLOC_000205"; transcript_id "TCONS_00000327"; exon_number "5"; gene_name "AAEL000558"; oId "CUFF.153.4"; nearest_ref "AAEL000558-RA"; class_code "j"; tss_id "TSS260";
supercont1.10	Cufflinks	exon	342004	342556	.	+	.	gene_id "XLOC_000205"; transcript_id "TCONS_00000327"; exon_number "6"; gene_name "AAEL000558"; oId "CUFF.153.4"; nearest_ref "AAEL000558-RA"; class_code "j"; tss_id "TSS260";
supercont1.10	Cufflinks	exon	345451	346039	.	+	.	gene_id "XLOC_000205"; transcript_id "TCONS_00000327"; exon_number "7"; gene_name "AAEL000558"; oId "CUFF.153.4"; nearest_ref "AAEL000558-RA"; class_code "j"; tss_id "TSS260";
supercont1.10	Cufflinks	exon	253276	254607	.	+	.	gene_id "XLOC_000205"; transcript_id "TCONS_00000326"; exon_number "1"; gene_name "AAEL000558"; oId "CUFF.153.2"; nearest_ref "AAEL000558-RA"; class_code "j"; tss_id "TSS260";
supercont1.10	Cufflinks	exon	306951	307278	.	+	.	gene_id "XLOC_000205"; transcript_id "TCONS_00000326"; exon_number "2"; gene_name "AAEL000558"; oId "CUFF.153.2"; nearest_ref "AAEL000558-RA"; class_code "j"; tss_id "TSS260";
supercont1.10	Cufflinks	exon	335148	335245	.	+	.	gene_id "XLOC_000205"; transcript_id "TCONS_00000326"; exon_number "3"; gene_name "AAEL000558"; oId "CUFF.153.2"; nearest_ref "AAEL000558-RA"; class_code "j"; tss_id "TSS260";
supercont1.10	Cufflinks	exon	340157	340364	.	+	.	gene_id "XLOC_000205"; transcript_id "TCONS_00000326"; exon_number "4"; gene_name "AAEL000558"; oId "CUFF.153.2"; nearest_ref "AAEL000558-RA"; class_code "j"; tss_id "TSS260";
supercont1.10	Cufflinks	exon	340378	340448	.	+	.	gene_id "XLOC_000205"; transcript_id "TCONS_00000326"; exon_number "5"; gene_name "AAEL000558"; oId "CUFF.153.2"; nearest_ref "AAEL000558-RA"; class_code "j"; tss_id "TSS260";
supercont1.10	Cufflinks	exon	340478	340509	.	+	.	gene_id "XLOC_000205"; transcript_id "TCONS_00000326"; exon_number "6"; gene_name "AAEL000558"; oId "CUFF.153.2"; nearest_ref "AAEL000558-RA"; class_code "j"; tss_id "TSS260";
supercont1.10	Cufflinks	exon	342004	342556	.	+	.	gene_id "XLOC_000205"; transcript_id "TCONS_00000326"; exon_number "7"; gene_name "AAEL000558"; oId "CUFF.153.2"; nearest_ref "AAEL000558-RA"; class_code "j"; tss_id "TSS260";
supercont1.10	Cufflinks	exon	345451	346039	.	+	.	gene_id "XLOC_000205"; transcript_id "TCONS_00000326"; exon_number "8"; gene_name "AAEL000558"; oId "CUFF.153.2"; nearest_ref "AAEL000558-RA"; class_code "j"; tss_id "TSS260";
supercont1.10	Cufflinks	exon	253276	253598	.	+	.	gene_id "XLOC_000205"; transcript_id "TCONS_00000332"; exon_number "1"; gene_name "AAEL000558"; oId "CUFF.153.13"; nearest_ref "AAEL000558-RA"; class_code "j"; tss_id "TSS260";
supercont1.10	Cufflinks	exon	253850	254607	.	+	.	gene_id "XLOC_000205"; transcript_id "TCONS_00000332"; exon_number "2"; gene_name "AAEL000558"; oId "CUFF.153.13"; nearest_ref "AAEL000558-RA"; class_code "j"; tss_id "TSS260";
supercont1.10	Cufflinks	exon	306951	307278	.	+	.	gene_id "XLOC_000205"; transcript_id "TCONS_00000332"; exon_number "3"; gene_name "AAEL000558"; oId "CUFF.153.13"; nearest_ref "AAEL000558-RA"; class_code "j"; tss_id "TSS260";
supercont1.10	Cufflinks	exon	335148	335245	.	+	.	gene_id "XLOC_000205"; transcript_id "TCONS_00000332"; exon_number "4"; gene_name "AAEL000558"; oId "CUFF.153.13"; nearest_ref "AAEL000558-RA"; class_code "j"; tss_id "TSS260";
supercont1.10	Cufflinks	exon	340157	340372	.	+	.	gene_id "XLOC_000205"; transcript_id "TCONS_00000332"; exon_number "5"; gene_name "AAEL000558"; oId "CUFF.153.13"; nearest_ref "AAEL000558-RA"; class_code "j"; tss_id "TSS260";
supercont1.10	Cufflinks	exon	340919	341031	.	+	.	gene_id "XLOC_000205"; transcript_id "TCONS_00000332"; exon_number "6"; gene_name "AAEL000558"; oId "CUFF.153.13"; nearest_ref "AAEL000558-RA"; class_code "j"; tss_id "TSS260";
supercont1.10	Cufflinks	exon	342004	342556	.	+	.	gene_id "XLOC_000205"; transcript_id "TCONS_00000332"; exon_number "7"; gene_name "AAEL000558"; oId "CUFF.153.13"; nearest_ref "AAEL000558-RA"; class_code "j"; tss_id "TSS260";
supercont1.10	Cufflinks	exon	345451	345574	.	+	.	gene_id "XLOC_000205"; transcript_id "TCONS_00000332"; exon_number "8"; gene_name "AAEL000558"; oId "CUFF.153.13"; nearest_ref "AAEL000558-RA"; class_code "j"; tss_id "TSS260";
supercont1.10	Cufflinks	exon	355612	356115	.	+	.	gene_id "XLOC_000205"; transcript_id "TCONS_00000332"; exon_number "9"; gene_name "AAEL000558"; oId "CUFF.153.13"; nearest_ref "AAEL000558-RA"; class_code "j"; tss_id "TSS260";
supercont1.10	Cufflinks	exon	363500	363655	.	+	.	gene_id "XLOC_000205"; transcript_id "TCONS_00000332"; exon_number "10"; gene_name "AAEL000558"; oId "CUFF.153.13"; nearest_ref "AAEL000558-RA"; class_code "j"; tss_id "TSS260";
supercont1.10	Cufflinks	exon	363922	364034	.	+	.	gene_id "XLOC_000205"; transcript_id "TCONS_00000332"; exon_number "11"; gene_name "AAEL000558"; oId "CUFF.153.13"; nearest_ref "AAEL000558-RA"; class_code "j"; tss_id "TSS260";
supercont1.10	Cufflinks	exon	364348	365368	.	+	.	gene_id "XLOC_000205"; transcript_id "TCONS_00000332"; exon_number "12"; gene_name "AAEL000558"; oId "CUFF.153.13"; nearest_ref "AAEL000558-RA"; class_code "j"; tss_id "TSS260";
supercont1.10	Cufflinks	exon	253276	253598	.	+	.	gene_id "XLOC_000205"; transcript_id "TCONS_00000334"; exon_number "1"; gene_name "AAEL000558"; oId "CUFF.153.5"; nearest_ref "AAEL000558-RA"; class_code "j"; tss_id "TSS260";
supercont1.10	Cufflinks	exon	253924	254607	.	+	.	gene_id "XLOC_000205"; transcript_id "TCONS_00000334"; exon_number "2"; gene_name "AAEL000558"; oId "CUFF.153.5"; nearest_ref "AAEL000558-RA"; class_code "j"; tss_id "TSS260";
supercont1.10	Cufflinks	exon	306951	307278	.	+	.	gene_id "XLOC_000205"; transcript_id "TCONS_00000334"; exon_number "3"; gene_name "AAEL000558"; oId "CUFF.153.5"; nearest_ref "AAEL000558-RA"; class_code "j"; tss_id "TSS260";
supercont1.10	Cufflinks	exon	335148	335245	.	+	.	gene_id "XLOC_000205"; transcript_id "TCONS_00000334"; exon_number "4"; gene_name "AAEL000558"; oId "CUFF.153.5"; nearest_ref "AAEL000558-RA"; class_code "j"; tss_id "TSS260";
supercont1.10	Cufflinks	exon	340157	340372	.	+	.	gene_id "XLOC_000205"; transcript_id "TCONS_00000334"; exon_number "5"; gene_name "AAEL000558"; oId "CUFF.153.5"; nearest_ref "AAEL000558-RA"; class_code "j"; tss_id "TSS260";
supercont1.10	Cufflinks	exon	340919	341031	.	+	.	gene_id "XLOC_000205"; transcript_id "TCONS_00000334"; exon_number "6"; gene_name "AAEL000558"; oId "CUFF.153.5"; nearest_ref "AAEL000558-RA"; class_code "j"; tss_id "TSS260";
supercont1.10	Cufflinks	exon	342004	342556	.	+	.	gene_id "XLOC_000205"; transcript_id "TCONS_00000334"; exon_number "7"; gene_name "AAEL000558"; oId "CUFF.153.5"; nearest_ref "AAEL000558-RA"; class_code "j"; tss_id "TSS260";
supercont1.10	Cufflinks	exon	345451	345574	.	+	.	gene_id "XLOC_000205"; transcript_id "TCONS_00000334"; exon_number "8"; gene_name "AAEL000558"; oId "CUFF.153.5"; nearest_ref "AAEL000558-RA"; class_code "j"; tss_id "TSS260";
supercont1.10	Cufflinks	exon	355612	356115	.	+	.	gene_id "XLOC_000205"; transcript_id "TCONS_00000334"; exon_number "9"; gene_name "AAEL000558"; oId "CUFF.153.5"; nearest_ref "AAEL000558-RA"; class_code "j"; tss_id "TSS260";
supercont1.10	Cufflinks	exon	363500	363655	.	+	.	gene_id "XLOC_000205"; transcript_id "TCONS_00000334"; exon_number "10"; gene_name "AAEL000558"; oId "CUFF.153.5"; nearest_ref "AAEL000558-RA"; class_code "j"; tss_id "TSS260";
supercont1.10	Cufflinks	exon	363922	364034	.	+	.	gene_id "XLOC_000205"; transcript_id "TCONS_00000334"; exon_number "11"; gene_name "AAEL000558"; oId "CUFF.153.5"; nearest_ref "AAEL000558-RA"; class_code "j"; tss_id "TSS260";
supercont1.10	Cufflinks	exon	364348	365368	.	+	.	gene_id "XLOC_000205"; transcript_id "TCONS_00000334"; exon_number "12"; gene_name "AAEL000558"; oId "CUFF.153.5"; nearest_ref "AAEL000558-RA"; class_code "j"; tss_id "TSS260";
supercont1.10	Cufflinks	exon	253276	253598	.	+	.	gene_id "XLOC_000205"; transcript_id "TCONS_00000336"; exon_number "1"; gene_name "AAEL000558"; oId "CUFF.153.7"; nearest_ref "AAEL000558-RA"; class_code "j"; tss_id "TSS260";
supercont1.10	Cufflinks	exon	254002	254607	.	+	.	gene_id "XLOC_000205"; transcript_id "TCONS_00000336"; exon_number "2"; gene_name "AAEL000558"; oId "CUFF.153.7"; nearest_ref "AAEL000558-RA"; class_code "j"; tss_id "TSS260";
supercont1.10	Cufflinks	exon	306951	307278	.	+	.	gene_id "XLOC_000205"; transcript_id "TCONS_00000336"; exon_number "3"; gene_name "AAEL000558"; oId "CUFF.153.7"; nearest_ref "AAEL000558-RA"; class_code "j"; tss_id "TSS260";
supercont1.10	Cufflinks	exon	335148	335245	.	+	.	gene_id "XLOC_000205"; transcript_id "TCONS_00000336"; exon_number "4"; gene_name "AAEL000558"; oId "CUFF.153.7"; nearest_ref "AAEL000558-RA"; class_code "j"; tss_id "TSS260";
supercont1.10	Cufflinks	exon	340157	340372	.	+	.	gene_id "XLOC_000205"; transcript_id "TCONS_00000336"; exon_number "5"; gene_name "AAEL000558"; oId "CUFF.153.7"; nearest_ref "AAEL000558-RA"; class_code "j"; tss_id "TSS260";
supercont1.10	Cufflinks	exon	340919	341031	.	+	.	gene_id "XLOC_000205"; transcript_id "TCONS_00000336"; exon_number "6"; gene_name "AAEL000558"; oId "CUFF.153.7"; nearest_ref "AAEL000558-RA"; class_code "j"; tss_id "TSS260";
supercont1.10	Cufflinks	exon	342004	342556	.	+	.	gene_id "XLOC_000205"; transcript_id "TCONS_00000336"; exon_number "7"; gene_name "AAEL000558"; oId "CUFF.153.7"; nearest_ref "AAEL000558-RA"; class_code "j"; tss_id "TSS260";
supercont1.10	Cufflinks	exon	345451	345574	.	+	.	gene_id "XLOC_000205"; transcript_id "TCONS_00000336"; exon_number "8"; gene_name "AAEL000558"; oId "CUFF.153.7"; nearest_ref "AAEL000558-RA"; class_code "j"; tss_id "TSS260";
supercont1.10	Cufflinks	exon	355612	356115	.	+	.	gene_id "XLOC_000205"; transcript_id "TCONS_00000336"; exon_number "9"; gene_name "AAEL000558"; oId "CUFF.153.7"; nearest_ref "AAEL000558-RA"; class_code "j"; tss_id "TSS260";
supercont1.10	Cufflinks	exon	363500	363655	.	+	.	gene_id "XLOC_000205"; transcript_id "TCONS_00000336"; exon_number "10"; gene_name "AAEL000558"; oId "CUFF.153.7"; nearest_ref "AAEL000558-RA"; class_code "j"; tss_id "TSS260";
supercont1.10	Cufflinks	exon	363922	364034	.	+	.	gene_id "XLOC_000205"; transcript_id "TCONS_00000336"; exon_number "11"; gene_name "AAEL000558"; oId "CUFF.153.7"; nearest_ref "AAEL000558-RA"; class_code "j"; tss_id "TSS260";
supercont1.10	Cufflinks	exon	364348	365368	.	+	.	gene_id "XLOC_000205"; transcript_id "TCONS_00000336"; exon_number "12"; gene_name "AAEL000558"; oId "CUFF.153.7"; nearest_ref "AAEL000558-RA"; class_code "j"; tss_id "TSS260";
supercont1.10	Cufflinks	exon	253276	253598	.	+	.	gene_id "XLOC_000205"; transcript_id "TCONS_00000338"; exon_number "1"; gene_name "AAEL000558"; oId "CUFF.153.9"; nearest_ref "AAEL000558-RA"; class_code "j"; tss_id "TSS260";
supercont1.10	Cufflinks	exon	253972	254607	.	+	.	gene_id "XLOC_000205"; transcript_id "TCONS_00000338"; exon_number "2"; gene_name "AAEL000558"; oId "CUFF.153.9"; nearest_ref "AAEL000558-RA"; class_code "j"; tss_id "TSS260";
supercont1.10	Cufflinks	exon	306951	307278	.	+	.	gene_id "XLOC_000205"; transcript_id "TCONS_00000338"; exon_number "3"; gene_name "AAEL000558"; oId "CUFF.153.9"; nearest_ref "AAEL000558-RA"; class_code "j"; tss_id "TSS260";
supercont1.10	Cufflinks	exon	335148	335245	.	+	.	gene_id "XLOC_000205"; transcript_id "TCONS_00000338"; exon_number "4"; gene_name "AAEL000558"; oId "CUFF.153.9"; nearest_ref "AAEL000558-RA"; class_code "j"; tss_id "TSS260";
supercont1.10	Cufflinks	exon	340157	340372	.	+	.	gene_id "XLOC_000205"; transcript_id "TCONS_00000338"; exon_number "5"; gene_name "AAEL000558"; oId "CUFF.153.9"; nearest_ref "AAEL000558-RA"; class_code "j"; tss_id "TSS260";
supercont1.10	Cufflinks	exon	340919	341031	.	+	.	gene_id "XLOC_000205"; transcript_id "TCONS_00000338"; exon_number "6"; gene_name "AAEL000558"; oId "CUFF.153.9"; nearest_ref "AAEL000558-RA"; class_code "j"; tss_id "TSS260";
supercont1.10	Cufflinks	exon	342004	342556	.	+	.	gene_id "XLOC_000205"; transcript_id "TCONS_00000338"; exon_number "7"; gene_name "AAEL000558"; oId "CUFF.153.9"; nearest_ref "AAEL000558-RA"; class_code "j"; tss_id "TSS260";
supercont1.10	Cufflinks	exon	345451	345577	.	+	.	gene_id "XLOC_000205"; transcript_id "TCONS_00000338"; exon_number "8"; gene_name "AAEL000558"; oId "CUFF.153.9"; nearest_ref "AAEL000558-RA"; class_code "j"; tss_id "TSS260";
supercont1.10	Cufflinks	exon	355612	356115	.	+	.	gene_id "XLOC_000205"; transcript_id "TCONS_00000338"; exon_number "9"; gene_name "AAEL000558"; oId "CUFF.153.9"; nearest_ref "AAEL000558-RA"; class_code "j"; tss_id "TSS260";
supercont1.10	Cufflinks	exon	363500	363655	.	+	.	gene_id "XLOC_000205"; transcript_id "TCONS_00000338"; exon_number "10"; gene_name "AAEL000558"; oId "CUFF.153.9"; nearest_ref "AAEL000558-RA"; class_code "j"; tss_id "TSS260";
supercont1.10	Cufflinks	exon	363922	364034	.	+	.	gene_id "XLOC_000205"; transcript_id "TCONS_00000338"; exon_number "11"; gene_name "AAEL000558"; oId "CUFF.153.9"; nearest_ref "AAEL000558-RA"; class_code "j"; tss_id "TSS260";
supercont1.10	Cufflinks	exon	364348	365368	.	+	.	gene_id "XLOC_000205"; transcript_id "TCONS_00000338"; exon_number "12"; gene_name "AAEL000558"; oId "CUFF.153.9"; nearest_ref "AAEL000558-RA"; class_code "j"; tss_id "TSS260";
supercont1.10	Cufflinks	exon	253276	253598	.	+	.	gene_id "XLOC_000205"; transcript_id "TCONS_00000337"; exon_number "1"; gene_name "AAEL000558"; oId "CUFF.153.8"; nearest_ref "AAEL000558-RA"; class_code "j"; tss_id "TSS260";
supercont1.10	Cufflinks	exon	306951	307278	.	+	.	gene_id "XLOC_000205"; transcript_id "TCONS_00000337"; exon_number "2"; gene_name "AAEL000558"; oId "CUFF.153.8"; nearest_ref "AAEL000558-RA"; class_code "j"; tss_id "TSS260";
supercont1.10	Cufflinks	exon	335148	335245	.	+	.	gene_id "XLOC_000205"; transcript_id "TCONS_00000337"; exon_number "3"; gene_name "AAEL000558"; oId "CUFF.153.8"; nearest_ref "AAEL000558-RA"; class_code "j"; tss_id "TSS260";
supercont1.10	Cufflinks	exon	340157	340372	.	+	.	gene_id "XLOC_000205"; transcript_id "TCONS_00000337"; exon_number "4"; gene_name "AAEL000558"; oId "CUFF.153.8"; nearest_ref "AAEL000558-RA"; class_code "j"; tss_id "TSS260";
supercont1.10	Cufflinks	exon	340919	341031	.	+	.	gene_id "XLOC_000205"; transcript_id "TCONS_00000337"; exon_number "5"; gene_name "AAEL000558"; oId "CUFF.153.8"; nearest_ref "AAEL000558-RA"; class_code "j"; tss_id "TSS260";
supercont1.10	Cufflinks	exon	342004	342556	.	+	.	gene_id "XLOC_000205"; transcript_id "TCONS_00000337"; exon_number "6"; gene_name "AAEL000558"; oId "CUFF.153.8"; nearest_ref "AAEL000558-RA"; class_code "j"; tss_id "TSS260";
supercont1.10	Cufflinks	exon	345451	345574	.	+	.	gene_id "XLOC_000205"; transcript_id "TCONS_00000337"; exon_number "7"; gene_name "AAEL000558"; oId "CUFF.153.8"; nearest_ref "AAEL000558-RA"; class_code "j"; tss_id "TSS260";
supercont1.10	Cufflinks	exon	355612	356115	.	+	.	gene_id "XLOC_000205"; transcript_id "TCONS_00000337"; exon_number "8"; gene_name "AAEL000558"; oId "CUFF.153.8"; nearest_ref "AAEL000558-RA"; class_code "j"; tss_id "TSS260";
supercont1.10	Cufflinks	exon	363500	363655	.	+	.	gene_id "XLOC_000205"; transcript_id "TCONS_00000337"; exon_number "9"; gene_name "AAEL000558"; oId "CUFF.153.8"; nearest_ref "AAEL000558-RA"; class_code "j"; tss_id "TSS260";
supercont1.10	Cufflinks	exon	363922	364034	.	+	.	gene_id "XLOC_000205"; transcript_id "TCONS_00000337"; exon_number "10"; gene_name "AAEL000558"; oId "CUFF.153.8"; nearest_ref "AAEL000558-RA"; class_code "j"; tss_id "TSS260";
supercont1.10	Cufflinks	exon	364348	365368	.	+	.	gene_id "XLOC_000205"; transcript_id "TCONS_00000337"; exon_number "11"; gene_name "AAEL000558"; oId "CUFF.153.8"; nearest_ref "AAEL000558-RA"; class_code "j"; tss_id "TSS260";
supercont1.10	Cufflinks	exon	253276	253740	.	+	.	gene_id "XLOC_000205"; transcript_id "TCONS_00000335"; exon_number "1"; gene_name "AAEL000558"; oId "CUFF.153.6"; nearest_ref "AAEL000558-RA"; class_code "j"; tss_id "TSS260";
supercont1.10	Cufflinks	exon	253972	254607	.	+	.	gene_id "XLOC_000205"; transcript_id "TCONS_00000335"; exon_number "2"; gene_name "AAEL000558"; oId "CUFF.153.6"; nearest_ref "AAEL000558-RA"; class_code "j"; tss_id "TSS260";
supercont1.10	Cufflinks	exon	306951	307278	.	+	.	gene_id "XLOC_000205"; transcript_id "TCONS_00000335"; exon_number "3"; gene_name "AAEL000558"; oId "CUFF.153.6"; nearest_ref "AAEL000558-RA"; class_code "j"; tss_id "TSS260";
supercont1.10	Cufflinks	exon	335148	335245	.	+	.	gene_id "XLOC_000205"; transcript_id "TCONS_00000335"; exon_number "4"; gene_name "AAEL000558"; oId "CUFF.153.6"; nearest_ref "AAEL000558-RA"; class_code "j"; tss_id "TSS260";
supercont1.10	Cufflinks	exon	340157	340372	.	+	.	gene_id "XLOC_000205"; transcript_id "TCONS_00000335"; exon_number "5"; gene_name "AAEL000558"; oId "CUFF.153.6"; nearest_ref "AAEL000558-RA"; class_code "j"; tss_id "TSS260";
supercont1.10	Cufflinks	exon	340919	341031	.	+	.	gene_id "XLOC_000205"; transcript_id "TCONS_00000335"; exon_number "6"; gene_name "AAEL000558"; oId "CUFF.153.6"; nearest_ref "AAEL000558-RA"; class_code "j"; tss_id "TSS260";
supercont1.10	Cufflinks	exon	342004	342556	.	+	.	gene_id "XLOC_000205"; transcript_id "TCONS_00000335"; exon_number "7"; gene_name "AAEL000558"; oId "CUFF.153.6"; nearest_ref "AAEL000558-RA"; class_code "j"; tss_id "TSS260";
supercont1.10	Cufflinks	exon	345451	345574	.	+	.	gene_id "XLOC_000205"; transcript_id "TCONS_00000335"; exon_number "8"; gene_name "AAEL000558"; oId "CUFF.153.6"; nearest_ref "AAEL000558-RA"; class_code "j"; tss_id "TSS260";
supercont1.10	Cufflinks	exon	355612	356115	.	+	.	gene_id "XLOC_000205"; transcript_id "TCONS_00000335"; exon_number "9"; gene_name "AAEL000558"; oId "CUFF.153.6"; nearest_ref "AAEL000558-RA"; class_code "j"; tss_id "TSS260";
supercont1.10	Cufflinks	exon	363500	363655	.	+	.	gene_id "XLOC_000205"; transcript_id "TCONS_00000335"; exon_number "10"; gene_name "AAEL000558"; oId "CUFF.153.6"; nearest_ref "AAEL000558-RA"; class_code "j"; tss_id "TSS260";
supercont1.10	Cufflinks	exon	363922	364034	.	+	.	gene_id "XLOC_000205"; transcript_id "TCONS_00000335"; exon_number "11"; gene_name "AAEL000558"; oId "CUFF.153.6"; nearest_ref "AAEL000558-RA"; class_code "j"; tss_id "TSS260";
supercont1.10	Cufflinks	exon	364348	365368	.	+	.	gene_id "XLOC_000205"; transcript_id "TCONS_00000335"; exon_number "12"; gene_name "AAEL000558"; oId "CUFF.153.6"; nearest_ref "AAEL000558-RA"; class_code "j"; tss_id "TSS260";
supercont1.10	Cufflinks	exon	253276	254607	.	+	.	gene_id "XLOC_000205"; transcript_id "TCONS_00000333"; exon_number "1"; gene_name "AAEL000558"; oId "CUFF.153.3"; nearest_ref "AAEL000558-RA"; class_code "j"; tss_id "TSS260";
supercont1.10	Cufflinks	exon	306951	307278	.	+	.	gene_id "XLOC_000205"; transcript_id "TCONS_00000333"; exon_number "2"; gene_name "AAEL000558"; oId "CUFF.153.3"; nearest_ref "AAEL000558-RA"; class_code "j"; tss_id "TSS260";
supercont1.10	Cufflinks	exon	335148	335245	.	+	.	gene_id "XLOC_000205"; transcript_id "TCONS_00000333"; exon_number "3"; gene_name "AAEL000558"; oId "CUFF.153.3"; nearest_ref "AAEL000558-RA"; class_code "j"; tss_id "TSS260";
supercont1.10	Cufflinks	exon	340157	340372	.	+	.	gene_id "XLOC_000205"; transcript_id "TCONS_00000333"; exon_number "4"; gene_name "AAEL000558"; oId "CUFF.153.3"; nearest_ref "AAEL000558-RA"; class_code "j"; tss_id "TSS260";
supercont1.10	Cufflinks	exon	340919	341031	.	+	.	gene_id "XLOC_000205"; transcript_id "TCONS_00000333"; exon_number "5"; gene_name "AAEL000558"; oId "CUFF.153.3"; nearest_ref "AAEL000558-RA"; class_code "j"; tss_id "TSS260";
supercont1.10	Cufflinks	exon	342004	342556	.	+	.	gene_id "XLOC_000205"; transcript_id "TCONS_00000333"; exon_number "6"; gene_name "AAEL000558"; oId "CUFF.153.3"; nearest_ref "AAEL000558-RA"; class_code "j"; tss_id "TSS260";
supercont1.10	Cufflinks	exon	345451	345574	.	+	.	gene_id "XLOC_000205"; transcript_id "TCONS_00000333"; exon_number "7"; gene_name "AAEL000558"; oId "CUFF.153.3"; nearest_ref "AAEL000558-RA"; class_code "j"; tss_id "TSS260";
supercont1.10	Cufflinks	exon	355612	356115	.	+	.	gene_id "XLOC_000205"; transcript_id "TCONS_00000333"; exon_number "8"; gene_name "AAEL000558"; oId "CUFF.153.3"; nearest_ref "AAEL000558-RA"; class_code "j"; tss_id "TSS260";
supercont1.10	Cufflinks	exon	363500	363655	.	+	.	gene_id "XLOC_000205"; transcript_id "TCONS_00000333"; exon_number "9"; gene_name "AAEL000558"; oId "CUFF.153.3"; nearest_ref "AAEL000558-RA"; class_code "j"; tss_id "TSS260";
supercont1.10	Cufflinks	exon	363922	364034	.	+	.	gene_id "XLOC_000205"; transcript_id "TCONS_00000333"; exon_number "10"; gene_name "AAEL000558"; oId "CUFF.153.3"; nearest_ref "AAEL000558-RA"; class_code "j"; tss_id "TSS260";
supercont1.10	Cufflinks	exon	364348	365368	.	+	.	gene_id "XLOC_000205"; transcript_id "TCONS_00000333"; exon_number "11"; gene_name "AAEL000558"; oId "CUFF.153.3"; nearest_ref "AAEL000558-RA"; class_code "j"; tss_id "TSS260";
supercont1.10	Cufflinks	exon	253276	253598	.	+	.	gene_id "XLOC_000205"; transcript_id "TCONS_00000331"; exon_number "1"; gene_name "AAEL000558"; oId "CUFF.153.12"; nearest_ref "AAEL000558-RA"; class_code "j"; tss_id "TSS260";
supercont1.10	Cufflinks	exon	253946	254607	.	+	.	gene_id "XLOC_000205"; transcript_id "TCONS_00000331"; exon_number "2"; gene_name "AAEL000558"; oId "CUFF.153.12"; nearest_ref "AAEL000558-RA"; class_code "j"; tss_id "TSS260";
supercont1.10	Cufflinks	exon	306951	307278	.	+	.	gene_id "XLOC_000205"; transcript_id "TCONS_00000331"; exon_number "3"; gene_name "AAEL000558"; oId "CUFF.153.12"; nearest_ref "AAEL000558-RA"; class_code "j"; tss_id "TSS260";
supercont1.10	Cufflinks	exon	335148	335245	.	+	.	gene_id "XLOC_000205"; transcript_id "TCONS_00000331"; exon_number "4"; gene_name "AAEL000558"; oId "CUFF.153.12"; nearest_ref "AAEL000558-RA"; class_code "j"; tss_id "TSS260";
supercont1.10	Cufflinks	exon	340157	340372	.	+	.	gene_id "XLOC_000205"; transcript_id "TCONS_00000331"; exon_number "5"; gene_name "AAEL000558"; oId "CUFF.153.12"; nearest_ref "AAEL000558-RA"; class_code "j"; tss_id "TSS260";
supercont1.10	Cufflinks	exon	340919	341031	.	+	.	gene_id "XLOC_000205"; transcript_id "TCONS_00000331"; exon_number "6"; gene_name "AAEL000558"; oId "CUFF.153.12"; nearest_ref "AAEL000558-RA"; class_code "j"; tss_id "TSS260";
supercont1.10	Cufflinks	exon	342004	342556	.	+	.	gene_id "XLOC_000205"; transcript_id "TCONS_00000331"; exon_number "7"; gene_name "AAEL000558"; oId "CUFF.153.12"; nearest_ref "AAEL000558-RA"; class_code "j"; tss_id "TSS260";
supercont1.10	Cufflinks	exon	345451	345574	.	+	.	gene_id "XLOC_000205"; transcript_id "TCONS_00000331"; exon_number "8"; gene_name "AAEL000558"; oId "CUFF.153.12"; nearest_ref "AAEL000558-RA"; class_code "j"; tss_id "TSS260";
supercont1.10	Cufflinks	exon	355612	356115	.	+	.	gene_id "XLOC_000205"; transcript_id "TCONS_00000331"; exon_number "9"; gene_name "AAEL000558"; oId "CUFF.153.12"; nearest_ref "AAEL000558-RA"; class_code "j"; tss_id "TSS260";
supercont1.10	Cufflinks	exon	363500	363655	.	+	.	gene_id "XLOC_000205"; transcript_id "TCONS_00000331"; exon_number "10"; gene_name "AAEL000558"; oId "CUFF.153.12"; nearest_ref "AAEL000558-RA"; class_code "j"; tss_id "TSS260";
supercont1.10	Cufflinks	exon	363922	364034	.	+	.	gene_id "XLOC_000205"; transcript_id "TCONS_00000331"; exon_number "11"; gene_name "AAEL000558"; oId "CUFF.153.12"; nearest_ref "AAEL000558-RA"; class_code "j"; tss_id "TSS260";
supercont1.10	Cufflinks	exon	364348	365368	.	+	.	gene_id "XLOC_000205"; transcript_id "TCONS_00000331"; exon_number "12"; gene_name "AAEL000558"; oId "CUFF.153.12"; nearest_ref "AAEL000558-RA"; class_code "j"; tss_id "TSS260";
supercont1.10	Cufflinks	exon	253276	253598	.	+	.	gene_id "XLOC_000205"; transcript_id "TCONS_00000330"; exon_number "1"; gene_name "AAEL000558"; oId "CUFF.153.11"; nearest_ref "AAEL000558-RA"; class_code "j"; tss_id "TSS260";
supercont1.10	Cufflinks	exon	254302	254607	.	+	.	gene_id "XLOC_000205"; transcript_id "TCONS_00000330"; exon_number "2"; gene_name "AAEL000558"; oId "CUFF.153.11"; nearest_ref "AAEL000558-RA"; class_code "j"; tss_id "TSS260";
supercont1.10	Cufflinks	exon	306951	307278	.	+	.	gene_id "XLOC_000205"; transcript_id "TCONS_00000330"; exon_number "3"; gene_name "AAEL000558"; oId "CUFF.153.11"; nearest_ref "AAEL000558-RA"; class_code "j"; tss_id "TSS260";
supercont1.10	Cufflinks	exon	335148	335245	.	+	.	gene_id "XLOC_000205"; transcript_id "TCONS_00000330"; exon_number "4"; gene_name "AAEL000558"; oId "CUFF.153.11"; nearest_ref "AAEL000558-RA"; class_code "j"; tss_id "TSS260";
supercont1.10	Cufflinks	exon	340157	340372	.	+	.	gene_id "XLOC_000205"; transcript_id "TCONS_00000330"; exon_number "5"; gene_name "AAEL000558"; oId "CUFF.153.11"; nearest_ref "AAEL000558-RA"; class_code "j"; tss_id "TSS260";
supercont1.10	Cufflinks	exon	340919	341031	.	+	.	gene_id "XLOC_000205"; transcript_id "TCONS_00000330"; exon_number "6"; gene_name "AAEL000558"; oId "CUFF.153.11"; nearest_ref "AAEL000558-RA"; class_code "j"; tss_id "TSS260";
supercont1.10	Cufflinks	exon	342004	342556	.	+	.	gene_id "XLOC_000205"; transcript_id "TCONS_00000330"; exon_number "7"; gene_name "AAEL000558"; oId "CUFF.153.11"; nearest_ref "AAEL000558-RA"; class_code "j"; tss_id "TSS260";
supercont1.10	Cufflinks	exon	345451	345574	.	+	.	gene_id "XLOC_000205"; transcript_id "TCONS_00000330"; exon_number "8"; gene_name "AAEL000558"; oId "CUFF.153.11"; nearest_ref "AAEL000558-RA"; class_code "j"; tss_id "TSS260";
supercont1.10	Cufflinks	exon	355612	356115	.	+	.	gene_id "XLOC_000205"; transcript_id "TCONS_00000330"; exon_number "9"; gene_name "AAEL000558"; oId "CUFF.153.11"; nearest_ref "AAEL000558-RA"; class_code "j"; tss_id "TSS260";
supercont1.10	Cufflinks	exon	363500	363655	.	+	.	gene_id "XLOC_000205"; transcript_id "TCONS_00000330"; exon_number "10"; gene_name "AAEL000558"; oId "CUFF.153.11"; nearest_ref "AAEL000558-RA"; class_code "j"; tss_id "TSS260";
supercont1.10	Cufflinks	exon	363922	364034	.	+	.	gene_id "XLOC_000205"; transcript_id "TCONS_00000330"; exon_number "11"; gene_name "AAEL000558"; oId "CUFF.153.11"; nearest_ref "AAEL000558-RA"; class_code "j"; tss_id "TSS260";
supercont1.10	Cufflinks	exon	364348	365368	.	+	.	gene_id "XLOC_000205"; transcript_id "TCONS_00000330"; exon_number "12"; gene_name "AAEL000558"; oId "CUFF.153.11"; nearest_ref "AAEL000558-RA"; class_code "j"; tss_id "TSS260";
supercont1.10	Cufflinks	exon	253276	253598	.	+	.	gene_id "XLOC_000205"; transcript_id "TCONS_00000329"; exon_number "1"; gene_name "AAEL000558"; oId "CUFF.153.10"; nearest_ref "AAEL000558-RA"; class_code "j"; tss_id "TSS260";
supercont1.10	Cufflinks	exon	253881	254607	.	+	.	gene_id "XLOC_000205"; transcript_id "TCONS_00000329"; exon_number "2"; gene_name "AAEL000558"; oId "CUFF.153.10"; nearest_ref "AAEL000558-RA"; class_code "j"; tss_id "TSS260";
supercont1.10	Cufflinks	exon	306951	307278	.	+	.	gene_id "XLOC_000205"; transcript_id "TCONS_00000329"; exon_number "3"; gene_name "AAEL000558"; oId "CUFF.153.10"; nearest_ref "AAEL000558-RA"; class_code "j"; tss_id "TSS260";
supercont1.10	Cufflinks	exon	335148	335245	.	+	.	gene_id "XLOC_000205"; transcript_id "TCONS_00000329"; exon_number "4"; gene_name "AAEL000558"; oId "CUFF.153.10"; nearest_ref "AAEL000558-RA"; class_code "j"; tss_id "TSS260";
supercont1.10	Cufflinks	exon	340157	340372	.	+	.	gene_id "XLOC_000205"; transcript_id "TCONS_00000329"; exon_number "5"; gene_name "AAEL000558"; oId "CUFF.153.10"; nearest_ref "AAEL000558-RA"; class_code "j"; tss_id "TSS260";
supercont1.10	Cufflinks	exon	340919	341031	.	+	.	gene_id "XLOC_000205"; transcript_id "TCONS_00000329"; exon_number "6"; gene_name "AAEL000558"; oId "CUFF.153.10"; nearest_ref "AAEL000558-RA"; class_code "j"; tss_id "TSS260";
supercont1.10	Cufflinks	exon	342004	342556	.	+	.	gene_id "XLOC_000205"; transcript_id "TCONS_00000329"; exon_number "7"; gene_name "AAEL000558"; oId "CUFF.153.10"; nearest_ref "AAEL000558-RA"; class_code "j"; tss_id "TSS260";
supercont1.10	Cufflinks	exon	345451	345574	.	+	.	gene_id "XLOC_000205"; transcript_id "TCONS_00000329"; exon_number "8"; gene_name "AAEL000558"; oId "CUFF.153.10"; nearest_ref "AAEL000558-RA"; class_code "j"; tss_id "TSS260";
supercont1.10	Cufflinks	exon	355612	356115	.	+	.	gene_id "XLOC_000205"; transcript_id "TCONS_00000329"; exon_number "9"; gene_name "AAEL000558"; oId "CUFF.153.10"; nearest_ref "AAEL000558-RA"; class_code "j"; tss_id "TSS260";
supercont1.10	Cufflinks	exon	363500	363655	.	+	.	gene_id "XLOC_000205"; transcript_id "TCONS_00000329"; exon_number "10"; gene_name "AAEL000558"; oId "CUFF.153.10"; nearest_ref "AAEL000558-RA"; class_code "j"; tss_id "TSS260";
supercont1.10	Cufflinks	exon	363922	364034	.	+	.	gene_id "XLOC_000205"; transcript_id "TCONS_00000329"; exon_number "11"; gene_name "AAEL000558"; oId "CUFF.153.10"; nearest_ref "AAEL000558-RA"; class_code "j"; tss_id "TSS260";
supercont1.10	Cufflinks	exon	364348	365368	.	+	.	gene_id "XLOC_000205"; transcript_id "TCONS_00000329"; exon_number "12"; gene_name "AAEL000558"; oId "CUFF.153.10"; nearest_ref "AAEL000558-RA"; class_code "j"; tss_id "TSS260";
supercont1.10	Cufflinks	exon	253276	254607	.	+	.	gene_id "XLOC_000205"; transcript_id "TCONS_00000328"; exon_number "1"; gene_name "AAEL000558"; oId "CUFF.153.1"; nearest_ref "AAEL000558-RA"; class_code "j"; tss_id "TSS260";
supercont1.10	Cufflinks	exon	306951	307278	.	+	.	gene_id "XLOC_000205"; transcript_id "TCONS_00000328"; exon_number "2"; gene_name "AAEL000558"; oId "CUFF.153.1"; nearest_ref "AAEL000558-RA"; class_code "j"; tss_id "TSS260";
supercont1.10	Cufflinks	exon	335148	335245	.	+	.	gene_id "XLOC_000205"; transcript_id "TCONS_00000328"; exon_number "3"; gene_name "AAEL000558"; oId "CUFF.153.1"; nearest_ref "AAEL000558-RA"; class_code "j"; tss_id "TSS260";
supercont1.10	Cufflinks	exon	340157	340364	.	+	.	gene_id "XLOC_000205"; transcript_id "TCONS_00000328"; exon_number "4"; gene_name "AAEL000558"; oId "CUFF.153.1"; nearest_ref "AAEL000558-RA"; class_code "j"; tss_id "TSS260";
supercont1.10	Cufflinks	exon	340378	340448	.	+	.	gene_id "XLOC_000205"; transcript_id "TCONS_00000328"; exon_number "5"; gene_name "AAEL000558"; oId "CUFF.153.1"; nearest_ref "AAEL000558-RA"; class_code "j"; tss_id "TSS260";
supercont1.10	Cufflinks	exon	340478	340509	.	+	.	gene_id "XLOC_000205"; transcript_id "TCONS_00000328"; exon_number "6"; gene_name "AAEL000558"; oId "CUFF.153.1"; nearest_ref "AAEL000558-RA"; class_code "j"; tss_id "TSS260";
supercont1.10	Cufflinks	exon	342004	342556	.	+	.	gene_id "XLOC_000205"; transcript_id "TCONS_00000328"; exon_number "7"; gene_name "AAEL000558"; oId "CUFF.153.1"; nearest_ref "AAEL000558-RA"; class_code "j"; tss_id "TSS260";
supercont1.10	Cufflinks	exon	345451	345574	.	+	.	gene_id "XLOC_000205"; transcript_id "TCONS_00000328"; exon_number "8"; gene_name "AAEL000558"; oId "CUFF.153.1"; nearest_ref "AAEL000558-RA"; class_code "j"; tss_id "TSS260";
supercont1.10	Cufflinks	exon	355612	356115	.	+	.	gene_id "XLOC_000205"; transcript_id "TCONS_00000328"; exon_number "9"; gene_name "AAEL000558"; oId "CUFF.153.1"; nearest_ref "AAEL000558-RA"; class_code "j"; tss_id "TSS260";
supercont1.10	Cufflinks	exon	363500	363655	.	+	.	gene_id "XLOC_000205"; transcript_id "TCONS_00000328"; exon_number "10"; gene_name "AAEL000558"; oId "CUFF.153.1"; nearest_ref "AAEL000558-RA"; class_code "j"; tss_id "TSS260";
supercont1.10	Cufflinks	exon	363922	364034	.	+	.	gene_id "XLOC_000205"; transcript_id "TCONS_00000328"; exon_number "11"; gene_name "AAEL000558"; oId "CUFF.153.1"; nearest_ref "AAEL000558-RA"; class_code "j"; tss_id "TSS260";
supercont1.10	Cufflinks	exon	364348	365368	.	+	.	gene_id "XLOC_000205"; transcript_id "TCONS_00000328"; exon_number "12"; gene_name "AAEL000558"; oId "CUFF.153.1"; nearest_ref "AAEL000558-RA"; class_code "j"; tss_id "TSS260";
supercont1.10	Cufflinks	exon	895578	895599	.	+	.	gene_id "XLOC_000212"; transcript_id "TCONS_00000346"; exon_number "1"; gene_name "AAEL000561"; oId "CUFF.164.1"; nearest_ref "AAEL000561-RA"; class_code "j"; tss_id "TSS268";
supercont1.10	Cufflinks	exon	913932	914108	.	+	.	gene_id "XLOC_000212"; transcript_id "TCONS_00000346"; exon_number "2"; gene_name "AAEL000561"; oId "CUFF.164.1"; nearest_ref "AAEL000561-RA"; class_code "j"; tss_id "TSS268";
supercont1.10	Cufflinks	exon	914172	915024	.	+	.	gene_id "XLOC_000212"; transcript_id "TCONS_00000346"; exon_number "3"; gene_name "AAEL000561"; oId "CUFF.164.1"; nearest_ref "AAEL000561-RA"; class_code "j"; tss_id "TSS268";
supercont1.10	Cufflinks	exon	1717861	1718027	.	+	.	gene_id "XLOC_000215"; transcript_id "TCONS_00000350"; exon_number "1"; gene_name "AAEL000555"; oId "CUFF.173.1"; nearest_ref "AAEL000555-RA"; class_code "j"; tss_id "TSS272";
supercont1.10	Cufflinks	exon	1718103	1718268	.	+	.	gene_id "XLOC_000215"; transcript_id "TCONS_00000350"; exon_number "2"; gene_name "AAEL000555"; oId "CUFF.173.1"; nearest_ref "AAEL000555-RA"; class_code "j"; tss_id "TSS272";
supercont1.10	Cufflinks	exon	1732422	1732590	.	+	.	gene_id "XLOC_000215"; transcript_id "TCONS_00000350"; exon_number "3"; gene_name "AAEL000555"; oId "CUFF.173.1"; nearest_ref "AAEL000555-RA"; class_code "j"; tss_id "TSS272";
supercont1.10	Cufflinks	exon	2516180	2516211	.	+	.	gene_id "XLOC_000216"; transcript_id "TCONS_00000353"; exon_number "1"; gene_name "AAEL000530"; oId "CUFF.182.1"; nearest_ref "AAEL000530-RA"; class_code "j"; tss_id "TSS275";
supercont1.10	Cufflinks	exon	2518065	2518335	.	+	.	gene_id "XLOC_000216"; transcript_id "TCONS_00000353"; exon_number "2"; gene_name "AAEL000530"; oId "CUFF.182.1"; nearest_ref "AAEL000530-RA"; class_code "j"; tss_id "TSS275";
supercont1.10	Cufflinks	exon	2518393	2519408	.	+	.	gene_id "XLOC_000216"; transcript_id "TCONS_00000353"; exon_number "3"; gene_name "AAEL000530"; oId "CUFF.182.1"; nearest_ref "AAEL000530-RA"; class_code "j"; tss_id "TSS275";
supercont1.10	Cufflinks	exon	2519468	2519804	.	+	.	gene_id "XLOC_000216"; transcript_id "TCONS_00000353"; exon_number "4"; gene_name "AAEL000530"; oId "CUFF.182.1"; nearest_ref "AAEL000530-RA"; class_code "j"; tss_id "TSS275";
supercont1.10	Cufflinks	exon	2517461	2518019	.	+	.	gene_id "XLOC_000216"; transcript_id "TCONS_00000354"; exon_number "1"; gene_name "AAEL000530"; oId "CUFF.182.2"; nearest_ref "AAEL000530-RA"; class_code "j"; tss_id "TSS276";
supercont1.10	Cufflinks	exon	2518084	2518335	.	+	.	gene_id "XLOC_000216"; transcript_id "TCONS_00000354"; exon_number "2"; gene_name "AAEL000530"; oId "CUFF.182.2"; nearest_ref "AAEL000530-RA"; class_code "j"; tss_id "TSS276";
supercont1.10	Cufflinks	exon	2518393	2519408	.	+	.	gene_id "XLOC_000216"; transcript_id "TCONS_00000354"; exon_number "3"; gene_name "AAEL000530"; oId "CUFF.182.2"; nearest_ref "AAEL000530-RA"; class_code "j"; tss_id "TSS276";
supercont1.10	Cufflinks	exon	2519468	2519804	.	+	.	gene_id "XLOC_000216"; transcript_id "TCONS_00000354"; exon_number "4"; gene_name "AAEL000530"; oId "CUFF.182.2"; nearest_ref "AAEL000530-RA"; class_code "j"; tss_id "TSS276";
supercont1.10	Cufflinks	exon	2968751	2969278	.	+	.	gene_id "XLOC_000221"; transcript_id "TCONS_00000362"; exon_number "1"; gene_name "AAEL000546"; oId "CUFF.189.2"; nearest_ref "AAEL000546-RA"; class_code "j"; tss_id "TSS283";
supercont1.10	Cufflinks	exon	2969335	2970362	.	+	.	gene_id "XLOC_000221"; transcript_id "TCONS_00000362"; exon_number "2"; gene_name "AAEL000546"; oId "CUFF.189.2"; nearest_ref "AAEL000546-RA"; class_code "j"; tss_id "TSS283";
supercont1.10	Cufflinks	exon	2970421	2970499	.	+	.	gene_id "XLOC_000221"; transcript_id "TCONS_00000362"; exon_number "3"; gene_name "AAEL000546"; oId "CUFF.189.2"; nearest_ref "AAEL000546-RA"; class_code "j"; tss_id "TSS283";
supercont1.10	Cufflinks	exon	2970577	2970741	.	+	.	gene_id "XLOC_000221"; transcript_id "TCONS_00000362"; exon_number "4"; gene_name "AAEL000546"; oId "CUFF.189.2"; nearest_ref "AAEL000546-RA"; class_code "j"; tss_id "TSS283";
supercont1.10	Cufflinks	exon	3441977	3442247	.	+	.	gene_id "XLOC_000223"; transcript_id "TCONS_00000364"; exon_number "1"; gene_name "AAEL000541"; oId "CUFF.195.1"; nearest_ref "AAEL000541-RA"; class_code "j"; tss_id "TSS285";
supercont1.10	Cufflinks	exon	3468848	3468942	.	+	.	gene_id "XLOC_000223"; transcript_id "TCONS_00000364"; exon_number "2"; gene_name "AAEL000541"; oId "CUFF.195.1"; nearest_ref "AAEL000541-RA"; class_code "j"; tss_id "TSS285";
supercont1.10	Cufflinks	exon	3501170	3501293	.	+	.	gene_id "XLOC_000223"; transcript_id "TCONS_00000364"; exon_number "3"; gene_name "AAEL000541"; oId "CUFF.195.1"; nearest_ref "AAEL000541-RA"; class_code "j"; tss_id "TSS285";
supercont1.10	Cufflinks	exon	3501354	3501898	.	+	.	gene_id "XLOC_000223"; transcript_id "TCONS_00000364"; exon_number "4"; gene_name "AAEL000541"; oId "CUFF.195.1"; nearest_ref "AAEL000541-RA"; class_code "j"; tss_id "TSS285";
supercont1.10	Cufflinks	exon	3501956	3502116	.	+	.	gene_id "XLOC_000223"; transcript_id "TCONS_00000364"; exon_number "5"; gene_name "AAEL000541"; oId "CUFF.195.1"; nearest_ref "AAEL000541-RA"; class_code "j"; tss_id "TSS285";
supercont1.10	Cufflinks	exon	3502176	3502380	.	+	.	gene_id "XLOC_000223"; transcript_id "TCONS_00000364"; exon_number "6"; gene_name "AAEL000541"; oId "CUFF.195.1"; nearest_ref "AAEL000541-RA"; class_code "j"; tss_id "TSS285";
supercont1.10	Cufflinks	exon	3502880	3503008	.	+	.	gene_id "XLOC_000223"; transcript_id "TCONS_00000364"; exon_number "7"; gene_name "AAEL000541"; oId "CUFF.195.1"; nearest_ref "AAEL000541-RA"; class_code "j"; tss_id "TSS285";
supercont1.10	Cufflinks	exon	3442231	3442247	.	+	.	gene_id "XLOC_000223"; transcript_id "TCONS_00000365"; exon_number "1"; gene_name "AAEL000541"; oId "CUFF.195.2"; nearest_ref "AAEL000541-RA"; class_code "j"; tss_id "TSS286";
supercont1.10	Cufflinks	exon	3468848	3468942	.	+	.	gene_id "XLOC_000223"; transcript_id "TCONS_00000365"; exon_number "2"; gene_name "AAEL000541"; oId "CUFF.195.2"; nearest_ref "AAEL000541-RA"; class_code "j"; tss_id "TSS286";
supercont1.10	Cufflinks	exon	3501170	3501293	.	+	.	gene_id "XLOC_000223"; transcript_id "TCONS_00000365"; exon_number "3"; gene_name "AAEL000541"; oId "CUFF.195.2"; nearest_ref "AAEL000541-RA"; class_code "j"; tss_id "TSS286";
supercont1.10	Cufflinks	exon	3501354	3501898	.	+	.	gene_id "XLOC_000223"; transcript_id "TCONS_00000365"; exon_number "4"; gene_name "AAEL000541"; oId "CUFF.195.2"; nearest_ref "AAEL000541-RA"; class_code "j"; tss_id "TSS286";
supercont1.10	Cufflinks	exon	3501956	3502116	.	+	.	gene_id "XLOC_000223"; transcript_id "TCONS_00000365"; exon_number "5"; gene_name "AAEL000541"; oId "CUFF.195.2"; nearest_ref "AAEL000541-RA"; class_code "j"; tss_id "TSS286";
supercont1.10	Cufflinks	exon	3502176	3503008	.	+	.	gene_id "XLOC_000223"; transcript_id "TCONS_00000365"; exon_number "6"; gene_name "AAEL000541"; oId "CUFF.195.2"; nearest_ref "AAEL000541-RA"; class_code "j"; tss_id "TSS286";
supercont1.10	Cufflinks	exon	3481239	3481272	.	+	.	gene_id "XLOC_000223"; transcript_id "TCONS_00000368"; exon_number "1"; gene_name "AAEL000541"; oId "CUFF.195.5"; nearest_ref "AAEL000541-RA"; class_code "j"; tss_id "TSS288";
supercont1.10	Cufflinks	exon	3501170	3501293	.	+	.	gene_id "XLOC_000223"; transcript_id "TCONS_00000368"; exon_number "2"; gene_name "AAEL000541"; oId "CUFF.195.5"; nearest_ref "AAEL000541-RA"; class_code "j"; tss_id "TSS288";
supercont1.10	Cufflinks	exon	3501354	3501898	.	+	.	gene_id "XLOC_000223"; transcript_id "TCONS_00000368"; exon_number "3"; gene_name "AAEL000541"; oId "CUFF.195.5"; nearest_ref "AAEL000541-RA"; class_code "j"; tss_id "TSS288";
supercont1.10	Cufflinks	exon	3501956	3502116	.	+	.	gene_id "XLOC_000223"; transcript_id "TCONS_00000368"; exon_number "4"; gene_name "AAEL000541"; oId "CUFF.195.5"; nearest_ref "AAEL000541-RA"; class_code "j"; tss_id "TSS288";
supercont1.10	Cufflinks	exon	3502176	3502380	.	+	.	gene_id "XLOC_000223"; transcript_id "TCONS_00000368"; exon_number "5"; gene_name "AAEL000541"; oId "CUFF.195.5"; nearest_ref "AAEL000541-RA"; class_code "j"; tss_id "TSS288";
supercont1.10	Cufflinks	exon	3502880	3503008	.	+	.	gene_id "XLOC_000223"; transcript_id "TCONS_00000368"; exon_number "6"; gene_name "AAEL000541"; oId "CUFF.195.5"; nearest_ref "AAEL000541-RA"; class_code "j"; tss_id "TSS288";
supercont1.10	Cufflinks	exon	3572619	3573006	.	+	.	gene_id "XLOC_000225"; transcript_id "TCONS_00000372"; exon_number "1"; gene_name "AAEL000540"; oId "CUFF.198.6"; nearest_ref "AAEL000540-RA"; class_code "j"; tss_id "TSS290";
supercont1.10	Cufflinks	exon	3579595	3580200	.	+	.	gene_id "XLOC_000225"; transcript_id "TCONS_00000372"; exon_number "2"; gene_name "AAEL000540"; oId "CUFF.198.6"; nearest_ref "AAEL000540-RA"; class_code "j"; tss_id "TSS290";
supercont1.10	Cufflinks	exon	3580321	3580540	.	+	.	gene_id "XLOC_000225"; transcript_id "TCONS_00000372"; exon_number "3"; gene_name "AAEL000540"; oId "CUFF.198.6"; nearest_ref "AAEL000540-RA"; class_code "j"; tss_id "TSS290";
supercont1.10	Cufflinks	exon	3839338	3839452	.	+	.	gene_id "XLOC_000225"; transcript_id "TCONS_00000372"; exon_number "4"; gene_name "AAEL000540"; oId "CUFF.198.6"; nearest_ref "AAEL000540-RA"; class_code "j"; tss_id "TSS290";
supercont1.10	Cufflinks	exon	3839518	3839726	.	+	.	gene_id "XLOC_000225"; transcript_id "TCONS_00000372"; exon_number "5"; gene_name "AAEL000540"; oId "CUFF.198.6"; nearest_ref "AAEL000540-RA"; class_code "j"; tss_id "TSS290";
supercont1.10	Cufflinks	exon	3839795	3839926	.	+	.	gene_id "XLOC_000225"; transcript_id "TCONS_00000372"; exon_number "6"; gene_name "AAEL000540"; oId "CUFF.198.6"; nearest_ref "AAEL000540-RA"; class_code "j"; tss_id "TSS290";
supercont1.10	Cufflinks	exon	3839987	3840178	.	+	.	gene_id "XLOC_000225"; transcript_id "TCONS_00000372"; exon_number "7"; gene_name "AAEL000540"; oId "CUFF.198.6"; nearest_ref "AAEL000540-RA"; class_code "j"; tss_id "TSS290";
supercont1.10	Cufflinks	exon	3840241	3840419	.	+	.	gene_id "XLOC_000225"; transcript_id "TCONS_00000372"; exon_number "8"; gene_name "AAEL000540"; oId "CUFF.198.6"; nearest_ref "AAEL000540-RA"; class_code "j"; tss_id "TSS290";
supercont1.10	Cufflinks	exon	3852249	3852510	.	+	.	gene_id "XLOC_000225"; transcript_id "TCONS_00000372"; exon_number "9"; gene_name "AAEL000540"; oId "CUFF.198.6"; nearest_ref "AAEL000540-RA"; class_code "j"; tss_id "TSS290";
supercont1.10	Cufflinks	exon	3852923	3853747	.	+	.	gene_id "XLOC_000225"; transcript_id "TCONS_00000372"; exon_number "10"; gene_name "AAEL000540"; oId "CUFF.198.6"; nearest_ref "AAEL000540-RA"; class_code "j"; tss_id "TSS290";
supercont1.10	Cufflinks	exon	3572619	3573006	.	+	.	gene_id "XLOC_000225"; transcript_id "TCONS_00000371"; exon_number "1"; gene_name "AAEL000540"; oId "CUFF.198.2"; nearest_ref "AAEL000540-RA"; class_code "j"; tss_id "TSS290";
supercont1.10	Cufflinks	exon	3579595	3580273	.	+	.	gene_id "XLOC_000225"; transcript_id "TCONS_00000371"; exon_number "2"; gene_name "AAEL000540"; oId "CUFF.198.2"; nearest_ref "AAEL000540-RA"; class_code "j"; tss_id "TSS290";
supercont1.10	Cufflinks	exon	3580405	3580540	.	+	.	gene_id "XLOC_000225"; transcript_id "TCONS_00000371"; exon_number "3"; gene_name "AAEL000540"; oId "CUFF.198.2"; nearest_ref "AAEL000540-RA"; class_code "j"; tss_id "TSS290";
supercont1.10	Cufflinks	exon	3839338	3839452	.	+	.	gene_id "XLOC_000225"; transcript_id "TCONS_00000371"; exon_number "4"; gene_name "AAEL000540"; oId "CUFF.198.2"; nearest_ref "AAEL000540-RA"; class_code "j"; tss_id "TSS290";
supercont1.10	Cufflinks	exon	3839518	3839726	.	+	.	gene_id "XLOC_000225"; transcript_id "TCONS_00000371"; exon_number "5"; gene_name "AAEL000540"; oId "CUFF.198.2"; nearest_ref "AAEL000540-RA"; class_code "j"; tss_id "TSS290";
supercont1.10	Cufflinks	exon	3839795	3839926	.	+	.	gene_id "XLOC_000225"; transcript_id "TCONS_00000371"; exon_number "6"; gene_name "AAEL000540"; oId "CUFF.198.2"; nearest_ref "AAEL000540-RA"; class_code "j"; tss_id "TSS290";
supercont1.10	Cufflinks	exon	3839987	3840178	.	+	.	gene_id "XLOC_000225"; transcript_id "TCONS_00000371"; exon_number "7"; gene_name "AAEL000540"; oId "CUFF.198.2"; nearest_ref "AAEL000540-RA"; class_code "j"; tss_id "TSS290";
supercont1.10	Cufflinks	exon	3840241	3840419	.	+	.	gene_id "XLOC_000225"; transcript_id "TCONS_00000371"; exon_number "8"; gene_name "AAEL000540"; oId "CUFF.198.2"; nearest_ref "AAEL000540-RA"; class_code "j"; tss_id "TSS290";
supercont1.10	Cufflinks	exon	3852249	3852510	.	+	.	gene_id "XLOC_000225"; transcript_id "TCONS_00000371"; exon_number "9"; gene_name "AAEL000540"; oId "CUFF.198.2"; nearest_ref "AAEL000540-RA"; class_code "j"; tss_id "TSS290";
supercont1.10	Cufflinks	exon	3852923	3853747	.	+	.	gene_id "XLOC_000225"; transcript_id "TCONS_00000371"; exon_number "10"; gene_name "AAEL000540"; oId "CUFF.198.2"; nearest_ref "AAEL000540-RA"; class_code "j"; tss_id "TSS290";
supercont1.10	Cufflinks	exon	3572619	3573006	.	+	.	gene_id "XLOC_000225"; transcript_id "TCONS_00000374"; exon_number "1"; gene_name "AAEL000540"; oId "CUFF.198.5"; nearest_ref "AAEL000540-RA"; class_code "j"; tss_id "TSS290";
supercont1.10	Cufflinks	exon	3579595	3580233	.	+	.	gene_id "XLOC_000225"; transcript_id "TCONS_00000374"; exon_number "2"; gene_name "AAEL000540"; oId "CUFF.198.5"; nearest_ref "AAEL000540-RA"; class_code "j"; tss_id "TSS290";
supercont1.10	Cufflinks	exon	3580321	3580540	.	+	.	gene_id "XLOC_000225"; transcript_id "TCONS_00000374"; exon_number "3"; gene_name "AAEL000540"; oId "CUFF.198.5"; nearest_ref "AAEL000540-RA"; class_code "j"; tss_id "TSS290";
supercont1.10	Cufflinks	exon	3839338	3839452	.	+	.	gene_id "XLOC_000225"; transcript_id "TCONS_00000374"; exon_number "4"; gene_name "AAEL000540"; oId "CUFF.198.5"; nearest_ref "AAEL000540-RA"; class_code "j"; tss_id "TSS290";
supercont1.10	Cufflinks	exon	3839518	3839726	.	+	.	gene_id "XLOC_000225"; transcript_id "TCONS_00000374"; exon_number "5"; gene_name "AAEL000540"; oId "CUFF.198.5"; nearest_ref "AAEL000540-RA"; class_code "j"; tss_id "TSS290";
supercont1.10	Cufflinks	exon	3839795	3839926	.	+	.	gene_id "XLOC_000225"; transcript_id "TCONS_00000374"; exon_number "6"; gene_name "AAEL000540"; oId "CUFF.198.5"; nearest_ref "AAEL000540-RA"; class_code "j"; tss_id "TSS290";
supercont1.10	Cufflinks	exon	3839987	3840178	.	+	.	gene_id "XLOC_000225"; transcript_id "TCONS_00000374"; exon_number "7"; gene_name "AAEL000540"; oId "CUFF.198.5"; nearest_ref "AAEL000540-RA"; class_code "j"; tss_id "TSS290";
supercont1.10	Cufflinks	exon	3840241	3840419	.	+	.	gene_id "XLOC_000225"; transcript_id "TCONS_00000374"; exon_number "8"; gene_name "AAEL000540"; oId "CUFF.198.5"; nearest_ref "AAEL000540-RA"; class_code "j"; tss_id "TSS290";
supercont1.10	Cufflinks	exon	3852249	3852510	.	+	.	gene_id "XLOC_000225"; transcript_id "TCONS_00000374"; exon_number "9"; gene_name "AAEL000540"; oId "CUFF.198.5"; nearest_ref "AAEL000540-RA"; class_code "j"; tss_id "TSS290";
supercont1.10	Cufflinks	exon	3869545	3871528	.	+	.	gene_id "XLOC_000225"; transcript_id "TCONS_00000374"; exon_number "10"; gene_name "AAEL000540"; oId "CUFF.198.5"; nearest_ref "AAEL000540-RA"; class_code "j"; tss_id "TSS290";
supercont1.10	Cufflinks	exon	3572619	3573006	.	+	.	gene_id "XLOC_000225"; transcript_id "TCONS_00000373"; exon_number "1"; gene_name "AAEL000540"; oId "CUFF.198.3"; nearest_ref "AAEL000540-RA"; class_code "j"; tss_id "TSS290";
supercont1.10	Cufflinks	exon	3579595	3579716	.	+	.	gene_id "XLOC_000225"; transcript_id "TCONS_00000373"; exon_number "2"; gene_name "AAEL000540"; oId "CUFF.198.3"; nearest_ref "AAEL000540-RA"; class_code "j"; tss_id "TSS290";
supercont1.10	Cufflinks	exon	3580072	3580540	.	+	.	gene_id "XLOC_000225"; transcript_id "TCONS_00000373"; exon_number "3"; gene_name "AAEL000540"; oId "CUFF.198.3"; nearest_ref "AAEL000540-RA"; class_code "j"; tss_id "TSS290";
supercont1.10	Cufflinks	exon	3839338	3839452	.	+	.	gene_id "XLOC_000225"; transcript_id "TCONS_00000373"; exon_number "4"; gene_name "AAEL000540"; oId "CUFF.198.3"; nearest_ref "AAEL000540-RA"; class_code "j"; tss_id "TSS290";
supercont1.10	Cufflinks	exon	3839518	3839726	.	+	.	gene_id "XLOC_000225"; transcript_id "TCONS_00000373"; exon_number "5"; gene_name "AAEL000540"; oId "CUFF.198.3"; nearest_ref "AAEL000540-RA"; class_code "j"; tss_id "TSS290";
supercont1.10	Cufflinks	exon	3839795	3839926	.	+	.	gene_id "XLOC_000225"; transcript_id "TCONS_00000373"; exon_number "6"; gene_name "AAEL000540"; oId "CUFF.198.3"; nearest_ref "AAEL000540-RA"; class_code "j"; tss_id "TSS290";
supercont1.10	Cufflinks	exon	3839987	3840178	.	+	.	gene_id "XLOC_000225"; transcript_id "TCONS_00000373"; exon_number "7"; gene_name "AAEL000540"; oId "CUFF.198.3"; nearest_ref "AAEL000540-RA"; class_code "j"; tss_id "TSS290";
supercont1.10	Cufflinks	exon	3840241	3840419	.	+	.	gene_id "XLOC_000225"; transcript_id "TCONS_00000373"; exon_number "8"; gene_name "AAEL000540"; oId "CUFF.198.3"; nearest_ref "AAEL000540-RA"; class_code "j"; tss_id "TSS290";
supercont1.10	Cufflinks	exon	3852249	3852510	.	+	.	gene_id "XLOC_000225"; transcript_id "TCONS_00000373"; exon_number "9"; gene_name "AAEL000540"; oId "CUFF.198.3"; nearest_ref "AAEL000540-RA"; class_code "j"; tss_id "TSS290";
supercont1.10	Cufflinks	exon	3869545	3871528	.	+	.	gene_id "XLOC_000225"; transcript_id "TCONS_00000373"; exon_number "10"; gene_name "AAEL000540"; oId "CUFF.198.3"; nearest_ref "AAEL000540-RA"; class_code "j"; tss_id "TSS290";
supercont1.10	Cufflinks	exon	3572619	3573006	.	+	.	gene_id "XLOC_000225"; transcript_id "TCONS_00000375"; exon_number "1"; gene_name "AAEL000540"; oId "CUFF.198.1"; nearest_ref "AAEL000540-RA"; class_code "j"; tss_id "TSS290";
supercont1.10	Cufflinks	exon	3579595	3580540	.	+	.	gene_id "XLOC_000225"; transcript_id "TCONS_00000375"; exon_number "2"; gene_name "AAEL000540"; oId "CUFF.198.1"; nearest_ref "AAEL000540-RA"; class_code "j"; tss_id "TSS290";
supercont1.10	Cufflinks	exon	3839338	3839452	.	+	.	gene_id "XLOC_000225"; transcript_id "TCONS_00000375"; exon_number "3"; gene_name "AAEL000540"; oId "CUFF.198.1"; nearest_ref "AAEL000540-RA"; class_code "j"; tss_id "TSS290";
supercont1.10	Cufflinks	exon	3839518	3839726	.	+	.	gene_id "XLOC_000225"; transcript_id "TCONS_00000375"; exon_number "4"; gene_name "AAEL000540"; oId "CUFF.198.1"; nearest_ref "AAEL000540-RA"; class_code "j"; tss_id "TSS290";
supercont1.10	Cufflinks	exon	3839795	3839926	.	+	.	gene_id "XLOC_000225"; transcript_id "TCONS_00000375"; exon_number "5"; gene_name "AAEL000540"; oId "CUFF.198.1"; nearest_ref "AAEL000540-RA"; class_code "j"; tss_id "TSS290";
supercont1.10	Cufflinks	exon	3839987	3840178	.	+	.	gene_id "XLOC_000225"; transcript_id "TCONS_00000375"; exon_number "6"; gene_name "AAEL000540"; oId "CUFF.198.1"; nearest_ref "AAEL000540-RA"; class_code "j"; tss_id "TSS290";
supercont1.10	Cufflinks	exon	3840241	3840419	.	+	.	gene_id "XLOC_000225"; transcript_id "TCONS_00000375"; exon_number "7"; gene_name "AAEL000540"; oId "CUFF.198.1"; nearest_ref "AAEL000540-RA"; class_code "j"; tss_id "TSS290";
supercont1.10	Cufflinks	exon	3852249	3852510	.	+	.	gene_id "XLOC_000225"; transcript_id "TCONS_00000375"; exon_number "8"; gene_name "AAEL000540"; oId "CUFF.198.1"; nearest_ref "AAEL000540-RA"; class_code "j"; tss_id "TSS290";
supercont1.10	Cufflinks	exon	3882927	3882972	.	+	.	gene_id "XLOC_000225"; transcript_id "TCONS_00000375"; exon_number "9"; gene_name "AAEL000540"; oId "CUFF.198.1"; nearest_ref "AAEL000540-RA"; class_code "j"; tss_id "TSS290";
supercont1.10	Cufflinks	exon	3883309	3884014	.	+	.	gene_id "XLOC_000225"; transcript_id "TCONS_00000375"; exon_number "10"; gene_name "AAEL000540"; oId "CUFF.198.1"; nearest_ref "AAEL000540-RA"; class_code "j"; tss_id "TSS290";
supercont1.10	Cufflinks	exon	3572619	3573006	.	+	.	gene_id "XLOC_000225"; transcript_id "TCONS_00000376"; exon_number "1"; gene_name "AAEL000540"; oId "CUFF.198.4"; nearest_ref "AAEL000540-RA"; class_code "j"; tss_id "TSS290";
supercont1.10	Cufflinks	exon	3579595	3580208	.	+	.	gene_id "XLOC_000225"; transcript_id "TCONS_00000376"; exon_number "2"; gene_name "AAEL000540"; oId "CUFF.198.4"; nearest_ref "AAEL000540-RA"; class_code "j"; tss_id "TSS290";
supercont1.10	Cufflinks	exon	3580321	3580540	.	+	.	gene_id "XLOC_000225"; transcript_id "TCONS_00000376"; exon_number "3"; gene_name "AAEL000540"; oId "CUFF.198.4"; nearest_ref "AAEL000540-RA"; class_code "j"; tss_id "TSS290";
supercont1.10	Cufflinks	exon	3839338	3839452	.	+	.	gene_id "XLOC_000225"; transcript_id "TCONS_00000376"; exon_number "4"; gene_name "AAEL000540"; oId "CUFF.198.4"; nearest_ref "AAEL000540-RA"; class_code "j"; tss_id "TSS290";
supercont1.10	Cufflinks	exon	3839518	3839726	.	+	.	gene_id "XLOC_000225"; transcript_id "TCONS_00000376"; exon_number "5"; gene_name "AAEL000540"; oId "CUFF.198.4"; nearest_ref "AAEL000540-RA"; class_code "j"; tss_id "TSS290";
supercont1.10	Cufflinks	exon	3839795	3839926	.	+	.	gene_id "XLOC_000225"; transcript_id "TCONS_00000376"; exon_number "6"; gene_name "AAEL000540"; oId "CUFF.198.4"; nearest_ref "AAEL000540-RA"; class_code "j"; tss_id "TSS290";
supercont1.10	Cufflinks	exon	3839987	3840178	.	+	.	gene_id "XLOC_000225"; transcript_id "TCONS_00000376"; exon_number "7"; gene_name "AAEL000540"; oId "CUFF.198.4"; nearest_ref "AAEL000540-RA"; class_code "j"; tss_id "TSS290";
supercont1.10	Cufflinks	exon	3840241	3840419	.	+	.	gene_id "XLOC_000225"; transcript_id "TCONS_00000376"; exon_number "8"; gene_name "AAEL000540"; oId "CUFF.198.4"; nearest_ref "AAEL000540-RA"; class_code "j"; tss_id "TSS290";
supercont1.10	Cufflinks	exon	3852249	3852510	.	+	.	gene_id "XLOC_000225"; transcript_id "TCONS_00000376"; exon_number "9"; gene_name "AAEL000540"; oId "CUFF.198.4"; nearest_ref "AAEL000540-RA"; class_code "j"; tss_id "TSS290";
supercont1.10	Cufflinks	exon	3882927	3882972	.	+	.	gene_id "XLOC_000225"; transcript_id "TCONS_00000376"; exon_number "10"; gene_name "AAEL000540"; oId "CUFF.198.4"; nearest_ref "AAEL000540-RA"; class_code "j"; tss_id "TSS290";
supercont1.10	Cufflinks	exon	3899374	3899629	.	+	.	gene_id "XLOC_000225"; transcript_id "TCONS_00000376"; exon_number "11"; gene_name "AAEL000540"; oId "CUFF.198.4"; nearest_ref "AAEL000540-RA"; class_code "j"; tss_id "TSS290";
supercont1.10	Cufflinks	exon	3914380	3915187	.	+	.	gene_id "XLOC_000225"; transcript_id "TCONS_00000376"; exon_number "12"; gene_name "AAEL000540"; oId "CUFF.198.4"; nearest_ref "AAEL000540-RA"; class_code "j"; tss_id "TSS290";
supercont1.10	Cufflinks	exon	4011072	4011314	.	+	.	gene_id "XLOC_000226"; transcript_id "TCONS_00000381"; exon_number "1"; gene_name "AAEL000545"; oId "CUFF.200.1"; nearest_ref "AAEL000545-RA"; class_code "j"; tss_id "TSS294";
supercont1.10	Cufflinks	exon	4011369	4011623	.	+	.	gene_id "XLOC_000226"; transcript_id "TCONS_00000381"; exon_number "2"; gene_name "AAEL000545"; oId "CUFF.200.1"; nearest_ref "AAEL000545-RA"; class_code "j"; tss_id "TSS294";
supercont1.10	Cufflinks	exon	4011677	4012716	.	+	.	gene_id "XLOC_000226"; transcript_id "TCONS_00000381"; exon_number "3"; gene_name "AAEL000545"; oId "CUFF.200.1"; nearest_ref "AAEL000545-RA"; class_code "j"; tss_id "TSS294";
supercont1.10	Cufflinks	exon	4012775	4013115	.	+	.	gene_id "XLOC_000226"; transcript_id "TCONS_00000381"; exon_number "4"; gene_name "AAEL000545"; oId "CUFF.200.1"; nearest_ref "AAEL000545-RA"; class_code "j"; tss_id "TSS294";
supercont1.10	Cufflinks	exon	767399	767687	.	-	.	gene_id "XLOC_000235"; transcript_id "TCONS_00000392"; exon_number "1"; gene_name "AAEL000549"; oId "CUFF.161.6"; nearest_ref "AAEL000549-RA"; class_code "j"; tss_id "TSS304";
supercont1.10	Cufflinks	exon	768666	768902	.	-	.	gene_id "XLOC_000235"; transcript_id "TCONS_00000392"; exon_number "2"; gene_name "AAEL000549"; oId "CUFF.161.6"; nearest_ref "AAEL000549-RA"; class_code "j"; tss_id "TSS304";
supercont1.10	Cufflinks	exon	769120	769249	.	-	.	gene_id "XLOC_000235"; transcript_id "TCONS_00000392"; exon_number "3"; gene_name "AAEL000549"; oId "CUFF.161.6"; nearest_ref "AAEL000549-RA"; class_code "j"; tss_id "TSS304";
supercont1.10	Cufflinks	exon	793966	794119	.	-	.	gene_id "XLOC_000235"; transcript_id "TCONS_00000392"; exon_number "4"; gene_name "AAEL000549"; oId "CUFF.161.6"; nearest_ref "AAEL000549-RA"; class_code "j"; tss_id "TSS304";
supercont1.10	Cufflinks	exon	767399	767687	.	-	.	gene_id "XLOC_000235"; transcript_id "TCONS_00000395"; exon_number "1"; gene_name "AAEL000549"; oId "CUFF.161.5"; nearest_ref "AAEL000549-RA"; class_code "j"; tss_id "TSS305";
supercont1.10	Cufflinks	exon	768666	768902	.	-	.	gene_id "XLOC_000235"; transcript_id "TCONS_00000395"; exon_number "2"; gene_name "AAEL000549"; oId "CUFF.161.5"; nearest_ref "AAEL000549-RA"; class_code "j"; tss_id "TSS305";
supercont1.10	Cufflinks	exon	769120	769249	.	-	.	gene_id "XLOC_000235"; transcript_id "TCONS_00000395"; exon_number "3"; gene_name "AAEL000549"; oId "CUFF.161.5"; nearest_ref "AAEL000549-RA"; class_code "j"; tss_id "TSS305";
supercont1.10	Cufflinks	exon	770027	770539	.	-	.	gene_id "XLOC_000235"; transcript_id "TCONS_00000395"; exon_number "4"; gene_name "AAEL000549"; oId "CUFF.161.5"; nearest_ref "AAEL000549-RA"; class_code "j"; tss_id "TSS305";
supercont1.10	Cufflinks	exon	776968	777105	.	-	.	gene_id "XLOC_000235"; transcript_id "TCONS_00000395"; exon_number "5"; gene_name "AAEL000549"; oId "CUFF.161.5"; nearest_ref "AAEL000549-RA"; class_code "j"; tss_id "TSS305";
supercont1.10	Cufflinks	exon	777280	777395	.	-	.	gene_id "XLOC_000235"; transcript_id "TCONS_00000395"; exon_number "6"; gene_name "AAEL000549"; oId "CUFF.161.5"; nearest_ref "AAEL000549-RA"; class_code "j"; tss_id "TSS305";
supercont1.10	Cufflinks	exon	777513	777606	.	-	.	gene_id "XLOC_000235"; transcript_id "TCONS_00000395"; exon_number "7"; gene_name "AAEL000549"; oId "CUFF.161.5"; nearest_ref "AAEL000549-RA"; class_code "j"; tss_id "TSS305";
supercont1.10	Cufflinks	exon	777694	777834	.	-	.	gene_id "XLOC_000235"; transcript_id "TCONS_00000395"; exon_number "8"; gene_name "AAEL000549"; oId "CUFF.161.5"; nearest_ref "AAEL000549-RA"; class_code "j"; tss_id "TSS305";
supercont1.10	Cufflinks	exon	778175	778303	.	-	.	gene_id "XLOC_000235"; transcript_id "TCONS_00000395"; exon_number "9"; gene_name "AAEL000549"; oId "CUFF.161.5"; nearest_ref "AAEL000549-RA"; class_code "j"; tss_id "TSS305";
supercont1.10	Cufflinks	exon	793517	793600	.	-	.	gene_id "XLOC_000235"; transcript_id "TCONS_00000395"; exon_number "10"; gene_name "AAEL000549"; oId "CUFF.161.5"; nearest_ref "AAEL000549-RA"; class_code "j"; tss_id "TSS305";
supercont1.10	Cufflinks	exon	794918	795114	.	-	.	gene_id "XLOC_000235"; transcript_id "TCONS_00000395"; exon_number "11"; gene_name "AAEL000549"; oId "CUFF.161.5"; nearest_ref "AAEL000549-RA"; class_code "j"; tss_id "TSS305";
supercont1.10	Cufflinks	exon	795194	795371	.	-	.	gene_id "XLOC_000235"; transcript_id "TCONS_00000395"; exon_number "12"; gene_name "AAEL000549"; oId "CUFF.161.5"; nearest_ref "AAEL000549-RA"; class_code "j"; tss_id "TSS305";
supercont1.10	Cufflinks	exon	795997	796162	.	-	.	gene_id "XLOC_000235"; transcript_id "TCONS_00000395"; exon_number "13"; gene_name "AAEL000549"; oId "CUFF.161.5"; nearest_ref "AAEL000549-RA"; class_code "j"; tss_id "TSS305";
supercont1.10	Cufflinks	exon	796239	796495	.	-	.	gene_id "XLOC_000235"; transcript_id "TCONS_00000395"; exon_number "14"; gene_name "AAEL000549"; oId "CUFF.161.5"; nearest_ref "AAEL000549-RA"; class_code "j"; tss_id "TSS305";
supercont1.10	Cufflinks	exon	846759	847208	.	-	.	gene_id "XLOC_000235"; transcript_id "TCONS_00000395"; exon_number "15"; gene_name "AAEL000549"; oId "CUFF.161.5"; nearest_ref "AAEL000549-RA"; class_code "j"; tss_id "TSS305";
supercont1.10	Cufflinks	exon	854469	854607	.	-	.	gene_id "XLOC_000235"; transcript_id "TCONS_00000395"; exon_number "16"; gene_name "AAEL000549"; oId "CUFF.161.5"; nearest_ref "AAEL000549-RA"; class_code "j"; tss_id "TSS305";
supercont1.10	Cufflinks	exon	767399	767687	.	-	.	gene_id "XLOC_000235"; transcript_id "TCONS_00000394"; exon_number "1"; gene_name "AAEL000549"; oId "CUFF.161.2"; nearest_ref "AAEL000549-RA"; class_code "j"; tss_id "TSS305";
supercont1.10	Cufflinks	exon	768666	768902	.	-	.	gene_id "XLOC_000235"; transcript_id "TCONS_00000394"; exon_number "2"; gene_name "AAEL000549"; oId "CUFF.161.2"; nearest_ref "AAEL000549-RA"; class_code "j"; tss_id "TSS305";
supercont1.10	Cufflinks	exon	769120	769249	.	-	.	gene_id "XLOC_000235"; transcript_id "TCONS_00000394"; exon_number "3"; gene_name "AAEL000549"; oId "CUFF.161.2"; nearest_ref "AAEL000549-RA"; class_code "j"; tss_id "TSS305";
supercont1.10	Cufflinks	exon	770027	770539	.	-	.	gene_id "XLOC_000235"; transcript_id "TCONS_00000394"; exon_number "4"; gene_name "AAEL000549"; oId "CUFF.161.2"; nearest_ref "AAEL000549-RA"; class_code "j"; tss_id "TSS305";
supercont1.10	Cufflinks	exon	776968	777105	.	-	.	gene_id "XLOC_000235"; transcript_id "TCONS_00000394"; exon_number "5"; gene_name "AAEL000549"; oId "CUFF.161.2"; nearest_ref "AAEL000549-RA"; class_code "j"; tss_id "TSS305";
supercont1.10	Cufflinks	exon	777280	777606	.	-	.	gene_id "XLOC_000235"; transcript_id "TCONS_00000394"; exon_number "6"; gene_name "AAEL000549"; oId "CUFF.161.2"; nearest_ref "AAEL000549-RA"; class_code "j"; tss_id "TSS305";
supercont1.10	Cufflinks	exon	777694	777834	.	-	.	gene_id "XLOC_000235"; transcript_id "TCONS_00000394"; exon_number "7"; gene_name "AAEL000549"; oId "CUFF.161.2"; nearest_ref "AAEL000549-RA"; class_code "j"; tss_id "TSS305";
supercont1.10	Cufflinks	exon	778175	778303	.	-	.	gene_id "XLOC_000235"; transcript_id "TCONS_00000394"; exon_number "8"; gene_name "AAEL000549"; oId "CUFF.161.2"; nearest_ref "AAEL000549-RA"; class_code "j"; tss_id "TSS305";
supercont1.10	Cufflinks	exon	793517	793581	.	-	.	gene_id "XLOC_000235"; transcript_id "TCONS_00000394"; exon_number "9"; gene_name "AAEL000549"; oId "CUFF.161.2"; nearest_ref "AAEL000549-RA"; class_code "j"; tss_id "TSS305";
supercont1.10	Cufflinks	exon	793668	793770	.	-	.	gene_id "XLOC_000235"; transcript_id "TCONS_00000394"; exon_number "10"; gene_name "AAEL000549"; oId "CUFF.161.2"; nearest_ref "AAEL000549-RA"; class_code "j"; tss_id "TSS305";
supercont1.10	Cufflinks	exon	793966	794115	.	-	.	gene_id "XLOC_000235"; transcript_id "TCONS_00000394"; exon_number "11"; gene_name "AAEL000549"; oId "CUFF.161.2"; nearest_ref "AAEL000549-RA"; class_code "j"; tss_id "TSS305";
supercont1.10	Cufflinks	exon	794918	795114	.	-	.	gene_id "XLOC_000235"; transcript_id "TCONS_00000394"; exon_number "12"; gene_name "AAEL000549"; oId "CUFF.161.2"; nearest_ref "AAEL000549-RA"; class_code "j"; tss_id "TSS305";
supercont1.10	Cufflinks	exon	795194	795371	.	-	.	gene_id "XLOC_000235"; transcript_id "TCONS_00000394"; exon_number "13"; gene_name "AAEL000549"; oId "CUFF.161.2"; nearest_ref "AAEL000549-RA"; class_code "j"; tss_id "TSS305";
supercont1.10	Cufflinks	exon	795997	796162	.	-	.	gene_id "XLOC_000235"; transcript_id "TCONS_00000394"; exon_number "14"; gene_name "AAEL000549"; oId "CUFF.161.2"; nearest_ref "AAEL000549-RA"; class_code "j"; tss_id "TSS305";
supercont1.10	Cufflinks	exon	796239	796495	.	-	.	gene_id "XLOC_000235"; transcript_id "TCONS_00000394"; exon_number "15"; gene_name "AAEL000549"; oId "CUFF.161.2"; nearest_ref "AAEL000549-RA"; class_code "j"; tss_id "TSS305";
supercont1.10	Cufflinks	exon	846759	847208	.	-	.	gene_id "XLOC_000235"; transcript_id "TCONS_00000394"; exon_number "16"; gene_name "AAEL000549"; oId "CUFF.161.2"; nearest_ref "AAEL000549-RA"; class_code "j"; tss_id "TSS305";
supercont1.10	Cufflinks	exon	854469	854607	.	-	.	gene_id "XLOC_000235"; transcript_id "TCONS_00000394"; exon_number "17"; gene_name "AAEL000549"; oId "CUFF.161.2"; nearest_ref "AAEL000549-RA"; class_code "j"; tss_id "TSS305";
supercont1.10	Cufflinks	exon	767399	767687	.	-	.	gene_id "XLOC_000235"; transcript_id "TCONS_00000393"; exon_number "1"; gene_name "AAEL000549"; oId "CUFF.161.1"; nearest_ref "AAEL000549-RA"; class_code "j"; tss_id "TSS305";
supercont1.10	Cufflinks	exon	768666	768902	.	-	.	gene_id "XLOC_000235"; transcript_id "TCONS_00000393"; exon_number "2"; gene_name "AAEL000549"; oId "CUFF.161.1"; nearest_ref "AAEL000549-RA"; class_code "j"; tss_id "TSS305";
supercont1.10	Cufflinks	exon	769120	769249	.	-	.	gene_id "XLOC_000235"; transcript_id "TCONS_00000393"; exon_number "3"; gene_name "AAEL000549"; oId "CUFF.161.1"; nearest_ref "AAEL000549-RA"; class_code "j"; tss_id "TSS305";
supercont1.10	Cufflinks	exon	770027	770539	.	-	.	gene_id "XLOC_000235"; transcript_id "TCONS_00000393"; exon_number "4"; gene_name "AAEL000549"; oId "CUFF.161.1"; nearest_ref "AAEL000549-RA"; class_code "j"; tss_id "TSS305";
supercont1.10	Cufflinks	exon	776968	777105	.	-	.	gene_id "XLOC_000235"; transcript_id "TCONS_00000393"; exon_number "5"; gene_name "AAEL000549"; oId "CUFF.161.1"; nearest_ref "AAEL000549-RA"; class_code "j"; tss_id "TSS305";
supercont1.10	Cufflinks	exon	777280	777606	.	-	.	gene_id "XLOC_000235"; transcript_id "TCONS_00000393"; exon_number "6"; gene_name "AAEL000549"; oId "CUFF.161.1"; nearest_ref "AAEL000549-RA"; class_code "j"; tss_id "TSS305";
supercont1.10	Cufflinks	exon	777694	777834	.	-	.	gene_id "XLOC_000235"; transcript_id "TCONS_00000393"; exon_number "7"; gene_name "AAEL000549"; oId "CUFF.161.1"; nearest_ref "AAEL000549-RA"; class_code "j"; tss_id "TSS305";
supercont1.10	Cufflinks	exon	778175	778303	.	-	.	gene_id "XLOC_000235"; transcript_id "TCONS_00000393"; exon_number "8"; gene_name "AAEL000549"; oId "CUFF.161.1"; nearest_ref "AAEL000549-RA"; class_code "j"; tss_id "TSS305";
supercont1.10	Cufflinks	exon	793517	793581	.	-	.	gene_id "XLOC_000235"; transcript_id "TCONS_00000393"; exon_number "9"; gene_name "AAEL000549"; oId "CUFF.161.1"; nearest_ref "AAEL000549-RA"; class_code "j"; tss_id "TSS305";
supercont1.10	Cufflinks	exon	793668	793770	.	-	.	gene_id "XLOC_000235"; transcript_id "TCONS_00000393"; exon_number "10"; gene_name "AAEL000549"; oId "CUFF.161.1"; nearest_ref "AAEL000549-RA"; class_code "j"; tss_id "TSS305";
supercont1.10	Cufflinks	exon	794918	795114	.	-	.	gene_id "XLOC_000235"; transcript_id "TCONS_00000393"; exon_number "11"; gene_name "AAEL000549"; oId "CUFF.161.1"; nearest_ref "AAEL000549-RA"; class_code "j"; tss_id "TSS305";
supercont1.10	Cufflinks	exon	795194	795371	.	-	.	gene_id "XLOC_000235"; transcript_id "TCONS_00000393"; exon_number "12"; gene_name "AAEL000549"; oId "CUFF.161.1"; nearest_ref "AAEL000549-RA"; class_code "j"; tss_id "TSS305";
supercont1.10	Cufflinks	exon	795997	796162	.	-	.	gene_id "XLOC_000235"; transcript_id "TCONS_00000393"; exon_number "13"; gene_name "AAEL000549"; oId "CUFF.161.1"; nearest_ref "AAEL000549-RA"; class_code "j"; tss_id "TSS305";
supercont1.10	Cufflinks	exon	796239	796495	.	-	.	gene_id "XLOC_000235"; transcript_id "TCONS_00000393"; exon_number "14"; gene_name "AAEL000549"; oId "CUFF.161.1"; nearest_ref "AAEL000549-RA"; class_code "j"; tss_id "TSS305";
supercont1.10	Cufflinks	exon	846759	847208	.	-	.	gene_id "XLOC_000235"; transcript_id "TCONS_00000393"; exon_number "15"; gene_name "AAEL000549"; oId "CUFF.161.1"; nearest_ref "AAEL000549-RA"; class_code "j"; tss_id "TSS305";
supercont1.10	Cufflinks	exon	854469	854607	.	-	.	gene_id "XLOC_000235"; transcript_id "TCONS_00000393"; exon_number "16"; gene_name "AAEL000549"; oId "CUFF.161.1"; nearest_ref "AAEL000549-RA"; class_code "j"; tss_id "TSS305";
supercont1.10	Cufflinks	exon	767399	767687	.	-	.	gene_id "XLOC_000235"; transcript_id "TCONS_00000398"; exon_number "1"; gene_name "AAEL000549"; oId "CUFF.161.7"; nearest_ref "AAEL000549-RA"; class_code "j"; tss_id "TSS305";
supercont1.10	Cufflinks	exon	768666	768902	.	-	.	gene_id "XLOC_000235"; transcript_id "TCONS_00000398"; exon_number "2"; gene_name "AAEL000549"; oId "CUFF.161.7"; nearest_ref "AAEL000549-RA"; class_code "j"; tss_id "TSS305";
supercont1.10	Cufflinks	exon	769120	769249	.	-	.	gene_id "XLOC_000235"; transcript_id "TCONS_00000398"; exon_number "3"; gene_name "AAEL000549"; oId "CUFF.161.7"; nearest_ref "AAEL000549-RA"; class_code "j"; tss_id "TSS305";
supercont1.10	Cufflinks	exon	770027	770539	.	-	.	gene_id "XLOC_000235"; transcript_id "TCONS_00000398"; exon_number "4"; gene_name "AAEL000549"; oId "CUFF.161.7"; nearest_ref "AAEL000549-RA"; class_code "j"; tss_id "TSS305";
supercont1.10	Cufflinks	exon	776968	777105	.	-	.	gene_id "XLOC_000235"; transcript_id "TCONS_00000398"; exon_number "5"; gene_name "AAEL000549"; oId "CUFF.161.7"; nearest_ref "AAEL000549-RA"; class_code "j"; tss_id "TSS305";
supercont1.10	Cufflinks	exon	777280	777467	.	-	.	gene_id "XLOC_000235"; transcript_id "TCONS_00000398"; exon_number "6"; gene_name "AAEL000549"; oId "CUFF.161.7"; nearest_ref "AAEL000549-RA"; class_code "j"; tss_id "TSS305";
supercont1.10	Cufflinks	exon	777513	777606	.	-	.	gene_id "XLOC_000235"; transcript_id "TCONS_00000398"; exon_number "7"; gene_name "AAEL000549"; oId "CUFF.161.7"; nearest_ref "AAEL000549-RA"; class_code "j"; tss_id "TSS305";
supercont1.10	Cufflinks	exon	777694	777834	.	-	.	gene_id "XLOC_000235"; transcript_id "TCONS_00000398"; exon_number "8"; gene_name "AAEL000549"; oId "CUFF.161.7"; nearest_ref "AAEL000549-RA"; class_code "j"; tss_id "TSS305";
supercont1.10	Cufflinks	exon	778175	778303	.	-	.	gene_id "XLOC_000235"; transcript_id "TCONS_00000398"; exon_number "9"; gene_name "AAEL000549"; oId "CUFF.161.7"; nearest_ref "AAEL000549-RA"; class_code "j"; tss_id "TSS305";
supercont1.10	Cufflinks	exon	793517	793600	.	-	.	gene_id "XLOC_000235"; transcript_id "TCONS_00000398"; exon_number "10"; gene_name "AAEL000549"; oId "CUFF.161.7"; nearest_ref "AAEL000549-RA"; class_code "j"; tss_id "TSS305";
supercont1.10	Cufflinks	exon	794918	795114	.	-	.	gene_id "XLOC_000235"; transcript_id "TCONS_00000398"; exon_number "11"; gene_name "AAEL000549"; oId "CUFF.161.7"; nearest_ref "AAEL000549-RA"; class_code "j"; tss_id "TSS305";
supercont1.10	Cufflinks	exon	795194	795371	.	-	.	gene_id "XLOC_000235"; transcript_id "TCONS_00000398"; exon_number "12"; gene_name "AAEL000549"; oId "CUFF.161.7"; nearest_ref "AAEL000549-RA"; class_code "j"; tss_id "TSS305";
supercont1.10	Cufflinks	exon	795997	796162	.	-	.	gene_id "XLOC_000235"; transcript_id "TCONS_00000398"; exon_number "13"; gene_name "AAEL000549"; oId "CUFF.161.7"; nearest_ref "AAEL000549-RA"; class_code "j"; tss_id "TSS305";
supercont1.10	Cufflinks	exon	796239	796495	.	-	.	gene_id "XLOC_000235"; transcript_id "TCONS_00000398"; exon_number "14"; gene_name "AAEL000549"; oId "CUFF.161.7"; nearest_ref "AAEL000549-RA"; class_code "j"; tss_id "TSS305";
supercont1.10	Cufflinks	exon	846759	847208	.	-	.	gene_id "XLOC_000235"; transcript_id "TCONS_00000398"; exon_number "15"; gene_name "AAEL000549"; oId "CUFF.161.7"; nearest_ref "AAEL000549-RA"; class_code "j"; tss_id "TSS305";
supercont1.10	Cufflinks	exon	854491	854612	.	-	.	gene_id "XLOC_000235"; transcript_id "TCONS_00000398"; exon_number "16"; gene_name "AAEL000549"; oId "CUFF.161.7"; nearest_ref "AAEL000549-RA"; class_code "j"; tss_id "TSS305";
supercont1.10	Cufflinks	exon	767399	767687	.	-	.	gene_id "XLOC_000235"; transcript_id "TCONS_00000397"; exon_number "1"; gene_name "AAEL000549"; oId "CUFF.161.4"; nearest_ref "AAEL000549-RA"; class_code "j"; tss_id "TSS305";
supercont1.10	Cufflinks	exon	768666	768902	.	-	.	gene_id "XLOC_000235"; transcript_id "TCONS_00000397"; exon_number "2"; gene_name "AAEL000549"; oId "CUFF.161.4"; nearest_ref "AAEL000549-RA"; class_code "j"; tss_id "TSS305";
supercont1.10	Cufflinks	exon	769120	769249	.	-	.	gene_id "XLOC_000235"; transcript_id "TCONS_00000397"; exon_number "3"; gene_name "AAEL000549"; oId "CUFF.161.4"; nearest_ref "AAEL000549-RA"; class_code "j"; tss_id "TSS305";
supercont1.10	Cufflinks	exon	770027	770539	.	-	.	gene_id "XLOC_000235"; transcript_id "TCONS_00000397"; exon_number "4"; gene_name "AAEL000549"; oId "CUFF.161.4"; nearest_ref "AAEL000549-RA"; class_code "j"; tss_id "TSS305";
supercont1.10	Cufflinks	exon	776968	777105	.	-	.	gene_id "XLOC_000235"; transcript_id "TCONS_00000397"; exon_number "5"; gene_name "AAEL000549"; oId "CUFF.161.4"; nearest_ref "AAEL000549-RA"; class_code "j"; tss_id "TSS305";
supercont1.10	Cufflinks	exon	777280	777395	.	-	.	gene_id "XLOC_000235"; transcript_id "TCONS_00000397"; exon_number "6"; gene_name "AAEL000549"; oId "CUFF.161.4"; nearest_ref "AAEL000549-RA"; class_code "j"; tss_id "TSS305";
supercont1.10	Cufflinks	exon	777513	777606	.	-	.	gene_id "XLOC_000235"; transcript_id "TCONS_00000397"; exon_number "7"; gene_name "AAEL000549"; oId "CUFF.161.4"; nearest_ref "AAEL000549-RA"; class_code "j"; tss_id "TSS305";
supercont1.10	Cufflinks	exon	777694	777834	.	-	.	gene_id "XLOC_000235"; transcript_id "TCONS_00000397"; exon_number "8"; gene_name "AAEL000549"; oId "CUFF.161.4"; nearest_ref "AAEL000549-RA"; class_code "j"; tss_id "TSS305";
supercont1.10	Cufflinks	exon	778175	778303	.	-	.	gene_id "XLOC_000235"; transcript_id "TCONS_00000397"; exon_number "9"; gene_name "AAEL000549"; oId "CUFF.161.4"; nearest_ref "AAEL000549-RA"; class_code "j"; tss_id "TSS305";
supercont1.10	Cufflinks	exon	793517	793581	.	-	.	gene_id "XLOC_000235"; transcript_id "TCONS_00000397"; exon_number "10"; gene_name "AAEL000549"; oId "CUFF.161.4"; nearest_ref "AAEL000549-RA"; class_code "j"; tss_id "TSS305";
supercont1.10	Cufflinks	exon	793668	793770	.	-	.	gene_id "XLOC_000235"; transcript_id "TCONS_00000397"; exon_number "11"; gene_name "AAEL000549"; oId "CUFF.161.4"; nearest_ref "AAEL000549-RA"; class_code "j"; tss_id "TSS305";
supercont1.10	Cufflinks	exon	793966	794115	.	-	.	gene_id "XLOC_000235"; transcript_id "TCONS_00000397"; exon_number "12"; gene_name "AAEL000549"; oId "CUFF.161.4"; nearest_ref "AAEL000549-RA"; class_code "j"; tss_id "TSS305";
supercont1.10	Cufflinks	exon	794918	795114	.	-	.	gene_id "XLOC_000235"; transcript_id "TCONS_00000397"; exon_number "13"; gene_name "AAEL000549"; oId "CUFF.161.4"; nearest_ref "AAEL000549-RA"; class_code "j"; tss_id "TSS305";
supercont1.10	Cufflinks	exon	795194	795371	.	-	.	gene_id "XLOC_000235"; transcript_id "TCONS_00000397"; exon_number "14"; gene_name "AAEL000549"; oId "CUFF.161.4"; nearest_ref "AAEL000549-RA"; class_code "j"; tss_id "TSS305";
supercont1.10	Cufflinks	exon	795997	796162	.	-	.	gene_id "XLOC_000235"; transcript_id "TCONS_00000397"; exon_number "15"; gene_name "AAEL000549"; oId "CUFF.161.4"; nearest_ref "AAEL000549-RA"; class_code "j"; tss_id "TSS305";
supercont1.10	Cufflinks	exon	796239	796495	.	-	.	gene_id "XLOC_000235"; transcript_id "TCONS_00000397"; exon_number "16"; gene_name "AAEL000549"; oId "CUFF.161.4"; nearest_ref "AAEL000549-RA"; class_code "j"; tss_id "TSS305";
supercont1.10	Cufflinks	exon	846759	847208	.	-	.	gene_id "XLOC_000235"; transcript_id "TCONS_00000397"; exon_number "17"; gene_name "AAEL000549"; oId "CUFF.161.4"; nearest_ref "AAEL000549-RA"; class_code "j"; tss_id "TSS305";
supercont1.10	Cufflinks	exon	854491	854612	.	-	.	gene_id "XLOC_000235"; transcript_id "TCONS_00000397"; exon_number "18"; gene_name "AAEL000549"; oId "CUFF.161.4"; nearest_ref "AAEL000549-RA"; class_code "j"; tss_id "TSS305";
supercont1.10	Cufflinks	exon	767399	767687	.	-	.	gene_id "XLOC_000235"; transcript_id "TCONS_00000396"; exon_number "1"; gene_name "AAEL000549"; oId "CUFF.161.3"; nearest_ref "AAEL000549-RA"; class_code "j"; tss_id "TSS305";
supercont1.10	Cufflinks	exon	768666	768902	.	-	.	gene_id "XLOC_000235"; transcript_id "TCONS_00000396"; exon_number "2"; gene_name "AAEL000549"; oId "CUFF.161.3"; nearest_ref "AAEL000549-RA"; class_code "j"; tss_id "TSS305";
supercont1.10	Cufflinks	exon	769120	769249	.	-	.	gene_id "XLOC_000235"; transcript_id "TCONS_00000396"; exon_number "3"; gene_name "AAEL000549"; oId "CUFF.161.3"; nearest_ref "AAEL000549-RA"; class_code "j"; tss_id "TSS305";
supercont1.10	Cufflinks	exon	770027	770539	.	-	.	gene_id "XLOC_000235"; transcript_id "TCONS_00000396"; exon_number "4"; gene_name "AAEL000549"; oId "CUFF.161.3"; nearest_ref "AAEL000549-RA"; class_code "j"; tss_id "TSS305";
supercont1.10	Cufflinks	exon	776968	777105	.	-	.	gene_id "XLOC_000235"; transcript_id "TCONS_00000396"; exon_number "5"; gene_name "AAEL000549"; oId "CUFF.161.3"; nearest_ref "AAEL000549-RA"; class_code "j"; tss_id "TSS305";
supercont1.10	Cufflinks	exon	777280	777606	.	-	.	gene_id "XLOC_000235"; transcript_id "TCONS_00000396"; exon_number "6"; gene_name "AAEL000549"; oId "CUFF.161.3"; nearest_ref "AAEL000549-RA"; class_code "j"; tss_id "TSS305";
supercont1.10	Cufflinks	exon	777694	777834	.	-	.	gene_id "XLOC_000235"; transcript_id "TCONS_00000396"; exon_number "7"; gene_name "AAEL000549"; oId "CUFF.161.3"; nearest_ref "AAEL000549-RA"; class_code "j"; tss_id "TSS305";
supercont1.10	Cufflinks	exon	778175	778303	.	-	.	gene_id "XLOC_000235"; transcript_id "TCONS_00000396"; exon_number "8"; gene_name "AAEL000549"; oId "CUFF.161.3"; nearest_ref "AAEL000549-RA"; class_code "j"; tss_id "TSS305";
supercont1.10	Cufflinks	exon	793517	793581	.	-	.	gene_id "XLOC_000235"; transcript_id "TCONS_00000396"; exon_number "9"; gene_name "AAEL000549"; oId "CUFF.161.3"; nearest_ref "AAEL000549-RA"; class_code "j"; tss_id "TSS305";
supercont1.10	Cufflinks	exon	793668	793770	.	-	.	gene_id "XLOC_000235"; transcript_id "TCONS_00000396"; exon_number "10"; gene_name "AAEL000549"; oId "CUFF.161.3"; nearest_ref "AAEL000549-RA"; class_code "j"; tss_id "TSS305";
supercont1.10	Cufflinks	exon	794918	795114	.	-	.	gene_id "XLOC_000235"; transcript_id "TCONS_00000396"; exon_number "11"; gene_name "AAEL000549"; oId "CUFF.161.3"; nearest_ref "AAEL000549-RA"; class_code "j"; tss_id "TSS305";
supercont1.10	Cufflinks	exon	795194	795371	.	-	.	gene_id "XLOC_000235"; transcript_id "TCONS_00000396"; exon_number "12"; gene_name "AAEL000549"; oId "CUFF.161.3"; nearest_ref "AAEL000549-RA"; class_code "j"; tss_id "TSS305";
supercont1.10	Cufflinks	exon	795997	796162	.	-	.	gene_id "XLOC_000235"; transcript_id "TCONS_00000396"; exon_number "13"; gene_name "AAEL000549"; oId "CUFF.161.3"; nearest_ref "AAEL000549-RA"; class_code "j"; tss_id "TSS305";
supercont1.10	Cufflinks	exon	796239	796495	.	-	.	gene_id "XLOC_000235"; transcript_id "TCONS_00000396"; exon_number "14"; gene_name "AAEL000549"; oId "CUFF.161.3"; nearest_ref "AAEL000549-RA"; class_code "j"; tss_id "TSS305";
supercont1.10	Cufflinks	exon	846759	847208	.	-	.	gene_id "XLOC_000235"; transcript_id "TCONS_00000396"; exon_number "15"; gene_name "AAEL000549"; oId "CUFF.161.3"; nearest_ref "AAEL000549-RA"; class_code "j"; tss_id "TSS305";
supercont1.10	Cufflinks	exon	854491	854612	.	-	.	gene_id "XLOC_000235"; transcript_id "TCONS_00000396"; exon_number "16"; gene_name "AAEL000549"; oId "CUFF.161.3"; nearest_ref "AAEL000549-RA"; class_code "j"; tss_id "TSS305";
supercont1.10	Cufflinks	exon	2564937	2565680	.	-	.	gene_id "XLOC_000241"; transcript_id "TCONS_00000405"; exon_number "1"; gene_name "AAEL000536"; oId "CUFF.185.3"; nearest_ref "AAEL000536-RA"; class_code "j"; tss_id "TSS312";
supercont1.10	Cufflinks	exon	2590421	2590591	.	-	.	gene_id "XLOC_000241"; transcript_id "TCONS_00000405"; exon_number "2"; gene_name "AAEL000536"; oId "CUFF.185.3"; nearest_ref "AAEL000536-RA"; class_code "j"; tss_id "TSS312";
supercont1.10	Cufflinks	exon	2594006	2594186	.	-	.	gene_id "XLOC_000241"; transcript_id "TCONS_00000405"; exon_number "3"; gene_name "AAEL000536"; oId "CUFF.185.3"; nearest_ref "AAEL000536-RA"; class_code "j"; tss_id "TSS312";
supercont1.10	Cufflinks	exon	2594272	2594417	.	-	.	gene_id "XLOC_000241"; transcript_id "TCONS_00000405"; exon_number "4"; gene_name "AAEL000536"; oId "CUFF.185.3"; nearest_ref "AAEL000536-RA"; class_code "j"; tss_id "TSS312";
supercont1.10	Cufflinks	exon	2617951	2618048	.	-	.	gene_id "XLOC_000241"; transcript_id "TCONS_00000405"; exon_number "5"; gene_name "AAEL000536"; oId "CUFF.185.3"; nearest_ref "AAEL000536-RA"; class_code "j"; tss_id "TSS312";
supercont1.10	Cufflinks	exon	2619851	2619998	.	-	.	gene_id "XLOC_000241"; transcript_id "TCONS_00000405"; exon_number "6"; gene_name "AAEL000536"; oId "CUFF.185.3"; nearest_ref "AAEL000536-RA"; class_code "j"; tss_id "TSS312";
supercont1.10	Cufflinks	exon	2620101	2620423	.	-	.	gene_id "XLOC_000241"; transcript_id "TCONS_00000405"; exon_number "7"; gene_name "AAEL000536"; oId "CUFF.185.3"; nearest_ref "AAEL000536-RA"; class_code "j"; tss_id "TSS312";
supercont1.10	Cufflinks	exon	2620734	2620836	.	-	.	gene_id "XLOC_000241"; transcript_id "TCONS_00000405"; exon_number "8"; gene_name "AAEL000536"; oId "CUFF.185.3"; nearest_ref "AAEL000536-RA"; class_code "j"; tss_id "TSS312";
supercont1.10	Cufflinks	exon	2564937	2565680	.	-	.	gene_id "XLOC_000241"; transcript_id "TCONS_00000406"; exon_number "1"; gene_name "AAEL000536"; oId "CUFF.185.1"; nearest_ref "AAEL000536-RA"; class_code "j"; tss_id "TSS312";
supercont1.10	Cufflinks	exon	2590421	2590591	.	-	.	gene_id "XLOC_000241"; transcript_id "TCONS_00000406"; exon_number "2"; gene_name "AAEL000536"; oId "CUFF.185.1"; nearest_ref "AAEL000536-RA"; class_code "j"; tss_id "TSS312";
supercont1.10	Cufflinks	exon	2594006	2594186	.	-	.	gene_id "XLOC_000241"; transcript_id "TCONS_00000406"; exon_number "3"; gene_name "AAEL000536"; oId "CUFF.185.1"; nearest_ref "AAEL000536-RA"; class_code "j"; tss_id "TSS312";
supercont1.10	Cufflinks	exon	2594272	2594393	.	-	.	gene_id "XLOC_000241"; transcript_id "TCONS_00000406"; exon_number "4"; gene_name "AAEL000536"; oId "CUFF.185.1"; nearest_ref "AAEL000536-RA"; class_code "j"; tss_id "TSS312";
supercont1.10	Cufflinks	exon	2617951	2618048	.	-	.	gene_id "XLOC_000241"; transcript_id "TCONS_00000406"; exon_number "5"; gene_name "AAEL000536"; oId "CUFF.185.1"; nearest_ref "AAEL000536-RA"; class_code "j"; tss_id "TSS312";
supercont1.10	Cufflinks	exon	2619851	2619998	.	-	.	gene_id "XLOC_000241"; transcript_id "TCONS_00000406"; exon_number "6"; gene_name "AAEL000536"; oId "CUFF.185.1"; nearest_ref "AAEL000536-RA"; class_code "j"; tss_id "TSS312";
supercont1.10	Cufflinks	exon	2620101	2620423	.	-	.	gene_id "XLOC_000241"; transcript_id "TCONS_00000406"; exon_number "7"; gene_name "AAEL000536"; oId "CUFF.185.1"; nearest_ref "AAEL000536-RA"; class_code "j"; tss_id "TSS312";
supercont1.10	Cufflinks	exon	2620535	2620846	.	-	.	gene_id "XLOC_000241"; transcript_id "TCONS_00000406"; exon_number "8"; gene_name "AAEL000536"; oId "CUFF.185.1"; nearest_ref "AAEL000536-RA"; class_code "j"; tss_id "TSS312";
supercont1.10	Cufflinks	exon	2564937	2565680	.	-	.	gene_id "XLOC_000241"; transcript_id "TCONS_00000408"; exon_number "1"; gene_name "AAEL000536"; oId "CUFF.185.4"; nearest_ref "AAEL000536-RA"; class_code "j"; tss_id "TSS313";
supercont1.10	Cufflinks	exon	2590421	2590591	.	-	.	gene_id "XLOC_000241"; transcript_id "TCONS_00000408"; exon_number "2"; gene_name "AAEL000536"; oId "CUFF.185.4"; nearest_ref "AAEL000536-RA"; class_code "j"; tss_id "TSS313";
supercont1.10	Cufflinks	exon	2594006	2594186	.	-	.	gene_id "XLOC_000241"; transcript_id "TCONS_00000408"; exon_number "3"; gene_name "AAEL000536"; oId "CUFF.185.4"; nearest_ref "AAEL000536-RA"; class_code "j"; tss_id "TSS313";
supercont1.10	Cufflinks	exon	2594272	2594393	.	-	.	gene_id "XLOC_000241"; transcript_id "TCONS_00000408"; exon_number "4"; gene_name "AAEL000536"; oId "CUFF.185.4"; nearest_ref "AAEL000536-RA"; class_code "j"; tss_id "TSS313";
supercont1.10	Cufflinks	exon	2617951	2618048	.	-	.	gene_id "XLOC_000241"; transcript_id "TCONS_00000408"; exon_number "5"; gene_name "AAEL000536"; oId "CUFF.185.4"; nearest_ref "AAEL000536-RA"; class_code "j"; tss_id "TSS313";
supercont1.10	Cufflinks	exon	2619851	2619998	.	-	.	gene_id "XLOC_000241"; transcript_id "TCONS_00000408"; exon_number "6"; gene_name "AAEL000536"; oId "CUFF.185.4"; nearest_ref "AAEL000536-RA"; class_code "j"; tss_id "TSS313";
supercont1.10	Cufflinks	exon	2620101	2620423	.	-	.	gene_id "XLOC_000241"; transcript_id "TCONS_00000408"; exon_number "7"; gene_name "AAEL000536"; oId "CUFF.185.4"; nearest_ref "AAEL000536-RA"; class_code "j"; tss_id "TSS313";
supercont1.10	Cufflinks	exon	2659067	2659222	.	-	.	gene_id "XLOC_000241"; transcript_id "TCONS_00000408"; exon_number "8"; gene_name "AAEL000536"; oId "CUFF.185.4"; nearest_ref "AAEL000536-RA"; class_code "j"; tss_id "TSS313";
supercont1.10	Cufflinks	exon	2744303	2745132	.	-	.	gene_id "XLOC_000241"; transcript_id "TCONS_00000408"; exon_number "9"; gene_name "AAEL000536"; oId "CUFF.185.4"; nearest_ref "AAEL000536-RA"; class_code "j"; tss_id "TSS313";
supercont1.10	Cufflinks	exon	2768034	2768550	.	-	.	gene_id "XLOC_000241"; transcript_id "TCONS_00000408"; exon_number "10"; gene_name "AAEL000536"; oId "CUFF.185.4"; nearest_ref "AAEL000536-RA"; class_code "j"; tss_id "TSS313";
supercont1.10	Cufflinks	exon	2858414	2859144	.	-	.	gene_id "XLOC_000241"; transcript_id "TCONS_00000408"; exon_number "11"; gene_name "AAEL000536"; oId "CUFF.185.4"; nearest_ref "AAEL000536-RA"; class_code "j"; tss_id "TSS313";
supercont1.10	Cufflinks	exon	2564937	2565680	.	-	.	gene_id "XLOC_000241"; transcript_id "TCONS_00000407"; exon_number "1"; gene_name "AAEL000536"; oId "CUFF.185.2"; nearest_ref "AAEL000536-RA"; class_code "j"; tss_id "TSS313";
supercont1.10	Cufflinks	exon	2590421	2590591	.	-	.	gene_id "XLOC_000241"; transcript_id "TCONS_00000407"; exon_number "2"; gene_name "AAEL000536"; oId "CUFF.185.2"; nearest_ref "AAEL000536-RA"; class_code "j"; tss_id "TSS313";
supercont1.10	Cufflinks	exon	2594006	2594186	.	-	.	gene_id "XLOC_000241"; transcript_id "TCONS_00000407"; exon_number "3"; gene_name "AAEL000536"; oId "CUFF.185.2"; nearest_ref "AAEL000536-RA"; class_code "j"; tss_id "TSS313";
supercont1.10	Cufflinks	exon	2594272	2594417	.	-	.	gene_id "XLOC_000241"; transcript_id "TCONS_00000407"; exon_number "4"; gene_name "AAEL000536"; oId "CUFF.185.2"; nearest_ref "AAEL000536-RA"; class_code "j"; tss_id "TSS313";
supercont1.10	Cufflinks	exon	2617951	2618048	.	-	.	gene_id "XLOC_000241"; transcript_id "TCONS_00000407"; exon_number "5"; gene_name "AAEL000536"; oId "CUFF.185.2"; nearest_ref "AAEL000536-RA"; class_code "j"; tss_id "TSS313";
supercont1.10	Cufflinks	exon	2619851	2619998	.	-	.	gene_id "XLOC_000241"; transcript_id "TCONS_00000407"; exon_number "6"; gene_name "AAEL000536"; oId "CUFF.185.2"; nearest_ref "AAEL000536-RA"; class_code "j"; tss_id "TSS313";
supercont1.10	Cufflinks	exon	2620101	2620423	.	-	.	gene_id "XLOC_000241"; transcript_id "TCONS_00000407"; exon_number "7"; gene_name "AAEL000536"; oId "CUFF.185.2"; nearest_ref "AAEL000536-RA"; class_code "j"; tss_id "TSS313";
supercont1.10	Cufflinks	exon	2659067	2659222	.	-	.	gene_id "XLOC_000241"; transcript_id "TCONS_00000407"; exon_number "8"; gene_name "AAEL000536"; oId "CUFF.185.2"; nearest_ref "AAEL000536-RA"; class_code "j"; tss_id "TSS313";
supercont1.10	Cufflinks	exon	2744303	2745132	.	-	.	gene_id "XLOC_000241"; transcript_id "TCONS_00000407"; exon_number "9"; gene_name "AAEL000536"; oId "CUFF.185.2"; nearest_ref "AAEL000536-RA"; class_code "j"; tss_id "TSS313";
supercont1.10	Cufflinks	exon	2768034	2768550	.	-	.	gene_id "XLOC_000241"; transcript_id "TCONS_00000407"; exon_number "10"; gene_name "AAEL000536"; oId "CUFF.185.2"; nearest_ref "AAEL000536-RA"; class_code "j"; tss_id "TSS313";
supercont1.10	Cufflinks	exon	2858414	2859144	.	-	.	gene_id "XLOC_000241"; transcript_id "TCONS_00000407"; exon_number "11"; gene_name "AAEL000536"; oId "CUFF.185.2"; nearest_ref "AAEL000536-RA"; class_code "j"; tss_id "TSS313";
supercont1.10	Cufflinks	exon	2618456	2618463	.	-	.	gene_id "XLOC_000241"; transcript_id "TCONS_00000410"; exon_number "1"; gene_name "AAEL000536"; oId "CUFF.185.6"; nearest_ref "AAEL000536-RA"; class_code "j"; tss_id "TSS313";
supercont1.10	Cufflinks	exon	2619851	2619998	.	-	.	gene_id "XLOC_000241"; transcript_id "TCONS_00000410"; exon_number "2"; gene_name "AAEL000536"; oId "CUFF.185.6"; nearest_ref "AAEL000536-RA"; class_code "j"; tss_id "TSS313";
supercont1.10	Cufflinks	exon	2620101	2620423	.	-	.	gene_id "XLOC_000241"; transcript_id "TCONS_00000410"; exon_number "3"; gene_name "AAEL000536"; oId "CUFF.185.6"; nearest_ref "AAEL000536-RA"; class_code "j"; tss_id "TSS313";
supercont1.10	Cufflinks	exon	2659067	2659222	.	-	.	gene_id "XLOC_000241"; transcript_id "TCONS_00000410"; exon_number "4"; gene_name "AAEL000536"; oId "CUFF.185.6"; nearest_ref "AAEL000536-RA"; class_code "j"; tss_id "TSS313";
supercont1.10	Cufflinks	exon	2744303	2745132	.	-	.	gene_id "XLOC_000241"; transcript_id "TCONS_00000410"; exon_number "5"; gene_name "AAEL000536"; oId "CUFF.185.6"; nearest_ref "AAEL000536-RA"; class_code "j"; tss_id "TSS313";
supercont1.10	Cufflinks	exon	2768034	2768550	.	-	.	gene_id "XLOC_000241"; transcript_id "TCONS_00000410"; exon_number "6"; gene_name "AAEL000536"; oId "CUFF.185.6"; nearest_ref "AAEL000536-RA"; class_code "j"; tss_id "TSS313";
supercont1.10	Cufflinks	exon	2858414	2859144	.	-	.	gene_id "XLOC_000241"; transcript_id "TCONS_00000410"; exon_number "7"; gene_name "AAEL000536"; oId "CUFF.185.6"; nearest_ref "AAEL000536-RA"; class_code "j"; tss_id "TSS313";
supercont1.10	Cufflinks	exon	3088420	3090058	.	-	.	gene_id "XLOC_000243"; transcript_id "TCONS_00000412"; exon_number "1"; gene_name "AAEL000532"; oId "CUFF.194.2"; nearest_ref "AAEL000532-RA"; class_code "j"; tss_id "TSS316";
supercont1.10	Cufflinks	exon	3090125	3090470	.	-	.	gene_id "XLOC_000243"; transcript_id "TCONS_00000412"; exon_number "2"; gene_name "AAEL000532"; oId "CUFF.194.2"; nearest_ref "AAEL000532-RA"; class_code "j"; tss_id "TSS316";
supercont1.10	Cufflinks	exon	3090526	3090645	.	-	.	gene_id "XLOC_000243"; transcript_id "TCONS_00000412"; exon_number "3"; gene_name "AAEL000532"; oId "CUFF.194.2"; nearest_ref "AAEL000532-RA"; class_code "j"; tss_id "TSS316";
supercont1.10	Cufflinks	exon	3090714	3091005	.	-	.	gene_id "XLOC_000243"; transcript_id "TCONS_00000412"; exon_number "4"; gene_name "AAEL000532"; oId "CUFF.194.2"; nearest_ref "AAEL000532-RA"; class_code "j"; tss_id "TSS316";
supercont1.10	Cufflinks	exon	3091088	3091307	.	-	.	gene_id "XLOC_000243"; transcript_id "TCONS_00000412"; exon_number "5"; gene_name "AAEL000532"; oId "CUFF.194.2"; nearest_ref "AAEL000532-RA"; class_code "j"; tss_id "TSS316";
supercont1.10	Cufflinks	exon	3123238	3123429	.	-	.	gene_id "XLOC_000243"; transcript_id "TCONS_00000412"; exon_number "6"; gene_name "AAEL000532"; oId "CUFF.194.2"; nearest_ref "AAEL000532-RA"; class_code "j"; tss_id "TSS316";
supercont1.10	Cufflinks	exon	3125866	3125943	.	-	.	gene_id "XLOC_000243"; transcript_id "TCONS_00000412"; exon_number "7"; gene_name "AAEL000532"; oId "CUFF.194.2"; nearest_ref "AAEL000532-RA"; class_code "j"; tss_id "TSS316";
supercont1.10	Cufflinks	exon	3140752	3141104	.	-	.	gene_id "XLOC_000243"; transcript_id "TCONS_00000412"; exon_number "8"; gene_name "AAEL000532"; oId "CUFF.194.2"; nearest_ref "AAEL000532-RA"; class_code "j"; tss_id "TSS316";
supercont1.10	Cufflinks	exon	3194294	3194484	.	-	.	gene_id "XLOC_000243"; transcript_id "TCONS_00000412"; exon_number "9"; gene_name "AAEL000532"; oId "CUFF.194.2"; nearest_ref "AAEL000532-RA"; class_code "j"; tss_id "TSS316";
supercont1.10	Cufflinks	exon	3301269	3301703	.	-	.	gene_id "XLOC_000243"; transcript_id "TCONS_00000412"; exon_number "10"; gene_name "AAEL000532"; oId "CUFF.194.2"; nearest_ref "AAEL000532-RA"; class_code "j"; tss_id "TSS316";
supercont1.10	Cufflinks	exon	3306687	3306786	.	-	.	gene_id "XLOC_000243"; transcript_id "TCONS_00000412"; exon_number "11"; gene_name "AAEL000532"; oId "CUFF.194.2"; nearest_ref "AAEL000532-RA"; class_code "j"; tss_id "TSS316";
supercont1.10	Cufflinks	exon	3088420	3090058	.	-	.	gene_id "XLOC_000243"; transcript_id "TCONS_00000413"; exon_number "1"; gene_name "AAEL000532"; oId "CUFF.194.1"; nearest_ref "AAEL000532-RA"; class_code "j"; tss_id "TSS317";
supercont1.10	Cufflinks	exon	3090125	3090470	.	-	.	gene_id "XLOC_000243"; transcript_id "TCONS_00000413"; exon_number "2"; gene_name "AAEL000532"; oId "CUFF.194.1"; nearest_ref "AAEL000532-RA"; class_code "j"; tss_id "TSS317";
supercont1.10	Cufflinks	exon	3090526	3090645	.	-	.	gene_id "XLOC_000243"; transcript_id "TCONS_00000413"; exon_number "3"; gene_name "AAEL000532"; oId "CUFF.194.1"; nearest_ref "AAEL000532-RA"; class_code "j"; tss_id "TSS317";
supercont1.10	Cufflinks	exon	3090714	3091005	.	-	.	gene_id "XLOC_000243"; transcript_id "TCONS_00000413"; exon_number "4"; gene_name "AAEL000532"; oId "CUFF.194.1"; nearest_ref "AAEL000532-RA"; class_code "j"; tss_id "TSS317";
supercont1.10	Cufflinks	exon	3091088	3091307	.	-	.	gene_id "XLOC_000243"; transcript_id "TCONS_00000413"; exon_number "5"; gene_name "AAEL000532"; oId "CUFF.194.1"; nearest_ref "AAEL000532-RA"; class_code "j"; tss_id "TSS317";
supercont1.10	Cufflinks	exon	3123238	3123429	.	-	.	gene_id "XLOC_000243"; transcript_id "TCONS_00000413"; exon_number "6"; gene_name "AAEL000532"; oId "CUFF.194.1"; nearest_ref "AAEL000532-RA"; class_code "j"; tss_id "TSS317";
supercont1.10	Cufflinks	exon	3125866	3125943	.	-	.	gene_id "XLOC_000243"; transcript_id "TCONS_00000413"; exon_number "7"; gene_name "AAEL000532"; oId "CUFF.194.1"; nearest_ref "AAEL000532-RA"; class_code "j"; tss_id "TSS317";
supercont1.10	Cufflinks	exon	3140752	3141104	.	-	.	gene_id "XLOC_000243"; transcript_id "TCONS_00000413"; exon_number "8"; gene_name "AAEL000532"; oId "CUFF.194.1"; nearest_ref "AAEL000532-RA"; class_code "j"; tss_id "TSS317";
supercont1.10	Cufflinks	exon	3194294	3194484	.	-	.	gene_id "XLOC_000243"; transcript_id "TCONS_00000413"; exon_number "9"; gene_name "AAEL000532"; oId "CUFF.194.1"; nearest_ref "AAEL000532-RA"; class_code "j"; tss_id "TSS317";
supercont1.10	Cufflinks	exon	3301269	3301705	.	-	.	gene_id "XLOC_000243"; transcript_id "TCONS_00000413"; exon_number "10"; gene_name "AAEL000532"; oId "CUFF.194.1"; nearest_ref "AAEL000532-RA"; class_code "j"; tss_id "TSS317";
supercont1.10	Cufflinks	exon	3336848	3337819	.	-	.	gene_id "XLOC_000243"; transcript_id "TCONS_00000413"; exon_number "11"; gene_name "AAEL000532"; oId "CUFF.194.1"; nearest_ref "AAEL000532-RA"; class_code "j"; tss_id "TSS317";
supercont1.10	Cufflinks	exon	3541142	3541444	.	-	.	gene_id "XLOC_000244"; transcript_id "TCONS_00000416"; exon_number "1"; gene_name "AAEL000554"; oId "CUFF.197.1"; nearest_ref "AAEL000554-RA"; class_code "j"; tss_id "TSS319";
supercont1.10	Cufflinks	exon	3541509	3541697	.	-	.	gene_id "XLOC_000244"; transcript_id "TCONS_00000416"; exon_number "2"; gene_name "AAEL000554"; oId "CUFF.197.1"; nearest_ref "AAEL000554-RA"; class_code "j"; tss_id "TSS319";
supercont1.10	Cufflinks	exon	3541759	3542088	.	-	.	gene_id "XLOC_000244"; transcript_id "TCONS_00000416"; exon_number "3"; gene_name "AAEL000554"; oId "CUFF.197.1"; nearest_ref "AAEL000554-RA"; class_code "j"; tss_id "TSS319";
supercont1.10	Cufflinks	exon	3542152	3542481	.	-	.	gene_id "XLOC_000244"; transcript_id "TCONS_00000416"; exon_number "4"; gene_name "AAEL000554"; oId "CUFF.197.1"; nearest_ref "AAEL000554-RA"; class_code "j"; tss_id "TSS319";
supercont1.10	Cufflinks	exon	3542545	3542739	.	-	.	gene_id "XLOC_000244"; transcript_id "TCONS_00000416"; exon_number "5"; gene_name "AAEL000554"; oId "CUFF.197.1"; nearest_ref "AAEL000554-RA"; class_code "j"; tss_id "TSS319";
supercont1.10	Cufflinks	exon	3541142	3541444	.	-	.	gene_id "XLOC_000244"; transcript_id "TCONS_00000417"; exon_number "1"; gene_name "AAEL000554"; oId "CUFF.197.2"; nearest_ref "AAEL000554-RA"; class_code "j"; tss_id "TSS320";
supercont1.10	Cufflinks	exon	3541509	3541532	.	-	.	gene_id "XLOC_000244"; transcript_id "TCONS_00000417"; exon_number "2"; gene_name "AAEL000554"; oId "CUFF.197.2"; nearest_ref "AAEL000554-RA"; class_code "j"; tss_id "TSS320";
supercont1.10	Cufflinks	exon	3545540	3545547	.	-	.	gene_id "XLOC_000244"; transcript_id "TCONS_00000417"; exon_number "3"; gene_name "AAEL000554"; oId "CUFF.197.2"; nearest_ref "AAEL000554-RA"; class_code "j"; tss_id "TSS320";
supercont1.100	Cufflinks	exon	20422	20593	.	+	.	gene_id "XLOC_000266"; transcript_id "TCONS_00000440"; exon_number "1"; gene_name "AAEL003920"; oId "CUFF.202.2"; nearest_ref "AAEL003920-RA"; class_code "j"; tss_id "TSS342";
supercont1.100	Cufflinks	exon	21447	21626	.	+	.	gene_id "XLOC_000266"; transcript_id "TCONS_00000440"; exon_number "2"; gene_name "AAEL003920"; oId "CUFF.202.2"; nearest_ref "AAEL003920-RA"; class_code "j"; tss_id "TSS342";
supercont1.100	Cufflinks	exon	58254	58383	.	+	.	gene_id "XLOC_000266"; transcript_id "TCONS_00000440"; exon_number "3"; gene_name "AAEL003920"; oId "CUFF.202.2"; nearest_ref "AAEL003920-RA"; class_code "j"; tss_id "TSS342";
supercont1.100	Cufflinks	exon	192206	192460	.	+	.	gene_id "XLOC_000266"; transcript_id "TCONS_00000440"; exon_number "4"; gene_name "AAEL003920"; oId "CUFF.202.2"; nearest_ref "AAEL003920-RA"; class_code "j"; tss_id "TSS342";
supercont1.100	Cufflinks	exon	279397	280282	.	+	.	gene_id "XLOC_000266"; transcript_id "TCONS_00000440"; exon_number "5"; gene_name "AAEL003920"; oId "CUFF.202.2"; nearest_ref "AAEL003920-RA"; class_code "j"; tss_id "TSS342";
supercont1.100	Cufflinks	exon	20422	20593	.	+	.	gene_id "XLOC_000266"; transcript_id "TCONS_00000441"; exon_number "1"; gene_name "AAEL003920"; oId "CUFF.202.1"; nearest_ref "AAEL003920-RA"; class_code "j"; tss_id "TSS342";
supercont1.100	Cufflinks	exon	21447	21626	.	+	.	gene_id "XLOC_000266"; transcript_id "TCONS_00000441"; exon_number "2"; gene_name "AAEL003920"; oId "CUFF.202.1"; nearest_ref "AAEL003920-RA"; class_code "j"; tss_id "TSS342";
supercont1.100	Cufflinks	exon	58254	58383	.	+	.	gene_id "XLOC_000266"; transcript_id "TCONS_00000441"; exon_number "3"; gene_name "AAEL003920"; oId "CUFF.202.1"; nearest_ref "AAEL003920-RA"; class_code "j"; tss_id "TSS342";
supercont1.100	Cufflinks	exon	192206	192460	.	+	.	gene_id "XLOC_000266"; transcript_id "TCONS_00000441"; exon_number "4"; gene_name "AAEL003920"; oId "CUFF.202.1"; nearest_ref "AAEL003920-RA"; class_code "j"; tss_id "TSS342";
supercont1.100	Cufflinks	exon	279397	279919	.	+	.	gene_id "XLOC_000266"; transcript_id "TCONS_00000441"; exon_number "5"; gene_name "AAEL003920"; oId "CUFF.202.1"; nearest_ref "AAEL003920-RA"; class_code "j"; tss_id "TSS342";
supercont1.100	Cufflinks	exon	307805	308206	.	+	.	gene_id "XLOC_000266"; transcript_id "TCONS_00000441"; exon_number "6"; gene_name "AAEL003920"; oId "CUFF.202.1"; nearest_ref "AAEL003920-RA"; class_code "j"; tss_id "TSS342";
supercont1.100	Cufflinks	exon	613535	613711	.	+	.	gene_id "XLOC_000269"; transcript_id "TCONS_00000445"; exon_number "1"; gene_name "AAEL003910"; oId "CUFF.210.2"; nearest_ref "AAEL003910-RA"; class_code "j"; tss_id "TSS346";
supercont1.100	Cufflinks	exon	613781	614305	.	+	.	gene_id "XLOC_000269"; transcript_id "TCONS_00000445"; exon_number "2"; gene_name "AAEL003910"; oId "CUFF.210.2"; nearest_ref "AAEL003910-RA"; class_code "j"; tss_id "TSS346";
supercont1.100	Cufflinks	exon	614360	614526	.	+	.	gene_id "XLOC_000269"; transcript_id "TCONS_00000445"; exon_number "3"; gene_name "AAEL003910"; oId "CUFF.210.2"; nearest_ref "AAEL003910-RA"; class_code "j"; tss_id "TSS346";
supercont1.100	Cufflinks	exon	614587	614781	.	+	.	gene_id "XLOC_000269"; transcript_id "TCONS_00000445"; exon_number "4"; gene_name "AAEL003910"; oId "CUFF.210.2"; nearest_ref "AAEL003910-RA"; class_code "j"; tss_id "TSS346";
supercont1.100	Cufflinks	exon	629832	630737	.	+	.	gene_id "XLOC_000269"; transcript_id "TCONS_00000445"; exon_number "5"; gene_name "AAEL003910"; oId "CUFF.210.2"; nearest_ref "AAEL003910-RA"; class_code "j"; tss_id "TSS346";
supercont1.100	Cufflinks	exon	631414	631573	.	+	.	gene_id "XLOC_000269"; transcript_id "TCONS_00000445"; exon_number "6"; gene_name "AAEL003910"; oId "CUFF.210.2"; nearest_ref "AAEL003910-RA"; class_code "j"; tss_id "TSS346";
supercont1.100	Cufflinks	exon	631632	632526	.	+	.	gene_id "XLOC_000269"; transcript_id "TCONS_00000445"; exon_number "7"; gene_name "AAEL003910"; oId "CUFF.210.2"; nearest_ref "AAEL003910-RA"; class_code "j"; tss_id "TSS346";
supercont1.100	Cufflinks	exon	613535	613711	.	+	.	gene_id "XLOC_000269"; transcript_id "TCONS_00000447"; exon_number "1"; gene_name "AAEL003910"; oId "CUFF.210.1"; nearest_ref "AAEL003910-RA"; class_code "j"; tss_id "TSS346";
supercont1.100	Cufflinks	exon	613781	614305	.	+	.	gene_id "XLOC_000269"; transcript_id "TCONS_00000447"; exon_number "2"; gene_name "AAEL003910"; oId "CUFF.210.1"; nearest_ref "AAEL003910-RA"; class_code "j"; tss_id "TSS346";
supercont1.100	Cufflinks	exon	614360	614526	.	+	.	gene_id "XLOC_000269"; transcript_id "TCONS_00000447"; exon_number "3"; gene_name "AAEL003910"; oId "CUFF.210.1"; nearest_ref "AAEL003910-RA"; class_code "j"; tss_id "TSS346";
supercont1.100	Cufflinks	exon	614587	614781	.	+	.	gene_id "XLOC_000269"; transcript_id "TCONS_00000447"; exon_number "4"; gene_name "AAEL003910"; oId "CUFF.210.1"; nearest_ref "AAEL003910-RA"; class_code "j"; tss_id "TSS346";
supercont1.100	Cufflinks	exon	629612	629750	.	+	.	gene_id "XLOC_000269"; transcript_id "TCONS_00000447"; exon_number "5"; gene_name "AAEL003910"; oId "CUFF.210.1"; nearest_ref "AAEL003910-RA"; class_code "j"; tss_id "TSS346";
supercont1.100	Cufflinks	exon	629832	630737	.	+	.	gene_id "XLOC_000269"; transcript_id "TCONS_00000447"; exon_number "6"; gene_name "AAEL003910"; oId "CUFF.210.1"; nearest_ref "AAEL003910-RA"; class_code "j"; tss_id "TSS346";
supercont1.100	Cufflinks	exon	648336	648343	.	+	.	gene_id "XLOC_000269"; transcript_id "TCONS_00000447"; exon_number "7"; gene_name "AAEL003910"; oId "CUFF.210.1"; nearest_ref "AAEL003910-RA"; class_code "j"; tss_id "TSS346";
supercont1.100	Cufflinks	exon	677447	677532	.	+	.	gene_id "XLOC_000271"; transcript_id "TCONS_00000450"; exon_number "1"; gene_name "AAEL003903"; oId "CUFF.214.1"; nearest_ref "AAEL003903-RA"; class_code "j"; tss_id "TSS348";
supercont1.100	Cufflinks	exon	678267	678577	.	+	.	gene_id "XLOC_000271"; transcript_id "TCONS_00000450"; exon_number "2"; gene_name "AAEL003903"; oId "CUFF.214.1"; nearest_ref "AAEL003903-RA"; class_code "j"; tss_id "TSS348";
supercont1.100	Cufflinks	exon	678860	678958	.	+	.	gene_id "XLOC_000271"; transcript_id "TCONS_00000450"; exon_number "3"; gene_name "AAEL003903"; oId "CUFF.214.1"; nearest_ref "AAEL003903-RA"; class_code "j"; tss_id "TSS348";
supercont1.100	Cufflinks	exon	687804	689223	.	+	.	gene_id "XLOC_000271"; transcript_id "TCONS_00000450"; exon_number "4"; gene_name "AAEL003903"; oId "CUFF.214.1"; nearest_ref "AAEL003903-RA"; class_code "j"; tss_id "TSS348";
supercont1.100	Cufflinks	exon	677472	677532	.	+	.	gene_id "XLOC_000271"; transcript_id "TCONS_00000451"; exon_number "1"; gene_name "AAEL003903"; oId "CUFF.214.2"; nearest_ref "AAEL003903-RA"; class_code "j"; tss_id "TSS348";
supercont1.100	Cufflinks	exon	677737	677956	.	+	.	gene_id "XLOC_000271"; transcript_id "TCONS_00000451"; exon_number "2"; gene_name "AAEL003903"; oId "CUFF.214.2"; nearest_ref "AAEL003903-RA"; class_code "j"; tss_id "TSS348";
supercont1.100	Cufflinks	exon	678267	678577	.	+	.	gene_id "XLOC_000271"; transcript_id "TCONS_00000451"; exon_number "3"; gene_name "AAEL003903"; oId "CUFF.214.2"; nearest_ref "AAEL003903-RA"; class_code "j"; tss_id "TSS348";
supercont1.100	Cufflinks	exon	678860	678958	.	+	.	gene_id "XLOC_000271"; transcript_id "TCONS_00000451"; exon_number "4"; gene_name "AAEL003903"; oId "CUFF.214.2"; nearest_ref "AAEL003903-RA"; class_code "j"; tss_id "TSS348";
supercont1.100	Cufflinks	exon	687804	689223	.	+	.	gene_id "XLOC_000271"; transcript_id "TCONS_00000451"; exon_number "5"; gene_name "AAEL003903"; oId "CUFF.214.2"; nearest_ref "AAEL003903-RA"; class_code "j"; tss_id "TSS348";
supercont1.100	Cufflinks	exon	677960	678020	.	+	.	gene_id "XLOC_000271"; transcript_id "TCONS_00000452"; exon_number "1"; gene_name "AAEL003903"; oId "CUFF.214.3"; nearest_ref "AAEL003903-RA"; class_code "j"; tss_id "TSS349";
supercont1.100	Cufflinks	exon	678267	678577	.	+	.	gene_id "XLOC_000271"; transcript_id "TCONS_00000452"; exon_number "2"; gene_name "AAEL003903"; oId "CUFF.214.3"; nearest_ref "AAEL003903-RA"; class_code "j"; tss_id "TSS349";
supercont1.100	Cufflinks	exon	678860	678958	.	+	.	gene_id "XLOC_000271"; transcript_id "TCONS_00000452"; exon_number "3"; gene_name "AAEL003903"; oId "CUFF.214.3"; nearest_ref "AAEL003903-RA"; class_code "j"; tss_id "TSS349";
supercont1.100	Cufflinks	exon	687804	689223	.	+	.	gene_id "XLOC_000271"; transcript_id "TCONS_00000452"; exon_number "4"; gene_name "AAEL003903"; oId "CUFF.214.3"; nearest_ref "AAEL003903-RA"; class_code "j"; tss_id "TSS349";
supercont1.100	Cufflinks	exon	755735	755775	.	+	.	gene_id "XLOC_000275"; transcript_id "TCONS_00000458"; exon_number "1"; gene_name "AAEL003908"; oId "CUFF.220.1"; nearest_ref "AAEL003908-RA"; class_code "j"; tss_id "TSS354";
supercont1.100	Cufflinks	exon	755932	757210	.	+	.	gene_id "XLOC_000275"; transcript_id "TCONS_00000458"; exon_number "2"; gene_name "AAEL003908"; oId "CUFF.220.1"; nearest_ref "AAEL003908-RA"; class_code "j"; tss_id "TSS354";
supercont1.100	Cufflinks	exon	769149	769749	.	+	.	gene_id "XLOC_000275"; transcript_id "TCONS_00000458"; exon_number "3"; gene_name "AAEL003908"; oId "CUFF.220.1"; nearest_ref "AAEL003908-RA"; class_code "j"; tss_id "TSS354";
supercont1.100	Cufflinks	exon	769947	770847	.	+	.	gene_id "XLOC_000275"; transcript_id "TCONS_00000458"; exon_number "4"; gene_name "AAEL003908"; oId "CUFF.220.1"; nearest_ref "AAEL003908-RA"; class_code "j"; tss_id "TSS354";
supercont1.100	Cufflinks	exon	780708	783580	.	+	.	gene_id "XLOC_000276"; transcript_id "TCONS_00000460"; exon_number "1"; gene_name "AAEL003918"; oId "CUFF.222.2"; nearest_ref "AAEL003918-RA"; class_code "j"; tss_id "TSS355";
supercont1.100	Cufflinks	exon	996361	996473	.	+	.	gene_id "XLOC_000276"; transcript_id "TCONS_00000460"; exon_number "2"; gene_name "AAEL003918"; oId "CUFF.222.2"; nearest_ref "AAEL003918-RA"; class_code "j"; tss_id "TSS355";
supercont1.100	Cufflinks	exon	1058740	1058845	.	+	.	gene_id "XLOC_000276"; transcript_id "TCONS_00000460"; exon_number "3"; gene_name "AAEL003918"; oId "CUFF.222.2"; nearest_ref "AAEL003918-RA"; class_code "j"; tss_id "TSS355";
supercont1.100	Cufflinks	exon	1126401	1126478	.	+	.	gene_id "XLOC_000276"; transcript_id "TCONS_00000460"; exon_number "4"; gene_name "AAEL003918"; oId "CUFF.222.2"; nearest_ref "AAEL003918-RA"; class_code "j"; tss_id "TSS355";
supercont1.100	Cufflinks	exon	1134652	1134833	.	+	.	gene_id "XLOC_000276"; transcript_id "TCONS_00000460"; exon_number "5"; gene_name "AAEL003918"; oId "CUFF.222.2"; nearest_ref "AAEL003918-RA"; class_code "j"; tss_id "TSS355";
supercont1.100	Cufflinks	exon	1192484	1192659	.	+	.	gene_id "XLOC_000276"; transcript_id "TCONS_00000460"; exon_number "6"; gene_name "AAEL003918"; oId "CUFF.222.2"; nearest_ref "AAEL003918-RA"; class_code "j"; tss_id "TSS355";
supercont1.100	Cufflinks	exon	1203439	1203561	.	+	.	gene_id "XLOC_000276"; transcript_id "TCONS_00000460"; exon_number "7"; gene_name "AAEL003918"; oId "CUFF.222.2"; nearest_ref "AAEL003918-RA"; class_code "j"; tss_id "TSS355";
supercont1.100	Cufflinks	exon	1203705	1203852	.	+	.	gene_id "XLOC_000276"; transcript_id "TCONS_00000460"; exon_number "8"; gene_name "AAEL003918"; oId "CUFF.222.2"; nearest_ref "AAEL003918-RA"; class_code "j"; tss_id "TSS355";
supercont1.100	Cufflinks	exon	1220421	1220599	.	+	.	gene_id "XLOC_000276"; transcript_id "TCONS_00000460"; exon_number "9"; gene_name "AAEL003918"; oId "CUFF.222.2"; nearest_ref "AAEL003918-RA"; class_code "j"; tss_id "TSS355";
supercont1.100	Cufflinks	exon	1220941	1221108	.	+	.	gene_id "XLOC_000276"; transcript_id "TCONS_00000460"; exon_number "10"; gene_name "AAEL003918"; oId "CUFF.222.2"; nearest_ref "AAEL003918-RA"; class_code "j"; tss_id "TSS355";
supercont1.100	Cufflinks	exon	1228272	1228301	.	+	.	gene_id "XLOC_000276"; transcript_id "TCONS_00000460"; exon_number "11"; gene_name "AAEL003918"; oId "CUFF.222.2"; nearest_ref "AAEL003918-RA"; class_code "j"; tss_id "TSS355";
supercont1.100	Cufflinks	exon	780708	783580	.	+	.	gene_id "XLOC_000276"; transcript_id "TCONS_00000461"; exon_number "1"; gene_name "AAEL003918"; oId "CUFF.222.1"; nearest_ref "AAEL003918-RA"; class_code "j"; tss_id "TSS355";
supercont1.100	Cufflinks	exon	996361	996473	.	+	.	gene_id "XLOC_000276"; transcript_id "TCONS_00000461"; exon_number "2"; gene_name "AAEL003918"; oId "CUFF.222.1"; nearest_ref "AAEL003918-RA"; class_code "j"; tss_id "TSS355";
supercont1.100	Cufflinks	exon	1058740	1058845	.	+	.	gene_id "XLOC_000276"; transcript_id "TCONS_00000461"; exon_number "3"; gene_name "AAEL003918"; oId "CUFF.222.1"; nearest_ref "AAEL003918-RA"; class_code "j"; tss_id "TSS355";
supercont1.100	Cufflinks	exon	1126401	1126478	.	+	.	gene_id "XLOC_000276"; transcript_id "TCONS_00000461"; exon_number "4"; gene_name "AAEL003918"; oId "CUFF.222.1"; nearest_ref "AAEL003918-RA"; class_code "j"; tss_id "TSS355";
supercont1.100	Cufflinks	exon	1134652	1134833	.	+	.	gene_id "XLOC_000276"; transcript_id "TCONS_00000461"; exon_number "5"; gene_name "AAEL003918"; oId "CUFF.222.1"; nearest_ref "AAEL003918-RA"; class_code "j"; tss_id "TSS355";
supercont1.100	Cufflinks	exon	1141540	1141599	.	+	.	gene_id "XLOC_000276"; transcript_id "TCONS_00000461"; exon_number "6"; gene_name "AAEL003918"; oId "CUFF.222.1"; nearest_ref "AAEL003918-RA"; class_code "j"; tss_id "TSS355";
supercont1.100	Cufflinks	exon	1192484	1192659	.	+	.	gene_id "XLOC_000276"; transcript_id "TCONS_00000461"; exon_number "7"; gene_name "AAEL003918"; oId "CUFF.222.1"; nearest_ref "AAEL003918-RA"; class_code "j"; tss_id "TSS355";
supercont1.100	Cufflinks	exon	1203439	1203561	.	+	.	gene_id "XLOC_000276"; transcript_id "TCONS_00000461"; exon_number "8"; gene_name "AAEL003918"; oId "CUFF.222.1"; nearest_ref "AAEL003918-RA"; class_code "j"; tss_id "TSS355";
supercont1.100	Cufflinks	exon	1203705	1203852	.	+	.	gene_id "XLOC_000276"; transcript_id "TCONS_00000461"; exon_number "9"; gene_name "AAEL003918"; oId "CUFF.222.1"; nearest_ref "AAEL003918-RA"; class_code "j"; tss_id "TSS355";
supercont1.100	Cufflinks	exon	1310397	1310429	.	+	.	gene_id "XLOC_000276"; transcript_id "TCONS_00000461"; exon_number "10"; gene_name "AAEL003918"; oId "CUFF.222.1"; nearest_ref "AAEL003918-RA"; class_code "j"; tss_id "TSS355";
supercont1.100	Cufflinks	exon	2330062	2330768	.	+	.	gene_id "XLOC_000279"; transcript_id "TCONS_00000469"; exon_number "1"; gene_name "AAEL003914"; oId "CUFF.230.3"; nearest_ref "AAEL003914-RA"; class_code "j"; tss_id "TSS361";
supercont1.100	Cufflinks	exon	2516281	2516472	.	+	.	gene_id "XLOC_000279"; transcript_id "TCONS_00000469"; exon_number "2"; gene_name "AAEL003914"; oId "CUFF.230.3"; nearest_ref "AAEL003914-RA"; class_code "j"; tss_id "TSS361";
supercont1.100	Cufflinks	exon	2523756	2523989	.	+	.	gene_id "XLOC_000279"; transcript_id "TCONS_00000469"; exon_number "3"; gene_name "AAEL003914"; oId "CUFF.230.3"; nearest_ref "AAEL003914-RA"; class_code "j"; tss_id "TSS361";
supercont1.100	Cufflinks	exon	2528980	2529009	.	+	.	gene_id "XLOC_000279"; transcript_id "TCONS_00000469"; exon_number "4"; gene_name "AAEL003914"; oId "CUFF.230.3"; nearest_ref "AAEL003914-RA"; class_code "j"; tss_id "TSS361";
supercont1.100	Cufflinks	exon	2530412	2530510	.	+	.	gene_id "XLOC_000279"; transcript_id "TCONS_00000469"; exon_number "5"; gene_name "AAEL003914"; oId "CUFF.230.3"; nearest_ref "AAEL003914-RA"; class_code "j"; tss_id "TSS361";
supercont1.100	Cufflinks	exon	2531044	2531182	.	+	.	gene_id "XLOC_000279"; transcript_id "TCONS_00000469"; exon_number "6"; gene_name "AAEL003914"; oId "CUFF.230.3"; nearest_ref "AAEL003914-RA"; class_code "j"; tss_id "TSS361";
supercont1.100	Cufflinks	exon	2557166	2557288	.	+	.	gene_id "XLOC_000279"; transcript_id "TCONS_00000469"; exon_number "7"; gene_name "AAEL003914"; oId "CUFF.230.3"; nearest_ref "AAEL003914-RA"; class_code "j"; tss_id "TSS361";
supercont1.100	Cufflinks	exon	2557348	2557470	.	+	.	gene_id "XLOC_000279"; transcript_id "TCONS_00000469"; exon_number "8"; gene_name "AAEL003914"; oId "CUFF.230.3"; nearest_ref "AAEL003914-RA"; class_code "j"; tss_id "TSS361";
supercont1.100	Cufflinks	exon	2557533	2557816	.	+	.	gene_id "XLOC_000279"; transcript_id "TCONS_00000469"; exon_number "9"; gene_name "AAEL003914"; oId "CUFF.230.3"; nearest_ref "AAEL003914-RA"; class_code "j"; tss_id "TSS361";
supercont1.100	Cufflinks	exon	2583034	2586268	.	+	.	gene_id "XLOC_000279"; transcript_id "TCONS_00000469"; exon_number "10"; gene_name "AAEL003914"; oId "CUFF.230.3"; nearest_ref "AAEL003914-RA"; class_code "j"; tss_id "TSS361";
supercont1.100	Cufflinks	exon	2330062	2330171	.	+	.	gene_id "XLOC_000279"; transcript_id "TCONS_00000471"; exon_number "1"; gene_name "AAEL003914"; oId "CUFF.230.5"; nearest_ref "AAEL003914-RA"; class_code "j"; tss_id "TSS361";
supercont1.100	Cufflinks	exon	2330261	2330768	.	+	.	gene_id "XLOC_000279"; transcript_id "TCONS_00000471"; exon_number "2"; gene_name "AAEL003914"; oId "CUFF.230.5"; nearest_ref "AAEL003914-RA"; class_code "j"; tss_id "TSS361";
supercont1.100	Cufflinks	exon	2516281	2516472	.	+	.	gene_id "XLOC_000279"; transcript_id "TCONS_00000471"; exon_number "3"; gene_name "AAEL003914"; oId "CUFF.230.5"; nearest_ref "AAEL003914-RA"; class_code "j"; tss_id "TSS361";
supercont1.100	Cufflinks	exon	2523756	2523989	.	+	.	gene_id "XLOC_000279"; transcript_id "TCONS_00000471"; exon_number "4"; gene_name "AAEL003914"; oId "CUFF.230.5"; nearest_ref "AAEL003914-RA"; class_code "j"; tss_id "TSS361";
supercont1.100	Cufflinks	exon	2530412	2530510	.	+	.	gene_id "XLOC_000279"; transcript_id "TCONS_00000471"; exon_number "5"; gene_name "AAEL003914"; oId "CUFF.230.5"; nearest_ref "AAEL003914-RA"; class_code "j"; tss_id "TSS361";
supercont1.100	Cufflinks	exon	2531044	2531182	.	+	.	gene_id "XLOC_000279"; transcript_id "TCONS_00000471"; exon_number "6"; gene_name "AAEL003914"; oId "CUFF.230.5"; nearest_ref "AAEL003914-RA"; class_code "j"; tss_id "TSS361";
supercont1.100	Cufflinks	exon	2557169	2557288	.	+	.	gene_id "XLOC_000279"; transcript_id "TCONS_00000471"; exon_number "7"; gene_name "AAEL003914"; oId "CUFF.230.5"; nearest_ref "AAEL003914-RA"; class_code "j"; tss_id "TSS361";
supercont1.100	Cufflinks	exon	2557348	2557470	.	+	.	gene_id "XLOC_000279"; transcript_id "TCONS_00000471"; exon_number "8"; gene_name "AAEL003914"; oId "CUFF.230.5"; nearest_ref "AAEL003914-RA"; class_code "j"; tss_id "TSS361";
supercont1.100	Cufflinks	exon	2557533	2557816	.	+	.	gene_id "XLOC_000279"; transcript_id "TCONS_00000471"; exon_number "9"; gene_name "AAEL003914"; oId "CUFF.230.5"; nearest_ref "AAEL003914-RA"; class_code "j"; tss_id "TSS361";
supercont1.100	Cufflinks	exon	2583034	2586268	.	+	.	gene_id "XLOC_000279"; transcript_id "TCONS_00000471"; exon_number "10"; gene_name "AAEL003914"; oId "CUFF.230.5"; nearest_ref "AAEL003914-RA"; class_code "j"; tss_id "TSS361";
supercont1.100	Cufflinks	exon	2330062	2330768	.	+	.	gene_id "XLOC_000279"; transcript_id "TCONS_00000472"; exon_number "1"; gene_name "AAEL003914"; oId "CUFF.230.6"; nearest_ref "AAEL003914-RA"; class_code "j"; tss_id "TSS361";
supercont1.100	Cufflinks	exon	2516281	2516472	.	+	.	gene_id "XLOC_000279"; transcript_id "TCONS_00000472"; exon_number "2"; gene_name "AAEL003914"; oId "CUFF.230.6"; nearest_ref "AAEL003914-RA"; class_code "j"; tss_id "TSS361";
supercont1.100	Cufflinks	exon	2523756	2523989	.	+	.	gene_id "XLOC_000279"; transcript_id "TCONS_00000472"; exon_number "3"; gene_name "AAEL003914"; oId "CUFF.230.6"; nearest_ref "AAEL003914-RA"; class_code "j"; tss_id "TSS361";
supercont1.100	Cufflinks	exon	2528980	2529009	.	+	.	gene_id "XLOC_000279"; transcript_id "TCONS_00000472"; exon_number "4"; gene_name "AAEL003914"; oId "CUFF.230.6"; nearest_ref "AAEL003914-RA"; class_code "j"; tss_id "TSS361";
supercont1.100	Cufflinks	exon	2530412	2530510	.	+	.	gene_id "XLOC_000279"; transcript_id "TCONS_00000472"; exon_number "5"; gene_name "AAEL003914"; oId "CUFF.230.6"; nearest_ref "AAEL003914-RA"; class_code "j"; tss_id "TSS361";
supercont1.100	Cufflinks	exon	2531044	2531182	.	+	.	gene_id "XLOC_000279"; transcript_id "TCONS_00000472"; exon_number "6"; gene_name "AAEL003914"; oId "CUFF.230.6"; nearest_ref "AAEL003914-RA"; class_code "j"; tss_id "TSS361";
supercont1.100	Cufflinks	exon	2557169	2557288	.	+	.	gene_id "XLOC_000279"; transcript_id "TCONS_00000472"; exon_number "7"; gene_name "AAEL003914"; oId "CUFF.230.6"; nearest_ref "AAEL003914-RA"; class_code "j"; tss_id "TSS361";
supercont1.100	Cufflinks	exon	2557348	2557470	.	+	.	gene_id "XLOC_000279"; transcript_id "TCONS_00000472"; exon_number "8"; gene_name "AAEL003914"; oId "CUFF.230.6"; nearest_ref "AAEL003914-RA"; class_code "j"; tss_id "TSS361";
supercont1.100	Cufflinks	exon	2557533	2557816	.	+	.	gene_id "XLOC_000279"; transcript_id "TCONS_00000472"; exon_number "9"; gene_name "AAEL003914"; oId "CUFF.230.6"; nearest_ref "AAEL003914-RA"; class_code "j"; tss_id "TSS361";
supercont1.100	Cufflinks	exon	2583034	2586268	.	+	.	gene_id "XLOC_000279"; transcript_id "TCONS_00000472"; exon_number "10"; gene_name "AAEL003914"; oId "CUFF.230.6"; nearest_ref "AAEL003914-RA"; class_code "j"; tss_id "TSS361";
supercont1.100	Cufflinks	exon	2330062	2330777	.	+	.	gene_id "XLOC_000279"; transcript_id "TCONS_00000470"; exon_number "1"; gene_name "AAEL003914"; oId "CUFF.230.4"; nearest_ref "AAEL003914-RA"; class_code "j"; tss_id "TSS361";
supercont1.100	Cufflinks	exon	2516281	2516472	.	+	.	gene_id "XLOC_000279"; transcript_id "TCONS_00000470"; exon_number "2"; gene_name "AAEL003914"; oId "CUFF.230.4"; nearest_ref "AAEL003914-RA"; class_code "j"; tss_id "TSS361";
supercont1.100	Cufflinks	exon	2523756	2523989	.	+	.	gene_id "XLOC_000279"; transcript_id "TCONS_00000470"; exon_number "3"; gene_name "AAEL003914"; oId "CUFF.230.4"; nearest_ref "AAEL003914-RA"; class_code "j"; tss_id "TSS361";
supercont1.100	Cufflinks	exon	2528980	2529009	.	+	.	gene_id "XLOC_000279"; transcript_id "TCONS_00000470"; exon_number "4"; gene_name "AAEL003914"; oId "CUFF.230.4"; nearest_ref "AAEL003914-RA"; class_code "j"; tss_id "TSS361";
supercont1.100	Cufflinks	exon	2530412	2530510	.	+	.	gene_id "XLOC_000279"; transcript_id "TCONS_00000470"; exon_number "5"; gene_name "AAEL003914"; oId "CUFF.230.4"; nearest_ref "AAEL003914-RA"; class_code "j"; tss_id "TSS361";
supercont1.100	Cufflinks	exon	2531044	2531182	.	+	.	gene_id "XLOC_000279"; transcript_id "TCONS_00000470"; exon_number "6"; gene_name "AAEL003914"; oId "CUFF.230.4"; nearest_ref "AAEL003914-RA"; class_code "j"; tss_id "TSS361";
supercont1.100	Cufflinks	exon	2557169	2557288	.	+	.	gene_id "XLOC_000279"; transcript_id "TCONS_00000470"; exon_number "7"; gene_name "AAEL003914"; oId "CUFF.230.4"; nearest_ref "AAEL003914-RA"; class_code "j"; tss_id "TSS361";
supercont1.100	Cufflinks	exon	2557348	2557470	.	+	.	gene_id "XLOC_000279"; transcript_id "TCONS_00000470"; exon_number "8"; gene_name "AAEL003914"; oId "CUFF.230.4"; nearest_ref "AAEL003914-RA"; class_code "j"; tss_id "TSS361";
supercont1.100	Cufflinks	exon	2557533	2557816	.	+	.	gene_id "XLOC_000279"; transcript_id "TCONS_00000470"; exon_number "9"; gene_name "AAEL003914"; oId "CUFF.230.4"; nearest_ref "AAEL003914-RA"; class_code "j"; tss_id "TSS361";
supercont1.100	Cufflinks	exon	2583034	2586268	.	+	.	gene_id "XLOC_000279"; transcript_id "TCONS_00000470"; exon_number "10"; gene_name "AAEL003914"; oId "CUFF.230.4"; nearest_ref "AAEL003914-RA"; class_code "j"; tss_id "TSS361";
supercont1.100	Cufflinks	exon	2330062	2330777	.	+	.	gene_id "XLOC_000279"; transcript_id "TCONS_00000468"; exon_number "1"; gene_name "AAEL003914"; oId "CUFF.230.2"; nearest_ref "AAEL003914-RA"; class_code "j"; tss_id "TSS361";
supercont1.100	Cufflinks	exon	2516281	2516472	.	+	.	gene_id "XLOC_000279"; transcript_id "TCONS_00000468"; exon_number "2"; gene_name "AAEL003914"; oId "CUFF.230.2"; nearest_ref "AAEL003914-RA"; class_code "j"; tss_id "TSS361";
supercont1.100	Cufflinks	exon	2523756	2523989	.	+	.	gene_id "XLOC_000279"; transcript_id "TCONS_00000468"; exon_number "3"; gene_name "AAEL003914"; oId "CUFF.230.2"; nearest_ref "AAEL003914-RA"; class_code "j"; tss_id "TSS361";
supercont1.100	Cufflinks	exon	2530412	2530510	.	+	.	gene_id "XLOC_000279"; transcript_id "TCONS_00000468"; exon_number "4"; gene_name "AAEL003914"; oId "CUFF.230.2"; nearest_ref "AAEL003914-RA"; class_code "j"; tss_id "TSS361";
supercont1.100	Cufflinks	exon	2531044	2531182	.	+	.	gene_id "XLOC_000279"; transcript_id "TCONS_00000468"; exon_number "5"; gene_name "AAEL003914"; oId "CUFF.230.2"; nearest_ref "AAEL003914-RA"; class_code "j"; tss_id "TSS361";
supercont1.100	Cufflinks	exon	2557166	2557288	.	+	.	gene_id "XLOC_000279"; transcript_id "TCONS_00000468"; exon_number "6"; gene_name "AAEL003914"; oId "CUFF.230.2"; nearest_ref "AAEL003914-RA"; class_code "j"; tss_id "TSS361";
supercont1.100	Cufflinks	exon	2557348	2557470	.	+	.	gene_id "XLOC_000279"; transcript_id "TCONS_00000468"; exon_number "7"; gene_name "AAEL003914"; oId "CUFF.230.2"; nearest_ref "AAEL003914-RA"; class_code "j"; tss_id "TSS361";
supercont1.100	Cufflinks	exon	2557533	2557816	.	+	.	gene_id "XLOC_000279"; transcript_id "TCONS_00000468"; exon_number "8"; gene_name "AAEL003914"; oId "CUFF.230.2"; nearest_ref "AAEL003914-RA"; class_code "j"; tss_id "TSS361";
supercont1.100	Cufflinks	exon	2583034	2584810	.	+	.	gene_id "XLOC_000279"; transcript_id "TCONS_00000468"; exon_number "9"; gene_name "AAEL003914"; oId "CUFF.230.2"; nearest_ref "AAEL003914-RA"; class_code "j"; tss_id "TSS361";
supercont1.100	Cufflinks	exon	2586066	2586268	.	+	.	gene_id "XLOC_000279"; transcript_id "TCONS_00000468"; exon_number "10"; gene_name "AAEL003914"; oId "CUFF.230.2"; nearest_ref "AAEL003914-RA"; class_code "j"; tss_id "TSS361";
supercont1.100	Cufflinks	exon	2330062	2330777	.	+	.	gene_id "XLOC_000279"; transcript_id "TCONS_00000467"; exon_number "1"; gene_name "AAEL003914"; oId "CUFF.230.1"; nearest_ref "AAEL003914-RA"; class_code "j"; tss_id "TSS361";
supercont1.100	Cufflinks	exon	2516281	2516472	.	+	.	gene_id "XLOC_000279"; transcript_id "TCONS_00000467"; exon_number "2"; gene_name "AAEL003914"; oId "CUFF.230.1"; nearest_ref "AAEL003914-RA"; class_code "j"; tss_id "TSS361";
supercont1.100	Cufflinks	exon	2523756	2523989	.	+	.	gene_id "XLOC_000279"; transcript_id "TCONS_00000467"; exon_number "3"; gene_name "AAEL003914"; oId "CUFF.230.1"; nearest_ref "AAEL003914-RA"; class_code "j"; tss_id "TSS361";
supercont1.100	Cufflinks	exon	2530412	2530510	.	+	.	gene_id "XLOC_000279"; transcript_id "TCONS_00000467"; exon_number "4"; gene_name "AAEL003914"; oId "CUFF.230.1"; nearest_ref "AAEL003914-RA"; class_code "j"; tss_id "TSS361";
supercont1.100	Cufflinks	exon	2531044	2531182	.	+	.	gene_id "XLOC_000279"; transcript_id "TCONS_00000467"; exon_number "5"; gene_name "AAEL003914"; oId "CUFF.230.1"; nearest_ref "AAEL003914-RA"; class_code "j"; tss_id "TSS361";
supercont1.100	Cufflinks	exon	2557169	2557288	.	+	.	gene_id "XLOC_000279"; transcript_id "TCONS_00000467"; exon_number "6"; gene_name "AAEL003914"; oId "CUFF.230.1"; nearest_ref "AAEL003914-RA"; class_code "j"; tss_id "TSS361";
supercont1.100	Cufflinks	exon	2557348	2557470	.	+	.	gene_id "XLOC_000279"; transcript_id "TCONS_00000467"; exon_number "7"; gene_name "AAEL003914"; oId "CUFF.230.1"; nearest_ref "AAEL003914-RA"; class_code "j"; tss_id "TSS361";
supercont1.100	Cufflinks	exon	2557533	2557816	.	+	.	gene_id "XLOC_000279"; transcript_id "TCONS_00000467"; exon_number "8"; gene_name "AAEL003914"; oId "CUFF.230.1"; nearest_ref "AAEL003914-RA"; class_code "j"; tss_id "TSS361";
supercont1.100	Cufflinks	exon	2583034	2586268	.	+	.	gene_id "XLOC_000279"; transcript_id "TCONS_00000467"; exon_number "9"; gene_name "AAEL003914"; oId "CUFF.230.1"; nearest_ref "AAEL003914-RA"; class_code "j"; tss_id "TSS361";
supercont1.100	Cufflinks	exon	2495028	2495079	.	+	.	gene_id "XLOC_000279"; transcript_id "TCONS_00000474"; exon_number "1"; gene_name "AAEL003914"; oId "CUFF.230.7"; nearest_ref "AAEL003914-RA"; class_code "j"; tss_id "TSS362";
supercont1.100	Cufflinks	exon	2516281	2516472	.	+	.	gene_id "XLOC_000279"; transcript_id "TCONS_00000474"; exon_number "2"; gene_name "AAEL003914"; oId "CUFF.230.7"; nearest_ref "AAEL003914-RA"; class_code "j"; tss_id "TSS362";
supercont1.100	Cufflinks	exon	2523756	2523989	.	+	.	gene_id "XLOC_000279"; transcript_id "TCONS_00000474"; exon_number "3"; gene_name "AAEL003914"; oId "CUFF.230.7"; nearest_ref "AAEL003914-RA"; class_code "j"; tss_id "TSS362";
supercont1.100	Cufflinks	exon	2528980	2529009	.	+	.	gene_id "XLOC_000279"; transcript_id "TCONS_00000474"; exon_number "4"; gene_name "AAEL003914"; oId "CUFF.230.7"; nearest_ref "AAEL003914-RA"; class_code "j"; tss_id "TSS362";
supercont1.100	Cufflinks	exon	2530412	2530510	.	+	.	gene_id "XLOC_000279"; transcript_id "TCONS_00000474"; exon_number "5"; gene_name "AAEL003914"; oId "CUFF.230.7"; nearest_ref "AAEL003914-RA"; class_code "j"; tss_id "TSS362";
supercont1.100	Cufflinks	exon	2531044	2531182	.	+	.	gene_id "XLOC_000279"; transcript_id "TCONS_00000474"; exon_number "6"; gene_name "AAEL003914"; oId "CUFF.230.7"; nearest_ref "AAEL003914-RA"; class_code "j"; tss_id "TSS362";
supercont1.100	Cufflinks	exon	2557166	2557288	.	+	.	gene_id "XLOC_000279"; transcript_id "TCONS_00000474"; exon_number "7"; gene_name "AAEL003914"; oId "CUFF.230.7"; nearest_ref "AAEL003914-RA"; class_code "j"; tss_id "TSS362";
supercont1.100	Cufflinks	exon	2557348	2557470	.	+	.	gene_id "XLOC_000279"; transcript_id "TCONS_00000474"; exon_number "8"; gene_name "AAEL003914"; oId "CUFF.230.7"; nearest_ref "AAEL003914-RA"; class_code "j"; tss_id "TSS362";
supercont1.100	Cufflinks	exon	2557533	2557816	.	+	.	gene_id "XLOC_000279"; transcript_id "TCONS_00000474"; exon_number "9"; gene_name "AAEL003914"; oId "CUFF.230.7"; nearest_ref "AAEL003914-RA"; class_code "j"; tss_id "TSS362";
supercont1.100	Cufflinks	exon	2583034	2586268	.	+	.	gene_id "XLOC_000279"; transcript_id "TCONS_00000474"; exon_number "10"; gene_name "AAEL003914"; oId "CUFF.230.7"; nearest_ref "AAEL003914-RA"; class_code "j"; tss_id "TSS362";
supercont1.100	Cufflinks	exon	2515410	2515457	.	+	.	gene_id "XLOC_000279"; transcript_id "TCONS_00000478"; exon_number "1"; gene_name "AAEL003914"; oId "CUFF.230.9"; nearest_ref "AAEL003914-RA"; class_code "j"; tss_id "TSS363";
supercont1.100	Cufflinks	exon	2516281	2516472	.	+	.	gene_id "XLOC_000279"; transcript_id "TCONS_00000478"; exon_number "2"; gene_name "AAEL003914"; oId "CUFF.230.9"; nearest_ref "AAEL003914-RA"; class_code "j"; tss_id "TSS363";
supercont1.100	Cufflinks	exon	2523756	2523989	.	+	.	gene_id "XLOC_000279"; transcript_id "TCONS_00000478"; exon_number "3"; gene_name "AAEL003914"; oId "CUFF.230.9"; nearest_ref "AAEL003914-RA"; class_code "j"; tss_id "TSS363";
supercont1.100	Cufflinks	exon	2528980	2529009	.	+	.	gene_id "XLOC_000279"; transcript_id "TCONS_00000478"; exon_number "4"; gene_name "AAEL003914"; oId "CUFF.230.9"; nearest_ref "AAEL003914-RA"; class_code "j"; tss_id "TSS363";
supercont1.100	Cufflinks	exon	2530412	2530510	.	+	.	gene_id "XLOC_000279"; transcript_id "TCONS_00000478"; exon_number "5"; gene_name "AAEL003914"; oId "CUFF.230.9"; nearest_ref "AAEL003914-RA"; class_code "j"; tss_id "TSS363";
supercont1.100	Cufflinks	exon	2531044	2531182	.	+	.	gene_id "XLOC_000279"; transcript_id "TCONS_00000478"; exon_number "6"; gene_name "AAEL003914"; oId "CUFF.230.9"; nearest_ref "AAEL003914-RA"; class_code "j"; tss_id "TSS363";
supercont1.100	Cufflinks	exon	2557166	2557288	.	+	.	gene_id "XLOC_000279"; transcript_id "TCONS_00000478"; exon_number "7"; gene_name "AAEL003914"; oId "CUFF.230.9"; nearest_ref "AAEL003914-RA"; class_code "j"; tss_id "TSS363";
supercont1.100	Cufflinks	exon	2557348	2557470	.	+	.	gene_id "XLOC_000279"; transcript_id "TCONS_00000478"; exon_number "8"; gene_name "AAEL003914"; oId "CUFF.230.9"; nearest_ref "AAEL003914-RA"; class_code "j"; tss_id "TSS363";
supercont1.100	Cufflinks	exon	2557533	2557816	.	+	.	gene_id "XLOC_000279"; transcript_id "TCONS_00000478"; exon_number "9"; gene_name "AAEL003914"; oId "CUFF.230.9"; nearest_ref "AAEL003914-RA"; class_code "j"; tss_id "TSS363";
supercont1.100	Cufflinks	exon	2583034	2586268	.	+	.	gene_id "XLOC_000279"; transcript_id "TCONS_00000478"; exon_number "10"; gene_name "AAEL003914"; oId "CUFF.230.9"; nearest_ref "AAEL003914-RA"; class_code "j"; tss_id "TSS363";
supercont1.100	Cufflinks	exon	2515410	2515457	.	+	.	gene_id "XLOC_000279"; transcript_id "TCONS_00000476"; exon_number "1"; gene_name "AAEL003914"; oId "CUFF.230.10"; nearest_ref "AAEL003914-RA"; class_code "j"; tss_id "TSS363";
supercont1.100	Cufflinks	exon	2516281	2516472	.	+	.	gene_id "XLOC_000279"; transcript_id "TCONS_00000476"; exon_number "2"; gene_name "AAEL003914"; oId "CUFF.230.10"; nearest_ref "AAEL003914-RA"; class_code "j"; tss_id "TSS363";
supercont1.100	Cufflinks	exon	2523756	2523989	.	+	.	gene_id "XLOC_000279"; transcript_id "TCONS_00000476"; exon_number "3"; gene_name "AAEL003914"; oId "CUFF.230.10"; nearest_ref "AAEL003914-RA"; class_code "j"; tss_id "TSS363";
supercont1.100	Cufflinks	exon	2528980	2529009	.	+	.	gene_id "XLOC_000279"; transcript_id "TCONS_00000476"; exon_number "4"; gene_name "AAEL003914"; oId "CUFF.230.10"; nearest_ref "AAEL003914-RA"; class_code "j"; tss_id "TSS363";
supercont1.100	Cufflinks	exon	2530412	2530510	.	+	.	gene_id "XLOC_000279"; transcript_id "TCONS_00000476"; exon_number "5"; gene_name "AAEL003914"; oId "CUFF.230.10"; nearest_ref "AAEL003914-RA"; class_code "j"; tss_id "TSS363";
supercont1.100	Cufflinks	exon	2531044	2531182	.	+	.	gene_id "XLOC_000279"; transcript_id "TCONS_00000476"; exon_number "6"; gene_name "AAEL003914"; oId "CUFF.230.10"; nearest_ref "AAEL003914-RA"; class_code "j"; tss_id "TSS363";
supercont1.100	Cufflinks	exon	2557169	2557288	.	+	.	gene_id "XLOC_000279"; transcript_id "TCONS_00000476"; exon_number "7"; gene_name "AAEL003914"; oId "CUFF.230.10"; nearest_ref "AAEL003914-RA"; class_code "j"; tss_id "TSS363";
supercont1.100	Cufflinks	exon	2557348	2557470	.	+	.	gene_id "XLOC_000279"; transcript_id "TCONS_00000476"; exon_number "8"; gene_name "AAEL003914"; oId "CUFF.230.10"; nearest_ref "AAEL003914-RA"; class_code "j"; tss_id "TSS363";
supercont1.100	Cufflinks	exon	2557533	2557816	.	+	.	gene_id "XLOC_000279"; transcript_id "TCONS_00000476"; exon_number "9"; gene_name "AAEL003914"; oId "CUFF.230.10"; nearest_ref "AAEL003914-RA"; class_code "j"; tss_id "TSS363";
supercont1.100	Cufflinks	exon	2583034	2586268	.	+	.	gene_id "XLOC_000279"; transcript_id "TCONS_00000476"; exon_number "10"; gene_name "AAEL003914"; oId "CUFF.230.10"; nearest_ref "AAEL003914-RA"; class_code "j"; tss_id "TSS363";
supercont1.100	Cufflinks	exon	2547638	2547680	.	+	.	gene_id "XLOC_000279"; transcript_id "TCONS_00000479"; exon_number "1"; gene_name "AAEL003914"; oId "CUFF.230.12"; nearest_ref "AAEL003914-RA"; class_code "j"; tss_id "TSS364";
supercont1.100	Cufflinks	exon	2557166	2557288	.	+	.	gene_id "XLOC_000279"; transcript_id "TCONS_00000479"; exon_number "2"; gene_name "AAEL003914"; oId "CUFF.230.12"; nearest_ref "AAEL003914-RA"; class_code "j"; tss_id "TSS364";
supercont1.100	Cufflinks	exon	2557348	2557470	.	+	.	gene_id "XLOC_000279"; transcript_id "TCONS_00000479"; exon_number "3"; gene_name "AAEL003914"; oId "CUFF.230.12"; nearest_ref "AAEL003914-RA"; class_code "j"; tss_id "TSS364";
supercont1.100	Cufflinks	exon	2557533	2557816	.	+	.	gene_id "XLOC_000279"; transcript_id "TCONS_00000479"; exon_number "4"; gene_name "AAEL003914"; oId "CUFF.230.12"; nearest_ref "AAEL003914-RA"; class_code "j"; tss_id "TSS364";
supercont1.100	Cufflinks	exon	2583034	2586268	.	+	.	gene_id "XLOC_000279"; transcript_id "TCONS_00000479"; exon_number "5"; gene_name "AAEL003914"; oId "CUFF.230.12"; nearest_ref "AAEL003914-RA"; class_code "j"; tss_id "TSS364";
supercont1.100	Cufflinks	exon	460313	460320	.	-	.	gene_id "XLOC_000282"; transcript_id "TCONS_00000481"; exon_number "1"; gene_name "AAEL003909"; oId "CUFF.206.1"; nearest_ref "AAEL003909-RA"; class_code "j"; tss_id "TSS367";
supercont1.100	Cufflinks	exon	473131	473569	.	-	.	gene_id "XLOC_000282"; transcript_id "TCONS_00000481"; exon_number "2"; gene_name "AAEL003909"; oId "CUFF.206.1"; nearest_ref "AAEL003909-RA"; class_code "j"; tss_id "TSS367";
supercont1.100	Cufflinks	exon	473724	474048	.	-	.	gene_id "XLOC_000282"; transcript_id "TCONS_00000481"; exon_number "3"; gene_name "AAEL003909"; oId "CUFF.206.1"; nearest_ref "AAEL003909-RA"; class_code "j"; tss_id "TSS367";
supercont1.100	Cufflinks	exon	493215	493776	.	-	.	gene_id "XLOC_000282"; transcript_id "TCONS_00000481"; exon_number "4"; gene_name "AAEL003909"; oId "CUFF.206.1"; nearest_ref "AAEL003909-RA"; class_code "j"; tss_id "TSS367";
supercont1.100	Cufflinks	exon	600792	600799	.	-	.	gene_id "XLOC_000283"; transcript_id "TCONS_00000483"; exon_number "1"; gene_name "AAEL003913"; oId "CUFF.209.1"; nearest_ref "AAEL003913-RA"; class_code "j"; tss_id "TSS369";
supercont1.100	Cufflinks	exon	606328	606589	.	-	.	gene_id "XLOC_000283"; transcript_id "TCONS_00000483"; exon_number "2"; gene_name "AAEL003913"; oId "CUFF.209.1"; nearest_ref "AAEL003913-RA"; class_code "j"; tss_id "TSS369";
supercont1.100	Cufflinks	exon	606651	606845	.	-	.	gene_id "XLOC_000283"; transcript_id "TCONS_00000483"; exon_number "3"; gene_name "AAEL003913"; oId "CUFF.209.1"; nearest_ref "AAEL003913-RA"; class_code "j"; tss_id "TSS369";
supercont1.100	Cufflinks	exon	609547	610521	.	-	.	gene_id "XLOC_000283"; transcript_id "TCONS_00000483"; exon_number "4"; gene_name "AAEL003913"; oId "CUFF.209.1"; nearest_ref "AAEL003913-RA"; class_code "j"; tss_id "TSS369";
supercont1.100	Cufflinks	exon	610589	610715	.	-	.	gene_id "XLOC_000283"; transcript_id "TCONS_00000483"; exon_number "5"; gene_name "AAEL003913"; oId "CUFF.209.1"; nearest_ref "AAEL003913-RA"; class_code "j"; tss_id "TSS369";
supercont1.100	Cufflinks	exon	631215	632136	.	-	.	gene_id "XLOC_000284"; transcript_id "TCONS_00000485"; exon_number "1"; gene_name "AAEL003922"; oId "CUFF.211.1"; nearest_ref "AAEL003922-RA"; class_code "j"; tss_id "TSS370";
supercont1.100	Cufflinks	exon	632201	632399	.	-	.	gene_id "XLOC_000284"; transcript_id "TCONS_00000485"; exon_number "2"; gene_name "AAEL003922"; oId "CUFF.211.1"; nearest_ref "AAEL003922-RA"; class_code "j"; tss_id "TSS370";
supercont1.100	Cufflinks	exon	635614	636475	.	-	.	gene_id "XLOC_000284"; transcript_id "TCONS_00000485"; exon_number "3"; gene_name "AAEL003922"; oId "CUFF.211.1"; nearest_ref "AAEL003922-RA"; class_code "j"; tss_id "TSS370";
supercont1.100	Cufflinks	exon	636534	636951	.	-	.	gene_id "XLOC_000284"; transcript_id "TCONS_00000485"; exon_number "4"; gene_name "AAEL003922"; oId "CUFF.211.1"; nearest_ref "AAEL003922-RA"; class_code "j"; tss_id "TSS370";
supercont1.100	Cufflinks	exon	637013	637276	.	-	.	gene_id "XLOC_000284"; transcript_id "TCONS_00000485"; exon_number "5"; gene_name "AAEL003922"; oId "CUFF.211.1"; nearest_ref "AAEL003922-RA"; class_code "j"; tss_id "TSS370";
supercont1.100	Cufflinks	exon	637340	637578	.	-	.	gene_id "XLOC_000284"; transcript_id "TCONS_00000485"; exon_number "6"; gene_name "AAEL003922"; oId "CUFF.211.1"; nearest_ref "AAEL003922-RA"; class_code "j"; tss_id "TSS370";
supercont1.100	Cufflinks	exon	657549	658168	.	-	.	gene_id "XLOC_000285"; transcript_id "TCONS_00000489"; exon_number "1"; gene_name "AAEL003911"; oId "CUFF.213.1"; nearest_ref "AAEL003911-RA"; class_code "j"; tss_id "TSS372";
supercont1.100	Cufflinks	exon	658229	658479	.	-	.	gene_id "XLOC_000285"; transcript_id "TCONS_00000489"; exon_number "2"; gene_name "AAEL003911"; oId "CUFF.213.1"; nearest_ref "AAEL003911-RA"; class_code "j"; tss_id "TSS372";
supercont1.100	Cufflinks	exon	658543	658645	.	-	.	gene_id "XLOC_000285"; transcript_id "TCONS_00000489"; exon_number "3"; gene_name "AAEL003911"; oId "CUFF.213.1"; nearest_ref "AAEL003911-RA"; class_code "j"; tss_id "TSS372";
supercont1.100	Cufflinks	exon	660118	660983	.	-	.	gene_id "XLOC_000285"; transcript_id "TCONS_00000489"; exon_number "4"; gene_name "AAEL003911"; oId "CUFF.213.1"; nearest_ref "AAEL003911-RA"; class_code "j"; tss_id "TSS372";
supercont1.100	Cufflinks	exon	661122	662546	.	-	.	gene_id "XLOC_000285"; transcript_id "TCONS_00000489"; exon_number "5"; gene_name "AAEL003911"; oId "CUFF.213.1"; nearest_ref "AAEL003911-RA"; class_code "j"; tss_id "TSS372";
supercont1.100	Cufflinks	exon	662612	663164	.	-	.	gene_id "XLOC_000285"; transcript_id "TCONS_00000489"; exon_number "6"; gene_name "AAEL003911"; oId "CUFF.213.1"; nearest_ref "AAEL003911-RA"; class_code "j"; tss_id "TSS372";
supercont1.100	Cufflinks	exon	708896	710263	.	-	.	gene_id "XLOC_000286"; transcript_id "TCONS_00000492"; exon_number "1"; gene_name "AAEL003906"; oId "CUFF.215.2"; nearest_ref "AAEL003906-RA"; class_code "j"; tss_id "TSS375";
supercont1.100	Cufflinks	exon	710323	710511	.	-	.	gene_id "XLOC_000286"; transcript_id "TCONS_00000492"; exon_number "2"; gene_name "AAEL003906"; oId "CUFF.215.2"; nearest_ref "AAEL003906-RA"; class_code "j"; tss_id "TSS375";
supercont1.100	Cufflinks	exon	1283282	1283734	.	-	.	gene_id "XLOC_000288"; transcript_id "TCONS_00000494"; exon_number "1"; gene_name "AAEL003905"; oId "CUFF.225.3"; nearest_ref "AAEL003905-RA"; class_code "j"; tss_id "TSS377";
supercont1.100	Cufflinks	exon	1283803	1283972	.	-	.	gene_id "XLOC_000288"; transcript_id "TCONS_00000494"; exon_number "2"; gene_name "AAEL003905"; oId "CUFF.225.3"; nearest_ref "AAEL003905-RA"; class_code "j"; tss_id "TSS377";
supercont1.100	Cufflinks	exon	1284808	1284976	.	-	.	gene_id "XLOC_000288"; transcript_id "TCONS_00000494"; exon_number "3"; gene_name "AAEL003905"; oId "CUFF.225.3"; nearest_ref "AAEL003905-RA"; class_code "j"; tss_id "TSS377";
supercont1.100	Cufflinks	exon	1285891	1286076	.	-	.	gene_id "XLOC_000288"; transcript_id "TCONS_00000494"; exon_number "4"; gene_name "AAEL003905"; oId "CUFF.225.3"; nearest_ref "AAEL003905-RA"; class_code "j"; tss_id "TSS377";
supercont1.100	Cufflinks	exon	1298883	1299055	.	-	.	gene_id "XLOC_000288"; transcript_id "TCONS_00000494"; exon_number "5"; gene_name "AAEL003905"; oId "CUFF.225.3"; nearest_ref "AAEL003905-RA"; class_code "j"; tss_id "TSS377";
supercont1.100	Cufflinks	exon	1299494	1299686	.	-	.	gene_id "XLOC_000288"; transcript_id "TCONS_00000494"; exon_number "6"; gene_name "AAEL003905"; oId "CUFF.225.3"; nearest_ref "AAEL003905-RA"; class_code "j"; tss_id "TSS377";
supercont1.100	Cufflinks	exon	1300308	1300651	.	-	.	gene_id "XLOC_000288"; transcript_id "TCONS_00000494"; exon_number "7"; gene_name "AAEL003905"; oId "CUFF.225.3"; nearest_ref "AAEL003905-RA"; class_code "j"; tss_id "TSS377";
supercont1.100	Cufflinks	exon	1305605	1305776	.	-	.	gene_id "XLOC_000288"; transcript_id "TCONS_00000494"; exon_number "8"; gene_name "AAEL003905"; oId "CUFF.225.3"; nearest_ref "AAEL003905-RA"; class_code "j"; tss_id "TSS377";
supercont1.100	Cufflinks	exon	1306476	1306607	.	-	.	gene_id "XLOC_000288"; transcript_id "TCONS_00000494"; exon_number "9"; gene_name "AAEL003905"; oId "CUFF.225.3"; nearest_ref "AAEL003905-RA"; class_code "j"; tss_id "TSS377";
supercont1.100	Cufflinks	exon	1283282	1283734	.	-	.	gene_id "XLOC_000288"; transcript_id "TCONS_00000495"; exon_number "1"; gene_name "AAEL003905"; oId "CUFF.225.1"; nearest_ref "AAEL003905-RA"; class_code "j"; tss_id "TSS377";
supercont1.100	Cufflinks	exon	1283803	1283972	.	-	.	gene_id "XLOC_000288"; transcript_id "TCONS_00000495"; exon_number "2"; gene_name "AAEL003905"; oId "CUFF.225.1"; nearest_ref "AAEL003905-RA"; class_code "j"; tss_id "TSS377";
supercont1.100	Cufflinks	exon	1284808	1284976	.	-	.	gene_id "XLOC_000288"; transcript_id "TCONS_00000495"; exon_number "3"; gene_name "AAEL003905"; oId "CUFF.225.1"; nearest_ref "AAEL003905-RA"; class_code "j"; tss_id "TSS377";
supercont1.100	Cufflinks	exon	1285891	1286076	.	-	.	gene_id "XLOC_000288"; transcript_id "TCONS_00000495"; exon_number "4"; gene_name "AAEL003905"; oId "CUFF.225.1"; nearest_ref "AAEL003905-RA"; class_code "j"; tss_id "TSS377";
supercont1.100	Cufflinks	exon	1298883	1299055	.	-	.	gene_id "XLOC_000288"; transcript_id "TCONS_00000495"; exon_number "5"; gene_name "AAEL003905"; oId "CUFF.225.1"; nearest_ref "AAEL003905-RA"; class_code "j"; tss_id "TSS377";
supercont1.100	Cufflinks	exon	1305605	1305782	.	-	.	gene_id "XLOC_000288"; transcript_id "TCONS_00000495"; exon_number "6"; gene_name "AAEL003905"; oId "CUFF.225.1"; nearest_ref "AAEL003905-RA"; class_code "j"; tss_id "TSS377";
supercont1.100	Cufflinks	exon	1306476	1306612	.	-	.	gene_id "XLOC_000288"; transcript_id "TCONS_00000495"; exon_number "7"; gene_name "AAEL003905"; oId "CUFF.225.1"; nearest_ref "AAEL003905-RA"; class_code "j"; tss_id "TSS377";
supercont1.100	Cufflinks	exon	1283282	1283734	.	-	.	gene_id "XLOC_000288"; transcript_id "TCONS_00000496"; exon_number "1"; gene_name "AAEL003905"; oId "CUFF.225.2"; nearest_ref "AAEL003905-RA"; class_code "j"; tss_id "TSS377";
supercont1.100	Cufflinks	exon	1283803	1283972	.	-	.	gene_id "XLOC_000288"; transcript_id "TCONS_00000496"; exon_number "2"; gene_name "AAEL003905"; oId "CUFF.225.2"; nearest_ref "AAEL003905-RA"; class_code "j"; tss_id "TSS377";
supercont1.100	Cufflinks	exon	1284808	1284976	.	-	.	gene_id "XLOC_000288"; transcript_id "TCONS_00000496"; exon_number "3"; gene_name "AAEL003905"; oId "CUFF.225.2"; nearest_ref "AAEL003905-RA"; class_code "j"; tss_id "TSS377";
supercont1.100	Cufflinks	exon	1285891	1286076	.	-	.	gene_id "XLOC_000288"; transcript_id "TCONS_00000496"; exon_number "4"; gene_name "AAEL003905"; oId "CUFF.225.2"; nearest_ref "AAEL003905-RA"; class_code "j"; tss_id "TSS377";
supercont1.100	Cufflinks	exon	1298883	1299055	.	-	.	gene_id "XLOC_000288"; transcript_id "TCONS_00000496"; exon_number "5"; gene_name "AAEL003905"; oId "CUFF.225.2"; nearest_ref "AAEL003905-RA"; class_code "j"; tss_id "TSS377";
supercont1.100	Cufflinks	exon	1299494	1299686	.	-	.	gene_id "XLOC_000288"; transcript_id "TCONS_00000496"; exon_number "6"; gene_name "AAEL003905"; oId "CUFF.225.2"; nearest_ref "AAEL003905-RA"; class_code "j"; tss_id "TSS377";
supercont1.100	Cufflinks	exon	1300308	1300651	.	-	.	gene_id "XLOC_000288"; transcript_id "TCONS_00000496"; exon_number "7"; gene_name "AAEL003905"; oId "CUFF.225.2"; nearest_ref "AAEL003905-RA"; class_code "j"; tss_id "TSS377";
supercont1.100	Cufflinks	exon	1305605	1305782	.	-	.	gene_id "XLOC_000288"; transcript_id "TCONS_00000496"; exon_number "8"; gene_name "AAEL003905"; oId "CUFF.225.2"; nearest_ref "AAEL003905-RA"; class_code "j"; tss_id "TSS377";
supercont1.100	Cufflinks	exon	1306481	1306624	.	-	.	gene_id "XLOC_000288"; transcript_id "TCONS_00000496"; exon_number "9"; gene_name "AAEL003905"; oId "CUFF.225.2"; nearest_ref "AAEL003905-RA"; class_code "j"; tss_id "TSS377";
supercont1.1000	Cufflinks	exon	123121	123339	.	+	.	gene_id "XLOC_000302"; transcript_id "TCONS_00000511"; exon_number "1"; gene_name "AAEL014078"; oId "CUFF.234.1"; nearest_ref "AAEL014078-RA"; class_code "j"; tss_id "TSS391";
supercont1.1000	Cufflinks	exon	132320	132426	.	+	.	gene_id "XLOC_000302"; transcript_id "TCONS_00000511"; exon_number "2"; gene_name "AAEL014078"; oId "CUFF.234.1"; nearest_ref "AAEL014078-RA"; class_code "j"; tss_id "TSS391";
supercont1.1000	Cufflinks	exon	132491	132694	.	+	.	gene_id "XLOC_000302"; transcript_id "TCONS_00000511"; exon_number "3"; gene_name "AAEL014078"; oId "CUFF.234.1"; nearest_ref "AAEL014078-RA"; class_code "j"; tss_id "TSS391";
supercont1.1000	Cufflinks	exon	132757	132970	.	+	.	gene_id "XLOC_000302"; transcript_id "TCONS_00000511"; exon_number "4"; gene_name "AAEL014078"; oId "CUFF.234.1"; nearest_ref "AAEL014078-RA"; class_code "j"; tss_id "TSS391";
supercont1.1000	Cufflinks	exon	133034	133425	.	+	.	gene_id "XLOC_000302"; transcript_id "TCONS_00000511"; exon_number "5"; gene_name "AAEL014078"; oId "CUFF.234.1"; nearest_ref "AAEL014078-RA"; class_code "j"; tss_id "TSS391";
supercont1.1000	Cufflinks	exon	133484	133634	.	+	.	gene_id "XLOC_000302"; transcript_id "TCONS_00000511"; exon_number "6"; gene_name "AAEL014078"; oId "CUFF.234.1"; nearest_ref "AAEL014078-RA"; class_code "j"; tss_id "TSS391";
supercont1.1000	Cufflinks	exon	133697	133941	.	+	.	gene_id "XLOC_000302"; transcript_id "TCONS_00000511"; exon_number "7"; gene_name "AAEL014078"; oId "CUFF.234.1"; nearest_ref "AAEL014078-RA"; class_code "j"; tss_id "TSS391";
supercont1.1003	Cufflinks	exon	84649	84966	.	+	.	gene_id "XLOC_000329"; transcript_id "TCONS_00000542"; exon_number "1"; gene_name "AAEL014091"; oId "CUFF.259.1"; nearest_ref "AAEL014091-RA"; class_code "j"; tss_id "TSS421";
supercont1.1003	Cufflinks	exon	96788	97006	.	+	.	gene_id "XLOC_000329"; transcript_id "TCONS_00000542"; exon_number "2"; gene_name "AAEL014091"; oId "CUFF.259.1"; nearest_ref "AAEL014091-RA"; class_code "j"; tss_id "TSS421";
supercont1.1003	Cufflinks	exon	97078	97414	.	+	.	gene_id "XLOC_000329"; transcript_id "TCONS_00000542"; exon_number "3"; gene_name "AAEL014091"; oId "CUFF.259.1"; nearest_ref "AAEL014091-RA"; class_code "j"; tss_id "TSS421";
supercont1.1003	Cufflinks	exon	230361	230867	.	+	.	gene_id "XLOC_000333"; transcript_id "TCONS_00000549"; exon_number "1"; gene_name "AAEL014092"; oId "CUFF.263.3"; nearest_ref "AAEL014092-RA"; class_code "j"; tss_id "TSS425";
supercont1.1003	Cufflinks	exon	241864	242195	.	+	.	gene_id "XLOC_000333"; transcript_id "TCONS_00000549"; exon_number "2"; gene_name "AAEL014092"; oId "CUFF.263.3"; nearest_ref "AAEL014092-RA"; class_code "j"; tss_id "TSS425";
supercont1.1003	Cufflinks	exon	272946	273006	.	+	.	gene_id "XLOC_000333"; transcript_id "TCONS_00000549"; exon_number "3"; gene_name "AAEL014092"; oId "CUFF.263.3"; nearest_ref "AAEL014092-RA"; class_code "j"; tss_id "TSS425";
supercont1.1003	Cufflinks	exon	278697	278771	.	+	.	gene_id "XLOC_000333"; transcript_id "TCONS_00000549"; exon_number "4"; gene_name "AAEL014092"; oId "CUFF.263.3"; nearest_ref "AAEL014092-RA"; class_code "j"; tss_id "TSS425";
supercont1.1003	Cufflinks	exon	294546	294821	.	+	.	gene_id "XLOC_000333"; transcript_id "TCONS_00000549"; exon_number "5"; gene_name "AAEL014092"; oId "CUFF.263.3"; nearest_ref "AAEL014092-RA"; class_code "j"; tss_id "TSS425";
supercont1.1003	Cufflinks	exon	294906	295676	.	+	.	gene_id "XLOC_000333"; transcript_id "TCONS_00000549"; exon_number "6"; gene_name "AAEL014092"; oId "CUFF.263.3"; nearest_ref "AAEL014092-RA"; class_code "j"; tss_id "TSS425";
supercont1.1003	Cufflinks	exon	230361	230867	.	+	.	gene_id "XLOC_000333"; transcript_id "TCONS_00000551"; exon_number "1"; gene_name "AAEL014092"; oId "CUFF.263.5"; nearest_ref "AAEL014092-RA"; class_code "j"; tss_id "TSS425";
supercont1.1003	Cufflinks	exon	241884	242195	.	+	.	gene_id "XLOC_000333"; transcript_id "TCONS_00000551"; exon_number "2"; gene_name "AAEL014092"; oId "CUFF.263.5"; nearest_ref "AAEL014092-RA"; class_code "j"; tss_id "TSS425";
supercont1.1003	Cufflinks	exon	272946	273006	.	+	.	gene_id "XLOC_000333"; transcript_id "TCONS_00000551"; exon_number "3"; gene_name "AAEL014092"; oId "CUFF.263.5"; nearest_ref "AAEL014092-RA"; class_code "j"; tss_id "TSS425";
supercont1.1003	Cufflinks	exon	278697	278771	.	+	.	gene_id "XLOC_000333"; transcript_id "TCONS_00000551"; exon_number "4"; gene_name "AAEL014092"; oId "CUFF.263.5"; nearest_ref "AAEL014092-RA"; class_code "j"; tss_id "TSS425";
supercont1.1003	Cufflinks	exon	294546	294821	.	+	.	gene_id "XLOC_000333"; transcript_id "TCONS_00000551"; exon_number "5"; gene_name "AAEL014092"; oId "CUFF.263.5"; nearest_ref "AAEL014092-RA"; class_code "j"; tss_id "TSS425";
supercont1.1003	Cufflinks	exon	294906	295676	.	+	.	gene_id "XLOC_000333"; transcript_id "TCONS_00000551"; exon_number "6"; gene_name "AAEL014092"; oId "CUFF.263.5"; nearest_ref "AAEL014092-RA"; class_code "j"; tss_id "TSS425";
supercont1.1003	Cufflinks	exon	230361	230867	.	+	.	gene_id "XLOC_000333"; transcript_id "TCONS_00000547"; exon_number "1"; gene_name "AAEL014092"; oId "CUFF.263.1"; nearest_ref "AAEL014092-RA"; class_code "j"; tss_id "TSS425";
supercont1.1003	Cufflinks	exon	241777	242195	.	+	.	gene_id "XLOC_000333"; transcript_id "TCONS_00000547"; exon_number "2"; gene_name "AAEL014092"; oId "CUFF.263.1"; nearest_ref "AAEL014092-RA"; class_code "j"; tss_id "TSS425";
supercont1.1003	Cufflinks	exon	272946	273006	.	+	.	gene_id "XLOC_000333"; transcript_id "TCONS_00000547"; exon_number "3"; gene_name "AAEL014092"; oId "CUFF.263.1"; nearest_ref "AAEL014092-RA"; class_code "j"; tss_id "TSS425";
supercont1.1003	Cufflinks	exon	278697	278771	.	+	.	gene_id "XLOC_000333"; transcript_id "TCONS_00000547"; exon_number "4"; gene_name "AAEL014092"; oId "CUFF.263.1"; nearest_ref "AAEL014092-RA"; class_code "j"; tss_id "TSS425";
supercont1.1003	Cufflinks	exon	294546	294821	.	+	.	gene_id "XLOC_000333"; transcript_id "TCONS_00000547"; exon_number "5"; gene_name "AAEL014092"; oId "CUFF.263.1"; nearest_ref "AAEL014092-RA"; class_code "j"; tss_id "TSS425";
supercont1.1003	Cufflinks	exon	294906	295676	.	+	.	gene_id "XLOC_000333"; transcript_id "TCONS_00000547"; exon_number "6"; gene_name "AAEL014092"; oId "CUFF.263.1"; nearest_ref "AAEL014092-RA"; class_code "j"; tss_id "TSS425";
supercont1.1003	Cufflinks	exon	13773	14819	.	-	.	gene_id "XLOC_000335"; transcript_id "TCONS_00000556"; exon_number "1"; gene_name "AAEL014087"; oId "CUFF.257.1"; nearest_ref "AAEL014087-RA"; class_code "j"; tss_id "TSS429";
supercont1.1003	Cufflinks	exon	33334	33486	.	-	.	gene_id "XLOC_000335"; transcript_id "TCONS_00000556"; exon_number "2"; gene_name "AAEL014087"; oId "CUFF.257.1"; nearest_ref "AAEL014087-RA"; class_code "j"; tss_id "TSS429";
supercont1.1003	Cufflinks	exon	49423	50300	.	-	.	gene_id "XLOC_000335"; transcript_id "TCONS_00000556"; exon_number "3"; gene_name "AAEL014087"; oId "CUFF.257.1"; nearest_ref "AAEL014087-RA"; class_code "j"; tss_id "TSS429";
supercont1.1003	Cufflinks	exon	60707	60734	.	-	.	gene_id "XLOC_000335"; transcript_id "TCONS_00000556"; exon_number "4"; gene_name "AAEL014087"; oId "CUFF.257.1"; nearest_ref "AAEL014087-RA"; class_code "j"; tss_id "TSS429";
supercont1.1003	Cufflinks	exon	13773	14819	.	-	.	gene_id "XLOC_000335"; transcript_id "TCONS_00000557"; exon_number "1"; gene_name "AAEL014089"; oId "CUFF.257.2"; nearest_ref "AAEL014089-RA"; class_code "j"; tss_id "TSS430";
supercont1.1003	Cufflinks	exon	73799	73951	.	-	.	gene_id "XLOC_000335"; transcript_id "TCONS_00000557"; exon_number "2"; gene_name "AAEL014089"; oId "CUFF.257.2"; nearest_ref "AAEL014089-RA"; class_code "j"; tss_id "TSS430";
supercont1.1003	Cufflinks	exon	74020	74835	.	-	.	gene_id "XLOC_000335"; transcript_id "TCONS_00000557"; exon_number "3"; gene_name "AAEL014089"; oId "CUFF.257.2"; nearest_ref "AAEL014089-RA"; class_code "j"; tss_id "TSS430";
supercont1.1003	Cufflinks	exon	110981	111362	.	-	.	gene_id "XLOC_000337"; transcript_id "TCONS_00000562"; exon_number "1"; gene_name "AAEL014084"; oId "CUFF.260.1"; nearest_ref "AAEL014084-RA"; class_code "j"; tss_id "TSS432";
supercont1.1003	Cufflinks	exon	111429	111566	.	-	.	gene_id "XLOC_000337"; transcript_id "TCONS_00000562"; exon_number "2"; gene_name "AAEL014084"; oId "CUFF.260.1"; nearest_ref "AAEL014084-RA"; class_code "j"; tss_id "TSS432";
supercont1.1003	Cufflinks	exon	127083	128281	.	-	.	gene_id "XLOC_000337"; transcript_id "TCONS_00000562"; exon_number "3"; gene_name "AAEL014084"; oId "CUFF.260.1"; nearest_ref "AAEL014084-RA"; class_code "j"; tss_id "TSS432";
supercont1.1003	Cufflinks	exon	128344	128503	.	-	.	gene_id "XLOC_000337"; transcript_id "TCONS_00000562"; exon_number "4"; gene_name "AAEL014084"; oId "CUFF.260.1"; nearest_ref "AAEL014084-RA"; class_code "j"; tss_id "TSS432";
supercont1.1003	Cufflinks	exon	129029	130005	.	-	.	gene_id "XLOC_000337"; transcript_id "TCONS_00000562"; exon_number "5"; gene_name "AAEL014084"; oId "CUFF.260.1"; nearest_ref "AAEL014084-RA"; class_code "j"; tss_id "TSS432";
supercont1.1003	Cufflinks	exon	146707	147209	.	-	.	gene_id "XLOC_000337"; transcript_id "TCONS_00000562"; exon_number "6"; gene_name "AAEL014084"; oId "CUFF.260.1"; nearest_ref "AAEL014084-RA"; class_code "j"; tss_id "TSS432";
supercont1.1003	Cufflinks	exon	147271	147574	.	-	.	gene_id "XLOC_000337"; transcript_id "TCONS_00000562"; exon_number "7"; gene_name "AAEL014084"; oId "CUFF.260.1"; nearest_ref "AAEL014084-RA"; class_code "j"; tss_id "TSS432";
supercont1.1004	Cufflinks	exon	23318	23779	.	+	.	gene_id "XLOC_000339"; transcript_id "TCONS_00000565"; exon_number "1"; gene_name "AAEL014094"; oId "CUFF.265.1"; nearest_ref "AAEL014094-RA"; class_code "j"; tss_id "TSS435";
supercont1.1004	Cufflinks	exon	32313	33008	.	+	.	gene_id "XLOC_000339"; transcript_id "TCONS_00000565"; exon_number "2"; gene_name "AAEL014094"; oId "CUFF.265.1"; nearest_ref "AAEL014094-RA"; class_code "j"; tss_id "TSS435";
supercont1.1004	Cufflinks	exon	33071	33143	.	+	.	gene_id "XLOC_000339"; transcript_id "TCONS_00000565"; exon_number "3"; gene_name "AAEL014094"; oId "CUFF.265.1"; nearest_ref "AAEL014094-RA"; class_code "j"; tss_id "TSS435";
supercont1.1004	Cufflinks	exon	33209	33461	.	+	.	gene_id "XLOC_000339"; transcript_id "TCONS_00000565"; exon_number "4"; gene_name "AAEL014094"; oId "CUFF.265.1"; nearest_ref "AAEL014094-RA"; class_code "j"; tss_id "TSS435";
supercont1.1004	Cufflinks	exon	33521	33696	.	+	.	gene_id "XLOC_000339"; transcript_id "TCONS_00000565"; exon_number "5"; gene_name "AAEL014094"; oId "CUFF.265.1"; nearest_ref "AAEL014094-RA"; class_code "j"; tss_id "TSS435";
supercont1.1004	Cufflinks	exon	33777	34933	.	+	.	gene_id "XLOC_000339"; transcript_id "TCONS_00000565"; exon_number "6"; gene_name "AAEL014094"; oId "CUFF.265.1"; nearest_ref "AAEL014094-RA"; class_code "j"; tss_id "TSS435";
supercont1.1004	Cufflinks	exon	134937	135174	.	+	.	gene_id "XLOC_000343"; transcript_id "TCONS_00000573"; exon_number "1"; gene_name "AAEL014093"; oId "CUFF.270.2"; nearest_ref "AAEL014093-RA"; class_code "j"; tss_id "TSS441";
supercont1.1004	Cufflinks	exon	135453	135628	.	+	.	gene_id "XLOC_000343"; transcript_id "TCONS_00000573"; exon_number "2"; gene_name "AAEL014093"; oId "CUFF.270.2"; nearest_ref "AAEL014093-RA"; class_code "j"; tss_id "TSS441";
supercont1.1004	Cufflinks	exon	141930	142753	.	+	.	gene_id "XLOC_000343"; transcript_id "TCONS_00000573"; exon_number "3"; gene_name "AAEL014093"; oId "CUFF.270.2"; nearest_ref "AAEL014093-RA"; class_code "j"; tss_id "TSS441";
supercont1.1004	Cufflinks	exon	144909	145057	.	+	.	gene_id "XLOC_000343"; transcript_id "TCONS_00000573"; exon_number "4"; gene_name "AAEL014093"; oId "CUFF.270.2"; nearest_ref "AAEL014093-RA"; class_code "j"; tss_id "TSS441";
supercont1.1004	Cufflinks	exon	145119	145224	.	+	.	gene_id "XLOC_000343"; transcript_id "TCONS_00000573"; exon_number "5"; gene_name "AAEL014093"; oId "CUFF.270.2"; nearest_ref "AAEL014093-RA"; class_code "j"; tss_id "TSS441";
supercont1.1004	Cufflinks	exon	145291	145962	.	+	.	gene_id "XLOC_000343"; transcript_id "TCONS_00000573"; exon_number "6"; gene_name "AAEL014093"; oId "CUFF.270.2"; nearest_ref "AAEL014093-RA"; class_code "j"; tss_id "TSS441";
supercont1.1004	Cufflinks	exon	146023	146178	.	+	.	gene_id "XLOC_000343"; transcript_id "TCONS_00000573"; exon_number "7"; gene_name "AAEL014093"; oId "CUFF.270.2"; nearest_ref "AAEL014093-RA"; class_code "j"; tss_id "TSS441";
supercont1.1004	Cufflinks	exon	146530	146693	.	+	.	gene_id "XLOC_000343"; transcript_id "TCONS_00000573"; exon_number "8"; gene_name "AAEL014093"; oId "CUFF.270.2"; nearest_ref "AAEL014093-RA"; class_code "j"; tss_id "TSS441";
supercont1.1004	Cufflinks	exon	146751	147009	.	+	.	gene_id "XLOC_000343"; transcript_id "TCONS_00000573"; exon_number "9"; gene_name "AAEL014093"; oId "CUFF.270.2"; nearest_ref "AAEL014093-RA"; class_code "j"; tss_id "TSS441";
supercont1.1004	Cufflinks	exon	147076	147290	.	+	.	gene_id "XLOC_000343"; transcript_id "TCONS_00000573"; exon_number "10"; gene_name "AAEL014093"; oId "CUFF.270.2"; nearest_ref "AAEL014093-RA"; class_code "j"; tss_id "TSS441";
supercont1.1004	Cufflinks	exon	161268	161797	.	+	.	gene_id "XLOC_000343"; transcript_id "TCONS_00000573"; exon_number "11"; gene_name "AAEL014093"; oId "CUFF.270.2"; nearest_ref "AAEL014093-RA"; class_code "j"; tss_id "TSS441";
supercont1.1004	Cufflinks	exon	165328	165425	.	+	.	gene_id "XLOC_000343"; transcript_id "TCONS_00000573"; exon_number "12"; gene_name "AAEL014093"; oId "CUFF.270.2"; nearest_ref "AAEL014093-RA"; class_code "j"; tss_id "TSS441";
supercont1.1004	Cufflinks	exon	165496	166196	.	+	.	gene_id "XLOC_000343"; transcript_id "TCONS_00000573"; exon_number "13"; gene_name "AAEL014093"; oId "CUFF.270.2"; nearest_ref "AAEL014093-RA"; class_code "j"; tss_id "TSS441";
supercont1.1004	Cufflinks	exon	134937	135174	.	+	.	gene_id "XLOC_000343"; transcript_id "TCONS_00000572"; exon_number "1"; gene_name "AAEL014093"; oId "CUFF.270.1"; nearest_ref "AAEL014093-RA"; class_code "j"; tss_id "TSS441";
supercont1.1004	Cufflinks	exon	135465	135628	.	+	.	gene_id "XLOC_000343"; transcript_id "TCONS_00000572"; exon_number "2"; gene_name "AAEL014093"; oId "CUFF.270.1"; nearest_ref "AAEL014093-RA"; class_code "j"; tss_id "TSS441";
supercont1.1004	Cufflinks	exon	141930	142753	.	+	.	gene_id "XLOC_000343"; transcript_id "TCONS_00000572"; exon_number "3"; gene_name "AAEL014093"; oId "CUFF.270.1"; nearest_ref "AAEL014093-RA"; class_code "j"; tss_id "TSS441";
supercont1.1004	Cufflinks	exon	144909	145057	.	+	.	gene_id "XLOC_000343"; transcript_id "TCONS_00000572"; exon_number "4"; gene_name "AAEL014093"; oId "CUFF.270.1"; nearest_ref "AAEL014093-RA"; class_code "j"; tss_id "TSS441";
supercont1.1004	Cufflinks	exon	145119	145224	.	+	.	gene_id "XLOC_000343"; transcript_id "TCONS_00000572"; exon_number "5"; gene_name "AAEL014093"; oId "CUFF.270.1"; nearest_ref "AAEL014093-RA"; class_code "j"; tss_id "TSS441";
supercont1.1004	Cufflinks	exon	145291	145962	.	+	.	gene_id "XLOC_000343"; transcript_id "TCONS_00000572"; exon_number "6"; gene_name "AAEL014093"; oId "CUFF.270.1"; nearest_ref "AAEL014093-RA"; class_code "j"; tss_id "TSS441";
supercont1.1004	Cufflinks	exon	146023	146178	.	+	.	gene_id "XLOC_000343"; transcript_id "TCONS_00000572"; exon_number "7"; gene_name "AAEL014093"; oId "CUFF.270.1"; nearest_ref "AAEL014093-RA"; class_code "j"; tss_id "TSS441";
supercont1.1004	Cufflinks	exon	146530	146693	.	+	.	gene_id "XLOC_000343"; transcript_id "TCONS_00000572"; exon_number "8"; gene_name "AAEL014093"; oId "CUFF.270.1"; nearest_ref "AAEL014093-RA"; class_code "j"; tss_id "TSS441";
supercont1.1004	Cufflinks	exon	146751	147009	.	+	.	gene_id "XLOC_000343"; transcript_id "TCONS_00000572"; exon_number "9"; gene_name "AAEL014093"; oId "CUFF.270.1"; nearest_ref "AAEL014093-RA"; class_code "j"; tss_id "TSS441";
supercont1.1004	Cufflinks	exon	147076	147290	.	+	.	gene_id "XLOC_000343"; transcript_id "TCONS_00000572"; exon_number "10"; gene_name "AAEL014093"; oId "CUFF.270.1"; nearest_ref "AAEL014093-RA"; class_code "j"; tss_id "TSS441";
supercont1.1004	Cufflinks	exon	161268	161797	.	+	.	gene_id "XLOC_000343"; transcript_id "TCONS_00000572"; exon_number "11"; gene_name "AAEL014093"; oId "CUFF.270.1"; nearest_ref "AAEL014093-RA"; class_code "j"; tss_id "TSS441";
supercont1.1004	Cufflinks	exon	165328	165425	.	+	.	gene_id "XLOC_000343"; transcript_id "TCONS_00000572"; exon_number "12"; gene_name "AAEL014093"; oId "CUFF.270.1"; nearest_ref "AAEL014093-RA"; class_code "j"; tss_id "TSS441";
supercont1.1004	Cufflinks	exon	165496	166196	.	+	.	gene_id "XLOC_000343"; transcript_id "TCONS_00000572"; exon_number "13"; gene_name "AAEL014093"; oId "CUFF.270.1"; nearest_ref "AAEL014093-RA"; class_code "j"; tss_id "TSS441";
supercont1.1004	Cufflinks	exon	142502	142753	.	+	.	gene_id "XLOC_000343"; transcript_id "TCONS_00000575"; exon_number "1"; gene_name "AAEL014093"; oId "CUFF.270.4"; nearest_ref "AAEL014093-RA"; class_code "j"; tss_id "TSS443";
supercont1.1004	Cufflinks	exon	144909	145057	.	+	.	gene_id "XLOC_000343"; transcript_id "TCONS_00000575"; exon_number "2"; gene_name "AAEL014093"; oId "CUFF.270.4"; nearest_ref "AAEL014093-RA"; class_code "j"; tss_id "TSS443";
supercont1.1004	Cufflinks	exon	145101	145224	.	+	.	gene_id "XLOC_000343"; transcript_id "TCONS_00000575"; exon_number "3"; gene_name "AAEL014093"; oId "CUFF.270.4"; nearest_ref "AAEL014093-RA"; class_code "j"; tss_id "TSS443";
supercont1.1004	Cufflinks	exon	145291	145962	.	+	.	gene_id "XLOC_000343"; transcript_id "TCONS_00000575"; exon_number "4"; gene_name "AAEL014093"; oId "CUFF.270.4"; nearest_ref "AAEL014093-RA"; class_code "j"; tss_id "TSS443";
supercont1.1004	Cufflinks	exon	146023	146178	.	+	.	gene_id "XLOC_000343"; transcript_id "TCONS_00000575"; exon_number "5"; gene_name "AAEL014093"; oId "CUFF.270.4"; nearest_ref "AAEL014093-RA"; class_code "j"; tss_id "TSS443";
supercont1.1004	Cufflinks	exon	146530	146693	.	+	.	gene_id "XLOC_000343"; transcript_id "TCONS_00000575"; exon_number "6"; gene_name "AAEL014093"; oId "CUFF.270.4"; nearest_ref "AAEL014093-RA"; class_code "j"; tss_id "TSS443";
supercont1.1004	Cufflinks	exon	146751	147009	.	+	.	gene_id "XLOC_000343"; transcript_id "TCONS_00000575"; exon_number "7"; gene_name "AAEL014093"; oId "CUFF.270.4"; nearest_ref "AAEL014093-RA"; class_code "j"; tss_id "TSS443";
supercont1.1004	Cufflinks	exon	147076	147290	.	+	.	gene_id "XLOC_000343"; transcript_id "TCONS_00000575"; exon_number "8"; gene_name "AAEL014093"; oId "CUFF.270.4"; nearest_ref "AAEL014093-RA"; class_code "j"; tss_id "TSS443";
supercont1.1004	Cufflinks	exon	161268	161797	.	+	.	gene_id "XLOC_000343"; transcript_id "TCONS_00000575"; exon_number "9"; gene_name "AAEL014093"; oId "CUFF.270.4"; nearest_ref "AAEL014093-RA"; class_code "j"; tss_id "TSS443";
supercont1.1004	Cufflinks	exon	165328	165425	.	+	.	gene_id "XLOC_000343"; transcript_id "TCONS_00000575"; exon_number "10"; gene_name "AAEL014093"; oId "CUFF.270.4"; nearest_ref "AAEL014093-RA"; class_code "j"; tss_id "TSS443";
supercont1.1004	Cufflinks	exon	165496	166196	.	+	.	gene_id "XLOC_000343"; transcript_id "TCONS_00000575"; exon_number "11"; gene_name "AAEL014093"; oId "CUFF.270.4"; nearest_ref "AAEL014093-RA"; class_code "j"; tss_id "TSS443";
supercont1.1004	Cufflinks	exon	162206	162222	.	+	.	gene_id "XLOC_000343"; transcript_id "TCONS_00000577"; exon_number "1"; gene_name "AAEL014097"; oId "CUFF.270.6"; nearest_ref "AAEL014097-RA"; class_code "j"; tss_id "TSS445";
supercont1.1004	Cufflinks	exon	165328	165425	.	+	.	gene_id "XLOC_000343"; transcript_id "TCONS_00000577"; exon_number "2"; gene_name "AAEL014097"; oId "CUFF.270.6"; nearest_ref "AAEL014097-RA"; class_code "j"; tss_id "TSS445";
supercont1.1004	Cufflinks	exon	165496	166196	.	+	.	gene_id "XLOC_000343"; transcript_id "TCONS_00000577"; exon_number "3"; gene_name "AAEL014097"; oId "CUFF.270.6"; nearest_ref "AAEL014097-RA"; class_code "j"; tss_id "TSS445";
supercont1.1004	Cufflinks	exon	83608	83816	.	-	.	gene_id "XLOC_000345"; transcript_id "TCONS_00000579"; exon_number "1"; gene_name "AAEL014096"; oId "CUFF.268.1"; nearest_ref "AAEL014096-RA"; class_code "j"; tss_id "TSS447";
supercont1.1004	Cufflinks	exon	83865	84178	.	-	.	gene_id "XLOC_000345"; transcript_id "TCONS_00000579"; exon_number "2"; gene_name "AAEL014096"; oId "CUFF.268.1"; nearest_ref "AAEL014096-RA"; class_code "j"; tss_id "TSS447";
supercont1.1004	Cufflinks	exon	84200	84774	.	-	.	gene_id "XLOC_000345"; transcript_id "TCONS_00000579"; exon_number "3"; gene_name "AAEL014096"; oId "CUFF.268.1"; nearest_ref "AAEL014096-RA"; class_code "j"; tss_id "TSS447";
supercont1.1004	Cufflinks	exon	84780	85192	.	-	.	gene_id "XLOC_000345"; transcript_id "TCONS_00000579"; exon_number "4"; gene_name "AAEL014096"; oId "CUFF.268.1"; nearest_ref "AAEL014096-RA"; class_code "j"; tss_id "TSS447";
supercont1.1004	Cufflinks	exon	85567	86140	.	-	.	gene_id "XLOC_000345"; transcript_id "TCONS_00000579"; exon_number "5"; gene_name "AAEL014096"; oId "CUFF.268.1"; nearest_ref "AAEL014096-RA"; class_code "j"; tss_id "TSS447";
supercont1.1007	Cufflinks	exon	11310	11395	.	-	.	gene_id "XLOC_000356"; transcript_id "TCONS_00000592"; exon_number "1"; gene_name "AAEL014102"; oId "CUFF.272.2"; nearest_ref "AAEL014102-RA"; class_code "j"; tss_id "TSS460";
supercont1.1007	Cufflinks	exon	11858	12096	.	-	.	gene_id "XLOC_000356"; transcript_id "TCONS_00000592"; exon_number "2"; gene_name "AAEL014102"; oId "CUFF.272.2"; nearest_ref "AAEL014102-RA"; class_code "j"; tss_id "TSS460";
supercont1.1007	Cufflinks	exon	12990	13064	.	-	.	gene_id "XLOC_000356"; transcript_id "TCONS_00000592"; exon_number "3"; gene_name "AAEL014102"; oId "CUFF.272.2"; nearest_ref "AAEL014102-RA"; class_code "j"; tss_id "TSS460";
supercont1.1007	Cufflinks	exon	202813	203920	.	-	.	gene_id "XLOC_000356"; transcript_id "TCONS_00000592"; exon_number "4"; gene_name "AAEL014102"; oId "CUFF.272.2"; nearest_ref "AAEL014102-RA"; class_code "j"; tss_id "TSS460";
supercont1.1008	Cufflinks	exon	110650	110896	.	+	.	gene_id "XLOC_000362"; transcript_id "TCONS_00000599"; exon_number "1"; gene_name "AAEL014112"; oId "CUFF.280.1"; nearest_ref "AAEL014112-RA"; class_code "j"; tss_id "TSS466";
supercont1.1008	Cufflinks	exon	110974	111087	.	+	.	gene_id "XLOC_000362"; transcript_id "TCONS_00000599"; exon_number "2"; gene_name "AAEL014112"; oId "CUFF.280.1"; nearest_ref "AAEL014112-RA"; class_code "j"; tss_id "TSS466";
supercont1.1008	Cufflinks	exon	124099	124385	.	+	.	gene_id "XLOC_000362"; transcript_id "TCONS_00000599"; exon_number "3"; gene_name "AAEL014112"; oId "CUFF.280.1"; nearest_ref "AAEL014112-RA"; class_code "j"; tss_id "TSS466";
supercont1.1008	Cufflinks	exon	124697	125139	.	+	.	gene_id "XLOC_000362"; transcript_id "TCONS_00000599"; exon_number "4"; gene_name "AAEL014112"; oId "CUFF.280.1"; nearest_ref "AAEL014112-RA"; class_code "j"; tss_id "TSS466";
supercont1.1008	Cufflinks	exon	128868	129002	.	+	.	gene_id "XLOC_000362"; transcript_id "TCONS_00000599"; exon_number "5"; gene_name "AAEL014112"; oId "CUFF.280.1"; nearest_ref "AAEL014112-RA"; class_code "j"; tss_id "TSS466";
supercont1.1008	Cufflinks	exon	129938	130387	.	+	.	gene_id "XLOC_000362"; transcript_id "TCONS_00000599"; exon_number "6"; gene_name "AAEL014112"; oId "CUFF.280.1"; nearest_ref "AAEL014112-RA"; class_code "j"; tss_id "TSS466";
supercont1.1008	Cufflinks	exon	302080	302317	.	+	.	gene_id "XLOC_000364"; transcript_id "TCONS_00000604"; exon_number "1"; gene_name "AAEL014110"; oId "CUFF.290.1"; nearest_ref "AAEL014110-RA"; class_code "j"; tss_id "TSS470";
supercont1.1008	Cufflinks	exon	311555	311754	.	+	.	gene_id "XLOC_000364"; transcript_id "TCONS_00000604"; exon_number "2"; gene_name "AAEL014110"; oId "CUFF.290.1"; nearest_ref "AAEL014110-RA"; class_code "j"; tss_id "TSS470";
supercont1.1008	Cufflinks	exon	313589	313816	.	+	.	gene_id "XLOC_000364"; transcript_id "TCONS_00000604"; exon_number "3"; gene_name "AAEL014110"; oId "CUFF.290.1"; nearest_ref "AAEL014110-RA"; class_code "j"; tss_id "TSS470";
supercont1.1008	Cufflinks	exon	314022	315465	.	+	.	gene_id "XLOC_000364"; transcript_id "TCONS_00000604"; exon_number "4"; gene_name "AAEL014110"; oId "CUFF.290.1"; nearest_ref "AAEL014110-RA"; class_code "j"; tss_id "TSS470";
supercont1.1008	Cufflinks	exon	302107	302317	.	+	.	gene_id "XLOC_000364"; transcript_id "TCONS_00000605"; exon_number "1"; gene_name "AAEL014110"; oId "CUFF.290.2"; nearest_ref "AAEL014110-RA"; class_code "j"; tss_id "TSS470";
supercont1.1008	Cufflinks	exon	311555	311754	.	+	.	gene_id "XLOC_000364"; transcript_id "TCONS_00000605"; exon_number "2"; gene_name "AAEL014110"; oId "CUFF.290.2"; nearest_ref "AAEL014110-RA"; class_code "j"; tss_id "TSS470";
supercont1.1008	Cufflinks	exon	313589	313816	.	+	.	gene_id "XLOC_000364"; transcript_id "TCONS_00000605"; exon_number "3"; gene_name "AAEL014110"; oId "CUFF.290.2"; nearest_ref "AAEL014110-RA"; class_code "j"; tss_id "TSS470";
supercont1.1008	Cufflinks	exon	314022	314559	.	+	.	gene_id "XLOC_000364"; transcript_id "TCONS_00000605"; exon_number "4"; gene_name "AAEL014110"; oId "CUFF.290.2"; nearest_ref "AAEL014110-RA"; class_code "j"; tss_id "TSS470";
supercont1.1008	Cufflinks	exon	329376	329383	.	+	.	gene_id "XLOC_000364"; transcript_id "TCONS_00000605"; exon_number "5"; gene_name "AAEL014110"; oId "CUFF.290.2"; nearest_ref "AAEL014110-RA"; class_code "j"; tss_id "TSS470";
supercont1.1008	Cufflinks	exon	302151	302317	.	+	.	gene_id "XLOC_000364"; transcript_id "TCONS_00000606"; exon_number "1"; gene_name "AAEL014110"; oId "CUFF.290.3"; nearest_ref "AAEL014110-RA"; class_code "j"; tss_id "TSS470";
supercont1.1008	Cufflinks	exon	313589	313816	.	+	.	gene_id "XLOC_000364"; transcript_id "TCONS_00000606"; exon_number "2"; gene_name "AAEL014110"; oId "CUFF.290.3"; nearest_ref "AAEL014110-RA"; class_code "j"; tss_id "TSS470";
supercont1.1008	Cufflinks	exon	314022	315465	.	+	.	gene_id "XLOC_000364"; transcript_id "TCONS_00000606"; exon_number "3"; gene_name "AAEL014110"; oId "CUFF.290.3"; nearest_ref "AAEL014110-RA"; class_code "j"; tss_id "TSS470";
supercont1.1008	Cufflinks	exon	83560	85070	.	-	.	gene_id "XLOC_000366"; transcript_id "TCONS_00000610"; exon_number "1"; gene_name "AAEL014107"; oId "CUFF.279.1"; nearest_ref "AAEL014107-RA"; class_code "j"; tss_id "TSS473";
supercont1.1008	Cufflinks	exon	85456	85621	.	-	.	gene_id "XLOC_000366"; transcript_id "TCONS_00000610"; exon_number "2"; gene_name "AAEL014107"; oId "CUFF.279.1"; nearest_ref "AAEL014107-RA"; class_code "j"; tss_id "TSS473";
supercont1.1008	Cufflinks	exon	85690	85913	.	-	.	gene_id "XLOC_000366"; transcript_id "TCONS_00000610"; exon_number "3"; gene_name "AAEL014107"; oId "CUFF.279.1"; nearest_ref "AAEL014107-RA"; class_code "j"; tss_id "TSS473";
supercont1.1008	Cufflinks	exon	85998	86103	.	-	.	gene_id "XLOC_000366"; transcript_id "TCONS_00000610"; exon_number "4"; gene_name "AAEL014107"; oId "CUFF.279.1"; nearest_ref "AAEL014107-RA"; class_code "j"; tss_id "TSS473";
supercont1.1008	Cufflinks	exon	94633	94738	.	-	.	gene_id "XLOC_000366"; transcript_id "TCONS_00000610"; exon_number "5"; gene_name "AAEL014107"; oId "CUFF.279.1"; nearest_ref "AAEL014107-RA"; class_code "j"; tss_id "TSS473";
supercont1.1008	Cufflinks	exon	94808	95226	.	-	.	gene_id "XLOC_000366"; transcript_id "TCONS_00000610"; exon_number "6"; gene_name "AAEL014107"; oId "CUFF.279.1"; nearest_ref "AAEL014107-RA"; class_code "j"; tss_id "TSS473";
supercont1.1008	Cufflinks	exon	135584	136123	.	-	.	gene_id "XLOC_000367"; transcript_id "TCONS_00000614"; exon_number "1"; gene_name "AAEL014109"; oId "CUFF.282.4"; nearest_ref "AAEL014109-RA"; class_code "j"; tss_id "TSS476";
supercont1.1008	Cufflinks	exon	136500	136911	.	-	.	gene_id "XLOC_000367"; transcript_id "TCONS_00000614"; exon_number "2"; gene_name "AAEL014109"; oId "CUFF.282.4"; nearest_ref "AAEL014109-RA"; class_code "j"; tss_id "TSS476";
supercont1.1008	Cufflinks	exon	160053	160174	.	-	.	gene_id "XLOC_000367"; transcript_id "TCONS_00000614"; exon_number "3"; gene_name "AAEL014109"; oId "CUFF.282.4"; nearest_ref "AAEL014109-RA"; class_code "j"; tss_id "TSS476";
supercont1.1008	Cufflinks	exon	165546	166089	.	-	.	gene_id "XLOC_000367"; transcript_id "TCONS_00000614"; exon_number "4"; gene_name "AAEL014109"; oId "CUFF.282.4"; nearest_ref "AAEL014109-RA"; class_code "j"; tss_id "TSS476";
supercont1.1008	Cufflinks	exon	176468	176518	.	-	.	gene_id "XLOC_000367"; transcript_id "TCONS_00000614"; exon_number "5"; gene_name "AAEL014109"; oId "CUFF.282.4"; nearest_ref "AAEL014109-RA"; class_code "j"; tss_id "TSS476";
supercont1.1008	Cufflinks	exon	135584	136911	.	-	.	gene_id "XLOC_000367"; transcript_id "TCONS_00000615"; exon_number "1"; gene_name "AAEL014109"; oId "CUFF.282.7"; nearest_ref "AAEL014109-RA"; class_code "j"; tss_id "TSS476";
supercont1.1008	Cufflinks	exon	160053	160174	.	-	.	gene_id "XLOC_000367"; transcript_id "TCONS_00000615"; exon_number "2"; gene_name "AAEL014109"; oId "CUFF.282.7"; nearest_ref "AAEL014109-RA"; class_code "j"; tss_id "TSS476";
supercont1.1008	Cufflinks	exon	165546	166089	.	-	.	gene_id "XLOC_000367"; transcript_id "TCONS_00000615"; exon_number "3"; gene_name "AAEL014109"; oId "CUFF.282.7"; nearest_ref "AAEL014109-RA"; class_code "j"; tss_id "TSS476";
supercont1.1008	Cufflinks	exon	176468	176540	.	-	.	gene_id "XLOC_000367"; transcript_id "TCONS_00000615"; exon_number "4"; gene_name "AAEL014109"; oId "CUFF.282.7"; nearest_ref "AAEL014109-RA"; class_code "j"; tss_id "TSS476";
supercont1.1008	Cufflinks	exon	135584	136123	.	-	.	gene_id "XLOC_000367"; transcript_id "TCONS_00000616"; exon_number "1"; gene_name "AAEL014109"; oId "CUFF.282.3"; nearest_ref "AAEL014109-RA"; class_code "j"; tss_id "TSS477";
supercont1.1008	Cufflinks	exon	136500	136911	.	-	.	gene_id "XLOC_000367"; transcript_id "TCONS_00000616"; exon_number "2"; gene_name "AAEL014109"; oId "CUFF.282.3"; nearest_ref "AAEL014109-RA"; class_code "j"; tss_id "TSS477";
supercont1.1008	Cufflinks	exon	160053	160174	.	-	.	gene_id "XLOC_000367"; transcript_id "TCONS_00000616"; exon_number "3"; gene_name "AAEL014109"; oId "CUFF.282.3"; nearest_ref "AAEL014109-RA"; class_code "j"; tss_id "TSS477";
supercont1.1008	Cufflinks	exon	165546	166089	.	-	.	gene_id "XLOC_000367"; transcript_id "TCONS_00000616"; exon_number "4"; gene_name "AAEL014109"; oId "CUFF.282.3"; nearest_ref "AAEL014109-RA"; class_code "j"; tss_id "TSS477";
supercont1.1008	Cufflinks	exon	177222	177467	.	-	.	gene_id "XLOC_000367"; transcript_id "TCONS_00000616"; exon_number "5"; gene_name "AAEL014109"; oId "CUFF.282.3"; nearest_ref "AAEL014109-RA"; class_code "j"; tss_id "TSS477";
supercont1.1008	Cufflinks	exon	178951	179528	.	-	.	gene_id "XLOC_000367"; transcript_id "TCONS_00000616"; exon_number "6"; gene_name "AAEL014109"; oId "CUFF.282.3"; nearest_ref "AAEL014109-RA"; class_code "j"; tss_id "TSS477";
supercont1.1008	Cufflinks	exon	179587	179701	.	-	.	gene_id "XLOC_000367"; transcript_id "TCONS_00000616"; exon_number "7"; gene_name "AAEL014109"; oId "CUFF.282.3"; nearest_ref "AAEL014109-RA"; class_code "j"; tss_id "TSS477";
supercont1.1008	Cufflinks	exon	179765	180224	.	-	.	gene_id "XLOC_000367"; transcript_id "TCONS_00000616"; exon_number "8"; gene_name "AAEL014109"; oId "CUFF.282.3"; nearest_ref "AAEL014109-RA"; class_code "j"; tss_id "TSS477";
supercont1.1008	Cufflinks	exon	185747	185755	.	-	.	gene_id "XLOC_000367"; transcript_id "TCONS_00000616"; exon_number "9"; gene_name "AAEL014109"; oId "CUFF.282.3"; nearest_ref "AAEL014109-RA"; class_code "j"; tss_id "TSS477";
supercont1.1008	Cufflinks	exon	135584	136123	.	-	.	gene_id "XLOC_000367"; transcript_id "TCONS_00000618"; exon_number "1"; gene_name "AAEL014109"; oId "CUFF.282.6"; nearest_ref "AAEL014109-RA"; class_code "j"; tss_id "TSS478";
supercont1.1008	Cufflinks	exon	136500	136720	.	-	.	gene_id "XLOC_000367"; transcript_id "TCONS_00000618"; exon_number "2"; gene_name "AAEL014109"; oId "CUFF.282.6"; nearest_ref "AAEL014109-RA"; class_code "j"; tss_id "TSS478";
supercont1.1008	Cufflinks	exon	136785	136911	.	-	.	gene_id "XLOC_000367"; transcript_id "TCONS_00000618"; exon_number "3"; gene_name "AAEL014109"; oId "CUFF.282.6"; nearest_ref "AAEL014109-RA"; class_code "j"; tss_id "TSS478";
supercont1.1008	Cufflinks	exon	160053	160174	.	-	.	gene_id "XLOC_000367"; transcript_id "TCONS_00000618"; exon_number "4"; gene_name "AAEL014109"; oId "CUFF.282.6"; nearest_ref "AAEL014109-RA"; class_code "j"; tss_id "TSS478";
supercont1.1008	Cufflinks	exon	165546	166089	.	-	.	gene_id "XLOC_000367"; transcript_id "TCONS_00000618"; exon_number "5"; gene_name "AAEL014109"; oId "CUFF.282.6"; nearest_ref "AAEL014109-RA"; class_code "j"; tss_id "TSS478";
supercont1.1008	Cufflinks	exon	177222	177467	.	-	.	gene_id "XLOC_000367"; transcript_id "TCONS_00000618"; exon_number "6"; gene_name "AAEL014109"; oId "CUFF.282.6"; nearest_ref "AAEL014109-RA"; class_code "j"; tss_id "TSS478";
supercont1.1008	Cufflinks	exon	178951	179528	.	-	.	gene_id "XLOC_000367"; transcript_id "TCONS_00000618"; exon_number "7"; gene_name "AAEL014109"; oId "CUFF.282.6"; nearest_ref "AAEL014109-RA"; class_code "j"; tss_id "TSS478";
supercont1.1008	Cufflinks	exon	179587	179701	.	-	.	gene_id "XLOC_000367"; transcript_id "TCONS_00000618"; exon_number "8"; gene_name "AAEL014109"; oId "CUFF.282.6"; nearest_ref "AAEL014109-RA"; class_code "j"; tss_id "TSS478";
supercont1.1008	Cufflinks	exon	179765	180224	.	-	.	gene_id "XLOC_000367"; transcript_id "TCONS_00000618"; exon_number "9"; gene_name "AAEL014109"; oId "CUFF.282.6"; nearest_ref "AAEL014109-RA"; class_code "j"; tss_id "TSS478";
supercont1.1008	Cufflinks	exon	228452	229353	.	-	.	gene_id "XLOC_000367"; transcript_id "TCONS_00000618"; exon_number "10"; gene_name "AAEL014109"; oId "CUFF.282.6"; nearest_ref "AAEL014109-RA"; class_code "j"; tss_id "TSS478";
supercont1.1008	Cufflinks	exon	135584	136720	.	-	.	gene_id "XLOC_000367"; transcript_id "TCONS_00000617"; exon_number "1"; gene_name "AAEL014109"; oId "CUFF.282.1"; nearest_ref "AAEL014109-RA"; class_code "j"; tss_id "TSS478";
supercont1.1008	Cufflinks	exon	136785	136911	.	-	.	gene_id "XLOC_000367"; transcript_id "TCONS_00000617"; exon_number "2"; gene_name "AAEL014109"; oId "CUFF.282.1"; nearest_ref "AAEL014109-RA"; class_code "j"; tss_id "TSS478";
supercont1.1008	Cufflinks	exon	160053	160174	.	-	.	gene_id "XLOC_000367"; transcript_id "TCONS_00000617"; exon_number "3"; gene_name "AAEL014109"; oId "CUFF.282.1"; nearest_ref "AAEL014109-RA"; class_code "j"; tss_id "TSS478";
supercont1.1008	Cufflinks	exon	165546	166089	.	-	.	gene_id "XLOC_000367"; transcript_id "TCONS_00000617"; exon_number "4"; gene_name "AAEL014109"; oId "CUFF.282.1"; nearest_ref "AAEL014109-RA"; class_code "j"; tss_id "TSS478";
supercont1.1008	Cufflinks	exon	177222	177467	.	-	.	gene_id "XLOC_000367"; transcript_id "TCONS_00000617"; exon_number "5"; gene_name "AAEL014109"; oId "CUFF.282.1"; nearest_ref "AAEL014109-RA"; class_code "j"; tss_id "TSS478";
supercont1.1008	Cufflinks	exon	178951	179528	.	-	.	gene_id "XLOC_000367"; transcript_id "TCONS_00000617"; exon_number "6"; gene_name "AAEL014109"; oId "CUFF.282.1"; nearest_ref "AAEL014109-RA"; class_code "j"; tss_id "TSS478";
supercont1.1008	Cufflinks	exon	179587	179701	.	-	.	gene_id "XLOC_000367"; transcript_id "TCONS_00000617"; exon_number "7"; gene_name "AAEL014109"; oId "CUFF.282.1"; nearest_ref "AAEL014109-RA"; class_code "j"; tss_id "TSS478";
supercont1.1008	Cufflinks	exon	179765	180224	.	-	.	gene_id "XLOC_000367"; transcript_id "TCONS_00000617"; exon_number "8"; gene_name "AAEL014109"; oId "CUFF.282.1"; nearest_ref "AAEL014109-RA"; class_code "j"; tss_id "TSS478";
supercont1.1008	Cufflinks	exon	228452	229353	.	-	.	gene_id "XLOC_000367"; transcript_id "TCONS_00000617"; exon_number "9"; gene_name "AAEL014109"; oId "CUFF.282.1"; nearest_ref "AAEL014109-RA"; class_code "j"; tss_id "TSS478";
supercont1.101	Cufflinks	exon	151492	151874	.	+	.	gene_id "XLOC_000382"; transcript_id "TCONS_00000635"; exon_number "1"; gene_name "AAEL003937"; oId "CUFF.297.1"; nearest_ref "AAEL003937-RA"; class_code "j"; tss_id "TSS493";
supercont1.101	Cufflinks	exon	162355	162477	.	+	.	gene_id "XLOC_000382"; transcript_id "TCONS_00000635"; exon_number "2"; gene_name "AAEL003937"; oId "CUFF.297.1"; nearest_ref "AAEL003937-RA"; class_code "j"; tss_id "TSS493";
supercont1.101	Cufflinks	exon	162820	162900	.	+	.	gene_id "XLOC_000382"; transcript_id "TCONS_00000635"; exon_number "3"; gene_name "AAEL003937"; oId "CUFF.297.1"; nearest_ref "AAEL003937-RA"; class_code "j"; tss_id "TSS493";
supercont1.101	Cufflinks	exon	163156	163415	.	+	.	gene_id "XLOC_000382"; transcript_id "TCONS_00000635"; exon_number "4"; gene_name "AAEL003937"; oId "CUFF.297.1"; nearest_ref "AAEL003937-RA"; class_code "j"; tss_id "TSS493";
supercont1.101	Cufflinks	exon	163477	163670	.	+	.	gene_id "XLOC_000382"; transcript_id "TCONS_00000635"; exon_number "5"; gene_name "AAEL003937"; oId "CUFF.297.1"; nearest_ref "AAEL003937-RA"; class_code "j"; tss_id "TSS493";
supercont1.101	Cufflinks	exon	163887	164058	.	+	.	gene_id "XLOC_000382"; transcript_id "TCONS_00000635"; exon_number "6"; gene_name "AAEL003937"; oId "CUFF.297.1"; nearest_ref "AAEL003937-RA"; class_code "j"; tss_id "TSS493";
supercont1.101	Cufflinks	exon	164134	164302	.	+	.	gene_id "XLOC_000382"; transcript_id "TCONS_00000635"; exon_number "7"; gene_name "AAEL003937"; oId "CUFF.297.1"; nearest_ref "AAEL003937-RA"; class_code "j"; tss_id "TSS493";
supercont1.101	Cufflinks	exon	164367	164604	.	+	.	gene_id "XLOC_000382"; transcript_id "TCONS_00000635"; exon_number "8"; gene_name "AAEL003937"; oId "CUFF.297.1"; nearest_ref "AAEL003937-RA"; class_code "j"; tss_id "TSS493";
supercont1.101	Cufflinks	exon	164668	164801	.	+	.	gene_id "XLOC_000382"; transcript_id "TCONS_00000635"; exon_number "9"; gene_name "AAEL003937"; oId "CUFF.297.1"; nearest_ref "AAEL003937-RA"; class_code "j"; tss_id "TSS493";
supercont1.101	Cufflinks	exon	173171	175424	.	+	.	gene_id "XLOC_000382"; transcript_id "TCONS_00000635"; exon_number "10"; gene_name "AAEL003937"; oId "CUFF.297.1"; nearest_ref "AAEL003937-RA"; class_code "j"; tss_id "TSS493";
supercont1.101	Cufflinks	exon	265773	265905	.	+	.	gene_id "XLOC_000384"; transcript_id "TCONS_00000639"; exon_number "1"; gene_name "AAEL003941"; oId "CUFF.299.5"; nearest_ref "AAEL003941-RA"; class_code "j"; tss_id "TSS495";
supercont1.101	Cufflinks	exon	279281	279583	.	+	.	gene_id "XLOC_000384"; transcript_id "TCONS_00000639"; exon_number "2"; gene_name "AAEL003941"; oId "CUFF.299.5"; nearest_ref "AAEL003941-RA"; class_code "j"; tss_id "TSS495";
supercont1.101	Cufflinks	exon	294158	296026	.	+	.	gene_id "XLOC_000384"; transcript_id "TCONS_00000639"; exon_number "3"; gene_name "AAEL003941"; oId "CUFF.299.5"; nearest_ref "AAEL003941-RA"; class_code "j"; tss_id "TSS495";
supercont1.101	Cufflinks	exon	296119	296217	.	+	.	gene_id "XLOC_000384"; transcript_id "TCONS_00000639"; exon_number "4"; gene_name "AAEL003941"; oId "CUFF.299.5"; nearest_ref "AAEL003941-RA"; class_code "j"; tss_id "TSS495";
supercont1.101	Cufflinks	exon	300496	300594	.	+	.	gene_id "XLOC_000384"; transcript_id "TCONS_00000639"; exon_number "5"; gene_name "AAEL003941"; oId "CUFF.299.5"; nearest_ref "AAEL003941-RA"; class_code "j"; tss_id "TSS495";
supercont1.101	Cufflinks	exon	300811	301833	.	+	.	gene_id "XLOC_000384"; transcript_id "TCONS_00000639"; exon_number "6"; gene_name "AAEL003941"; oId "CUFF.299.5"; nearest_ref "AAEL003941-RA"; class_code "j"; tss_id "TSS495";
supercont1.101	Cufflinks	exon	265773	265905	.	+	.	gene_id "XLOC_000384"; transcript_id "TCONS_00000643"; exon_number "1"; gene_name "AAEL003941"; oId "CUFF.299.6"; nearest_ref "AAEL003941-RA"; class_code "j"; tss_id "TSS495";
supercont1.101	Cufflinks	exon	279281	279583	.	+	.	gene_id "XLOC_000384"; transcript_id "TCONS_00000643"; exon_number "2"; gene_name "AAEL003941"; oId "CUFF.299.6"; nearest_ref "AAEL003941-RA"; class_code "j"; tss_id "TSS495";
supercont1.101	Cufflinks	exon	293757	294059	.	+	.	gene_id "XLOC_000384"; transcript_id "TCONS_00000643"; exon_number "3"; gene_name "AAEL003941"; oId "CUFF.299.6"; nearest_ref "AAEL003941-RA"; class_code "j"; tss_id "TSS495";
supercont1.101	Cufflinks	exon	294158	296026	.	+	.	gene_id "XLOC_000384"; transcript_id "TCONS_00000643"; exon_number "4"; gene_name "AAEL003941"; oId "CUFF.299.6"; nearest_ref "AAEL003941-RA"; class_code "j"; tss_id "TSS495";
supercont1.101	Cufflinks	exon	296119	296217	.	+	.	gene_id "XLOC_000384"; transcript_id "TCONS_00000643"; exon_number "5"; gene_name "AAEL003941"; oId "CUFF.299.6"; nearest_ref "AAEL003941-RA"; class_code "j"; tss_id "TSS495";
supercont1.101	Cufflinks	exon	300496	300594	.	+	.	gene_id "XLOC_000384"; transcript_id "TCONS_00000643"; exon_number "6"; gene_name "AAEL003941"; oId "CUFF.299.6"; nearest_ref "AAEL003941-RA"; class_code "j"; tss_id "TSS495";
supercont1.101	Cufflinks	exon	300811	301528	.	+	.	gene_id "XLOC_000384"; transcript_id "TCONS_00000643"; exon_number "7"; gene_name "AAEL003941"; oId "CUFF.299.6"; nearest_ref "AAEL003941-RA"; class_code "j"; tss_id "TSS495";
supercont1.101	Cufflinks	exon	309401	309657	.	+	.	gene_id "XLOC_000384"; transcript_id "TCONS_00000643"; exon_number "8"; gene_name "AAEL003941"; oId "CUFF.299.6"; nearest_ref "AAEL003941-RA"; class_code "j"; tss_id "TSS495";
supercont1.101	Cufflinks	exon	310929	311305	.	+	.	gene_id "XLOC_000384"; transcript_id "TCONS_00000643"; exon_number "9"; gene_name "AAEL003941"; oId "CUFF.299.6"; nearest_ref "AAEL003941-RA"; class_code "j"; tss_id "TSS495";
supercont1.101	Cufflinks	exon	265773	265905	.	+	.	gene_id "XLOC_000384"; transcript_id "TCONS_00000642"; exon_number "1"; gene_name "AAEL003941"; oId "CUFF.299.4"; nearest_ref "AAEL003941-RA"; class_code "j"; tss_id "TSS495";
supercont1.101	Cufflinks	exon	279281	279583	.	+	.	gene_id "XLOC_000384"; transcript_id "TCONS_00000642"; exon_number "2"; gene_name "AAEL003941"; oId "CUFF.299.4"; nearest_ref "AAEL003941-RA"; class_code "j"; tss_id "TSS495";
supercont1.101	Cufflinks	exon	293593	293691	.	+	.	gene_id "XLOC_000384"; transcript_id "TCONS_00000642"; exon_number "3"; gene_name "AAEL003941"; oId "CUFF.299.4"; nearest_ref "AAEL003941-RA"; class_code "j"; tss_id "TSS495";
supercont1.101	Cufflinks	exon	293757	294059	.	+	.	gene_id "XLOC_000384"; transcript_id "TCONS_00000642"; exon_number "4"; gene_name "AAEL003941"; oId "CUFF.299.4"; nearest_ref "AAEL003941-RA"; class_code "j"; tss_id "TSS495";
supercont1.101	Cufflinks	exon	294158	296026	.	+	.	gene_id "XLOC_000384"; transcript_id "TCONS_00000642"; exon_number "5"; gene_name "AAEL003941"; oId "CUFF.299.4"; nearest_ref "AAEL003941-RA"; class_code "j"; tss_id "TSS495";
supercont1.101	Cufflinks	exon	296119	296217	.	+	.	gene_id "XLOC_000384"; transcript_id "TCONS_00000642"; exon_number "6"; gene_name "AAEL003941"; oId "CUFF.299.4"; nearest_ref "AAEL003941-RA"; class_code "j"; tss_id "TSS495";
supercont1.101	Cufflinks	exon	300496	300594	.	+	.	gene_id "XLOC_000384"; transcript_id "TCONS_00000642"; exon_number "7"; gene_name "AAEL003941"; oId "CUFF.299.4"; nearest_ref "AAEL003941-RA"; class_code "j"; tss_id "TSS495";
supercont1.101	Cufflinks	exon	300820	301528	.	+	.	gene_id "XLOC_000384"; transcript_id "TCONS_00000642"; exon_number "8"; gene_name "AAEL003941"; oId "CUFF.299.4"; nearest_ref "AAEL003941-RA"; class_code "j"; tss_id "TSS495";
supercont1.101	Cufflinks	exon	309401	309657	.	+	.	gene_id "XLOC_000384"; transcript_id "TCONS_00000642"; exon_number "9"; gene_name "AAEL003941"; oId "CUFF.299.4"; nearest_ref "AAEL003941-RA"; class_code "j"; tss_id "TSS495";
supercont1.101	Cufflinks	exon	310929	311305	.	+	.	gene_id "XLOC_000384"; transcript_id "TCONS_00000642"; exon_number "10"; gene_name "AAEL003941"; oId "CUFF.299.4"; nearest_ref "AAEL003941-RA"; class_code "j"; tss_id "TSS495";
supercont1.101	Cufflinks	exon	265773	265905	.	+	.	gene_id "XLOC_000384"; transcript_id "TCONS_00000641"; exon_number "1"; gene_name "AAEL003941"; oId "CUFF.299.3"; nearest_ref "AAEL003941-RA"; class_code "j"; tss_id "TSS495";
supercont1.101	Cufflinks	exon	279281	279583	.	+	.	gene_id "XLOC_000384"; transcript_id "TCONS_00000641"; exon_number "2"; gene_name "AAEL003941"; oId "CUFF.299.3"; nearest_ref "AAEL003941-RA"; class_code "j"; tss_id "TSS495";
supercont1.101	Cufflinks	exon	293593	293691	.	+	.	gene_id "XLOC_000384"; transcript_id "TCONS_00000641"; exon_number "3"; gene_name "AAEL003941"; oId "CUFF.299.3"; nearest_ref "AAEL003941-RA"; class_code "j"; tss_id "TSS495";
supercont1.101	Cufflinks	exon	293757	294059	.	+	.	gene_id "XLOC_000384"; transcript_id "TCONS_00000641"; exon_number "4"; gene_name "AAEL003941"; oId "CUFF.299.3"; nearest_ref "AAEL003941-RA"; class_code "j"; tss_id "TSS495";
supercont1.101	Cufflinks	exon	294158	296026	.	+	.	gene_id "XLOC_000384"; transcript_id "TCONS_00000641"; exon_number "5"; gene_name "AAEL003941"; oId "CUFF.299.3"; nearest_ref "AAEL003941-RA"; class_code "j"; tss_id "TSS495";
supercont1.101	Cufflinks	exon	296119	296217	.	+	.	gene_id "XLOC_000384"; transcript_id "TCONS_00000641"; exon_number "6"; gene_name "AAEL003941"; oId "CUFF.299.3"; nearest_ref "AAEL003941-RA"; class_code "j"; tss_id "TSS495";
supercont1.101	Cufflinks	exon	300496	300594	.	+	.	gene_id "XLOC_000384"; transcript_id "TCONS_00000641"; exon_number "7"; gene_name "AAEL003941"; oId "CUFF.299.3"; nearest_ref "AAEL003941-RA"; class_code "j"; tss_id "TSS495";
supercont1.101	Cufflinks	exon	300811	301528	.	+	.	gene_id "XLOC_000384"; transcript_id "TCONS_00000641"; exon_number "8"; gene_name "AAEL003941"; oId "CUFF.299.3"; nearest_ref "AAEL003941-RA"; class_code "j"; tss_id "TSS495";
supercont1.101	Cufflinks	exon	309401	309657	.	+	.	gene_id "XLOC_000384"; transcript_id "TCONS_00000641"; exon_number "9"; gene_name "AAEL003941"; oId "CUFF.299.3"; nearest_ref "AAEL003941-RA"; class_code "j"; tss_id "TSS495";
supercont1.101	Cufflinks	exon	310929	311305	.	+	.	gene_id "XLOC_000384"; transcript_id "TCONS_00000641"; exon_number "10"; gene_name "AAEL003941"; oId "CUFF.299.3"; nearest_ref "AAEL003941-RA"; class_code "j"; tss_id "TSS495";
supercont1.101	Cufflinks	exon	265773	265905	.	+	.	gene_id "XLOC_000384"; transcript_id "TCONS_00000640"; exon_number "1"; gene_name "AAEL003941"; oId "CUFF.299.2"; nearest_ref "AAEL003941-RA"; class_code "j"; tss_id "TSS495";
supercont1.101	Cufflinks	exon	279281	279583	.	+	.	gene_id "XLOC_000384"; transcript_id "TCONS_00000640"; exon_number "2"; gene_name "AAEL003941"; oId "CUFF.299.2"; nearest_ref "AAEL003941-RA"; class_code "j"; tss_id "TSS495";
supercont1.101	Cufflinks	exon	294158	296026	.	+	.	gene_id "XLOC_000384"; transcript_id "TCONS_00000640"; exon_number "3"; gene_name "AAEL003941"; oId "CUFF.299.2"; nearest_ref "AAEL003941-RA"; class_code "j"; tss_id "TSS495";
supercont1.101	Cufflinks	exon	296119	296217	.	+	.	gene_id "XLOC_000384"; transcript_id "TCONS_00000640"; exon_number "4"; gene_name "AAEL003941"; oId "CUFF.299.2"; nearest_ref "AAEL003941-RA"; class_code "j"; tss_id "TSS495";
supercont1.101	Cufflinks	exon	300496	300594	.	+	.	gene_id "XLOC_000384"; transcript_id "TCONS_00000640"; exon_number "5"; gene_name "AAEL003941"; oId "CUFF.299.2"; nearest_ref "AAEL003941-RA"; class_code "j"; tss_id "TSS495";
supercont1.101	Cufflinks	exon	300811	301528	.	+	.	gene_id "XLOC_000384"; transcript_id "TCONS_00000640"; exon_number "6"; gene_name "AAEL003941"; oId "CUFF.299.2"; nearest_ref "AAEL003941-RA"; class_code "j"; tss_id "TSS495";
supercont1.101	Cufflinks	exon	309401	309657	.	+	.	gene_id "XLOC_000384"; transcript_id "TCONS_00000640"; exon_number "7"; gene_name "AAEL003941"; oId "CUFF.299.2"; nearest_ref "AAEL003941-RA"; class_code "j"; tss_id "TSS495";
supercont1.101	Cufflinks	exon	310929	311305	.	+	.	gene_id "XLOC_000384"; transcript_id "TCONS_00000640"; exon_number "8"; gene_name "AAEL003941"; oId "CUFF.299.2"; nearest_ref "AAEL003941-RA"; class_code "j"; tss_id "TSS495";
supercont1.101	Cufflinks	exon	490549	490894	.	+	.	gene_id "XLOC_000385"; transcript_id "TCONS_00000645"; exon_number "1"; gene_name "AAEL003928"; oId "CUFF.302.1"; nearest_ref "AAEL003928-RA"; class_code "j"; tss_id "TSS497";
supercont1.101	Cufflinks	exon	505447	505598	.	+	.	gene_id "XLOC_000385"; transcript_id "TCONS_00000645"; exon_number "2"; gene_name "AAEL003928"; oId "CUFF.302.1"; nearest_ref "AAEL003928-RA"; class_code "j"; tss_id "TSS497";
supercont1.101	Cufflinks	exon	505654	506143	.	+	.	gene_id "XLOC_000385"; transcript_id "TCONS_00000645"; exon_number "3"; gene_name "AAEL003928"; oId "CUFF.302.1"; nearest_ref "AAEL003928-RA"; class_code "j"; tss_id "TSS497";
supercont1.101	Cufflinks	exon	506655	506830	.	+	.	gene_id "XLOC_000385"; transcript_id "TCONS_00000645"; exon_number "4"; gene_name "AAEL003928"; oId "CUFF.302.1"; nearest_ref "AAEL003928-RA"; class_code "j"; tss_id "TSS497";
supercont1.101	Cufflinks	exon	518656	519874	.	+	.	gene_id "XLOC_000385"; transcript_id "TCONS_00000645"; exon_number "5"; gene_name "AAEL003928"; oId "CUFF.302.1"; nearest_ref "AAEL003928-RA"; class_code "j"; tss_id "TSS497";
supercont1.101	Cufflinks	exon	519930	520098	.	+	.	gene_id "XLOC_000385"; transcript_id "TCONS_00000645"; exon_number "6"; gene_name "AAEL003928"; oId "CUFF.302.1"; nearest_ref "AAEL003928-RA"; class_code "j"; tss_id "TSS497";
supercont1.101	Cufflinks	exon	520646	520770	.	+	.	gene_id "XLOC_000385"; transcript_id "TCONS_00000645"; exon_number "7"; gene_name "AAEL003928"; oId "CUFF.302.1"; nearest_ref "AAEL003928-RA"; class_code "j"; tss_id "TSS497";
supercont1.101	Cufflinks	exon	520836	521461	.	+	.	gene_id "XLOC_000385"; transcript_id "TCONS_00000645"; exon_number "8"; gene_name "AAEL003928"; oId "CUFF.302.1"; nearest_ref "AAEL003928-RA"; class_code "j"; tss_id "TSS497";
supercont1.101	Cufflinks	exon	521525	521681	.	+	.	gene_id "XLOC_000385"; transcript_id "TCONS_00000645"; exon_number "9"; gene_name "AAEL003928"; oId "CUFF.302.1"; nearest_ref "AAEL003928-RA"; class_code "j"; tss_id "TSS497";
supercont1.101	Cufflinks	exon	521741	522532	.	+	.	gene_id "XLOC_000385"; transcript_id "TCONS_00000645"; exon_number "10"; gene_name "AAEL003928"; oId "CUFF.302.1"; nearest_ref "AAEL003928-RA"; class_code "j"; tss_id "TSS497";
supercont1.101	Cufflinks	exon	490741	490894	.	+	.	gene_id "XLOC_000385"; transcript_id "TCONS_00000646"; exon_number "1"; gene_name "AAEL003928"; oId "CUFF.302.2"; nearest_ref "AAEL003928-RA"; class_code "j"; tss_id "TSS498";
supercont1.101	Cufflinks	exon	505447	505598	.	+	.	gene_id "XLOC_000385"; transcript_id "TCONS_00000646"; exon_number "2"; gene_name "AAEL003928"; oId "CUFF.302.2"; nearest_ref "AAEL003928-RA"; class_code "j"; tss_id "TSS498";
supercont1.101	Cufflinks	exon	505654	506143	.	+	.	gene_id "XLOC_000385"; transcript_id "TCONS_00000646"; exon_number "3"; gene_name "AAEL003928"; oId "CUFF.302.2"; nearest_ref "AAEL003928-RA"; class_code "j"; tss_id "TSS498";
supercont1.101	Cufflinks	exon	506655	506830	.	+	.	gene_id "XLOC_000385"; transcript_id "TCONS_00000646"; exon_number "4"; gene_name "AAEL003928"; oId "CUFF.302.2"; nearest_ref "AAEL003928-RA"; class_code "j"; tss_id "TSS498";
supercont1.101	Cufflinks	exon	507048	507104	.	+	.	gene_id "XLOC_000385"; transcript_id "TCONS_00000646"; exon_number "5"; gene_name "AAEL003928"; oId "CUFF.302.2"; nearest_ref "AAEL003928-RA"; class_code "j"; tss_id "TSS498";
supercont1.101	Cufflinks	exon	518656	519874	.	+	.	gene_id "XLOC_000385"; transcript_id "TCONS_00000646"; exon_number "6"; gene_name "AAEL003928"; oId "CUFF.302.2"; nearest_ref "AAEL003928-RA"; class_code "j"; tss_id "TSS498";
supercont1.101	Cufflinks	exon	519930	520098	.	+	.	gene_id "XLOC_000385"; transcript_id "TCONS_00000646"; exon_number "7"; gene_name "AAEL003928"; oId "CUFF.302.2"; nearest_ref "AAEL003928-RA"; class_code "j"; tss_id "TSS498";
supercont1.101	Cufflinks	exon	520646	520770	.	+	.	gene_id "XLOC_000385"; transcript_id "TCONS_00000646"; exon_number "8"; gene_name "AAEL003928"; oId "CUFF.302.2"; nearest_ref "AAEL003928-RA"; class_code "j"; tss_id "TSS498";
supercont1.101	Cufflinks	exon	520836	521461	.	+	.	gene_id "XLOC_000385"; transcript_id "TCONS_00000646"; exon_number "9"; gene_name "AAEL003928"; oId "CUFF.302.2"; nearest_ref "AAEL003928-RA"; class_code "j"; tss_id "TSS498";
supercont1.101	Cufflinks	exon	521525	521681	.	+	.	gene_id "XLOC_000385"; transcript_id "TCONS_00000646"; exon_number "10"; gene_name "AAEL003928"; oId "CUFF.302.2"; nearest_ref "AAEL003928-RA"; class_code "j"; tss_id "TSS498";
supercont1.101	Cufflinks	exon	521741	522532	.	+	.	gene_id "XLOC_000385"; transcript_id "TCONS_00000646"; exon_number "11"; gene_name "AAEL003928"; oId "CUFF.302.2"; nearest_ref "AAEL003928-RA"; class_code "j"; tss_id "TSS498";
supercont1.101	Cufflinks	exon	491135	491458	.	+	.	gene_id "XLOC_000385"; transcript_id "TCONS_00000647"; exon_number "1"; gene_name "AAEL003928"; oId "CUFF.302.3"; nearest_ref "AAEL003928-RA"; class_code "j"; tss_id "TSS499";
supercont1.101	Cufflinks	exon	505447	505598	.	+	.	gene_id "XLOC_000385"; transcript_id "TCONS_00000647"; exon_number "2"; gene_name "AAEL003928"; oId "CUFF.302.3"; nearest_ref "AAEL003928-RA"; class_code "j"; tss_id "TSS499";
supercont1.101	Cufflinks	exon	505654	506143	.	+	.	gene_id "XLOC_000385"; transcript_id "TCONS_00000647"; exon_number "3"; gene_name "AAEL003928"; oId "CUFF.302.3"; nearest_ref "AAEL003928-RA"; class_code "j"; tss_id "TSS499";
supercont1.101	Cufflinks	exon	506655	506830	.	+	.	gene_id "XLOC_000385"; transcript_id "TCONS_00000647"; exon_number "4"; gene_name "AAEL003928"; oId "CUFF.302.3"; nearest_ref "AAEL003928-RA"; class_code "j"; tss_id "TSS499";
supercont1.101	Cufflinks	exon	518656	519874	.	+	.	gene_id "XLOC_000385"; transcript_id "TCONS_00000647"; exon_number "5"; gene_name "AAEL003928"; oId "CUFF.302.3"; nearest_ref "AAEL003928-RA"; class_code "j"; tss_id "TSS499";
supercont1.101	Cufflinks	exon	519930	520098	.	+	.	gene_id "XLOC_000385"; transcript_id "TCONS_00000647"; exon_number "6"; gene_name "AAEL003928"; oId "CUFF.302.3"; nearest_ref "AAEL003928-RA"; class_code "j"; tss_id "TSS499";
supercont1.101	Cufflinks	exon	520646	520770	.	+	.	gene_id "XLOC_000385"; transcript_id "TCONS_00000647"; exon_number "7"; gene_name "AAEL003928"; oId "CUFF.302.3"; nearest_ref "AAEL003928-RA"; class_code "j"; tss_id "TSS499";
supercont1.101	Cufflinks	exon	520836	521461	.	+	.	gene_id "XLOC_000385"; transcript_id "TCONS_00000647"; exon_number "8"; gene_name "AAEL003928"; oId "CUFF.302.3"; nearest_ref "AAEL003928-RA"; class_code "j"; tss_id "TSS499";
supercont1.101	Cufflinks	exon	521525	521681	.	+	.	gene_id "XLOC_000385"; transcript_id "TCONS_00000647"; exon_number "9"; gene_name "AAEL003928"; oId "CUFF.302.3"; nearest_ref "AAEL003928-RA"; class_code "j"; tss_id "TSS499";
supercont1.101	Cufflinks	exon	521741	522532	.	+	.	gene_id "XLOC_000385"; transcript_id "TCONS_00000647"; exon_number "10"; gene_name "AAEL003928"; oId "CUFF.302.3"; nearest_ref "AAEL003928-RA"; class_code "j"; tss_id "TSS499";
supercont1.101	Cufflinks	exon	495028	495048	.	+	.	gene_id "XLOC_000385"; transcript_id "TCONS_00000648"; exon_number "1"; gene_name "AAEL003928"; oId "CUFF.302.4"; nearest_ref "AAEL003928-RA"; class_code "j"; tss_id "TSS500";
supercont1.101	Cufflinks	exon	505447	505598	.	+	.	gene_id "XLOC_000385"; transcript_id "TCONS_00000648"; exon_number "2"; gene_name "AAEL003928"; oId "CUFF.302.4"; nearest_ref "AAEL003928-RA"; class_code "j"; tss_id "TSS500";
supercont1.101	Cufflinks	exon	505654	506143	.	+	.	gene_id "XLOC_000385"; transcript_id "TCONS_00000648"; exon_number "3"; gene_name "AAEL003928"; oId "CUFF.302.4"; nearest_ref "AAEL003928-RA"; class_code "j"; tss_id "TSS500";
supercont1.101	Cufflinks	exon	506655	506830	.	+	.	gene_id "XLOC_000385"; transcript_id "TCONS_00000648"; exon_number "4"; gene_name "AAEL003928"; oId "CUFF.302.4"; nearest_ref "AAEL003928-RA"; class_code "j"; tss_id "TSS500";
supercont1.101	Cufflinks	exon	518671	519874	.	+	.	gene_id "XLOC_000385"; transcript_id "TCONS_00000648"; exon_number "5"; gene_name "AAEL003928"; oId "CUFF.302.4"; nearest_ref "AAEL003928-RA"; class_code "j"; tss_id "TSS500";
supercont1.101	Cufflinks	exon	519930	520098	.	+	.	gene_id "XLOC_000385"; transcript_id "TCONS_00000648"; exon_number "6"; gene_name "AAEL003928"; oId "CUFF.302.4"; nearest_ref "AAEL003928-RA"; class_code "j"; tss_id "TSS500";
supercont1.101	Cufflinks	exon	520646	520770	.	+	.	gene_id "XLOC_000385"; transcript_id "TCONS_00000648"; exon_number "7"; gene_name "AAEL003928"; oId "CUFF.302.4"; nearest_ref "AAEL003928-RA"; class_code "j"; tss_id "TSS500";
supercont1.101	Cufflinks	exon	520836	521461	.	+	.	gene_id "XLOC_000385"; transcript_id "TCONS_00000648"; exon_number "8"; gene_name "AAEL003928"; oId "CUFF.302.4"; nearest_ref "AAEL003928-RA"; class_code "j"; tss_id "TSS500";
supercont1.101	Cufflinks	exon	521525	521681	.	+	.	gene_id "XLOC_000385"; transcript_id "TCONS_00000648"; exon_number "9"; gene_name "AAEL003928"; oId "CUFF.302.4"; nearest_ref "AAEL003928-RA"; class_code "j"; tss_id "TSS500";
supercont1.101	Cufflinks	exon	521741	522532	.	+	.	gene_id "XLOC_000385"; transcript_id "TCONS_00000648"; exon_number "10"; gene_name "AAEL003928"; oId "CUFF.302.4"; nearest_ref "AAEL003928-RA"; class_code "j"; tss_id "TSS500";
supercont1.101	Cufflinks	exon	504683	504907	.	+	.	gene_id "XLOC_000385"; transcript_id "TCONS_00000649"; exon_number "1"; gene_name "AAEL003928"; oId "CUFF.302.5"; nearest_ref "AAEL003928-RA"; class_code "j"; tss_id "TSS501";
supercont1.101	Cufflinks	exon	505447	505598	.	+	.	gene_id "XLOC_000385"; transcript_id "TCONS_00000649"; exon_number "2"; gene_name "AAEL003928"; oId "CUFF.302.5"; nearest_ref "AAEL003928-RA"; class_code "j"; tss_id "TSS501";
supercont1.101	Cufflinks	exon	505654	506143	.	+	.	gene_id "XLOC_000385"; transcript_id "TCONS_00000649"; exon_number "3"; gene_name "AAEL003928"; oId "CUFF.302.5"; nearest_ref "AAEL003928-RA"; class_code "j"; tss_id "TSS501";
supercont1.101	Cufflinks	exon	506655	506830	.	+	.	gene_id "XLOC_000385"; transcript_id "TCONS_00000649"; exon_number "4"; gene_name "AAEL003928"; oId "CUFF.302.5"; nearest_ref "AAEL003928-RA"; class_code "j"; tss_id "TSS501";
supercont1.101	Cufflinks	exon	518656	519874	.	+	.	gene_id "XLOC_000385"; transcript_id "TCONS_00000649"; exon_number "5"; gene_name "AAEL003928"; oId "CUFF.302.5"; nearest_ref "AAEL003928-RA"; class_code "j"; tss_id "TSS501";
supercont1.101	Cufflinks	exon	519930	520098	.	+	.	gene_id "XLOC_000385"; transcript_id "TCONS_00000649"; exon_number "6"; gene_name "AAEL003928"; oId "CUFF.302.5"; nearest_ref "AAEL003928-RA"; class_code "j"; tss_id "TSS501";
supercont1.101	Cufflinks	exon	520646	520770	.	+	.	gene_id "XLOC_000385"; transcript_id "TCONS_00000649"; exon_number "7"; gene_name "AAEL003928"; oId "CUFF.302.5"; nearest_ref "AAEL003928-RA"; class_code "j"; tss_id "TSS501";
supercont1.101	Cufflinks	exon	520836	521461	.	+	.	gene_id "XLOC_000385"; transcript_id "TCONS_00000649"; exon_number "8"; gene_name "AAEL003928"; oId "CUFF.302.5"; nearest_ref "AAEL003928-RA"; class_code "j"; tss_id "TSS501";
supercont1.101	Cufflinks	exon	521525	521681	.	+	.	gene_id "XLOC_000385"; transcript_id "TCONS_00000649"; exon_number "9"; gene_name "AAEL003928"; oId "CUFF.302.5"; nearest_ref "AAEL003928-RA"; class_code "j"; tss_id "TSS501";
supercont1.101	Cufflinks	exon	521741	522532	.	+	.	gene_id "XLOC_000385"; transcript_id "TCONS_00000649"; exon_number "10"; gene_name "AAEL003928"; oId "CUFF.302.5"; nearest_ref "AAEL003928-RA"; class_code "j"; tss_id "TSS501";
supercont1.101	Cufflinks	exon	1451122	1452260	.	+	.	gene_id "XLOC_000391"; transcript_id "TCONS_00000659"; exon_number "1"; gene_name "AAEL003932"; oId "CUFF.323.3"; nearest_ref "AAEL003932-RA"; class_code "j"; tss_id "TSS509";
supercont1.101	Cufflinks	exon	1513725	1514015	.	+	.	gene_id "XLOC_000391"; transcript_id "TCONS_00000659"; exon_number "2"; gene_name "AAEL003932"; oId "CUFF.323.3"; nearest_ref "AAEL003932-RA"; class_code "j"; tss_id "TSS509";
supercont1.101	Cufflinks	exon	1524239	1524983	.	+	.	gene_id "XLOC_000391"; transcript_id "TCONS_00000659"; exon_number "3"; gene_name "AAEL003932"; oId "CUFF.323.3"; nearest_ref "AAEL003932-RA"; class_code "j"; tss_id "TSS509";
supercont1.101	Cufflinks	exon	1534825	1535333	.	+	.	gene_id "XLOC_000391"; transcript_id "TCONS_00000659"; exon_number "4"; gene_name "AAEL003932"; oId "CUFF.323.3"; nearest_ref "AAEL003932-RA"; class_code "j"; tss_id "TSS509";
supercont1.101	Cufflinks	exon	1535430	1542370	.	+	.	gene_id "XLOC_000391"; transcript_id "TCONS_00000659"; exon_number "5"; gene_name "AAEL003932"; oId "CUFF.323.3"; nearest_ref "AAEL003932-RA"; class_code "j"; tss_id "TSS509";
supercont1.101	Cufflinks	exon	1451122	1452260	.	+	.	gene_id "XLOC_000391"; transcript_id "TCONS_00000658"; exon_number "1"; gene_name "AAEL003932"; oId "CUFF.323.2"; nearest_ref "AAEL003932-RA"; class_code "j"; tss_id "TSS509";
supercont1.101	Cufflinks	exon	1513725	1514015	.	+	.	gene_id "XLOC_000391"; transcript_id "TCONS_00000658"; exon_number "2"; gene_name "AAEL003932"; oId "CUFF.323.2"; nearest_ref "AAEL003932-RA"; class_code "j"; tss_id "TSS509";
supercont1.101	Cufflinks	exon	1524239	1525115	.	+	.	gene_id "XLOC_000391"; transcript_id "TCONS_00000658"; exon_number "3"; gene_name "AAEL003932"; oId "CUFF.323.2"; nearest_ref "AAEL003932-RA"; class_code "j"; tss_id "TSS509";
supercont1.101	Cufflinks	exon	1534774	1535333	.	+	.	gene_id "XLOC_000391"; transcript_id "TCONS_00000658"; exon_number "4"; gene_name "AAEL003932"; oId "CUFF.323.2"; nearest_ref "AAEL003932-RA"; class_code "j"; tss_id "TSS509";
supercont1.101	Cufflinks	exon	1535430	1542370	.	+	.	gene_id "XLOC_000391"; transcript_id "TCONS_00000658"; exon_number "5"; gene_name "AAEL003932"; oId "CUFF.323.2"; nearest_ref "AAEL003932-RA"; class_code "j"; tss_id "TSS509";
supercont1.101	Cufflinks	exon	1451122	1452260	.	+	.	gene_id "XLOC_000391"; transcript_id "TCONS_00000657"; exon_number "1"; gene_name "AAEL003932"; oId "CUFF.323.1"; nearest_ref "AAEL003932-RA"; class_code "j"; tss_id "TSS509";
supercont1.101	Cufflinks	exon	1513725	1514015	.	+	.	gene_id "XLOC_000391"; transcript_id "TCONS_00000657"; exon_number "2"; gene_name "AAEL003932"; oId "CUFF.323.1"; nearest_ref "AAEL003932-RA"; class_code "j"; tss_id "TSS509";
supercont1.101	Cufflinks	exon	1524239	1524983	.	+	.	gene_id "XLOC_000391"; transcript_id "TCONS_00000657"; exon_number "3"; gene_name "AAEL003932"; oId "CUFF.323.1"; nearest_ref "AAEL003932-RA"; class_code "j"; tss_id "TSS509";
supercont1.101	Cufflinks	exon	1534825	1535333	.	+	.	gene_id "XLOC_000391"; transcript_id "TCONS_00000657"; exon_number "4"; gene_name "AAEL003932"; oId "CUFF.323.1"; nearest_ref "AAEL003932-RA"; class_code "j"; tss_id "TSS509";
supercont1.101	Cufflinks	exon	1535430	1535797	.	+	.	gene_id "XLOC_000391"; transcript_id "TCONS_00000657"; exon_number "5"; gene_name "AAEL003932"; oId "CUFF.323.1"; nearest_ref "AAEL003932-RA"; class_code "j"; tss_id "TSS509";
supercont1.101	Cufflinks	exon	1536008	1542370	.	+	.	gene_id "XLOC_000391"; transcript_id "TCONS_00000657"; exon_number "6"; gene_name "AAEL003932"; oId "CUFF.323.1"; nearest_ref "AAEL003932-RA"; class_code "j"; tss_id "TSS509";
supercont1.101	Cufflinks	exon	1451122	1451369	.	+	.	gene_id "XLOC_000391"; transcript_id "TCONS_00000660"; exon_number "1"; gene_name "AAEL003947"; oId "CUFF.323.4"; nearest_ref "AAEL003947-RA"; class_code "j"; tss_id "TSS509";
supercont1.101	Cufflinks	exon	1451508	1452260	.	+	.	gene_id "XLOC_000391"; transcript_id "TCONS_00000660"; exon_number "2"; gene_name "AAEL003947"; oId "CUFF.323.4"; nearest_ref "AAEL003947-RA"; class_code "j"; tss_id "TSS509";
supercont1.101	Cufflinks	exon	1513725	1514015	.	+	.	gene_id "XLOC_000391"; transcript_id "TCONS_00000660"; exon_number "3"; gene_name "AAEL003947"; oId "CUFF.323.4"; nearest_ref "AAEL003947-RA"; class_code "j"; tss_id "TSS509";
supercont1.101	Cufflinks	exon	1524239	1525115	.	+	.	gene_id "XLOC_000391"; transcript_id "TCONS_00000660"; exon_number "4"; gene_name "AAEL003947"; oId "CUFF.323.4"; nearest_ref "AAEL003947-RA"; class_code "j"; tss_id "TSS509";
supercont1.101	Cufflinks	exon	1566742	1570386	.	+	.	gene_id "XLOC_000391"; transcript_id "TCONS_00000660"; exon_number "5"; gene_name "AAEL003947"; oId "CUFF.323.4"; nearest_ref "AAEL003947-RA"; class_code "j"; tss_id "TSS509";
supercont1.101	Cufflinks	exon	1471334	1471704	.	+	.	gene_id "XLOC_000391"; transcript_id "TCONS_00000662"; exon_number "1"; gene_name "AAEL003947"; oId "CUFF.323.6"; nearest_ref "AAEL003947-RA"; class_code "j"; tss_id "TSS510";
supercont1.101	Cufflinks	exon	1513725	1514015	.	+	.	gene_id "XLOC_000391"; transcript_id "TCONS_00000662"; exon_number "2"; gene_name "AAEL003947"; oId "CUFF.323.6"; nearest_ref "AAEL003947-RA"; class_code "j"; tss_id "TSS510";
supercont1.101	Cufflinks	exon	1524239	1525115	.	+	.	gene_id "XLOC_000391"; transcript_id "TCONS_00000662"; exon_number "3"; gene_name "AAEL003947"; oId "CUFF.323.6"; nearest_ref "AAEL003947-RA"; class_code "j"; tss_id "TSS510";
supercont1.101	Cufflinks	exon	1566742	1570386	.	+	.	gene_id "XLOC_000391"; transcript_id "TCONS_00000662"; exon_number "4"; gene_name "AAEL003947"; oId "CUFF.323.6"; nearest_ref "AAEL003947-RA"; class_code "j"; tss_id "TSS510";
supercont1.101	Cufflinks	exon	1553627	1553757	.	+	.	gene_id "XLOC_000391"; transcript_id "TCONS_00000664"; exon_number "1"; gene_name "AAEL003947"; oId "CUFF.323.8"; nearest_ref "AAEL003947-RA"; class_code "j"; tss_id "TSS512";
supercont1.101	Cufflinks	exon	1566742	1570386	.	+	.	gene_id "XLOC_000391"; transcript_id "TCONS_00000664"; exon_number "2"; gene_name "AAEL003947"; oId "CUFF.323.8"; nearest_ref "AAEL003947-RA"; class_code "j"; tss_id "TSS512";
supercont1.101	Cufflinks	exon	1691616	1691863	.	+	.	gene_id "XLOC_000394"; transcript_id "TCONS_00000669"; exon_number "1"; gene_name "AAEL003924"; oId "CUFF.330.1"; nearest_ref "AAEL003924-RA"; class_code "j"; tss_id "TSS517";
supercont1.101	Cufflinks	exon	1691932	1693482	.	+	.	gene_id "XLOC_000394"; transcript_id "TCONS_00000669"; exon_number "2"; gene_name "AAEL003924"; oId "CUFF.330.1"; nearest_ref "AAEL003924-RA"; class_code "j"; tss_id "TSS517";
supercont1.101	Cufflinks	exon	1725558	1726488	.	+	.	gene_id "XLOC_000394"; transcript_id "TCONS_00000669"; exon_number "3"; gene_name "AAEL003924"; oId "CUFF.330.1"; nearest_ref "AAEL003924-RA"; class_code "j"; tss_id "TSS517";
supercont1.101	Cufflinks	exon	1734339	1735769	.	+	.	gene_id "XLOC_000394"; transcript_id "TCONS_00000669"; exon_number "4"; gene_name "AAEL003924"; oId "CUFF.330.1"; nearest_ref "AAEL003924-RA"; class_code "j"; tss_id "TSS517";
supercont1.101	Cufflinks	exon	1705975	1706597	.	+	.	gene_id "XLOC_000394"; transcript_id "TCONS_00000671"; exon_number "1"; gene_name "AAEL003924"; oId "CUFF.330.3"; nearest_ref "AAEL003924-RA"; class_code "j"; tss_id "TSS518";
supercont1.101	Cufflinks	exon	1725558	1726488	.	+	.	gene_id "XLOC_000394"; transcript_id "TCONS_00000671"; exon_number "2"; gene_name "AAEL003924"; oId "CUFF.330.3"; nearest_ref "AAEL003924-RA"; class_code "j"; tss_id "TSS518";
supercont1.101	Cufflinks	exon	1734339	1735769	.	+	.	gene_id "XLOC_000394"; transcript_id "TCONS_00000671"; exon_number "3"; gene_name "AAEL003924"; oId "CUFF.330.3"; nearest_ref "AAEL003924-RA"; class_code "j"; tss_id "TSS518";
supercont1.101	Cufflinks	exon	1706078	1706597	.	+	.	gene_id "XLOC_000394"; transcript_id "TCONS_00000672"; exon_number "1"; gene_name "AAEL003924"; oId "CUFF.330.4"; nearest_ref "AAEL003924-RA"; class_code "j"; tss_id "TSS519";
supercont1.101	Cufflinks	exon	1725558	1726488	.	+	.	gene_id "XLOC_000394"; transcript_id "TCONS_00000672"; exon_number "2"; gene_name "AAEL003924"; oId "CUFF.330.4"; nearest_ref "AAEL003924-RA"; class_code "j"; tss_id "TSS519";
supercont1.101	Cufflinks	exon	1734336	1735769	.	+	.	gene_id "XLOC_000394"; transcript_id "TCONS_00000672"; exon_number "3"; gene_name "AAEL003924"; oId "CUFF.330.4"; nearest_ref "AAEL003924-RA"; class_code "j"; tss_id "TSS519";
supercont1.101	Cufflinks	exon	1837615	1837852	.	+	.	gene_id "XLOC_000395"; transcript_id "TCONS_00000676"; exon_number "1"; gene_name "AAEL003936"; oId "CUFF.333.2"; nearest_ref "AAEL003936-RA"; class_code "j"; tss_id "TSS521";
supercont1.101	Cufflinks	exon	1846145	1846152	.	+	.	gene_id "XLOC_000395"; transcript_id "TCONS_00000676"; exon_number "2"; gene_name "AAEL003936"; oId "CUFF.333.2"; nearest_ref "AAEL003936-RA"; class_code "j"; tss_id "TSS521";
supercont1.101	Cufflinks	exon	547772	549293	.	-	.	gene_id "XLOC_000402"; transcript_id "TCONS_00000684"; exon_number "1"; gene_name "AAEL003923"; oId "CUFF.303.2"; nearest_ref "AAEL003923-RA"; class_code "j"; tss_id "TSS529";
supercont1.101	Cufflinks	exon	549477	549559	.	-	.	gene_id "XLOC_000402"; transcript_id "TCONS_00000684"; exon_number "2"; gene_name "AAEL003923"; oId "CUFF.303.2"; nearest_ref "AAEL003923-RA"; class_code "j"; tss_id "TSS529";
supercont1.101	Cufflinks	exon	549625	549797	.	-	.	gene_id "XLOC_000402"; transcript_id "TCONS_00000684"; exon_number "3"; gene_name "AAEL003923"; oId "CUFF.303.2"; nearest_ref "AAEL003923-RA"; class_code "j"; tss_id "TSS529";
supercont1.101	Cufflinks	exon	549840	550125	.	-	.	gene_id "XLOC_000402"; transcript_id "TCONS_00000684"; exon_number "4"; gene_name "AAEL003923"; oId "CUFF.303.2"; nearest_ref "AAEL003923-RA"; class_code "j"; tss_id "TSS529";
supercont1.101	Cufflinks	exon	550181	550531	.	-	.	gene_id "XLOC_000402"; transcript_id "TCONS_00000684"; exon_number "5"; gene_name "AAEL003923"; oId "CUFF.303.2"; nearest_ref "AAEL003923-RA"; class_code "j"; tss_id "TSS529";
supercont1.101	Cufflinks	exon	558336	559036	.	-	.	gene_id "XLOC_000402"; transcript_id "TCONS_00000684"; exon_number "6"; gene_name "AAEL003923"; oId "CUFF.303.2"; nearest_ref "AAEL003923-RA"; class_code "j"; tss_id "TSS529";
supercont1.101	Cufflinks	exon	559102	559527	.	-	.	gene_id "XLOC_000402"; transcript_id "TCONS_00000684"; exon_number "7"; gene_name "AAEL003923"; oId "CUFF.303.2"; nearest_ref "AAEL003923-RA"; class_code "j"; tss_id "TSS529";
supercont1.101	Cufflinks	exon	559589	561183	.	-	.	gene_id "XLOC_000402"; transcript_id "TCONS_00000684"; exon_number "8"; gene_name "AAEL003923"; oId "CUFF.303.2"; nearest_ref "AAEL003923-RA"; class_code "j"; tss_id "TSS529";
supercont1.101	Cufflinks	exon	561208	562348	.	-	.	gene_id "XLOC_000402"; transcript_id "TCONS_00000684"; exon_number "9"; gene_name "AAEL003923"; oId "CUFF.303.2"; nearest_ref "AAEL003923-RA"; class_code "j"; tss_id "TSS529";
supercont1.101	Cufflinks	exon	606080	607102	.	-	.	gene_id "XLOC_000402"; transcript_id "TCONS_00000684"; exon_number "10"; gene_name "AAEL003923"; oId "CUFF.303.2"; nearest_ref "AAEL003923-RA"; class_code "j"; tss_id "TSS529";
supercont1.101	Cufflinks	exon	547772	549293	.	-	.	gene_id "XLOC_000402"; transcript_id "TCONS_00000685"; exon_number "1"; gene_name "AAEL003923"; oId "CUFF.303.1"; nearest_ref "AAEL003923-RA"; class_code "j"; tss_id "TSS529";
supercont1.101	Cufflinks	exon	549477	549559	.	-	.	gene_id "XLOC_000402"; transcript_id "TCONS_00000685"; exon_number "2"; gene_name "AAEL003923"; oId "CUFF.303.1"; nearest_ref "AAEL003923-RA"; class_code "j"; tss_id "TSS529";
supercont1.101	Cufflinks	exon	549625	549797	.	-	.	gene_id "XLOC_000402"; transcript_id "TCONS_00000685"; exon_number "3"; gene_name "AAEL003923"; oId "CUFF.303.1"; nearest_ref "AAEL003923-RA"; class_code "j"; tss_id "TSS529";
supercont1.101	Cufflinks	exon	549840	550125	.	-	.	gene_id "XLOC_000402"; transcript_id "TCONS_00000685"; exon_number "4"; gene_name "AAEL003923"; oId "CUFF.303.1"; nearest_ref "AAEL003923-RA"; class_code "j"; tss_id "TSS529";
supercont1.101	Cufflinks	exon	550181	550558	.	-	.	gene_id "XLOC_000402"; transcript_id "TCONS_00000685"; exon_number "5"; gene_name "AAEL003923"; oId "CUFF.303.1"; nearest_ref "AAEL003923-RA"; class_code "j"; tss_id "TSS529";
supercont1.101	Cufflinks	exon	558336	559036	.	-	.	gene_id "XLOC_000402"; transcript_id "TCONS_00000685"; exon_number "6"; gene_name "AAEL003923"; oId "CUFF.303.1"; nearest_ref "AAEL003923-RA"; class_code "j"; tss_id "TSS529";
supercont1.101	Cufflinks	exon	559102	559527	.	-	.	gene_id "XLOC_000402"; transcript_id "TCONS_00000685"; exon_number "7"; gene_name "AAEL003923"; oId "CUFF.303.1"; nearest_ref "AAEL003923-RA"; class_code "j"; tss_id "TSS529";
supercont1.101	Cufflinks	exon	559589	561183	.	-	.	gene_id "XLOC_000402"; transcript_id "TCONS_00000685"; exon_number "8"; gene_name "AAEL003923"; oId "CUFF.303.1"; nearest_ref "AAEL003923-RA"; class_code "j"; tss_id "TSS529";
supercont1.101	Cufflinks	exon	561208	562348	.	-	.	gene_id "XLOC_000402"; transcript_id "TCONS_00000685"; exon_number "9"; gene_name "AAEL003923"; oId "CUFF.303.1"; nearest_ref "AAEL003923-RA"; class_code "j"; tss_id "TSS529";
supercont1.101	Cufflinks	exon	606080	606519	.	-	.	gene_id "XLOC_000402"; transcript_id "TCONS_00000685"; exon_number "10"; gene_name "AAEL003923"; oId "CUFF.303.1"; nearest_ref "AAEL003923-RA"; class_code "j"; tss_id "TSS529";
supercont1.101	Cufflinks	exon	606633	607145	.	-	.	gene_id "XLOC_000402"; transcript_id "TCONS_00000685"; exon_number "11"; gene_name "AAEL003923"; oId "CUFF.303.1"; nearest_ref "AAEL003923-RA"; class_code "j"; tss_id "TSS529";
supercont1.101	Cufflinks	exon	650941	651916	.	-	.	gene_id "XLOC_000403"; transcript_id "TCONS_00000688"; exon_number "1"; gene_name "AAEL003933"; oId "CUFF.305.1"; nearest_ref "AAEL003933-RA"; class_code "j"; tss_id "TSS531";
supercont1.101	Cufflinks	exon	651983	652139	.	-	.	gene_id "XLOC_000403"; transcript_id "TCONS_00000688"; exon_number "2"; gene_name "AAEL003933"; oId "CUFF.305.1"; nearest_ref "AAEL003933-RA"; class_code "j"; tss_id "TSS531";
supercont1.101	Cufflinks	exon	652201	654090	.	-	.	gene_id "XLOC_000403"; transcript_id "TCONS_00000688"; exon_number "3"; gene_name "AAEL003933"; oId "CUFF.305.1"; nearest_ref "AAEL003933-RA"; class_code "j"; tss_id "TSS531";
supercont1.101	Cufflinks	exon	654153	654288	.	-	.	gene_id "XLOC_000403"; transcript_id "TCONS_00000688"; exon_number "4"; gene_name "AAEL003933"; oId "CUFF.305.1"; nearest_ref "AAEL003933-RA"; class_code "j"; tss_id "TSS531";
supercont1.101	Cufflinks	exon	654348	654838	.	-	.	gene_id "XLOC_000403"; transcript_id "TCONS_00000688"; exon_number "5"; gene_name "AAEL003933"; oId "CUFF.305.1"; nearest_ref "AAEL003933-RA"; class_code "j"; tss_id "TSS531";
supercont1.101	Cufflinks	exon	654896	655282	.	-	.	gene_id "XLOC_000403"; transcript_id "TCONS_00000688"; exon_number "6"; gene_name "AAEL003933"; oId "CUFF.305.1"; nearest_ref "AAEL003933-RA"; class_code "j"; tss_id "TSS531";
supercont1.101	Cufflinks	exon	655345	656008	.	-	.	gene_id "XLOC_000403"; transcript_id "TCONS_00000688"; exon_number "7"; gene_name "AAEL003933"; oId "CUFF.305.1"; nearest_ref "AAEL003933-RA"; class_code "j"; tss_id "TSS531";
supercont1.101	Cufflinks	exon	656072	656328	.	-	.	gene_id "XLOC_000403"; transcript_id "TCONS_00000688"; exon_number "8"; gene_name "AAEL003933"; oId "CUFF.305.1"; nearest_ref "AAEL003933-RA"; class_code "j"; tss_id "TSS531";
supercont1.101	Cufflinks	exon	797246	797472	.	-	.	gene_id "XLOC_000403"; transcript_id "TCONS_00000688"; exon_number "9"; gene_name "AAEL003933"; oId "CUFF.305.1"; nearest_ref "AAEL003933-RA"; class_code "j"; tss_id "TSS531";
supercont1.101	Cufflinks	exon	797795	797926	.	-	.	gene_id "XLOC_000403"; transcript_id "TCONS_00000688"; exon_number "10"; gene_name "AAEL003933"; oId "CUFF.305.1"; nearest_ref "AAEL003933-RA"; class_code "j"; tss_id "TSS531";
supercont1.101	Cufflinks	exon	650941	651916	.	-	.	gene_id "XLOC_000403"; transcript_id "TCONS_00000690"; exon_number "1"; gene_name "AAEL003933"; oId "CUFF.305.4"; nearest_ref "AAEL003933-RA"; class_code "j"; tss_id "TSS532";
supercont1.101	Cufflinks	exon	651983	652139	.	-	.	gene_id "XLOC_000403"; transcript_id "TCONS_00000690"; exon_number "2"; gene_name "AAEL003933"; oId "CUFF.305.4"; nearest_ref "AAEL003933-RA"; class_code "j"; tss_id "TSS532";
supercont1.101	Cufflinks	exon	652201	652347	.	-	.	gene_id "XLOC_000403"; transcript_id "TCONS_00000690"; exon_number "3"; gene_name "AAEL003933"; oId "CUFF.305.4"; nearest_ref "AAEL003933-RA"; class_code "j"; tss_id "TSS532";
supercont1.101	Cufflinks	exon	652411	654090	.	-	.	gene_id "XLOC_000403"; transcript_id "TCONS_00000690"; exon_number "4"; gene_name "AAEL003933"; oId "CUFF.305.4"; nearest_ref "AAEL003933-RA"; class_code "j"; tss_id "TSS532";
supercont1.101	Cufflinks	exon	654153	654288	.	-	.	gene_id "XLOC_000403"; transcript_id "TCONS_00000690"; exon_number "5"; gene_name "AAEL003933"; oId "CUFF.305.4"; nearest_ref "AAEL003933-RA"; class_code "j"; tss_id "TSS532";
supercont1.101	Cufflinks	exon	654348	654838	.	-	.	gene_id "XLOC_000403"; transcript_id "TCONS_00000690"; exon_number "6"; gene_name "AAEL003933"; oId "CUFF.305.4"; nearest_ref "AAEL003933-RA"; class_code "j"; tss_id "TSS532";
supercont1.101	Cufflinks	exon	654896	655282	.	-	.	gene_id "XLOC_000403"; transcript_id "TCONS_00000690"; exon_number "7"; gene_name "AAEL003933"; oId "CUFF.305.4"; nearest_ref "AAEL003933-RA"; class_code "j"; tss_id "TSS532";
supercont1.101	Cufflinks	exon	655345	656008	.	-	.	gene_id "XLOC_000403"; transcript_id "TCONS_00000690"; exon_number "8"; gene_name "AAEL003933"; oId "CUFF.305.4"; nearest_ref "AAEL003933-RA"; class_code "j"; tss_id "TSS532";
supercont1.101	Cufflinks	exon	656072	656328	.	-	.	gene_id "XLOC_000403"; transcript_id "TCONS_00000690"; exon_number "9"; gene_name "AAEL003933"; oId "CUFF.305.4"; nearest_ref "AAEL003933-RA"; class_code "j"; tss_id "TSS532";
supercont1.101	Cufflinks	exon	797246	797428	.	-	.	gene_id "XLOC_000403"; transcript_id "TCONS_00000690"; exon_number "10"; gene_name "AAEL003933"; oId "CUFF.305.4"; nearest_ref "AAEL003933-RA"; class_code "j"; tss_id "TSS532";
supercont1.101	Cufflinks	exon	798083	798190	.	-	.	gene_id "XLOC_000403"; transcript_id "TCONS_00000690"; exon_number "11"; gene_name "AAEL003933"; oId "CUFF.305.4"; nearest_ref "AAEL003933-RA"; class_code "j"; tss_id "TSS532";
supercont1.101	Cufflinks	exon	650941	651916	.	-	.	gene_id "XLOC_000403"; transcript_id "TCONS_00000689"; exon_number "1"; gene_name "AAEL003933"; oId "CUFF.305.3"; nearest_ref "AAEL003933-RA"; class_code "j"; tss_id "TSS532";
supercont1.101	Cufflinks	exon	651983	652139	.	-	.	gene_id "XLOC_000403"; transcript_id "TCONS_00000689"; exon_number "2"; gene_name "AAEL003933"; oId "CUFF.305.3"; nearest_ref "AAEL003933-RA"; class_code "j"; tss_id "TSS532";
supercont1.101	Cufflinks	exon	652201	652347	.	-	.	gene_id "XLOC_000403"; transcript_id "TCONS_00000689"; exon_number "3"; gene_name "AAEL003933"; oId "CUFF.305.3"; nearest_ref "AAEL003933-RA"; class_code "j"; tss_id "TSS532";
supercont1.101	Cufflinks	exon	652411	654090	.	-	.	gene_id "XLOC_000403"; transcript_id "TCONS_00000689"; exon_number "4"; gene_name "AAEL003933"; oId "CUFF.305.3"; nearest_ref "AAEL003933-RA"; class_code "j"; tss_id "TSS532";
supercont1.101	Cufflinks	exon	654153	654288	.	-	.	gene_id "XLOC_000403"; transcript_id "TCONS_00000689"; exon_number "5"; gene_name "AAEL003933"; oId "CUFF.305.3"; nearest_ref "AAEL003933-RA"; class_code "j"; tss_id "TSS532";
supercont1.101	Cufflinks	exon	654348	654838	.	-	.	gene_id "XLOC_000403"; transcript_id "TCONS_00000689"; exon_number "6"; gene_name "AAEL003933"; oId "CUFF.305.3"; nearest_ref "AAEL003933-RA"; class_code "j"; tss_id "TSS532";
supercont1.101	Cufflinks	exon	654896	655282	.	-	.	gene_id "XLOC_000403"; transcript_id "TCONS_00000689"; exon_number "7"; gene_name "AAEL003933"; oId "CUFF.305.3"; nearest_ref "AAEL003933-RA"; class_code "j"; tss_id "TSS532";
supercont1.101	Cufflinks	exon	655345	656008	.	-	.	gene_id "XLOC_000403"; transcript_id "TCONS_00000689"; exon_number "8"; gene_name "AAEL003933"; oId "CUFF.305.3"; nearest_ref "AAEL003933-RA"; class_code "j"; tss_id "TSS532";
supercont1.101	Cufflinks	exon	656072	656328	.	-	.	gene_id "XLOC_000403"; transcript_id "TCONS_00000689"; exon_number "9"; gene_name "AAEL003933"; oId "CUFF.305.3"; nearest_ref "AAEL003933-RA"; class_code "j"; tss_id "TSS532";
supercont1.101	Cufflinks	exon	797246	798190	.	-	.	gene_id "XLOC_000403"; transcript_id "TCONS_00000689"; exon_number "10"; gene_name "AAEL003933"; oId "CUFF.305.3"; nearest_ref "AAEL003933-RA"; class_code "j"; tss_id "TSS532";
supercont1.101	Cufflinks	exon	650941	651916	.	-	.	gene_id "XLOC_000403"; transcript_id "TCONS_00000691"; exon_number "1"; gene_name "AAEL003933"; oId "CUFF.305.2"; nearest_ref "AAEL003933-RA"; class_code "j"; tss_id "TSS532";
supercont1.101	Cufflinks	exon	651983	652139	.	-	.	gene_id "XLOC_000403"; transcript_id "TCONS_00000691"; exon_number "2"; gene_name "AAEL003933"; oId "CUFF.305.2"; nearest_ref "AAEL003933-RA"; class_code "j"; tss_id "TSS532";
supercont1.101	Cufflinks	exon	652201	652347	.	-	.	gene_id "XLOC_000403"; transcript_id "TCONS_00000691"; exon_number "3"; gene_name "AAEL003933"; oId "CUFF.305.2"; nearest_ref "AAEL003933-RA"; class_code "j"; tss_id "TSS532";
supercont1.101	Cufflinks	exon	652411	654090	.	-	.	gene_id "XLOC_000403"; transcript_id "TCONS_00000691"; exon_number "4"; gene_name "AAEL003933"; oId "CUFF.305.2"; nearest_ref "AAEL003933-RA"; class_code "j"; tss_id "TSS532";
supercont1.101	Cufflinks	exon	654153	654288	.	-	.	gene_id "XLOC_000403"; transcript_id "TCONS_00000691"; exon_number "5"; gene_name "AAEL003933"; oId "CUFF.305.2"; nearest_ref "AAEL003933-RA"; class_code "j"; tss_id "TSS532";
supercont1.101	Cufflinks	exon	654348	654838	.	-	.	gene_id "XLOC_000403"; transcript_id "TCONS_00000691"; exon_number "6"; gene_name "AAEL003933"; oId "CUFF.305.2"; nearest_ref "AAEL003933-RA"; class_code "j"; tss_id "TSS532";
supercont1.101	Cufflinks	exon	654896	655282	.	-	.	gene_id "XLOC_000403"; transcript_id "TCONS_00000691"; exon_number "7"; gene_name "AAEL003933"; oId "CUFF.305.2"; nearest_ref "AAEL003933-RA"; class_code "j"; tss_id "TSS532";
supercont1.101	Cufflinks	exon	655345	656008	.	-	.	gene_id "XLOC_000403"; transcript_id "TCONS_00000691"; exon_number "8"; gene_name "AAEL003933"; oId "CUFF.305.2"; nearest_ref "AAEL003933-RA"; class_code "j"; tss_id "TSS532";
supercont1.101	Cufflinks	exon	656072	656328	.	-	.	gene_id "XLOC_000403"; transcript_id "TCONS_00000691"; exon_number "9"; gene_name "AAEL003933"; oId "CUFF.305.2"; nearest_ref "AAEL003933-RA"; class_code "j"; tss_id "TSS532";
supercont1.101	Cufflinks	exon	797246	797472	.	-	.	gene_id "XLOC_000403"; transcript_id "TCONS_00000691"; exon_number "10"; gene_name "AAEL003933"; oId "CUFF.305.2"; nearest_ref "AAEL003933-RA"; class_code "j"; tss_id "TSS532";
supercont1.101	Cufflinks	exon	798083	798269	.	-	.	gene_id "XLOC_000403"; transcript_id "TCONS_00000691"; exon_number "11"; gene_name "AAEL003933"; oId "CUFF.305.2"; nearest_ref "AAEL003933-RA"; class_code "j"; tss_id "TSS532";
supercont1.101	Cufflinks	exon	979222	980678	.	-	.	gene_id "XLOC_000405"; transcript_id "TCONS_00000697"; exon_number "1"; gene_name "AAEL003942"; oId "CUFF.315.1"; nearest_ref "AAEL003942-RA"; class_code "j"; tss_id "TSS537";
supercont1.101	Cufflinks	exon	987488	987661	.	-	.	gene_id "XLOC_000405"; transcript_id "TCONS_00000697"; exon_number "2"; gene_name "AAEL003942"; oId "CUFF.315.1"; nearest_ref "AAEL003942-RA"; class_code "j"; tss_id "TSS537";
supercont1.101	Cufflinks	exon	989802	989809	.	-	.	gene_id "XLOC_000405"; transcript_id "TCONS_00000697"; exon_number "3"; gene_name "AAEL003942"; oId "CUFF.315.1"; nearest_ref "AAEL003942-RA"; class_code "j"; tss_id "TSS537";
supercont1.101	Cufflinks	exon	1362381	1362899	.	-	.	gene_id "XLOC_000407"; transcript_id "TCONS_00000701"; exon_number "1"; gene_name "AAEL003930"; oId "CUFF.321.2"; nearest_ref "AAEL003930-RA"; class_code "j"; tss_id "TSS540";
supercont1.101	Cufflinks	exon	1363288	1363636	.	-	.	gene_id "XLOC_000407"; transcript_id "TCONS_00000701"; exon_number "2"; gene_name "AAEL003930"; oId "CUFF.321.2"; nearest_ref "AAEL003930-RA"; class_code "j"; tss_id "TSS540";
supercont1.101	Cufflinks	exon	1644295	1645348	.	-	.	gene_id "XLOC_000410"; transcript_id "TCONS_00000705"; exon_number "1"; gene_name "AAEL003939"; oId "CUFF.329.1"; nearest_ref "AAEL003939-RA"; class_code "j"; tss_id "TSS543";
supercont1.101	Cufflinks	exon	1659841	1662729	.	-	.	gene_id "XLOC_000410"; transcript_id "TCONS_00000705"; exon_number "2"; gene_name "AAEL003939"; oId "CUFF.329.1"; nearest_ref "AAEL003939-RA"; class_code "j"; tss_id "TSS543";
supercont1.101	Cufflinks	exon	1682973	1683536	.	-	.	gene_id "XLOC_000410"; transcript_id "TCONS_00000705"; exon_number "3"; gene_name "AAEL003939"; oId "CUFF.329.1"; nearest_ref "AAEL003939-RA"; class_code "j"; tss_id "TSS543";
supercont1.1011	Cufflinks	exon	86209	87210	.	+	.	gene_id "XLOC_000433"; transcript_id "TCONS_00000729"; exon_number "1"; gene_name "AAEL014125"; oId "CUFF.342.1"; nearest_ref "AAEL014125-RA"; class_code "j"; tss_id "TSS567";
supercont1.1011	Cufflinks	exon	162741	162856	.	+	.	gene_id "XLOC_000433"; transcript_id "TCONS_00000729"; exon_number "2"; gene_name "AAEL014125"; oId "CUFF.342.1"; nearest_ref "AAEL014125-RA"; class_code "j"; tss_id "TSS567";
supercont1.1011	Cufflinks	exon	166814	167243	.	+	.	gene_id "XLOC_000433"; transcript_id "TCONS_00000729"; exon_number "3"; gene_name "AAEL014125"; oId "CUFF.342.1"; nearest_ref "AAEL014125-RA"; class_code "j"; tss_id "TSS567";
supercont1.1011	Cufflinks	exon	174229	176890	.	+	.	gene_id "XLOC_000433"; transcript_id "TCONS_00000729"; exon_number "4"; gene_name "AAEL014125"; oId "CUFF.342.1"; nearest_ref "AAEL014125-RA"; class_code "j"; tss_id "TSS567";
supercont1.1014	Cufflinks	exon	50170	50710	.	+	.	gene_id "XLOC_000443"; transcript_id "TCONS_00000744"; exon_number "1"; gene_name "AAEL014131"; oId "CUFF.347.1"; nearest_ref "AAEL014131-RA"; class_code "j"; tss_id "TSS580";
supercont1.1014	Cufflinks	exon	67063	67920	.	+	.	gene_id "XLOC_000443"; transcript_id "TCONS_00000744"; exon_number "2"; gene_name "AAEL014131"; oId "CUFF.347.1"; nearest_ref "AAEL014131-RA"; class_code "j"; tss_id "TSS580";
supercont1.1014	Cufflinks	exon	145464	145490	.	+	.	gene_id "XLOC_000443"; transcript_id "TCONS_00000744"; exon_number "3"; gene_name "AAEL014131"; oId "CUFF.347.1"; nearest_ref "AAEL014131-RA"; class_code "j"; tss_id "TSS580";
supercont1.1014	Cufflinks	exon	248839	249003	.	+	.	gene_id "XLOC_000445"; transcript_id "TCONS_00000747"; exon_number "1"; gene_name "AAEL014130"; oId "CUFF.351.1"; nearest_ref "AAEL014130-RA"; class_code "j"; tss_id "TSS583";
supercont1.1014	Cufflinks	exon	249072	249210	.	+	.	gene_id "XLOC_000445"; transcript_id "TCONS_00000747"; exon_number "2"; gene_name "AAEL014130"; oId "CUFF.351.1"; nearest_ref "AAEL014130-RA"; class_code "j"; tss_id "TSS583";
supercont1.1014	Cufflinks	exon	254031	254830	.	+	.	gene_id "XLOC_000445"; transcript_id "TCONS_00000747"; exon_number "3"; gene_name "AAEL014130"; oId "CUFF.351.1"; nearest_ref "AAEL014130-RA"; class_code "j"; tss_id "TSS583";
supercont1.1014	Cufflinks	exon	255029	255449	.	+	.	gene_id "XLOC_000445"; transcript_id "TCONS_00000747"; exon_number "4"; gene_name "AAEL014130"; oId "CUFF.351.1"; nearest_ref "AAEL014130-RA"; class_code "j"; tss_id "TSS583";
supercont1.1014	Cufflinks	exon	255548	256682	.	+	.	gene_id "XLOC_000445"; transcript_id "TCONS_00000747"; exon_number "5"; gene_name "AAEL014130"; oId "CUFF.351.1"; nearest_ref "AAEL014130-RA"; class_code "j"; tss_id "TSS583";
supercont1.1014	Cufflinks	exon	254996	256008	.	-	.	gene_id "XLOC_000448"; transcript_id "TCONS_00000752"; exon_number "1"; gene_name "AAEL014134"; oId "CUFF.352.1"; nearest_ref "AAEL014134-RA"; class_code "j"; tss_id "TSS587";
supercont1.1014	Cufflinks	exon	256064	256220	.	-	.	gene_id "XLOC_000448"; transcript_id "TCONS_00000752"; exon_number "2"; gene_name "AAEL014134"; oId "CUFF.352.1"; nearest_ref "AAEL014134-RA"; class_code "j"; tss_id "TSS587";
supercont1.1014	Cufflinks	exon	256289	256418	.	-	.	gene_id "XLOC_000448"; transcript_id "TCONS_00000752"; exon_number "3"; gene_name "AAEL014134"; oId "CUFF.352.1"; nearest_ref "AAEL014134-RA"; class_code "j"; tss_id "TSS587";
supercont1.1014	Cufflinks	exon	256486	256569	.	-	.	gene_id "XLOC_000448"; transcript_id "TCONS_00000752"; exon_number "4"; gene_name "AAEL014134"; oId "CUFF.352.1"; nearest_ref "AAEL014134-RA"; class_code "j"; tss_id "TSS587";
supercont1.1014	Cufflinks	exon	258430	258578	.	-	.	gene_id "XLOC_000448"; transcript_id "TCONS_00000752"; exon_number "5"; gene_name "AAEL014134"; oId "CUFF.352.1"; nearest_ref "AAEL014134-RA"; class_code "j"; tss_id "TSS587";
supercont1.1014	Cufflinks	exon	258642	259534	.	-	.	gene_id "XLOC_000448"; transcript_id "TCONS_00000752"; exon_number "6"; gene_name "AAEL014134"; oId "CUFF.352.1"; nearest_ref "AAEL014134-RA"; class_code "j"; tss_id "TSS587";
supercont1.1014	Cufflinks	exon	254996	255348	.	-	.	gene_id "XLOC_000448"; transcript_id "TCONS_00000753"; exon_number "1"; gene_name "AAEL014134"; oId "CUFF.352.3"; nearest_ref "AAEL014134-RA"; class_code "j"; tss_id "TSS588";
supercont1.1014	Cufflinks	exon	255869	256008	.	-	.	gene_id "XLOC_000448"; transcript_id "TCONS_00000753"; exon_number "2"; gene_name "AAEL014134"; oId "CUFF.352.3"; nearest_ref "AAEL014134-RA"; class_code "j"; tss_id "TSS588";
supercont1.1014	Cufflinks	exon	256064	256220	.	-	.	gene_id "XLOC_000448"; transcript_id "TCONS_00000753"; exon_number "3"; gene_name "AAEL014134"; oId "CUFF.352.3"; nearest_ref "AAEL014134-RA"; class_code "j"; tss_id "TSS588";
supercont1.1014	Cufflinks	exon	256289	256418	.	-	.	gene_id "XLOC_000448"; transcript_id "TCONS_00000753"; exon_number "4"; gene_name "AAEL014134"; oId "CUFF.352.3"; nearest_ref "AAEL014134-RA"; class_code "j"; tss_id "TSS588";
supercont1.1014	Cufflinks	exon	256486	256569	.	-	.	gene_id "XLOC_000448"; transcript_id "TCONS_00000753"; exon_number "5"; gene_name "AAEL014134"; oId "CUFF.352.3"; nearest_ref "AAEL014134-RA"; class_code "j"; tss_id "TSS588";
supercont1.1014	Cufflinks	exon	258430	258587	.	-	.	gene_id "XLOC_000448"; transcript_id "TCONS_00000753"; exon_number "6"; gene_name "AAEL014134"; oId "CUFF.352.3"; nearest_ref "AAEL014134-RA"; class_code "j"; tss_id "TSS588";
supercont1.1014	Cufflinks	exon	258642	259533	.	-	.	gene_id "XLOC_000448"; transcript_id "TCONS_00000753"; exon_number "7"; gene_name "AAEL014134"; oId "CUFF.352.3"; nearest_ref "AAEL014134-RA"; class_code "j"; tss_id "TSS588";
supercont1.1014	Cufflinks	exon	259742	259822	.	-	.	gene_id "XLOC_000448"; transcript_id "TCONS_00000753"; exon_number "8"; gene_name "AAEL014134"; oId "CUFF.352.3"; nearest_ref "AAEL014134-RA"; class_code "j"; tss_id "TSS588";
supercont1.1014	Cufflinks	exon	301784	302050	.	-	.	gene_id "XLOC_000448"; transcript_id "TCONS_00000753"; exon_number "9"; gene_name "AAEL014134"; oId "CUFF.352.3"; nearest_ref "AAEL014134-RA"; class_code "j"; tss_id "TSS588";
supercont1.1014	Cufflinks	exon	304005	304139	.	-	.	gene_id "XLOC_000448"; transcript_id "TCONS_00000753"; exon_number "10"; gene_name "AAEL014134"; oId "CUFF.352.3"; nearest_ref "AAEL014134-RA"; class_code "j"; tss_id "TSS588";
supercont1.1014	Cufflinks	exon	254996	255990	.	-	.	gene_id "XLOC_000448"; transcript_id "TCONS_00000754"; exon_number "1"; gene_name "AAEL014134"; oId "CUFF.352.2"; nearest_ref "AAEL014134-RA"; class_code "j"; tss_id "TSS588";
supercont1.1014	Cufflinks	exon	256064	256220	.	-	.	gene_id "XLOC_000448"; transcript_id "TCONS_00000754"; exon_number "2"; gene_name "AAEL014134"; oId "CUFF.352.2"; nearest_ref "AAEL014134-RA"; class_code "j"; tss_id "TSS588";
supercont1.1014	Cufflinks	exon	256289	256418	.	-	.	gene_id "XLOC_000448"; transcript_id "TCONS_00000754"; exon_number "3"; gene_name "AAEL014134"; oId "CUFF.352.2"; nearest_ref "AAEL014134-RA"; class_code "j"; tss_id "TSS588";
supercont1.1014	Cufflinks	exon	256486	256569	.	-	.	gene_id "XLOC_000448"; transcript_id "TCONS_00000754"; exon_number "4"; gene_name "AAEL014134"; oId "CUFF.352.2"; nearest_ref "AAEL014134-RA"; class_code "j"; tss_id "TSS588";
supercont1.1014	Cufflinks	exon	258430	259533	.	-	.	gene_id "XLOC_000448"; transcript_id "TCONS_00000754"; exon_number "5"; gene_name "AAEL014134"; oId "CUFF.352.2"; nearest_ref "AAEL014134-RA"; class_code "j"; tss_id "TSS588";
supercont1.1014	Cufflinks	exon	259742	259822	.	-	.	gene_id "XLOC_000448"; transcript_id "TCONS_00000754"; exon_number "6"; gene_name "AAEL014134"; oId "CUFF.352.2"; nearest_ref "AAEL014134-RA"; class_code "j"; tss_id "TSS588";
supercont1.1014	Cufflinks	exon	301784	302050	.	-	.	gene_id "XLOC_000448"; transcript_id "TCONS_00000754"; exon_number "7"; gene_name "AAEL014134"; oId "CUFF.352.2"; nearest_ref "AAEL014134-RA"; class_code "j"; tss_id "TSS588";
supercont1.1014	Cufflinks	exon	304005	304150	.	-	.	gene_id "XLOC_000448"; transcript_id "TCONS_00000754"; exon_number "8"; gene_name "AAEL014134"; oId "CUFF.352.2"; nearest_ref "AAEL014134-RA"; class_code "j"; tss_id "TSS588";
supercont1.1015	Cufflinks	exon	170489	171161	.	-	.	gene_id "XLOC_000454"; transcript_id "TCONS_00000762"; exon_number "1"; gene_name "AAEL014136"; oId "CUFF.357.1"; nearest_ref "AAEL014136-RA"; class_code "j"; tss_id "TSS596";
supercont1.1015	Cufflinks	exon	171444	171564	.	-	.	gene_id "XLOC_000454"; transcript_id "TCONS_00000762"; exon_number "2"; gene_name "AAEL014136"; oId "CUFF.357.1"; nearest_ref "AAEL014136-RA"; class_code "j"; tss_id "TSS596";
supercont1.1015	Cufflinks	exon	178877	178895	.	-	.	gene_id "XLOC_000454"; transcript_id "TCONS_00000762"; exon_number "3"; gene_name "AAEL014136"; oId "CUFF.357.1"; nearest_ref "AAEL014136-RA"; class_code "j"; tss_id "TSS596";
supercont1.1016	Cufflinks	exon	170154	170383	.	+	.	gene_id "XLOC_000455"; transcript_id "TCONS_00000766"; exon_number "1"; gene_name "AAEL014139"; oId "CUFF.360.3"; nearest_ref "AAEL014139-RA"; class_code "j"; tss_id "TSS598";
supercont1.1016	Cufflinks	exon	182495	182601	.	+	.	gene_id "XLOC_000455"; transcript_id "TCONS_00000766"; exon_number "2"; gene_name "AAEL014139"; oId "CUFF.360.3"; nearest_ref "AAEL014139-RA"; class_code "j"; tss_id "TSS598";
supercont1.1016	Cufflinks	exon	182669	183041	.	+	.	gene_id "XLOC_000455"; transcript_id "TCONS_00000766"; exon_number "3"; gene_name "AAEL014139"; oId "CUFF.360.3"; nearest_ref "AAEL014139-RA"; class_code "j"; tss_id "TSS598";
supercont1.1016	Cufflinks	exon	183683	183879	.	+	.	gene_id "XLOC_000455"; transcript_id "TCONS_00000766"; exon_number "4"; gene_name "AAEL014139"; oId "CUFF.360.3"; nearest_ref "AAEL014139-RA"; class_code "j"; tss_id "TSS598";
supercont1.1016	Cufflinks	exon	183944	184778	.	+	.	gene_id "XLOC_000455"; transcript_id "TCONS_00000766"; exon_number "5"; gene_name "AAEL014139"; oId "CUFF.360.3"; nearest_ref "AAEL014139-RA"; class_code "j"; tss_id "TSS598";
supercont1.1016	Cufflinks	exon	170154	170383	.	+	.	gene_id "XLOC_000455"; transcript_id "TCONS_00000765"; exon_number "1"; gene_name "AAEL014139"; oId "CUFF.360.2"; nearest_ref "AAEL014139-RA"; class_code "j"; tss_id "TSS598";
supercont1.1016	Cufflinks	exon	182521	182601	.	+	.	gene_id "XLOC_000455"; transcript_id "TCONS_00000765"; exon_number "2"; gene_name "AAEL014139"; oId "CUFF.360.2"; nearest_ref "AAEL014139-RA"; class_code "j"; tss_id "TSS598";
supercont1.1016	Cufflinks	exon	182669	183041	.	+	.	gene_id "XLOC_000455"; transcript_id "TCONS_00000765"; exon_number "3"; gene_name "AAEL014139"; oId "CUFF.360.2"; nearest_ref "AAEL014139-RA"; class_code "j"; tss_id "TSS598";
supercont1.1016	Cufflinks	exon	183683	183879	.	+	.	gene_id "XLOC_000455"; transcript_id "TCONS_00000765"; exon_number "4"; gene_name "AAEL014139"; oId "CUFF.360.2"; nearest_ref "AAEL014139-RA"; class_code "j"; tss_id "TSS598";
supercont1.1016	Cufflinks	exon	183944	184778	.	+	.	gene_id "XLOC_000455"; transcript_id "TCONS_00000765"; exon_number "5"; gene_name "AAEL014139"; oId "CUFF.360.2"; nearest_ref "AAEL014139-RA"; class_code "j"; tss_id "TSS598";
supercont1.1016	Cufflinks	exon	170154	170383	.	+	.	gene_id "XLOC_000455"; transcript_id "TCONS_00000764"; exon_number "1"; gene_name "AAEL014139"; oId "CUFF.360.1"; nearest_ref "AAEL014139-RA"; class_code "j"; tss_id "TSS598";
supercont1.1016	Cufflinks	exon	182516	182601	.	+	.	gene_id "XLOC_000455"; transcript_id "TCONS_00000764"; exon_number "2"; gene_name "AAEL014139"; oId "CUFF.360.1"; nearest_ref "AAEL014139-RA"; class_code "j"; tss_id "TSS598";
supercont1.1016	Cufflinks	exon	182669	183041	.	+	.	gene_id "XLOC_000455"; transcript_id "TCONS_00000764"; exon_number "3"; gene_name "AAEL014139"; oId "CUFF.360.1"; nearest_ref "AAEL014139-RA"; class_code "j"; tss_id "TSS598";
supercont1.1016	Cufflinks	exon	183683	183879	.	+	.	gene_id "XLOC_000455"; transcript_id "TCONS_00000764"; exon_number "4"; gene_name "AAEL014139"; oId "CUFF.360.1"; nearest_ref "AAEL014139-RA"; class_code "j"; tss_id "TSS598";
supercont1.1016	Cufflinks	exon	183944	184778	.	+	.	gene_id "XLOC_000455"; transcript_id "TCONS_00000764"; exon_number "5"; gene_name "AAEL014139"; oId "CUFF.360.1"; nearest_ref "AAEL014139-RA"; class_code "j"; tss_id "TSS598";
supercont1.1016	Cufflinks	exon	274411	274486	.	+	.	gene_id "XLOC_000458"; transcript_id "TCONS_00000771"; exon_number "1"; gene_name "AAEL014141"; oId "CUFF.361.1"; nearest_ref "AAEL014141-RB"; class_code "j"; tss_id "TSS603";
supercont1.1016	Cufflinks	exon	289622	290098	.	+	.	gene_id "XLOC_000458"; transcript_id "TCONS_00000771"; exon_number "2"; gene_name "AAEL014141"; oId "CUFF.361.1"; nearest_ref "AAEL014141-RB"; class_code "j"; tss_id "TSS603";
supercont1.1016	Cufflinks	exon	290160	291444	.	+	.	gene_id "XLOC_000458"; transcript_id "TCONS_00000771"; exon_number "3"; gene_name "AAEL014141"; oId "CUFF.361.1"; nearest_ref "AAEL014141-RB"; class_code "j"; tss_id "TSS603";
supercont1.1016	Cufflinks	exon	284120	284285	.	+	.	gene_id "XLOC_000458"; transcript_id "TCONS_00000772"; exon_number "1"; gene_name "AAEL014141"; oId "CUFF.361.2"; nearest_ref "AAEL014141-RB"; class_code "j"; tss_id "TSS604";
supercont1.1016	Cufflinks	exon	289633	290098	.	+	.	gene_id "XLOC_000458"; transcript_id "TCONS_00000772"; exon_number "2"; gene_name "AAEL014141"; oId "CUFF.361.2"; nearest_ref "AAEL014141-RB"; class_code "j"; tss_id "TSS604";
supercont1.1016	Cufflinks	exon	290160	291444	.	+	.	gene_id "XLOC_000458"; transcript_id "TCONS_00000772"; exon_number "3"; gene_name "AAEL014141"; oId "CUFF.361.2"; nearest_ref "AAEL014141-RB"; class_code "j"; tss_id "TSS604";
supercont1.1016	Cufflinks	exon	284124	284200	.	+	.	gene_id "XLOC_000458"; transcript_id "TCONS_00000773"; exon_number "1"; gene_name "AAEL014141"; oId "CUFF.361.3"; nearest_ref "AAEL014141-RB"; class_code "j"; tss_id "TSS604";
supercont1.1016	Cufflinks	exon	289633	290098	.	+	.	gene_id "XLOC_000458"; transcript_id "TCONS_00000773"; exon_number "2"; gene_name "AAEL014141"; oId "CUFF.361.3"; nearest_ref "AAEL014141-RB"; class_code "j"; tss_id "TSS604";
supercont1.1016	Cufflinks	exon	290160	291444	.	+	.	gene_id "XLOC_000458"; transcript_id "TCONS_00000773"; exon_number "3"; gene_name "AAEL014141"; oId "CUFF.361.3"; nearest_ref "AAEL014141-RB"; class_code "j"; tss_id "TSS604";
supercont1.1016	Cufflinks	exon	284600	284664	.	+	.	gene_id "XLOC_000458"; transcript_id "TCONS_00000776"; exon_number "1"; gene_name "AAEL014141"; oId "CUFF.361.6"; nearest_ref "AAEL014141-RB"; class_code "j"; tss_id "TSS606";
supercont1.1016	Cufflinks	exon	289622	290098	.	+	.	gene_id "XLOC_000458"; transcript_id "TCONS_00000776"; exon_number "2"; gene_name "AAEL014141"; oId "CUFF.361.6"; nearest_ref "AAEL014141-RB"; class_code "j"; tss_id "TSS606";
supercont1.1016	Cufflinks	exon	290160	291444	.	+	.	gene_id "XLOC_000458"; transcript_id "TCONS_00000776"; exon_number "3"; gene_name "AAEL014141"; oId "CUFF.361.6"; nearest_ref "AAEL014141-RB"; class_code "j"; tss_id "TSS606";
supercont1.1018	Cufflinks	exon	190969	191142	.	+	.	gene_id "XLOC_000464"; transcript_id "TCONS_00000783"; exon_number "1"; gene_name "AAEL014144"; oId "CUFF.367.1"; nearest_ref "AAEL014144-RA"; class_code "j"; tss_id "TSS612";
supercont1.1018	Cufflinks	exon	191293	191915	.	+	.	gene_id "XLOC_000464"; transcript_id "TCONS_00000783"; exon_number "2"; gene_name "AAEL014144"; oId "CUFF.367.1"; nearest_ref "AAEL014144-RA"; class_code "j"; tss_id "TSS612";
supercont1.1018	Cufflinks	exon	192027	195272	.	+	.	gene_id "XLOC_000464"; transcript_id "TCONS_00000783"; exon_number "3"; gene_name "AAEL014144"; oId "CUFF.367.1"; nearest_ref "AAEL014144-RA"; class_code "j"; tss_id "TSS612";
supercont1.1018	Cufflinks	exon	195333	195472	.	+	.	gene_id "XLOC_000464"; transcript_id "TCONS_00000783"; exon_number "4"; gene_name "AAEL014144"; oId "CUFF.367.1"; nearest_ref "AAEL014144-RA"; class_code "j"; tss_id "TSS612";
supercont1.1018	Cufflinks	exon	195531	195713	.	+	.	gene_id "XLOC_000464"; transcript_id "TCONS_00000783"; exon_number "5"; gene_name "AAEL014144"; oId "CUFF.367.1"; nearest_ref "AAEL014144-RA"; class_code "j"; tss_id "TSS612";
supercont1.1018	Cufflinks	exon	195773	196024	.	+	.	gene_id "XLOC_000464"; transcript_id "TCONS_00000783"; exon_number "6"; gene_name "AAEL014144"; oId "CUFF.367.1"; nearest_ref "AAEL014144-RA"; class_code "j"; tss_id "TSS612";
supercont1.1018	Cufflinks	exon	196076	197116	.	+	.	gene_id "XLOC_000464"; transcript_id "TCONS_00000783"; exon_number "7"; gene_name "AAEL014144"; oId "CUFF.367.1"; nearest_ref "AAEL014144-RA"; class_code "j"; tss_id "TSS612";
supercont1.1018	Cufflinks	exon	197180	197335	.	+	.	gene_id "XLOC_000464"; transcript_id "TCONS_00000783"; exon_number "8"; gene_name "AAEL014144"; oId "CUFF.367.1"; nearest_ref "AAEL014144-RA"; class_code "j"; tss_id "TSS612";
supercont1.1018	Cufflinks	exon	197384	197504	.	+	.	gene_id "XLOC_000464"; transcript_id "TCONS_00000783"; exon_number "9"; gene_name "AAEL014144"; oId "CUFF.367.1"; nearest_ref "AAEL014144-RA"; class_code "j"; tss_id "TSS612";
supercont1.1018	Cufflinks	exon	197544	197826	.	+	.	gene_id "XLOC_000464"; transcript_id "TCONS_00000783"; exon_number "10"; gene_name "AAEL014144"; oId "CUFF.367.1"; nearest_ref "AAEL014144-RA"; class_code "j"; tss_id "TSS612";
supercont1.1018	Cufflinks	exon	197851	198540	.	+	.	gene_id "XLOC_000464"; transcript_id "TCONS_00000783"; exon_number "11"; gene_name "AAEL014144"; oId "CUFF.367.1"; nearest_ref "AAEL014144-RA"; class_code "j"; tss_id "TSS612";
supercont1.1018	Cufflinks	exon	198586	199093	.	+	.	gene_id "XLOC_000464"; transcript_id "TCONS_00000783"; exon_number "12"; gene_name "AAEL014144"; oId "CUFF.367.1"; nearest_ref "AAEL014144-RA"; class_code "j"; tss_id "TSS612";
supercont1.1018	Cufflinks	exon	199145	199705	.	+	.	gene_id "XLOC_000464"; transcript_id "TCONS_00000783"; exon_number "13"; gene_name "AAEL014144"; oId "CUFF.367.1"; nearest_ref "AAEL014144-RA"; class_code "j"; tss_id "TSS612";
supercont1.1018	Cufflinks	exon	194881	195272	.	+	.	gene_id "XLOC_000464"; transcript_id "TCONS_00000785"; exon_number "1"; gene_name "AAEL014144"; oId "CUFF.367.3"; nearest_ref "AAEL014144-RA"; class_code "j"; tss_id "TSS614";
supercont1.1018	Cufflinks	exon	195345	195472	.	+	.	gene_id "XLOC_000464"; transcript_id "TCONS_00000785"; exon_number "2"; gene_name "AAEL014144"; oId "CUFF.367.3"; nearest_ref "AAEL014144-RA"; class_code "j"; tss_id "TSS614";
supercont1.1018	Cufflinks	exon	195531	195713	.	+	.	gene_id "XLOC_000464"; transcript_id "TCONS_00000785"; exon_number "3"; gene_name "AAEL014144"; oId "CUFF.367.3"; nearest_ref "AAEL014144-RA"; class_code "j"; tss_id "TSS614";
supercont1.1018	Cufflinks	exon	195779	196024	.	+	.	gene_id "XLOC_000464"; transcript_id "TCONS_00000785"; exon_number "4"; gene_name "AAEL014144"; oId "CUFF.367.3"; nearest_ref "AAEL014144-RA"; class_code "j"; tss_id "TSS614";
supercont1.1018	Cufflinks	exon	196076	197116	.	+	.	gene_id "XLOC_000464"; transcript_id "TCONS_00000785"; exon_number "5"; gene_name "AAEL014144"; oId "CUFF.367.3"; nearest_ref "AAEL014144-RA"; class_code "j"; tss_id "TSS614";
supercont1.1018	Cufflinks	exon	197180	199705	.	+	.	gene_id "XLOC_000464"; transcript_id "TCONS_00000785"; exon_number "6"; gene_name "AAEL014144"; oId "CUFF.367.3"; nearest_ref "AAEL014144-RA"; class_code "j"; tss_id "TSS614";
supercont1.1018	Cufflinks	exon	188153	189452	.	-	.	gene_id "XLOC_000465"; transcript_id "TCONS_00000786"; exon_number "1"; gene_name "AAEL014142"; oId "CUFF.366.1"; nearest_ref "AAEL014142-RA"; class_code "j"; tss_id "TSS615";
supercont1.1018	Cufflinks	exon	189512	190059	.	-	.	gene_id "XLOC_000465"; transcript_id "TCONS_00000786"; exon_number "2"; gene_name "AAEL014142"; oId "CUFF.366.1"; nearest_ref "AAEL014142-RA"; class_code "j"; tss_id "TSS615";
supercont1.1018	Cufflinks	exon	216646	216835	.	-	.	gene_id "XLOC_000465"; transcript_id "TCONS_00000786"; exon_number "3"; gene_name "AAEL014142"; oId "CUFF.366.1"; nearest_ref "AAEL014142-RA"; class_code "j"; tss_id "TSS615";
supercont1.1018	Cufflinks	exon	218645	218857	.	-	.	gene_id "XLOC_000465"; transcript_id "TCONS_00000786"; exon_number "4"; gene_name "AAEL014142"; oId "CUFF.366.1"; nearest_ref "AAEL014142-RA"; class_code "j"; tss_id "TSS615";
supercont1.1018	Cufflinks	exon	219423	219586	.	-	.	gene_id "XLOC_000465"; transcript_id "TCONS_00000786"; exon_number "5"; gene_name "AAEL014142"; oId "CUFF.366.1"; nearest_ref "AAEL014142-RA"; class_code "j"; tss_id "TSS615";
supercont1.1018	Cufflinks	exon	219662	219815	.	-	.	gene_id "XLOC_000465"; transcript_id "TCONS_00000786"; exon_number "6"; gene_name "AAEL014142"; oId "CUFF.366.1"; nearest_ref "AAEL014142-RA"; class_code "j"; tss_id "TSS615";
supercont1.1018	Cufflinks	exon	229521	229655	.	-	.	gene_id "XLOC_000465"; transcript_id "TCONS_00000786"; exon_number "7"; gene_name "AAEL014142"; oId "CUFF.366.1"; nearest_ref "AAEL014142-RA"; class_code "j"; tss_id "TSS615";
supercont1.1018	Cufflinks	exon	230020	230213	.	-	.	gene_id "XLOC_000465"; transcript_id "TCONS_00000786"; exon_number "8"; gene_name "AAEL014142"; oId "CUFF.366.1"; nearest_ref "AAEL014142-RA"; class_code "j"; tss_id "TSS615";
supercont1.1018	Cufflinks	exon	216882	217127	.	-	.	gene_id "XLOC_000465"; transcript_id "TCONS_00000787"; exon_number "1"; gene_name "AAEL014142"; oId "CUFF.366.2"; nearest_ref "AAEL014142-RA"; class_code "j"; tss_id "TSS615";
supercont1.1018	Cufflinks	exon	218645	218857	.	-	.	gene_id "XLOC_000465"; transcript_id "TCONS_00000787"; exon_number "2"; gene_name "AAEL014142"; oId "CUFF.366.2"; nearest_ref "AAEL014142-RA"; class_code "j"; tss_id "TSS615";
supercont1.1018	Cufflinks	exon	219423	219586	.	-	.	gene_id "XLOC_000465"; transcript_id "TCONS_00000787"; exon_number "3"; gene_name "AAEL014142"; oId "CUFF.366.2"; nearest_ref "AAEL014142-RA"; class_code "j"; tss_id "TSS615";
supercont1.1018	Cufflinks	exon	219662	219815	.	-	.	gene_id "XLOC_000465"; transcript_id "TCONS_00000787"; exon_number "4"; gene_name "AAEL014142"; oId "CUFF.366.2"; nearest_ref "AAEL014142-RA"; class_code "j"; tss_id "TSS615";
supercont1.1018	Cufflinks	exon	229521	229655	.	-	.	gene_id "XLOC_000465"; transcript_id "TCONS_00000787"; exon_number "5"; gene_name "AAEL014142"; oId "CUFF.366.2"; nearest_ref "AAEL014142-RA"; class_code "j"; tss_id "TSS615";
supercont1.1018	Cufflinks	exon	230020	230229	.	-	.	gene_id "XLOC_000465"; transcript_id "TCONS_00000787"; exon_number "6"; gene_name "AAEL014142"; oId "CUFF.366.2"; nearest_ref "AAEL014142-RA"; class_code "j"; tss_id "TSS615";
supercont1.1019	Cufflinks	exon	131370	132904	.	-	.	gene_id "XLOC_000476"; transcript_id "TCONS_00000803"; exon_number "1"; gene_name "AAEL014146"; oId "CUFF.374.2"; nearest_ref "AAEL014146-RA"; class_code "j"; tss_id "TSS629";
supercont1.1019	Cufflinks	exon	133276	133569	.	-	.	gene_id "XLOC_000476"; transcript_id "TCONS_00000803"; exon_number "2"; gene_name "AAEL014146"; oId "CUFF.374.2"; nearest_ref "AAEL014146-RA"; class_code "j"; tss_id "TSS629";
supercont1.1019	Cufflinks	exon	133654	133778	.	-	.	gene_id "XLOC_000476"; transcript_id "TCONS_00000803"; exon_number "3"; gene_name "AAEL014146"; oId "CUFF.374.2"; nearest_ref "AAEL014146-RA"; class_code "j"; tss_id "TSS629";
supercont1.1019	Cufflinks	exon	199422	199471	.	-	.	gene_id "XLOC_000480"; transcript_id "TCONS_00000811"; exon_number "1"; gene_name "AAEL014147"; oId "CUFF.377.1"; nearest_ref "AAEL014147-RA"; class_code "j"; tss_id "TSS633";
supercont1.1019	Cufflinks	exon	211293	211965	.	-	.	gene_id "XLOC_000480"; transcript_id "TCONS_00000811"; exon_number "2"; gene_name "AAEL014147"; oId "CUFF.377.1"; nearest_ref "AAEL014147-RA"; class_code "j"; tss_id "TSS633";
supercont1.1019	Cufflinks	exon	212036	212353	.	-	.	gene_id "XLOC_000480"; transcript_id "TCONS_00000811"; exon_number "3"; gene_name "AAEL014147"; oId "CUFF.377.1"; nearest_ref "AAEL014147-RA"; class_code "j"; tss_id "TSS633";
supercont1.1019	Cufflinks	exon	213618	213737	.	-	.	gene_id "XLOC_000480"; transcript_id "TCONS_00000811"; exon_number "4"; gene_name "AAEL014147"; oId "CUFF.377.1"; nearest_ref "AAEL014147-RA"; class_code "j"; tss_id "TSS633";
supercont1.1019	Cufflinks	exon	213793	214035	.	-	.	gene_id "XLOC_000480"; transcript_id "TCONS_00000811"; exon_number "5"; gene_name "AAEL014147"; oId "CUFF.377.1"; nearest_ref "AAEL014147-RA"; class_code "j"; tss_id "TSS633";
supercont1.1019	Cufflinks	exon	210906	211235	.	-	.	gene_id "XLOC_000480"; transcript_id "TCONS_00000812"; exon_number "1"; gene_name "AAEL014147"; oId "CUFF.377.2"; nearest_ref "AAEL014147-RA"; class_code "j"; tss_id "TSS633";
supercont1.1019	Cufflinks	exon	211293	211965	.	-	.	gene_id "XLOC_000480"; transcript_id "TCONS_00000812"; exon_number "2"; gene_name "AAEL014147"; oId "CUFF.377.2"; nearest_ref "AAEL014147-RA"; class_code "j"; tss_id "TSS633";
supercont1.1019	Cufflinks	exon	212036	212353	.	-	.	gene_id "XLOC_000480"; transcript_id "TCONS_00000812"; exon_number "3"; gene_name "AAEL014147"; oId "CUFF.377.2"; nearest_ref "AAEL014147-RA"; class_code "j"; tss_id "TSS633";
supercont1.1019	Cufflinks	exon	213618	213737	.	-	.	gene_id "XLOC_000480"; transcript_id "TCONS_00000812"; exon_number "4"; gene_name "AAEL014147"; oId "CUFF.377.2"; nearest_ref "AAEL014147-RA"; class_code "j"; tss_id "TSS633";
supercont1.1019	Cufflinks	exon	213793	214039	.	-	.	gene_id "XLOC_000480"; transcript_id "TCONS_00000812"; exon_number "5"; gene_name "AAEL014147"; oId "CUFF.377.2"; nearest_ref "AAEL014147-RA"; class_code "j"; tss_id "TSS633";
supercont1.1019	Cufflinks	exon	255423	256658	.	-	.	gene_id "XLOC_000482"; transcript_id "TCONS_00000815"; exon_number "1"; gene_name "AAEL017062"; oId "CUFF.380.1"; nearest_ref "AAEL017062-RA"; class_code "j"; tss_id "TSS636";
supercont1.1019	Cufflinks	exon	282363	282467	.	-	.	gene_id "XLOC_000482"; transcript_id "TCONS_00000815"; exon_number "2"; gene_name "AAEL017062"; oId "CUFF.380.1"; nearest_ref "AAEL017062-RA"; class_code "j"; tss_id "TSS636";
supercont1.1019	Cufflinks	exon	282528	282644	.	-	.	gene_id "XLOC_000482"; transcript_id "TCONS_00000815"; exon_number "3"; gene_name "AAEL017062"; oId "CUFF.380.1"; nearest_ref "AAEL017062-RA"; class_code "j"; tss_id "TSS636";
supercont1.1019	Cufflinks	exon	283234	283462	.	-	.	gene_id "XLOC_000482"; transcript_id "TCONS_00000815"; exon_number "4"; gene_name "AAEL017062"; oId "CUFF.380.1"; nearest_ref "AAEL017062-RA"; class_code "j"; tss_id "TSS636";
supercont1.1019	Cufflinks	exon	272186	272578	.	-	.	gene_id "XLOC_000482"; transcript_id "TCONS_00000817"; exon_number "1"; gene_name "AAEL017062"; oId "CUFF.380.3"; nearest_ref "AAEL017062-RA"; class_code "j"; tss_id "TSS636";
supercont1.1019	Cufflinks	exon	272638	273030	.	-	.	gene_id "XLOC_000482"; transcript_id "TCONS_00000817"; exon_number "2"; gene_name "AAEL017062"; oId "CUFF.380.3"; nearest_ref "AAEL017062-RA"; class_code "j"; tss_id "TSS636";
supercont1.1019	Cufflinks	exon	282363	282467	.	-	.	gene_id "XLOC_000482"; transcript_id "TCONS_00000817"; exon_number "3"; gene_name "AAEL017062"; oId "CUFF.380.3"; nearest_ref "AAEL017062-RA"; class_code "j"; tss_id "TSS636";
supercont1.1019	Cufflinks	exon	282528	282644	.	-	.	gene_id "XLOC_000482"; transcript_id "TCONS_00000817"; exon_number "4"; gene_name "AAEL017062"; oId "CUFF.380.3"; nearest_ref "AAEL017062-RA"; class_code "j"; tss_id "TSS636";
supercont1.1019	Cufflinks	exon	283234	283462	.	-	.	gene_id "XLOC_000482"; transcript_id "TCONS_00000817"; exon_number "5"; gene_name "AAEL017062"; oId "CUFF.380.3"; nearest_ref "AAEL017062-RA"; class_code "j"; tss_id "TSS636";
supercont1.102	Cufflinks	exon	179980	180852	.	+	.	gene_id "XLOC_000486"; transcript_id "TCONS_00000822"; exon_number "1"; gene_name "AAEL003978"; oId "CUFF.382.1"; nearest_ref "AAEL003978-RA"; class_code "j"; tss_id "TSS642";
supercont1.102	Cufflinks	exon	242338	243300	.	+	.	gene_id "XLOC_000486"; transcript_id "TCONS_00000822"; exon_number "2"; gene_name "AAEL003978"; oId "CUFF.382.1"; nearest_ref "AAEL003978-RA"; class_code "j"; tss_id "TSS642";
supercont1.102	Cufflinks	exon	244661	244833	.	+	.	gene_id "XLOC_000486"; transcript_id "TCONS_00000822"; exon_number "3"; gene_name "AAEL003978"; oId "CUFF.382.1"; nearest_ref "AAEL003978-RA"; class_code "j"; tss_id "TSS642";
supercont1.102	Cufflinks	exon	245527	247336	.	+	.	gene_id "XLOC_000486"; transcript_id "TCONS_00000822"; exon_number "4"; gene_name "AAEL003978"; oId "CUFF.382.1"; nearest_ref "AAEL003978-RA"; class_code "j"; tss_id "TSS642";
supercont1.102	Cufflinks	exon	860054	860630	.	+	.	gene_id "XLOC_000490"; transcript_id "TCONS_00000827"; exon_number "1"; gene_name "AAEL003972"; oId "CUFF.389.1"; nearest_ref "AAEL003972-RA"; class_code "j"; tss_id "TSS647";
supercont1.102	Cufflinks	exon	875322	875824	.	+	.	gene_id "XLOC_000490"; transcript_id "TCONS_00000827"; exon_number "2"; gene_name "AAEL003972"; oId "CUFF.389.1"; nearest_ref "AAEL003972-RA"; class_code "j"; tss_id "TSS647";
supercont1.102	Cufflinks	exon	876297	876463	.	+	.	gene_id "XLOC_000490"; transcript_id "TCONS_00000827"; exon_number "3"; gene_name "AAEL003972"; oId "CUFF.389.1"; nearest_ref "AAEL003972-RA"; class_code "j"; tss_id "TSS647";
supercont1.102	Cufflinks	exon	876536	876677	.	+	.	gene_id "XLOC_000490"; transcript_id "TCONS_00000827"; exon_number "4"; gene_name "AAEL003972"; oId "CUFF.389.1"; nearest_ref "AAEL003972-RA"; class_code "j"; tss_id "TSS647";
supercont1.102	Cufflinks	exon	877041	877129	.	+	.	gene_id "XLOC_000490"; transcript_id "TCONS_00000827"; exon_number "5"; gene_name "AAEL003972"; oId "CUFF.389.1"; nearest_ref "AAEL003972-RA"; class_code "j"; tss_id "TSS647";
supercont1.102	Cufflinks	exon	877198	878936	.	+	.	gene_id "XLOC_000490"; transcript_id "TCONS_00000827"; exon_number "6"; gene_name "AAEL003972"; oId "CUFF.389.1"; nearest_ref "AAEL003972-RA"; class_code "j"; tss_id "TSS647";
supercont1.102	Cufflinks	exon	860128	860630	.	+	.	gene_id "XLOC_000490"; transcript_id "TCONS_00000829"; exon_number "1"; gene_name "AAEL003972"; oId "CUFF.389.3"; nearest_ref "AAEL003972-RA"; class_code "j"; tss_id "TSS647";
supercont1.102	Cufflinks	exon	875430	875824	.	+	.	gene_id "XLOC_000490"; transcript_id "TCONS_00000829"; exon_number "2"; gene_name "AAEL003972"; oId "CUFF.389.3"; nearest_ref "AAEL003972-RA"; class_code "j"; tss_id "TSS647";
supercont1.102	Cufflinks	exon	876297	876463	.	+	.	gene_id "XLOC_000490"; transcript_id "TCONS_00000829"; exon_number "3"; gene_name "AAEL003972"; oId "CUFF.389.3"; nearest_ref "AAEL003972-RA"; class_code "j"; tss_id "TSS647";
supercont1.102	Cufflinks	exon	876536	876677	.	+	.	gene_id "XLOC_000490"; transcript_id "TCONS_00000829"; exon_number "4"; gene_name "AAEL003972"; oId "CUFF.389.3"; nearest_ref "AAEL003972-RA"; class_code "j"; tss_id "TSS647";
[truncated: 152,890 more rows]
