# Supplementary material for: The Developmental Transcriptome of the Mosquito Aedes aegypti, an Invasive Species and Major Arbovirus Vector
Source: G3 (Bethesda). 2013 Sep 1;3(9):1493–509. doi: 10.1534/g3.113.006742 (PMC3755910; doi:10.1534/g3.113.006742)
Supplement: Supporting Information [file supp_g3.113.006742_FileS2.zip]

Archive with 3 entries (2 files):
- Supplementary_File_2_NTR_GTF.gtf
- __MACOSX/
- __MACOSX/._Supplementary_File_2_NTR_GTF.gtf
