# Supplementary material for: The Developmental Transcriptome of the Mosquito Aedes aegypti, an Invasive Species and Major Arbovirus Vector
Source: G3 (Bethesda). 2013 Sep 1;3(9):1493–509. doi: 10.1534/g3.113.006742 (PMC3755910; doi:10.1534/g3.113.006742)
Supplement: Supporting Information [file supp_g3.113.006742_FileS2.zip › Supplementary_File_2_NTR_GTF.gtf]

supercont1.1	Cufflinks	exon	944270	944710	.	+	.	gene_id "XLOC_000015"; transcript_id "TCONS_00000026"; exon_number "1"; oId "CUFF.32.1"; class_code "u"; tss_id "TSS18";
supercont1.1	Cufflinks	exon	1246072	1246404	.	+	.	gene_id "XLOC_000017"; transcript_id "TCONS_00000035"; exon_number "1"; oId "CUFF.49.1"; class_code "u"; tss_id "TSS25";
supercont1.1	Cufflinks	exon	1246523	1246633	.	+	.	gene_id "XLOC_000017"; transcript_id "TCONS_00000035"; exon_number "2"; oId "CUFF.49.1"; class_code "u"; tss_id "TSS25";
supercont1.1	Cufflinks	exon	1246319	1246404	.	+	.	gene_id "XLOC_000017"; transcript_id "TCONS_00000036"; exon_number "1"; oId "CUFF.49.2"; class_code "u"; tss_id "TSS26";
supercont1.1	Cufflinks	exon	1246514	1246633	.	+	.	gene_id "XLOC_000017"; transcript_id "TCONS_00000036"; exon_number "2"; oId "CUFF.49.2"; class_code "u"; tss_id "TSS26";
supercont1.1	Cufflinks	exon	1473514	1474268	.	+	.	gene_id "XLOC_000018"; transcript_id "TCONS_00000037"; exon_number "1"; oId "CUFF.59.1"; class_code "u"; tss_id "TSS27";
supercont1.1	Cufflinks	exon	1479131	1479489	.	+	.	gene_id "XLOC_000018"; transcript_id "TCONS_00000037"; exon_number "2"; oId "CUFF.59.1"; class_code "u"; tss_id "TSS27";
supercont1.1	Cufflinks	exon	2396761	2397769	.	+	.	gene_id "XLOC_000026"; transcript_id "TCONS_00000048"; exon_number "1"; oId "CUFF.81.1"; class_code "u"; tss_id "TSS36";
supercont1.1	Cufflinks	exon	2397962	2399338	.	+	.	gene_id "XLOC_000026"; transcript_id "TCONS_00000048"; exon_number "2"; oId "CUFF.81.1"; class_code "u"; tss_id "TSS36";
supercont1.1	Cufflinks	exon	2399822	2399998	.	+	.	gene_id "XLOC_000026"; transcript_id "TCONS_00000048"; exon_number "3"; oId "CUFF.81.1"; class_code "u"; tss_id "TSS36";
supercont1.1	Cufflinks	exon	2396848	2397516	.	+	.	gene_id "XLOC_000026"; transcript_id "TCONS_00000049"; exon_number "1"; oId "CUFF.81.2"; class_code "u"; tss_id "TSS36";
supercont1.1	Cufflinks	exon	2397629	2397646	.	+	.	gene_id "XLOC_000026"; transcript_id "TCONS_00000049"; exon_number "2"; oId "CUFF.81.2"; class_code "u"; tss_id "TSS36";
supercont1.1	Cufflinks	exon	2398061	2398894	.	+	.	gene_id "XLOC_000026"; transcript_id "TCONS_00000049"; exon_number "3"; oId "CUFF.81.2"; class_code "u"; tss_id "TSS36";
supercont1.1	Cufflinks	exon	2399285	2399998	.	+	.	gene_id "XLOC_000026"; transcript_id "TCONS_00000049"; exon_number "4"; oId "CUFF.81.2"; class_code "u"; tss_id "TSS36";
supercont1.1	Cufflinks	exon	2396854	2397781	.	+	.	gene_id "XLOC_000026"; transcript_id "TCONS_00000050"; exon_number "1"; oId "CUFF.81.3"; class_code "u"; tss_id "TSS36";
supercont1.1	Cufflinks	exon	2398643	2399998	.	+	.	gene_id "XLOC_000026"; transcript_id "TCONS_00000050"; exon_number "2"; oId "CUFF.81.3"; class_code "u"; tss_id "TSS36";
supercont1.1	Cufflinks	exon	2789072	2789475	.	+	.	gene_id "XLOC_000031"; transcript_id "TCONS_00000059"; exon_number "1"; oId "CUFF.86.1"; class_code "u"; tss_id "TSS42";
supercont1.1	Cufflinks	exon	2789540	2789776	.	+	.	gene_id "XLOC_000031"; transcript_id "TCONS_00000059"; exon_number "2"; oId "CUFF.86.1"; class_code "u"; tss_id "TSS42";
supercont1.1	Cufflinks	exon	2795767	2796468	.	+	.	gene_id "XLOC_000031"; transcript_id "TCONS_00000059"; exon_number "3"; oId "CUFF.86.1"; class_code "u"; tss_id "TSS42";
supercont1.1	Cufflinks	exon	3360696	3361441	.	+	.	gene_id "XLOC_000038"; transcript_id "TCONS_00000067"; exon_number "1"; oId "CUFF.98.1"; class_code "u"; tss_id "TSS49";
supercont1.1	Cufflinks	exon	3402692	3403138	.	+	.	gene_id "XLOC_000039"; transcript_id "TCONS_00000068"; exon_number "1"; oId "CUFF.99.1"; class_code "u"; tss_id "TSS50";
supercont1.1	Cufflinks	exon	4462324	4463310	.	+	.	gene_id "XLOC_000054"; transcript_id "TCONS_00000098"; exon_number "1"; oId "CUFF.127.1"; class_code "u"; tss_id "TSS73";
supercont1.1	Cufflinks	exon	4483612	4483766	.	+	.	gene_id "XLOC_000054"; transcript_id "TCONS_00000098"; exon_number "2"; oId "CUFF.127.1"; class_code "u"; tss_id "TSS73";
supercont1.1	Cufflinks	exon	145967	149036	.	-	.	gene_id "XLOC_000075"; transcript_id "TCONS_00000123"; exon_number "1"; oId "CUFF.5.1"; class_code "u"; tss_id "TSS97";
supercont1.1	Cufflinks	exon	281441	282048	.	-	.	gene_id "XLOC_000077"; transcript_id "TCONS_00000126"; exon_number "1"; oId "CUFF.9.1"; class_code "u"; tss_id "TSS99";
supercont1.1	Cufflinks	exon	497404	497574	.	-	.	gene_id "XLOC_000085"; transcript_id "TCONS_00000135"; exon_number "1"; oId "CUFF.25.1"; class_code "u"; tss_id "TSS107";
supercont1.1	Cufflinks	exon	504949	505551	.	-	.	gene_id "XLOC_000085"; transcript_id "TCONS_00000135"; exon_number "2"; oId "CUFF.25.1"; class_code "u"; tss_id "TSS107";
supercont1.1	Cufflinks	exon	504524	505556	.	-	.	gene_id "XLOC_000085"; transcript_id "TCONS_00000136"; exon_number "1"; oId "CUFF.26.1"; class_code "u"; tss_id "TSS107";
supercont1.1	Cufflinks	exon	1820027	1820453	.	-	.	gene_id "XLOC_000090"; transcript_id "TCONS_00000149"; exon_number "1"; oId "CUFF.68.2"; class_code "u"; tss_id "TSS115";
supercont1.1	Cufflinks	exon	1822257	1822277	.	-	.	gene_id "XLOC_000090"; transcript_id "TCONS_00000149"; exon_number "2"; oId "CUFF.68.2"; class_code "u"; tss_id "TSS115";
supercont1.1	Cufflinks	exon	1820027	1820474	.	-	.	gene_id "XLOC_000090"; transcript_id "TCONS_00000150"; exon_number "1"; oId "CUFF.68.1"; class_code "u"; tss_id "TSS116";
supercont1.1	Cufflinks	exon	1835022	1835527	.	-	.	gene_id "XLOC_000090"; transcript_id "TCONS_00000150"; exon_number "2"; oId "CUFF.68.1"; class_code "u"; tss_id "TSS116";
supercont1.1	Cufflinks	exon	1910050	1910381	.	-	.	gene_id "XLOC_000090"; transcript_id "TCONS_00000150"; exon_number "3"; oId "CUFF.68.1"; class_code "u"; tss_id "TSS116";
supercont1.1	Cufflinks	exon	2056204	2056564	.	-	.	gene_id "XLOC_000091"; transcript_id "TCONS_00000155"; exon_number "1"; oId "CUFF.69.4"; class_code "u"; tss_id "TSS118";
supercont1.1	Cufflinks	exon	2056632	2056785	.	-	.	gene_id "XLOC_000091"; transcript_id "TCONS_00000155"; exon_number "2"; oId "CUFF.69.4"; class_code "u"; tss_id "TSS118";
supercont1.1	Cufflinks	exon	2067378	2068606	.	-	.	gene_id "XLOC_000091"; transcript_id "TCONS_00000155"; exon_number "3"; oId "CUFF.69.4"; class_code "u"; tss_id "TSS118";
supercont1.1	Cufflinks	exon	2396846	2397799	.	-	.	gene_id "XLOC_000101"; transcript_id "TCONS_00000169"; exon_number "1"; oId "CUFF.82.4"; class_code "u"; tss_id "TSS133";
supercont1.1	Cufflinks	exon	2397866	2398078	.	-	.	gene_id "XLOC_000101"; transcript_id "TCONS_00000169"; exon_number "2"; oId "CUFF.82.4"; class_code "u"; tss_id "TSS133";
supercont1.1	Cufflinks	exon	2398136	2399983	.	-	.	gene_id "XLOC_000101"; transcript_id "TCONS_00000169"; exon_number "3"; oId "CUFF.82.4"; class_code "u"; tss_id "TSS133";
supercont1.1	Cufflinks	exon	2400166	2400327	.	-	.	gene_id "XLOC_000101"; transcript_id "TCONS_00000169"; exon_number "4"; oId "CUFF.82.4"; class_code "u"; tss_id "TSS133";
supercont1.1	Cufflinks	exon	2400384	2400506	.	-	.	gene_id "XLOC_000101"; transcript_id "TCONS_00000169"; exon_number "5"; oId "CUFF.82.4"; class_code "u"; tss_id "TSS133";
supercont1.1	Cufflinks	exon	2401364	2401385	.	-	.	gene_id "XLOC_000101"; transcript_id "TCONS_00000169"; exon_number "6"; oId "CUFF.82.4"; class_code "u"; tss_id "TSS133";
supercont1.1	Cufflinks	exon	2396846	2397799	.	-	.	gene_id "XLOC_000101"; transcript_id "TCONS_00000171"; exon_number "1"; oId "CUFF.82.7"; class_code "u"; tss_id "TSS134";
supercont1.1	Cufflinks	exon	2397866	2398078	.	-	.	gene_id "XLOC_000101"; transcript_id "TCONS_00000171"; exon_number "2"; oId "CUFF.82.7"; class_code "u"; tss_id "TSS134";
supercont1.1	Cufflinks	exon	2398136	2398525	.	-	.	gene_id "XLOC_000101"; transcript_id "TCONS_00000171"; exon_number "3"; oId "CUFF.82.7"; class_code "u"; tss_id "TSS134";
supercont1.1	Cufflinks	exon	2400776	2401907	.	-	.	gene_id "XLOC_000101"; transcript_id "TCONS_00000171"; exon_number "4"; oId "CUFF.82.7"; class_code "u"; tss_id "TSS134";
supercont1.1	Cufflinks	exon	2396846	2397799	.	-	.	gene_id "XLOC_000101"; transcript_id "TCONS_00000170"; exon_number "1"; oId "CUFF.82.3"; class_code "u"; tss_id "TSS134";
supercont1.1	Cufflinks	exon	2397866	2398078	.	-	.	gene_id "XLOC_000101"; transcript_id "TCONS_00000170"; exon_number "2"; oId "CUFF.82.3"; class_code "u"; tss_id "TSS134";
supercont1.1	Cufflinks	exon	2398136	2399983	.	-	.	gene_id "XLOC_000101"; transcript_id "TCONS_00000170"; exon_number "3"; oId "CUFF.82.3"; class_code "u"; tss_id "TSS134";
supercont1.1	Cufflinks	exon	2400166	2400327	.	-	.	gene_id "XLOC_000101"; transcript_id "TCONS_00000170"; exon_number "4"; oId "CUFF.82.3"; class_code "u"; tss_id "TSS134";
supercont1.1	Cufflinks	exon	2400384	2400506	.	-	.	gene_id "XLOC_000101"; transcript_id "TCONS_00000170"; exon_number "5"; oId "CUFF.82.3"; class_code "u"; tss_id "TSS134";
supercont1.1	Cufflinks	exon	2400572	2400712	.	-	.	gene_id "XLOC_000101"; transcript_id "TCONS_00000170"; exon_number "6"; oId "CUFF.82.3"; class_code "u"; tss_id "TSS134";
supercont1.1	Cufflinks	exon	2400929	2401907	.	-	.	gene_id "XLOC_000101"; transcript_id "TCONS_00000170"; exon_number "7"; oId "CUFF.82.3"; class_code "u"; tss_id "TSS134";
supercont1.1	Cufflinks	exon	2396846	2397799	.	-	.	gene_id "XLOC_000101"; transcript_id "TCONS_00000173"; exon_number "1"; oId "CUFF.82.9"; class_code "u"; tss_id "TSS135";
supercont1.1	Cufflinks	exon	2398136	2399983	.	-	.	gene_id "XLOC_000101"; transcript_id "TCONS_00000173"; exon_number "2"; oId "CUFF.82.9"; class_code "u"; tss_id "TSS135";
supercont1.1	Cufflinks	exon	2400166	2400327	.	-	.	gene_id "XLOC_000101"; transcript_id "TCONS_00000173"; exon_number "3"; oId "CUFF.82.9"; class_code "u"; tss_id "TSS135";
supercont1.1	Cufflinks	exon	2400384	2400506	.	-	.	gene_id "XLOC_000101"; transcript_id "TCONS_00000173"; exon_number "4"; oId "CUFF.82.9"; class_code "u"; tss_id "TSS135";
supercont1.1	Cufflinks	exon	2400572	2400712	.	-	.	gene_id "XLOC_000101"; transcript_id "TCONS_00000173"; exon_number "5"; oId "CUFF.82.9"; class_code "u"; tss_id "TSS135";
supercont1.1	Cufflinks	exon	2400776	2403434	.	-	.	gene_id "XLOC_000101"; transcript_id "TCONS_00000173"; exon_number "6"; oId "CUFF.82.9"; class_code "u"; tss_id "TSS135";
supercont1.1	Cufflinks	exon	2494965	2495119	.	-	.	gene_id "XLOC_000101"; transcript_id "TCONS_00000173"; exon_number "7"; oId "CUFF.82.9"; class_code "u"; tss_id "TSS135";
supercont1.1	Cufflinks	exon	2396846	2397799	.	-	.	gene_id "XLOC_000101"; transcript_id "TCONS_00000172"; exon_number "1"; oId "CUFF.82.6"; class_code "u"; tss_id "TSS135";
supercont1.1	Cufflinks	exon	2397866	2398078	.	-	.	gene_id "XLOC_000101"; transcript_id "TCONS_00000172"; exon_number "2"; oId "CUFF.82.6"; class_code "u"; tss_id "TSS135";
supercont1.1	Cufflinks	exon	2398721	2399983	.	-	.	gene_id "XLOC_000101"; transcript_id "TCONS_00000172"; exon_number "3"; oId "CUFF.82.6"; class_code "u"; tss_id "TSS135";
supercont1.1	Cufflinks	exon	2400166	2400327	.	-	.	gene_id "XLOC_000101"; transcript_id "TCONS_00000172"; exon_number "4"; oId "CUFF.82.6"; class_code "u"; tss_id "TSS135";
supercont1.1	Cufflinks	exon	2400384	2400506	.	-	.	gene_id "XLOC_000101"; transcript_id "TCONS_00000172"; exon_number "5"; oId "CUFF.82.6"; class_code "u"; tss_id "TSS135";
supercont1.1	Cufflinks	exon	2400572	2400712	.	-	.	gene_id "XLOC_000101"; transcript_id "TCONS_00000172"; exon_number "6"; oId "CUFF.82.6"; class_code "u"; tss_id "TSS135";
supercont1.1	Cufflinks	exon	2401364	2403434	.	-	.	gene_id "XLOC_000101"; transcript_id "TCONS_00000172"; exon_number "7"; oId "CUFF.82.6"; class_code "u"; tss_id "TSS135";
supercont1.1	Cufflinks	exon	2494965	2495119	.	-	.	gene_id "XLOC_000101"; transcript_id "TCONS_00000172"; exon_number "8"; oId "CUFF.82.6"; class_code "u"; tss_id "TSS135";
supercont1.1	Cufflinks	exon	2396846	2397664	.	-	.	gene_id "XLOC_000101"; transcript_id "TCONS_00000177"; exon_number "1"; oId "CUFF.82.8"; class_code "u"; tss_id "TSS136";
supercont1.1	Cufflinks	exon	2400384	2400712	.	-	.	gene_id "XLOC_000101"; transcript_id "TCONS_00000177"; exon_number "2"; oId "CUFF.82.8"; class_code "u"; tss_id "TSS136";
supercont1.1	Cufflinks	exon	2400776	2403434	.	-	.	gene_id "XLOC_000101"; transcript_id "TCONS_00000177"; exon_number "3"; oId "CUFF.82.8"; class_code "u"; tss_id "TSS136";
supercont1.1	Cufflinks	exon	2494965	2495117	.	-	.	gene_id "XLOC_000101"; transcript_id "TCONS_00000177"; exon_number "4"; oId "CUFF.82.8"; class_code "u"; tss_id "TSS136";
supercont1.1	Cufflinks	exon	2563315	2563666	.	-	.	gene_id "XLOC_000101"; transcript_id "TCONS_00000177"; exon_number "5"; oId "CUFF.82.8"; class_code "u"; tss_id "TSS136";
supercont1.1	Cufflinks	exon	2396846	2397799	.	-	.	gene_id "XLOC_000101"; transcript_id "TCONS_00000176"; exon_number "1"; oId "CUFF.82.5"; class_code "u"; tss_id "TSS136";
supercont1.1	Cufflinks	exon	2397866	2398078	.	-	.	gene_id "XLOC_000101"; transcript_id "TCONS_00000176"; exon_number "2"; oId "CUFF.82.5"; class_code "u"; tss_id "TSS136";
supercont1.1	Cufflinks	exon	2398136	2398660	.	-	.	gene_id "XLOC_000101"; transcript_id "TCONS_00000176"; exon_number "3"; oId "CUFF.82.5"; class_code "u"; tss_id "TSS136";
supercont1.1	Cufflinks	exon	2400776	2403434	.	-	.	gene_id "XLOC_000101"; transcript_id "TCONS_00000176"; exon_number "4"; oId "CUFF.82.5"; class_code "u"; tss_id "TSS136";
supercont1.1	Cufflinks	exon	2494965	2495117	.	-	.	gene_id "XLOC_000101"; transcript_id "TCONS_00000176"; exon_number "5"; oId "CUFF.82.5"; class_code "u"; tss_id "TSS136";
supercont1.1	Cufflinks	exon	2563315	2563666	.	-	.	gene_id "XLOC_000101"; transcript_id "TCONS_00000176"; exon_number "6"; oId "CUFF.82.5"; class_code "u"; tss_id "TSS136";
supercont1.1	Cufflinks	exon	2396846	2397799	.	-	.	gene_id "XLOC_000101"; transcript_id "TCONS_00000175"; exon_number "1"; oId "CUFF.82.2"; class_code "u"; tss_id "TSS136";
supercont1.1	Cufflinks	exon	2397866	2398078	.	-	.	gene_id "XLOC_000101"; transcript_id "TCONS_00000175"; exon_number "2"; oId "CUFF.82.2"; class_code "u"; tss_id "TSS136";
supercont1.1	Cufflinks	exon	2398136	2399983	.	-	.	gene_id "XLOC_000101"; transcript_id "TCONS_00000175"; exon_number "3"; oId "CUFF.82.2"; class_code "u"; tss_id "TSS136";
supercont1.1	Cufflinks	exon	2400166	2400327	.	-	.	gene_id "XLOC_000101"; transcript_id "TCONS_00000175"; exon_number "4"; oId "CUFF.82.2"; class_code "u"; tss_id "TSS136";
supercont1.1	Cufflinks	exon	2400384	2400506	.	-	.	gene_id "XLOC_000101"; transcript_id "TCONS_00000175"; exon_number "5"; oId "CUFF.82.2"; class_code "u"; tss_id "TSS136";
supercont1.1	Cufflinks	exon	2400572	2400712	.	-	.	gene_id "XLOC_000101"; transcript_id "TCONS_00000175"; exon_number "6"; oId "CUFF.82.2"; class_code "u"; tss_id "TSS136";
supercont1.1	Cufflinks	exon	2401364	2403434	.	-	.	gene_id "XLOC_000101"; transcript_id "TCONS_00000175"; exon_number "7"; oId "CUFF.82.2"; class_code "u"; tss_id "TSS136";
supercont1.1	Cufflinks	exon	2494965	2495117	.	-	.	gene_id "XLOC_000101"; transcript_id "TCONS_00000175"; exon_number "8"; oId "CUFF.82.2"; class_code "u"; tss_id "TSS136";
supercont1.1	Cufflinks	exon	2563315	2563666	.	-	.	gene_id "XLOC_000101"; transcript_id "TCONS_00000175"; exon_number "9"; oId "CUFF.82.2"; class_code "u"; tss_id "TSS136";
supercont1.1	Cufflinks	exon	2396846	2397799	.	-	.	gene_id "XLOC_000101"; transcript_id "TCONS_00000174"; exon_number "1"; oId "CUFF.82.1"; class_code "u"; tss_id "TSS136";
supercont1.1	Cufflinks	exon	2397866	2398078	.	-	.	gene_id "XLOC_000101"; transcript_id "TCONS_00000174"; exon_number "2"; oId "CUFF.82.1"; class_code "u"; tss_id "TSS136";
supercont1.1	Cufflinks	exon	2398136	2399983	.	-	.	gene_id "XLOC_000101"; transcript_id "TCONS_00000174"; exon_number "3"; oId "CUFF.82.1"; class_code "u"; tss_id "TSS136";
supercont1.1	Cufflinks	exon	2400166	2400327	.	-	.	gene_id "XLOC_000101"; transcript_id "TCONS_00000174"; exon_number "4"; oId "CUFF.82.1"; class_code "u"; tss_id "TSS136";
supercont1.1	Cufflinks	exon	2400384	2400506	.	-	.	gene_id "XLOC_000101"; transcript_id "TCONS_00000174"; exon_number "5"; oId "CUFF.82.1"; class_code "u"; tss_id "TSS136";
supercont1.1	Cufflinks	exon	2400572	2400712	.	-	.	gene_id "XLOC_000101"; transcript_id "TCONS_00000174"; exon_number "6"; oId "CUFF.82.1"; class_code "u"; tss_id "TSS136";
supercont1.1	Cufflinks	exon	2400776	2401363	.	-	.	gene_id "XLOC_000101"; transcript_id "TCONS_00000174"; exon_number "7"; oId "CUFF.82.1"; class_code "u"; tss_id "TSS136";
supercont1.1	Cufflinks	exon	2401562	2403434	.	-	.	gene_id "XLOC_000101"; transcript_id "TCONS_00000174"; exon_number "8"; oId "CUFF.82.1"; class_code "u"; tss_id "TSS136";
supercont1.1	Cufflinks	exon	2494965	2495117	.	-	.	gene_id "XLOC_000101"; transcript_id "TCONS_00000174"; exon_number "9"; oId "CUFF.82.1"; class_code "u"; tss_id "TSS136";
supercont1.1	Cufflinks	exon	2563315	2563666	.	-	.	gene_id "XLOC_000101"; transcript_id "TCONS_00000174"; exon_number "10"; oId "CUFF.82.1"; class_code "u"; tss_id "TSS136";
supercont1.1	Cufflinks	exon	3727142	3727785	.	-	.	gene_id "XLOC_000118"; transcript_id "TCONS_00000208"; exon_number "1"; oId "CUFF.106.1"; class_code "u"; tss_id "TSS161";
supercont1.1	Cufflinks	exon	3727845	3727918	.	-	.	gene_id "XLOC_000118"; transcript_id "TCONS_00000208"; exon_number "2"; oId "CUFF.106.1"; class_code "u"; tss_id "TSS161";
supercont1.1	Cufflinks	exon	6021	7106	.	.	.	gene_id "XLOC_000142"; transcript_id "TCONS_00000255"; exon_number "1"; oId "CUFF.1.1"; class_code "u"; tss_id "TSS194";
supercont1.1	Cufflinks	exon	222197	222634	.	.	.	gene_id "XLOC_000143"; transcript_id "TCONS_00000256"; exon_number "1"; oId "CUFF.6.1"; class_code "u"; tss_id "TSS195";
supercont1.1	Cufflinks	exon	396662	397980	.	.	.	gene_id "XLOC_000144"; transcript_id "TCONS_00000257"; exon_number "1"; oId "CUFF.19.1"; class_code "u"; tss_id "TSS196";
supercont1.1	Cufflinks	exon	400601	403222	.	.	.	gene_id "XLOC_000145"; transcript_id "TCONS_00000258"; exon_number "1"; oId "CUFF.20.1"; class_code "u"; tss_id "TSS197";
supercont1.1	Cufflinks	exon	403929	406808	.	.	.	gene_id "XLOC_000146"; transcript_id "TCONS_00000259"; exon_number "1"; oId "CUFF.21.1"; class_code "u"; tss_id "TSS198";
supercont1.1	Cufflinks	exon	407134	407452	.	.	.	gene_id "XLOC_000147"; transcript_id "TCONS_00000260"; exon_number "1"; oId "CUFF.22.1"; class_code "u"; tss_id "TSS199";
supercont1.1	Cufflinks	exon	407581	407704	.	.	.	gene_id "XLOC_000148"; transcript_id "TCONS_00000261"; exon_number "1"; oId "CUFF.23.1"; class_code "u"; tss_id "TSS200";
supercont1.1	Cufflinks	exon	407764	410936	.	.	.	gene_id "XLOC_000149"; transcript_id "TCONS_00000262"; exon_number "1"; oId "CUFF.24.1"; class_code "u"; tss_id "TSS201";
supercont1.1	Cufflinks	exon	572191	572546	.	.	.	gene_id "XLOC_000150"; transcript_id "TCONS_00000263"; exon_number "1"; oId "CUFF.29.1"; class_code "u"; tss_id "TSS202";
supercont1.1	Cufflinks	exon	1154424	1155726	.	.	.	gene_id "XLOC_000151"; transcript_id "TCONS_00000264"; exon_number "1"; oId "CUFF.35.1"; class_code "u"; tss_id "TSS203";
supercont1.1	Cufflinks	exon	1165278	1165529	.	.	.	gene_id "XLOC_000152"; transcript_id "TCONS_00000265"; exon_number "1"; oId "CUFF.36.1"; class_code "u"; tss_id "TSS204";
supercont1.1	Cufflinks	exon	1165778	1166471	.	.	.	gene_id "XLOC_000153"; transcript_id "TCONS_00000266"; exon_number "1"; oId "CUFF.37.1"; class_code "u"; tss_id "TSS205";
supercont1.1	Cufflinks	exon	1186431	1186755	.	.	.	gene_id "XLOC_000154"; transcript_id "TCONS_00000267"; exon_number "1"; oId "CUFF.38.1"; class_code "u"; tss_id "TSS206";
supercont1.1	Cufflinks	exon	1186864	1187142	.	.	.	gene_id "XLOC_000155"; transcript_id "TCONS_00000268"; exon_number "1"; oId "CUFF.39.1"; class_code "u"; tss_id "TSS207";
supercont1.1	Cufflinks	exon	1219882	1220600	.	.	.	gene_id "XLOC_000156"; transcript_id "TCONS_00000269"; exon_number "1"; oId "CUFF.40.1"; class_code "u"; tss_id "TSS208";
supercont1.1	Cufflinks	exon	1220664	1223648	.	.	.	gene_id "XLOC_000157"; transcript_id "TCONS_00000270"; exon_number "1"; oId "CUFF.41.1"; class_code "u"; tss_id "TSS209";
supercont1.1	Cufflinks	exon	1223847	1224232	.	.	.	gene_id "XLOC_000158"; transcript_id "TCONS_00000271"; exon_number "1"; oId "CUFF.42.1"; class_code "u"; tss_id "TSS210";
supercont1.1	Cufflinks	exon	1224294	1224848	.	.	.	gene_id "XLOC_000159"; transcript_id "TCONS_00000272"; exon_number "1"; oId "CUFF.43.1"; class_code "u"; tss_id "TSS211";
supercont1.1	Cufflinks	exon	1225116	1225462	.	.	.	gene_id "XLOC_000160"; transcript_id "TCONS_00000273"; exon_number "1"; oId "CUFF.44.1"; class_code "u"; tss_id "TSS212";
supercont1.1	Cufflinks	exon	1225588	1225913	.	.	.	gene_id "XLOC_000161"; transcript_id "TCONS_00000274"; exon_number "1"; oId "CUFF.45.1"; class_code "u"; tss_id "TSS213";
supercont1.1	Cufflinks	exon	1225985	1226305	.	.	.	gene_id "XLOC_000162"; transcript_id "TCONS_00000275"; exon_number "1"; oId "CUFF.46.1"; class_code "u"; tss_id "TSS214";
supercont1.1	Cufflinks	exon	1227387	1227569	.	.	.	gene_id "XLOC_000163"; transcript_id "TCONS_00000276"; exon_number "1"; oId "CUFF.47.1"; class_code "u"; tss_id "TSS215";
supercont1.1	Cufflinks	exon	1244756	1245094	.	.	.	gene_id "XLOC_000164"; transcript_id "TCONS_00000277"; exon_number "1"; oId "CUFF.48.1"; class_code "u"; tss_id "TSS216";
supercont1.1	Cufflinks	exon	1263814	1265800	.	.	.	gene_id "XLOC_000165"; transcript_id "TCONS_00000278"; exon_number "1"; oId "CUFF.50.1"; class_code "u"; tss_id "TSS217";
supercont1.1	Cufflinks	exon	1268965	1279522	.	.	.	gene_id "XLOC_000166"; transcript_id "TCONS_00000279"; exon_number "1"; oId "CUFF.51.1"; class_code "u"; tss_id "TSS218";
supercont1.1	Cufflinks	exon	1286284	1288510	.	.	.	gene_id "XLOC_000167"; transcript_id "TCONS_00000280"; exon_number "1"; oId "CUFF.52.1"; class_code "u"; tss_id "TSS219";
supercont1.1	Cufflinks	exon	1288590	1291160	.	.	.	gene_id "XLOC_000168"; transcript_id "TCONS_00000281"; exon_number "1"; oId "CUFF.53.1"; class_code "u"; tss_id "TSS220";
supercont1.1	Cufflinks	exon	1292581	1293379	.	.	.	gene_id "XLOC_000169"; transcript_id "TCONS_00000282"; exon_number "1"; oId "CUFF.54.1"; class_code "u"; tss_id "TSS221";
supercont1.1	Cufflinks	exon	1395143	1395631	.	.	.	gene_id "XLOC_000170"; transcript_id "TCONS_00000283"; exon_number "1"; oId "CUFF.55.1"; class_code "u"; tss_id "TSS222";
supercont1.1	Cufflinks	exon	1400823	1401839	.	.	.	gene_id "XLOC_000171"; transcript_id "TCONS_00000284"; exon_number "1"; oId "CUFF.56.1"; class_code "u"; tss_id "TSS223";
supercont1.1	Cufflinks	exon	1443219	1443695	.	.	.	gene_id "XLOC_000172"; transcript_id "TCONS_00000285"; exon_number "1"; oId "CUFF.57.1"; class_code "u"; tss_id "TSS224";
supercont1.1	Cufflinks	exon	1463968	1464059	.	.	.	gene_id "XLOC_000173"; transcript_id "TCONS_00000286"; exon_number "1"; oId "CUFF.58.1"; class_code "u"; tss_id "TSS225";
supercont1.1	Cufflinks	exon	1519785	1520139	.	.	.	gene_id "XLOC_000174"; transcript_id "TCONS_00000287"; exon_number "1"; oId "CUFF.60.1"; class_code "u"; tss_id "TSS226";
supercont1.1	Cufflinks	exon	1520201	1521527	.	.	.	gene_id "XLOC_000175"; transcript_id "TCONS_00000288"; exon_number "1"; oId "CUFF.61.1"; class_code "u"; tss_id "TSS227";
supercont1.1	Cufflinks	exon	1547774	1548171	.	.	.	gene_id "XLOC_000176"; transcript_id "TCONS_00000289"; exon_number "1"; oId "CUFF.63.1"; class_code "u"; tss_id "TSS228";
supercont1.1	Cufflinks	exon	1548385	1549390	.	.	.	gene_id "XLOC_000177"; transcript_id "TCONS_00000290"; exon_number "1"; oId "CUFF.64.1"; class_code "u"; tss_id "TSS229";
supercont1.1	Cufflinks	exon	1554332	1554995	.	.	.	gene_id "XLOC_000178"; transcript_id "TCONS_00000291"; exon_number "1"; oId "CUFF.65.1"; class_code "u"; tss_id "TSS230";
supercont1.1	Cufflinks	exon	1557652	1558672	.	.	.	gene_id "XLOC_000179"; transcript_id "TCONS_00000292"; exon_number "1"; oId "CUFF.66.1"; class_code "u"; tss_id "TSS231";
supercont1.1	Cufflinks	exon	2027220	2027686	.	.	.	gene_id "XLOC_000180"; transcript_id "TCONS_00000293"; exon_number "1"; oId "CUFF.70.1"; class_code "u"; tss_id "TSS232";
supercont1.1	Cufflinks	exon	2027932	2028645	.	.	.	gene_id "XLOC_000181"; transcript_id "TCONS_00000294"; exon_number "1"; oId "CUFF.71.1"; class_code "u"; tss_id "TSS233";
supercont1.1	Cufflinks	exon	2114356	2115002	.	.	.	gene_id "XLOC_000182"; transcript_id "TCONS_00000295"; exon_number "1"; oId "CUFF.74.1"; class_code "u"; tss_id "TSS234";
supercont1.1	Cufflinks	exon	2266163	2266726	.	.	.	gene_id "XLOC_000183"; transcript_id "TCONS_00000296"; exon_number "1"; oId "CUFF.78.1"; class_code "u"; tss_id "TSS235";
supercont1.1	Cufflinks	exon	2268328	2269637	.	.	.	gene_id "XLOC_000184"; transcript_id "TCONS_00000297"; exon_number "1"; oId "CUFF.79.1"; class_code "u"; tss_id "TSS236";
supercont1.1	Cufflinks	exon	3145342	3145940	.	.	.	gene_id "XLOC_000185"; transcript_id "TCONS_00000298"; exon_number "1"; oId "CUFF.95.1"; class_code "u"; tss_id "TSS237";
supercont1.1	Cufflinks	exon	3443432	3443643	.	.	.	gene_id "XLOC_000186"; transcript_id "TCONS_00000299"; exon_number "1"; oId "CUFF.101.1"; class_code "u"; tss_id "TSS238";
supercont1.1	Cufflinks	exon	3553890	3554037	.	.	.	gene_id "XLOC_000187"; transcript_id "TCONS_00000300"; exon_number "1"; oId "CUFF.102.1"; class_code "u"; tss_id "TSS239";
supercont1.1	Cufflinks	exon	4303087	4303163	.	.	.	gene_id "XLOC_000188"; transcript_id "TCONS_00000301"; exon_number "1"; oId "CUFF.121.1"; class_code "u"; tss_id "TSS240";
supercont1.1	Cufflinks	exon	4332670	4332898	.	.	.	gene_id "XLOC_000189"; transcript_id "TCONS_00000302"; exon_number "1"; oId "CUFF.124.1"; class_code "u"; tss_id "TSS241";
supercont1.1	Cufflinks	exon	4332966	4333252	.	.	.	gene_id "XLOC_000190"; transcript_id "TCONS_00000303"; exon_number "1"; oId "CUFF.125.1"; class_code "u"; tss_id "TSS242";
supercont1.1	Cufflinks	exon	5079673	5080781	.	.	.	gene_id "XLOC_000191"; transcript_id "TCONS_00000304"; exon_number "1"; oId "CUFF.129.1"; class_code "u"; tss_id "TSS243";
supercont1.1	Cufflinks	exon	5085553	5086353	.	.	.	gene_id "XLOC_000192"; transcript_id "TCONS_00000305"; exon_number "1"; oId "CUFF.130.1"; class_code "u"; tss_id "TSS244";
supercont1.1	Cufflinks	exon	5088165	5093191	.	.	.	gene_id "XLOC_000193"; transcript_id "TCONS_00000306"; exon_number "1"; oId "CUFF.131.1"; class_code "u"; tss_id "TSS245";
supercont1.1	Cufflinks	exon	5181768	5182153	.	.	.	gene_id "XLOC_000194"; transcript_id "TCONS_00000307"; exon_number "1"; oId "CUFF.132.1"; class_code "u"; tss_id "TSS246";
supercont1.1	Cufflinks	exon	5377911	5378473	.	.	.	gene_id "XLOC_000195"; transcript_id "TCONS_00000308"; exon_number "1"; oId "CUFF.138.1"; class_code "u"; tss_id "TSS247";
supercont1.1	Cufflinks	exon	5539259	5539731	.	.	.	gene_id "XLOC_000196"; transcript_id "TCONS_00000309"; exon_number "1"; oId "CUFF.142.1"; class_code "u"; tss_id "TSS248";
supercont1.1	Cufflinks	exon	5540130	5540740	.	.	.	gene_id "XLOC_000197"; transcript_id "TCONS_00000310"; exon_number "1"; oId "CUFF.143.1"; class_code "u"; tss_id "TSS249";
supercont1.1	Cufflinks	exon	5583071	5583597	.	.	.	gene_id "XLOC_000198"; transcript_id "TCONS_00000311"; exon_number "1"; oId "CUFF.145.1"; class_code "u"; tss_id "TSS250";
supercont1.1	Cufflinks	exon	5750420	5750709	.	.	.	gene_id "XLOC_000199"; transcript_id "TCONS_00000312"; exon_number "1"; oId "CUFF.147.1"; class_code "u"; tss_id "TSS251";
supercont1.1	Cufflinks	exon	5827982	5828267	.	.	.	gene_id "XLOC_000200"; transcript_id "TCONS_00000313"; exon_number "1"; oId "CUFF.148.1"; class_code "u"; tss_id "TSS252";
supercont1.10	Cufflinks	exon	664027	664430	.	+	.	gene_id "XLOC_000209"; transcript_id "TCONS_00000343"; exon_number "1"; oId "CUFF.158.1"; class_code "u"; tss_id "TSS265";
supercont1.10	Cufflinks	exon	700207	700335	.	+	.	gene_id "XLOC_000209"; transcript_id "TCONS_00000343"; exon_number "2"; oId "CUFF.158.1"; class_code "u"; tss_id "TSS265";
supercont1.10	Cufflinks	exon	700720	700845	.	+	.	gene_id "XLOC_000209"; transcript_id "TCONS_00000343"; exon_number "3"; oId "CUFF.158.1"; class_code "u"; tss_id "TSS265";
supercont1.10	Cufflinks	exon	1033541	1033644	.	+	.	gene_id "XLOC_000214"; transcript_id "TCONS_00000349"; exon_number "1"; oId "CUFF.166.1"; class_code "u"; tss_id "TSS271";
supercont1.10	Cufflinks	exon	1033715	1033753	.	+	.	gene_id "XLOC_000214"; transcript_id "TCONS_00000349"; exon_number "2"; oId "CUFF.166.1"; class_code "u"; tss_id "TSS271";
supercont1.10	Cufflinks	exon	1033827	1034252	.	+	.	gene_id "XLOC_000214"; transcript_id "TCONS_00000349"; exon_number "3"; oId "CUFF.166.1"; class_code "u"; tss_id "TSS271";
supercont1.10	Cufflinks	exon	3504834	3504941	.	+	.	gene_id "XLOC_000224"; transcript_id "TCONS_00000369"; exon_number "1"; oId "CUFF.196.1"; class_code "u"; tss_id "TSS289";
supercont1.10	Cufflinks	exon	3505023	3505519	.	+	.	gene_id "XLOC_000224"; transcript_id "TCONS_00000369"; exon_number "2"; oId "CUFF.196.1"; class_code "u"; tss_id "TSS289";
supercont1.10	Cufflinks	exon	3572619	3573006	.	+	.	gene_id "XLOC_000225"; transcript_id "TCONS_00000370"; exon_number "1"; oId "CUFF.198.7"; class_code "u"; tss_id "TSS290";
supercont1.10	Cufflinks	exon	3574056	3574074	.	+	.	gene_id "XLOC_000225"; transcript_id "TCONS_00000370"; exon_number "2"; oId "CUFF.198.7"; class_code "u"; tss_id "TSS290";
supercont1.10	Cufflinks	exon	1058117	1058655	.	-	.	gene_id "XLOC_000237"; transcript_id "TCONS_00000401"; exon_number "1"; oId "CUFF.167.1"; class_code "u"; tss_id "TSS308";
supercont1.10	Cufflinks	exon	1201892	1202072	.	-	.	gene_id "XLOC_000237"; transcript_id "TCONS_00000401"; exon_number "2"; oId "CUFF.167.1"; class_code "u"; tss_id "TSS308";
supercont1.10	Cufflinks	exon	1449710	1449948	.	-	.	gene_id "XLOC_000238"; transcript_id "TCONS_00000402"; exon_number "1"; oId "CUFF.170.1"; class_code "u"; tss_id "TSS309";
supercont1.10	Cufflinks	exon	1450105	1451169	.	-	.	gene_id "XLOC_000238"; transcript_id "TCONS_00000402"; exon_number "2"; oId "CUFF.170.1"; class_code "u"; tss_id "TSS309";
supercont1.10	Cufflinks	exon	1452020	1452027	.	-	.	gene_id "XLOC_000239"; transcript_id "TCONS_00000403"; exon_number "1"; oId "CUFF.171.1"; class_code "u"; tss_id "TSS310";
supercont1.10	Cufflinks	exon	1459080	1459122	.	-	.	gene_id "XLOC_000239"; transcript_id "TCONS_00000403"; exon_number "2"; oId "CUFF.171.1"; class_code "u"; tss_id "TSS310";
supercont1.10	Cufflinks	exon	441978	442610	.	.	.	gene_id "XLOC_000246"; transcript_id "TCONS_00000420"; exon_number "1"; oId "CUFF.155.1"; class_code "u"; tss_id "TSS322";
supercont1.10	Cufflinks	exon	499068	499230	.	.	.	gene_id "XLOC_000247"; transcript_id "TCONS_00000421"; exon_number "1"; oId "CUFF.156.1"; class_code "u"; tss_id "TSS323";
supercont1.10	Cufflinks	exon	499298	499366	.	.	.	gene_id "XLOC_000248"; transcript_id "TCONS_00000422"; exon_number "1"; oId "CUFF.157.1"; class_code "u"; tss_id "TSS324";
supercont1.10	Cufflinks	exon	678850	679291	.	.	.	gene_id "XLOC_000249"; transcript_id "TCONS_00000423"; exon_number "1"; oId "CUFF.159.1"; class_code "u"; tss_id "TSS325";
supercont1.10	Cufflinks	exon	707888	709250	.	.	.	gene_id "XLOC_000250"; transcript_id "TCONS_00000424"; exon_number "1"; oId "CUFF.160.1"; class_code "u"; tss_id "TSS326";
supercont1.10	Cufflinks	exon	1396107	1396325	.	.	.	gene_id "XLOC_000251"; transcript_id "TCONS_00000425"; exon_number "1"; oId "CUFF.168.1"; class_code "u"; tss_id "TSS327";
supercont1.10	Cufflinks	exon	1446587	1446790	.	.	.	gene_id "XLOC_000252"; transcript_id "TCONS_00000426"; exon_number "1"; oId "CUFF.169.1"; class_code "u"; tss_id "TSS328";
supercont1.10	Cufflinks	exon	1555652	1556321	.	.	.	gene_id "XLOC_000253"; transcript_id "TCONS_00000427"; exon_number "1"; oId "CUFF.172.1"; class_code "u"; tss_id "TSS329";
supercont1.10	Cufflinks	exon	1929219	1932090	.	.	.	gene_id "XLOC_000254"; transcript_id "TCONS_00000428"; exon_number "1"; oId "CUFF.174.1"; class_code "u"; tss_id "TSS330";
supercont1.10	Cufflinks	exon	1932882	1934141	.	.	.	gene_id "XLOC_000255"; transcript_id "TCONS_00000429"; exon_number "1"; oId "CUFF.175.1"; class_code "u"; tss_id "TSS331";
supercont1.10	Cufflinks	exon	2034732	2035920	.	.	.	gene_id "XLOC_000256"; transcript_id "TCONS_00000430"; exon_number "1"; oId "CUFF.176.1"; class_code "u"; tss_id "TSS332";
supercont1.10	Cufflinks	exon	2040332	2040813	.	.	.	gene_id "XLOC_000257"; transcript_id "TCONS_00000431"; exon_number "1"; oId "CUFF.177.1"; class_code "u"; tss_id "TSS333";
supercont1.10	Cufflinks	exon	2040983	2041790	.	.	.	gene_id "XLOC_000258"; transcript_id "TCONS_00000432"; exon_number "1"; oId "CUFF.178.1"; class_code "u"; tss_id "TSS334";
supercont1.10	Cufflinks	exon	2043541	2046739	.	.	.	gene_id "XLOC_000259"; transcript_id "TCONS_00000433"; exon_number "1"; oId "CUFF.179.1"; class_code "u"; tss_id "TSS335";
supercont1.10	Cufflinks	exon	2046831	2051609	.	.	.	gene_id "XLOC_000260"; transcript_id "TCONS_00000434"; exon_number "1"; oId "CUFF.180.1"; class_code "u"; tss_id "TSS336";
supercont1.10	Cufflinks	exon	2328467	2328929	.	.	.	gene_id "XLOC_000261"; transcript_id "TCONS_00000435"; exon_number "1"; oId "CUFF.181.1"; class_code "u"; tss_id "TSS337";
supercont1.10	Cufflinks	exon	3067675	3077962	.	.	.	gene_id "XLOC_000262"; transcript_id "TCONS_00000436"; exon_number "1"; oId "CUFF.192.1"; class_code "u"; tss_id "TSS338";
supercont1.10	Cufflinks	exon	3078832	3085009	.	.	.	gene_id "XLOC_000263"; transcript_id "TCONS_00000437"; exon_number "1"; oId "CUFF.193.1"; class_code "u"; tss_id "TSS339";
supercont1.10	Cufflinks	exon	3954207	3954749	.	.	.	gene_id "XLOC_000264"; transcript_id "TCONS_00000438"; exon_number "1"; oId "CUFF.199.1"; class_code "u"; tss_id "TSS340";
supercont1.10	Cufflinks	exon	4143462	4143710	.	.	.	gene_id "XLOC_000265"; transcript_id "TCONS_00000439"; exon_number "1"; oId "CUFF.201.1"; class_code "u"; tss_id "TSS341";
supercont1.100	Cufflinks	exon	645135	645474	.	+	.	gene_id "XLOC_000270"; transcript_id "TCONS_00000449"; exon_number "1"; oId "CUFF.212.1"; class_code "u"; tss_id "TSS347";
supercont1.100	Cufflinks	exon	645538	645717	.	+	.	gene_id "XLOC_000270"; transcript_id "TCONS_00000449"; exon_number "2"; oId "CUFF.212.1"; class_code "u"; tss_id "TSS347";
supercont1.100	Cufflinks	exon	741887	742216	.	+	.	gene_id "XLOC_000274"; transcript_id "TCONS_00000457"; exon_number "1"; oId "CUFF.219.1"; class_code "u"; tss_id "TSS353";
supercont1.100	Cufflinks	exon	742279	742675	.	+	.	gene_id "XLOC_000274"; transcript_id "TCONS_00000457"; exon_number "2"; oId "CUFF.219.1"; class_code "u"; tss_id "TSS353";
supercont1.100	Cufflinks	exon	1309966	1310498	.	+	.	gene_id "XLOC_000276"; transcript_id "TCONS_00000463"; exon_number "1"; oId "CUFF.223.1"; class_code "u"; tss_id "TSS357";
supercont1.100	Cufflinks	exon	1499742	1500156	.	+	.	gene_id "XLOC_000277"; transcript_id "TCONS_00000464"; exon_number "1"; oId "CUFF.226.1"; class_code "u"; tss_id "TSS358";
supercont1.100	Cufflinks	exon	1605041	1606488	.	+	.	gene_id "XLOC_000277"; transcript_id "TCONS_00000464"; exon_number "2"; oId "CUFF.226.1"; class_code "u"; tss_id "TSS358";
supercont1.100	Cufflinks	exon	1664329	1664559	.	+	.	gene_id "XLOC_000277"; transcript_id "TCONS_00000464"; exon_number "3"; oId "CUFF.226.1"; class_code "u"; tss_id "TSS358";
supercont1.100	Cufflinks	exon	1664067	1664559	.	+	.	gene_id "XLOC_000277"; transcript_id "TCONS_00000465"; exon_number "1"; oId "CUFF.227.1"; class_code "u"; tss_id "TSS359";
supercont1.100	Cufflinks	exon	2303694	2304297	.	-	.	gene_id "XLOC_000289"; transcript_id "TCONS_00000498"; exon_number "1"; oId "CUFF.229.1"; class_code "u"; tss_id "TSS378";
supercont1.100	Cufflinks	exon	2304355	2304543	.	-	.	gene_id "XLOC_000289"; transcript_id "TCONS_00000498"; exon_number "2"; oId "CUFF.229.1"; class_code "u"; tss_id "TSS378";
supercont1.100	Cufflinks	exon	2304839	2304885	.	-	.	gene_id "XLOC_000289"; transcript_id "TCONS_00000498"; exon_number "3"; oId "CUFF.229.1"; class_code "u"; tss_id "TSS378";
supercont1.100	Cufflinks	exon	283759	284708	.	.	.	gene_id "XLOC_000291"; transcript_id "TCONS_00000500"; exon_number "1"; oId "CUFF.203.1"; class_code "u"; tss_id "TSS380";
supercont1.100	Cufflinks	exon	285979	289679	.	.	.	gene_id "XLOC_000292"; transcript_id "TCONS_00000501"; exon_number "1"; oId "CUFF.204.1"; class_code "u"; tss_id "TSS381";
supercont1.100	Cufflinks	exon	290876	291529	.	.	.	gene_id "XLOC_000293"; transcript_id "TCONS_00000502"; exon_number "1"; oId "CUFF.205.1"; class_code "u"; tss_id "TSS382";
supercont1.100	Cufflinks	exon	508996	509823	.	.	.	gene_id "XLOC_000294"; transcript_id "TCONS_00000503"; exon_number "1"; oId "CUFF.207.1"; class_code "u"; tss_id "TSS383";
supercont1.100	Cufflinks	exon	513741	513780	.	.	.	gene_id "XLOC_000295"; transcript_id "TCONS_00000504"; exon_number "1"; oId "CUFF.208.1"; class_code "u"; tss_id "TSS384";
supercont1.100	Cufflinks	exon	712078	712206	.	.	.	gene_id "XLOC_000296"; transcript_id "TCONS_00000505"; exon_number "1"; oId "CUFF.217.1"; class_code "u"; tss_id "TSS385";
supercont1.100	Cufflinks	exon	712334	712405	.	.	.	gene_id "XLOC_000297"; transcript_id "TCONS_00000506"; exon_number "1"; oId "CUFF.218.1"; class_code "u"; tss_id "TSS386";
supercont1.100	Cufflinks	exon	780195	780278	.	.	.	gene_id "XLOC_000298"; transcript_id "TCONS_00000507"; exon_number "1"; oId "CUFF.221.1"; class_code "u"; tss_id "TSS387";
supercont1.100	Cufflinks	exon	1995292	1995735	.	.	.	gene_id "XLOC_000299"; transcript_id "TCONS_00000508"; exon_number "1"; oId "CUFF.228.1"; class_code "u"; tss_id "TSS388";
supercont1.100	Cufflinks	exon	2483670	2484506	.	.	.	gene_id "XLOC_000300"; transcript_id "TCONS_00000509"; exon_number "1"; oId "CUFF.231.1"; class_code "u"; tss_id "TSS389";
supercont1.1000	Cufflinks	exon	185862	186389	.	-	.	gene_id "XLOC_000303"; transcript_id "TCONS_00000513"; exon_number "1"; oId "CUFF.236.2"; class_code "u"; tss_id "TSS393";
supercont1.1000	Cufflinks	exon	221122	221287	.	-	.	gene_id "XLOC_000303"; transcript_id "TCONS_00000513"; exon_number "2"; oId "CUFF.236.2"; class_code "u"; tss_id "TSS393";
supercont1.1000	Cufflinks	exon	185862	186869	.	-	.	gene_id "XLOC_000303"; transcript_id "TCONS_00000514"; exon_number "1"; oId "CUFF.236.1"; class_code "u"; tss_id "TSS394";
supercont1.1000	Cufflinks	exon	233112	233842	.	-	.	gene_id "XLOC_000303"; transcript_id "TCONS_00000514"; exon_number "2"; oId "CUFF.236.1"; class_code "u"; tss_id "TSS394";
supercont1.1000	Cufflinks	exon	233899	233959	.	-	.	gene_id "XLOC_000303"; transcript_id "TCONS_00000514"; exon_number "3"; oId "CUFF.236.1"; class_code "u"; tss_id "TSS394";
supercont1.1000	Cufflinks	exon	234018	234083	.	-	.	gene_id "XLOC_000303"; transcript_id "TCONS_00000514"; exon_number "4"; oId "CUFF.236.1"; class_code "u"; tss_id "TSS394";
supercont1.1000	Cufflinks	exon	234150	234328	.	-	.	gene_id "XLOC_000303"; transcript_id "TCONS_00000514"; exon_number "5"; oId "CUFF.236.1"; class_code "u"; tss_id "TSS394";
supercont1.1000	Cufflinks	exon	220627	221284	.	-	.	gene_id "XLOC_000303"; transcript_id "TCONS_00000515"; exon_number "1"; oId "CUFF.237.1"; class_code "u"; tss_id "TSS393";
supercont1.1000	Cufflinks	exon	111644	112153	.	.	.	gene_id "XLOC_000304"; transcript_id "TCONS_00000516"; exon_number "1"; oId "CUFF.233.1"; class_code "u"; tss_id "TSS395";
supercont1.1000	Cufflinks	exon	147869	147935	.	.	.	gene_id "XLOC_000305"; transcript_id "TCONS_00000517"; exon_number "1"; oId "CUFF.235.1"; class_code "u"; tss_id "TSS396";
supercont1.1000	Cufflinks	exon	277855	278032	.	.	.	gene_id "XLOC_000306"; transcript_id "TCONS_00000518"; exon_number "1"; oId "CUFF.238.1"; class_code "u"; tss_id "TSS397";
supercont1.1001	Cufflinks	exon	284747	284890	.	+	.	gene_id "XLOC_000307"; transcript_id "TCONS_00000519"; exon_number "1"; oId "CUFF.244.1"; class_code "u"; tss_id "TSS398";
supercont1.1001	Cufflinks	exon	285198	285392	.	+	.	gene_id "XLOC_000307"; transcript_id "TCONS_00000519"; exon_number "2"; oId "CUFF.244.1"; class_code "u"; tss_id "TSS398";
supercont1.1001	Cufflinks	exon	202849	203883	.	-	.	gene_id "XLOC_000308"; transcript_id "TCONS_00000520"; exon_number "1"; oId "CUFF.242.1"; class_code "u"; tss_id "TSS399";
supercont1.1001	Cufflinks	exon	262903	263978	.	-	.	gene_id "XLOC_000308"; transcript_id "TCONS_00000520"; exon_number "2"; oId "CUFF.242.1"; class_code "u"; tss_id "TSS399";
supercont1.1001	Cufflinks	exon	172589	174742	.	.	.	gene_id "XLOC_000309"; transcript_id "TCONS_00000521"; exon_number "1"; oId "CUFF.239.1"; class_code "u"; tss_id "TSS400";
supercont1.1001	Cufflinks	exon	174831	175021	.	.	.	gene_id "XLOC_000310"; transcript_id "TCONS_00000522"; exon_number "1"; oId "CUFF.240.1"; class_code "u"; tss_id "TSS401";
supercont1.1001	Cufflinks	exon	175653	178025	.	.	.	gene_id "XLOC_000311"; transcript_id "TCONS_00000523"; exon_number "1"; oId "CUFF.241.1"; class_code "u"; tss_id "TSS402";
supercont1.1001	Cufflinks	exon	284562	284680	.	.	.	gene_id "XLOC_000312"; transcript_id "TCONS_00000524"; exon_number "1"; oId "CUFF.243.1"; class_code "u"; tss_id "TSS403";
supercont1.1002	Cufflinks	exon	20725	21277	.	+	.	gene_id "XLOC_000313"; transcript_id "TCONS_00000525"; exon_number "1"; oId "CUFF.245.1"; class_code "u"; tss_id "TSS404";
supercont1.1002	Cufflinks	exon	22037	22175	.	+	.	gene_id "XLOC_000313"; transcript_id "TCONS_00000525"; exon_number "2"; oId "CUFF.245.1"; class_code "u"; tss_id "TSS404";
supercont1.1002	Cufflinks	exon	23605	23759	.	+	.	gene_id "XLOC_000313"; transcript_id "TCONS_00000525"; exon_number "3"; oId "CUFF.245.1"; class_code "u"; tss_id "TSS404";
supercont1.1002	Cufflinks	exon	37064	37153	.	+	.	gene_id "XLOC_000313"; transcript_id "TCONS_00000525"; exon_number "4"; oId "CUFF.245.1"; class_code "u"; tss_id "TSS404";
supercont1.1002	Cufflinks	exon	42654	43814	.	+	.	gene_id "XLOC_000313"; transcript_id "TCONS_00000525"; exon_number "5"; oId "CUFF.245.1"; class_code "u"; tss_id "TSS404";
supercont1.1002	Cufflinks	exon	44700	44860	.	+	.	gene_id "XLOC_000313"; transcript_id "TCONS_00000525"; exon_number "6"; oId "CUFF.245.1"; class_code "u"; tss_id "TSS404";
supercont1.1002	Cufflinks	exon	59798	59899	.	+	.	gene_id "XLOC_000313"; transcript_id "TCONS_00000525"; exon_number "7"; oId "CUFF.245.1"; class_code "u"; tss_id "TSS404";
supercont1.1002	Cufflinks	exon	59981	60401	.	+	.	gene_id "XLOC_000313"; transcript_id "TCONS_00000525"; exon_number "8"; oId "CUFF.245.1"; class_code "u"; tss_id "TSS404";
supercont1.1002	Cufflinks	exon	71118	73408	.	+	.	gene_id "XLOC_000313"; transcript_id "TCONS_00000525"; exon_number "9"; oId "CUFF.245.1"; class_code "u"; tss_id "TSS404";
supercont1.1002	Cufflinks	exon	251706	251727	.	+	.	gene_id "XLOC_000317"; transcript_id "TCONS_00000530"; exon_number "1"; oId "CUFF.251.1"; class_code "u"; tss_id "TSS409";
supercont1.1002	Cufflinks	exon	251795	252115	.	+	.	gene_id "XLOC_000317"; transcript_id "TCONS_00000530"; exon_number "2"; oId "CUFF.251.1"; class_code "u"; tss_id "TSS409";
supercont1.1002	Cufflinks	exon	252229	252940	.	+	.	gene_id "XLOC_000317"; transcript_id "TCONS_00000530"; exon_number "3"; oId "CUFF.251.1"; class_code "u"; tss_id "TSS409";
supercont1.1002	Cufflinks	exon	283182	283268	.	+	.	gene_id "XLOC_000318"; transcript_id "TCONS_00000531"; exon_number "1"; oId "CUFF.256.1"; class_code "u"; tss_id "TSS410";
supercont1.1002	Cufflinks	exon	283371	283722	.	+	.	gene_id "XLOC_000318"; transcript_id "TCONS_00000531"; exon_number "2"; oId "CUFF.256.1"; class_code "u"; tss_id "TSS410";
supercont1.1002	Cufflinks	exon	38764	38989	.	.	.	gene_id "XLOC_000320"; transcript_id "TCONS_00000533"; exon_number "1"; oId "CUFF.246.1"; class_code "u"; tss_id "TSS412";
supercont1.1002	Cufflinks	exon	39459	39832	.	.	.	gene_id "XLOC_000321"; transcript_id "TCONS_00000534"; exon_number "1"; oId "CUFF.247.1"; class_code "u"; tss_id "TSS413";
supercont1.1002	Cufflinks	exon	249407	251170	.	.	.	gene_id "XLOC_000322"; transcript_id "TCONS_00000535"; exon_number "1"; oId "CUFF.249.1"; class_code "u"; tss_id "TSS414";
supercont1.1002	Cufflinks	exon	251225	251581	.	.	.	gene_id "XLOC_000323"; transcript_id "TCONS_00000536"; exon_number "1"; oId "CUFF.250.1"; class_code "u"; tss_id "TSS415";
supercont1.1002	Cufflinks	exon	253015	253421	.	.	.	gene_id "XLOC_000324"; transcript_id "TCONS_00000537"; exon_number "1"; oId "CUFF.252.1"; class_code "u"; tss_id "TSS416";
supercont1.1002	Cufflinks	exon	253497	254722	.	.	.	gene_id "XLOC_000325"; transcript_id "TCONS_00000538"; exon_number "1"; oId "CUFF.253.1"; class_code "u"; tss_id "TSS417";
supercont1.1002	Cufflinks	exon	255814	256896	.	.	.	gene_id "XLOC_000326"; transcript_id "TCONS_00000539"; exon_number "1"; oId "CUFF.254.1"; class_code "u"; tss_id "TSS418";
supercont1.1002	Cufflinks	exon	282588	283109	.	.	.	gene_id "XLOC_000327"; transcript_id "TCONS_00000540"; exon_number "1"; oId "CUFF.255.1"; class_code "u"; tss_id "TSS419";
supercont1.1003	Cufflinks	exon	158096	158342	.	+	.	gene_id "XLOC_000332"; transcript_id "TCONS_00000546"; exon_number "1"; oId "CUFF.261.1"; class_code "u"; tss_id "TSS424";
supercont1.1003	Cufflinks	exon	169151	169160	.	+	.	gene_id "XLOC_000332"; transcript_id "TCONS_00000546"; exon_number "2"; oId "CUFF.261.1"; class_code "u"; tss_id "TSS424";
supercont1.1003	Cufflinks	exon	33967	34426	.	-	.	gene_id "XLOC_000336"; transcript_id "TCONS_00000559"; exon_number "1"; oId "CUFF.258.1"; class_code "u"; tss_id "TSS431";
supercont1.1003	Cufflinks	exon	34484	34754	.	-	.	gene_id "XLOC_000336"; transcript_id "TCONS_00000559"; exon_number "2"; oId "CUFF.258.1"; class_code "u"; tss_id "TSS431";
supercont1.1004	Cufflinks	exon	50884	50902	.	+	.	gene_id "XLOC_000340"; transcript_id "TCONS_00000567"; exon_number "1"; oId "CUFF.267.1"; class_code "u"; tss_id "TSS437";
supercont1.1004	Cufflinks	exon	52339	52421	.	+	.	gene_id "XLOC_000340"; transcript_id "TCONS_00000567"; exon_number "2"; oId "CUFF.267.1"; class_code "u"; tss_id "TSS437";
supercont1.1004	Cufflinks	exon	51181	51209	.	+	.	gene_id "XLOC_000340"; transcript_id "TCONS_00000568"; exon_number "1"; oId "CUFF.267.2"; class_code "u"; tss_id "TSS438";
supercont1.1004	Cufflinks	exon	52339	52419	.	+	.	gene_id "XLOC_000340"; transcript_id "TCONS_00000568"; exon_number "2"; oId "CUFF.267.2"; class_code "u"; tss_id "TSS438";
supercont1.1004	Cufflinks	exon	52487	52821	.	+	.	gene_id "XLOC_000340"; transcript_id "TCONS_00000568"; exon_number "3"; oId "CUFF.267.2"; class_code "u"; tss_id "TSS438";
supercont1.1004	Cufflinks	exon	37302	37752	.	.	.	gene_id "XLOC_000346"; transcript_id "TCONS_00000581"; exon_number "1"; oId "CUFF.266.1"; class_code "u"; tss_id "TSS449";
supercont1.1006	Cufflinks	exon	271143	271225	.	.	.	gene_id "XLOC_000355"; transcript_id "TCONS_00000590"; exon_number "1"; oId "CUFF.271.1"; class_code "u"; tss_id "TSS458";
supercont1.1007	Cufflinks	exon	156459	156872	.	.	.	gene_id "XLOC_000357"; transcript_id "TCONS_00000593"; exon_number "1"; oId "CUFF.273.1"; class_code "u"; tss_id "TSS461";
supercont1.1007	Cufflinks	exon	298782	299420	.	.	.	gene_id "XLOC_000358"; transcript_id "TCONS_00000594"; exon_number "1"; oId "CUFF.274.1"; class_code "u"; tss_id "TSS462";
supercont1.1007	Cufflinks	exon	299648	299922	.	.	.	gene_id "XLOC_000359"; transcript_id "TCONS_00000595"; exon_number "1"; oId "CUFF.275.1"; class_code "u"; tss_id "TSS463";
supercont1.1008	Cufflinks	exon	13474	14659	.	.	.	gene_id "XLOC_000372"; transcript_id "TCONS_00000624"; exon_number "1"; oId "CUFF.276.1"; class_code "u"; tss_id "TSS483";
supercont1.1009	Cufflinks	exon	165276	165466	.	+	.	gene_id "XLOC_000373"; transcript_id "TCONS_00000625"; exon_number "1"; oId "CUFF.294.1"; class_code "u"; tss_id "TSS484";
supercont1.1009	Cufflinks	exon	165546	165837	.	+	.	gene_id "XLOC_000373"; transcript_id "TCONS_00000625"; exon_number "2"; oId "CUFF.294.1"; class_code "u"; tss_id "TSS484";
supercont1.1009	Cufflinks	exon	43356	44428	.	.	.	gene_id "XLOC_000376"; transcript_id "TCONS_00000629"; exon_number "1"; oId "CUFF.291.1"; class_code "u"; tss_id "TSS487";
supercont1.1009	Cufflinks	exon	45113	45595	.	.	.	gene_id "XLOC_000377"; transcript_id "TCONS_00000630"; exon_number "1"; oId "CUFF.292.1"; class_code "u"; tss_id "TSS488";
supercont1.1009	Cufflinks	exon	45651	45896	.	.	.	gene_id "XLOC_000378"; transcript_id "TCONS_00000631"; exon_number "1"; oId "CUFF.293.1"; class_code "u"; tss_id "TSS489";
supercont1.1009	Cufflinks	exon	245783	247073	.	.	.	gene_id "XLOC_000379"; transcript_id "TCONS_00000632"; exon_number "1"; oId "CUFF.295.1"; class_code "u"; tss_id "TSS490";
supercont1.101	Cufflinks	exon	218722	219068	.	+	.	gene_id "XLOC_000383"; transcript_id "TCONS_00000637"; exon_number "1"; oId "CUFF.298.1"; class_code "u"; tss_id "TSS494";
supercont1.101	Cufflinks	exon	219208	219302	.	+	.	gene_id "XLOC_000383"; transcript_id "TCONS_00000637"; exon_number "2"; oId "CUFF.298.1"; class_code "u"; tss_id "TSS494";
supercont1.101	Cufflinks	exon	1597293	1597314	.	+	.	gene_id "XLOC_000392"; transcript_id "TCONS_00000666"; exon_number "1"; oId "CUFF.326.1"; class_code "u"; tss_id "TSS514";
supercont1.101	Cufflinks	exon	1597640	1598448	.	+	.	gene_id "XLOC_000392"; transcript_id "TCONS_00000666"; exon_number "2"; oId "CUFF.326.1"; class_code "u"; tss_id "TSS514";
supercont1.101	Cufflinks	exon	599099	599119	.	-	.	gene_id "XLOC_000402"; transcript_id "TCONS_00000687"; exon_number "1"; oId "CUFF.303.4"; class_code "u"; tss_id "TSS529";
supercont1.101	Cufflinks	exon	606080	607102	.	-	.	gene_id "XLOC_000402"; transcript_id "TCONS_00000687"; exon_number "2"; oId "CUFF.303.4"; class_code "u"; tss_id "TSS529";
supercont1.101	Cufflinks	exon	1069271	1069696	.	-	.	gene_id "XLOC_000406"; transcript_id "TCONS_00000699"; exon_number "1"; oId "CUFF.319.1"; class_code "u"; tss_id "TSS538";
supercont1.101	Cufflinks	exon	1069758	1069868	.	-	.	gene_id "XLOC_000406"; transcript_id "TCONS_00000699"; exon_number "2"; oId "CUFF.319.1"; class_code "u"; tss_id "TSS538";
supercont1.101	Cufflinks	exon	1069930	1070518	.	-	.	gene_id "XLOC_000406"; transcript_id "TCONS_00000699"; exon_number "3"; oId "CUFF.319.1"; class_code "u"; tss_id "TSS538";
supercont1.101	Cufflinks	exon	1759932	1760287	.	-	.	gene_id "XLOC_000411"; transcript_id "TCONS_00000707"; exon_number "1"; oId "CUFF.331.1"; class_code "u"; tss_id "TSS545";
supercont1.101	Cufflinks	exon	1760351	1760429	.	-	.	gene_id "XLOC_000411"; transcript_id "TCONS_00000707"; exon_number "2"; oId "CUFF.331.1"; class_code "u"; tss_id "TSS545";
supercont1.101	Cufflinks	exon	2580470	2580604	.	-	.	gene_id "XLOC_000413"; transcript_id "TCONS_00000709"; exon_number "1"; oId "CUFF.339.1"; class_code "u"; tss_id "TSS547";
supercont1.101	Cufflinks	exon	2580804	2580939	.	-	.	gene_id "XLOC_000413"; transcript_id "TCONS_00000709"; exon_number "2"; oId "CUFF.339.1"; class_code "u"; tss_id "TSS547";
supercont1.101	Cufflinks	exon	2581000	2581141	.	-	.	gene_id "XLOC_000413"; transcript_id "TCONS_00000709"; exon_number "3"; oId "CUFF.339.1"; class_code "u"; tss_id "TSS547";
supercont1.101	Cufflinks	exon	2581209	2581315	.	-	.	gene_id "XLOC_000413"; transcript_id "TCONS_00000709"; exon_number "4"; oId "CUFF.339.1"; class_code "u"; tss_id "TSS547";
supercont1.101	Cufflinks	exon	323575	323974	.	.	.	gene_id "XLOC_000414"; transcript_id "TCONS_00000710"; exon_number "1"; oId "CUFF.300.1"; class_code "u"; tss_id "TSS548";
supercont1.101	Cufflinks	exon	433531	434368	.	.	.	gene_id "XLOC_000415"; transcript_id "TCONS_00000711"; exon_number "1"; oId "CUFF.301.1"; class_code "u"; tss_id "TSS549";
supercont1.101	Cufflinks	exon	924054	924419	.	.	.	gene_id "XLOC_000416"; transcript_id "TCONS_00000712"; exon_number "1"; oId "CUFF.306.1"; class_code "u"; tss_id "TSS550";
supercont1.101	Cufflinks	exon	942228	942448	.	.	.	gene_id "XLOC_000417"; transcript_id "TCONS_00000713"; exon_number "1"; oId "CUFF.307.1"; class_code "u"; tss_id "TSS551";
supercont1.101	Cufflinks	exon	973297	974082	.	.	.	gene_id "XLOC_000418"; transcript_id "TCONS_00000714"; exon_number "1"; oId "CUFF.311.1"; class_code "u"; tss_id "TSS552";
supercont1.101	Cufflinks	exon	974257	975391	.	.	.	gene_id "XLOC_000419"; transcript_id "TCONS_00000715"; exon_number "1"; oId "CUFF.312.1"; class_code "u"; tss_id "TSS553";
supercont1.101	Cufflinks	exon	1034483	1034970	.	.	.	gene_id "XLOC_000420"; transcript_id "TCONS_00000716"; exon_number "1"; oId "CUFF.316.1"; class_code "u"; tss_id "TSS554";
supercont1.101	Cufflinks	exon	1060397	1061262	.	.	.	gene_id "XLOC_000421"; transcript_id "TCONS_00000717"; exon_number "1"; oId "CUFF.317.1"; class_code "u"; tss_id "TSS555";
supercont1.101	Cufflinks	exon	1068718	1069139	.	.	.	gene_id "XLOC_000422"; transcript_id "TCONS_00000718"; exon_number "1"; oId "CUFF.318.1"; class_code "u"; tss_id "TSS556";
supercont1.101	Cufflinks	exon	1205299	1205633	.	.	.	gene_id "XLOC_000423"; transcript_id "TCONS_00000719"; exon_number "1"; oId "CUFF.320.1"; class_code "u"; tss_id "TSS557";
supercont1.101	Cufflinks	exon	1418196	1418537	.	.	.	gene_id "XLOC_000424"; transcript_id "TCONS_00000720"; exon_number "1"; oId "CUFF.322.1"; class_code "u"; tss_id "TSS558";
supercont1.101	Cufflinks	exon	1786345	1786555	.	.	.	gene_id "XLOC_000425"; transcript_id "TCONS_00000721"; exon_number "1"; oId "CUFF.332.1"; class_code "u"; tss_id "TSS559";
supercont1.101	Cufflinks	exon	1987112	1987780	.	.	.	gene_id "XLOC_000426"; transcript_id "TCONS_00000722"; exon_number "1"; oId "CUFF.334.1"; class_code "u"; tss_id "TSS560";
supercont1.101	Cufflinks	exon	1989444	1991197	.	.	.	gene_id "XLOC_000427"; transcript_id "TCONS_00000723"; exon_number "1"; oId "CUFF.335.1"; class_code "u"; tss_id "TSS561";
supercont1.101	Cufflinks	exon	2267618	2267691	.	.	.	gene_id "XLOC_000428"; transcript_id "TCONS_00000724"; exon_number "1"; oId "CUFF.336.1"; class_code "u"; tss_id "TSS562";
supercont1.101	Cufflinks	exon	2267993	2268332	.	.	.	gene_id "XLOC_000429"; transcript_id "TCONS_00000725"; exon_number "1"; oId "CUFF.337.1"; class_code "u"; tss_id "TSS563";
supercont1.101	Cufflinks	exon	2509653	2509906	.	.	.	gene_id "XLOC_000430"; transcript_id "TCONS_00000726"; exon_number "1"; oId "CUFF.338.1"; class_code "u"; tss_id "TSS564";
supercont1.101	Cufflinks	exon	2831063	2831644	.	.	.	gene_id "XLOC_000431"; transcript_id "TCONS_00000727"; exon_number "1"; oId "CUFF.340.1"; class_code "u"; tss_id "TSS565";
supercont1.1011	Cufflinks	exon	43630	43736	.	.	.	gene_id "XLOC_000434"; transcript_id "TCONS_00000734"; exon_number "1"; oId "CUFF.341.1"; class_code "u"; tss_id "TSS571";
supercont1.1012	Cufflinks	exon	176146	177969	.	.	.	gene_id "XLOC_000439"; transcript_id "TCONS_00000740"; exon_number "1"; oId "CUFF.343.1"; class_code "u"; tss_id "TSS576";
supercont1.1013	Cufflinks	exon	80606	80900	.	.	.	gene_id "XLOC_000441"; transcript_id "TCONS_00000742"; exon_number "1"; oId "CUFF.345.1"; class_code "u"; tss_id "TSS578";
supercont1.1013	Cufflinks	exon	246045	247028	.	.	.	gene_id "XLOC_000442"; transcript_id "TCONS_00000743"; exon_number "1"; oId "CUFF.346.1"; class_code "u"; tss_id "TSS579";
supercont1.1014	Cufflinks	exon	305809	306204	.	+	.	gene_id "XLOC_000446"; transcript_id "TCONS_00000749"; exon_number "1"; oId "CUFF.353.1"; class_code "u"; tss_id "TSS585";
supercont1.1014	Cufflinks	exon	306309	307168	.	+	.	gene_id "XLOC_000446"; transcript_id "TCONS_00000749"; exon_number "2"; oId "CUFF.353.1"; class_code "u"; tss_id "TSS585";
supercont1.1014	Cufflinks	exon	327177	328072	.	-	.	gene_id "XLOC_000449"; transcript_id "TCONS_00000756"; exon_number "1"; oId "CUFF.354.1"; class_code "u"; tss_id "TSS590";
supercont1.1014	Cufflinks	exon	328140	328246	.	-	.	gene_id "XLOC_000449"; transcript_id "TCONS_00000756"; exon_number "2"; oId "CUFF.354.1"; class_code "u"; tss_id "TSS590";
supercont1.1014	Cufflinks	exon	199982	201176	.	.	.	gene_id "XLOC_000450"; transcript_id "TCONS_00000757"; exon_number "1"; oId "CUFF.350.1"; class_code "u"; tss_id "TSS591";
supercont1.1015	Cufflinks	exon	2747	3095	.	+	.	gene_id "XLOC_000451"; transcript_id "TCONS_00000758"; exon_number "1"; oId "CUFF.355.1"; class_code "u"; tss_id "TSS592";
supercont1.1015	Cufflinks	exon	3177	3774	.	+	.	gene_id "XLOC_000451"; transcript_id "TCONS_00000758"; exon_number "2"; oId "CUFF.355.1"; class_code "u"; tss_id "TSS592";
supercont1.1015	Cufflinks	exon	42075	42403	.	+	.	gene_id "XLOC_000452"; transcript_id "TCONS_00000759"; exon_number "1"; oId "CUFF.356.1"; class_code "u"; tss_id "TSS593";
supercont1.1015	Cufflinks	exon	86437	86779	.	+	.	gene_id "XLOC_000452"; transcript_id "TCONS_00000759"; exon_number "2"; oId "CUFF.356.1"; class_code "u"; tss_id "TSS593";
supercont1.1015	Cufflinks	exon	125540	127983	.	+	.	gene_id "XLOC_000452"; transcript_id "TCONS_00000759"; exon_number "3"; oId "CUFF.356.1"; class_code "u"; tss_id "TSS593";
supercont1.1015	Cufflinks	exon	155023	156282	.	+	.	gene_id "XLOC_000452"; transcript_id "TCONS_00000759"; exon_number "4"; oId "CUFF.356.1"; class_code "u"; tss_id "TSS593";
supercont1.1015	Cufflinks	exon	42196	42403	.	+	.	gene_id "XLOC_000452"; transcript_id "TCONS_00000760"; exon_number "1"; oId "CUFF.356.2"; class_code "u"; tss_id "TSS594";
supercont1.1015	Cufflinks	exon	86515	86779	.	+	.	gene_id "XLOC_000452"; transcript_id "TCONS_00000760"; exon_number "2"; oId "CUFF.356.2"; class_code "u"; tss_id "TSS594";
supercont1.1015	Cufflinks	exon	125540	127983	.	+	.	gene_id "XLOC_000452"; transcript_id "TCONS_00000760"; exon_number "3"; oId "CUFF.356.2"; class_code "u"; tss_id "TSS594";
supercont1.1015	Cufflinks	exon	155023	156282	.	+	.	gene_id "XLOC_000452"; transcript_id "TCONS_00000760"; exon_number "4"; oId "CUFF.356.2"; class_code "u"; tss_id "TSS594";
supercont1.1016	Cufflinks	exon	15527	16166	.	-	.	gene_id "XLOC_000459"; transcript_id "TCONS_00000777"; exon_number "1"; oId "CUFF.358.1"; class_code "u"; tss_id "TSS607";
supercont1.1016	Cufflinks	exon	28549	28590	.	-	.	gene_id "XLOC_000459"; transcript_id "TCONS_00000777"; exon_number "2"; oId "CUFF.358.1"; class_code "u"; tss_id "TSS607";
supercont1.1016	Cufflinks	exon	15527	16166	.	-	.	gene_id "XLOC_000459"; transcript_id "TCONS_00000778"; exon_number "1"; oId "CUFF.358.2"; class_code "u"; tss_id "TSS607";
supercont1.1016	Cufflinks	exon	28401	28592	.	-	.	gene_id "XLOC_000459"; transcript_id "TCONS_00000778"; exon_number "2"; oId "CUFF.358.2"; class_code "u"; tss_id "TSS607";
supercont1.1016	Cufflinks	exon	128445	128721	.	.	.	gene_id "XLOC_000461"; transcript_id "TCONS_00000780"; exon_number "1"; oId "CUFF.359.1"; class_code "u"; tss_id "TSS609";
supercont1.1017	Cufflinks	exon	5632	6665	.	+	.	gene_id "XLOC_000462"; transcript_id "TCONS_00000781"; exon_number "1"; oId "CUFF.363.1"; class_code "u"; tss_id "TSS610";
supercont1.1017	Cufflinks	exon	86660	86793	.	+	.	gene_id "XLOC_000462"; transcript_id "TCONS_00000781"; exon_number "2"; oId "CUFF.363.1"; class_code "u"; tss_id "TSS610";
supercont1.1017	Cufflinks	exon	140725	140869	.	+	.	gene_id "XLOC_000462"; transcript_id "TCONS_00000781"; exon_number "3"; oId "CUFF.363.1"; class_code "u"; tss_id "TSS610";
supercont1.1017	Cufflinks	exon	181236	181283	.	+	.	gene_id "XLOC_000462"; transcript_id "TCONS_00000781"; exon_number "4"; oId "CUFF.363.1"; class_code "u"; tss_id "TSS610";
supercont1.1017	Cufflinks	exon	222805	222910	.	.	.	gene_id "XLOC_000463"; transcript_id "TCONS_00000782"; exon_number "1"; oId "CUFF.364.1"; class_code "u"; tss_id "TSS611";
supercont1.1018	Cufflinks	exon	108463	109006	.	.	.	gene_id "XLOC_000467"; transcript_id "TCONS_00000792"; exon_number "1"; oId "CUFF.365.1"; class_code "u"; tss_id "TSS618";
supercont1.1018	Cufflinks	exon	201475	201846	.	.	.	gene_id "XLOC_000468"; transcript_id "TCONS_00000793"; exon_number "1"; oId "CUFF.368.1"; class_code "u"; tss_id "TSS619";
supercont1.1018	Cufflinks	exon	239983	240249	.	.	.	gene_id "XLOC_000469"; transcript_id "TCONS_00000794"; exon_number "1"; oId "CUFF.369.1"; class_code "u"; tss_id "TSS620";
supercont1.1018	Cufflinks	exon	255545	255930	.	.	.	gene_id "XLOC_000470"; transcript_id "TCONS_00000795"; exon_number "1"; oId "CUFF.370.1"; class_code "u"; tss_id "TSS621";
supercont1.1019	Cufflinks	exon	153084	154163	.	-	.	gene_id "XLOC_000477"; transcript_id "TCONS_00000804"; exon_number "1"; oId "CUFF.375.1"; class_code "u"; tss_id "TSS630";
supercont1.1019	Cufflinks	exon	154221	154569	.	-	.	gene_id "XLOC_000477"; transcript_id "TCONS_00000804"; exon_number "2"; oId "CUFF.375.1"; class_code "u"; tss_id "TSS630";
supercont1.1019	Cufflinks	exon	160005	161019	.	-	.	gene_id "XLOC_000478"; transcript_id "TCONS_00000806"; exon_number "1"; oId "CUFF.376.2"; class_code "u"; tss_id "TSS631";
supercont1.1019	Cufflinks	exon	161108	161312	.	-	.	gene_id "XLOC_000478"; transcript_id "TCONS_00000806"; exon_number "2"; oId "CUFF.376.2"; class_code "u"; tss_id "TSS631";
supercont1.1019	Cufflinks	exon	160005	161051	.	-	.	gene_id "XLOC_000478"; transcript_id "TCONS_00000805"; exon_number "1"; oId "CUFF.376.1"; class_code "u"; tss_id "TSS631";
supercont1.1019	Cufflinks	exon	161108	161312	.	-	.	gene_id "XLOC_000478"; transcript_id "TCONS_00000805"; exon_number "2"; oId "CUFF.376.1"; class_code "u"; tss_id "TSS631";
supercont1.1019	Cufflinks	exon	73684	74631	.	.	.	gene_id "XLOC_000483"; transcript_id "TCONS_00000819"; exon_number "1"; oId "CUFF.372.1"; class_code "u"; tss_id "TSS639";
supercont1.1019	Cufflinks	exon	239146	239358	.	.	.	gene_id "XLOC_000484"; transcript_id "TCONS_00000820"; exon_number "1"; oId "CUFF.378.1"; class_code "u"; tss_id "TSS640";
supercont1.1019	Cufflinks	exon	240255	240308	.	.	.	gene_id "XLOC_000485"; transcript_id "TCONS_00000821"; exon_number "1"; oId "CUFF.379.1"; class_code "u"; tss_id "TSS641";
supercont1.102	Cufflinks	exon	1980309	1980466	.	+	.	gene_id "XLOC_000494"; transcript_id "TCONS_00000838"; exon_number "1"; oId "CUFF.412.1"; class_code "u"; tss_id "TSS655";
supercont1.102	Cufflinks	exon	1984892	1986119	.	+	.	gene_id "XLOC_000494"; transcript_id "TCONS_00000838"; exon_number "2"; oId "CUFF.412.1"; class_code "u"; tss_id "TSS655";
supercont1.102	Cufflinks	exon	1986376	1986870	.	+	.	gene_id "XLOC_000494"; transcript_id "TCONS_00000838"; exon_number "3"; oId "CUFF.412.1"; class_code "u"; tss_id "TSS655";
supercont1.102	Cufflinks	exon	748114	748668	.	-	.	gene_id "XLOC_000643"; transcript_id "TCONS_00000996"; exon_number "1"; oId "CUFF.384.4"; class_code "u"; tss_id "TSS810";
supercont1.102	Cufflinks	exon	750843	751076	.	-	.	gene_id "XLOC_000643"; transcript_id "TCONS_00000996"; exon_number "2"; oId "CUFF.384.4"; class_code "u"; tss_id "TSS810";
supercont1.102	Cufflinks	exon	748114	748698	.	-	.	gene_id "XLOC_000643"; transcript_id "TCONS_00000995"; exon_number "1"; oId "CUFF.384.3"; class_code "u"; tss_id "TSS810";
supercont1.102	Cufflinks	exon	750855	751076	.	-	.	gene_id "XLOC_000643"; transcript_id "TCONS_00000995"; exon_number "2"; oId "CUFF.384.3"; class_code "u"; tss_id "TSS810";
supercont1.102	Cufflinks	exon	748114	748404	.	-	.	gene_id "XLOC_000643"; transcript_id "TCONS_00000994"; exon_number "1"; oId "CUFF.384.2"; class_code "u"; tss_id "TSS810";
supercont1.102	Cufflinks	exon	750843	751076	.	-	.	gene_id "XLOC_000643"; transcript_id "TCONS_00000994"; exon_number "2"; oId "CUFF.384.2"; class_code "u"; tss_id "TSS810";
supercont1.102	Cufflinks	exon	1713904	1720936	.	-	.	gene_id "XLOC_000654"; transcript_id "TCONS_00001066"; exon_number "1"; oId "CUFF.402.1"; class_code "u"; tss_id "TSS841";
supercont1.102	Cufflinks	exon	2634085	2636424	.	-	.	gene_id "XLOC_000662"; transcript_id "TCONS_00001094"; exon_number "1"; oId "CUFF.432.1"; class_code "u"; tss_id "TSS861";
supercont1.102	Cufflinks	exon	2636494	2637076	.	-	.	gene_id "XLOC_000662"; transcript_id "TCONS_00001094"; exon_number "2"; oId "CUFF.432.1"; class_code "u"; tss_id "TSS861";
supercont1.102	Cufflinks	exon	729362	729835	.	.	.	gene_id "XLOC_000663"; transcript_id "TCONS_00001095"; exon_number "1"; oId "CUFF.385.1"; class_code "u"; tss_id "TSS862";
supercont1.102	Cufflinks	exon	1352578	1352841	.	.	.	gene_id "XLOC_000664"; transcript_id "TCONS_00001096"; exon_number "1"; oId "CUFF.392.1"; class_code "u"; tss_id "TSS863";
supercont1.102	Cufflinks	exon	1392768	1393455	.	.	.	gene_id "XLOC_000665"; transcript_id "TCONS_00001097"; exon_number "1"; oId "CUFF.394.1"; class_code "u"; tss_id "TSS864";
supercont1.102	Cufflinks	exon	1445953	1446161	.	.	.	gene_id "XLOC_000666"; transcript_id "TCONS_00001098"; exon_number "1"; oId "CUFF.397.1"; class_code "u"; tss_id "TSS865";
supercont1.102	Cufflinks	exon	1490649	1491724	.	.	.	gene_id "XLOC_000667"; transcript_id "TCONS_00001099"; exon_number "1"; oId "CUFF.399.1"; class_code "u"; tss_id "TSS866";
supercont1.102	Cufflinks	exon	1721482	1723055	.	.	.	gene_id "XLOC_000668"; transcript_id "TCONS_00001100"; exon_number "1"; oId "CUFF.403.1"; class_code "u"; tss_id "TSS867";
supercont1.102	Cufflinks	exon	1723139	1724092	.	.	.	gene_id "XLOC_000669"; transcript_id "TCONS_00001101"; exon_number "1"; oId "CUFF.404.1"; class_code "u"; tss_id "TSS868";
supercont1.102	Cufflinks	exon	1724361	1727533	.	.	.	gene_id "XLOC_000670"; transcript_id "TCONS_00001102"; exon_number "1"; oId "CUFF.405.1"; class_code "u"; tss_id "TSS869";
supercont1.102	Cufflinks	exon	1727686	1729782	.	.	.	gene_id "XLOC_000671"; transcript_id "TCONS_00001103"; exon_number "1"; oId "CUFF.406.1"; class_code "u"; tss_id "TSS870";
supercont1.102	Cufflinks	exon	1729888	1730796	.	.	.	gene_id "XLOC_000672"; transcript_id "TCONS_00001104"; exon_number "1"; oId "CUFF.407.1"; class_code "u"; tss_id "TSS871";
supercont1.102	Cufflinks	exon	1782230	1784007	.	.	.	gene_id "XLOC_000673"; transcript_id "TCONS_00001105"; exon_number "1"; oId "CUFF.409.1"; class_code "u"; tss_id "TSS872";
supercont1.102	Cufflinks	exon	1987573	1989979	.	.	.	gene_id "XLOC_000674"; transcript_id "TCONS_00001106"; exon_number "1"; oId "CUFF.413.1"; class_code "u"; tss_id "TSS873";
supercont1.102	Cufflinks	exon	2001606	2001818	.	.	.	gene_id "XLOC_000675"; transcript_id "TCONS_00001107"; exon_number "1"; oId "CUFF.415.1"; class_code "u"; tss_id "TSS874";
supercont1.102	Cufflinks	exon	2096999	2097170	.	.	.	gene_id "XLOC_000676"; transcript_id "TCONS_00001108"; exon_number "1"; oId "CUFF.417.1"; class_code "u"; tss_id "TSS875";
supercont1.102	Cufflinks	exon	2097230	2097416	.	.	.	gene_id "XLOC_000677"; transcript_id "TCONS_00001109"; exon_number "1"; oId "CUFF.418.1"; class_code "u"; tss_id "TSS876";
supercont1.102	Cufflinks	exon	2182412	2182723	.	.	.	gene_id "XLOC_000678"; transcript_id "TCONS_00001110"; exon_number "1"; oId "CUFF.421.1"; class_code "u"; tss_id "TSS877";
supercont1.102	Cufflinks	exon	2253256	2253471	.	.	.	gene_id "XLOC_000679"; transcript_id "TCONS_00001111"; exon_number "1"; oId "CUFF.423.1"; class_code "u"; tss_id "TSS878";
supercont1.102	Cufflinks	exon	2253551	2253826	.	.	.	gene_id "XLOC_000680"; transcript_id "TCONS_00001112"; exon_number "1"; oId "CUFF.424.1"; class_code "u"; tss_id "TSS879";
supercont1.102	Cufflinks	exon	2347932	2348166	.	.	.	gene_id "XLOC_000681"; transcript_id "TCONS_00001113"; exon_number "1"; oId "CUFF.428.1"; class_code "u"; tss_id "TSS880";
supercont1.102	Cufflinks	exon	2572412	2572781	.	.	.	gene_id "XLOC_000682"; transcript_id "TCONS_00001114"; exon_number "1"; oId "CUFF.430.1"; class_code "u"; tss_id "TSS881";
supercont1.102	Cufflinks	exon	2637290	2638130	.	.	.	gene_id "XLOC_000683"; transcript_id "TCONS_00001115"; exon_number "1"; oId "CUFF.433.1"; class_code "u"; tss_id "TSS882";
supercont1.102	Cufflinks	exon	2639031	2643565	.	.	.	gene_id "XLOC_000684"; transcript_id "TCONS_00001116"; exon_number "1"; oId "CUFF.434.1"; class_code "u"; tss_id "TSS883";
supercont1.1020	Cufflinks	exon	291125	291429	.	+	.	gene_id "XLOC_000689"; transcript_id "TCONS_00001125"; exon_number "1"; oId "CUFF.444.1"; class_code "u"; tss_id "TSS891";
supercont1.1020	Cufflinks	exon	292129	292355	.	+	.	gene_id "XLOC_000689"; transcript_id "TCONS_00001125"; exon_number "2"; oId "CUFF.444.1"; class_code "u"; tss_id "TSS891";
supercont1.1020	Cufflinks	exon	291192	291438	.	+	.	gene_id "XLOC_000689"; transcript_id "TCONS_00001126"; exon_number "1"; oId "CUFF.444.2"; class_code "u"; tss_id "TSS891";
supercont1.1020	Cufflinks	exon	292129	292355	.	+	.	gene_id "XLOC_000689"; transcript_id "TCONS_00001126"; exon_number "2"; oId "CUFF.444.2"; class_code "u"; tss_id "TSS891";
supercont1.1020	Cufflinks	exon	291544	291576	.	+	.	gene_id "XLOC_000689"; transcript_id "TCONS_00001127"; exon_number "1"; oId "CUFF.444.3"; class_code "u"; tss_id "TSS892";
supercont1.1020	Cufflinks	exon	292129	292355	.	+	.	gene_id "XLOC_000689"; transcript_id "TCONS_00001127"; exon_number "2"; oId "CUFF.444.3"; class_code "u"; tss_id "TSS892";
supercont1.1020	Cufflinks	exon	65732	66582	.	-	.	gene_id "XLOC_000690"; transcript_id "TCONS_00001128"; exon_number "1"; oId "CUFF.436.1"; class_code "u"; tss_id "TSS893";
supercont1.1020	Cufflinks	exon	65732	65958	.	-	.	gene_id "XLOC_000690"; transcript_id "TCONS_00001129"; exon_number "1"; oId "CUFF.435.1"; class_code "u"; tss_id "TSS894";
supercont1.1020	Cufflinks	exon	82834	82920	.	-	.	gene_id "XLOC_000690"; transcript_id "TCONS_00001129"; exon_number "2"; oId "CUFF.435.1"; class_code "u"; tss_id "TSS894";
supercont1.1020	Cufflinks	exon	82493	82926	.	-	.	gene_id "XLOC_000690"; transcript_id "TCONS_00001130"; exon_number "1"; oId "CUFF.437.1"; class_code "u"; tss_id "TSS894";
supercont1.1020	Cufflinks	exon	114368	115037	.	-	.	gene_id "XLOC_000691"; transcript_id "TCONS_00001131"; exon_number "1"; oId "CUFF.439.1"; class_code "u"; tss_id "TSS895";
supercont1.1020	Cufflinks	exon	117826	118814	.	-	.	gene_id "XLOC_000691"; transcript_id "TCONS_00001131"; exon_number "2"; oId "CUFF.439.1"; class_code "u"; tss_id "TSS895";
supercont1.1020	Cufflinks	exon	118889	119317	.	-	.	gene_id "XLOC_000691"; transcript_id "TCONS_00001131"; exon_number "3"; oId "CUFF.439.1"; class_code "u"; tss_id "TSS895";
supercont1.1020	Cufflinks	exon	117823	118284	.	-	.	gene_id "XLOC_000691"; transcript_id "TCONS_00001132"; exon_number "1"; oId "CUFF.439.2"; class_code "u"; tss_id "TSS895";
supercont1.1020	Cufflinks	exon	119271	119291	.	-	.	gene_id "XLOC_000691"; transcript_id "TCONS_00001132"; exon_number "2"; oId "CUFF.439.2"; class_code "u"; tss_id "TSS895";
supercont1.1020	Cufflinks	exon	117823	118427	.	-	.	gene_id "XLOC_000691"; transcript_id "TCONS_00001133"; exon_number "1"; oId "CUFF.439.3"; class_code "u"; tss_id "TSS896";
supercont1.1020	Cufflinks	exon	121493	121522	.	-	.	gene_id "XLOC_000691"; transcript_id "TCONS_00001133"; exon_number "2"; oId "CUFF.439.3"; class_code "u"; tss_id "TSS896";
supercont1.1020	Cufflinks	exon	121251	121531	.	-	.	gene_id "XLOC_000691"; transcript_id "TCONS_00001134"; exon_number "1"; oId "CUFF.440.1"; class_code "u"; tss_id "TSS896";
supercont1.1020	Cufflinks	exon	79851	80199	.	.	.	gene_id "XLOC_000695"; transcript_id "TCONS_00001149"; exon_number "1"; oId "CUFF.438.1"; class_code "u"; tss_id "TSS906";
supercont1.1021	Cufflinks	exon	36197	36489	.	.	.	gene_id "XLOC_000697"; transcript_id "TCONS_00001151"; exon_number "1"; oId "CUFF.445.1"; class_code "u"; tss_id "TSS908";
supercont1.1023	Cufflinks	exon	244456	244678	.	+	.	gene_id "XLOC_000700"; transcript_id "TCONS_00001160"; exon_number "1"; oId "CUFF.447.2"; class_code "u"; tss_id "TSS914";
supercont1.1023	Cufflinks	exon	256631	256910	.	+	.	gene_id "XLOC_000700"; transcript_id "TCONS_00001160"; exon_number "2"; oId "CUFF.447.2"; class_code "u"; tss_id "TSS914";
supercont1.1023	Cufflinks	exon	244456	244668	.	+	.	gene_id "XLOC_000700"; transcript_id "TCONS_00001159"; exon_number "1"; oId "CUFF.447.1"; class_code "u"; tss_id "TSS914";
supercont1.1023	Cufflinks	exon	256631	256910	.	+	.	gene_id "XLOC_000700"; transcript_id "TCONS_00001159"; exon_number "2"; oId "CUFF.447.1"; class_code "u"; tss_id "TSS914";
supercont1.1023	Cufflinks	exon	244529	244555	.	+	.	gene_id "XLOC_000700"; transcript_id "TCONS_00001162"; exon_number "1"; oId "CUFF.447.4"; class_code "u"; tss_id "TSS914";
supercont1.1023	Cufflinks	exon	256631	256910	.	+	.	gene_id "XLOC_000700"; transcript_id "TCONS_00001162"; exon_number "2"; oId "CUFF.447.4"; class_code "u"; tss_id "TSS914";
supercont1.1023	Cufflinks	exon	244529	244664	.	+	.	gene_id "XLOC_000700"; transcript_id "TCONS_00001161"; exon_number "1"; oId "CUFF.447.3"; class_code "u"; tss_id "TSS914";
supercont1.1023	Cufflinks	exon	256631	256910	.	+	.	gene_id "XLOC_000700"; transcript_id "TCONS_00001161"; exon_number "2"; oId "CUFF.447.3"; class_code "u"; tss_id "TSS914";
supercont1.1023	Cufflinks	exon	253879	254043	.	+	.	gene_id "XLOC_000700"; transcript_id "TCONS_00001163"; exon_number "1"; oId "CUFF.447.5"; class_code "u"; tss_id "TSS915";
supercont1.1023	Cufflinks	exon	256631	256910	.	+	.	gene_id "XLOC_000700"; transcript_id "TCONS_00001163"; exon_number "2"; oId "CUFF.447.5"; class_code "u"; tss_id "TSS915";
supercont1.1024	Cufflinks	exon	38187	38489	.	.	.	gene_id "XLOC_000704"; transcript_id "TCONS_00001172"; exon_number "1"; oId "CUFF.449.1"; class_code "u"; tss_id "TSS919";
supercont1.1024	Cufflinks	exon	72094	72453	.	.	.	gene_id "XLOC_000705"; transcript_id "TCONS_00001173"; exon_number "1"; oId "CUFF.450.1"; class_code "u"; tss_id "TSS920";
supercont1.1024	Cufflinks	exon	72785	73714	.	.	.	gene_id "XLOC_000706"; transcript_id "TCONS_00001174"; exon_number "1"; oId "CUFF.451.1"; class_code "u"; tss_id "TSS921";
supercont1.1025	Cufflinks	exon	199184	199751	.	-	.	gene_id "XLOC_000710"; transcript_id "TCONS_00001180"; exon_number "1"; oId "CUFF.455.1"; class_code "u"; tss_id "TSS927";
supercont1.1025	Cufflinks	exon	199860	200066	.	-	.	gene_id "XLOC_000710"; transcript_id "TCONS_00001180"; exon_number "2"; oId "CUFF.455.1"; class_code "u"; tss_id "TSS927";
supercont1.1025	Cufflinks	exon	198504	198678	.	.	.	gene_id "XLOC_000713"; transcript_id "TCONS_00001186"; exon_number "1"; oId "CUFF.454.1"; class_code "u"; tss_id "TSS930";
supercont1.1027	Cufflinks	exon	64322	66313	.	+	.	gene_id "XLOC_000720"; transcript_id "TCONS_00001201"; exon_number "1"; oId "CUFF.465.1"; class_code "u"; tss_id "TSS940";
supercont1.1027	Cufflinks	exon	205096	205161	.	+	.	gene_id "XLOC_000720"; transcript_id "TCONS_00001201"; exon_number "2"; oId "CUFF.465.1"; class_code "u"; tss_id "TSS940";
supercont1.1027	Cufflinks	exon	64330	66313	.	+	.	gene_id "XLOC_000720"; transcript_id "TCONS_00001202"; exon_number "1"; oId "CUFF.465.2"; class_code "u"; tss_id "TSS940";
supercont1.1027	Cufflinks	exon	154387	154426	.	+	.	gene_id "XLOC_000720"; transcript_id "TCONS_00001202"; exon_number "2"; oId "CUFF.465.2"; class_code "u"; tss_id "TSS940";
supercont1.1027	Cufflinks	exon	61545	62154	.	.	.	gene_id "XLOC_000722"; transcript_id "TCONS_00001204"; exon_number "1"; oId "CUFF.464.1"; class_code "u"; tss_id "TSS942";
supercont1.1027	Cufflinks	exon	261278	261482	.	.	.	gene_id "XLOC_000723"; transcript_id "TCONS_00001205"; exon_number "1"; oId "CUFF.466.1"; class_code "u"; tss_id "TSS943";
supercont1.1027	Cufflinks	exon	261624	262124	.	.	.	gene_id "XLOC_000724"; transcript_id "TCONS_00001206"; exon_number "1"; oId "CUFF.467.1"; class_code "u"; tss_id "TSS944";
supercont1.1029	Cufflinks	exon	44300	45768	.	+	.	gene_id "XLOC_000734"; transcript_id "TCONS_00001223"; exon_number "1"; oId "CUFF.473.1"; class_code "u"; tss_id "TSS959";
supercont1.1029	Cufflinks	exon	44809	44830	.	+	.	gene_id "XLOC_000734"; transcript_id "TCONS_00001224"; exon_number "1"; oId "CUFF.474.1"; class_code "u"; tss_id "TSS960";
supercont1.1029	Cufflinks	exon	48654	49306	.	+	.	gene_id "XLOC_000734"; transcript_id "TCONS_00001224"; exon_number "2"; oId "CUFF.474.1"; class_code "u"; tss_id "TSS960";
supercont1.1029	Cufflinks	exon	97500	97507	.	-	.	gene_id "XLOC_000735"; transcript_id "TCONS_00001225"; exon_number "1"; oId "CUFF.475.1"; class_code "u"; tss_id "TSS961";
supercont1.1029	Cufflinks	exon	112716	113005	.	-	.	gene_id "XLOC_000735"; transcript_id "TCONS_00001225"; exon_number "2"; oId "CUFF.475.1"; class_code "u"; tss_id "TSS961";
supercont1.1029	Cufflinks	exon	150751	151344	.	.	.	gene_id "XLOC_000736"; transcript_id "TCONS_00001226"; exon_number "1"; oId "CUFF.476.1"; class_code "u"; tss_id "TSS962";
supercont1.1029	Cufflinks	exon	155409	155874	.	.	.	gene_id "XLOC_000737"; transcript_id "TCONS_00001227"; exon_number "1"; oId "CUFF.477.1"; class_code "u"; tss_id "TSS963";
supercont1.1029	Cufflinks	exon	206545	207104	.	.	.	gene_id "XLOC_000738"; transcript_id "TCONS_00001228"; exon_number "1"; oId "CUFF.478.1"; class_code "u"; tss_id "TSS964";
supercont1.103	Cufflinks	exon	206656	206821	.	+	.	gene_id "XLOC_000740"; transcript_id "TCONS_00001232"; exon_number "1"; oId "CUFF.486.1"; class_code "u"; tss_id "TSS967";
supercont1.103	Cufflinks	exon	206887	207908	.	+	.	gene_id "XLOC_000740"; transcript_id "TCONS_00001232"; exon_number "2"; oId "CUFF.486.1"; class_code "u"; tss_id "TSS967";
supercont1.103	Cufflinks	exon	118462	118731	.	-	.	gene_id "XLOC_000743"; transcript_id "TCONS_00001235"; exon_number "1"; oId "CUFF.481.2"; class_code "u"; tss_id "TSS970";
supercont1.103	Cufflinks	exon	118827	118897	.	-	.	gene_id "XLOC_000743"; transcript_id "TCONS_00001235"; exon_number "2"; oId "CUFF.481.2"; class_code "u"; tss_id "TSS970";
supercont1.103	Cufflinks	exon	118964	119099	.	-	.	gene_id "XLOC_000743"; transcript_id "TCONS_00001235"; exon_number "3"; oId "CUFF.481.2"; class_code "u"; tss_id "TSS970";
supercont1.103	Cufflinks	exon	118462	118731	.	-	.	gene_id "XLOC_000743"; transcript_id "TCONS_00001236"; exon_number "1"; oId "CUFF.481.1"; class_code "u"; tss_id "TSS970";
supercont1.103	Cufflinks	exon	118827	118885	.	-	.	gene_id "XLOC_000743"; transcript_id "TCONS_00001236"; exon_number "2"; oId "CUFF.481.1"; class_code "u"; tss_id "TSS970";
supercont1.103	Cufflinks	exon	118964	119136	.	-	.	gene_id "XLOC_000743"; transcript_id "TCONS_00001236"; exon_number "3"; oId "CUFF.481.1"; class_code "u"; tss_id "TSS970";
supercont1.103	Cufflinks	exon	200320	200382	.	-	.	gene_id "XLOC_000744"; transcript_id "TCONS_00001239"; exon_number "1"; oId "CUFF.485.3"; class_code "u"; tss_id "TSS971";
supercont1.103	Cufflinks	exon	200448	201601	.	-	.	gene_id "XLOC_000744"; transcript_id "TCONS_00001239"; exon_number "2"; oId "CUFF.485.3"; class_code "u"; tss_id "TSS971";
supercont1.103	Cufflinks	exon	202900	203230	.	-	.	gene_id "XLOC_000744"; transcript_id "TCONS_00001239"; exon_number "3"; oId "CUFF.485.3"; class_code "u"; tss_id "TSS971";
supercont1.103	Cufflinks	exon	200320	200382	.	-	.	gene_id "XLOC_000744"; transcript_id "TCONS_00001238"; exon_number "1"; oId "CUFF.485.2"; class_code "u"; tss_id "TSS971";
supercont1.103	Cufflinks	exon	200448	201601	.	-	.	gene_id "XLOC_000744"; transcript_id "TCONS_00001238"; exon_number "2"; oId "CUFF.485.2"; class_code "u"; tss_id "TSS971";
supercont1.103	Cufflinks	exon	202909	203230	.	-	.	gene_id "XLOC_000744"; transcript_id "TCONS_00001238"; exon_number "3"; oId "CUFF.485.2"; class_code "u"; tss_id "TSS971";
supercont1.103	Cufflinks	exon	200320	200382	.	-	.	gene_id "XLOC_000744"; transcript_id "TCONS_00001237"; exon_number "1"; oId "CUFF.485.1"; class_code "u"; tss_id "TSS971";
supercont1.103	Cufflinks	exon	200448	201601	.	-	.	gene_id "XLOC_000744"; transcript_id "TCONS_00001237"; exon_number "2"; oId "CUFF.485.1"; class_code "u"; tss_id "TSS971";
supercont1.103	Cufflinks	exon	202853	203230	.	-	.	gene_id "XLOC_000744"; transcript_id "TCONS_00001237"; exon_number "3"; oId "CUFF.485.1"; class_code "u"; tss_id "TSS971";
supercont1.103	Cufflinks	exon	2353468	2353803	.	-	.	gene_id "XLOC_000746"; transcript_id "TCONS_00001241"; exon_number "1"; oId "CUFF.494.1"; class_code "u"; tss_id "TSS973";
supercont1.103	Cufflinks	exon	2353889	2354073	.	-	.	gene_id "XLOC_000746"; transcript_id "TCONS_00001241"; exon_number "2"; oId "CUFF.494.1"; class_code "u"; tss_id "TSS973";
supercont1.103	Cufflinks	exon	4474	4687	.	.	.	gene_id "XLOC_000749"; transcript_id "TCONS_00001246"; exon_number "1"; oId "CUFF.479.1"; class_code "u"; tss_id "TSS976";
supercont1.103	Cufflinks	exon	77716	78363	.	.	.	gene_id "XLOC_000750"; transcript_id "TCONS_00001247"; exon_number "1"; oId "CUFF.480.1"; class_code "u"; tss_id "TSS977";
supercont1.103	Cufflinks	exon	166324	166630	.	.	.	gene_id "XLOC_000751"; transcript_id "TCONS_00001248"; exon_number "1"; oId "CUFF.483.1"; class_code "u"; tss_id "TSS978";
supercont1.103	Cufflinks	exon	177709	178039	.	.	.	gene_id "XLOC_000752"; transcript_id "TCONS_00001249"; exon_number "1"; oId "CUFF.484.1"; class_code "u"; tss_id "TSS979";
supercont1.103	Cufflinks	exon	245687	246086	.	.	.	gene_id "XLOC_000753"; transcript_id "TCONS_00001250"; exon_number "1"; oId "CUFF.487.1"; class_code "u"; tss_id "TSS980";
supercont1.103	Cufflinks	exon	448743	450175	.	.	.	gene_id "XLOC_000754"; transcript_id "TCONS_00001251"; exon_number "1"; oId "CUFF.488.1"; class_code "u"; tss_id "TSS981";
supercont1.103	Cufflinks	exon	597653	597858	.	.	.	gene_id "XLOC_000755"; transcript_id "TCONS_00001252"; exon_number "1"; oId "CUFF.489.1"; class_code "u"; tss_id "TSS982";
supercont1.103	Cufflinks	exon	1067793	1068116	.	.	.	gene_id "XLOC_000756"; transcript_id "TCONS_00001253"; exon_number "1"; oId "CUFF.490.1"; class_code "u"; tss_id "TSS983";
supercont1.103	Cufflinks	exon	1081063	1081153	.	.	.	gene_id "XLOC_000757"; transcript_id "TCONS_00001254"; exon_number "1"; oId "CUFF.491.1"; class_code "u"; tss_id "TSS984";
supercont1.103	Cufflinks	exon	1129374	1129842	.	.	.	gene_id "XLOC_000758"; transcript_id "TCONS_00001255"; exon_number "1"; oId "CUFF.492.1"; class_code "u"; tss_id "TSS985";
supercont1.103	Cufflinks	exon	2289983	2290508	.	.	.	gene_id "XLOC_000759"; transcript_id "TCONS_00001256"; exon_number "1"; oId "CUFF.493.1"; class_code "u"; tss_id "TSS986";
supercont1.103	Cufflinks	exon	2520609	2525354	.	.	.	gene_id "XLOC_000760"; transcript_id "TCONS_00001257"; exon_number "1"; oId "CUFF.495.1"; class_code "u"; tss_id "TSS987";
supercont1.1030	Cufflinks	exon	206105	206642	.	.	.	gene_id "XLOC_000765"; transcript_id "TCONS_00001266"; exon_number "1"; oId "CUFF.499.1"; class_code "u"; tss_id "TSS994";
supercont1.1031	Cufflinks	exon	6816	7133	.	.	.	gene_id "XLOC_000770"; transcript_id "TCONS_00001278"; exon_number "1"; oId "CUFF.500.1"; class_code "u"; tss_id "TSS1001";
supercont1.1031	Cufflinks	exon	187567	187891	.	.	.	gene_id "XLOC_000771"; transcript_id "TCONS_00001279"; exon_number "1"; oId "CUFF.502.1"; class_code "u"; tss_id "TSS1002";
supercont1.1031	Cufflinks	exon	188831	189335	.	.	.	gene_id "XLOC_000772"; transcript_id "TCONS_00001280"; exon_number "1"; oId "CUFF.503.1"; class_code "u"; tss_id "TSS1003";
supercont1.1032	Cufflinks	exon	100391	101361	.	-	.	gene_id "XLOC_000775"; transcript_id "TCONS_00001286"; exon_number "1"; oId "CUFF.507.2"; class_code "u"; tss_id "TSS1007";
supercont1.1032	Cufflinks	exon	102360	102598	.	-	.	gene_id "XLOC_000775"; transcript_id "TCONS_00001286"; exon_number "2"; oId "CUFF.507.2"; class_code "u"; tss_id "TSS1007";
supercont1.1032	Cufflinks	exon	157122	157339	.	-	.	gene_id "XLOC_000775"; transcript_id "TCONS_00001286"; exon_number "3"; oId "CUFF.507.2"; class_code "u"; tss_id "TSS1007";
supercont1.1032	Cufflinks	exon	157489	157689	.	-	.	gene_id "XLOC_000775"; transcript_id "TCONS_00001286"; exon_number "4"; oId "CUFF.507.2"; class_code "u"; tss_id "TSS1007";
supercont1.1032	Cufflinks	exon	167473	167739	.	-	.	gene_id "XLOC_000775"; transcript_id "TCONS_00001286"; exon_number "5"; oId "CUFF.507.2"; class_code "u"; tss_id "TSS1007";
supercont1.1032	Cufflinks	exon	100391	101361	.	-	.	gene_id "XLOC_000775"; transcript_id "TCONS_00001288"; exon_number "1"; oId "CUFF.507.3"; class_code "u"; tss_id "TSS1008";
supercont1.1032	Cufflinks	exon	102360	102598	.	-	.	gene_id "XLOC_000775"; transcript_id "TCONS_00001288"; exon_number "2"; oId "CUFF.507.3"; class_code "u"; tss_id "TSS1008";
supercont1.1032	Cufflinks	exon	157122	157314	.	-	.	gene_id "XLOC_000775"; transcript_id "TCONS_00001288"; exon_number "3"; oId "CUFF.507.3"; class_code "u"; tss_id "TSS1008";
supercont1.1032	Cufflinks	exon	157489	157689	.	-	.	gene_id "XLOC_000775"; transcript_id "TCONS_00001288"; exon_number "4"; oId "CUFF.507.3"; class_code "u"; tss_id "TSS1008";
supercont1.1032	Cufflinks	exon	174119	174454	.	-	.	gene_id "XLOC_000775"; transcript_id "TCONS_00001288"; exon_number "5"; oId "CUFF.507.3"; class_code "u"; tss_id "TSS1008";
supercont1.1032	Cufflinks	exon	100391	101361	.	-	.	gene_id "XLOC_000775"; transcript_id "TCONS_00001287"; exon_number "1"; oId "CUFF.507.1"; class_code "u"; tss_id "TSS1008";
supercont1.1032	Cufflinks	exon	102360	102598	.	-	.	gene_id "XLOC_000775"; transcript_id "TCONS_00001287"; exon_number "2"; oId "CUFF.507.1"; class_code "u"; tss_id "TSS1008";
supercont1.1032	Cufflinks	exon	157122	157339	.	-	.	gene_id "XLOC_000775"; transcript_id "TCONS_00001287"; exon_number "3"; oId "CUFF.507.1"; class_code "u"; tss_id "TSS1008";
supercont1.1032	Cufflinks	exon	157489	157689	.	-	.	gene_id "XLOC_000775"; transcript_id "TCONS_00001287"; exon_number "4"; oId "CUFF.507.1"; class_code "u"; tss_id "TSS1008";
supercont1.1032	Cufflinks	exon	174119	174454	.	-	.	gene_id "XLOC_000775"; transcript_id "TCONS_00001287"; exon_number "5"; oId "CUFF.507.1"; class_code "u"; tss_id "TSS1008";
supercont1.1032	Cufflinks	exon	98001	98518	.	.	.	gene_id "XLOC_000777"; transcript_id "TCONS_00001290"; exon_number "1"; oId "CUFF.506.1"; class_code "u"; tss_id "TSS1010";
supercont1.1034	Cufflinks	exon	12364	12435	.	.	.	gene_id "XLOC_000783"; transcript_id "TCONS_00001299"; exon_number "1"; oId "CUFF.508.1"; class_code "u"; tss_id "TSS1019";
supercont1.1034	Cufflinks	exon	17493	19460	.	.	.	gene_id "XLOC_000784"; transcript_id "TCONS_00001300"; exon_number "1"; oId "CUFF.511.1"; class_code "u"; tss_id "TSS1020";
supercont1.1034	Cufflinks	exon	48137	49630	.	.	.	gene_id "XLOC_000785"; transcript_id "TCONS_00001301"; exon_number "1"; oId "CUFF.512.1"; class_code "u"; tss_id "TSS1021";
supercont1.1034	Cufflinks	exon	53998	55431	.	.	.	gene_id "XLOC_000786"; transcript_id "TCONS_00001302"; exon_number "1"; oId "CUFF.513.1"; class_code "u"; tss_id "TSS1022";
supercont1.1035	Cufflinks	exon	247258	248024	.	.	.	gene_id "XLOC_000789"; transcript_id "TCONS_00001308"; exon_number "1"; oId "CUFF.516.1"; class_code "u"; tss_id "TSS1025";
supercont1.1035	Cufflinks	exon	274990	275128	.	.	.	gene_id "XLOC_000790"; transcript_id "TCONS_00001309"; exon_number "1"; oId "CUFF.517.1"; class_code "u"; tss_id "TSS1026";
supercont1.1036	Cufflinks	exon	274745	274949	.	-	.	gene_id "XLOC_000797"; transcript_id "TCONS_00001319"; exon_number "1"; oId "CUFF.521.1"; class_code "u"; tss_id "TSS1036";
supercont1.1036	Cufflinks	exon	279246	279443	.	-	.	gene_id "XLOC_000797"; transcript_id "TCONS_00001319"; exon_number "2"; oId "CUFF.521.1"; class_code "u"; tss_id "TSS1036";
supercont1.1036	Cufflinks	exon	26013	26376	.	.	.	gene_id "XLOC_000798"; transcript_id "TCONS_00001320"; exon_number "1"; oId "CUFF.518.1"; class_code "u"; tss_id "TSS1037";
supercont1.1037	Cufflinks	exon	41411	41641	.	+	.	gene_id "XLOC_000799"; transcript_id "TCONS_00001322"; exon_number "1"; oId "CUFF.522.2"; class_code "u"; tss_id "TSS1038";
supercont1.1037	Cufflinks	exon	67910	68108	.	+	.	gene_id "XLOC_000799"; transcript_id "TCONS_00001322"; exon_number "2"; oId "CUFF.522.2"; class_code "u"; tss_id "TSS1038";
supercont1.1037	Cufflinks	exon	68178	68319	.	+	.	gene_id "XLOC_000799"; transcript_id "TCONS_00001322"; exon_number "3"; oId "CUFF.522.2"; class_code "u"; tss_id "TSS1038";
supercont1.1037	Cufflinks	exon	68382	68547	.	+	.	gene_id "XLOC_000799"; transcript_id "TCONS_00001322"; exon_number "4"; oId "CUFF.522.2"; class_code "u"; tss_id "TSS1038";
supercont1.1037	Cufflinks	exon	68665	68730	.	+	.	gene_id "XLOC_000799"; transcript_id "TCONS_00001322"; exon_number "5"; oId "CUFF.522.2"; class_code "u"; tss_id "TSS1038";
supercont1.1037	Cufflinks	exon	68927	69174	.	+	.	gene_id "XLOC_000799"; transcript_id "TCONS_00001322"; exon_number "6"; oId "CUFF.522.2"; class_code "u"; tss_id "TSS1038";
supercont1.1037	Cufflinks	exon	69246	69407	.	+	.	gene_id "XLOC_000799"; transcript_id "TCONS_00001322"; exon_number "7"; oId "CUFF.522.2"; class_code "u"; tss_id "TSS1038";
supercont1.1037	Cufflinks	exon	76016	77849	.	+	.	gene_id "XLOC_000799"; transcript_id "TCONS_00001322"; exon_number "8"; oId "CUFF.522.2"; class_code "u"; tss_id "TSS1038";
supercont1.1037	Cufflinks	exon	41411	41641	.	+	.	gene_id "XLOC_000799"; transcript_id "TCONS_00001321"; exon_number "1"; oId "CUFF.522.1"; class_code "u"; tss_id "TSS1038";
supercont1.1037	Cufflinks	exon	67910	68108	.	+	.	gene_id "XLOC_000799"; transcript_id "TCONS_00001321"; exon_number "2"; oId "CUFF.522.1"; class_code "u"; tss_id "TSS1038";
supercont1.1037	Cufflinks	exon	68178	68319	.	+	.	gene_id "XLOC_000799"; transcript_id "TCONS_00001321"; exon_number "3"; oId "CUFF.522.1"; class_code "u"; tss_id "TSS1038";
supercont1.1037	Cufflinks	exon	68382	68547	.	+	.	gene_id "XLOC_000799"; transcript_id "TCONS_00001321"; exon_number "4"; oId "CUFF.522.1"; class_code "u"; tss_id "TSS1038";
supercont1.1037	Cufflinks	exon	68927	69174	.	+	.	gene_id "XLOC_000799"; transcript_id "TCONS_00001321"; exon_number "5"; oId "CUFF.522.1"; class_code "u"; tss_id "TSS1038";
supercont1.1037	Cufflinks	exon	69246	69407	.	+	.	gene_id "XLOC_000799"; transcript_id "TCONS_00001321"; exon_number "6"; oId "CUFF.522.1"; class_code "u"; tss_id "TSS1038";
supercont1.1037	Cufflinks	exon	76016	76083	.	+	.	gene_id "XLOC_000799"; transcript_id "TCONS_00001321"; exon_number "7"; oId "CUFF.522.1"; class_code "u"; tss_id "TSS1038";
supercont1.1037	Cufflinks	exon	76178	77849	.	+	.	gene_id "XLOC_000799"; transcript_id "TCONS_00001321"; exon_number "8"; oId "CUFF.522.1"; class_code "u"; tss_id "TSS1038";
supercont1.1037	Cufflinks	exon	92872	93184	.	.	.	gene_id "XLOC_000804"; transcript_id "TCONS_00001338"; exon_number "1"; oId "CUFF.523.1"; class_code "u"; tss_id "TSS1046";
supercont1.1037	Cufflinks	exon	102928	103443	.	.	.	gene_id "XLOC_000805"; transcript_id "TCONS_00001339"; exon_number "1"; oId "CUFF.524.1"; class_code "u"; tss_id "TSS1047";
supercont1.1037	Cufflinks	exon	109485	109601	.	.	.	gene_id "XLOC_000806"; transcript_id "TCONS_00001340"; exon_number "1"; oId "CUFF.525.1"; class_code "u"; tss_id "TSS1048";
supercont1.1037	Cufflinks	exon	128202	128878	.	.	.	gene_id "XLOC_000807"; transcript_id "TCONS_00001341"; exon_number "1"; oId "CUFF.526.1"; class_code "u"; tss_id "TSS1049";
supercont1.1037	Cufflinks	exon	249327	249975	.	.	.	gene_id "XLOC_000808"; transcript_id "TCONS_00001342"; exon_number "1"; oId "CUFF.528.1"; class_code "u"; tss_id "TSS1050";
supercont1.1039	Cufflinks	exon	176843	177446	.	+	.	gene_id "XLOC_000810"; transcript_id "TCONS_00001345"; exon_number "1"; oId "CUFF.538.1"; class_code "u"; tss_id "TSS1052";
supercont1.1039	Cufflinks	exon	177653	178014	.	+	.	gene_id "XLOC_000810"; transcript_id "TCONS_00001345"; exon_number "2"; oId "CUFF.538.1"; class_code "u"; tss_id "TSS1052";
supercont1.1039	Cufflinks	exon	69684	69830	.	.	.	gene_id "XLOC_000813"; transcript_id "TCONS_00001364"; exon_number "1"; oId "CUFF.537.1"; class_code "u"; tss_id "TSS1058";
supercont1.104	Cufflinks	exon	1081078	1081173	.	+	.	gene_id "XLOC_000820"; transcript_id "TCONS_00001381"; exon_number "1"; oId "CUFF.566.1"; class_code "u"; tss_id "TSS1070";
supercont1.104	Cufflinks	exon	1081230	1081880	.	+	.	gene_id "XLOC_000820"; transcript_id "TCONS_00001381"; exon_number "2"; oId "CUFF.566.1"; class_code "u"; tss_id "TSS1070";
supercont1.104	Cufflinks	exon	1630290	1630518	.	+	.	gene_id "XLOC_000823"; transcript_id "TCONS_00001384"; exon_number "1"; oId "CUFF.568.1"; class_code "u"; tss_id "TSS1073";
supercont1.104	Cufflinks	exon	1630579	1631065	.	+	.	gene_id "XLOC_000823"; transcript_id "TCONS_00001384"; exon_number "2"; oId "CUFF.568.1"; class_code "u"; tss_id "TSS1073";
supercont1.104	Cufflinks	exon	227808	228737	.	-	.	gene_id "XLOC_000825"; transcript_id "TCONS_00001392"; exon_number "1"; oId "CUFF.551.1"; class_code "u"; tss_id "TSS1077";
supercont1.104	Cufflinks	exon	242029	242305	.	-	.	gene_id "XLOC_000825"; transcript_id "TCONS_00001392"; exon_number "2"; oId "CUFF.551.1"; class_code "u"; tss_id "TSS1077";
supercont1.104	Cufflinks	exon	242371	242534	.	-	.	gene_id "XLOC_000825"; transcript_id "TCONS_00001392"; exon_number "3"; oId "CUFF.551.1"; class_code "u"; tss_id "TSS1077";
supercont1.104	Cufflinks	exon	242603	243532	.	-	.	gene_id "XLOC_000825"; transcript_id "TCONS_00001392"; exon_number "4"; oId "CUFF.551.1"; class_code "u"; tss_id "TSS1077";
supercont1.104	Cufflinks	exon	258852	265129	.	-	.	gene_id "XLOC_000826"; transcript_id "TCONS_00001394"; exon_number "1"; oId "CUFF.555.1"; class_code "u"; tss_id "TSS1078";
supercont1.104	Cufflinks	exon	258852	262502	.	-	.	gene_id "XLOC_000826"; transcript_id "TCONS_00001393"; exon_number "1"; oId "CUFF.554.1"; class_code "u"; tss_id "TSS1078";
supercont1.104	Cufflinks	exon	262653	263618	.	-	.	gene_id "XLOC_000826"; transcript_id "TCONS_00001393"; exon_number "2"; oId "CUFF.554.1"; class_code "u"; tss_id "TSS1078";
supercont1.104	Cufflinks	exon	264863	265129	.	-	.	gene_id "XLOC_000826"; transcript_id "TCONS_00001393"; exon_number "3"; oId "CUFF.554.1"; class_code "u"; tss_id "TSS1078";
supercont1.104	Cufflinks	exon	588033	588894	.	-	.	gene_id "XLOC_000831"; transcript_id "TCONS_00001417"; exon_number "1"; oId "CUFF.564.1"; class_code "u"; tss_id "TSS1091";
supercont1.104	Cufflinks	exon	591981	592055	.	-	.	gene_id "XLOC_000831"; transcript_id "TCONS_00001417"; exon_number "2"; oId "CUFF.564.1"; class_code "u"; tss_id "TSS1091";
supercont1.104	Cufflinks	exon	592141	592343	.	-	.	gene_id "XLOC_000831"; transcript_id "TCONS_00001417"; exon_number "3"; oId "CUFF.564.1"; class_code "u"; tss_id "TSS1091";
supercont1.104	Cufflinks	exon	592402	592645	.	-	.	gene_id "XLOC_000831"; transcript_id "TCONS_00001417"; exon_number "4"; oId "CUFF.564.1"; class_code "u"; tss_id "TSS1091";
supercont1.104	Cufflinks	exon	592735	593050	.	-	.	gene_id "XLOC_000831"; transcript_id "TCONS_00001417"; exon_number "5"; oId "CUFF.564.1"; class_code "u"; tss_id "TSS1091";
supercont1.104	Cufflinks	exon	593246	593753	.	-	.	gene_id "XLOC_000831"; transcript_id "TCONS_00001417"; exon_number "6"; oId "CUFF.564.1"; class_code "u"; tss_id "TSS1091";
supercont1.104	Cufflinks	exon	670386	670441	.	-	.	gene_id "XLOC_000831"; transcript_id "TCONS_00001417"; exon_number "7"; oId "CUFF.564.1"; class_code "u"; tss_id "TSS1091";
supercont1.104	Cufflinks	exon	140843	140956	.	.	.	gene_id "XLOC_000834"; transcript_id "TCONS_00001425"; exon_number "1"; oId "CUFF.541.1"; class_code "u"; tss_id "TSS1098";
supercont1.104	Cufflinks	exon	141025	141366	.	.	.	gene_id "XLOC_000835"; transcript_id "TCONS_00001426"; exon_number "1"; oId "CUFF.542.1"; class_code "u"; tss_id "TSS1099";
supercont1.104	Cufflinks	exon	143559	145101	.	.	.	gene_id "XLOC_000836"; transcript_id "TCONS_00001427"; exon_number "1"; oId "CUFF.543.1"; class_code "u"; tss_id "TSS1100";
supercont1.104	Cufflinks	exon	147113	148645	.	.	.	gene_id "XLOC_000837"; transcript_id "TCONS_00001428"; exon_number "1"; oId "CUFF.544.1"; class_code "u"; tss_id "TSS1101";
supercont1.104	Cufflinks	exon	148967	152367	.	.	.	gene_id "XLOC_000838"; transcript_id "TCONS_00001429"; exon_number "1"; oId "CUFF.545.1"; class_code "u"; tss_id "TSS1102";
supercont1.104	Cufflinks	exon	152527	154808	.	.	.	gene_id "XLOC_000839"; transcript_id "TCONS_00001430"; exon_number "1"; oId "CUFF.546.1"; class_code "u"; tss_id "TSS1103";
supercont1.104	Cufflinks	exon	181746	182056	.	.	.	gene_id "XLOC_000840"; transcript_id "TCONS_00001431"; exon_number "1"; oId "CUFF.547.1"; class_code "u"; tss_id "TSS1104";
supercont1.104	Cufflinks	exon	244369	244704	.	.	.	gene_id "XLOC_000841"; transcript_id "TCONS_00001432"; exon_number "1"; oId "CUFF.552.1"; class_code "u"; tss_id "TSS1105";
supercont1.104	Cufflinks	exon	256442	257314	.	.	.	gene_id "XLOC_000842"; transcript_id "TCONS_00001433"; exon_number "1"; oId "CUFF.553.1"; class_code "u"; tss_id "TSS1106";
supercont1.104	Cufflinks	exon	1133325	1133391	.	.	.	gene_id "XLOC_000843"; transcript_id "TCONS_00001434"; exon_number "1"; oId "CUFF.567.1"; class_code "u"; tss_id "TSS1107";
supercont1.1040	Cufflinks	exon	112237	113176	.	.	.	gene_id "XLOC_000844"; transcript_id "TCONS_00001435"; exon_number "1"; oId "CUFF.570.1"; class_code "u"; tss_id "TSS1108";
supercont1.1040	Cufflinks	exon	114831	115412	.	.	.	gene_id "XLOC_000845"; transcript_id "TCONS_00001436"; exon_number "1"; oId "CUFF.571.1"; class_code "u"; tss_id "TSS1109";
supercont1.1041	Cufflinks	exon	186527	187943	.	-	.	gene_id "XLOC_000848"; transcript_id "TCONS_00001439"; exon_number "1"; oId "CUFF.572.1"; class_code "u"; tss_id "TSS1112";
supercont1.1041	Cufflinks	exon	204783	204968	.	-	.	gene_id "XLOC_000848"; transcript_id "TCONS_00001439"; exon_number "2"; oId "CUFF.572.1"; class_code "u"; tss_id "TSS1112";
supercont1.1042	Cufflinks	exon	262080	262119	.	.	.	gene_id "XLOC_000851"; transcript_id "TCONS_00001444"; exon_number "1"; oId "CUFF.574.1"; class_code "u"; tss_id "TSS1117";
supercont1.1043	Cufflinks	exon	3861	5569	.	.	.	gene_id "XLOC_000854"; transcript_id "TCONS_00001448"; exon_number "1"; oId "CUFF.575.1"; class_code "u"; tss_id "TSS1120";
supercont1.1043	Cufflinks	exon	5661	6353	.	.	.	gene_id "XLOC_000855"; transcript_id "TCONS_00001449"; exon_number "1"; oId "CUFF.576.1"; class_code "u"; tss_id "TSS1121";
supercont1.1043	Cufflinks	exon	6422	7321	.	.	.	gene_id "XLOC_000856"; transcript_id "TCONS_00001450"; exon_number "1"; oId "CUFF.577.1"; class_code "u"; tss_id "TSS1122";
supercont1.1043	Cufflinks	exon	56235	59217	.	.	.	gene_id "XLOC_000857"; transcript_id "TCONS_00001451"; exon_number "1"; oId "CUFF.578.1"; class_code "u"; tss_id "TSS1123";
supercont1.1043	Cufflinks	exon	59380	61251	.	.	.	gene_id "XLOC_000858"; transcript_id "TCONS_00001452"; exon_number "1"; oId "CUFF.579.1"; class_code "u"; tss_id "TSS1124";
supercont1.1044	Cufflinks	exon	131676	139473	.	.	.	gene_id "XLOC_000861"; transcript_id "TCONS_00001463"; exon_number "1"; oId "CUFF.582.1"; class_code "u"; tss_id "TSS1130";
supercont1.1044	Cufflinks	exon	245746	246325	.	.	.	gene_id "XLOC_000862"; transcript_id "TCONS_00001464"; exon_number "1"; oId "CUFF.584.1"; class_code "u"; tss_id "TSS1131";
supercont1.1044	Cufflinks	exon	254678	254937	.	.	.	gene_id "XLOC_000863"; transcript_id "TCONS_00001465"; exon_number "1"; oId "CUFF.585.1"; class_code "u"; tss_id "TSS1132";
supercont1.1044	Cufflinks	exon	261254	261832	.	.	.	gene_id "XLOC_000864"; transcript_id "TCONS_00001466"; exon_number "1"; oId "CUFF.586.1"; class_code "u"; tss_id "TSS1133";
supercont1.1045	Cufflinks	exon	114524	115787	.	+	.	gene_id "XLOC_000867"; transcript_id "TCONS_00001469"; exon_number "1"; oId "CUFF.587.1"; class_code "u"; tss_id "TSS1136";
supercont1.1045	Cufflinks	exon	139334	139357	.	+	.	gene_id "XLOC_000867"; transcript_id "TCONS_00001469"; exon_number "2"; oId "CUFF.587.1"; class_code "u"; tss_id "TSS1136";
supercont1.1045	Cufflinks	exon	114682	114806	.	-	.	gene_id "XLOC_000870"; transcript_id "TCONS_00001474"; exon_number "1"; oId "CUFF.588.1"; class_code "u"; tss_id "TSS1141";
supercont1.1045	Cufflinks	exon	114874	115169	.	-	.	gene_id "XLOC_000870"; transcript_id "TCONS_00001474"; exon_number "2"; oId "CUFF.588.1"; class_code "u"; tss_id "TSS1141";
supercont1.1045	Cufflinks	exon	115229	116019	.	-	.	gene_id "XLOC_000870"; transcript_id "TCONS_00001474"; exon_number "3"; oId "CUFF.588.1"; class_code "u"; tss_id "TSS1141";
supercont1.1045	Cufflinks	exon	139745	139968	.	.	.	gene_id "XLOC_000873"; transcript_id "TCONS_00001484"; exon_number "1"; oId "CUFF.589.1"; class_code "u"; tss_id "TSS1148";
supercont1.1045	Cufflinks	exon	140043	140397	.	.	.	gene_id "XLOC_000874"; transcript_id "TCONS_00001485"; exon_number "1"; oId "CUFF.590.1"; class_code "u"; tss_id "TSS1149";
supercont1.1045	Cufflinks	exon	148981	149556	.	.	.	gene_id "XLOC_000875"; transcript_id "TCONS_00001486"; exon_number "1"; oId "CUFF.594.1"; class_code "u"; tss_id "TSS1150";
supercont1.1045	Cufflinks	exon	149848	150217	.	.	.	gene_id "XLOC_000876"; transcript_id "TCONS_00001487"; exon_number "1"; oId "CUFF.595.1"; class_code "u"; tss_id "TSS1151";
supercont1.1046	Cufflinks	exon	58157	58458	.	-	.	gene_id "XLOC_000880"; transcript_id "TCONS_00001491"; exon_number "1"; oId "CUFF.597.1"; class_code "u"; tss_id "TSS1156";
supercont1.1046	Cufflinks	exon	58537	58659	.	-	.	gene_id "XLOC_000880"; transcript_id "TCONS_00001491"; exon_number "2"; oId "CUFF.597.1"; class_code "u"; tss_id "TSS1156";
supercont1.1046	Cufflinks	exon	116854	117357	.	-	.	gene_id "XLOC_000881"; transcript_id "TCONS_00001493"; exon_number "1"; oId "CUFF.598.1"; class_code "u"; tss_id "TSS1157";
supercont1.1046	Cufflinks	exon	117476	117685	.	-	.	gene_id "XLOC_000881"; transcript_id "TCONS_00001493"; exon_number "2"; oId "CUFF.598.1"; class_code "u"; tss_id "TSS1157";
supercont1.1046	Cufflinks	exon	164774	165288	.	.	.	gene_id "XLOC_000884"; transcript_id "TCONS_00001498"; exon_number "1"; oId "CUFF.599.1"; class_code "u"; tss_id "TSS1161";
supercont1.1046	Cufflinks	exon	165341	165415	.	.	.	gene_id "XLOC_000885"; transcript_id "TCONS_00001499"; exon_number "1"; oId "CUFF.600.1"; class_code "u"; tss_id "TSS1162";
supercont1.1046	Cufflinks	exon	248989	249186	.	.	.	gene_id "XLOC_000886"; transcript_id "TCONS_00001500"; exon_number "1"; oId "CUFF.601.1"; class_code "u"; tss_id "TSS1163";
supercont1.1046	Cufflinks	exon	258904	259387	.	.	.	gene_id "XLOC_000887"; transcript_id "TCONS_00001501"; exon_number "1"; oId "CUFF.605.1"; class_code "u"; tss_id "TSS1164";
supercont1.1047	Cufflinks	exon	62457	62631	.	-	.	gene_id "XLOC_000891"; transcript_id "TCONS_00001513"; exon_number "1"; oId "CUFF.612.1"; class_code "u"; tss_id "TSS1174";
supercont1.1047	Cufflinks	exon	62688	62854	.	-	.	gene_id "XLOC_000891"; transcript_id "TCONS_00001513"; exon_number "2"; oId "CUFF.612.1"; class_code "u"; tss_id "TSS1174";
supercont1.1047	Cufflinks	exon	62910	63032	.	-	.	gene_id "XLOC_000891"; transcript_id "TCONS_00001513"; exon_number "3"; oId "CUFF.612.1"; class_code "u"; tss_id "TSS1174";
supercont1.1047	Cufflinks	exon	85196	85468	.	-	.	gene_id "XLOC_000892"; transcript_id "TCONS_00001517"; exon_number "1"; oId "CUFF.613.3"; class_code "u"; tss_id "TSS1175";
supercont1.1047	Cufflinks	exon	85528	86268	.	-	.	gene_id "XLOC_000892"; transcript_id "TCONS_00001517"; exon_number "2"; oId "CUFF.613.3"; class_code "u"; tss_id "TSS1175";
supercont1.1047	Cufflinks	exon	199901	199919	.	-	.	gene_id "XLOC_000896"; transcript_id "TCONS_00001521"; exon_number "1"; oId "CUFF.617.1"; class_code "u"; tss_id "TSS1180";
supercont1.1047	Cufflinks	exon	200317	201338	.	-	.	gene_id "XLOC_000896"; transcript_id "TCONS_00001521"; exon_number "2"; oId "CUFF.617.1"; class_code "u"; tss_id "TSS1180";
supercont1.1047	Cufflinks	exon	199901	199922	.	-	.	gene_id "XLOC_000896"; transcript_id "TCONS_00001522"; exon_number "1"; oId "CUFF.617.2"; class_code "u"; tss_id "TSS1180";
supercont1.1047	Cufflinks	exon	201085	201344	.	-	.	gene_id "XLOC_000896"; transcript_id "TCONS_00001522"; exon_number "2"; oId "CUFF.617.2"; class_code "u"; tss_id "TSS1180";
supercont1.1047	Cufflinks	exon	648	6900	.	.	.	gene_id "XLOC_000899"; transcript_id "TCONS_00001527"; exon_number "1"; oId "CUFF.606.1"; class_code "u"; tss_id "TSS1185";
supercont1.1047	Cufflinks	exon	7045	9532	.	.	.	gene_id "XLOC_000900"; transcript_id "TCONS_00001528"; exon_number "1"; oId "CUFF.607.1"; class_code "u"; tss_id "TSS1186";
supercont1.1047	Cufflinks	exon	56580	57219	.	.	.	gene_id "XLOC_000901"; transcript_id "TCONS_00001529"; exon_number "1"; oId "CUFF.609.1"; class_code "u"; tss_id "TSS1187";
supercont1.1047	Cufflinks	exon	57496	57903	.	.	.	gene_id "XLOC_000902"; transcript_id "TCONS_00001530"; exon_number "1"; oId "CUFF.610.1"; class_code "u"; tss_id "TSS1188";
supercont1.1047	Cufflinks	exon	57967	58668	.	.	.	gene_id "XLOC_000903"; transcript_id "TCONS_00001531"; exon_number "1"; oId "CUFF.611.1"; class_code "u"; tss_id "TSS1189";
supercont1.1048	Cufflinks	exon	227706	228515	.	+	.	gene_id "XLOC_000904"; transcript_id "TCONS_00001532"; exon_number "1"; oId "CUFF.622.1"; class_code "u"; tss_id "TSS1190";
supercont1.1048	Cufflinks	exon	228890	229533	.	+	.	gene_id "XLOC_000904"; transcript_id "TCONS_00001532"; exon_number "2"; oId "CUFF.622.1"; class_code "u"; tss_id "TSS1190";
supercont1.1048	Cufflinks	exon	150922	151679	.	.	.	gene_id "XLOC_000905"; transcript_id "TCONS_00001533"; exon_number "1"; oId "CUFF.621.1"; class_code "u"; tss_id "TSS1191";
supercont1.1048	Cufflinks	exon	246098	246741	.	.	.	gene_id "XLOC_000906"; transcript_id "TCONS_00001534"; exon_number "1"; oId "CUFF.623.1"; class_code "u"; tss_id "TSS1192";
supercont1.105	Cufflinks	exon	529704	529996	.	+	.	gene_id "XLOC_000914"; transcript_id "TCONS_00001554"; exon_number "1"; oId "CUFF.637.1"; class_code "u"; tss_id "TSS1210";
supercont1.105	Cufflinks	exon	530055	530368	.	+	.	gene_id "XLOC_000914"; transcript_id "TCONS_00001554"; exon_number "2"; oId "CUFF.637.1"; class_code "u"; tss_id "TSS1210";
supercont1.105	Cufflinks	exon	530448	531081	.	+	.	gene_id "XLOC_000914"; transcript_id "TCONS_00001554"; exon_number "3"; oId "CUFF.637.1"; class_code "u"; tss_id "TSS1210";
supercont1.105	Cufflinks	exon	160903	160945	.	-	.	gene_id "XLOC_000933"; transcript_id "TCONS_00001603"; exon_number "1"; oId "CUFF.630.2"; class_code "u"; tss_id "TSS1244";
supercont1.105	Cufflinks	exon	386831	388185	.	-	.	gene_id "XLOC_000933"; transcript_id "TCONS_00001603"; exon_number "2"; oId "CUFF.630.2"; class_code "u"; tss_id "TSS1244";
supercont1.105	Cufflinks	exon	389801	389842	.	-	.	gene_id "XLOC_000933"; transcript_id "TCONS_00001603"; exon_number "3"; oId "CUFF.630.2"; class_code "u"; tss_id "TSS1244";
supercont1.105	Cufflinks	exon	160903	160945	.	-	.	gene_id "XLOC_000933"; transcript_id "TCONS_00001604"; exon_number "1"; oId "CUFF.630.1"; class_code "u"; tss_id "TSS1244";
supercont1.105	Cufflinks	exon	386831	388723	.	-	.	gene_id "XLOC_000933"; transcript_id "TCONS_00001604"; exon_number "2"; oId "CUFF.630.1"; class_code "u"; tss_id "TSS1244";
supercont1.105	Cufflinks	exon	389801	389848	.	-	.	gene_id "XLOC_000933"; transcript_id "TCONS_00001604"; exon_number "3"; oId "CUFF.630.1"; class_code "u"; tss_id "TSS1244";
supercont1.105	Cufflinks	exon	2113214	2115074	.	-	.	gene_id "XLOC_000951"; transcript_id "TCONS_00001646"; exon_number "1"; oId "CUFF.678.1"; class_code "u"; tss_id "TSS1271";
supercont1.105	Cufflinks	exon	2113214	2114000	.	-	.	gene_id "XLOC_000951"; transcript_id "TCONS_00001647"; exon_number "1"; oId "CUFF.677.1"; class_code "u"; tss_id "TSS1272";
supercont1.105	Cufflinks	exon	2114660	2115182	.	-	.	gene_id "XLOC_000951"; transcript_id "TCONS_00001647"; exon_number "2"; oId "CUFF.677.1"; class_code "u"; tss_id "TSS1272";
supercont1.105	Cufflinks	exon	523959	524293	.	.	.	gene_id "XLOC_000953"; transcript_id "TCONS_00001649"; exon_number "1"; oId "CUFF.634.1"; class_code "u"; tss_id "TSS1274";
supercont1.105	Cufflinks	exon	524404	524746	.	.	.	gene_id "XLOC_000954"; transcript_id "TCONS_00001650"; exon_number "1"; oId "CUFF.635.1"; class_code "u"; tss_id "TSS1275";
supercont1.105	Cufflinks	exon	524897	524968	.	.	.	gene_id "XLOC_000955"; transcript_id "TCONS_00001651"; exon_number "1"; oId "CUFF.636.1"; class_code "u"; tss_id "TSS1276";
supercont1.105	Cufflinks	exon	597754	597882	.	.	.	gene_id "XLOC_000956"; transcript_id "TCONS_00001652"; exon_number "1"; oId "CUFF.640.1"; class_code "u"; tss_id "TSS1277";
supercont1.105	Cufflinks	exon	625318	631357	.	.	.	gene_id "XLOC_000957"; transcript_id "TCONS_00001653"; exon_number "1"; oId "CUFF.641.1"; class_code "u"; tss_id "TSS1278";
supercont1.105	Cufflinks	exon	631423	632844	.	.	.	gene_id "XLOC_000958"; transcript_id "TCONS_00001654"; exon_number "1"; oId "CUFF.642.1"; class_code "u"; tss_id "TSS1279";
supercont1.105	Cufflinks	exon	632948	633685	.	.	.	gene_id "XLOC_000959"; transcript_id "TCONS_00001655"; exon_number "1"; oId "CUFF.643.1"; class_code "u"; tss_id "TSS1280";
supercont1.105	Cufflinks	exon	633908	634177	.	.	.	gene_id "XLOC_000960"; transcript_id "TCONS_00001656"; exon_number "1"; oId "CUFF.644.1"; class_code "u"; tss_id "TSS1281";
supercont1.105	Cufflinks	exon	787135	787188	.	.	.	gene_id "XLOC_000961"; transcript_id "TCONS_00001657"; exon_number "1"; oId "CUFF.646.1"; class_code "u"; tss_id "TSS1282";
supercont1.105	Cufflinks	exon	1363822	1364258	.	.	.	gene_id "XLOC_000962"; transcript_id "TCONS_00001658"; exon_number "1"; oId "CUFF.656.1"; class_code "u"; tss_id "TSS1283";
supercont1.105	Cufflinks	exon	1666708	1666811	.	.	.	gene_id "XLOC_000963"; transcript_id "TCONS_00001659"; exon_number "1"; oId "CUFF.665.1"; class_code "u"; tss_id "TSS1284";
supercont1.105	Cufflinks	exon	1864717	1865187	.	.	.	gene_id "XLOC_000964"; transcript_id "TCONS_00001660"; exon_number "1"; oId "CUFF.668.1"; class_code "u"; tss_id "TSS1285";
supercont1.105	Cufflinks	exon	1925058	1925962	.	.	.	gene_id "XLOC_000965"; transcript_id "TCONS_00001661"; exon_number "1"; oId "CUFF.669.1"; class_code "u"; tss_id "TSS1286";
supercont1.105	Cufflinks	exon	1966167	1966400	.	.	.	gene_id "XLOC_000966"; transcript_id "TCONS_00001662"; exon_number "1"; oId "CUFF.670.1"; class_code "u"; tss_id "TSS1287";
supercont1.105	Cufflinks	exon	2041091	2041164	.	.	.	gene_id "XLOC_000967"; transcript_id "TCONS_00001663"; exon_number "1"; oId "CUFF.673.1"; class_code "u"; tss_id "TSS1288";
supercont1.105	Cufflinks	exon	2063670	2063953	.	.	.	gene_id "XLOC_000968"; transcript_id "TCONS_00001664"; exon_number "1"; oId "CUFF.676.1"; class_code "u"; tss_id "TSS1289";
supercont1.1050	Cufflinks	exon	93529	94028	.	+	.	gene_id "XLOC_000971"; transcript_id "TCONS_00001669"; exon_number "1"; oId "CUFF.688.1"; class_code "u"; tss_id "TSS1294";
supercont1.1050	Cufflinks	exon	102068	102578	.	+	.	gene_id "XLOC_000971"; transcript_id "TCONS_00001669"; exon_number "2"; oId "CUFF.688.1"; class_code "u"; tss_id "TSS1294";
supercont1.1050	Cufflinks	exon	11390	11561	.	-	.	gene_id "XLOC_000974"; transcript_id "TCONS_00001675"; exon_number "1"; oId "CUFF.683.1"; class_code "u"; tss_id "TSS1299";
supercont1.1050	Cufflinks	exon	11624	11722	.	-	.	gene_id "XLOC_000974"; transcript_id "TCONS_00001675"; exon_number "2"; oId "CUFF.683.1"; class_code "u"; tss_id "TSS1299";
supercont1.1050	Cufflinks	exon	11781	11904	.	-	.	gene_id "XLOC_000974"; transcript_id "TCONS_00001675"; exon_number "3"; oId "CUFF.683.1"; class_code "u"; tss_id "TSS1299";
supercont1.1050	Cufflinks	exon	11969	12112	.	-	.	gene_id "XLOC_000974"; transcript_id "TCONS_00001675"; exon_number "4"; oId "CUFF.683.1"; class_code "u"; tss_id "TSS1299";
supercont1.1050	Cufflinks	exon	51196	51495	.	-	.	gene_id "XLOC_000976"; transcript_id "TCONS_00001678"; exon_number "1"; oId "CUFF.685.1"; class_code "u"; tss_id "TSS1301";
supercont1.1050	Cufflinks	exon	51565	51695	.	-	.	gene_id "XLOC_000976"; transcript_id "TCONS_00001678"; exon_number "2"; oId "CUFF.685.1"; class_code "u"; tss_id "TSS1301";
supercont1.1050	Cufflinks	exon	51855	51990	.	-	.	gene_id "XLOC_000976"; transcript_id "TCONS_00001678"; exon_number "3"; oId "CUFF.685.1"; class_code "u"; tss_id "TSS1301";
supercont1.1050	Cufflinks	exon	7055	7353	.	.	.	gene_id "XLOC_000980"; transcript_id "TCONS_00001684"; exon_number "1"; oId "CUFF.682.1"; class_code "u"; tss_id "TSS1306";
supercont1.1050	Cufflinks	exon	106840	107919	.	.	.	gene_id "XLOC_000981"; transcript_id "TCONS_00001685"; exon_number "1"; oId "CUFF.690.1"; class_code "u"; tss_id "TSS1307";
supercont1.1050	Cufflinks	exon	107477	107919	.	.	.	gene_id "XLOC_000981"; transcript_id "TCONS_00001686"; exon_number "1"; oId "CUFF.690.2"; contained_in "TCONS_00001685"; class_code "u"; tss_id "TSS1308";
supercont1.1050	Cufflinks	exon	201462	202341	.	.	.	gene_id "XLOC_000982"; transcript_id "TCONS_00001687"; exon_number "1"; oId "CUFF.692.1"; class_code "u"; tss_id "TSS1309";
supercont1.1051	Cufflinks	exon	125987	127010	.	-	.	gene_id "XLOC_000988"; transcript_id "TCONS_00001694"; exon_number "1"; oId "CUFF.700.1"; class_code "u"; tss_id "TSS1316";
supercont1.1051	Cufflinks	exon	127072	127691	.	-	.	gene_id "XLOC_000988"; transcript_id "TCONS_00001694"; exon_number "2"; oId "CUFF.700.1"; class_code "u"; tss_id "TSS1316";
supercont1.1051	Cufflinks	exon	127750	128013	.	-	.	gene_id "XLOC_000988"; transcript_id "TCONS_00001694"; exon_number "3"; oId "CUFF.700.1"; class_code "u"; tss_id "TSS1316";
supercont1.1051	Cufflinks	exon	7401	8115	.	.	.	gene_id "XLOC_000990"; transcript_id "TCONS_00001699"; exon_number "1"; oId "CUFF.694.1"; class_code "u"; tss_id "TSS1320";
supercont1.1051	Cufflinks	exon	108384	108811	.	.	.	gene_id "XLOC_000991"; transcript_id "TCONS_00001700"; exon_number "1"; oId "CUFF.698.1"; class_code "u"; tss_id "TSS1321";
supercont1.1051	Cufflinks	exon	124785	125768	.	.	.	gene_id "XLOC_000992"; transcript_id "TCONS_00001701"; exon_number "1"; oId "CUFF.699.1"; class_code "u"; tss_id "TSS1322";
supercont1.1051	Cufflinks	exon	286290	286468	.	.	.	gene_id "XLOC_000993"; transcript_id "TCONS_00001702"; exon_number "1"; oId "CUFF.702.1"; class_code "u"; tss_id "TSS1323";
supercont1.1052	Cufflinks	exon	271597	272742	.	-	.	gene_id "XLOC_001001"; transcript_id "TCONS_00001724"; exon_number "1"; oId "CUFF.716.1"; class_code "u"; tss_id "TSS1337";
supercont1.1052	Cufflinks	exon	273524	274490	.	-	.	gene_id "XLOC_001001"; transcript_id "TCONS_00001724"; exon_number "2"; oId "CUFF.716.1"; class_code "u"; tss_id "TSS1337";
supercont1.1052	Cufflinks	exon	276280	276337	.	-	.	gene_id "XLOC_001001"; transcript_id "TCONS_00001724"; exon_number "3"; oId "CUFF.716.1"; class_code "u"; tss_id "TSS1337";
supercont1.1052	Cufflinks	exon	276397	278291	.	-	.	gene_id "XLOC_001001"; transcript_id "TCONS_00001724"; exon_number "4"; oId "CUFF.716.1"; class_code "u"; tss_id "TSS1337";
supercont1.1052	Cufflinks	exon	2632	3429	.	.	.	gene_id "XLOC_001002"; transcript_id "TCONS_00001725"; exon_number "1"; oId "CUFF.703.1"; class_code "u"; tss_id "TSS1338";
supercont1.1052	Cufflinks	exon	28683	30495	.	.	.	gene_id "XLOC_001003"; transcript_id "TCONS_00001726"; exon_number "1"; oId "CUFF.704.1"; class_code "u"; tss_id "TSS1339";
supercont1.1052	Cufflinks	exon	61467	61911	.	.	.	gene_id "XLOC_001004"; transcript_id "TCONS_00001727"; exon_number "1"; oId "CUFF.706.1"; class_code "u"; tss_id "TSS1340";
supercont1.1052	Cufflinks	exon	132649	133243	.	.	.	gene_id "XLOC_001005"; transcript_id "TCONS_00001728"; exon_number "1"; oId "CUFF.707.1"; class_code "u"; tss_id "TSS1341";
supercont1.1053	Cufflinks	exon	22611	23228	.	.	.	gene_id "XLOC_001011"; transcript_id "TCONS_00001745"; exon_number "1"; oId "CUFF.717.1"; class_code "u"; tss_id "TSS1352";
supercont1.1054	Cufflinks	exon	57030	57570	.	.	.	gene_id "XLOC_001013"; transcript_id "TCONS_00001747"; exon_number "1"; oId "CUFF.724.1"; class_code "u"; tss_id "TSS1354";
supercont1.1054	Cufflinks	exon	97112	97728	.	.	.	gene_id "XLOC_001014"; transcript_id "TCONS_00001748"; exon_number "1"; oId "CUFF.725.1"; class_code "u"; tss_id "TSS1355";
supercont1.1055	Cufflinks	exon	259651	260029	.	.	.	gene_id "XLOC_001015"; transcript_id "TCONS_00001749"; exon_number "1"; oId "CUFF.726.1"; class_code "u"; tss_id "TSS1356";
supercont1.1056	Cufflinks	exon	244201	244320	.	+	.	gene_id "XLOC_001018"; transcript_id "TCONS_00001760"; exon_number "1"; oId "CUFF.734.3"; class_code "u"; tss_id "TSS1360";
supercont1.1056	Cufflinks	exon	246564	246729	.	+	.	gene_id "XLOC_001018"; transcript_id "TCONS_00001760"; exon_number "2"; oId "CUFF.734.3"; class_code "u"; tss_id "TSS1360";
supercont1.1056	Cufflinks	exon	261599	261751	.	+	.	gene_id "XLOC_001018"; transcript_id "TCONS_00001760"; exon_number "3"; oId "CUFF.734.3"; class_code "u"; tss_id "TSS1360";
supercont1.1056	Cufflinks	exon	244201	244327	.	+	.	gene_id "XLOC_001018"; transcript_id "TCONS_00001762"; exon_number "1"; oId "CUFF.734.5"; class_code "u"; tss_id "TSS1360";
supercont1.1056	Cufflinks	exon	246564	246729	.	+	.	gene_id "XLOC_001018"; transcript_id "TCONS_00001762"; exon_number "2"; oId "CUFF.734.5"; class_code "u"; tss_id "TSS1360";
supercont1.1056	Cufflinks	exon	261599	261751	.	+	.	gene_id "XLOC_001018"; transcript_id "TCONS_00001762"; exon_number "3"; oId "CUFF.734.5"; class_code "u"; tss_id "TSS1360";
supercont1.1056	Cufflinks	exon	244201	244327	.	+	.	gene_id "XLOC_001018"; transcript_id "TCONS_00001761"; exon_number "1"; oId "CUFF.734.4"; class_code "u"; tss_id "TSS1360";
supercont1.1056	Cufflinks	exon	246564	246630	.	+	.	gene_id "XLOC_001018"; transcript_id "TCONS_00001761"; exon_number "2"; oId "CUFF.734.4"; class_code "u"; tss_id "TSS1360";
supercont1.1056	Cufflinks	exon	261599	261751	.	+	.	gene_id "XLOC_001018"; transcript_id "TCONS_00001761"; exon_number "3"; oId "CUFF.734.4"; class_code "u"; tss_id "TSS1360";
supercont1.1056	Cufflinks	exon	244201	244320	.	+	.	gene_id "XLOC_001018"; transcript_id "TCONS_00001759"; exon_number "1"; oId "CUFF.734.2"; class_code "u"; tss_id "TSS1360";
supercont1.1056	Cufflinks	exon	261599	261751	.	+	.	gene_id "XLOC_001018"; transcript_id "TCONS_00001759"; exon_number "2"; oId "CUFF.734.2"; class_code "u"; tss_id "TSS1360";
supercont1.1056	Cufflinks	exon	244201	244320	.	+	.	gene_id "XLOC_001018"; transcript_id "TCONS_00001758"; exon_number "1"; oId "CUFF.734.1"; class_code "u"; tss_id "TSS1360";
supercont1.1056	Cufflinks	exon	246564	246630	.	+	.	gene_id "XLOC_001018"; transcript_id "TCONS_00001758"; exon_number "2"; oId "CUFF.734.1"; class_code "u"; tss_id "TSS1360";
supercont1.1056	Cufflinks	exon	261599	261751	.	+	.	gene_id "XLOC_001018"; transcript_id "TCONS_00001758"; exon_number "3"; oId "CUFF.734.1"; class_code "u"; tss_id "TSS1360";
supercont1.1056	Cufflinks	exon	260754	261752	.	+	.	gene_id "XLOC_001018"; transcript_id "TCONS_00001763"; exon_number "1"; oId "CUFF.735.1"; class_code "u"; tss_id "TSS1361";
supercont1.1056	Cufflinks	exon	175350	176067	.	.	.	gene_id "XLOC_001021"; transcript_id "TCONS_00001769"; exon_number "1"; oId "CUFF.729.1"; class_code "u"; tss_id "TSS1365";
supercont1.1056	Cufflinks	exon	180878	180939	.	.	.	gene_id "XLOC_001022"; transcript_id "TCONS_00001770"; exon_number "1"; oId "CUFF.730.1"; class_code "u"; tss_id "TSS1366";
supercont1.1056	Cufflinks	exon	226208	226455	.	.	.	gene_id "XLOC_001023"; transcript_id "TCONS_00001771"; exon_number "1"; oId "CUFF.731.1"; class_code "u"; tss_id "TSS1367";
supercont1.1056	Cufflinks	exon	258118	258393	.	.	.	gene_id "XLOC_001024"; transcript_id "TCONS_00001772"; exon_number "1"; oId "CUFF.736.1"; class_code "u"; tss_id "TSS1368";
supercont1.1056	Cufflinks	exon	259393	259822	.	.	.	gene_id "XLOC_001025"; transcript_id "TCONS_00001773"; exon_number "1"; oId "CUFF.737.1"; class_code "u"; tss_id "TSS1369";
supercont1.1056	Cufflinks	exon	260146	260628	.	.	.	gene_id "XLOC_001026"; transcript_id "TCONS_00001774"; exon_number "1"; oId "CUFF.738.1"; class_code "u"; tss_id "TSS1370";
supercont1.1056	Cufflinks	exon	271549	271610	.	.	.	gene_id "XLOC_001027"; transcript_id "TCONS_00001775"; exon_number "1"; oId "CUFF.739.1"; class_code "u"; tss_id "TSS1371";
supercont1.1057	Cufflinks	exon	33475	33740	.	-	.	gene_id "XLOC_001035"; transcript_id "TCONS_00001793"; exon_number "1"; oId "CUFF.745.1"; class_code "u"; tss_id "TSS1381";
supercont1.1057	Cufflinks	exon	30478	30585	.	.	.	gene_id "XLOC_001045"; transcript_id "TCONS_00001804"; exon_number "1"; oId "CUFF.742.1"; class_code "u"; tss_id "TSS1391";
supercont1.1057	Cufflinks	exon	30659	30824	.	.	.	gene_id "XLOC_001046"; transcript_id "TCONS_00001805"; exon_number "1"; oId "CUFF.743.1"; class_code "u"; tss_id "TSS1392";
supercont1.1058	Cufflinks	exon	24479	24532	.	.	.	gene_id "XLOC_001050"; transcript_id "TCONS_00001810"; exon_number "1"; oId "CUFF.755.1"; class_code "u"; tss_id "TSS1397";
supercont1.1059	Cufflinks	exon	103629	103713	.	+	.	gene_id "XLOC_001051"; transcript_id "TCONS_00001811"; exon_number "1"; oId "CUFF.758.1"; class_code "u"; tss_id "TSS1398";
supercont1.1059	Cufflinks	exon	103789	103886	.	+	.	gene_id "XLOC_001051"; transcript_id "TCONS_00001811"; exon_number "2"; oId "CUFF.758.1"; class_code "u"; tss_id "TSS1398";
supercont1.1059	Cufflinks	exon	159760	160590	.	+	.	gene_id "XLOC_001052"; transcript_id "TCONS_00001812"; exon_number "1"; oId "CUFF.760.1"; class_code "u"; tss_id "TSS1399";
supercont1.1059	Cufflinks	exon	160659	160882	.	+	.	gene_id "XLOC_001052"; transcript_id "TCONS_00001812"; exon_number "2"; oId "CUFF.760.1"; class_code "u"; tss_id "TSS1399";
supercont1.1059	Cufflinks	exon	159799	160590	.	+	.	gene_id "XLOC_001052"; transcript_id "TCONS_00001813"; exon_number "1"; oId "CUFF.760.2"; class_code "u"; tss_id "TSS1399";
supercont1.1059	Cufflinks	exon	210442	210460	.	+	.	gene_id "XLOC_001052"; transcript_id "TCONS_00001813"; exon_number "2"; oId "CUFF.760.2"; class_code "u"; tss_id "TSS1399";
supercont1.1059	Cufflinks	exon	81445	82178	.	.	.	gene_id "XLOC_001055"; transcript_id "TCONS_00001816"; exon_number "1"; oId "CUFF.757.1"; class_code "u"; tss_id "TSS1402";
supercont1.1059	Cufflinks	exon	104489	104802	.	.	.	gene_id "XLOC_001056"; transcript_id "TCONS_00001817"; exon_number "1"; oId "CUFF.759.1"; class_code "u"; tss_id "TSS1403";
supercont1.1059	Cufflinks	exon	213664	213936	.	.	.	gene_id "XLOC_001057"; transcript_id "TCONS_00001818"; exon_number "1"; oId "CUFF.761.1"; class_code "u"; tss_id "TSS1404";
supercont1.1059	Cufflinks	exon	259474	259729	.	.	.	gene_id "XLOC_001058"; transcript_id "TCONS_00001819"; exon_number "1"; oId "CUFF.762.1"; class_code "u"; tss_id "TSS1405";
supercont1.106	Cufflinks	exon	743781	744150	.	-	.	gene_id "XLOC_001084"; transcript_id "TCONS_00001886"; exon_number "1"; oId "CUFF.783.1"; class_code "u"; tss_id "TSS1452";
supercont1.106	Cufflinks	exon	744209	744374	.	-	.	gene_id "XLOC_001084"; transcript_id "TCONS_00001886"; exon_number "2"; oId "CUFF.783.1"; class_code "u"; tss_id "TSS1452";
supercont1.106	Cufflinks	exon	744439	744544	.	-	.	gene_id "XLOC_001084"; transcript_id "TCONS_00001886"; exon_number "3"; oId "CUFF.783.1"; class_code "u"; tss_id "TSS1452";
supercont1.106	Cufflinks	exon	1894632	1895045	.	-	.	gene_id "XLOC_001091"; transcript_id "TCONS_00001897"; exon_number "1"; oId "CUFF.795.1"; class_code "u"; tss_id "TSS1461";
supercont1.106	Cufflinks	exon	1895105	1895205	.	-	.	gene_id "XLOC_001091"; transcript_id "TCONS_00001897"; exon_number "2"; oId "CUFF.795.1"; class_code "u"; tss_id "TSS1461";
supercont1.106	Cufflinks	exon	1895315	1895756	.	-	.	gene_id "XLOC_001091"; transcript_id "TCONS_00001897"; exon_number "3"; oId "CUFF.795.1"; class_code "u"; tss_id "TSS1461";
supercont1.106	Cufflinks	exon	1895823	1896043	.	-	.	gene_id "XLOC_001091"; transcript_id "TCONS_00001897"; exon_number "4"; oId "CUFF.795.1"; class_code "u"; tss_id "TSS1461";
supercont1.106	Cufflinks	exon	2488282	2488529	.	-	.	gene_id "XLOC_001100"; transcript_id "TCONS_00001918"; exon_number "1"; oId "CUFF.812.1"; class_code "u"; tss_id "TSS1478";
supercont1.106	Cufflinks	exon	2488605	2488724	.	-	.	gene_id "XLOC_001100"; transcript_id "TCONS_00001918"; exon_number "2"; oId "CUFF.812.1"; class_code "u"; tss_id "TSS1478";
supercont1.106	Cufflinks	exon	577070	577442	.	.	.	gene_id "XLOC_001102"; transcript_id "TCONS_00001922"; exon_number "1"; oId "CUFF.774.1"; class_code "u"; tss_id "TSS1481";
supercont1.106	Cufflinks	exon	834340	834601	.	.	.	gene_id "XLOC_001103"; transcript_id "TCONS_00001923"; exon_number "1"; oId "CUFF.785.1"; class_code "u"; tss_id "TSS1482";
supercont1.106	Cufflinks	exon	1368251	1368649	.	.	.	gene_id "XLOC_001104"; transcript_id "TCONS_00001924"; exon_number "1"; oId "CUFF.791.1"; class_code "u"; tss_id "TSS1483";
supercont1.106	Cufflinks	exon	1869235	1870023	.	.	.	gene_id "XLOC_001105"; transcript_id "TCONS_00001925"; exon_number "1"; oId "CUFF.792.1"; class_code "u"; tss_id "TSS1484";
supercont1.106	Cufflinks	exon	1874114	1874979	.	.	.	gene_id "XLOC_001106"; transcript_id "TCONS_00001926"; exon_number "1"; oId "CUFF.793.1"; class_code "u"; tss_id "TSS1485";
supercont1.106	Cufflinks	exon	1875623	1880720	.	.	.	gene_id "XLOC_001107"; transcript_id "TCONS_00001927"; exon_number "1"; oId "CUFF.794.1"; class_code "u"; tss_id "TSS1486";
supercont1.106	Cufflinks	exon	1997408	1997632	.	.	.	gene_id "XLOC_001108"; transcript_id "TCONS_00001928"; exon_number "1"; oId "CUFF.797.1"; class_code "u"; tss_id "TSS1487";
supercont1.106	Cufflinks	exon	2040183	2040397	.	.	.	gene_id "XLOC_001109"; transcript_id "TCONS_00001929"; exon_number "1"; oId "CUFF.800.1"; class_code "u"; tss_id "TSS1488";
supercont1.1060	Cufflinks	exon	11270	11366	.	-	.	gene_id "XLOC_001110"; transcript_id "TCONS_00001930"; exon_number "1"; oId "CUFF.816.1"; class_code "u"; tss_id "TSS1489";
supercont1.1060	Cufflinks	exon	158738	159578	.	-	.	gene_id "XLOC_001110"; transcript_id "TCONS_00001930"; exon_number "2"; oId "CUFF.816.1"; class_code "u"; tss_id "TSS1489";
supercont1.1060	Cufflinks	exon	11270	11366	.	-	.	gene_id "XLOC_001110"; transcript_id "TCONS_00001931"; exon_number "1"; oId "CUFF.816.3"; class_code "u"; tss_id "TSS1490";
supercont1.1060	Cufflinks	exon	192997	193641	.	-	.	gene_id "XLOC_001110"; transcript_id "TCONS_00001931"; exon_number "2"; oId "CUFF.816.3"; class_code "u"; tss_id "TSS1490";
supercont1.1060	Cufflinks	exon	11270	11366	.	-	.	gene_id "XLOC_001110"; transcript_id "TCONS_00001932"; exon_number "1"; oId "CUFF.816.2"; class_code "u"; tss_id "TSS1491";
supercont1.1060	Cufflinks	exon	192997	193420	.	-	.	gene_id "XLOC_001110"; transcript_id "TCONS_00001932"; exon_number "2"; oId "CUFF.816.2"; class_code "u"; tss_id "TSS1491";
supercont1.1060	Cufflinks	exon	200042	200310	.	-	.	gene_id "XLOC_001110"; transcript_id "TCONS_00001932"; exon_number "3"; oId "CUFF.816.2"; class_code "u"; tss_id "TSS1491";
supercont1.1060	Cufflinks	exon	199352	200310	.	-	.	gene_id "XLOC_001110"; transcript_id "TCONS_00001933"; exon_number "1"; oId "CUFF.817.1"; class_code "u"; tss_id "TSS1491";
supercont1.1061	Cufflinks	exon	48499	48716	.	.	.	gene_id "XLOC_001115"; transcript_id "TCONS_00001952"; exon_number "1"; oId "CUFF.819.1"; class_code "u"; tss_id "TSS1502";
supercont1.1064	Cufflinks	exon	294497	294852	.	+	.	gene_id "XLOC_001119"; transcript_id "TCONS_00001960"; exon_number "1"; oId "CUFF.832.1"; class_code "u"; tss_id "TSS1509";
supercont1.1064	Cufflinks	exon	296266	296291	.	+	.	gene_id "XLOC_001119"; transcript_id "TCONS_00001960"; exon_number "2"; oId "CUFF.832.1"; class_code "u"; tss_id "TSS1509";
supercont1.1064	Cufflinks	exon	9132	9321	.	-	.	gene_id "XLOC_001120"; transcript_id "TCONS_00001961"; exon_number "1"; oId "CUFF.824.1"; class_code "u"; tss_id "TSS1510";
supercont1.1064	Cufflinks	exon	10012	10103	.	-	.	gene_id "XLOC_001120"; transcript_id "TCONS_00001961"; exon_number "2"; oId "CUFF.824.1"; class_code "u"; tss_id "TSS1510";
supercont1.1064	Cufflinks	exon	91199	91575	.	.	.	gene_id "XLOC_001125"; transcript_id "TCONS_00001979"; exon_number "1"; oId "CUFF.825.1"; class_code "u"; tss_id "TSS1522";
supercont1.1064	Cufflinks	exon	91776	92130	.	.	.	gene_id "XLOC_001126"; transcript_id "TCONS_00001980"; exon_number "1"; oId "CUFF.826.1"; class_code "u"; tss_id "TSS1523";
supercont1.1064	Cufflinks	exon	189318	189874	.	.	.	gene_id "XLOC_001127"; transcript_id "TCONS_00001981"; exon_number "1"; oId "CUFF.829.1"; class_code "u"; tss_id "TSS1524";
supercont1.1064	Cufflinks	exon	304878	305936	.	.	.	gene_id "XLOC_001128"; transcript_id "TCONS_00001982"; exon_number "1"; oId "CUFF.833.1"; class_code "u"; tss_id "TSS1525";
supercont1.1065	Cufflinks	exon	106049	111326	.	.	.	gene_id "XLOC_001134"; transcript_id "TCONS_00001995"; exon_number "1"; oId "CUFF.834.1"; class_code "u"; tss_id "TSS1533";
supercont1.1065	Cufflinks	exon	111710	112662	.	.	.	gene_id "XLOC_001135"; transcript_id "TCONS_00001996"; exon_number "1"; oId "CUFF.835.1"; class_code "u"; tss_id "TSS1534";
supercont1.1065	Cufflinks	exon	235649	237800	.	.	.	gene_id "XLOC_001136"; transcript_id "TCONS_00001997"; exon_number "1"; oId "CUFF.838.1"; class_code "u"; tss_id "TSS1535";
supercont1.1066	Cufflinks	exon	51838	51997	.	.	.	gene_id "XLOC_001138"; transcript_id "TCONS_00002003"; exon_number "1"; oId "CUFF.839.1"; class_code "u"; tss_id "TSS1540";
supercont1.1066	Cufflinks	exon	168073	169754	.	.	.	gene_id "XLOC_001139"; transcript_id "TCONS_00002004"; exon_number "1"; oId "CUFF.840.1"; class_code "u"; tss_id "TSS1541";
supercont1.1066	Cufflinks	exon	225095	225431	.	.	.	gene_id "XLOC_001140"; transcript_id "TCONS_00002005"; exon_number "1"; oId "CUFF.841.1"; class_code "u"; tss_id "TSS1542";
supercont1.1067	Cufflinks	exon	16998	19315	.	.	.	gene_id "XLOC_001145"; transcript_id "TCONS_00002015"; exon_number "1"; oId "CUFF.843.1"; class_code "u"; tss_id "TSS1548";
supercont1.1067	Cufflinks	exon	20951	24492	.	.	.	gene_id "XLOC_001146"; transcript_id "TCONS_00002016"; exon_number "1"; oId "CUFF.844.1"; class_code "u"; tss_id "TSS1549";
supercont1.1067	Cufflinks	exon	26047	26760	.	.	.	gene_id "XLOC_001147"; transcript_id "TCONS_00002017"; exon_number "1"; oId "CUFF.845.1"; class_code "u"; tss_id "TSS1550";
supercont1.1067	Cufflinks	exon	27190	27986	.	.	.	gene_id "XLOC_001148"; transcript_id "TCONS_00002018"; exon_number "1"; oId "CUFF.846.1"; class_code "u"; tss_id "TSS1551";
supercont1.1067	Cufflinks	exon	28592	31747	.	.	.	gene_id "XLOC_001149"; transcript_id "TCONS_00002019"; exon_number "1"; oId "CUFF.847.1"; class_code "u"; tss_id "TSS1552";
supercont1.1067	Cufflinks	exon	31844	33725	.	.	.	gene_id "XLOC_001150"; transcript_id "TCONS_00002020"; exon_number "1"; oId "CUFF.848.1"; class_code "u"; tss_id "TSS1553";
supercont1.1067	Cufflinks	exon	33884	34861	.	.	.	gene_id "XLOC_001151"; transcript_id "TCONS_00002021"; exon_number "1"; oId "CUFF.849.1"; class_code "u"; tss_id "TSS1554";
supercont1.1067	Cufflinks	exon	35727	37260	.	.	.	gene_id "XLOC_001152"; transcript_id "TCONS_00002022"; exon_number "1"; oId "CUFF.850.1"; class_code "u"; tss_id "TSS1555";
supercont1.1067	Cufflinks	exon	42091	43164	.	.	.	gene_id "XLOC_001153"; transcript_id "TCONS_00002023"; exon_number "1"; oId "CUFF.851.1"; class_code "u"; tss_id "TSS1556";
supercont1.1067	Cufflinks	exon	45188	45956	.	.	.	gene_id "XLOC_001154"; transcript_id "TCONS_00002024"; exon_number "1"; oId "CUFF.852.1"; class_code "u"; tss_id "TSS1557";
supercont1.1067	Cufflinks	exon	46229	50109	.	.	.	gene_id "XLOC_001155"; transcript_id "TCONS_00002025"; exon_number "1"; oId "CUFF.853.1"; class_code "u"; tss_id "TSS1558";
supercont1.1067	Cufflinks	exon	114615	115296	.	.	.	gene_id "XLOC_001156"; transcript_id "TCONS_00002026"; exon_number "1"; oId "CUFF.854.1"; class_code "u"; tss_id "TSS1559";
supercont1.1068	Cufflinks	exon	229507	230138	.	.	.	gene_id "XLOC_001162"; transcript_id "TCONS_00002036"; exon_number "1"; oId "CUFF.861.1"; class_code "u"; tss_id "TSS1568";
supercont1.1068	Cufflinks	exon	230318	231546	.	.	.	gene_id "XLOC_001163"; transcript_id "TCONS_00002037"; exon_number "1"; oId "CUFF.862.1"; class_code "u"; tss_id "TSS1569";
supercont1.1068	Cufflinks	exon	235244	236872	.	.	.	gene_id "XLOC_001164"; transcript_id "TCONS_00002038"; exon_number "1"; oId "CUFF.863.1"; class_code "u"; tss_id "TSS1570";
supercont1.1068	Cufflinks	exon	236946	240125	.	.	.	gene_id "XLOC_001165"; transcript_id "TCONS_00002039"; exon_number "1"; oId "CUFF.864.1"; class_code "u"; tss_id "TSS1571";
supercont1.1068	Cufflinks	exon	240540	242498	.	.	.	gene_id "XLOC_001166"; transcript_id "TCONS_00002040"; exon_number "1"; oId "CUFF.865.1"; class_code "u"; tss_id "TSS1572";
supercont1.1068	Cufflinks	exon	242558	242690	.	.	.	gene_id "XLOC_001167"; transcript_id "TCONS_00002041"; exon_number "1"; oId "CUFF.866.1"; class_code "u"; tss_id "TSS1573";
supercont1.1068	Cufflinks	exon	242897	243580	.	.	.	gene_id "XLOC_001168"; transcript_id "TCONS_00002042"; exon_number "1"; oId "CUFF.867.1"; class_code "u"; tss_id "TSS1574";
supercont1.1068	Cufflinks	exon	244510	244884	.	.	.	gene_id "XLOC_001169"; transcript_id "TCONS_00002043"; exon_number "1"; oId "CUFF.868.1"; class_code "u"; tss_id "TSS1575";
supercont1.1069	Cufflinks	exon	197329	197828	.	+	.	gene_id "XLOC_001171"; transcript_id "TCONS_00002045"; exon_number "1"; oId "CUFF.873.1"; class_code "u"; tss_id "TSS1577";
supercont1.1069	Cufflinks	exon	211756	213755	.	+	.	gene_id "XLOC_001171"; transcript_id "TCONS_00002045"; exon_number "2"; oId "CUFF.873.1"; class_code "u"; tss_id "TSS1577";
supercont1.1069	Cufflinks	exon	58486	58993	.	-	.	gene_id "XLOC_001173"; transcript_id "TCONS_00002047"; exon_number "1"; oId "CUFF.869.3"; class_code "u"; tss_id "TSS1579";
supercont1.1069	Cufflinks	exon	59201	59824	.	-	.	gene_id "XLOC_001173"; transcript_id "TCONS_00002047"; exon_number "2"; oId "CUFF.869.3"; class_code "u"; tss_id "TSS1579";
supercont1.1069	Cufflinks	exon	62972	63762	.	-	.	gene_id "XLOC_001173"; transcript_id "TCONS_00002050"; exon_number "1"; oId "CUFF.869.6"; class_code "u"; tss_id "TSS1581";
supercont1.1069	Cufflinks	exon	64030	64048	.	-	.	gene_id "XLOC_001173"; transcript_id "TCONS_00002050"; exon_number "2"; oId "CUFF.869.6"; class_code "u"; tss_id "TSS1581";
supercont1.1069	Cufflinks	exon	59940	60322	.	.	.	gene_id "XLOC_001175"; transcript_id "TCONS_00002056"; exon_number "1"; oId "CUFF.870.1"; class_code "u"; tss_id "TSS1586";
supercont1.1069	Cufflinks	exon	61302	62597	.	.	.	gene_id "XLOC_001176"; transcript_id "TCONS_00002057"; exon_number "1"; oId "CUFF.871.1"; class_code "u"; tss_id "TSS1587";
supercont1.107	Cufflinks	exon	2088556	2088660	.	+	.	gene_id "XLOC_001189"; transcript_id "TCONS_00002108"; exon_number "1"; oId "CUFF.909.1"; class_code "u"; tss_id "TSS1617";
supercont1.107	Cufflinks	exon	2088764	2089225	.	+	.	gene_id "XLOC_001189"; transcript_id "TCONS_00002108"; exon_number "2"; oId "CUFF.909.1"; class_code "u"; tss_id "TSS1617";
supercont1.107	Cufflinks	exon	2091086	2091420	.	+	.	gene_id "XLOC_001190"; transcript_id "TCONS_00002109"; exon_number "1"; oId "CUFF.910.1"; class_code "u"; tss_id "TSS1618";
supercont1.107	Cufflinks	exon	2091485	2091687	.	+	.	gene_id "XLOC_001190"; transcript_id "TCONS_00002109"; exon_number "2"; oId "CUFF.910.1"; class_code "u"; tss_id "TSS1618";
supercont1.107	Cufflinks	exon	2426445	2426617	.	+	.	gene_id "XLOC_001198"; transcript_id "TCONS_00002137"; exon_number "1"; oId "CUFF.923.1"; class_code "u"; tss_id "TSS1637";
supercont1.107	Cufflinks	exon	2432283	2432499	.	+	.	gene_id "XLOC_001198"; transcript_id "TCONS_00002137"; exon_number "2"; oId "CUFF.923.1"; class_code "u"; tss_id "TSS1637";
supercont1.107	Cufflinks	exon	49246	58663	.	.	.	gene_id "XLOC_001215"; transcript_id "TCONS_00002187"; exon_number "1"; oId "CUFF.875.1"; class_code "u"; tss_id "TSS1669";
supercont1.107	Cufflinks	exon	58751	60358	.	.	.	gene_id "XLOC_001216"; transcript_id "TCONS_00002188"; exon_number "1"; oId "CUFF.876.1"; class_code "u"; tss_id "TSS1670";
supercont1.107	Cufflinks	exon	61902	62601	.	.	.	gene_id "XLOC_001217"; transcript_id "TCONS_00002189"; exon_number "1"; oId "CUFF.877.1"; class_code "u"; tss_id "TSS1671";
supercont1.107	Cufflinks	exon	647055	647669	.	.	.	gene_id "XLOC_001218"; transcript_id "TCONS_00002190"; exon_number "1"; oId "CUFF.886.1"; class_code "u"; tss_id "TSS1672";
supercont1.107	Cufflinks	exon	763176	763537	.	.	.	gene_id "XLOC_001219"; transcript_id "TCONS_00002191"; exon_number "1"; oId "CUFF.887.1"; class_code "u"; tss_id "TSS1673";
supercont1.107	Cufflinks	exon	766307	767113	.	.	.	gene_id "XLOC_001220"; transcript_id "TCONS_00002192"; exon_number "1"; oId "CUFF.888.1"; class_code "u"; tss_id "TSS1674";
supercont1.107	Cufflinks	exon	883767	884081	.	.	.	gene_id "XLOC_001221"; transcript_id "TCONS_00002193"; exon_number "1"; oId "CUFF.891.1"; class_code "u"; tss_id "TSS1675";
supercont1.107	Cufflinks	exon	955011	955195	.	.	.	gene_id "XLOC_001222"; transcript_id "TCONS_00002194"; exon_number "1"; oId "CUFF.892.1"; class_code "u"; tss_id "TSS1676";
supercont1.107	Cufflinks	exon	1326436	1326678	.	.	.	gene_id "XLOC_001223"; transcript_id "TCONS_00002195"; exon_number "1"; oId "CUFF.894.1"; class_code "u"; tss_id "TSS1677";
supercont1.107	Cufflinks	exon	1326805	1327258	.	.	.	gene_id "XLOC_001224"; transcript_id "TCONS_00002196"; exon_number "1"; oId "CUFF.895.1"; class_code "u"; tss_id "TSS1678";
supercont1.107	Cufflinks	exon	1327773	1328090	.	.	.	gene_id "XLOC_001225"; transcript_id "TCONS_00002197"; exon_number "1"; oId "CUFF.896.1"; class_code "u"; tss_id "TSS1679";
supercont1.107	Cufflinks	exon	1342996	1344111	.	.	.	gene_id "XLOC_001226"; transcript_id "TCONS_00002198"; exon_number "1"; oId "CUFF.897.1"; class_code "u"; tss_id "TSS1680";
supercont1.107	Cufflinks	exon	1665739	1666088	.	.	.	gene_id "XLOC_001227"; transcript_id "TCONS_00002199"; exon_number "1"; oId "CUFF.899.1"; class_code "u"; tss_id "TSS1681";
supercont1.107	Cufflinks	exon	1666521	1666797	.	.	.	gene_id "XLOC_001228"; transcript_id "TCONS_00002200"; exon_number "1"; oId "CUFF.900.1"; class_code "u"; tss_id "TSS1682";
supercont1.107	Cufflinks	exon	1667267	1667688	.	.	.	gene_id "XLOC_001229"; transcript_id "TCONS_00002201"; exon_number "1"; oId "CUFF.901.1"; class_code "u"; tss_id "TSS1683";
supercont1.107	Cufflinks	exon	1849919	1850416	.	.	.	gene_id "XLOC_001230"; transcript_id "TCONS_00002202"; exon_number "1"; oId "CUFF.904.1"; class_code "u"; tss_id "TSS1684";
supercont1.107	Cufflinks	exon	1870206	1871252	.	.	.	gene_id "XLOC_001231"; transcript_id "TCONS_00002203"; exon_number "1"; oId "CUFF.905.1"; class_code "u"; tss_id "TSS1685";
supercont1.107	Cufflinks	exon	2271548	2272030	.	.	.	gene_id "XLOC_001232"; transcript_id "TCONS_00002204"; exon_number "1"; oId "CUFF.917.1"; class_code "u"; tss_id "TSS1686";
supercont1.107	Cufflinks	exon	2530672	2531488	.	.	.	gene_id "XLOC_001233"; transcript_id "TCONS_00002205"; exon_number "1"; oId "CUFF.925.1"; class_code "u"; tss_id "TSS1687";
supercont1.1070	Cufflinks	exon	152236	152494	.	+	.	gene_id "XLOC_001234"; transcript_id "TCONS_00002209"; exon_number "1"; oId "CUFF.930.4"; class_code "u"; tss_id "TSS1688";
supercont1.1070	Cufflinks	exon	152994	153201	.	+	.	gene_id "XLOC_001234"; transcript_id "TCONS_00002209"; exon_number "2"; oId "CUFF.930.4"; class_code "u"; tss_id "TSS1688";
supercont1.1070	Cufflinks	exon	112217	113301	.	-	.	gene_id "XLOC_001236"; transcript_id "TCONS_00002214"; exon_number "1"; oId "CUFF.927.1"; class_code "u"; tss_id "TSS1691";
supercont1.1070	Cufflinks	exon	112217	112735	.	-	.	gene_id "XLOC_001236"; transcript_id "TCONS_00002218"; exon_number "1"; oId "CUFF.926.4"; class_code "u"; tss_id "TSS1692";
supercont1.1070	Cufflinks	exon	119142	119463	.	-	.	gene_id "XLOC_001236"; transcript_id "TCONS_00002218"; exon_number "2"; oId "CUFF.926.4"; class_code "u"; tss_id "TSS1692";
supercont1.1070	Cufflinks	exon	144567	145182	.	-	.	gene_id "XLOC_001236"; transcript_id "TCONS_00002218"; exon_number "3"; oId "CUFF.926.4"; class_code "u"; tss_id "TSS1692";
supercont1.1070	Cufflinks	exon	112217	112720	.	-	.	gene_id "XLOC_001236"; transcript_id "TCONS_00002217"; exon_number "1"; oId "CUFF.926.3"; class_code "u"; tss_id "TSS1692";
supercont1.1070	Cufflinks	exon	119142	119463	.	-	.	gene_id "XLOC_001236"; transcript_id "TCONS_00002217"; exon_number "2"; oId "CUFF.926.3"; class_code "u"; tss_id "TSS1692";
supercont1.1070	Cufflinks	exon	144567	144934	.	-	.	gene_id "XLOC_001236"; transcript_id "TCONS_00002217"; exon_number "3"; oId "CUFF.926.3"; class_code "u"; tss_id "TSS1692";
supercont1.1070	Cufflinks	exon	145035	145182	.	-	.	gene_id "XLOC_001236"; transcript_id "TCONS_00002217"; exon_number "4"; oId "CUFF.926.3"; class_code "u"; tss_id "TSS1692";
supercont1.1070	Cufflinks	exon	112217	112788	.	-	.	gene_id "XLOC_001236"; transcript_id "TCONS_00002216"; exon_number "1"; oId "CUFF.926.2"; class_code "u"; tss_id "TSS1692";
supercont1.1070	Cufflinks	exon	119184	119463	.	-	.	gene_id "XLOC_001236"; transcript_id "TCONS_00002216"; exon_number "2"; oId "CUFF.926.2"; class_code "u"; tss_id "TSS1692";
supercont1.1070	Cufflinks	exon	144567	145182	.	-	.	gene_id "XLOC_001236"; transcript_id "TCONS_00002216"; exon_number "3"; oId "CUFF.926.2"; class_code "u"; tss_id "TSS1692";
supercont1.1070	Cufflinks	exon	112217	112788	.	-	.	gene_id "XLOC_001236"; transcript_id "TCONS_00002215"; exon_number "1"; oId "CUFF.926.1"; class_code "u"; tss_id "TSS1692";
supercont1.1070	Cufflinks	exon	119142	119463	.	-	.	gene_id "XLOC_001236"; transcript_id "TCONS_00002215"; exon_number "2"; oId "CUFF.926.1"; class_code "u"; tss_id "TSS1692";
supercont1.1070	Cufflinks	exon	144567	145182	.	-	.	gene_id "XLOC_001236"; transcript_id "TCONS_00002215"; exon_number "3"; oId "CUFF.926.1"; class_code "u"; tss_id "TSS1692";
supercont1.1070	Cufflinks	exon	118504	119463	.	-	.	gene_id "XLOC_001236"; transcript_id "TCONS_00002219"; exon_number "1"; oId "CUFF.926.5"; class_code "u"; tss_id "TSS1692";
supercont1.1070	Cufflinks	exon	144567	145182	.	-	.	gene_id "XLOC_001236"; transcript_id "TCONS_00002219"; exon_number "2"; oId "CUFF.926.5"; class_code "u"; tss_id "TSS1692";
supercont1.1070	Cufflinks	exon	116113	116527	.	.	.	gene_id "XLOC_001239"; transcript_id "TCONS_00002222"; exon_number "1"; oId "CUFF.928.1"; class_code "u"; tss_id "TSS1695";
supercont1.1070	Cufflinks	exon	116909	117347	.	.	.	gene_id "XLOC_001240"; transcript_id "TCONS_00002223"; exon_number "1"; oId "CUFF.929.1"; class_code "u"; tss_id "TSS1696";
supercont1.1070	Cufflinks	exon	213692	214360	.	.	.	gene_id "XLOC_001241"; transcript_id "TCONS_00002224"; exon_number "1"; oId "CUFF.931.1"; class_code "u"; tss_id "TSS1697";
supercont1.1070	Cufflinks	exon	214432	214593	.	.	.	gene_id "XLOC_001242"; transcript_id "TCONS_00002225"; exon_number "1"; oId "CUFF.932.1"; class_code "u"; tss_id "TSS1698";
supercont1.1070	Cufflinks	exon	214685	214976	.	.	.	gene_id "XLOC_001243"; transcript_id "TCONS_00002226"; exon_number "1"; oId "CUFF.933.1"; class_code "u"; tss_id "TSS1699";
supercont1.1070	Cufflinks	exon	215028	216238	.	.	.	gene_id "XLOC_001244"; transcript_id "TCONS_00002227"; exon_number "1"; oId "CUFF.934.1"; class_code "u"; tss_id "TSS1700";
supercont1.1071	Cufflinks	exon	73001	73654	.	-	.	gene_id "XLOC_001247"; transcript_id "TCONS_00002231"; exon_number "1"; oId "CUFF.937.3"; class_code "u"; tss_id "TSS1704";
supercont1.1071	Cufflinks	exon	74251	74331	.	-	.	gene_id "XLOC_001247"; transcript_id "TCONS_00002231"; exon_number "2"; oId "CUFF.937.3"; class_code "u"; tss_id "TSS1704";
supercont1.1071	Cufflinks	exon	73001	74332	.	-	.	gene_id "XLOC_001247"; transcript_id "TCONS_00002233"; exon_number "1"; oId "CUFF.937.2"; class_code "u"; tss_id "TSS1705";
supercont1.1071	Cufflinks	exon	148433	149725	.	-	.	gene_id "XLOC_001247"; transcript_id "TCONS_00002233"; exon_number "2"; oId "CUFF.937.2"; class_code "u"; tss_id "TSS1705";
supercont1.1071	Cufflinks	exon	73001	74335	.	-	.	gene_id "XLOC_001247"; transcript_id "TCONS_00002232"; exon_number "1"; oId "CUFF.937.1"; class_code "u"; tss_id "TSS1705";
supercont1.1071	Cufflinks	exon	148433	149725	.	-	.	gene_id "XLOC_001247"; transcript_id "TCONS_00002232"; exon_number "2"; oId "CUFF.937.1"; class_code "u"; tss_id "TSS1705";
supercont1.1071	Cufflinks	exon	67661	68137	.	.	.	gene_id "XLOC_001248"; transcript_id "TCONS_00002234"; exon_number "1"; oId "CUFF.936.1"; class_code "u"; tss_id "TSS1706";
supercont1.1071	Cufflinks	exon	270275	270677	.	.	.	gene_id "XLOC_001249"; transcript_id "TCONS_00002235"; exon_number "1"; oId "CUFF.939.1"; class_code "u"; tss_id "TSS1707";
supercont1.1074	Cufflinks	exon	91058	91289	.	+	.	gene_id "XLOC_001254"; transcript_id "TCONS_00002241"; exon_number "1"; oId "CUFF.942.1"; class_code "u"; tss_id "TSS1713";
supercont1.1074	Cufflinks	exon	91356	92798	.	+	.	gene_id "XLOC_001254"; transcript_id "TCONS_00002241"; exon_number "2"; oId "CUFF.942.1"; class_code "u"; tss_id "TSS1713";
supercont1.1074	Cufflinks	exon	121560	121790	.	+	.	gene_id "XLOC_001255"; transcript_id "TCONS_00002242"; exon_number "1"; oId "CUFF.943.1"; class_code "u"; tss_id "TSS1714";
supercont1.1074	Cufflinks	exon	121943	123157	.	+	.	gene_id "XLOC_001255"; transcript_id "TCONS_00002242"; exon_number "2"; oId "CUFF.943.1"; class_code "u"; tss_id "TSS1714";
supercont1.1074	Cufflinks	exon	166851	167398	.	+	.	gene_id "XLOC_001256"; transcript_id "TCONS_00002243"; exon_number "1"; oId "CUFF.945.1"; class_code "u"; tss_id "TSS1715";
supercont1.1074	Cufflinks	exon	172125	172784	.	+	.	gene_id "XLOC_001256"; transcript_id "TCONS_00002243"; exon_number "2"; oId "CUFF.945.1"; class_code "u"; tss_id "TSS1715";
supercont1.1074	Cufflinks	exon	243608	243866	.	-	.	gene_id "XLOC_001257"; transcript_id "TCONS_00002244"; exon_number "1"; oId "CUFF.946.1"; class_code "u"; tss_id "TSS1716";
supercont1.1074	Cufflinks	exon	243929	244401	.	-	.	gene_id "XLOC_001257"; transcript_id "TCONS_00002244"; exon_number "2"; oId "CUFF.946.1"; class_code "u"; tss_id "TSS1716";
supercont1.1074	Cufflinks	exon	166151	166383	.	.	.	gene_id "XLOC_001258"; transcript_id "TCONS_00002245"; exon_number "1"; oId "CUFF.944.1"; class_code "u"; tss_id "TSS1717";
supercont1.1075	Cufflinks	exon	131434	131811	.	+	.	gene_id "XLOC_001261"; transcript_id "TCONS_00002253"; exon_number "1"; oId "CUFF.955.1"; class_code "u"; tss_id "TSS1724";
supercont1.1075	Cufflinks	exon	162680	163426	.	+	.	gene_id "XLOC_001261"; transcript_id "TCONS_00002253"; exon_number "2"; oId "CUFF.955.1"; class_code "u"; tss_id "TSS1724";
supercont1.1075	Cufflinks	exon	217766	218187	.	+	.	gene_id "XLOC_001261"; transcript_id "TCONS_00002253"; exon_number "3"; oId "CUFF.955.1"; class_code "u"; tss_id "TSS1724";
supercont1.1075	Cufflinks	exon	162379	163426	.	+	.	gene_id "XLOC_001261"; transcript_id "TCONS_00002254"; exon_number "1"; oId "CUFF.955.2"; class_code "u"; tss_id "TSS1725";
supercont1.1075	Cufflinks	exon	217766	218187	.	+	.	gene_id "XLOC_001261"; transcript_id "TCONS_00002254"; exon_number "2"; oId "CUFF.955.2"; class_code "u"; tss_id "TSS1725";
supercont1.1075	Cufflinks	exon	181199	181233	.	+	.	gene_id "XLOC_001261"; transcript_id "TCONS_00002255"; exon_number "1"; oId "CUFF.955.3"; class_code "u"; tss_id "TSS1726";
supercont1.1075	Cufflinks	exon	217766	218187	.	+	.	gene_id "XLOC_001261"; transcript_id "TCONS_00002255"; exon_number "2"; oId "CUFF.955.3"; class_code "u"; tss_id "TSS1726";
supercont1.1075	Cufflinks	exon	255	705	.	.	.	gene_id "XLOC_001262"; transcript_id "TCONS_00002256"; exon_number "1"; oId "CUFF.947.1"; class_code "u"; tss_id "TSS1727";
supercont1.1075	Cufflinks	exon	788	953	.	.	.	gene_id "XLOC_001263"; transcript_id "TCONS_00002257"; exon_number "1"; oId "CUFF.948.1"; class_code "u"; tss_id "TSS1728";
supercont1.1075	Cufflinks	exon	8136	8650	.	.	.	gene_id "XLOC_001264"; transcript_id "TCONS_00002258"; exon_number "1"; oId "CUFF.950.1"; class_code "u"; tss_id "TSS1729";
supercont1.1075	Cufflinks	exon	46160	47860	.	.	.	gene_id "XLOC_001265"; transcript_id "TCONS_00002259"; exon_number "1"; oId "CUFF.951.1"; class_code "u"; tss_id "TSS1730";
supercont1.1075	Cufflinks	exon	75675	75790	.	.	.	gene_id "XLOC_001266"; transcript_id "TCONS_00002260"; exon_number "1"; oId "CUFF.953.1"; class_code "u"; tss_id "TSS1731";
supercont1.1075	Cufflinks	exon	75847	76633	.	.	.	gene_id "XLOC_001267"; transcript_id "TCONS_00002261"; exon_number "1"; oId "CUFF.954.1"; class_code "u"; tss_id "TSS1732";
supercont1.1075	Cufflinks	exon	233117	233485	.	.	.	gene_id "XLOC_001268"; transcript_id "TCONS_00002262"; exon_number "1"; oId "CUFF.956.1"; class_code "u"; tss_id "TSS1733";
supercont1.1075	Cufflinks	exon	235209	235538	.	.	.	gene_id "XLOC_001269"; transcript_id "TCONS_00002263"; exon_number "1"; oId "CUFF.957.1"; class_code "u"; tss_id "TSS1734";
supercont1.1076	Cufflinks	exon	256038	256609	.	.	.	gene_id "XLOC_001274"; transcript_id "TCONS_00002272"; exon_number "1"; oId "CUFF.962.1"; class_code "u"; tss_id "TSS1743";
supercont1.1076	Cufflinks	exon	257065	259476	.	.	.	gene_id "XLOC_001275"; transcript_id "TCONS_00002273"; exon_number "1"; oId "CUFF.963.1"; class_code "u"; tss_id "TSS1744";
supercont1.1077	Cufflinks	exon	107780	108472	.	.	.	gene_id "XLOC_001277"; transcript_id "TCONS_00002275"; exon_number "1"; oId "CUFF.964.1"; class_code "u"; tss_id "TSS1746";
supercont1.1078	Cufflinks	exon	15841	17288	.	+	.	gene_id "XLOC_001278"; transcript_id "TCONS_00002276"; exon_number "1"; oId "CUFF.965.1"; class_code "u"; tss_id "TSS1747";
supercont1.1078	Cufflinks	exon	62520	63996	.	+	.	gene_id "XLOC_001278"; transcript_id "TCONS_00002276"; exon_number "2"; oId "CUFF.965.1"; class_code "u"; tss_id "TSS1747";
supercont1.1078	Cufflinks	exon	81013	82009	.	.	.	gene_id "XLOC_001279"; transcript_id "TCONS_00002277"; exon_number "1"; oId "CUFF.966.1"; class_code "u"; tss_id "TSS1748";
supercont1.1078	Cufflinks	exon	82078	82407	.	.	.	gene_id "XLOC_001280"; transcript_id "TCONS_00002278"; exon_number "1"; oId "CUFF.967.1"; class_code "u"; tss_id "TSS1749";
supercont1.1079	Cufflinks	exon	112042	112229	.	.	.	gene_id "XLOC_001282"; transcript_id "TCONS_00002280"; exon_number "1"; oId "CUFF.968.1"; class_code "u"; tss_id "TSS1751";
supercont1.1079	Cufflinks	exon	112730	113174	.	.	.	gene_id "XLOC_001283"; transcript_id "TCONS_00002281"; exon_number "1"; oId "CUFF.969.1"; class_code "u"; tss_id "TSS1752";
supercont1.1079	Cufflinks	exon	118801	119740	.	.	.	gene_id "XLOC_001284"; transcript_id "TCONS_00002282"; exon_number "1"; oId "CUFF.970.1"; class_code "u"; tss_id "TSS1753";
supercont1.1079	Cufflinks	exon	121199	121841	.	.	.	gene_id "XLOC_001285"; transcript_id "TCONS_00002283"; exon_number "1"; oId "CUFF.971.1"; class_code "u"; tss_id "TSS1754";
supercont1.1079	Cufflinks	exon	267345	267986	.	.	.	gene_id "XLOC_001286"; transcript_id "TCONS_00002284"; exon_number "1"; oId "CUFF.972.1"; class_code "u"; tss_id "TSS1755";
supercont1.108	Cufflinks	exon	1546268	1546470	.	+	.	gene_id "XLOC_001291"; transcript_id "TCONS_00002289"; exon_number "1"; oId "CUFF.984.1"; class_code "u"; tss_id "TSS1760";
supercont1.108	Cufflinks	exon	1546529	1546631	.	+	.	gene_id "XLOC_001291"; transcript_id "TCONS_00002289"; exon_number "2"; oId "CUFF.984.1"; class_code "u"; tss_id "TSS1760";
supercont1.108	Cufflinks	exon	1546704	1546939	.	+	.	gene_id "XLOC_001291"; transcript_id "TCONS_00002289"; exon_number "3"; oId "CUFF.984.1"; class_code "u"; tss_id "TSS1760";
supercont1.108	Cufflinks	exon	2226682	2227264	.	+	.	gene_id "XLOC_001298"; transcript_id "TCONS_00002302"; exon_number "1"; oId "CUFF.1003.2"; class_code "u"; tss_id "TSS1771";
supercont1.108	Cufflinks	exon	2249924	2249984	.	+	.	gene_id "XLOC_001298"; transcript_id "TCONS_00002302"; exon_number "2"; oId "CUFF.1003.2"; class_code "u"; tss_id "TSS1771";
supercont1.108	Cufflinks	exon	2333335	2333758	.	+	.	gene_id "XLOC_001299"; transcript_id "TCONS_00002309"; exon_number "1"; oId "CUFF.1007.1"; class_code "u"; tss_id "TSS1774";
supercont1.108	Cufflinks	exon	2333837	2333915	.	+	.	gene_id "XLOC_001299"; transcript_id "TCONS_00002309"; exon_number "2"; oId "CUFF.1007.1"; class_code "u"; tss_id "TSS1774";
supercont1.108	Cufflinks	exon	2357563	2360475	.	+	.	gene_id "XLOC_001300"; transcript_id "TCONS_00002310"; exon_number "1"; oId "CUFF.1010.1"; class_code "u"; tss_id "TSS1775";
supercont1.108	Cufflinks	exon	2360543	2360799	.	+	.	gene_id "XLOC_001300"; transcript_id "TCONS_00002310"; exon_number "2"; oId "CUFF.1010.1"; class_code "u"; tss_id "TSS1775";
supercont1.108	Cufflinks	exon	2430319	2431366	.	+	.	gene_id "XLOC_001301"; transcript_id "TCONS_00002315"; exon_number "1"; oId "CUFF.1013.5"; class_code "u"; tss_id "TSS1779";
supercont1.108	Cufflinks	exon	2485108	2486604	.	+	.	gene_id "XLOC_001301"; transcript_id "TCONS_00002315"; exon_number "2"; oId "CUFF.1013.5"; class_code "u"; tss_id "TSS1779";
supercont1.108	Cufflinks	exon	23576	24268	.	.	.	gene_id "XLOC_001320"; transcript_id "TCONS_00002382"; exon_number "1"; oId "CUFF.973.1"; class_code "u"; tss_id "TSS1812";
supercont1.108	Cufflinks	exon	295225	295644	.	.	.	gene_id "XLOC_001321"; transcript_id "TCONS_00002383"; exon_number "1"; oId "CUFF.974.1"; class_code "u"; tss_id "TSS1813";
supercont1.108	Cufflinks	exon	546477	546985	.	.	.	gene_id "XLOC_001322"; transcript_id "TCONS_00002384"; exon_number "1"; oId "CUFF.975.1"; class_code "u"; tss_id "TSS1814";
supercont1.108	Cufflinks	exon	607452	607919	.	.	.	gene_id "XLOC_001323"; transcript_id "TCONS_00002385"; exon_number "1"; oId "CUFF.976.1"; class_code "u"; tss_id "TSS1815";
supercont1.108	Cufflinks	exon	622729	624310	.	.	.	gene_id "XLOC_001324"; transcript_id "TCONS_00002386"; exon_number "1"; oId "CUFF.977.1"; class_code "u"; tss_id "TSS1816";
supercont1.108	Cufflinks	exon	1054194	1054809	.	.	.	gene_id "XLOC_001325"; transcript_id "TCONS_00002387"; exon_number "1"; oId "CUFF.979.1"; class_code "u"; tss_id "TSS1817";
supercont1.108	Cufflinks	exon	1393300	1394060	.	.	.	gene_id "XLOC_001326"; transcript_id "TCONS_00002388"; exon_number "1"; oId "CUFF.981.1"; class_code "u"; tss_id "TSS1818";
supercont1.108	Cufflinks	exon	1455197	1455550	.	.	.	gene_id "XLOC_001327"; transcript_id "TCONS_00002389"; exon_number "1"; oId "CUFF.983.1"; class_code "u"; tss_id "TSS1819";
supercont1.108	Cufflinks	exon	1684656	1687556	.	.	.	gene_id "XLOC_001328"; transcript_id "TCONS_00002390"; exon_number "1"; oId "CUFF.987.1"; class_code "u"; tss_id "TSS1820";
supercont1.108	Cufflinks	exon	1687610	1688702	.	.	.	gene_id "XLOC_001329"; transcript_id "TCONS_00002391"; exon_number "1"; oId "CUFF.988.1"; class_code "u"; tss_id "TSS1821";
supercont1.108	Cufflinks	exon	1691173	1694098	.	.	.	gene_id "XLOC_001330"; transcript_id "TCONS_00002392"; exon_number "1"; oId "CUFF.989.1"; class_code "u"; tss_id "TSS1822";
supercont1.108	Cufflinks	exon	1694464	1694803	.	.	.	gene_id "XLOC_001331"; transcript_id "TCONS_00002393"; exon_number "1"; oId "CUFF.990.1"; class_code "u"; tss_id "TSS1823";
supercont1.108	Cufflinks	exon	1986384	1987143	.	.	.	gene_id "XLOC_001332"; transcript_id "TCONS_00002394"; exon_number "1"; oId "CUFF.998.1"; class_code "u"; tss_id "TSS1824";
supercont1.108	Cufflinks	exon	2250057	2250309	.	.	.	gene_id "XLOC_001333"; transcript_id "TCONS_00002395"; exon_number "1"; oId "CUFF.1004.1"; class_code "u"; tss_id "TSS1825";
supercont1.108	Cufflinks	exon	2291564	2292977	.	.	.	gene_id "XLOC_001334"; transcript_id "TCONS_00002396"; exon_number "1"; oId "CUFF.1005.1"; class_code "u"; tss_id "TSS1826";
supercont1.108	Cufflinks	exon	2293464	2296211	.	.	.	gene_id "XLOC_001335"; transcript_id "TCONS_00002397"; exon_number "1"; oId "CUFF.1006.1"; class_code "u"; tss_id "TSS1827";
supercont1.108	Cufflinks	exon	2353163	2354398	.	.	.	gene_id "XLOC_001336"; transcript_id "TCONS_00002398"; exon_number "1"; oId "CUFF.1008.1"; class_code "u"; tss_id "TSS1828";
supercont1.108	Cufflinks	exon	2354468	2356924	.	.	.	gene_id "XLOC_001337"; transcript_id "TCONS_00002399"; exon_number "1"; oId "CUFF.1009.1"; class_code "u"; tss_id "TSS1829";
supercont1.108	Cufflinks	exon	2360909	2362426	.	.	.	gene_id "XLOC_001338"; transcript_id "TCONS_00002400"; exon_number "1"; oId "CUFF.1011.1"; class_code "u"; tss_id "TSS1830";
supercont1.1080	Cufflinks	exon	248229	248303	.	.	.	gene_id "XLOC_001342"; transcript_id "TCONS_00002405"; exon_number "1"; oId "CUFF.1018.1"; class_code "u"; tss_id "TSS1835";
supercont1.1081	Cufflinks	exon	1	465	.	-	.	gene_id "XLOC_001344"; transcript_id "TCONS_00002408"; exon_number "1"; oId "CUFF.1019.1"; class_code "u"; tss_id "TSS1837";
supercont1.1081	Cufflinks	exon	4489	4857	.	-	.	gene_id "XLOC_001344"; transcript_id "TCONS_00002408"; exon_number "2"; oId "CUFF.1019.1"; class_code "u"; tss_id "TSS1837";
supercont1.1081	Cufflinks	exon	5292	5559	.	-	.	gene_id "XLOC_001344"; transcript_id "TCONS_00002408"; exon_number "3"; oId "CUFF.1019.1"; class_code "u"; tss_id "TSS1837";
supercont1.1081	Cufflinks	exon	114679	115750	.	.	.	gene_id "XLOC_001345"; transcript_id "TCONS_00002409"; exon_number "1"; oId "CUFF.1020.1"; class_code "u"; tss_id "TSS1838";
supercont1.1081	Cufflinks	exon	230612	231180	.	.	.	gene_id "XLOC_001346"; transcript_id "TCONS_00002410"; exon_number "1"; oId "CUFF.1021.1"; class_code "u"; tss_id "TSS1839";
supercont1.1082	Cufflinks	exon	136075	136384	.	-	.	gene_id "XLOC_001349"; transcript_id "TCONS_00002421"; exon_number "1"; oId "CUFF.1032.5"; class_code "u"; tss_id "TSS1846";
supercont1.1082	Cufflinks	exon	136449	136667	.	-	.	gene_id "XLOC_001349"; transcript_id "TCONS_00002421"; exon_number "2"; oId "CUFF.1032.5"; class_code "u"; tss_id "TSS1846";
supercont1.1082	Cufflinks	exon	189693	189833	.	-	.	gene_id "XLOC_001349"; transcript_id "TCONS_00002421"; exon_number "3"; oId "CUFF.1032.5"; class_code "u"; tss_id "TSS1846";
supercont1.1082	Cufflinks	exon	136075	136384	.	-	.	gene_id "XLOC_001349"; transcript_id "TCONS_00002420"; exon_number "1"; oId "CUFF.1032.4"; class_code "u"; tss_id "TSS1846";
supercont1.1082	Cufflinks	exon	136449	136667	.	-	.	gene_id "XLOC_001349"; transcript_id "TCONS_00002420"; exon_number "2"; oId "CUFF.1032.4"; class_code "u"; tss_id "TSS1846";
supercont1.1082	Cufflinks	exon	147783	147902	.	-	.	gene_id "XLOC_001349"; transcript_id "TCONS_00002420"; exon_number "3"; oId "CUFF.1032.4"; class_code "u"; tss_id "TSS1846";
supercont1.1082	Cufflinks	exon	189693	189833	.	-	.	gene_id "XLOC_001349"; transcript_id "TCONS_00002420"; exon_number "4"; oId "CUFF.1032.4"; class_code "u"; tss_id "TSS1846";
supercont1.1082	Cufflinks	exon	79942	80288	.	.	.	gene_id "XLOC_001350"; transcript_id "TCONS_00002422"; exon_number "1"; oId "CUFF.1025.1"; class_code "u"; tss_id "TSS1847";
supercont1.1082	Cufflinks	exon	94950	97606	.	.	.	gene_id "XLOC_001351"; transcript_id "TCONS_00002423"; exon_number "1"; oId "CUFF.1028.1"; class_code "u"; tss_id "TSS1848";
supercont1.1082	Cufflinks	exon	97679	101732	.	.	.	gene_id "XLOC_001352"; transcript_id "TCONS_00002424"; exon_number "1"; oId "CUFF.1029.1"; class_code "u"; tss_id "TSS1849";
supercont1.1082	Cufflinks	exon	102065	102936	.	.	.	gene_id "XLOC_001353"; transcript_id "TCONS_00002425"; exon_number "1"; oId "CUFF.1030.1"; class_code "u"; tss_id "TSS1850";
supercont1.1082	Cufflinks	exon	176812	177783	.	.	.	gene_id "XLOC_001354"; transcript_id "TCONS_00002426"; exon_number "1"; oId "CUFF.1035.1"; class_code "u"; tss_id "TSS1851";
supercont1.1082	Cufflinks	exon	238567	239057	.	.	.	gene_id "XLOC_001355"; transcript_id "TCONS_00002427"; exon_number "1"; oId "CUFF.1036.1"; class_code "u"; tss_id "TSS1852";
supercont1.1083	Cufflinks	exon	51677	57566	.	.	.	gene_id "XLOC_001358"; transcript_id "TCONS_00002433"; exon_number "1"; oId "CUFF.1038.1"; class_code "u"; tss_id "TSS1857";
supercont1.1083	Cufflinks	exon	57776	58689	.	.	.	gene_id "XLOC_001359"; transcript_id "TCONS_00002434"; exon_number "1"; oId "CUFF.1039.1"; class_code "u"; tss_id "TSS1858";
supercont1.1084	Cufflinks	exon	102766	103003	.	+	.	gene_id "XLOC_001360"; transcript_id "TCONS_00002435"; exon_number "1"; oId "CUFF.1043.1"; class_code "u"; tss_id "TSS1859";
supercont1.1084	Cufflinks	exon	103070	103312	.	+	.	gene_id "XLOC_001360"; transcript_id "TCONS_00002435"; exon_number "2"; oId "CUFF.1043.1"; class_code "u"; tss_id "TSS1859";
supercont1.1084	Cufflinks	exon	11693	11776	.	-	.	gene_id "XLOC_001361"; transcript_id "TCONS_00002436"; exon_number "1"; oId "CUFF.1042.1"; class_code "u"; tss_id "TSS1860";
supercont1.1084	Cufflinks	exon	11837	12543	.	-	.	gene_id "XLOC_001361"; transcript_id "TCONS_00002436"; exon_number "2"; oId "CUFF.1042.1"; class_code "u"; tss_id "TSS1860";
supercont1.1084	Cufflinks	exon	12605	12890	.	-	.	gene_id "XLOC_001361"; transcript_id "TCONS_00002436"; exon_number "3"; oId "CUFF.1042.1"; class_code "u"; tss_id "TSS1860";
supercont1.1084	Cufflinks	exon	233290	234504	.	-	.	gene_id "XLOC_001362"; transcript_id "TCONS_00002437"; exon_number "1"; oId "CUFF.1044.1"; class_code "u"; tss_id "TSS1861";
supercont1.1084	Cufflinks	exon	234582	234631	.	-	.	gene_id "XLOC_001362"; transcript_id "TCONS_00002437"; exon_number "2"; oId "CUFF.1044.1"; class_code "u"; tss_id "TSS1861";
supercont1.1084	Cufflinks	exon	236488	236727	.	.	.	gene_id "XLOC_001364"; transcript_id "TCONS_00002441"; exon_number "1"; oId "CUFF.1045.1"; class_code "u"; tss_id "TSS1865";
supercont1.1085	Cufflinks	exon	151057	152802	.	+	.	gene_id "XLOC_001368"; transcript_id "TCONS_00002448"; exon_number "1"; oId "CUFF.1061.1"; class_code "u"; tss_id "TSS1871";
supercont1.1085	Cufflinks	exon	151058	151227	.	+	.	gene_id "XLOC_001368"; transcript_id "TCONS_00002449"; exon_number "1"; oId "CUFF.1063.1"; class_code "u"; tss_id "TSS1871";
supercont1.1085	Cufflinks	exon	153882	154334	.	+	.	gene_id "XLOC_001368"; transcript_id "TCONS_00002449"; exon_number "2"; oId "CUFF.1063.1"; class_code "u"; tss_id "TSS1871";
supercont1.1085	Cufflinks	exon	152881	154464	.	+	.	gene_id "XLOC_001368"; transcript_id "TCONS_00002450"; exon_number "1"; oId "CUFF.1062.1"; class_code "u"; tss_id "TSS1872";
supercont1.1085	Cufflinks	exon	20973	21231	.	-	.	gene_id "XLOC_001373"; transcript_id "TCONS_00002457"; exon_number "1"; oId "CUFF.1048.1"; class_code "u"; tss_id "TSS1879";
supercont1.1085	Cufflinks	exon	21330	21395	.	-	.	gene_id "XLOC_001373"; transcript_id "TCONS_00002457"; exon_number "2"; oId "CUFF.1048.1"; class_code "u"; tss_id "TSS1879";
supercont1.1085	Cufflinks	exon	33795	37350	.	-	.	gene_id "XLOC_001374"; transcript_id "TCONS_00002458"; exon_number "1"; oId "CUFF.1050.1"; class_code "u"; tss_id "TSS1880";
supercont1.1085	Cufflinks	exon	20452	20522	.	.	.	gene_id "XLOC_001376"; transcript_id "TCONS_00002472"; exon_number "1"; oId "CUFF.1047.1"; class_code "u"; tss_id "TSS1887";
supercont1.1085	Cufflinks	exon	26430	27501	.	.	.	gene_id "XLOC_001377"; transcript_id "TCONS_00002473"; exon_number "1"; oId "CUFF.1049.1"; class_code "u"; tss_id "TSS1888";
supercont1.1085	Cufflinks	exon	35257	35619	.	.	.	gene_id "XLOC_001378"; transcript_id "TCONS_00002474"; exon_number "1"; oId "CUFF.1050.2"; class_code "u"; tss_id "TSS1889";
supercont1.1085	Cufflinks	exon	35674	37350	.	.	.	gene_id "XLOC_001379"; transcript_id "TCONS_00002475"; exon_number "1"; oId "CUFF.1050.3"; class_code "u"; tss_id "TSS1890";
supercont1.1085	Cufflinks	exon	95266	95640	.	.	.	gene_id "XLOC_001380"; transcript_id "TCONS_00002476"; exon_number "1"; oId "CUFF.1055.1"; class_code "u"; tss_id "TSS1891";
supercont1.1085	Cufflinks	exon	97046	97419	.	.	.	gene_id "XLOC_001381"; transcript_id "TCONS_00002477"; exon_number "1"; oId "CUFF.1056.1"; class_code "u"; tss_id "TSS1892";
supercont1.1085	Cufflinks	exon	148159	150392	.	.	.	gene_id "XLOC_001382"; transcript_id "TCONS_00002478"; exon_number "1"; oId "CUFF.1060.1"; class_code "u"; tss_id "TSS1893";
supercont1.1085	Cufflinks	exon	154585	156672	.	.	.	gene_id "XLOC_001383"; transcript_id "TCONS_00002479"; exon_number "1"; oId "CUFF.1064.1"; class_code "u"; tss_id "TSS1894";
supercont1.1086	Cufflinks	exon	141504	141728	.	+	.	gene_id "XLOC_001384"; transcript_id "TCONS_00002480"; exon_number "1"; oId "CUFF.1069.1"; class_code "u"; tss_id "TSS1895";
supercont1.1086	Cufflinks	exon	141804	142661	.	+	.	gene_id "XLOC_001384"; transcript_id "TCONS_00002480"; exon_number "2"; oId "CUFF.1069.1"; class_code "u"; tss_id "TSS1895";
supercont1.1086	Cufflinks	exon	141556	141728	.	+	.	gene_id "XLOC_001384"; transcript_id "TCONS_00002481"; exon_number "1"; oId "CUFF.1069.2"; class_code "u"; tss_id "TSS1895";
supercont1.1086	Cufflinks	exon	141804	142004	.	+	.	gene_id "XLOC_001384"; transcript_id "TCONS_00002481"; exon_number "2"; oId "CUFF.1069.2"; class_code "u"; tss_id "TSS1895";
supercont1.1086	Cufflinks	exon	142888	143202	.	+	.	gene_id "XLOC_001384"; transcript_id "TCONS_00002481"; exon_number "3"; oId "CUFF.1069.2"; class_code "u"; tss_id "TSS1895";
supercont1.1086	Cufflinks	exon	97802	98135	.	-	.	gene_id "XLOC_001386"; transcript_id "TCONS_00002483"; exon_number "1"; oId "CUFF.1068.3"; class_code "u"; tss_id "TSS1897";
supercont1.1086	Cufflinks	exon	98418	98433	.	-	.	gene_id "XLOC_001386"; transcript_id "TCONS_00002483"; exon_number "2"; oId "CUFF.1068.3"; class_code "u"; tss_id "TSS1897";
supercont1.1086	Cufflinks	exon	97802	98306	.	-	.	gene_id "XLOC_001386"; transcript_id "TCONS_00002485"; exon_number "1"; oId "CUFF.1068.2"; class_code "u"; tss_id "TSS1897";
supercont1.1086	Cufflinks	exon	98418	98512	.	-	.	gene_id "XLOC_001386"; transcript_id "TCONS_00002485"; exon_number "2"; oId "CUFF.1068.2"; class_code "u"; tss_id "TSS1897";
supercont1.1086	Cufflinks	exon	97802	98322	.	-	.	gene_id "XLOC_001386"; transcript_id "TCONS_00002484"; exon_number "1"; oId "CUFF.1068.1"; class_code "u"; tss_id "TSS1897";
supercont1.1086	Cufflinks	exon	98418	98512	.	-	.	gene_id "XLOC_001386"; transcript_id "TCONS_00002484"; exon_number "2"; oId "CUFF.1068.1"; class_code "u"; tss_id "TSS1897";
supercont1.1086	Cufflinks	exon	164355	164706	.	.	.	gene_id "XLOC_001388"; transcript_id "TCONS_00002495"; exon_number "1"; oId "CUFF.1070.1"; class_code "u"; tss_id "TSS1902";
supercont1.1086	Cufflinks	exon	177041	178760	.	.	.	gene_id "XLOC_001389"; transcript_id "TCONS_00002496"; exon_number "1"; oId "CUFF.1071.1"; class_code "u"; tss_id "TSS1903";
supercont1.1087	Cufflinks	exon	161184	163721	.	.	.	gene_id "XLOC_001391"; transcript_id "TCONS_00002498"; exon_number "1"; oId "CUFF.1073.1"; class_code "u"; tss_id "TSS1905";
supercont1.1087	Cufflinks	exon	298117	298306	.	.	.	gene_id "XLOC_001392"; transcript_id "TCONS_00002499"; exon_number "1"; oId "CUFF.1074.1"; class_code "u"; tss_id "TSS1906";
supercont1.1089	Cufflinks	exon	111183	111295	.	+	.	gene_id "XLOC_001396"; transcript_id "TCONS_00002509"; exon_number "1"; oId "CUFF.1079.3"; class_code "u"; tss_id "TSS1913";
supercont1.1089	Cufflinks	exon	136795	136865	.	+	.	gene_id "XLOC_001396"; transcript_id "TCONS_00002509"; exon_number "2"; oId "CUFF.1079.3"; class_code "u"; tss_id "TSS1913";
supercont1.1089	Cufflinks	exon	143361	143454	.	+	.	gene_id "XLOC_001396"; transcript_id "TCONS_00002509"; exon_number "3"; oId "CUFF.1079.3"; class_code "u"; tss_id "TSS1913";
supercont1.1089	Cufflinks	exon	157729	158040	.	+	.	gene_id "XLOC_001396"; transcript_id "TCONS_00002509"; exon_number "4"; oId "CUFF.1079.3"; class_code "u"; tss_id "TSS1913";
supercont1.1089	Cufflinks	exon	165178	165977	.	+	.	gene_id "XLOC_001396"; transcript_id "TCONS_00002509"; exon_number "5"; oId "CUFF.1079.3"; class_code "u"; tss_id "TSS1913";
supercont1.1089	Cufflinks	exon	166688	167542	.	+	.	gene_id "XLOC_001396"; transcript_id "TCONS_00002509"; exon_number "6"; oId "CUFF.1079.3"; class_code "u"; tss_id "TSS1913";
supercont1.1089	Cufflinks	exon	59708	60132	.	.	.	gene_id "XLOC_001397"; transcript_id "TCONS_00002510"; exon_number "1"; oId "CUFF.1078.1"; class_code "u"; tss_id "TSS1914";
supercont1.109	Cufflinks	exon	961461	962376	.	+	.	gene_id "XLOC_001411"; transcript_id "TCONS_00002542"; exon_number "1"; oId "CUFF.1110.1"; class_code "u"; tss_id "TSS1939";
supercont1.109	Cufflinks	exon	961518	961821	.	+	.	gene_id "XLOC_001411"; transcript_id "TCONS_00002544"; exon_number "1"; oId "CUFF.1111.2"; class_code "u"; tss_id "TSS1939";
supercont1.109	Cufflinks	exon	962057	962254	.	+	.	gene_id "XLOC_001411"; transcript_id "TCONS_00002544"; exon_number "2"; oId "CUFF.1111.2"; class_code "u"; tss_id "TSS1939";
supercont1.109	Cufflinks	exon	1063366	1063461	.	+	.	gene_id "XLOC_001412"; transcript_id "TCONS_00002548"; exon_number "1"; oId "CUFF.1115.1"; class_code "u"; tss_id "TSS1942";
supercont1.109	Cufflinks	exon	1065299	1065408	.	+	.	gene_id "XLOC_001412"; transcript_id "TCONS_00002548"; exon_number "2"; oId "CUFF.1115.1"; class_code "u"; tss_id "TSS1942";
supercont1.109	Cufflinks	exon	1447570	1447707	.	+	.	gene_id "XLOC_001421"; transcript_id "TCONS_00002566"; exon_number "1"; oId "CUFF.1131.1"; class_code "u"; tss_id "TSS1955";
supercont1.109	Cufflinks	exon	1447773	1447846	.	+	.	gene_id "XLOC_001421"; transcript_id "TCONS_00002566"; exon_number "2"; oId "CUFF.1131.1"; class_code "u"; tss_id "TSS1955";
supercont1.109	Cufflinks	exon	1447903	1448283	.	+	.	gene_id "XLOC_001421"; transcript_id "TCONS_00002566"; exon_number "3"; oId "CUFF.1131.1"; class_code "u"; tss_id "TSS1955";
supercont1.109	Cufflinks	exon	1455887	1456026	.	+	.	gene_id "XLOC_001422"; transcript_id "TCONS_00002567"; exon_number "1"; oId "CUFF.1132.1"; class_code "u"; tss_id "TSS1956";
supercont1.109	Cufflinks	exon	1456092	1456165	.	+	.	gene_id "XLOC_001422"; transcript_id "TCONS_00002567"; exon_number "2"; oId "CUFF.1132.1"; class_code "u"; tss_id "TSS1956";
supercont1.109	Cufflinks	exon	1456222	1456284	.	+	.	gene_id "XLOC_001422"; transcript_id "TCONS_00002567"; exon_number "3"; oId "CUFF.1132.1"; class_code "u"; tss_id "TSS1956";
supercont1.109	Cufflinks	exon	2309997	2310492	.	-	.	gene_id "XLOC_001454"; transcript_id "TCONS_00002660"; exon_number "1"; oId "CUFF.1146.2"; class_code "u"; tss_id "TSS2009";
supercont1.109	Cufflinks	exon	2312774	2313064	.	-	.	gene_id "XLOC_001454"; transcript_id "TCONS_00002660"; exon_number "2"; oId "CUFF.1146.2"; class_code "u"; tss_id "TSS2009";
supercont1.109	Cufflinks	exon	2309997	2310492	.	-	.	gene_id "XLOC_001454"; transcript_id "TCONS_00002661"; exon_number "1"; oId "CUFF.1146.1"; class_code "u"; tss_id "TSS2010";
supercont1.109	Cufflinks	exon	2314923	2315128	.	-	.	gene_id "XLOC_001454"; transcript_id "TCONS_00002661"; exon_number "2"; oId "CUFF.1146.1"; class_code "u"; tss_id "TSS2010";
supercont1.109	Cufflinks	exon	2313646	2314852	.	-	.	gene_id "XLOC_001454"; transcript_id "TCONS_00002662"; exon_number "1"; oId "CUFF.1146.3"; class_code "u"; tss_id "TSS2010";
supercont1.109	Cufflinks	exon	2314923	2315127	.	-	.	gene_id "XLOC_001454"; transcript_id "TCONS_00002662"; exon_number "2"; oId "CUFF.1146.3"; class_code "u"; tss_id "TSS2010";
supercont1.109	Cufflinks	exon	87378	90214	.	.	.	gene_id "XLOC_001457"; transcript_id "TCONS_00002670"; exon_number "1"; oId "CUFF.1081.1"; class_code "u"; tss_id "TSS2017";
supercont1.109	Cufflinks	exon	90293	90688	.	.	.	gene_id "XLOC_001458"; transcript_id "TCONS_00002671"; exon_number "1"; oId "CUFF.1082.1"; class_code "u"; tss_id "TSS2018";
supercont1.109	Cufflinks	exon	90862	91892	.	.	.	gene_id "XLOC_001459"; transcript_id "TCONS_00002672"; exon_number "1"; oId "CUFF.1083.1"; class_code "u"; tss_id "TSS2019";
supercont1.109	Cufflinks	exon	95301	95487	.	.	.	gene_id "XLOC_001460"; transcript_id "TCONS_00002673"; exon_number "1"; oId "CUFF.1084.1"; class_code "u"; tss_id "TSS2020";
supercont1.109	Cufflinks	exon	101081	101555	.	.	.	gene_id "XLOC_001461"; transcript_id "TCONS_00002674"; exon_number "1"; oId "CUFF.1085.1"; class_code "u"; tss_id "TSS2021";
supercont1.109	Cufflinks	exon	107052	107691	.	.	.	gene_id "XLOC_001462"; transcript_id "TCONS_00002675"; exon_number "1"; oId "CUFF.1086.1"; class_code "u"; tss_id "TSS2022";
supercont1.109	Cufflinks	exon	131416	132019	.	.	.	gene_id "XLOC_001463"; transcript_id "TCONS_00002676"; exon_number "1"; oId "CUFF.1087.1"; class_code "u"; tss_id "TSS2023";
supercont1.109	Cufflinks	exon	307068	307686	.	.	.	gene_id "XLOC_001464"; transcript_id "TCONS_00002677"; exon_number "1"; oId "CUFF.1092.1"; class_code "u"; tss_id "TSS2024";
supercont1.109	Cufflinks	exon	461486	462334	.	.	.	gene_id "XLOC_001465"; transcript_id "TCONS_00002678"; exon_number "1"; oId "CUFF.1100.1"; class_code "u"; tss_id "TSS2025";
supercont1.109	Cufflinks	exon	463101	464345	.	.	.	gene_id "XLOC_001466"; transcript_id "TCONS_00002679"; exon_number "1"; oId "CUFF.1102.1"; class_code "u"; tss_id "TSS2026";
supercont1.109	Cufflinks	exon	963684	964024	.	.	.	gene_id "XLOC_001467"; transcript_id "TCONS_00002680"; exon_number "1"; oId "CUFF.1112.1"; class_code "u"; tss_id "TSS2027";
supercont1.109	Cufflinks	exon	967075	967582	.	.	.	gene_id "XLOC_001468"; transcript_id "TCONS_00002681"; exon_number "1"; oId "CUFF.1113.1"; class_code "u"; tss_id "TSS2028";
supercont1.109	Cufflinks	exon	1063069	1063279	.	.	.	gene_id "XLOC_001469"; transcript_id "TCONS_00002682"; exon_number "1"; oId "CUFF.1114.1"; class_code "u"; tss_id "TSS2029";
supercont1.109	Cufflinks	exon	1210326	1212568	.	.	.	gene_id "XLOC_001470"; transcript_id "TCONS_00002683"; exon_number "1"; oId "CUFF.1122.2"; class_code "u"; tss_id "TSS2030";
supercont1.109	Cufflinks	exon	1212758	1213453	.	.	.	gene_id "XLOC_001471"; transcript_id "TCONS_00002684"; exon_number "1"; oId "CUFF.1123.1"; class_code "u"; tss_id "TSS2031";
supercont1.109	Cufflinks	exon	1228686	1229185	.	.	.	gene_id "XLOC_001472"; transcript_id "TCONS_00002685"; exon_number "1"; oId "CUFF.1126.1"; class_code "u"; tss_id "TSS2032";
supercont1.109	Cufflinks	exon	1249713	1250005	.	.	.	gene_id "XLOC_001473"; transcript_id "TCONS_00002686"; exon_number "1"; oId "CUFF.1127.1"; class_code "u"; tss_id "TSS2033";
supercont1.109	Cufflinks	exon	1277645	1277846	.	.	.	gene_id "XLOC_001474"; transcript_id "TCONS_00002687"; exon_number "1"; oId "CUFF.1129.1"; class_code "u"; tss_id "TSS2034";
supercont1.109	Cufflinks	exon	1905490	1906054	.	.	.	gene_id "XLOC_001475"; transcript_id "TCONS_00002688"; exon_number "1"; oId "CUFF.1141.1"; class_code "u"; tss_id "TSS2035";
supercont1.109	Cufflinks	exon	2163814	2163904	.	.	.	gene_id "XLOC_001476"; transcript_id "TCONS_00002689"; exon_number "1"; oId "CUFF.1145.1"; class_code "u"; tss_id "TSS2036";
supercont1.109	Cufflinks	exon	2310751	2311007	.	.	.	gene_id "XLOC_001477"; transcript_id "TCONS_00002690"; exon_number "1"; oId "CUFF.1147.1"; class_code "u"; tss_id "TSS2037";
supercont1.109	Cufflinks	exon	2311269	2311714	.	.	.	gene_id "XLOC_001478"; transcript_id "TCONS_00002691"; exon_number "1"; oId "CUFF.1148.1"; class_code "u"; tss_id "TSS2038";
supercont1.109	Cufflinks	exon	2315554	2315856	.	.	.	gene_id "XLOC_001479"; transcript_id "TCONS_00002692"; exon_number "1"; oId "CUFF.1149.1"; class_code "u"; tss_id "TSS2039";
supercont1.109	Cufflinks	exon	2703057	2703542	.	.	.	gene_id "XLOC_001480"; transcript_id "TCONS_00002693"; exon_number "1"; oId "CUFF.1152.1"; class_code "u"; tss_id "TSS2040";
supercont1.1090	Cufflinks	exon	78428	78859	.	.	.	gene_id "XLOC_001486"; transcript_id "TCONS_00002718"; exon_number "1"; oId "CUFF.1155.1"; class_code "u"; tss_id "TSS2054";
supercont1.1091	Cufflinks	exon	31920	32276	.	.	.	gene_id "XLOC_001490"; transcript_id "TCONS_00002726"; exon_number "1"; oId "CUFF.1160.1"; class_code "u"; tss_id "TSS2061";
supercont1.1092	Cufflinks	exon	69479	69597	.	-	.	gene_id "XLOC_001491"; transcript_id "TCONS_00002727"; exon_number "1"; oId "CUFF.1163.1"; class_code "u"; tss_id "TSS2062";
supercont1.1092	Cufflinks	exon	170024	171046	.	-	.	gene_id "XLOC_001491"; transcript_id "TCONS_00002727"; exon_number "2"; oId "CUFF.1163.1"; class_code "u"; tss_id "TSS2062";
supercont1.1092	Cufflinks	exon	171786	172427	.	-	.	gene_id "XLOC_001491"; transcript_id "TCONS_00002727"; exon_number "3"; oId "CUFF.1163.1"; class_code "u"; tss_id "TSS2062";
supercont1.1093	Cufflinks	exon	224400	224649	.	.	.	gene_id "XLOC_001495"; transcript_id "TCONS_00002736"; exon_number "1"; oId "CUFF.1166.1"; class_code "u"; tss_id "TSS2068";
supercont1.1094	Cufflinks	exon	164149	164279	.	+	.	gene_id "XLOC_001498"; transcript_id "TCONS_00002743"; exon_number "1"; oId "CUFF.1170.1"; class_code "u"; tss_id "TSS2075";
supercont1.1094	Cufflinks	exon	164341	164568	.	+	.	gene_id "XLOC_001498"; transcript_id "TCONS_00002743"; exon_number "2"; oId "CUFF.1170.1"; class_code "u"; tss_id "TSS2075";
supercont1.1094	Cufflinks	exon	202179	202705	.	+	.	gene_id "XLOC_001500"; transcript_id "TCONS_00002746"; exon_number "1"; oId "CUFF.1173.1"; class_code "u"; tss_id "TSS2078";
supercont1.1094	Cufflinks	exon	202777	203117	.	+	.	gene_id "XLOC_001500"; transcript_id "TCONS_00002746"; exon_number "2"; oId "CUFF.1173.1"; class_code "u"; tss_id "TSS2078";
supercont1.1094	Cufflinks	exon	214883	216298	.	-	.	gene_id "XLOC_001504"; transcript_id "TCONS_00002756"; exon_number "1"; oId "CUFF.1176.1"; class_code "u"; tss_id "TSS2087";
supercont1.1094	Cufflinks	exon	163836	164081	.	.	.	gene_id "XLOC_001507"; transcript_id "TCONS_00002760"; exon_number "1"; oId "CUFF.1169.1"; class_code "u"; tss_id "TSS2091";
supercont1.1094	Cufflinks	exon	204617	205951	.	.	.	gene_id "XLOC_001508"; transcript_id "TCONS_00002761"; exon_number "1"; oId "CUFF.1174.1"; class_code "u"; tss_id "TSS2092";
supercont1.1095	Cufflinks	exon	72427	72528	.	+	.	gene_id "XLOC_001511"; transcript_id "TCONS_00002764"; exon_number "1"; oId "CUFF.1182.1"; class_code "u"; tss_id "TSS2095";
supercont1.1095	Cufflinks	exon	75907	77366	.	+	.	gene_id "XLOC_001511"; transcript_id "TCONS_00002764"; exon_number "2"; oId "CUFF.1182.1"; class_code "u"; tss_id "TSS2095";
supercont1.1095	Cufflinks	exon	77446	80745	.	+	.	gene_id "XLOC_001512"; transcript_id "TCONS_00002765"; exon_number "1"; oId "CUFF.1183.1"; class_code "u"; tss_id "TSS2096";
supercont1.1095	Cufflinks	exon	80810	80991	.	+	.	gene_id "XLOC_001512"; transcript_id "TCONS_00002765"; exon_number "2"; oId "CUFF.1183.1"; class_code "u"; tss_id "TSS2096";
supercont1.1095	Cufflinks	exon	86170	87515	.	+	.	gene_id "XLOC_001513"; transcript_id "TCONS_00002766"; exon_number "1"; oId "CUFF.1184.1"; class_code "u"; tss_id "TSS2097";
supercont1.1095	Cufflinks	exon	86299	86603	.	+	.	gene_id "XLOC_001513"; transcript_id "TCONS_00002767"; exon_number "1"; oId "CUFF.1185.1"; class_code "u"; tss_id "TSS2098";
supercont1.1095	Cufflinks	exon	87073	87482	.	+	.	gene_id "XLOC_001513"; transcript_id "TCONS_00002767"; exon_number "2"; oId "CUFF.1185.1"; class_code "u"; tss_id "TSS2098";
supercont1.1095	Cufflinks	exon	17602	17895	.	-	.	gene_id "XLOC_001517"; transcript_id "TCONS_00002775"; exon_number "1"; oId "CUFF.1181.1"; class_code "u"; tss_id "TSS2103";
supercont1.1095	Cufflinks	exon	179918	180413	.	.	.	gene_id "XLOC_001522"; transcript_id "TCONS_00002780"; exon_number "1"; oId "CUFF.1186.1"; class_code "u"; tss_id "TSS2109";
supercont1.1096	Cufflinks	exon	156827	157038	.	-	.	gene_id "XLOC_001525"; transcript_id "TCONS_00002784"; exon_number "1"; oId "CUFF.1190.1"; class_code "u"; tss_id "TSS2113";
supercont1.1096	Cufflinks	exon	157122	157438	.	-	.	gene_id "XLOC_001525"; transcript_id "TCONS_00002784"; exon_number "2"; oId "CUFF.1190.1"; class_code "u"; tss_id "TSS2113";
supercont1.1096	Cufflinks	exon	161878	162565	.	.	.	gene_id "XLOC_001526"; transcript_id "TCONS_00002785"; exon_number "1"; oId "CUFF.1191.1"; class_code "u"; tss_id "TSS2114";
supercont1.1096	Cufflinks	exon	260366	260944	.	.	.	gene_id "XLOC_001527"; transcript_id "TCONS_00002786"; exon_number "1"; oId "CUFF.1192.1"; class_code "u"; tss_id "TSS2115";
supercont1.1097	Cufflinks	exon	201074	201146	.	+	.	gene_id "XLOC_001528"; transcript_id "TCONS_00002787"; exon_number "1"; oId "CUFF.1194.1"; class_code "u"; tss_id "TSS2116";
supercont1.1097	Cufflinks	exon	201223	201361	.	+	.	gene_id "XLOC_001528"; transcript_id "TCONS_00002787"; exon_number "2"; oId "CUFF.1194.1"; class_code "u"; tss_id "TSS2116";
supercont1.1097	Cufflinks	exon	9763	10188	.	.	.	gene_id "XLOC_001531"; transcript_id "TCONS_00002790"; exon_number "1"; oId "CUFF.1193.1"; class_code "u"; tss_id "TSS2119";
supercont1.1098	Cufflinks	exon	241070	241158	.	.	.	gene_id "XLOC_001532"; transcript_id "TCONS_00002791"; exon_number "1"; oId "CUFF.1195.1"; class_code "u"; tss_id "TSS2120";
supercont1.1099	Cufflinks	exon	108376	109016	.	-	.	gene_id "XLOC_001534"; transcript_id "TCONS_00002795"; exon_number "1"; oId "CUFF.1197.1"; class_code "u"; tss_id "TSS2123";
supercont1.1099	Cufflinks	exon	109094	109176	.	-	.	gene_id "XLOC_001534"; transcript_id "TCONS_00002795"; exon_number "2"; oId "CUFF.1197.1"; class_code "u"; tss_id "TSS2123";
supercont1.1099	Cufflinks	exon	150222	150249	.	-	.	gene_id "XLOC_001535"; transcript_id "TCONS_00002796"; exon_number "1"; oId "CUFF.1198.1"; class_code "u"; tss_id "TSS2124";
supercont1.1099	Cufflinks	exon	151894	152092	.	-	.	gene_id "XLOC_001535"; transcript_id "TCONS_00002796"; exon_number "2"; oId "CUFF.1198.1"; class_code "u"; tss_id "TSS2124";
supercont1.1099	Cufflinks	exon	152402	152578	.	-	.	gene_id "XLOC_001535"; transcript_id "TCONS_00002796"; exon_number "3"; oId "CUFF.1198.1"; class_code "u"; tss_id "TSS2124";
supercont1.1099	Cufflinks	exon	150222	150249	.	-	.	gene_id "XLOC_001535"; transcript_id "TCONS_00002797"; exon_number "1"; oId "CUFF.1198.2"; class_code "u"; tss_id "TSS2124";
supercont1.1099	Cufflinks	exon	151894	152674	.	-	.	gene_id "XLOC_001535"; transcript_id "TCONS_00002797"; exon_number "2"; oId "CUFF.1198.2"; class_code "u"; tss_id "TSS2124";
supercont1.1099	Cufflinks	exon	151476	152092	.	-	.	gene_id "XLOC_001535"; transcript_id "TCONS_00002798"; exon_number "1"; oId "CUFF.1198.3"; class_code "u"; tss_id "TSS2124";
supercont1.1099	Cufflinks	exon	152402	152578	.	-	.	gene_id "XLOC_001535"; transcript_id "TCONS_00002798"; exon_number "2"; oId "CUFF.1198.3"; class_code "u"; tss_id "TSS2124";
supercont1.11	Cufflinks	exon	1954909	1955237	.	+	.	gene_id "XLOC_001541"; transcript_id "TCONS_00002825"; exon_number "1"; oId "CUFF.1213.2"; class_code "u"; tss_id "TSS2137";
supercont1.11	Cufflinks	exon	1955931	1956087	.	+	.	gene_id "XLOC_001541"; transcript_id "TCONS_00002825"; exon_number "2"; oId "CUFF.1213.2"; class_code "u"; tss_id "TSS2137";
supercont1.11	Cufflinks	exon	1957390	1957590	.	+	.	gene_id "XLOC_001541"; transcript_id "TCONS_00002825"; exon_number "3"; oId "CUFF.1213.2"; class_code "u"; tss_id "TSS2137";
supercont1.11	Cufflinks	exon	1965668	1965751	.	+	.	gene_id "XLOC_001541"; transcript_id "TCONS_00002825"; exon_number "4"; oId "CUFF.1213.2"; class_code "u"; tss_id "TSS2137";
supercont1.11	Cufflinks	exon	1966371	1967651	.	+	.	gene_id "XLOC_001541"; transcript_id "TCONS_00002825"; exon_number "5"; oId "CUFF.1213.2"; class_code "u"; tss_id "TSS2137";
supercont1.11	Cufflinks	exon	1954909	1956087	.	+	.	gene_id "XLOC_001541"; transcript_id "TCONS_00002824"; exon_number "1"; oId "CUFF.1213.1"; class_code "u"; tss_id "TSS2137";
supercont1.11	Cufflinks	exon	1957390	1957590	.	+	.	gene_id "XLOC_001541"; transcript_id "TCONS_00002824"; exon_number "2"; oId "CUFF.1213.1"; class_code "u"; tss_id "TSS2137";
supercont1.11	Cufflinks	exon	1965668	1965751	.	+	.	gene_id "XLOC_001541"; transcript_id "TCONS_00002824"; exon_number "3"; oId "CUFF.1213.1"; class_code "u"; tss_id "TSS2137";
supercont1.11	Cufflinks	exon	1966371	1967651	.	+	.	gene_id "XLOC_001541"; transcript_id "TCONS_00002824"; exon_number "4"; oId "CUFF.1213.1"; class_code "u"; tss_id "TSS2137";
supercont1.11	Cufflinks	exon	1954951	1956087	.	+	.	gene_id "XLOC_001541"; transcript_id "TCONS_00002827"; exon_number "1"; oId "CUFF.1213.5"; class_code "u"; tss_id "TSS2137";
supercont1.11	Cufflinks	exon	1957390	1957814	.	+	.	gene_id "XLOC_001541"; transcript_id "TCONS_00002827"; exon_number "2"; oId "CUFF.1213.5"; class_code "u"; tss_id "TSS2137";
supercont1.11	Cufflinks	exon	1954951	1955237	.	+	.	gene_id "XLOC_001541"; transcript_id "TCONS_00002826"; exon_number "1"; oId "CUFF.1213.4"; class_code "u"; tss_id "TSS2137";
supercont1.11	Cufflinks	exon	1955931	1956087	.	+	.	gene_id "XLOC_001541"; transcript_id "TCONS_00002826"; exon_number "2"; oId "CUFF.1213.4"; class_code "u"; tss_id "TSS2137";
supercont1.11	Cufflinks	exon	1957390	1957814	.	+	.	gene_id "XLOC_001541"; transcript_id "TCONS_00002826"; exon_number "3"; oId "CUFF.1213.4"; class_code "u"; tss_id "TSS2137";
supercont1.11	Cufflinks	exon	1954951	1955237	.	+	.	gene_id "XLOC_001541"; transcript_id "TCONS_00002829"; exon_number "1"; oId "CUFF.1213.6"; class_code "u"; tss_id "TSS2137";
supercont1.11	Cufflinks	exon	1955931	1956087	.	+	.	gene_id "XLOC_001541"; transcript_id "TCONS_00002829"; exon_number "2"; oId "CUFF.1213.6"; class_code "u"; tss_id "TSS2137";
supercont1.11	Cufflinks	exon	1957390	1957590	.	+	.	gene_id "XLOC_001541"; transcript_id "TCONS_00002829"; exon_number "3"; oId "CUFF.1213.6"; class_code "u"; tss_id "TSS2137";
supercont1.11	Cufflinks	exon	1964886	1965751	.	+	.	gene_id "XLOC_001541"; transcript_id "TCONS_00002829"; exon_number "4"; oId "CUFF.1213.6"; class_code "u"; tss_id "TSS2137";
supercont1.11	Cufflinks	exon	1966371	1967651	.	+	.	gene_id "XLOC_001541"; transcript_id "TCONS_00002829"; exon_number "5"; oId "CUFF.1213.6"; class_code "u"; tss_id "TSS2137";
supercont1.11	Cufflinks	exon	1954951	1955237	.	+	.	gene_id "XLOC_001541"; transcript_id "TCONS_00002828"; exon_number "1"; oId "CUFF.1213.3"; class_code "u"; tss_id "TSS2137";
supercont1.11	Cufflinks	exon	1955931	1956087	.	+	.	gene_id "XLOC_001541"; transcript_id "TCONS_00002828"; exon_number "2"; oId "CUFF.1213.3"; class_code "u"; tss_id "TSS2137";
supercont1.11	Cufflinks	exon	1957390	1957590	.	+	.	gene_id "XLOC_001541"; transcript_id "TCONS_00002828"; exon_number "3"; oId "CUFF.1213.3"; class_code "u"; tss_id "TSS2137";
supercont1.11	Cufflinks	exon	1964886	1965219	.	+	.	gene_id "XLOC_001541"; transcript_id "TCONS_00002828"; exon_number "4"; oId "CUFF.1213.3"; class_code "u"; tss_id "TSS2137";
supercont1.11	Cufflinks	exon	1965668	1965751	.	+	.	gene_id "XLOC_001541"; transcript_id "TCONS_00002828"; exon_number "5"; oId "CUFF.1213.3"; class_code "u"; tss_id "TSS2137";
supercont1.11	Cufflinks	exon	1966371	1967651	.	+	.	gene_id "XLOC_001541"; transcript_id "TCONS_00002828"; exon_number "6"; oId "CUFF.1213.3"; class_code "u"; tss_id "TSS2137";
supercont1.11	Cufflinks	exon	1963675	1965751	.	+	.	gene_id "XLOC_001541"; transcript_id "TCONS_00002830"; exon_number "1"; oId "CUFF.1213.7"; class_code "u"; tss_id "TSS2138";
supercont1.11	Cufflinks	exon	1966371	1967651	.	+	.	gene_id "XLOC_001541"; transcript_id "TCONS_00002830"; exon_number "2"; oId "CUFF.1213.7"; class_code "u"; tss_id "TSS2138";
supercont1.11	Cufflinks	exon	2664658	2664785	.	+	.	gene_id "XLOC_001544"; transcript_id "TCONS_00002844"; exon_number "1"; oId "CUFF.1231.1"; class_code "u"; tss_id "TSS2147";
supercont1.11	Cufflinks	exon	2675714	2679230	.	+	.	gene_id "XLOC_001544"; transcript_id "TCONS_00002844"; exon_number "2"; oId "CUFF.1231.1"; class_code "u"; tss_id "TSS2147";
supercont1.11	Cufflinks	exon	1601016	1601393	.	-	.	gene_id "XLOC_001562"; transcript_id "TCONS_00002894"; exon_number "1"; oId "CUFF.1210.1"; class_code "u"; tss_id "TSS2182";
supercont1.11	Cufflinks	exon	1601462	1601943	.	-	.	gene_id "XLOC_001562"; transcript_id "TCONS_00002894"; exon_number "2"; oId "CUFF.1210.1"; class_code "u"; tss_id "TSS2182";
supercont1.11	Cufflinks	exon	2157975	2158768	.	-	.	gene_id "XLOC_001564"; transcript_id "TCONS_00002898"; exon_number "1"; oId "CUFF.1226.1"; class_code "u"; tss_id "TSS2185";
supercont1.11	Cufflinks	exon	2203425	2203444	.	-	.	gene_id "XLOC_001564"; transcript_id "TCONS_00002898"; exon_number "2"; oId "CUFF.1226.1"; class_code "u"; tss_id "TSS2185";
supercont1.11	Cufflinks	exon	3574236	3574372	.	-	.	gene_id "XLOC_001568"; transcript_id "TCONS_00002905"; exon_number "1"; oId "CUFF.1236.1"; class_code "u"; tss_id "TSS2190";
supercont1.11	Cufflinks	exon	3574940	3575836	.	-	.	gene_id "XLOC_001568"; transcript_id "TCONS_00002905"; exon_number "2"; oId "CUFF.1236.1"; class_code "u"; tss_id "TSS2190";
supercont1.11	Cufflinks	exon	3574587	3575836	.	-	.	gene_id "XLOC_001568"; transcript_id "TCONS_00002906"; exon_number "1"; oId "CUFF.1237.1"; class_code "u"; tss_id "TSS2190";
supercont1.11	Cufflinks	exon	15979	17310	.	.	.	gene_id "XLOC_001575"; transcript_id "TCONS_00002927"; exon_number "1"; oId "CUFF.1199.1"; class_code "u"; tss_id "TSS2202";
supercont1.11	Cufflinks	exon	27391	27590	.	.	.	gene_id "XLOC_001576"; transcript_id "TCONS_00002928"; exon_number "1"; oId "CUFF.1200.1"; class_code "u"; tss_id "TSS2203";
supercont1.11	Cufflinks	exon	819805	819916	.	.	.	gene_id "XLOC_001577"; transcript_id "TCONS_00002929"; exon_number "1"; oId "CUFF.1204.1"; class_code "u"; tss_id "TSS2204";
supercont1.11	Cufflinks	exon	883043	883265	.	.	.	gene_id "XLOC_001578"; transcript_id "TCONS_00002930"; exon_number "1"; oId "CUFF.1205.1"; class_code "u"; tss_id "TSS2205";
supercont1.11	Cufflinks	exon	1437029	1441633	.	.	.	gene_id "XLOC_001579"; transcript_id "TCONS_00002931"; exon_number "1"; oId "CUFF.1207.1"; class_code "u"; tss_id "TSS2206";
supercont1.11	Cufflinks	exon	1442651	1455522	.	.	.	gene_id "XLOC_001580"; transcript_id "TCONS_00002932"; exon_number "1"; oId "CUFF.1208.1"; class_code "u"; tss_id "TSS2207";
supercont1.11	Cufflinks	exon	1502536	1502895	.	.	.	gene_id "XLOC_001581"; transcript_id "TCONS_00002933"; exon_number "1"; oId "CUFF.1209.1"; class_code "u"; tss_id "TSS2208";
supercont1.11	Cufflinks	exon	1714964	1715153	.	.	.	gene_id "XLOC_001582"; transcript_id "TCONS_00002934"; exon_number "1"; oId "CUFF.1211.1"; class_code "u"; tss_id "TSS2209";
supercont1.11	Cufflinks	exon	1929252	1929308	.	.	.	gene_id "XLOC_001583"; transcript_id "TCONS_00002935"; exon_number "1"; oId "CUFF.1212.1"; class_code "u"; tss_id "TSS2210";
supercont1.11	Cufflinks	exon	1959044	1959334	.	.	.	gene_id "XLOC_001584"; transcript_id "TCONS_00002936"; exon_number "1"; oId "CUFF.1214.1"; class_code "u"; tss_id "TSS2211";
supercont1.11	Cufflinks	exon	1959677	1959889	.	.	.	gene_id "XLOC_001585"; transcript_id "TCONS_00002937"; exon_number "1"; oId "CUFF.1215.1"; class_code "u"; tss_id "TSS2212";
supercont1.11	Cufflinks	exon	1960174	1960939	.	.	.	gene_id "XLOC_001586"; transcript_id "TCONS_00002938"; exon_number "1"; oId "CUFF.1216.1"; class_code "u"; tss_id "TSS2213";
supercont1.11	Cufflinks	exon	1961100	1961341	.	.	.	gene_id "XLOC_001587"; transcript_id "TCONS_00002939"; exon_number "1"; oId "CUFF.1217.1"; class_code "u"; tss_id "TSS2214";
supercont1.11	Cufflinks	exon	1961555	1963445	.	.	.	gene_id "XLOC_001588"; transcript_id "TCONS_00002940"; exon_number "1"; oId "CUFF.1218.1"; class_code "u"; tss_id "TSS2215";
supercont1.11	Cufflinks	exon	2027823	2029119	.	.	.	gene_id "XLOC_001589"; transcript_id "TCONS_00002941"; exon_number "1"; oId "CUFF.1220.1"; class_code "u"; tss_id "TSS2216";
supercont1.11	Cufflinks	exon	2029201	2030200	.	.	.	gene_id "XLOC_001590"; transcript_id "TCONS_00002942"; exon_number "1"; oId "CUFF.1221.1"; class_code "u"; tss_id "TSS2217";
supercont1.11	Cufflinks	exon	2030297	2030743	.	.	.	gene_id "XLOC_001591"; transcript_id "TCONS_00002943"; exon_number "1"; oId "CUFF.1222.1"; class_code "u"; tss_id "TSS2218";
supercont1.11	Cufflinks	exon	2030893	2031257	.	.	.	gene_id "XLOC_001592"; transcript_id "TCONS_00002944"; exon_number "1"; oId "CUFF.1223.1"; class_code "u"; tss_id "TSS2219";
supercont1.11	Cufflinks	exon	2031709	2033243	.	.	.	gene_id "XLOC_001593"; transcript_id "TCONS_00002945"; exon_number "1"; oId "CUFF.1224.1"; class_code "u"; tss_id "TSS2220";
supercont1.11	Cufflinks	exon	2069291	2070346	.	.	.	gene_id "XLOC_001594"; transcript_id "TCONS_00002946"; exon_number "1"; oId "CUFF.1227.1"; class_code "u"; tss_id "TSS2221";
supercont1.11	Cufflinks	exon	2326849	2327704	.	.	.	gene_id "XLOC_001595"; transcript_id "TCONS_00002947"; exon_number "1"; oId "CUFF.1229.1"; class_code "u"; tss_id "TSS2222";
supercont1.11	Cufflinks	exon	3000036	3000079	.	.	.	gene_id "XLOC_001596"; transcript_id "TCONS_00002948"; exon_number "1"; oId "CUFF.1232.1"; class_code "u"; tss_id "TSS2223";
supercont1.11	Cufflinks	exon	3116692	3117008	.	.	.	gene_id "XLOC_001597"; transcript_id "TCONS_00002949"; exon_number "1"; oId "CUFF.1233.1"; class_code "u"; tss_id "TSS2224";
supercont1.11	Cufflinks	exon	3578933	3579225	.	.	.	gene_id "XLOC_001598"; transcript_id "TCONS_00002950"; exon_number "1"; oId "CUFF.1238.1"; class_code "u"; tss_id "TSS2225";
supercont1.11	Cufflinks	exon	3741223	3741880	.	.	.	gene_id "XLOC_001599"; transcript_id "TCONS_00002951"; exon_number "1"; oId "CUFF.1244.1"; class_code "u"; tss_id "TSS2226";
supercont1.11	Cufflinks	exon	3842336	3842466	.	.	.	gene_id "XLOC_001600"; transcript_id "TCONS_00002952"; exon_number "1"; oId "CUFF.1247.1"; class_code "u"; tss_id "TSS2227";
supercont1.11	Cufflinks	exon	3842550	3843348	.	.	.	gene_id "XLOC_001601"; transcript_id "TCONS_00002953"; exon_number "1"; oId "CUFF.1248.1"; class_code "u"; tss_id "TSS2228";
supercont1.11	Cufflinks	exon	3917826	3917939	.	.	.	gene_id "XLOC_001602"; transcript_id "TCONS_00002954"; exon_number "1"; oId "CUFF.1251.1"; class_code "u"; tss_id "TSS2229";
supercont1.11	Cufflinks	exon	4080759	4082740	.	.	.	gene_id "XLOC_001603"; transcript_id "TCONS_00002955"; exon_number "1"; oId "CUFF.1255.1"; class_code "u"; tss_id "TSS2230";
supercont1.11	Cufflinks	exon	4390954	4391235	.	.	.	gene_id "XLOC_001604"; transcript_id "TCONS_00002956"; exon_number "1"; oId "CUFF.1268.1"; class_code "u"; tss_id "TSS2231";
supercont1.11	Cufflinks	exon	4450235	4450744	.	.	.	gene_id "XLOC_001605"; transcript_id "TCONS_00002957"; exon_number "1"; oId "CUFF.1269.1"; class_code "u"; tss_id "TSS2232";
supercont1.11	Cufflinks	exon	4517358	4517569	.	.	.	gene_id "XLOC_001606"; transcript_id "TCONS_00002958"; exon_number "1"; oId "CUFF.1270.1"; class_code "u"; tss_id "TSS2233";
supercont1.110	Cufflinks	exon	201129	201232	.	+	.	gene_id "XLOC_001609"; transcript_id "TCONS_00002965"; exon_number "1"; oId "CUFF.1275.3"; class_code "u"; tss_id "TSS2237";
supercont1.110	Cufflinks	exon	202305	202636	.	+	.	gene_id "XLOC_001609"; transcript_id "TCONS_00002965"; exon_number "2"; oId "CUFF.1275.3"; class_code "u"; tss_id "TSS2237";
supercont1.110	Cufflinks	exon	201129	201293	.	+	.	gene_id "XLOC_001609"; transcript_id "TCONS_00002967"; exon_number "1"; oId "CUFF.1275.5"; class_code "u"; tss_id "TSS2237";
supercont1.110	Cufflinks	exon	202305	202636	.	+	.	gene_id "XLOC_001609"; transcript_id "TCONS_00002967"; exon_number "2"; oId "CUFF.1275.5"; class_code "u"; tss_id "TSS2237";
supercont1.110	Cufflinks	exon	201129	201257	.	+	.	gene_id "XLOC_001609"; transcript_id "TCONS_00002969"; exon_number "1"; oId "CUFF.1275.7"; class_code "u"; tss_id "TSS2237";
supercont1.110	Cufflinks	exon	202284	202636	.	+	.	gene_id "XLOC_001609"; transcript_id "TCONS_00002969"; exon_number "2"; oId "CUFF.1275.7"; class_code "u"; tss_id "TSS2237";
supercont1.110	Cufflinks	exon	201129	201228	.	+	.	gene_id "XLOC_001609"; transcript_id "TCONS_00002968"; exon_number "1"; oId "CUFF.1275.6"; class_code "u"; tss_id "TSS2237";
supercont1.110	Cufflinks	exon	202305	202636	.	+	.	gene_id "XLOC_001609"; transcript_id "TCONS_00002968"; exon_number "2"; oId "CUFF.1275.6"; class_code "u"; tss_id "TSS2237";
supercont1.110	Cufflinks	exon	201129	201266	.	+	.	gene_id "XLOC_001609"; transcript_id "TCONS_00002966"; exon_number "1"; oId "CUFF.1275.4"; class_code "u"; tss_id "TSS2237";
supercont1.110	Cufflinks	exon	202305	202636	.	+	.	gene_id "XLOC_001609"; transcript_id "TCONS_00002966"; exon_number "2"; oId "CUFF.1275.4"; class_code "u"; tss_id "TSS2237";
supercont1.110	Cufflinks	exon	201129	201198	.	+	.	gene_id "XLOC_001609"; transcript_id "TCONS_00002964"; exon_number "1"; oId "CUFF.1275.2"; class_code "u"; tss_id "TSS2237";
supercont1.110	Cufflinks	exon	202305	202636	.	+	.	gene_id "XLOC_001609"; transcript_id "TCONS_00002964"; exon_number "2"; oId "CUFF.1275.2"; class_code "u"; tss_id "TSS2237";
supercont1.110	Cufflinks	exon	201129	201257	.	+	.	gene_id "XLOC_001609"; transcript_id "TCONS_00002963"; exon_number "1"; oId "CUFF.1275.1"; class_code "u"; tss_id "TSS2237";
supercont1.110	Cufflinks	exon	202305	202636	.	+	.	gene_id "XLOC_001609"; transcript_id "TCONS_00002963"; exon_number "2"; oId "CUFF.1275.1"; class_code "u"; tss_id "TSS2237";
supercont1.110	Cufflinks	exon	201936	202690	.	+	.	gene_id "XLOC_001609"; transcript_id "TCONS_00002970"; exon_number "1"; oId "CUFF.1276.1"; class_code "u"; tss_id "TSS2238";
supercont1.110	Cufflinks	exon	2444999	2446734	.	-	.	gene_id "XLOC_001640"; transcript_id "TCONS_00003038"; exon_number "1"; oId "CUFF.1314.1"; class_code "u"; tss_id "TSS2286";
supercont1.110	Cufflinks	exon	2446801	2447325	.	-	.	gene_id "XLOC_001640"; transcript_id "TCONS_00003038"; exon_number "2"; oId "CUFF.1314.1"; class_code "u"; tss_id "TSS2286";
supercont1.110	Cufflinks	exon	826	909	.	.	.	gene_id "XLOC_001641"; transcript_id "TCONS_00003039"; exon_number "1"; oId "CUFF.1271.1"; class_code "u"; tss_id "TSS2287";
supercont1.110	Cufflinks	exon	157239	157441	.	.	.	gene_id "XLOC_001642"; transcript_id "TCONS_00003040"; exon_number "1"; oId "CUFF.1273.1"; class_code "u"; tss_id "TSS2288";
supercont1.110	Cufflinks	exon	166631	166719	.	.	.	gene_id "XLOC_001643"; transcript_id "TCONS_00003041"; exon_number "1"; oId "CUFF.1274.1"; class_code "u"; tss_id "TSS2289";
supercont1.110	Cufflinks	exon	280128	281385	.	.	.	gene_id "XLOC_001644"; transcript_id "TCONS_00003042"; exon_number "1"; oId "CUFF.1277.1"; class_code "u"; tss_id "TSS2290";
supercont1.110	Cufflinks	exon	523805	524208	.	.	.	gene_id "XLOC_001645"; transcript_id "TCONS_00003043"; exon_number "1"; oId "CUFF.1279.1"; class_code "u"; tss_id "TSS2291";
supercont1.110	Cufflinks	exon	535766	536298	.	.	.	gene_id "XLOC_001646"; transcript_id "TCONS_00003044"; exon_number "1"; oId "CUFF.1280.1"; class_code "u"; tss_id "TSS2292";
supercont1.110	Cufflinks	exon	549354	549800	.	.	.	gene_id "XLOC_001647"; transcript_id "TCONS_00003045"; exon_number "1"; oId "CUFF.1281.1"; class_code "u"; tss_id "TSS2293";
supercont1.110	Cufflinks	exon	732525	732749	.	.	.	gene_id "XLOC_001648"; transcript_id "TCONS_00003046"; exon_number "1"; oId "CUFF.1283.1"; class_code "u"; tss_id "TSS2294";
supercont1.110	Cufflinks	exon	750552	751499	.	.	.	gene_id "XLOC_001649"; transcript_id "TCONS_00003047"; exon_number "1"; oId "CUFF.1284.1"; class_code "u"; tss_id "TSS2295";
supercont1.110	Cufflinks	exon	768237	768798	.	.	.	gene_id "XLOC_001650"; transcript_id "TCONS_00003048"; exon_number "1"; oId "CUFF.1285.1"; class_code "u"; tss_id "TSS2296";
supercont1.110	Cufflinks	exon	1146338	1147098	.	.	.	gene_id "XLOC_001651"; transcript_id "TCONS_00003049"; exon_number "1"; oId "CUFF.1291.1"; class_code "u"; tss_id "TSS2297";
supercont1.110	Cufflinks	exon	1147512	1149627	.	.	.	gene_id "XLOC_001652"; transcript_id "TCONS_00003050"; exon_number "1"; oId "CUFF.1292.1"; class_code "u"; tss_id "TSS2298";
supercont1.110	Cufflinks	exon	1151098	1152018	.	.	.	gene_id "XLOC_001653"; transcript_id "TCONS_00003051"; exon_number "1"; oId "CUFF.1293.1"; class_code "u"; tss_id "TSS2299";
supercont1.110	Cufflinks	exon	1245723	1249711	.	.	.	gene_id "XLOC_001654"; transcript_id "TCONS_00003052"; exon_number "1"; oId "CUFF.1294.1"; class_code "u"; tss_id "TSS2300";
supercont1.110	Cufflinks	exon	1703768	1704152	.	.	.	gene_id "XLOC_001655"; transcript_id "TCONS_00003053"; exon_number "1"; oId "CUFF.1298.1"; class_code "u"; tss_id "TSS2301";
supercont1.110	Cufflinks	exon	1708848	1708988	.	.	.	gene_id "XLOC_001656"; transcript_id "TCONS_00003054"; exon_number "1"; oId "CUFF.1299.1"; class_code "u"; tss_id "TSS2302";
supercont1.110	Cufflinks	exon	1746587	1747512	.	.	.	gene_id "XLOC_001657"; transcript_id "TCONS_00003055"; exon_number "1"; oId "CUFF.1300.1"; class_code "u"; tss_id "TSS2303";
supercont1.110	Cufflinks	exon	1911876	1912403	.	.	.	gene_id "XLOC_001658"; transcript_id "TCONS_00003056"; exon_number "1"; oId "CUFF.1301.1"; class_code "u"; tss_id "TSS2304";
supercont1.110	Cufflinks	exon	2070238	2070494	.	.	.	gene_id "XLOC_001659"; transcript_id "TCONS_00003057"; exon_number "1"; oId "CUFF.1304.1"; class_code "u"; tss_id "TSS2305";
supercont1.110	Cufflinks	exon	2286701	2286837	.	.	.	gene_id "XLOC_001660"; transcript_id "TCONS_00003058"; exon_number "1"; oId "CUFF.1309.1"; class_code "u"; tss_id "TSS2306";
supercont1.110	Cufflinks	exon	2377924	2378341	.	.	.	gene_id "XLOC_001661"; transcript_id "TCONS_00003059"; exon_number "1"; oId "CUFF.1312.1"; class_code "u"; tss_id "TSS2307";
supercont1.110	Cufflinks	exon	2383799	2384956	.	.	.	gene_id "XLOC_001662"; transcript_id "TCONS_00003060"; exon_number "1"; oId "CUFF.1313.1"; class_code "u"; tss_id "TSS2308";
supercont1.1100	Cufflinks	exon	217261	218121	.	.	.	gene_id "XLOC_001668"; transcript_id "TCONS_00003072"; exon_number "1"; oId "CUFF.1319.1"; class_code "u"; tss_id "TSS2316";
supercont1.1100	Cufflinks	exon	218592	219800	.	.	.	gene_id "XLOC_001669"; transcript_id "TCONS_00003073"; exon_number "1"; oId "CUFF.1320.1"; class_code "u"; tss_id "TSS2317";
supercont1.1100	Cufflinks	exon	221782	222914	.	.	.	gene_id "XLOC_001670"; transcript_id "TCONS_00003074"; exon_number "1"; oId "CUFF.1321.1"; class_code "u"; tss_id "TSS2318";
supercont1.1100	Cufflinks	exon	223047	224284	.	.	.	gene_id "XLOC_001671"; transcript_id "TCONS_00003075"; exon_number "1"; oId "CUFF.1322.1"; class_code "u"; tss_id "TSS2319";
supercont1.1100	Cufflinks	exon	225607	225896	.	.	.	gene_id "XLOC_001672"; transcript_id "TCONS_00003076"; exon_number "1"; oId "CUFF.1323.1"; class_code "u"; tss_id "TSS2320";
supercont1.1100	Cufflinks	exon	226005	226684	.	.	.	gene_id "XLOC_001673"; transcript_id "TCONS_00003077"; exon_number "1"; oId "CUFF.1324.1"; class_code "u"; tss_id "TSS2321";
supercont1.1100	Cufflinks	exon	233743	234077	.	.	.	gene_id "XLOC_001674"; transcript_id "TCONS_00003078"; exon_number "1"; oId "CUFF.1325.1"; class_code "u"; tss_id "TSS2322";
supercont1.1101	Cufflinks	exon	251348	251754	.	.	.	gene_id "XLOC_001687"; transcript_id "TCONS_00003102"; exon_number "1"; oId "CUFF.1337.1"; class_code "u"; tss_id "TSS2343";
supercont1.1102	Cufflinks	exon	227559	227851	.	+	.	gene_id "XLOC_001688"; transcript_id "TCONS_00003103"; exon_number "1"; oId "CUFF.1339.1"; class_code "u"; tss_id "TSS2344";
supercont1.1102	Cufflinks	exon	228034	228651	.	+	.	gene_id "XLOC_001688"; transcript_id "TCONS_00003103"; exon_number "2"; oId "CUFF.1339.1"; class_code "u"; tss_id "TSS2344";
supercont1.1104	Cufflinks	exon	195303	195311	.	+	.	gene_id "XLOC_001695"; transcript_id "TCONS_00003112"; exon_number "1"; oId "CUFF.1344.1"; class_code "u"; tss_id "TSS2353";
supercont1.1104	Cufflinks	exon	197947	198502	.	+	.	gene_id "XLOC_001695"; transcript_id "TCONS_00003112"; exon_number "2"; oId "CUFF.1344.1"; class_code "u"; tss_id "TSS2353";
supercont1.1105	Cufflinks	exon	138601	138648	.	-	.	gene_id "XLOC_001697"; transcript_id "TCONS_00003120"; exon_number "1"; oId "CUFF.1346.1"; class_code "u"; tss_id "TSS2359";
supercont1.1105	Cufflinks	exon	138735	139234	.	-	.	gene_id "XLOC_001697"; transcript_id "TCONS_00003120"; exon_number "2"; oId "CUFF.1346.1"; class_code "u"; tss_id "TSS2359";
supercont1.1105	Cufflinks	exon	12896	13251	.	.	.	gene_id "XLOC_001698"; transcript_id "TCONS_00003121"; exon_number "1"; oId "CUFF.1345.1"; class_code "u"; tss_id "TSS2360";
supercont1.1105	Cufflinks	exon	214121	214281	.	.	.	gene_id "XLOC_001699"; transcript_id "TCONS_00003122"; exon_number "1"; oId "CUFF.1347.1"; class_code "u"; tss_id "TSS2361";
supercont1.1106	Cufflinks	exon	153747	153792	.	+	.	gene_id "XLOC_001700"; transcript_id "TCONS_00003123"; exon_number "1"; oId "CUFF.1348.1"; class_code "u"; tss_id "TSS2362";
supercont1.1106	Cufflinks	exon	224890	225112	.	+	.	gene_id "XLOC_001700"; transcript_id "TCONS_00003123"; exon_number "2"; oId "CUFF.1348.1"; class_code "u"; tss_id "TSS2362";
supercont1.1106	Cufflinks	exon	244468	244475	.	+	.	gene_id "XLOC_001700"; transcript_id "TCONS_00003123"; exon_number "3"; oId "CUFF.1348.1"; class_code "u"; tss_id "TSS2362";
supercont1.1108	Cufflinks	exon	173107	173370	.	+	.	gene_id "XLOC_001704"; transcript_id "TCONS_00003131"; exon_number "1"; oId "CUFF.1353.1"; class_code "u"; tss_id "TSS2367";
supercont1.1108	Cufflinks	exon	198621	198696	.	+	.	gene_id "XLOC_001704"; transcript_id "TCONS_00003131"; exon_number "2"; oId "CUFF.1353.1"; class_code "u"; tss_id "TSS2367";
supercont1.1108	Cufflinks	exon	23362	23873	.	.	.	gene_id "XLOC_001708"; transcript_id "TCONS_00003136"; exon_number "1"; oId "CUFF.1350.1"; class_code "u"; tss_id "TSS2372";
supercont1.1109	Cufflinks	exon	53633	53687	.	+	.	gene_id "XLOC_001709"; transcript_id "TCONS_00003137"; exon_number "1"; oId "CUFF.1354.1"; class_code "u"; tss_id "TSS2373";
supercont1.1109	Cufflinks	exon	53764	54187	.	+	.	gene_id "XLOC_001709"; transcript_id "TCONS_00003137"; exon_number "2"; oId "CUFF.1354.1"; class_code "u"; tss_id "TSS2373";
supercont1.1109	Cufflinks	exon	235062	235792	.	.	.	gene_id "XLOC_001710"; transcript_id "TCONS_00003138"; exon_number "1"; oId "CUFF.1355.1"; class_code "u"; tss_id "TSS2374";
supercont1.111	Cufflinks	exon	1349040	1349219	.	+	.	gene_id "XLOC_001712"; transcript_id "TCONS_00003141"; exon_number "1"; oId "CUFF.1369.2"; class_code "u"; tss_id "TSS2376";
supercont1.111	Cufflinks	exon	1349394	1349468	.	+	.	gene_id "XLOC_001712"; transcript_id "TCONS_00003141"; exon_number "2"; oId "CUFF.1369.2"; class_code "u"; tss_id "TSS2376";
supercont1.111	Cufflinks	exon	1349639	1349829	.	+	.	gene_id "XLOC_001712"; transcript_id "TCONS_00003141"; exon_number "3"; oId "CUFF.1369.2"; class_code "u"; tss_id "TSS2376";
supercont1.111	Cufflinks	exon	1386158	1386329	.	+	.	gene_id "XLOC_001712"; transcript_id "TCONS_00003141"; exon_number "4"; oId "CUFF.1369.2"; class_code "u"; tss_id "TSS2376";
supercont1.111	Cufflinks	exon	1394631	1394829	.	+	.	gene_id "XLOC_001712"; transcript_id "TCONS_00003141"; exon_number "5"; oId "CUFF.1369.2"; class_code "u"; tss_id "TSS2376";
supercont1.111	Cufflinks	exon	1412517	1412600	.	+	.	gene_id "XLOC_001712"; transcript_id "TCONS_00003141"; exon_number "6"; oId "CUFF.1369.2"; class_code "u"; tss_id "TSS2376";
supercont1.111	Cufflinks	exon	1413026	1413639	.	+	.	gene_id "XLOC_001712"; transcript_id "TCONS_00003141"; exon_number "7"; oId "CUFF.1369.2"; class_code "u"; tss_id "TSS2376";
supercont1.111	Cufflinks	exon	1349040	1349219	.	+	.	gene_id "XLOC_001712"; transcript_id "TCONS_00003140"; exon_number "1"; oId "CUFF.1369.1"; class_code "u"; tss_id "TSS2376";
supercont1.111	Cufflinks	exon	1349639	1349829	.	+	.	gene_id "XLOC_001712"; transcript_id "TCONS_00003140"; exon_number "2"; oId "CUFF.1369.1"; class_code "u"; tss_id "TSS2376";
supercont1.111	Cufflinks	exon	1386158	1386329	.	+	.	gene_id "XLOC_001712"; transcript_id "TCONS_00003140"; exon_number "3"; oId "CUFF.1369.1"; class_code "u"; tss_id "TSS2376";
supercont1.111	Cufflinks	exon	1394631	1394829	.	+	.	gene_id "XLOC_001712"; transcript_id "TCONS_00003140"; exon_number "4"; oId "CUFF.1369.1"; class_code "u"; tss_id "TSS2376";
supercont1.111	Cufflinks	exon	1412517	1412600	.	+	.	gene_id "XLOC_001712"; transcript_id "TCONS_00003140"; exon_number "5"; oId "CUFF.1369.1"; class_code "u"; tss_id "TSS2376";
supercont1.111	Cufflinks	exon	1413026	1413639	.	+	.	gene_id "XLOC_001712"; transcript_id "TCONS_00003140"; exon_number "6"; oId "CUFF.1369.1"; class_code "u"; tss_id "TSS2376";
supercont1.111	Cufflinks	exon	1349056	1349361	.	+	.	gene_id "XLOC_001712"; transcript_id "TCONS_00003142"; exon_number "1"; oId "CUFF.1369.3"; class_code "u"; tss_id "TSS2376";
supercont1.111	Cufflinks	exon	1349639	1349831	.	+	.	gene_id "XLOC_001712"; transcript_id "TCONS_00003142"; exon_number "2"; oId "CUFF.1369.3"; class_code "u"; tss_id "TSS2376";
supercont1.111	Cufflinks	exon	1349093	1349277	.	+	.	gene_id "XLOC_001712"; transcript_id "TCONS_00003144"; exon_number "1"; oId "CUFF.1369.5"; class_code "u"; tss_id "TSS2376";
supercont1.111	Cufflinks	exon	1349394	1349468	.	+	.	gene_id "XLOC_001712"; transcript_id "TCONS_00003144"; exon_number "2"; oId "CUFF.1369.5"; class_code "u"; tss_id "TSS2376";
supercont1.111	Cufflinks	exon	1349639	1349829	.	+	.	gene_id "XLOC_001712"; transcript_id "TCONS_00003144"; exon_number "3"; oId "CUFF.1369.5"; class_code "u"; tss_id "TSS2376";
supercont1.111	Cufflinks	exon	1386158	1386329	.	+	.	gene_id "XLOC_001712"; transcript_id "TCONS_00003144"; exon_number "4"; oId "CUFF.1369.5"; class_code "u"; tss_id "TSS2376";
supercont1.111	Cufflinks	exon	1394631	1394829	.	+	.	gene_id "XLOC_001712"; transcript_id "TCONS_00003144"; exon_number "5"; oId "CUFF.1369.5"; class_code "u"; tss_id "TSS2376";
supercont1.111	Cufflinks	exon	1412517	1413639	.	+	.	gene_id "XLOC_001712"; transcript_id "TCONS_00003144"; exon_number "6"; oId "CUFF.1369.5"; class_code "u"; tss_id "TSS2376";
supercont1.111	Cufflinks	exon	1349093	1349247	.	+	.	gene_id "XLOC_001712"; transcript_id "TCONS_00003143"; exon_number "1"; oId "CUFF.1369.4"; class_code "u"; tss_id "TSS2376";
supercont1.111	Cufflinks	exon	1349639	1349829	.	+	.	gene_id "XLOC_001712"; transcript_id "TCONS_00003143"; exon_number "2"; oId "CUFF.1369.4"; class_code "u"; tss_id "TSS2376";
supercont1.111	Cufflinks	exon	1386158	1386329	.	+	.	gene_id "XLOC_001712"; transcript_id "TCONS_00003143"; exon_number "3"; oId "CUFF.1369.4"; class_code "u"; tss_id "TSS2376";
supercont1.111	Cufflinks	exon	1394631	1394829	.	+	.	gene_id "XLOC_001712"; transcript_id "TCONS_00003143"; exon_number "4"; oId "CUFF.1369.4"; class_code "u"; tss_id "TSS2376";
supercont1.111	Cufflinks	exon	1412517	1412600	.	+	.	gene_id "XLOC_001712"; transcript_id "TCONS_00003143"; exon_number "5"; oId "CUFF.1369.4"; class_code "u"; tss_id "TSS2376";
supercont1.111	Cufflinks	exon	1413026	1413639	.	+	.	gene_id "XLOC_001712"; transcript_id "TCONS_00003143"; exon_number "6"; oId "CUFF.1369.4"; class_code "u"; tss_id "TSS2376";
supercont1.111	Cufflinks	exon	1763721	1764150	.	+	.	gene_id "XLOC_001717"; transcript_id "TCONS_00003161"; exon_number "1"; oId "CUFF.1380.1"; class_code "u"; tss_id "TSS2387";
supercont1.111	Cufflinks	exon	7266	7607	.	-	.	gene_id "XLOC_001723"; transcript_id "TCONS_00003193"; exon_number "1"; oId "CUFF.1356.1"; class_code "u"; tss_id "TSS2401";
supercont1.111	Cufflinks	exon	8196	8210	.	-	.	gene_id "XLOC_001723"; transcript_id "TCONS_00003193"; exon_number "2"; oId "CUFF.1356.1"; class_code "u"; tss_id "TSS2401";
supercont1.111	Cufflinks	exon	917577	918346	.	-	.	gene_id "XLOC_001724"; transcript_id "TCONS_00003194"; exon_number "1"; oId "CUFF.1365.1"; class_code "u"; tss_id "TSS2402";
supercont1.111	Cufflinks	exon	918411	919372	.	-	.	gene_id "XLOC_001724"; transcript_id "TCONS_00003194"; exon_number "2"; oId "CUFF.1365.1"; class_code "u"; tss_id "TSS2402";
supercont1.111	Cufflinks	exon	2290201	2293159	.	-	.	gene_id "XLOC_001729"; transcript_id "TCONS_00003207"; exon_number "1"; oId "CUFF.1386.2"; class_code "u"; tss_id "TSS2413";
supercont1.111	Cufflinks	exon	2293323	2295001	.	-	.	gene_id "XLOC_001729"; transcript_id "TCONS_00003207"; exon_number "2"; oId "CUFF.1386.2"; class_code "u"; tss_id "TSS2413";
supercont1.111	Cufflinks	exon	85691	85982	.	.	.	gene_id "XLOC_001734"; transcript_id "TCONS_00003215"; exon_number "1"; oId "CUFF.1357.1"; class_code "u"; tss_id "TSS2419";
supercont1.111	Cufflinks	exon	520999	522622	.	.	.	gene_id "XLOC_001735"; transcript_id "TCONS_00003216"; exon_number "1"; oId "CUFF.1358.1"; class_code "u"; tss_id "TSS2420";
supercont1.111	Cufflinks	exon	845084	846172	.	.	.	gene_id "XLOC_001736"; transcript_id "TCONS_00003217"; exon_number "1"; oId "CUFF.1359.1"; class_code "u"; tss_id "TSS2421";
supercont1.111	Cufflinks	exon	852578	852897	.	.	.	gene_id "XLOC_001737"; transcript_id "TCONS_00003218"; exon_number "1"; oId "CUFF.1360.1"; class_code "u"; tss_id "TSS2422";
supercont1.111	Cufflinks	exon	864940	866155	.	.	.	gene_id "XLOC_001738"; transcript_id "TCONS_00003219"; exon_number "1"; oId "CUFF.1361.1"; class_code "u"; tss_id "TSS2423";
supercont1.111	Cufflinks	exon	870421	872189	.	.	.	gene_id "XLOC_001739"; transcript_id "TCONS_00003220"; exon_number "1"; oId "CUFF.1362.1"; class_code "u"; tss_id "TSS2424";
supercont1.111	Cufflinks	exon	872600	876541	.	.	.	gene_id "XLOC_001740"; transcript_id "TCONS_00003221"; exon_number "1"; oId "CUFF.1363.1"; class_code "u"; tss_id "TSS2425";
supercont1.111	Cufflinks	exon	917214	917476	.	.	.	gene_id "XLOC_001741"; transcript_id "TCONS_00003222"; exon_number "1"; oId "CUFF.1364.1"; class_code "u"; tss_id "TSS2426";
supercont1.111	Cufflinks	exon	978225	978626	.	.	.	gene_id "XLOC_001742"; transcript_id "TCONS_00003223"; exon_number "1"; oId "CUFF.1366.1"; class_code "u"; tss_id "TSS2427";
supercont1.111	Cufflinks	exon	1024870	1025240	.	.	.	gene_id "XLOC_001743"; transcript_id "TCONS_00003224"; exon_number "1"; oId "CUFF.1367.1"; class_code "u"; tss_id "TSS2428";
supercont1.111	Cufflinks	exon	1073962	1074111	.	.	.	gene_id "XLOC_001744"; transcript_id "TCONS_00003225"; exon_number "1"; oId "CUFF.1368.1"; class_code "u"; tss_id "TSS2429";
supercont1.111	Cufflinks	exon	1711957	1712054	.	.	.	gene_id "XLOC_001745"; transcript_id "TCONS_00003226"; exon_number "1"; oId "CUFF.1375.1"; class_code "u"; tss_id "TSS2430";
supercont1.111	Cufflinks	exon	1762601	1763121	.	.	.	gene_id "XLOC_001746"; transcript_id "TCONS_00003227"; exon_number "1"; oId "CUFF.1379.1"; class_code "u"; tss_id "TSS2431";
supercont1.111	Cufflinks	exon	1886476	1886777	.	.	.	gene_id "XLOC_001747"; transcript_id "TCONS_00003228"; exon_number "1"; oId "CUFF.1382.1"; class_code "u"; tss_id "TSS2432";
supercont1.111	Cufflinks	exon	2049966	2050807	.	.	.	gene_id "XLOC_001748"; transcript_id "TCONS_00003229"; exon_number "1"; oId "CUFF.1388.1"; class_code "u"; tss_id "TSS2433";
supercont1.111	Cufflinks	exon	2283105	2284298	.	.	.	gene_id "XLOC_001749"; transcript_id "TCONS_00003230"; exon_number "1"; oId "CUFF.1391.1"; class_code "u"; tss_id "TSS2434";
supercont1.111	Cufflinks	exon	2289067	2289516	.	.	.	gene_id "XLOC_001750"; transcript_id "TCONS_00003231"; exon_number "1"; oId "CUFF.1392.1"; class_code "u"; tss_id "TSS2435";
supercont1.111	Cufflinks	exon	2413587	2413913	.	.	.	gene_id "XLOC_001751"; transcript_id "TCONS_00003232"; exon_number "1"; oId "CUFF.1395.1"; class_code "u"; tss_id "TSS2436";
supercont1.1110	Cufflinks	exon	84413	90302	.	.	.	gene_id "XLOC_001756"; transcript_id "TCONS_00003240"; exon_number "1"; oId "CUFF.1398.1"; class_code "u"; tss_id "TSS2442";
supercont1.1110	Cufflinks	exon	90439	91141	.	.	.	gene_id "XLOC_001757"; transcript_id "TCONS_00003241"; exon_number "1"; oId "CUFF.1399.1"; class_code "u"; tss_id "TSS2443";
supercont1.1110	Cufflinks	exon	92142	93229	.	.	.	gene_id "XLOC_001758"; transcript_id "TCONS_00003242"; exon_number "1"; oId "CUFF.1400.1"; class_code "u"; tss_id "TSS2444";
supercont1.1110	Cufflinks	exon	206044	206743	.	.	.	gene_id "XLOC_001759"; transcript_id "TCONS_00003243"; exon_number "1"; oId "CUFF.1402.1"; class_code "u"; tss_id "TSS2445";
supercont1.1110	Cufflinks	exon	237742	238066	.	.	.	gene_id "XLOC_001760"; transcript_id "TCONS_00003244"; exon_number "1"; oId "CUFF.1403.1"; class_code "u"; tss_id "TSS2446";
supercont1.1111	Cufflinks	exon	234379	234870	.	.	.	gene_id "XLOC_001765"; transcript_id "TCONS_00003252"; exon_number "1"; oId "CUFF.1408.1"; class_code "u"; tss_id "TSS2453";
supercont1.1111	Cufflinks	exon	274207	274521	.	.	.	gene_id "XLOC_001766"; transcript_id "TCONS_00003253"; exon_number "1"; oId "CUFF.1412.1"; class_code "u"; tss_id "TSS2454";
supercont1.1111	Cufflinks	exon	274890	275097	.	.	.	gene_id "XLOC_001767"; transcript_id "TCONS_00003254"; exon_number "1"; oId "CUFF.1413.1"; class_code "u"; tss_id "TSS2455";
supercont1.1111	Cufflinks	exon	275640	275890	.	.	.	gene_id "XLOC_001768"; transcript_id "TCONS_00003255"; exon_number "1"; oId "CUFF.1414.1"; class_code "u"; tss_id "TSS2456";
supercont1.1111	Cufflinks	exon	275983	276156	.	.	.	gene_id "XLOC_001769"; transcript_id "TCONS_00003256"; exon_number "1"; oId "CUFF.1415.1"; class_code "u"; tss_id "TSS2457";
supercont1.1111	Cufflinks	exon	276261	276457	.	.	.	gene_id "XLOC_001770"; transcript_id "TCONS_00003257"; exon_number "1"; oId "CUFF.1416.1"; class_code "u"; tss_id "TSS2458";
supercont1.1112	Cufflinks	exon	103755	104297	.	.	.	gene_id "XLOC_001772"; transcript_id "TCONS_00003259"; exon_number "1"; oId "CUFF.1419.1"; class_code "u"; tss_id "TSS2460";
supercont1.1112	Cufflinks	exon	188780	188912	.	.	.	gene_id "XLOC_001773"; transcript_id "TCONS_00003260"; exon_number "1"; oId "CUFF.1420.1"; class_code "u"; tss_id "TSS2461";
supercont1.1113	Cufflinks	exon	56968	57011	.	-	.	gene_id "XLOC_001774"; transcript_id "TCONS_00003261"; exon_number "1"; oId "CUFF.1422.1"; class_code "u"; tss_id "TSS2462";
supercont1.1113	Cufflinks	exon	112949	114775	.	-	.	gene_id "XLOC_001774"; transcript_id "TCONS_00003261"; exon_number "2"; oId "CUFF.1422.1"; class_code "u"; tss_id "TSS2462";
supercont1.1113	Cufflinks	exon	30197	30357	.	.	.	gene_id "XLOC_001775"; transcript_id "TCONS_00003262"; exon_number "1"; oId "CUFF.1421.1"; class_code "u"; tss_id "TSS2463";
supercont1.1113	Cufflinks	exon	78258	78477	.	.	.	gene_id "XLOC_001776"; transcript_id "TCONS_00003263"; exon_number "1"; oId "CUFF.1423.1"; class_code "u"; tss_id "TSS2464";
supercont1.1115	Cufflinks	exon	105724	105954	.	+	.	gene_id "XLOC_001778"; transcript_id "TCONS_00003267"; exon_number "1"; oId "CUFF.1430.1"; class_code "u"; tss_id "TSS2467";
supercont1.1115	Cufflinks	exon	173213	173528	.	+	.	gene_id "XLOC_001780"; transcript_id "TCONS_00003270"; exon_number "1"; oId "CUFF.1434.1"; class_code "u"; tss_id "TSS2469";
supercont1.1115	Cufflinks	exon	174424	174609	.	+	.	gene_id "XLOC_001781"; transcript_id "TCONS_00003271"; exon_number "1"; oId "CUFF.1435.1"; class_code "u"; tss_id "TSS2470";
supercont1.1115	Cufflinks	exon	186396	186534	.	+	.	gene_id "XLOC_001782"; transcript_id "TCONS_00003272"; exon_number "1"; oId "CUFF.1436.1"; class_code "u"; tss_id "TSS2471";
supercont1.1115	Cufflinks	exon	187688	187758	.	+	.	gene_id "XLOC_001783"; transcript_id "TCONS_00003273"; exon_number "1"; oId "CUFF.1437.1"; class_code "u"; tss_id "TSS2472";
supercont1.1115	Cufflinks	exon	105723	105927	.	-	.	gene_id "XLOC_001784"; transcript_id "TCONS_00003274"; exon_number "1"; oId "CUFF.1429.2"; class_code "u"; tss_id "TSS2473";
supercont1.1115	Cufflinks	exon	106499	107119	.	-	.	gene_id "XLOC_001784"; transcript_id "TCONS_00003274"; exon_number "2"; oId "CUFF.1429.2"; class_code "u"; tss_id "TSS2473";
supercont1.1115	Cufflinks	exon	141225	141306	.	-	.	gene_id "XLOC_001784"; transcript_id "TCONS_00003274"; exon_number "3"; oId "CUFF.1429.2"; class_code "u"; tss_id "TSS2473";
supercont1.1115	Cufflinks	exon	69402	69920	.	.	.	gene_id "XLOC_001785"; transcript_id "TCONS_00003280"; exon_number "1"; oId "CUFF.1425.1"; class_code "u"; tss_id "TSS2477";
supercont1.1115	Cufflinks	exon	85756	86894	.	.	.	gene_id "XLOC_001786"; transcript_id "TCONS_00003281"; exon_number "1"; oId "CUFF.1426.1"; class_code "u"; tss_id "TSS2478";
supercont1.1115	Cufflinks	exon	93578	93931	.	.	.	gene_id "XLOC_001787"; transcript_id "TCONS_00003282"; exon_number "1"; oId "CUFF.1427.1"; class_code "u"; tss_id "TSS2479";
supercont1.1115	Cufflinks	exon	94251	94492	.	.	.	gene_id "XLOC_001788"; transcript_id "TCONS_00003283"; exon_number "1"; oId "CUFF.1428.1"; class_code "u"; tss_id "TSS2480";
supercont1.1117	Cufflinks	exon	201524	202119	.	+	.	gene_id "XLOC_001797"; transcript_id "TCONS_00003303"; exon_number "1"; oId "CUFF.1453.1"; class_code "u"; tss_id "TSS2496";
supercont1.1117	Cufflinks	exon	216827	216836	.	+	.	gene_id "XLOC_001797"; transcript_id "TCONS_00003303"; exon_number "2"; oId "CUFF.1453.1"; class_code "u"; tss_id "TSS2496";
supercont1.1117	Cufflinks	exon	20982	21470	.	.	.	gene_id "XLOC_001799"; transcript_id "TCONS_00003306"; exon_number "1"; oId "CUFF.1446.1"; class_code "u"; tss_id "TSS2498";
supercont1.1118	Cufflinks	exon	136664	136987	.	+	.	gene_id "XLOC_001801"; transcript_id "TCONS_00003311"; exon_number "1"; oId "CUFF.1466.1"; class_code "u"; tss_id "TSS2502";
supercont1.1118	Cufflinks	exon	137052	137119	.	+	.	gene_id "XLOC_001801"; transcript_id "TCONS_00003311"; exon_number "2"; oId "CUFF.1466.1"; class_code "u"; tss_id "TSS2502";
supercont1.1118	Cufflinks	exon	137185	137297	.	+	.	gene_id "XLOC_001801"; transcript_id "TCONS_00003311"; exon_number "3"; oId "CUFF.1466.1"; class_code "u"; tss_id "TSS2502";
supercont1.1118	Cufflinks	exon	137358	137603	.	+	.	gene_id "XLOC_001801"; transcript_id "TCONS_00003311"; exon_number "4"; oId "CUFF.1466.1"; class_code "u"; tss_id "TSS2502";
supercont1.1118	Cufflinks	exon	137780	138114	.	+	.	gene_id "XLOC_001801"; transcript_id "TCONS_00003311"; exon_number "5"; oId "CUFF.1466.1"; class_code "u"; tss_id "TSS2502";
supercont1.1118	Cufflinks	exon	3636	8850	.	.	.	gene_id "XLOC_001803"; transcript_id "TCONS_00003317"; exon_number "1"; oId "CUFF.1454.1"; class_code "u"; tss_id "TSS2506";
supercont1.1118	Cufflinks	exon	9074	11540	.	.	.	gene_id "XLOC_001804"; transcript_id "TCONS_00003318"; exon_number "1"; oId "CUFF.1455.1"; class_code "u"; tss_id "TSS2507";
supercont1.1118	Cufflinks	exon	11631	12233	.	.	.	gene_id "XLOC_001805"; transcript_id "TCONS_00003319"; exon_number "1"; oId "CUFF.1456.1"; class_code "u"; tss_id "TSS2508";
supercont1.1118	Cufflinks	exon	12377	14202	.	.	.	gene_id "XLOC_001806"; transcript_id "TCONS_00003320"; exon_number "1"; oId "CUFF.1457.1"; class_code "u"; tss_id "TSS2509";
supercont1.1118	Cufflinks	exon	14422	16613	.	.	.	gene_id "XLOC_001807"; transcript_id "TCONS_00003321"; exon_number "1"; oId "CUFF.1458.1"; class_code "u"; tss_id "TSS2510";
supercont1.1118	Cufflinks	exon	90516	90839	.	.	.	gene_id "XLOC_001808"; transcript_id "TCONS_00003322"; exon_number "1"; oId "CUFF.1460.1"; class_code "u"; tss_id "TSS2511";
supercont1.1118	Cufflinks	exon	90904	91035	.	.	.	gene_id "XLOC_001809"; transcript_id "TCONS_00003323"; exon_number "1"; oId "CUFF.1461.1"; class_code "u"; tss_id "TSS2512";
supercont1.1118	Cufflinks	exon	91359	91784	.	.	.	gene_id "XLOC_001810"; transcript_id "TCONS_00003324"; exon_number "1"; oId "CUFF.1462.1"; class_code "u"; tss_id "TSS2513";
supercont1.1118	Cufflinks	exon	114804	114981	.	.	.	gene_id "XLOC_001811"; transcript_id "TCONS_00003325"; exon_number "1"; oId "CUFF.1464.1"; class_code "u"; tss_id "TSS2514";
supercont1.1118	Cufflinks	exon	115229	115645	.	.	.	gene_id "XLOC_001812"; transcript_id "TCONS_00003326"; exon_number "1"; oId "CUFF.1465.1"; class_code "u"; tss_id "TSS2515";
supercont1.1118	Cufflinks	exon	215053	216782	.	.	.	gene_id "XLOC_001813"; transcript_id "TCONS_00003327"; exon_number "1"; oId "CUFF.1467.1"; class_code "u"; tss_id "TSS2516";
supercont1.1118	Cufflinks	exon	217934	218169	.	.	.	gene_id "XLOC_001814"; transcript_id "TCONS_00003328"; exon_number "1"; oId "CUFF.1468.1"; class_code "u"; tss_id "TSS2517";
supercont1.1118	Cufflinks	exon	218835	220425	.	.	.	gene_id "XLOC_001815"; transcript_id "TCONS_00003329"; exon_number "1"; oId "CUFF.1469.1"; class_code "u"; tss_id "TSS2518";
supercont1.1119	Cufflinks	exon	235420	236018	.	+	.	gene_id "XLOC_001818"; transcript_id "TCONS_00003334"; exon_number "1"; oId "CUFF.1476.1"; class_code "u"; tss_id "TSS2523";
supercont1.1119	Cufflinks	exon	236084	236613	.	+	.	gene_id "XLOC_001818"; transcript_id "TCONS_00003334"; exon_number "2"; oId "CUFF.1476.1"; class_code "u"; tss_id "TSS2523";
supercont1.1119	Cufflinks	exon	24542	25364	.	-	.	gene_id "XLOC_001820"; transcript_id "TCONS_00003336"; exon_number "1"; oId "CUFF.1470.1"; class_code "u"; tss_id "TSS2525";
supercont1.1119	Cufflinks	exon	25453	25646	.	-	.	gene_id "XLOC_001820"; transcript_id "TCONS_00003336"; exon_number "2"; oId "CUFF.1470.1"; class_code "u"; tss_id "TSS2525";
supercont1.1119	Cufflinks	exon	219590	220221	.	.	.	gene_id "XLOC_001822"; transcript_id "TCONS_00003338"; exon_number "1"; oId "CUFF.1474.1"; class_code "u"; tss_id "TSS2527";
supercont1.1119	Cufflinks	exon	224568	224825	.	.	.	gene_id "XLOC_001823"; transcript_id "TCONS_00003339"; exon_number "1"; oId "CUFF.1475.1"; class_code "u"; tss_id "TSS2528";
supercont1.1119	Cufflinks	exon	243719	244266	.	.	.	gene_id "XLOC_001824"; transcript_id "TCONS_00003340"; exon_number "1"; oId "CUFF.1477.1"; class_code "u"; tss_id "TSS2529";
supercont1.1119	Cufflinks	exon	244999	245235	.	.	.	gene_id "XLOC_001825"; transcript_id "TCONS_00003341"; exon_number "1"; oId "CUFF.1478.1"; class_code "u"; tss_id "TSS2530";
supercont1.1119	Cufflinks	exon	245503	245786	.	.	.	gene_id "XLOC_001826"; transcript_id "TCONS_00003342"; exon_number "1"; oId "CUFF.1479.1"; class_code "u"; tss_id "TSS2531";
supercont1.112	Cufflinks	exon	22215	22385	.	+	.	gene_id "XLOC_001827"; transcript_id "TCONS_00003343"; exon_number "1"; oId "CUFF.1481.1"; class_code "u"; tss_id "TSS2532";
supercont1.112	Cufflinks	exon	22494	22585	.	+	.	gene_id "XLOC_001827"; transcript_id "TCONS_00003343"; exon_number "2"; oId "CUFF.1481.1"; class_code "u"; tss_id "TSS2532";
supercont1.112	Cufflinks	exon	22679	22853	.	+	.	gene_id "XLOC_001827"; transcript_id "TCONS_00003343"; exon_number "3"; oId "CUFF.1481.1"; class_code "u"; tss_id "TSS2532";
supercont1.112	Cufflinks	exon	22937	23565	.	+	.	gene_id "XLOC_001827"; transcript_id "TCONS_00003343"; exon_number "4"; oId "CUFF.1481.1"; class_code "u"; tss_id "TSS2532";
supercont1.112	Cufflinks	exon	1668688	1669031	.	+	.	gene_id "XLOC_001842"; transcript_id "TCONS_00003362"; exon_number "1"; oId "CUFF.1520.1"; class_code "u"; tss_id "TSS2549";
supercont1.112	Cufflinks	exon	1669275	1675321	.	+	.	gene_id "XLOC_001842"; transcript_id "TCONS_00003362"; exon_number "2"; oId "CUFF.1520.1"; class_code "u"; tss_id "TSS2549";
supercont1.112	Cufflinks	exon	2494150	2495356	.	+	.	gene_id "XLOC_001844"; transcript_id "TCONS_00003365"; exon_number "1"; oId "CUFF.1527.1"; class_code "u"; tss_id "TSS2551";
supercont1.112	Cufflinks	exon	2517536	2517961	.	+	.	gene_id "XLOC_001844"; transcript_id "TCONS_00003365"; exon_number "2"; oId "CUFF.1527.1"; class_code "u"; tss_id "TSS2551";
supercont1.112	Cufflinks	exon	37698	38163	.	-	.	gene_id "XLOC_001845"; transcript_id "TCONS_00003366"; exon_number "1"; oId "CUFF.1482.1"; class_code "u"; tss_id "TSS2552";
supercont1.112	Cufflinks	exon	38230	38407	.	-	.	gene_id "XLOC_001845"; transcript_id "TCONS_00003366"; exon_number "2"; oId "CUFF.1482.1"; class_code "u"; tss_id "TSS2552";
supercont1.112	Cufflinks	exon	38478	38569	.	-	.	gene_id "XLOC_001845"; transcript_id "TCONS_00003366"; exon_number "3"; oId "CUFF.1482.1"; class_code "u"; tss_id "TSS2552";
supercont1.112	Cufflinks	exon	39611	39902	.	-	.	gene_id "XLOC_001845"; transcript_id "TCONS_00003366"; exon_number "4"; oId "CUFF.1482.1"; class_code "u"; tss_id "TSS2552";
supercont1.112	Cufflinks	exon	59506	59540	.	-	.	gene_id "XLOC_001846"; transcript_id "TCONS_00003367"; exon_number "1"; oId "CUFF.1484.1"; class_code "u"; tss_id "TSS2553";
supercont1.112	Cufflinks	exon	59606	59697	.	-	.	gene_id "XLOC_001846"; transcript_id "TCONS_00003367"; exon_number "2"; oId "CUFF.1484.1"; class_code "u"; tss_id "TSS2553";
supercont1.112	Cufflinks	exon	59941	60195	.	-	.	gene_id "XLOC_001846"; transcript_id "TCONS_00003367"; exon_number "3"; oId "CUFF.1484.1"; class_code "u"; tss_id "TSS2553";
supercont1.112	Cufflinks	exon	651082	651116	.	-	.	gene_id "XLOC_001849"; transcript_id "TCONS_00003372"; exon_number "1"; oId "CUFF.1498.1"; class_code "u"; tss_id "TSS2557";
supercont1.112	Cufflinks	exon	664993	665637	.	-	.	gene_id "XLOC_001849"; transcript_id "TCONS_00003372"; exon_number "2"; oId "CUFF.1498.1"; class_code "u"; tss_id "TSS2557";
supercont1.112	Cufflinks	exon	708524	708903	.	-	.	gene_id "XLOC_001849"; transcript_id "TCONS_00003372"; exon_number "3"; oId "CUFF.1498.1"; class_code "u"; tss_id "TSS2557";
supercont1.112	Cufflinks	exon	664988	665637	.	-	.	gene_id "XLOC_001849"; transcript_id "TCONS_00003373"; exon_number "1"; oId "CUFF.1498.2"; class_code "u"; tss_id "TSS2557";
supercont1.112	Cufflinks	exon	708716	708903	.	-	.	gene_id "XLOC_001849"; transcript_id "TCONS_00003373"; exon_number "2"; oId "CUFF.1498.2"; class_code "u"; tss_id "TSS2557";
supercont1.112	Cufflinks	exon	1469466	1469993	.	-	.	gene_id "XLOC_001854"; transcript_id "TCONS_00003393"; exon_number "1"; oId "CUFF.1513.12"; class_code "u"; tss_id "TSS2567";
supercont1.112	Cufflinks	exon	1470587	1470671	.	-	.	gene_id "XLOC_001854"; transcript_id "TCONS_00003393"; exon_number "2"; oId "CUFF.1513.12"; class_code "u"; tss_id "TSS2567";
supercont1.112	Cufflinks	exon	1495955	1496327	.	-	.	gene_id "XLOC_001854"; transcript_id "TCONS_00003393"; exon_number "3"; oId "CUFF.1513.12"; class_code "u"; tss_id "TSS2567";
supercont1.112	Cufflinks	exon	88	818	.	.	.	gene_id "XLOC_001862"; transcript_id "TCONS_00003409"; exon_number "1"; oId "CUFF.1480.1"; class_code "u"; tss_id "TSS2582";
supercont1.112	Cufflinks	exon	58697	59350	.	.	.	gene_id "XLOC_001863"; transcript_id "TCONS_00003410"; exon_number "1"; oId "CUFF.1483.1"; class_code "u"; tss_id "TSS2583";
supercont1.112	Cufflinks	exon	229683	230872	.	.	.	gene_id "XLOC_001864"; transcript_id "TCONS_00003411"; exon_number "1"; oId "CUFF.1486.1"; class_code "u"; tss_id "TSS2584";
supercont1.112	Cufflinks	exon	230928	231851	.	.	.	gene_id "XLOC_001865"; transcript_id "TCONS_00003412"; exon_number "1"; oId "CUFF.1487.1"; class_code "u"; tss_id "TSS2585";
supercont1.112	Cufflinks	exon	231905	232496	.	.	.	gene_id "XLOC_001866"; transcript_id "TCONS_00003413"; exon_number "1"; oId "CUFF.1488.1"; class_code "u"; tss_id "TSS2586";
supercont1.112	Cufflinks	exon	248283	255869	.	.	.	gene_id "XLOC_001867"; transcript_id "TCONS_00003414"; exon_number "1"; oId "CUFF.1489.1"; class_code "u"; tss_id "TSS2587";
supercont1.112	Cufflinks	exon	262956	263438	.	.	.	gene_id "XLOC_001868"; transcript_id "TCONS_00003415"; exon_number "1"; oId "CUFF.1490.1"; class_code "u"; tss_id "TSS2588";
supercont1.112	Cufflinks	exon	265517	266569	.	.	.	gene_id "XLOC_001869"; transcript_id "TCONS_00003416"; exon_number "1"; oId "CUFF.1491.1"; class_code "u"; tss_id "TSS2589";
supercont1.112	Cufflinks	exon	268991	276773	.	.	.	gene_id "XLOC_001870"; transcript_id "TCONS_00003417"; exon_number "1"; oId "CUFF.1492.1"; class_code "u"; tss_id "TSS2590";
supercont1.112	Cufflinks	exon	336306	340259	.	.	.	gene_id "XLOC_001871"; transcript_id "TCONS_00003418"; exon_number "1"; oId "CUFF.1494.1"; class_code "u"; tss_id "TSS2591";
supercont1.112	Cufflinks	exon	340894	341039	.	.	.	gene_id "XLOC_001872"; transcript_id "TCONS_00003419"; exon_number "1"; oId "CUFF.1495.1"; class_code "u"; tss_id "TSS2592";
supercont1.112	Cufflinks	exon	341895	345641	.	.	.	gene_id "XLOC_001873"; transcript_id "TCONS_00003420"; exon_number "1"; oId "CUFF.1496.1"; class_code "u"; tss_id "TSS2593";
supercont1.112	Cufflinks	exon	718243	718637	.	.	.	gene_id "XLOC_001874"; transcript_id "TCONS_00003421"; exon_number "1"; oId "CUFF.1499.1"; class_code "u"; tss_id "TSS2594";
supercont1.112	Cufflinks	exon	778096	778788	.	.	.	gene_id "XLOC_001875"; transcript_id "TCONS_00003422"; exon_number "1"; oId "CUFF.1500.1"; class_code "u"; tss_id "TSS2595";
supercont1.112	Cufflinks	exon	795976	796292	.	.	.	gene_id "XLOC_001876"; transcript_id "TCONS_00003423"; exon_number "1"; oId "CUFF.1501.1"; class_code "u"; tss_id "TSS2596";
supercont1.112	Cufflinks	exon	851568	852371	.	.	.	gene_id "XLOC_001877"; transcript_id "TCONS_00003424"; exon_number "1"; oId "CUFF.1502.1"; class_code "u"; tss_id "TSS2597";
supercont1.112	Cufflinks	exon	852732	853271	.	.	.	gene_id "XLOC_001878"; transcript_id "TCONS_00003425"; exon_number "1"; oId "CUFF.1503.1"; class_code "u"; tss_id "TSS2598";
supercont1.112	Cufflinks	exon	865268	866235	.	.	.	gene_id "XLOC_001879"; transcript_id "TCONS_00003426"; exon_number "1"; oId "CUFF.1504.1"; class_code "u"; tss_id "TSS2599";
supercont1.112	Cufflinks	exon	1181356	1182469	.	.	.	gene_id "XLOC_001880"; transcript_id "TCONS_00003427"; exon_number "1"; oId "CUFF.1514.1"; class_code "u"; tss_id "TSS2600";
supercont1.112	Cufflinks	exon	1433957	1434262	.	.	.	gene_id "XLOC_001881"; transcript_id "TCONS_00003428"; exon_number "1"; oId "CUFF.1516.1"; class_code "u"; tss_id "TSS2601";
supercont1.112	Cufflinks	exon	1525854	1526277	.	.	.	gene_id "XLOC_001882"; transcript_id "TCONS_00003429"; exon_number "1"; oId "CUFF.1517.1"; class_code "u"; tss_id "TSS2602";
supercont1.112	Cufflinks	exon	1768534	1769177	.	.	.	gene_id "XLOC_001883"; transcript_id "TCONS_00003430"; exon_number "1"; oId "CUFF.1522.1"; class_code "u"; tss_id "TSS2603";
supercont1.1120	Cufflinks	exon	142647	142874	.	-	.	gene_id "XLOC_001889"; transcript_id "TCONS_00003440"; exon_number "1"; oId "CUFF.1530.1"; class_code "u"; tss_id "TSS2611";
supercont1.1120	Cufflinks	exon	142941	143118	.	-	.	gene_id "XLOC_001889"; transcript_id "TCONS_00003440"; exon_number "2"; oId "CUFF.1530.1"; class_code "u"; tss_id "TSS2611";
supercont1.1120	Cufflinks	exon	143190	143281	.	-	.	gene_id "XLOC_001889"; transcript_id "TCONS_00003440"; exon_number "3"; oId "CUFF.1530.1"; class_code "u"; tss_id "TSS2611";
supercont1.1120	Cufflinks	exon	144228	144667	.	-	.	gene_id "XLOC_001889"; transcript_id "TCONS_00003440"; exon_number "4"; oId "CUFF.1530.1"; class_code "u"; tss_id "TSS2611";
supercont1.1121	Cufflinks	exon	22839	23718	.	.	.	gene_id "XLOC_001893"; transcript_id "TCONS_00003444"; exon_number "1"; oId "CUFF.1533.1"; class_code "u"; tss_id "TSS2615";
supercont1.1123	Cufflinks	exon	155896	156148	.	.	.	gene_id "XLOC_001894"; transcript_id "TCONS_00003445"; exon_number "1"; oId "CUFF.1534.1"; class_code "u"; tss_id "TSS2616";
supercont1.1125	Cufflinks	exon	33977	34112	.	+	.	gene_id "XLOC_001897"; transcript_id "TCONS_00003448"; exon_number "1"; oId "CUFF.1535.1"; class_code "u"; tss_id "TSS2619";
supercont1.1125	Cufflinks	exon	120218	120819	.	+	.	gene_id "XLOC_001897"; transcript_id "TCONS_00003448"; exon_number "2"; oId "CUFF.1535.1"; class_code "u"; tss_id "TSS2619";
supercont1.1125	Cufflinks	exon	119999	120819	.	+	.	gene_id "XLOC_001897"; transcript_id "TCONS_00003449"; exon_number "1"; oId "CUFF.1536.1"; class_code "u"; tss_id "TSS2620";
supercont1.1125	Cufflinks	exon	177291	177658	.	+	.	gene_id "XLOC_001898"; transcript_id "TCONS_00003452"; exon_number "1"; oId "CUFF.1539.3"; class_code "u"; tss_id "TSS2621";
supercont1.1125	Cufflinks	exon	178244	178780	.	+	.	gene_id "XLOC_001898"; transcript_id "TCONS_00003452"; exon_number "2"; oId "CUFF.1539.3"; class_code "u"; tss_id "TSS2621";
supercont1.1125	Cufflinks	exon	177291	177658	.	+	.	gene_id "XLOC_001898"; transcript_id "TCONS_00003453"; exon_number "1"; oId "CUFF.1539.4"; class_code "u"; tss_id "TSS2621";
supercont1.1125	Cufflinks	exon	178483	178780	.	+	.	gene_id "XLOC_001898"; transcript_id "TCONS_00003453"; exon_number "2"; oId "CUFF.1539.4"; class_code "u"; tss_id "TSS2621";
supercont1.1125	Cufflinks	exon	177291	177658	.	+	.	gene_id "XLOC_001898"; transcript_id "TCONS_00003451"; exon_number "1"; oId "CUFF.1539.2"; class_code "u"; tss_id "TSS2621";
supercont1.1125	Cufflinks	exon	178247	178780	.	+	.	gene_id "XLOC_001898"; transcript_id "TCONS_00003451"; exon_number "2"; oId "CUFF.1539.2"; class_code "u"; tss_id "TSS2621";
supercont1.1125	Cufflinks	exon	177291	177674	.	+	.	gene_id "XLOC_001898"; transcript_id "TCONS_00003450"; exon_number "1"; oId "CUFF.1539.1"; class_code "u"; tss_id "TSS2621";
supercont1.1125	Cufflinks	exon	178247	178780	.	+	.	gene_id "XLOC_001898"; transcript_id "TCONS_00003450"; exon_number "2"; oId "CUFF.1539.1"; class_code "u"; tss_id "TSS2621";
supercont1.1125	Cufflinks	exon	177317	177409	.	+	.	gene_id "XLOC_001898"; transcript_id "TCONS_00003455"; exon_number "1"; oId "CUFF.1539.6"; class_code "u"; tss_id "TSS2621";
supercont1.1125	Cufflinks	exon	178483	178780	.	+	.	gene_id "XLOC_001898"; transcript_id "TCONS_00003455"; exon_number "2"; oId "CUFF.1539.6"; class_code "u"; tss_id "TSS2621";
supercont1.1125	Cufflinks	exon	177317	177442	.	+	.	gene_id "XLOC_001898"; transcript_id "TCONS_00003454"; exon_number "1"; oId "CUFF.1539.5"; class_code "u"; tss_id "TSS2621";
supercont1.1125	Cufflinks	exon	178247	178780	.	+	.	gene_id "XLOC_001898"; transcript_id "TCONS_00003454"; exon_number "2"; oId "CUFF.1539.5"; class_code "u"; tss_id "TSS2621";
supercont1.1125	Cufflinks	exon	177320	177409	.	+	.	gene_id "XLOC_001898"; transcript_id "TCONS_00003456"; exon_number "1"; oId "CUFF.1539.7"; class_code "u"; tss_id "TSS2621";
supercont1.1125	Cufflinks	exon	178244	178780	.	+	.	gene_id "XLOC_001898"; transcript_id "TCONS_00003456"; exon_number "2"; oId "CUFF.1539.7"; class_code "u"; tss_id "TSS2621";
supercont1.1125	Cufflinks	exon	177353	177442	.	+	.	gene_id "XLOC_001898"; transcript_id "TCONS_00003457"; exon_number "1"; oId "CUFF.1539.8"; class_code "u"; tss_id "TSS2621";
supercont1.1125	Cufflinks	exon	178483	178780	.	+	.	gene_id "XLOC_001898"; transcript_id "TCONS_00003457"; exon_number "2"; oId "CUFF.1539.8"; class_code "u"; tss_id "TSS2621";
supercont1.1125	Cufflinks	exon	120973	121381	.	.	.	gene_id "XLOC_001899"; transcript_id "TCONS_00003458"; exon_number "1"; oId "CUFF.1537.1"; class_code "u"; tss_id "TSS2622";
supercont1.1125	Cufflinks	exon	123014	123321	.	.	.	gene_id "XLOC_001900"; transcript_id "TCONS_00003459"; exon_number "1"; oId "CUFF.1538.1"; class_code "u"; tss_id "TSS2623";
supercont1.1125	Cufflinks	exon	310028	310355	.	.	.	gene_id "XLOC_001901"; transcript_id "TCONS_00003460"; exon_number "1"; oId "CUFF.1540.1"; class_code "u"; tss_id "TSS2624";
supercont1.1126	Cufflinks	exon	139373	139532	.	+	.	gene_id "XLOC_001902"; transcript_id "TCONS_00003461"; exon_number "1"; oId "CUFF.1542.1"; class_code "u"; tss_id "TSS2625";
supercont1.1126	Cufflinks	exon	163090	170279	.	+	.	gene_id "XLOC_001902"; transcript_id "TCONS_00003461"; exon_number "2"; oId "CUFF.1542.1"; class_code "u"; tss_id "TSS2625";
supercont1.1126	Cufflinks	exon	104677	104736	.	.	.	gene_id "XLOC_001903"; transcript_id "TCONS_00003462"; exon_number "1"; oId "CUFF.1541.1"; class_code "u"; tss_id "TSS2626";
supercont1.1126	Cufflinks	exon	170342	175959	.	.	.	gene_id "XLOC_001904"; transcript_id "TCONS_00003463"; exon_number "1"; oId "CUFF.1543.1"; class_code "u"; tss_id "TSS2627";
supercont1.1127	Cufflinks	exon	288603	288937	.	.	.	gene_id "XLOC_001908"; transcript_id "TCONS_00003468"; exon_number "1"; oId "CUFF.1545.1"; class_code "u"; tss_id "TSS2631";
supercont1.1129	Cufflinks	exon	28386	28414	.	-	.	gene_id "XLOC_001912"; transcript_id "TCONS_00003475"; exon_number "1"; oId "CUFF.1548.5"; class_code "u"; tss_id "TSS2636";
supercont1.1129	Cufflinks	exon	71699	72115	.	-	.	gene_id "XLOC_001912"; transcript_id "TCONS_00003475"; exon_number "2"; oId "CUFF.1548.5"; class_code "u"; tss_id "TSS2636";
supercont1.1129	Cufflinks	exon	72491	72920	.	-	.	gene_id "XLOC_001912"; transcript_id "TCONS_00003475"; exon_number "3"; oId "CUFF.1548.5"; class_code "u"; tss_id "TSS2636";
supercont1.1129	Cufflinks	exon	28386	28414	.	-	.	gene_id "XLOC_001912"; transcript_id "TCONS_00003476"; exon_number "1"; oId "CUFF.1548.2"; class_code "u"; tss_id "TSS2636";
supercont1.1129	Cufflinks	exon	71699	71908	.	-	.	gene_id "XLOC_001912"; transcript_id "TCONS_00003476"; exon_number "2"; oId "CUFF.1548.2"; class_code "u"; tss_id "TSS2636";
supercont1.1129	Cufflinks	exon	72491	72936	.	-	.	gene_id "XLOC_001912"; transcript_id "TCONS_00003476"; exon_number "3"; oId "CUFF.1548.2"; class_code "u"; tss_id "TSS2636";
supercont1.1129	Cufflinks	exon	28386	28414	.	-	.	gene_id "XLOC_001912"; transcript_id "TCONS_00003477"; exon_number "1"; oId "CUFF.1548.4"; class_code "u"; tss_id "TSS2636";
supercont1.1129	Cufflinks	exon	71699	71908	.	-	.	gene_id "XLOC_001912"; transcript_id "TCONS_00003477"; exon_number "2"; oId "CUFF.1548.4"; class_code "u"; tss_id "TSS2636";
supercont1.1129	Cufflinks	exon	72607	72943	.	-	.	gene_id "XLOC_001912"; transcript_id "TCONS_00003477"; exon_number "3"; oId "CUFF.1548.4"; class_code "u"; tss_id "TSS2636";
supercont1.1129	Cufflinks	exon	28386	28414	.	-	.	gene_id "XLOC_001912"; transcript_id "TCONS_00003479"; exon_number "1"; oId "CUFF.1548.3"; class_code "u"; tss_id "TSS2636";
supercont1.1129	Cufflinks	exon	71699	71908	.	-	.	gene_id "XLOC_001912"; transcript_id "TCONS_00003479"; exon_number "2"; oId "CUFF.1548.3"; class_code "u"; tss_id "TSS2636";
supercont1.1129	Cufflinks	exon	72711	72974	.	-	.	gene_id "XLOC_001912"; transcript_id "TCONS_00003479"; exon_number "3"; oId "CUFF.1548.3"; class_code "u"; tss_id "TSS2636";
supercont1.1129	Cufflinks	exon	28386	28414	.	-	.	gene_id "XLOC_001912"; transcript_id "TCONS_00003478"; exon_number "1"; oId "CUFF.1548.1"; class_code "u"; tss_id "TSS2636";
supercont1.1129	Cufflinks	exon	71699	72974	.	-	.	gene_id "XLOC_001912"; transcript_id "TCONS_00003478"; exon_number "2"; oId "CUFF.1548.1"; class_code "u"; tss_id "TSS2636";
supercont1.1129	Cufflinks	exon	74265	74892	.	.	.	gene_id "XLOC_001914"; transcript_id "TCONS_00003488"; exon_number "1"; oId "CUFF.1549.1"; class_code "u"; tss_id "TSS2643";
supercont1.1129	Cufflinks	exon	212971	213128	.	.	.	gene_id "XLOC_001915"; transcript_id "TCONS_00003489"; exon_number "1"; oId "CUFF.1551.1"; class_code "u"; tss_id "TSS2644";
supercont1.113	Cufflinks	exon	1633533	1633884	.	+	.	gene_id "XLOC_001927"; transcript_id "TCONS_00003509"; exon_number "1"; oId "CUFF.1587.1"; class_code "u"; tss_id "TSS2661";
supercont1.113	Cufflinks	exon	1633973	1634451	.	+	.	gene_id "XLOC_001927"; transcript_id "TCONS_00003509"; exon_number "2"; oId "CUFF.1587.1"; class_code "u"; tss_id "TSS2661";
supercont1.113	Cufflinks	exon	1633547	1633884	.	+	.	gene_id "XLOC_001927"; transcript_id "TCONS_00003510"; exon_number "1"; oId "CUFF.1587.2"; class_code "u"; tss_id "TSS2661";
supercont1.113	Cufflinks	exon	1633968	1634451	.	+	.	gene_id "XLOC_001927"; transcript_id "TCONS_00003510"; exon_number "2"; oId "CUFF.1587.2"; class_code "u"; tss_id "TSS2661";
supercont1.113	Cufflinks	exon	1766552	1766767	.	+	.	gene_id "XLOC_001929"; transcript_id "TCONS_00003515"; exon_number "1"; oId "CUFF.1591.1"; class_code "u"; tss_id "TSS2664";
supercont1.113	Cufflinks	exon	1766858	1767400	.	+	.	gene_id "XLOC_001929"; transcript_id "TCONS_00003515"; exon_number "2"; oId "CUFF.1591.1"; class_code "u"; tss_id "TSS2664";
supercont1.113	Cufflinks	exon	1824889	1825899	.	+	.	gene_id "XLOC_001931"; transcript_id "TCONS_00003519"; exon_number "1"; oId "CUFF.1594.1"; class_code "u"; tss_id "TSS2668";
supercont1.113	Cufflinks	exon	1825960	1826049	.	+	.	gene_id "XLOC_001931"; transcript_id "TCONS_00003519"; exon_number "2"; oId "CUFF.1594.1"; class_code "u"; tss_id "TSS2668";
supercont1.113	Cufflinks	exon	1826107	1826193	.	+	.	gene_id "XLOC_001931"; transcript_id "TCONS_00003519"; exon_number "3"; oId "CUFF.1594.1"; class_code "u"; tss_id "TSS2668";
supercont1.113	Cufflinks	exon	1941808	1942058	.	+	.	gene_id "XLOC_001933"; transcript_id "TCONS_00003521"; exon_number "1"; oId "CUFF.1599.1"; class_code "u"; tss_id "TSS2670";
supercont1.113	Cufflinks	exon	1942128	1942435	.	+	.	gene_id "XLOC_001933"; transcript_id "TCONS_00003521"; exon_number "2"; oId "CUFF.1599.1"; class_code "u"; tss_id "TSS2670";
supercont1.113	Cufflinks	exon	2055599	2055991	.	+	.	gene_id "XLOC_001937"; transcript_id "TCONS_00003534"; exon_number "1"; oId "CUFF.1604.2"; class_code "u"; tss_id "TSS2679";
supercont1.113	Cufflinks	exon	2057006	2057018	.	+	.	gene_id "XLOC_001937"; transcript_id "TCONS_00003534"; exon_number "2"; oId "CUFF.1604.2"; class_code "u"; tss_id "TSS2679";
supercont1.113	Cufflinks	exon	1628533	1628959	.	-	.	gene_id "XLOC_001951"; transcript_id "TCONS_00003564"; exon_number "1"; oId "CUFF.1586.1"; class_code "u"; tss_id "TSS2704";
supercont1.113	Cufflinks	exon	1629019	1629285	.	-	.	gene_id "XLOC_001951"; transcript_id "TCONS_00003564"; exon_number "2"; oId "CUFF.1586.1"; class_code "u"; tss_id "TSS2704";
supercont1.113	Cufflinks	exon	1771887	1772286	.	-	.	gene_id "XLOC_001954"; transcript_id "TCONS_00003574"; exon_number "1"; oId "CUFF.1592.1"; class_code "u"; tss_id "TSS2711";
supercont1.113	Cufflinks	exon	1772382	1772749	.	-	.	gene_id "XLOC_001954"; transcript_id "TCONS_00003574"; exon_number "2"; oId "CUFF.1592.1"; class_code "u"; tss_id "TSS2711";
supercont1.113	Cufflinks	exon	2277109	2277275	.	-	.	gene_id "XLOC_001957"; transcript_id "TCONS_00003579"; exon_number "1"; oId "CUFF.1607.3"; class_code "u"; tss_id "TSS2716";
supercont1.113	Cufflinks	exon	2304343	2304387	.	-	.	gene_id "XLOC_001957"; transcript_id "TCONS_00003579"; exon_number "2"; oId "CUFF.1607.3"; class_code "u"; tss_id "TSS2716";
supercont1.113	Cufflinks	exon	2388053	2388314	.	-	.	gene_id "XLOC_001957"; transcript_id "TCONS_00003579"; exon_number "3"; oId "CUFF.1607.3"; class_code "u"; tss_id "TSS2716";
supercont1.113	Cufflinks	exon	2469957	2470109	.	-	.	gene_id "XLOC_001957"; transcript_id "TCONS_00003579"; exon_number "4"; oId "CUFF.1607.3"; class_code "u"; tss_id "TSS2716";
supercont1.113	Cufflinks	exon	2277109	2277275	.	-	.	gene_id "XLOC_001957"; transcript_id "TCONS_00003580"; exon_number "1"; oId "CUFF.1607.4"; class_code "u"; tss_id "TSS2716";
supercont1.113	Cufflinks	exon	2304343	2304387	.	-	.	gene_id "XLOC_001957"; transcript_id "TCONS_00003580"; exon_number "2"; oId "CUFF.1607.4"; class_code "u"; tss_id "TSS2716";
supercont1.113	Cufflinks	exon	2388053	2388317	.	-	.	gene_id "XLOC_001957"; transcript_id "TCONS_00003580"; exon_number "3"; oId "CUFF.1607.4"; class_code "u"; tss_id "TSS2716";
supercont1.113	Cufflinks	exon	2469957	2470112	.	-	.	gene_id "XLOC_001957"; transcript_id "TCONS_00003580"; exon_number "4"; oId "CUFF.1607.4"; class_code "u"; tss_id "TSS2716";
supercont1.113	Cufflinks	exon	2425328	2426566	.	-	.	gene_id "XLOC_001958"; transcript_id "TCONS_00003581"; exon_number "1"; oId "CUFF.1609.1"; class_code "u"; tss_id "TSS2717";
supercont1.113	Cufflinks	exon	2439387	2439448	.	-	.	gene_id "XLOC_001958"; transcript_id "TCONS_00003581"; exon_number "2"; oId "CUFF.1609.1"; class_code "u"; tss_id "TSS2717";
supercont1.113	Cufflinks	exon	25326	25448	.	.	.	gene_id "XLOC_001959"; transcript_id "TCONS_00003582"; exon_number "1"; oId "CUFF.1552.1"; class_code "u"; tss_id "TSS2718";
supercont1.113	Cufflinks	exon	25891	26104	.	.	.	gene_id "XLOC_001960"; transcript_id "TCONS_00003583"; exon_number "1"; oId "CUFF.1553.1"; class_code "u"; tss_id "TSS2719";
supercont1.113	Cufflinks	exon	48869	49368	.	.	.	gene_id "XLOC_001961"; transcript_id "TCONS_00003584"; exon_number "1"; oId "CUFF.1554.1"; class_code "u"; tss_id "TSS2720";
supercont1.113	Cufflinks	exon	361097	361338	.	.	.	gene_id "XLOC_001962"; transcript_id "TCONS_00003585"; exon_number "1"; oId "CUFF.1556.1"; class_code "u"; tss_id "TSS2721";
supercont1.113	Cufflinks	exon	532843	532970	.	.	.	gene_id "XLOC_001963"; transcript_id "TCONS_00003586"; exon_number "1"; oId "CUFF.1558.1"; class_code "u"; tss_id "TSS2722";
supercont1.113	Cufflinks	exon	570023	570238	.	.	.	gene_id "XLOC_001964"; transcript_id "TCONS_00003587"; exon_number "1"; oId "CUFF.1559.1"; class_code "u"; tss_id "TSS2723";
supercont1.113	Cufflinks	exon	712029	712377	.	.	.	gene_id "XLOC_001965"; transcript_id "TCONS_00003588"; exon_number "1"; oId "CUFF.1560.1"; class_code "u"; tss_id "TSS2724";
supercont1.113	Cufflinks	exon	869726	870022	.	.	.	gene_id "XLOC_001966"; transcript_id "TCONS_00003589"; exon_number "1"; oId "CUFF.1562.1"; class_code "u"; tss_id "TSS2725";
supercont1.113	Cufflinks	exon	1229958	1230571	.	.	.	gene_id "XLOC_001967"; transcript_id "TCONS_00003590"; exon_number "1"; oId "CUFF.1565.1"; class_code "u"; tss_id "TSS2726";
supercont1.113	Cufflinks	exon	1326552	1328004	.	.	.	gene_id "XLOC_001968"; transcript_id "TCONS_00003591"; exon_number "1"; oId "CUFF.1568.1"; class_code "u"; tss_id "TSS2727";
supercont1.113	Cufflinks	exon	1411893	1412387	.	.	.	gene_id "XLOC_001969"; transcript_id "TCONS_00003592"; exon_number "1"; oId "CUFF.1573.1"; class_code "u"; tss_id "TSS2728";
supercont1.113	Cufflinks	exon	1454583	1455419	.	.	.	gene_id "XLOC_001970"; transcript_id "TCONS_00003593"; exon_number "1"; oId "CUFF.1574.1"; class_code "u"; tss_id "TSS2729";
supercont1.113	Cufflinks	exon	1465945	1466288	.	.	.	gene_id "XLOC_001971"; transcript_id "TCONS_00003594"; exon_number "1"; oId "CUFF.1579.1"; class_code "u"; tss_id "TSS2730";
supercont1.113	Cufflinks	exon	1485810	1486254	.	.	.	gene_id "XLOC_001972"; transcript_id "TCONS_00003595"; exon_number "1"; oId "CUFF.1580.1"; class_code "u"; tss_id "TSS2731";
supercont1.113	Cufflinks	exon	1603478	1603793	.	.	.	gene_id "XLOC_001973"; transcript_id "TCONS_00003596"; exon_number "1"; oId "CUFF.1585.1"; class_code "u"; tss_id "TSS2732";
supercont1.113	Cufflinks	exon	1759688	1759935	.	.	.	gene_id "XLOC_001974"; transcript_id "TCONS_00003597"; exon_number "1"; oId "CUFF.1590.1"; class_code "u"; tss_id "TSS2733";
supercont1.113	Cufflinks	exon	1898933	1899628	.	.	.	gene_id "XLOC_001975"; transcript_id "TCONS_00003598"; exon_number "1"; oId "CUFF.1596.1"; class_code "u"; tss_id "TSS2734";
supercont1.113	Cufflinks	exon	1899759	1900371	.	.	.	gene_id "XLOC_001976"; transcript_id "TCONS_00003599"; exon_number "1"; oId "CUFF.1597.1"; class_code "u"; tss_id "TSS2735";
supercont1.113	Cufflinks	exon	1934198	1934565	.	.	.	gene_id "XLOC_001977"; transcript_id "TCONS_00003600"; exon_number "1"; oId "CUFF.1598.1"; class_code "u"; tss_id "TSS2736";
supercont1.113	Cufflinks	exon	2138289	2138573	.	.	.	gene_id "XLOC_001978"; transcript_id "TCONS_00003601"; exon_number "1"; oId "CUFF.1605.1"; class_code "u"; tss_id "TSS2737";
supercont1.113	Cufflinks	exon	2138731	2139316	.	.	.	gene_id "XLOC_001979"; transcript_id "TCONS_00003602"; exon_number "1"; oId "CUFF.1606.1"; class_code "u"; tss_id "TSS2738";
supercont1.113	Cufflinks	exon	2462826	2463270	.	.	.	gene_id "XLOC_001980"; transcript_id "TCONS_00003603"; exon_number "1"; oId "CUFF.1610.1"; class_code "u"; tss_id "TSS2739";
supercont1.1130	Cufflinks	exon	5089	5954	.	-	.	gene_id "XLOC_001981"; transcript_id "TCONS_00003604"; exon_number "1"; oId "CUFF.1611.1"; class_code "u"; tss_id "TSS2740";
supercont1.1130	Cufflinks	exon	16373	16680	.	-	.	gene_id "XLOC_001981"; transcript_id "TCONS_00003604"; exon_number "2"; oId "CUFF.1611.1"; class_code "u"; tss_id "TSS2740";
supercont1.1131	Cufflinks	exon	174242	175698	.	.	.	gene_id "XLOC_001986"; transcript_id "TCONS_00003617"; exon_number "1"; oId "CUFF.1614.1"; class_code "u"; tss_id "TSS2749";
supercont1.1132	Cufflinks	exon	177090	177356	.	+	.	gene_id "XLOC_001991"; transcript_id "TCONS_00003624"; exon_number "1"; oId "CUFF.1628.1"; class_code "u"; tss_id "TSS2756";
supercont1.1132	Cufflinks	exon	185476	186333	.	+	.	gene_id "XLOC_001991"; transcript_id "TCONS_00003624"; exon_number "2"; oId "CUFF.1628.1"; class_code "u"; tss_id "TSS2756";
supercont1.1132	Cufflinks	exon	204321	204331	.	+	.	gene_id "XLOC_001991"; transcript_id "TCONS_00003624"; exon_number "3"; oId "CUFF.1628.1"; class_code "u"; tss_id "TSS2756";
supercont1.1132	Cufflinks	exon	177161	177204	.	+	.	gene_id "XLOC_001991"; transcript_id "TCONS_00003625"; exon_number "1"; oId "CUFF.1628.2"; class_code "u"; tss_id "TSS2756";
supercont1.1132	Cufflinks	exon	185476	186367	.	+	.	gene_id "XLOC_001991"; transcript_id "TCONS_00003625"; exon_number "2"; oId "CUFF.1628.2"; class_code "u"; tss_id "TSS2756";
supercont1.1132	Cufflinks	exon	146949	147272	.	.	.	gene_id "XLOC_001996"; transcript_id "TCONS_00003638"; exon_number "1"; oId "CUFF.1623.1"; class_code "u"; tss_id "TSS2767";
supercont1.1134	Cufflinks	exon	127746	128631	.	-	.	gene_id "XLOC_001998"; transcript_id "TCONS_00003640"; exon_number "1"; oId "CUFF.1632.1"; class_code "u"; tss_id "TSS2769";
supercont1.1134	Cufflinks	exon	128814	128890	.	-	.	gene_id "XLOC_001998"; transcript_id "TCONS_00003640"; exon_number "2"; oId "CUFF.1632.1"; class_code "u"; tss_id "TSS2769";
supercont1.1134	Cufflinks	exon	169734	170179	.	-	.	gene_id "XLOC_001998"; transcript_id "TCONS_00003640"; exon_number "3"; oId "CUFF.1632.1"; class_code "u"; tss_id "TSS2769";
supercont1.1134	Cufflinks	exon	127746	128631	.	-	.	gene_id "XLOC_001998"; transcript_id "TCONS_00003641"; exon_number "1"; oId "CUFF.1632.2"; class_code "u"; tss_id "TSS2770";
supercont1.1134	Cufflinks	exon	128814	128890	.	-	.	gene_id "XLOC_001998"; transcript_id "TCONS_00003641"; exon_number "2"; oId "CUFF.1632.2"; class_code "u"; tss_id "TSS2770";
supercont1.1134	Cufflinks	exon	181570	181651	.	-	.	gene_id "XLOC_001998"; transcript_id "TCONS_00003641"; exon_number "3"; oId "CUFF.1632.2"; class_code "u"; tss_id "TSS2770";
supercont1.1134	Cufflinks	exon	182308	182739	.	-	.	gene_id "XLOC_001998"; transcript_id "TCONS_00003641"; exon_number "4"; oId "CUFF.1632.2"; class_code "u"; tss_id "TSS2770";
supercont1.1134	Cufflinks	exon	190608	190731	.	-	.	gene_id "XLOC_001998"; transcript_id "TCONS_00003641"; exon_number "5"; oId "CUFF.1632.2"; class_code "u"; tss_id "TSS2770";
supercont1.1134	Cufflinks	exon	18278	20134	.	.	.	gene_id "XLOC_001999"; transcript_id "TCONS_00003642"; exon_number "1"; oId "CUFF.1630.1"; class_code "u"; tss_id "TSS2771";
supercont1.1134	Cufflinks	exon	20733	23820	.	.	.	gene_id "XLOC_002000"; transcript_id "TCONS_00003643"; exon_number "1"; oId "CUFF.1631.1"; class_code "u"; tss_id "TSS2772";
supercont1.1135	Cufflinks	exon	73472	73872	.	-	.	gene_id "XLOC_002001"; transcript_id "TCONS_00003644"; exon_number "1"; oId "CUFF.1633.1"; class_code "u"; tss_id "TSS2773";
supercont1.1135	Cufflinks	exon	103823	103973	.	-	.	gene_id "XLOC_002001"; transcript_id "TCONS_00003644"; exon_number "2"; oId "CUFF.1633.1"; class_code "u"; tss_id "TSS2773";
supercont1.1135	Cufflinks	exon	127793	127907	.	.	.	gene_id "XLOC_002002"; transcript_id "TCONS_00003645"; exon_number "1"; oId "CUFF.1634.1"; class_code "u"; tss_id "TSS2774";
supercont1.1137	Cufflinks	exon	188375	188774	.	.	.	gene_id "XLOC_002006"; transcript_id "TCONS_00003651"; exon_number "1"; oId "CUFF.1636.1"; class_code "u"; tss_id "TSS2778";
supercont1.1137	Cufflinks	exon	189990	190199	.	.	.	gene_id "XLOC_002007"; transcript_id "TCONS_00003652"; exon_number "1"; oId "CUFF.1637.1"; class_code "u"; tss_id "TSS2779";
supercont1.1138	Cufflinks	exon	12601	12654	.	-	.	gene_id "XLOC_002012"; transcript_id "TCONS_00003659"; exon_number "1"; oId "CUFF.1638.1"; class_code "u"; tss_id "TSS2785";
supercont1.1138	Cufflinks	exon	90365	91546	.	-	.	gene_id "XLOC_002012"; transcript_id "TCONS_00003659"; exon_number "2"; oId "CUFF.1638.1"; class_code "u"; tss_id "TSS2785";
supercont1.1139	Cufflinks	exon	165924	166416	.	+	.	gene_id "XLOC_002017"; transcript_id "TCONS_00003670"; exon_number "1"; oId "CUFF.1649.1"; class_code "u"; tss_id "TSS2793";
supercont1.1139	Cufflinks	exon	105298	105553	.	-	.	gene_id "XLOC_002019"; transcript_id "TCONS_00003682"; exon_number "1"; oId "CUFF.1644.1"; class_code "u"; tss_id "TSS2797";
supercont1.1139	Cufflinks	exon	105622	105680	.	-	.	gene_id "XLOC_002019"; transcript_id "TCONS_00003682"; exon_number "2"; oId "CUFF.1644.1"; class_code "u"; tss_id "TSS2797";
supercont1.1139	Cufflinks	exon	164756	164812	.	.	.	gene_id "XLOC_002020"; transcript_id "TCONS_00003683"; exon_number "1"; oId "CUFF.1646.1"; class_code "u"; tss_id "TSS2798";
supercont1.1139	Cufflinks	exon	165104	165293	.	.	.	gene_id "XLOC_002021"; transcript_id "TCONS_00003684"; exon_number "1"; oId "CUFF.1647.1"; class_code "u"; tss_id "TSS2799";
supercont1.114	Cufflinks	exon	1126853	1127666	.	+	.	gene_id "XLOC_002025"; transcript_id "TCONS_00003692"; exon_number "1"; oId "CUFF.1663.1"; class_code "u"; tss_id "TSS2805";
supercont1.114	Cufflinks	exon	1403443	1403640	.	+	.	gene_id "XLOC_002026"; transcript_id "TCONS_00003703"; exon_number "1"; oId "CUFF.1668.1"; class_code "u"; tss_id "TSS2808";
supercont1.114	Cufflinks	exon	1403753	1404199	.	+	.	gene_id "XLOC_002026"; transcript_id "TCONS_00003703"; exon_number "2"; oId "CUFF.1668.1"; class_code "u"; tss_id "TSS2808";
supercont1.114	Cufflinks	exon	2018568	2018637	.	+	.	gene_id "XLOC_002030"; transcript_id "TCONS_00003711"; exon_number "1"; oId "CUFF.1686.1"; class_code "u"; tss_id "TSS2814";
supercont1.114	Cufflinks	exon	2018707	2019076	.	+	.	gene_id "XLOC_002030"; transcript_id "TCONS_00003711"; exon_number "2"; oId "CUFF.1686.1"; class_code "u"; tss_id "TSS2814";
supercont1.114	Cufflinks	exon	496537	498873	.	-	.	gene_id "XLOC_002039"; transcript_id "TCONS_00003736"; exon_number "1"; oId "CUFF.1656.11"; class_code "u"; tss_id "TSS2832";
supercont1.114	Cufflinks	exon	499243	499452	.	-	.	gene_id "XLOC_002039"; transcript_id "TCONS_00003736"; exon_number "2"; oId "CUFF.1656.11"; class_code "u"; tss_id "TSS2832";
supercont1.114	Cufflinks	exon	509640	510226	.	-	.	gene_id "XLOC_002039"; transcript_id "TCONS_00003736"; exon_number "3"; oId "CUFF.1656.11"; class_code "u"; tss_id "TSS2832";
supercont1.114	Cufflinks	exon	522492	523255	.	-	.	gene_id "XLOC_002039"; transcript_id "TCONS_00003736"; exon_number "4"; oId "CUFF.1656.11"; class_code "u"; tss_id "TSS2832";
supercont1.114	Cufflinks	exon	524380	524821	.	-	.	gene_id "XLOC_002039"; transcript_id "TCONS_00003736"; exon_number "5"; oId "CUFF.1656.11"; class_code "u"; tss_id "TSS2832";
supercont1.114	Cufflinks	exon	496537	498873	.	-	.	gene_id "XLOC_002039"; transcript_id "TCONS_00003737"; exon_number "1"; oId "CUFF.1656.9"; class_code "u"; tss_id "TSS2832";
supercont1.114	Cufflinks	exon	499243	499452	.	-	.	gene_id "XLOC_002039"; transcript_id "TCONS_00003737"; exon_number "2"; oId "CUFF.1656.9"; class_code "u"; tss_id "TSS2832";
supercont1.114	Cufflinks	exon	509640	510226	.	-	.	gene_id "XLOC_002039"; transcript_id "TCONS_00003737"; exon_number "3"; oId "CUFF.1656.9"; class_code "u"; tss_id "TSS2832";
supercont1.114	Cufflinks	exon	522492	524035	.	-	.	gene_id "XLOC_002039"; transcript_id "TCONS_00003737"; exon_number "4"; oId "CUFF.1656.9"; class_code "u"; tss_id "TSS2832";
supercont1.114	Cufflinks	exon	524535	524829	.	-	.	gene_id "XLOC_002039"; transcript_id "TCONS_00003737"; exon_number "5"; oId "CUFF.1656.9"; class_code "u"; tss_id "TSS2832";
supercont1.114	Cufflinks	exon	496537	498430	.	-	.	gene_id "XLOC_002039"; transcript_id "TCONS_00003738"; exon_number "1"; oId "CUFF.1656.7"; class_code "u"; tss_id "TSS2832";
supercont1.114	Cufflinks	exon	498690	498873	.	-	.	gene_id "XLOC_002039"; transcript_id "TCONS_00003738"; exon_number "2"; oId "CUFF.1656.7"; class_code "u"; tss_id "TSS2832";
supercont1.114	Cufflinks	exon	499243	499452	.	-	.	gene_id "XLOC_002039"; transcript_id "TCONS_00003738"; exon_number "3"; oId "CUFF.1656.7"; class_code "u"; tss_id "TSS2832";
supercont1.114	Cufflinks	exon	509640	510226	.	-	.	gene_id "XLOC_002039"; transcript_id "TCONS_00003738"; exon_number "4"; oId "CUFF.1656.7"; class_code "u"; tss_id "TSS2832";
supercont1.114	Cufflinks	exon	522492	524035	.	-	.	gene_id "XLOC_002039"; transcript_id "TCONS_00003738"; exon_number "5"; oId "CUFF.1656.7"; class_code "u"; tss_id "TSS2832";
supercont1.114	Cufflinks	exon	524535	524854	.	-	.	gene_id "XLOC_002039"; transcript_id "TCONS_00003738"; exon_number "6"; oId "CUFF.1656.7"; class_code "u"; tss_id "TSS2832";
supercont1.114	Cufflinks	exon	496537	498873	.	-	.	gene_id "XLOC_002039"; transcript_id "TCONS_00003739"; exon_number "1"; oId "CUFF.1656.12"; class_code "u"; tss_id "TSS2832";
supercont1.114	Cufflinks	exon	499243	499452	.	-	.	gene_id "XLOC_002039"; transcript_id "TCONS_00003739"; exon_number "2"; oId "CUFF.1656.12"; class_code "u"; tss_id "TSS2832";
supercont1.114	Cufflinks	exon	509640	510226	.	-	.	gene_id "XLOC_002039"; transcript_id "TCONS_00003739"; exon_number "3"; oId "CUFF.1656.12"; class_code "u"; tss_id "TSS2832";
supercont1.114	Cufflinks	exon	522492	524035	.	-	.	gene_id "XLOC_002039"; transcript_id "TCONS_00003739"; exon_number "4"; oId "CUFF.1656.12"; class_code "u"; tss_id "TSS2832";
supercont1.114	Cufflinks	exon	524419	524885	.	-	.	gene_id "XLOC_002039"; transcript_id "TCONS_00003739"; exon_number "5"; oId "CUFF.1656.12"; class_code "u"; tss_id "TSS2832";
supercont1.114	Cufflinks	exon	496537	498873	.	-	.	gene_id "XLOC_002039"; transcript_id "TCONS_00003740"; exon_number "1"; oId "CUFF.1656.14"; class_code "u"; tss_id "TSS2832";
supercont1.114	Cufflinks	exon	499243	499452	.	-	.	gene_id "XLOC_002039"; transcript_id "TCONS_00003740"; exon_number "2"; oId "CUFF.1656.14"; class_code "u"; tss_id "TSS2832";
supercont1.114	Cufflinks	exon	509640	510226	.	-	.	gene_id "XLOC_002039"; transcript_id "TCONS_00003740"; exon_number "3"; oId "CUFF.1656.14"; class_code "u"; tss_id "TSS2832";
supercont1.114	Cufflinks	exon	522492	524900	.	-	.	gene_id "XLOC_002039"; transcript_id "TCONS_00003740"; exon_number "4"; oId "CUFF.1656.14"; class_code "u"; tss_id "TSS2832";
supercont1.114	Cufflinks	exon	546954	547452	.	-	.	gene_id "XLOC_002040"; transcript_id "TCONS_00003746"; exon_number "1"; oId "CUFF.1657.1"; class_code "u"; tss_id "TSS2835";
supercont1.114	Cufflinks	exon	547825	547893	.	-	.	gene_id "XLOC_002040"; transcript_id "TCONS_00003746"; exon_number "2"; oId "CUFF.1657.1"; class_code "u"; tss_id "TSS2835";
supercont1.114	Cufflinks	exon	546958	547894	.	-	.	gene_id "XLOC_002040"; transcript_id "TCONS_00003747"; exon_number "1"; oId "CUFF.1658.1"; class_code "u"; tss_id "TSS2835";
supercont1.114	Cufflinks	exon	1688560	1689253	.	-	.	gene_id "XLOC_002043"; transcript_id "TCONS_00003754"; exon_number "1"; oId "CUFF.1674.1"; class_code "u"; tss_id "TSS2840";
supercont1.114	Cufflinks	exon	1689315	1689940	.	-	.	gene_id "XLOC_002043"; transcript_id "TCONS_00003754"; exon_number "2"; oId "CUFF.1674.1"; class_code "u"; tss_id "TSS2840";
supercont1.114	Cufflinks	exon	1698452	1698644	.	-	.	gene_id "XLOC_002043"; transcript_id "TCONS_00003754"; exon_number "3"; oId "CUFF.1674.1"; class_code "u"; tss_id "TSS2840";
supercont1.114	Cufflinks	exon	1727008	1727087	.	-	.	gene_id "XLOC_002043"; transcript_id "TCONS_00003754"; exon_number "4"; oId "CUFF.1674.1"; class_code "u"; tss_id "TSS2840";
supercont1.114	Cufflinks	exon	1727183	1727323	.	-	.	gene_id "XLOC_002043"; transcript_id "TCONS_00003754"; exon_number "5"; oId "CUFF.1674.1"; class_code "u"; tss_id "TSS2840";
supercont1.114	Cufflinks	exon	1764286	1764348	.	-	.	gene_id "XLOC_002043"; transcript_id "TCONS_00003754"; exon_number "6"; oId "CUFF.1674.1"; class_code "u"; tss_id "TSS2840";
supercont1.114	Cufflinks	exon	1910301	1911379	.	-	.	gene_id "XLOC_002044"; transcript_id "TCONS_00003755"; exon_number "1"; oId "CUFF.1679.1"; class_code "u"; tss_id "TSS2841";
supercont1.114	Cufflinks	exon	1911926	1912195	.	-	.	gene_id "XLOC_002044"; transcript_id "TCONS_00003755"; exon_number "2"; oId "CUFF.1679.1"; class_code "u"; tss_id "TSS2841";
supercont1.114	Cufflinks	exon	1912559	1912613	.	-	.	gene_id "XLOC_002044"; transcript_id "TCONS_00003755"; exon_number "3"; oId "CUFF.1679.1"; class_code "u"; tss_id "TSS2841";
supercont1.114	Cufflinks	exon	1910301	1911415	.	-	.	gene_id "XLOC_002044"; transcript_id "TCONS_00003756"; exon_number "1"; oId "CUFF.1679.3"; class_code "u"; tss_id "TSS2841";
supercont1.114	Cufflinks	exon	1911662	1912195	.	-	.	gene_id "XLOC_002044"; transcript_id "TCONS_00003756"; exon_number "2"; oId "CUFF.1679.3"; class_code "u"; tss_id "TSS2841";
supercont1.114	Cufflinks	exon	1912559	1912614	.	-	.	gene_id "XLOC_002044"; transcript_id "TCONS_00003756"; exon_number "3"; oId "CUFF.1679.3"; class_code "u"; tss_id "TSS2841";
supercont1.114	Cufflinks	exon	1910301	1912195	.	-	.	gene_id "XLOC_002044"; transcript_id "TCONS_00003757"; exon_number "1"; oId "CUFF.1679.2"; class_code "u"; tss_id "TSS2841";
supercont1.114	Cufflinks	exon	1912559	1912636	.	-	.	gene_id "XLOC_002044"; transcript_id "TCONS_00003757"; exon_number "2"; oId "CUFF.1679.2"; class_code "u"; tss_id "TSS2841";
supercont1.114	Cufflinks	exon	1991428	1992004	.	-	.	gene_id "XLOC_002046"; transcript_id "TCONS_00003760"; exon_number "1"; oId "CUFF.1685.1"; class_code "u"; tss_id "TSS2844";
supercont1.114	Cufflinks	exon	1992074	1992307	.	-	.	gene_id "XLOC_002046"; transcript_id "TCONS_00003760"; exon_number "2"; oId "CUFF.1685.1"; class_code "u"; tss_id "TSS2844";
supercont1.114	Cufflinks	exon	21034	21349	.	.	.	gene_id "XLOC_002052"; transcript_id "TCONS_00003770"; exon_number "1"; oId "CUFF.1650.1"; class_code "u"; tss_id "TSS2851";
supercont1.114	Cufflinks	exon	443345	447615	.	.	.	gene_id "XLOC_002053"; transcript_id "TCONS_00003771"; exon_number "1"; oId "CUFF.1652.1"; class_code "u"; tss_id "TSS2852";
supercont1.114	Cufflinks	exon	448092	449310	.	.	.	gene_id "XLOC_002054"; transcript_id "TCONS_00003772"; exon_number "1"; oId "CUFF.1653.1"; class_code "u"; tss_id "TSS2853";
supercont1.114	Cufflinks	exon	449432	450148	.	.	.	gene_id "XLOC_002055"; transcript_id "TCONS_00003773"; exon_number "1"; oId "CUFF.1654.1"; class_code "u"; tss_id "TSS2854";
supercont1.114	Cufflinks	exon	1163236	1163504	.	.	.	gene_id "XLOC_002056"; transcript_id "TCONS_00003774"; exon_number "1"; oId "CUFF.1665.1"; class_code "u"; tss_id "TSS2855";
supercont1.114	Cufflinks	exon	1288539	1298279	.	.	.	gene_id "XLOC_002057"; transcript_id "TCONS_00003775"; exon_number "1"; oId "CUFF.1666.1"; class_code "u"; tss_id "TSS2856";
supercont1.114	Cufflinks	exon	1316584	1318497	.	.	.	gene_id "XLOC_002058"; transcript_id "TCONS_00003776"; exon_number "1"; oId "CUFF.1667.1"; class_code "u"; tss_id "TSS2857";
supercont1.114	Cufflinks	exon	1564018	1564540	.	.	.	gene_id "XLOC_002059"; transcript_id "TCONS_00003777"; exon_number "1"; oId "CUFF.1669.1"; class_code "u"; tss_id "TSS2858";
supercont1.114	Cufflinks	exon	1700909	1701470	.	.	.	gene_id "XLOC_002060"; transcript_id "TCONS_00003778"; exon_number "1"; oId "CUFF.1675.1"; class_code "u"; tss_id "TSS2859";
supercont1.114	Cufflinks	exon	1826466	1826933	.	.	.	gene_id "XLOC_002061"; transcript_id "TCONS_00003779"; exon_number "1"; oId "CUFF.1676.1"; class_code "u"; tss_id "TSS2860";
supercont1.114	Cufflinks	exon	1897929	1898417	.	.	.	gene_id "XLOC_002062"; transcript_id "TCONS_00003780"; exon_number "1"; oId "CUFF.1677.1"; class_code "u"; tss_id "TSS2861";
supercont1.114	Cufflinks	exon	1898960	1899056	.	.	.	gene_id "XLOC_002063"; transcript_id "TCONS_00003781"; exon_number "1"; oId "CUFF.1678.1"; class_code "u"; tss_id "TSS2862";
supercont1.114	Cufflinks	exon	1927005	1927139	.	.	.	gene_id "XLOC_002064"; transcript_id "TCONS_00003782"; exon_number "1"; oId "CUFF.1680.1"; class_code "u"; tss_id "TSS2863";
supercont1.114	Cufflinks	exon	1927496	1927590	.	.	.	gene_id "XLOC_002065"; transcript_id "TCONS_00003783"; exon_number "1"; oId "CUFF.1681.1"; class_code "u"; tss_id "TSS2864";
supercont1.114	Cufflinks	exon	2028219	2029047	.	.	.	gene_id "XLOC_002066"; transcript_id "TCONS_00003784"; exon_number "1"; oId "CUFF.1687.1"; class_code "u"; tss_id "TSS2865";
supercont1.114	Cufflinks	exon	2044034	2044565	.	.	.	gene_id "XLOC_002067"; transcript_id "TCONS_00003785"; exon_number "1"; oId "CUFF.1688.1"; class_code "u"; tss_id "TSS2866";
supercont1.114	Cufflinks	exon	2143859	2144436	.	.	.	gene_id "XLOC_002068"; transcript_id "TCONS_00003786"; exon_number "1"; oId "CUFF.1691.1"; class_code "u"; tss_id "TSS2867";
supercont1.114	Cufflinks	exon	2147898	2148074	.	.	.	gene_id "XLOC_002069"; transcript_id "TCONS_00003787"; exon_number "1"; oId "CUFF.1692.1"; class_code "u"; tss_id "TSS2868";
supercont1.114	Cufflinks	exon	2148156	2148272	.	.	.	gene_id "XLOC_002070"; transcript_id "TCONS_00003788"; exon_number "1"; oId "CUFF.1693.1"; class_code "u"; tss_id "TSS2869";
supercont1.114	Cufflinks	exon	2180589	2180781	.	.	.	gene_id "XLOC_002071"; transcript_id "TCONS_00003789"; exon_number "1"; oId "CUFF.1695.1"; class_code "u"; tss_id "TSS2870";
supercont1.114	Cufflinks	exon	2186155	2187481	.	.	.	gene_id "XLOC_002072"; transcript_id "TCONS_00003790"; exon_number "1"; oId "CUFF.1696.1"; class_code "u"; tss_id "TSS2871";
supercont1.114	Cufflinks	exon	2297933	2298009	.	.	.	gene_id "XLOC_002073"; transcript_id "TCONS_00003791"; exon_number "1"; oId "CUFF.1699.1"; class_code "u"; tss_id "TSS2872";
supercont1.114	Cufflinks	exon	2303913	2304313	.	.	.	gene_id "XLOC_002074"; transcript_id "TCONS_00003792"; exon_number "1"; oId "CUFF.1700.1"; class_code "u"; tss_id "TSS2873";
supercont1.114	Cufflinks	exon	2359533	2359774	.	.	.	gene_id "XLOC_002075"; transcript_id "TCONS_00003793"; exon_number "1"; oId "CUFF.1702.1"; class_code "u"; tss_id "TSS2874";
supercont1.1140	Cufflinks	exon	98304	98663	.	+	.	gene_id "XLOC_002077"; transcript_id "TCONS_00003797"; exon_number "1"; oId "CUFF.1709.1"; class_code "u"; tss_id "TSS2877";
supercont1.1140	Cufflinks	exon	98725	99198	.	+	.	gene_id "XLOC_002077"; transcript_id "TCONS_00003797"; exon_number "2"; oId "CUFF.1709.1"; class_code "u"; tss_id "TSS2877";
supercont1.1140	Cufflinks	exon	102519	102711	.	+	.	gene_id "XLOC_002077"; transcript_id "TCONS_00003797"; exon_number "3"; oId "CUFF.1709.1"; class_code "u"; tss_id "TSS2877";
supercont1.1141	Cufflinks	exon	13416	14134	.	+	.	gene_id "XLOC_002078"; transcript_id "TCONS_00003798"; exon_number "1"; oId "CUFF.1710.1"; class_code "u"; tss_id "TSS2878";
supercont1.1141	Cufflinks	exon	80076	81892	.	+	.	gene_id "XLOC_002078"; transcript_id "TCONS_00003798"; exon_number "2"; oId "CUFF.1710.1"; class_code "u"; tss_id "TSS2878";
supercont1.1141	Cufflinks	exon	154218	155277	.	.	.	gene_id "XLOC_002079"; transcript_id "TCONS_00003799"; exon_number "1"; oId "CUFF.1711.1"; class_code "u"; tss_id "TSS2879";
supercont1.1142	Cufflinks	exon	212033	212673	.	.	.	gene_id "XLOC_002083"; transcript_id "TCONS_00003813"; exon_number "1"; oId "CUFF.1716.1"; class_code "u"; tss_id "TSS2885";
supercont1.1142	Cufflinks	exon	212736	213943	.	.	.	gene_id "XLOC_002084"; transcript_id "TCONS_00003814"; exon_number "1"; oId "CUFF.1717.1"; class_code "u"; tss_id "TSS2886";
supercont1.1144	Cufflinks	exon	200408	200635	.	-	.	gene_id "XLOC_002087"; transcript_id "TCONS_00003818"; exon_number "1"; oId "CUFF.1722.1"; class_code "u"; tss_id "TSS2890";
supercont1.1144	Cufflinks	exon	200699	200931	.	-	.	gene_id "XLOC_002087"; transcript_id "TCONS_00003818"; exon_number "2"; oId "CUFF.1722.1"; class_code "u"; tss_id "TSS2890";
supercont1.1144	Cufflinks	exon	140674	140728	.	.	.	gene_id "XLOC_002088"; transcript_id "TCONS_00003819"; exon_number "1"; oId "CUFF.1720.1"; class_code "u"; tss_id "TSS2891";
supercont1.1144	Cufflinks	exon	169584	169767	.	.	.	gene_id "XLOC_002089"; transcript_id "TCONS_00003820"; exon_number "1"; oId "CUFF.1721.1"; class_code "u"; tss_id "TSS2892";
supercont1.1144	Cufflinks	exon	201404	201748	.	.	.	gene_id "XLOC_002090"; transcript_id "TCONS_00003821"; exon_number "1"; oId "CUFF.1723.1"; class_code "u"; tss_id "TSS2893";
supercont1.1145	Cufflinks	exon	193520	194070	.	-	.	gene_id "XLOC_002096"; transcript_id "TCONS_00003829"; exon_number "1"; oId "CUFF.1733.1"; class_code "u"; tss_id "TSS2901";
supercont1.1145	Cufflinks	exon	194130	194443	.	-	.	gene_id "XLOC_002096"; transcript_id "TCONS_00003829"; exon_number "2"; oId "CUFF.1733.1"; class_code "u"; tss_id "TSS2901";
supercont1.1145	Cufflinks	exon	48649	51085	.	.	.	gene_id "XLOC_002097"; transcript_id "TCONS_00003830"; exon_number "1"; oId "CUFF.1724.1"; class_code "u"; tss_id "TSS2902";
supercont1.1145	Cufflinks	exon	51177	51953	.	.	.	gene_id "XLOC_002098"; transcript_id "TCONS_00003831"; exon_number "1"; oId "CUFF.1725.1"; class_code "u"; tss_id "TSS2903";
supercont1.1145	Cufflinks	exon	63363	64093	.	.	.	gene_id "XLOC_002099"; transcript_id "TCONS_00003832"; exon_number "1"; oId "CUFF.1726.1"; class_code "u"; tss_id "TSS2904";
supercont1.1145	Cufflinks	exon	64294	65598	.	.	.	gene_id "XLOC_002100"; transcript_id "TCONS_00003833"; exon_number "1"; oId "CUFF.1727.1"; class_code "u"; tss_id "TSS2905";
supercont1.1145	Cufflinks	exon	69142	70221	.	.	.	gene_id "XLOC_002101"; transcript_id "TCONS_00003834"; exon_number "1"; oId "CUFF.1728.1"; class_code "u"; tss_id "TSS2906";
supercont1.1145	Cufflinks	exon	73638	76870	.	.	.	gene_id "XLOC_002102"; transcript_id "TCONS_00003835"; exon_number "1"; oId "CUFF.1729.1"; class_code "u"; tss_id "TSS2907";
supercont1.1145	Cufflinks	exon	77867	78505	.	.	.	gene_id "XLOC_002103"; transcript_id "TCONS_00003836"; exon_number "1"; oId "CUFF.1730.1"; class_code "u"; tss_id "TSS2908";
supercont1.1145	Cufflinks	exon	122154	122736	.	.	.	gene_id "XLOC_002104"; transcript_id "TCONS_00003837"; exon_number "1"; oId "CUFF.1731.1"; class_code "u"; tss_id "TSS2909";
supercont1.1145	Cufflinks	exon	213561	214170	.	.	.	gene_id "XLOC_002105"; transcript_id "TCONS_00003838"; exon_number "1"; oId "CUFF.1734.1"; class_code "u"; tss_id "TSS2910";
supercont1.1145	Cufflinks	exon	219493	220058	.	.	.	gene_id "XLOC_002106"; transcript_id "TCONS_00003839"; exon_number "1"; oId "CUFF.1735.1"; class_code "u"; tss_id "TSS2911";
supercont1.1145	Cufflinks	exon	244458	245194	.	.	.	gene_id "XLOC_002107"; transcript_id "TCONS_00003840"; exon_number "1"; oId "CUFF.1736.1"; class_code "u"; tss_id "TSS2912";
supercont1.1146	Cufflinks	exon	28902	30346	.	.	.	gene_id "XLOC_002110"; transcript_id "TCONS_00003848"; exon_number "1"; oId "CUFF.1737.1"; class_code "u"; tss_id "TSS2919";
supercont1.1146	Cufflinks	exon	40280	40491	.	.	.	gene_id "XLOC_002111"; transcript_id "TCONS_00003849"; exon_number "1"; oId "CUFF.1738.1"; class_code "u"; tss_id "TSS2920";
supercont1.1146	Cufflinks	exon	116017	116306	.	.	.	gene_id "XLOC_002112"; transcript_id "TCONS_00003850"; exon_number "1"; oId "CUFF.1741.1"; class_code "u"; tss_id "TSS2921";
supercont1.1146	Cufflinks	exon	205290	206088	.	.	.	gene_id "XLOC_002113"; transcript_id "TCONS_00003851"; exon_number "1"; oId "CUFF.1743.1"; class_code "u"; tss_id "TSS2922";
supercont1.1146	Cufflinks	exon	206145	207199	.	.	.	gene_id "XLOC_002114"; transcript_id "TCONS_00003852"; exon_number "1"; oId "CUFF.1744.1"; class_code "u"; tss_id "TSS2923";
supercont1.1148	Cufflinks	exon	197622	199294	.	-	.	gene_id "XLOC_002116"; transcript_id "TCONS_00003857"; exon_number "1"; oId "CUFF.1747.1"; class_code "u"; tss_id "TSS2927";
supercont1.1148	Cufflinks	exon	199351	199594	.	-	.	gene_id "XLOC_002116"; transcript_id "TCONS_00003857"; exon_number "2"; oId "CUFF.1747.1"; class_code "u"; tss_id "TSS2927";
supercont1.1148	Cufflinks	exon	119577	120749	.	.	.	gene_id "XLOC_002117"; transcript_id "TCONS_00003858"; exon_number "1"; oId "CUFF.1746.1"; class_code "u"; tss_id "TSS2928";
supercont1.1149	Cufflinks	exon	28616	28800	.	+	.	gene_id "XLOC_002118"; transcript_id "TCONS_00003859"; exon_number "1"; oId "CUFF.1748.1"; class_code "u"; tss_id "TSS2929";
supercont1.1149	Cufflinks	exon	28897	29612	.	+	.	gene_id "XLOC_002118"; transcript_id "TCONS_00003859"; exon_number "2"; oId "CUFF.1748.1"; class_code "u"; tss_id "TSS2929";
supercont1.1149	Cufflinks	exon	29678	30146	.	+	.	gene_id "XLOC_002118"; transcript_id "TCONS_00003859"; exon_number "3"; oId "CUFF.1748.1"; class_code "u"; tss_id "TSS2929";
supercont1.1149	Cufflinks	exon	59361	59405	.	+	.	gene_id "XLOC_002118"; transcript_id "TCONS_00003859"; exon_number "4"; oId "CUFF.1748.1"; class_code "u"; tss_id "TSS2929";
supercont1.1149	Cufflinks	exon	28934	29612	.	+	.	gene_id "XLOC_002118"; transcript_id "TCONS_00003860"; exon_number "1"; oId "CUFF.1748.2"; class_code "u"; tss_id "TSS2930";
supercont1.1149	Cufflinks	exon	29720	30146	.	+	.	gene_id "XLOC_002118"; transcript_id "TCONS_00003860"; exon_number "2"; oId "CUFF.1748.2"; class_code "u"; tss_id "TSS2930";
supercont1.1149	Cufflinks	exon	59361	59405	.	+	.	gene_id "XLOC_002118"; transcript_id "TCONS_00003860"; exon_number "3"; oId "CUFF.1748.2"; class_code "u"; tss_id "TSS2930";
supercont1.115	Cufflinks	exon	2282097	2282414	.	+	.	gene_id "XLOC_002130"; transcript_id "TCONS_00003884"; exon_number "1"; oId "CUFF.1818.1"; class_code "u"; tss_id "TSS2950";
supercont1.115	Cufflinks	exon	2282764	2282912	.	+	.	gene_id "XLOC_002130"; transcript_id "TCONS_00003884"; exon_number "2"; oId "CUFF.1818.1"; class_code "u"; tss_id "TSS2950";
supercont1.115	Cufflinks	exon	2299528	2299548	.	+	.	gene_id "XLOC_002130"; transcript_id "TCONS_00003884"; exon_number "3"; oId "CUFF.1818.1"; class_code "u"; tss_id "TSS2950";
supercont1.115	Cufflinks	exon	1219948	1221043	.	-	.	gene_id "XLOC_002138"; transcript_id "TCONS_00003919"; exon_number "1"; oId "CUFF.1776.8"; class_code "u"; tss_id "TSS2969";
supercont1.115	Cufflinks	exon	1248906	1249076	.	-	.	gene_id "XLOC_002138"; transcript_id "TCONS_00003919"; exon_number "2"; oId "CUFF.1776.8"; class_code "u"; tss_id "TSS2969";
supercont1.115	Cufflinks	exon	1219948	1221043	.	-	.	gene_id "XLOC_002138"; transcript_id "TCONS_00003920"; exon_number "1"; oId "CUFF.1776.9"; class_code "u"; tss_id "TSS2967";
supercont1.115	Cufflinks	exon	1337171	1337552	.	-	.	gene_id "XLOC_002138"; transcript_id "TCONS_00003920"; exon_number "2"; oId "CUFF.1776.9"; class_code "u"; tss_id "TSS2967";
supercont1.115	Cufflinks	exon	1341451	1341773	.	-	.	gene_id "XLOC_002138"; transcript_id "TCONS_00003920"; exon_number "3"; oId "CUFF.1776.9"; class_code "u"; tss_id "TSS2967";
supercont1.115	Cufflinks	exon	1135382	1137702	.	-	.	gene_id "XLOC_002140"; transcript_id "TCONS_00003915"; exon_number "1"; oId "CUFF.1785.1"; class_code "u"; tss_id "TSS2971";
supercont1.115	Cufflinks	exon	1137767	1138766	.	-	.	gene_id "XLOC_002140"; transcript_id "TCONS_00003915"; exon_number "2"; oId "CUFF.1785.1"; class_code "u"; tss_id "TSS2971";
supercont1.115	Cufflinks	exon	1143971	1147550	.	-	.	gene_id "XLOC_002141"; transcript_id "TCONS_00003916"; exon_number "1"; oId "CUFF.1786.1"; class_code "u"; tss_id "TSS2972";
supercont1.115	Cufflinks	exon	1145489	1147377	.	-	.	gene_id "XLOC_002141"; transcript_id "TCONS_00003917"; exon_number "1"; oId "CUFF.1786.3"; contained_in "TCONS_00003916"; class_code "u"; tss_id "TSS2973";
supercont1.115	Cufflinks	exon	1634898	1635744	.	-	.	gene_id "XLOC_002144"; transcript_id "TCONS_00003925"; exon_number "1"; oId "CUFF.1794.1"; class_code "u"; tss_id "TSS2977";
supercont1.115	Cufflinks	exon	1643812	1644084	.	-	.	gene_id "XLOC_002144"; transcript_id "TCONS_00003925"; exon_number "2"; oId "CUFF.1794.1"; class_code "u"; tss_id "TSS2977";
supercont1.115	Cufflinks	exon	2126791	2127392	.	-	.	gene_id "XLOC_002147"; transcript_id "TCONS_00003929"; exon_number "1"; oId "CUFF.1812.1"; class_code "u"; tss_id "TSS2981";
supercont1.115	Cufflinks	exon	2127453	2127740	.	-	.	gene_id "XLOC_002147"; transcript_id "TCONS_00003929"; exon_number "2"; oId "CUFF.1812.1"; class_code "u"; tss_id "TSS2981";
supercont1.115	Cufflinks	exon	60468	60744	.	.	.	gene_id "XLOC_002149"; transcript_id "TCONS_00003931"; exon_number "1"; oId "CUFF.1749.1"; class_code "u"; tss_id "TSS2983";
supercont1.115	Cufflinks	exon	202666	203219	.	.	.	gene_id "XLOC_002150"; transcript_id "TCONS_00003932"; exon_number "1"; oId "CUFF.1758.1"; class_code "u"; tss_id "TSS2984";
supercont1.115	Cufflinks	exon	203280	204432	.	.	.	gene_id "XLOC_002151"; transcript_id "TCONS_00003933"; exon_number "1"; oId "CUFF.1759.1"; class_code "u"; tss_id "TSS2985";
supercont1.115	Cufflinks	exon	204532	205436	.	.	.	gene_id "XLOC_002152"; transcript_id "TCONS_00003934"; exon_number "1"; oId "CUFF.1760.1"; class_code "u"; tss_id "TSS2986";
supercont1.115	Cufflinks	exon	205492	206288	.	.	.	gene_id "XLOC_002153"; transcript_id "TCONS_00003935"; exon_number "1"; oId "CUFF.1761.1"; class_code "u"; tss_id "TSS2987";
supercont1.115	Cufflinks	exon	214726	215035	.	.	.	gene_id "XLOC_002154"; transcript_id "TCONS_00003936"; exon_number "1"; oId "CUFF.1762.1"; class_code "u"; tss_id "TSS2988";
supercont1.115	Cufflinks	exon	215663	216033	.	.	.	gene_id "XLOC_002155"; transcript_id "TCONS_00003937"; exon_number "1"; oId "CUFF.1763.1"; class_code "u"; tss_id "TSS2989";
supercont1.115	Cufflinks	exon	217652	218234	.	.	.	gene_id "XLOC_002156"; transcript_id "TCONS_00003938"; exon_number "1"; oId "CUFF.1764.1"; class_code "u"; tss_id "TSS2990";
supercont1.115	Cufflinks	exon	218373	219190	.	.	.	gene_id "XLOC_002157"; transcript_id "TCONS_00003939"; exon_number "1"; oId "CUFF.1765.1"; class_code "u"; tss_id "TSS2991";
supercont1.115	Cufflinks	exon	431410	432737	.	.	.	gene_id "XLOC_002158"; transcript_id "TCONS_00003940"; exon_number "1"; oId "CUFF.1768.1"; class_code "u"; tss_id "TSS2992";
supercont1.115	Cufflinks	exon	785715	786318	.	.	.	gene_id "XLOC_002159"; transcript_id "TCONS_00003941"; exon_number "1"; oId "CUFF.1769.1"; class_code "u"; tss_id "TSS2993";
supercont1.115	Cufflinks	exon	792424	792726	.	.	.	gene_id "XLOC_002160"; transcript_id "TCONS_00003942"; exon_number "1"; oId "CUFF.1770.1"; class_code "u"; tss_id "TSS2994";
supercont1.115	Cufflinks	exon	803951	804319	.	.	.	gene_id "XLOC_002161"; transcript_id "TCONS_00003943"; exon_number "1"; oId "CUFF.1771.1"; class_code "u"; tss_id "TSS2995";
supercont1.115	Cufflinks	exon	849324	849596	.	.	.	gene_id "XLOC_002162"; transcript_id "TCONS_00003944"; exon_number "1"; oId "CUFF.1772.1"; class_code "u"; tss_id "TSS2996";
supercont1.115	Cufflinks	exon	919001	926364	.	.	.	gene_id "XLOC_002163"; transcript_id "TCONS_00003945"; exon_number "1"; oId "CUFF.1773.1"; class_code "u"; tss_id "TSS2997";
supercont1.115	Cufflinks	exon	926737	926984	.	.	.	gene_id "XLOC_002164"; transcript_id "TCONS_00003946"; exon_number "1"; oId "CUFF.1774.1"; class_code "u"; tss_id "TSS2998";
supercont1.115	Cufflinks	exon	927660	929164	.	.	.	gene_id "XLOC_002165"; transcript_id "TCONS_00003947"; exon_number "1"; oId "CUFF.1775.1"; class_code "u"; tss_id "TSS2999";
supercont1.115	Cufflinks	exon	1075678	1076418	.	.	.	gene_id "XLOC_002166"; transcript_id "TCONS_00003948"; exon_number "1"; oId "CUFF.1782.1"; class_code "u"; tss_id "TSS3000";
supercont1.115	Cufflinks	exon	1115422	1116411	.	.	.	gene_id "XLOC_002167"; transcript_id "TCONS_00003949"; exon_number "1"; oId "CUFF.1783.1"; class_code "u"; tss_id "TSS3001";
supercont1.115	Cufflinks	exon	1123445	1124353	.	.	.	gene_id "XLOC_002168"; transcript_id "TCONS_00003950"; exon_number "1"; oId "CUFF.1784.1"; class_code "u"; tss_id "TSS3002";
supercont1.115	Cufflinks	exon	1145056	1145422	.	.	.	gene_id "XLOC_002169"; transcript_id "TCONS_00003951"; exon_number "1"; oId "CUFF.1786.2"; class_code "u"; tss_id "TSS3003";
supercont1.115	Cufflinks	exon	1160721	1161050	.	.	.	gene_id "XLOC_002170"; transcript_id "TCONS_00003952"; exon_number "1"; oId "CUFF.1789.1"; class_code "u"; tss_id "TSS3004";
supercont1.115	Cufflinks	exon	1175638	1177599	.	.	.	gene_id "XLOC_002171"; transcript_id "TCONS_00003953"; exon_number "1"; oId "CUFF.1790.1"; class_code "u"; tss_id "TSS3005";
supercont1.115	Cufflinks	exon	1639001	1639669	.	.	.	gene_id "XLOC_002172"; transcript_id "TCONS_00003954"; exon_number "1"; oId "CUFF.1795.1"; class_code "u"; tss_id "TSS3006";
supercont1.115	Cufflinks	exon	1640112	1641096	.	.	.	gene_id "XLOC_002173"; transcript_id "TCONS_00003955"; exon_number "1"; oId "CUFF.1796.1"; class_code "u"; tss_id "TSS3007";
supercont1.115	Cufflinks	exon	1641861	1642563	.	.	.	gene_id "XLOC_002174"; transcript_id "TCONS_00003956"; exon_number "1"; oId "CUFF.1797.1"; class_code "u"; tss_id "TSS3008";
supercont1.115	Cufflinks	exon	1644242	1645773	.	.	.	gene_id "XLOC_002175"; transcript_id "TCONS_00003957"; exon_number "1"; oId "CUFF.1798.1"; class_code "u"; tss_id "TSS3009";
supercont1.115	Cufflinks	exon	1712914	1713832	.	.	.	gene_id "XLOC_002176"; transcript_id "TCONS_00003958"; exon_number "1"; oId "CUFF.1799.1"; class_code "u"; tss_id "TSS3010";
supercont1.115	Cufflinks	exon	1788632	1788735	.	.	.	gene_id "XLOC_002177"; transcript_id "TCONS_00003959"; exon_number "1"; oId "CUFF.1801.1"; class_code "u"; tss_id "TSS3011";
supercont1.115	Cufflinks	exon	1988204	1988632	.	.	.	gene_id "XLOC_002178"; transcript_id "TCONS_00003960"; exon_number "1"; oId "CUFF.1803.1"; class_code "u"; tss_id "TSS3012";
supercont1.115	Cufflinks	exon	2017994	2018321	.	.	.	gene_id "XLOC_002179"; transcript_id "TCONS_00003961"; exon_number "1"; oId "CUFF.1804.1"; class_code "u"; tss_id "TSS3013";
supercont1.115	Cufflinks	exon	2024548	2025212	.	.	.	gene_id "XLOC_002180"; transcript_id "TCONS_00003962"; exon_number "1"; oId "CUFF.1805.1"; class_code "u"; tss_id "TSS3014";
supercont1.115	Cufflinks	exon	2025887	2026517	.	.	.	gene_id "XLOC_002181"; transcript_id "TCONS_00003963"; exon_number "1"; oId "CUFF.1806.1"; class_code "u"; tss_id "TSS3015";
supercont1.115	Cufflinks	exon	2030830	2031167	.	.	.	gene_id "XLOC_002182"; transcript_id "TCONS_00003964"; exon_number "1"; oId "CUFF.1807.1"; class_code "u"; tss_id "TSS3016";
supercont1.115	Cufflinks	exon	2031364	2031958	.	.	.	gene_id "XLOC_002183"; transcript_id "TCONS_00003965"; exon_number "1"; oId "CUFF.1808.1"; class_code "u"; tss_id "TSS3017";
supercont1.115	Cufflinks	exon	2032293	2034169	.	.	.	gene_id "XLOC_002184"; transcript_id "TCONS_00003966"; exon_number "1"; oId "CUFF.1809.1"; class_code "u"; tss_id "TSS3018";
supercont1.115	Cufflinks	exon	2104744	2105535	.	.	.	gene_id "XLOC_002185"; transcript_id "TCONS_00003967"; exon_number "1"; oId "CUFF.1810.1"; class_code "u"; tss_id "TSS3019";
supercont1.115	Cufflinks	exon	2112319	2114012	.	.	.	gene_id "XLOC_002186"; transcript_id "TCONS_00003968"; exon_number "1"; oId "CUFF.1811.1"; class_code "u"; tss_id "TSS3020";
supercont1.115	Cufflinks	exon	2129667	2130125	.	.	.	gene_id "XLOC_002187"; transcript_id "TCONS_00003969"; exon_number "1"; oId "CUFF.1813.1"; class_code "u"; tss_id "TSS3021";
supercont1.115	Cufflinks	exon	2216480	2217238	.	.	.	gene_id "XLOC_002188"; transcript_id "TCONS_00003970"; exon_number "1"; oId "CUFF.1814.1"; class_code "u"; tss_id "TSS3022";
supercont1.115	Cufflinks	exon	2245561	2249057	.	.	.	gene_id "XLOC_002189"; transcript_id "TCONS_00003971"; exon_number "1"; oId "CUFF.1815.1"; class_code "u"; tss_id "TSS3023";
supercont1.115	Cufflinks	exon	2249133	2249976	.	.	.	gene_id "XLOC_002190"; transcript_id "TCONS_00003972"; exon_number "1"; oId "CUFF.1816.1"; class_code "u"; tss_id "TSS3024";
supercont1.115	Cufflinks	exon	2250121	2252289	.	.	.	gene_id "XLOC_002191"; transcript_id "TCONS_00003973"; exon_number "1"; oId "CUFF.1817.1"; class_code "u"; tss_id "TSS3025";
supercont1.115	Cufflinks	exon	2463569	2465009	.	.	.	gene_id "XLOC_002192"; transcript_id "TCONS_00003974"; exon_number "1"; oId "CUFF.1819.1"; class_code "u"; tss_id "TSS3026";
supercont1.1150	Cufflinks	exon	222227	222859	.	-	.	gene_id "XLOC_002198"; transcript_id "TCONS_00003984"; exon_number "1"; oId "CUFF.1827.1"; class_code "u"; tss_id "TSS3035";
supercont1.1150	Cufflinks	exon	224201	224536	.	-	.	gene_id "XLOC_002198"; transcript_id "TCONS_00003984"; exon_number "2"; oId "CUFF.1827.1"; class_code "u"; tss_id "TSS3035";
supercont1.1150	Cufflinks	exon	73102	73303	.	.	.	gene_id "XLOC_002199"; transcript_id "TCONS_00003985"; exon_number "1"; oId "CUFF.1820.1"; class_code "u"; tss_id "TSS3036";
supercont1.1150	Cufflinks	exon	195973	197963	.	.	.	gene_id "XLOC_002200"; transcript_id "TCONS_00003986"; exon_number "1"; oId "CUFF.1825.1"; class_code "u"; tss_id "TSS3037";
supercont1.1150	Cufflinks	exon	220226	221233	.	.	.	gene_id "XLOC_002201"; transcript_id "TCONS_00003987"; exon_number "1"; oId "CUFF.1826.1"; class_code "u"; tss_id "TSS3038";
supercont1.1151	Cufflinks	exon	206133	206779	.	.	.	gene_id "XLOC_002202"; transcript_id "TCONS_00003988"; exon_number "1"; oId "CUFF.1828.1"; class_code "u"; tss_id "TSS3039";
supercont1.1152	Cufflinks	exon	178323	178902	.	-	.	gene_id "XLOC_002206"; transcript_id "TCONS_00003994"; exon_number "1"; oId "CUFF.1831.3"; class_code "u"; tss_id "TSS3044";
supercont1.1152	Cufflinks	exon	178984	179054	.	-	.	gene_id "XLOC_002206"; transcript_id "TCONS_00003994"; exon_number "2"; oId "CUFF.1831.3"; class_code "u"; tss_id "TSS3044";
supercont1.1152	Cufflinks	exon	178323	178902	.	-	.	gene_id "XLOC_002206"; transcript_id "TCONS_00003996"; exon_number "1"; oId "CUFF.1831.2"; class_code "u"; tss_id "TSS3045";
supercont1.1152	Cufflinks	exon	178973	179795	.	-	.	gene_id "XLOC_002206"; transcript_id "TCONS_00003996"; exon_number "2"; oId "CUFF.1831.2"; class_code "u"; tss_id "TSS3045";
supercont1.1152	Cufflinks	exon	178323	178902	.	-	.	gene_id "XLOC_002206"; transcript_id "TCONS_00003995"; exon_number "1"; oId "CUFF.1831.1"; class_code "u"; tss_id "TSS3045";
supercont1.1152	Cufflinks	exon	179078	179795	.	-	.	gene_id "XLOC_002206"; transcript_id "TCONS_00003995"; exon_number "2"; oId "CUFF.1831.1"; class_code "u"; tss_id "TSS3045";
supercont1.1152	Cufflinks	exon	156699	157694	.	.	.	gene_id "XLOC_002208"; transcript_id "TCONS_00003999"; exon_number "1"; oId "CUFF.1830.1"; class_code "u"; tss_id "TSS3048";
supercont1.1152	Cufflinks	exon	183996	184143	.	.	.	gene_id "XLOC_002209"; transcript_id "TCONS_00004000"; exon_number "1"; oId "CUFF.1832.1"; class_code "u"; tss_id "TSS3049";
supercont1.1152	Cufflinks	exon	226824	227616	.	.	.	gene_id "XLOC_002210"; transcript_id "TCONS_00004001"; exon_number "1"; oId "CUFF.1835.1"; class_code "u"; tss_id "TSS3050";
supercont1.1153	Cufflinks	exon	26530	27551	.	.	.	gene_id "XLOC_002212"; transcript_id "TCONS_00004004"; exon_number "1"; oId "CUFF.1837.1"; class_code "u"; tss_id "TSS3053";
supercont1.1153	Cufflinks	exon	49419	49522	.	.	.	gene_id "XLOC_002213"; transcript_id "TCONS_00004005"; exon_number "1"; oId "CUFF.1838.1"; class_code "u"; tss_id "TSS3054";
supercont1.1154	Cufflinks	exon	281245	281377	.	+	.	gene_id "XLOC_002214"; transcript_id "TCONS_00004006"; exon_number "1"; oId "CUFF.1842.1"; class_code "u"; tss_id "TSS3055";
supercont1.1154	Cufflinks	exon	281444	281680	.	+	.	gene_id "XLOC_002214"; transcript_id "TCONS_00004006"; exon_number "2"; oId "CUFF.1842.1"; class_code "u"; tss_id "TSS3055";
supercont1.1154	Cufflinks	exon	281808	282427	.	+	.	gene_id "XLOC_002214"; transcript_id "TCONS_00004006"; exon_number "3"; oId "CUFF.1842.1"; class_code "u"; tss_id "TSS3055";
supercont1.1154	Cufflinks	exon	325195	325656	.	+	.	gene_id "XLOC_002215"; transcript_id "TCONS_00004007"; exon_number "1"; oId "CUFF.1845.1"; class_code "u"; tss_id "TSS3056";
supercont1.1154	Cufflinks	exon	325715	326131	.	+	.	gene_id "XLOC_002215"; transcript_id "TCONS_00004007"; exon_number "2"; oId "CUFF.1845.1"; class_code "u"; tss_id "TSS3056";
supercont1.1154	Cufflinks	exon	326195	326251	.	+	.	gene_id "XLOC_002215"; transcript_id "TCONS_00004007"; exon_number "3"; oId "CUFF.1845.1"; class_code "u"; tss_id "TSS3056";
supercont1.1154	Cufflinks	exon	326315	326609	.	+	.	gene_id "XLOC_002215"; transcript_id "TCONS_00004007"; exon_number "4"; oId "CUFF.1845.1"; class_code "u"; tss_id "TSS3056";
supercont1.1154	Cufflinks	exon	137555	138663	.	-	.	gene_id "XLOC_002216"; transcript_id "TCONS_00004008"; exon_number "1"; oId "CUFF.1840.1"; class_code "u"; tss_id "TSS3057";
supercont1.1154	Cufflinks	exon	148842	150162	.	-	.	gene_id "XLOC_002216"; transcript_id "TCONS_00004008"; exon_number "2"; oId "CUFF.1840.1"; class_code "u"; tss_id "TSS3057";
supercont1.1154	Cufflinks	exon	150232	150434	.	-	.	gene_id "XLOC_002216"; transcript_id "TCONS_00004008"; exon_number "3"; oId "CUFF.1840.1"; class_code "u"; tss_id "TSS3057";
supercont1.1154	Cufflinks	exon	127094	127857	.	.	.	gene_id "XLOC_002219"; transcript_id "TCONS_00004011"; exon_number "1"; oId "CUFF.1839.1"; class_code "u"; tss_id "TSS3060";
supercont1.1154	Cufflinks	exon	158623	159229	.	.	.	gene_id "XLOC_002220"; transcript_id "TCONS_00004012"; exon_number "1"; oId "CUFF.1841.1"; class_code "u"; tss_id "TSS3061";
supercont1.1154	Cufflinks	exon	284500	285998	.	.	.	gene_id "XLOC_002221"; transcript_id "TCONS_00004013"; exon_number "1"; oId "CUFF.1843.1"; class_code "u"; tss_id "TSS3062";
supercont1.1154	Cufflinks	exon	289291	290372	.	.	.	gene_id "XLOC_002222"; transcript_id "TCONS_00004014"; exon_number "1"; oId "CUFF.1844.1"; class_code "u"; tss_id "TSS3063";
supercont1.1155	Cufflinks	exon	99939	101645	.	.	.	gene_id "XLOC_002225"; transcript_id "TCONS_00004021"; exon_number "1"; oId "CUFF.1848.1"; class_code "u"; tss_id "TSS3069";
supercont1.1156	Cufflinks	exon	40339	40565	.	.	.	gene_id "XLOC_002236"; transcript_id "TCONS_00004040"; exon_number "1"; oId "CUFF.1850.1"; class_code "u"; tss_id "TSS3084";
supercont1.1156	Cufflinks	exon	41186	41884	.	.	.	gene_id "XLOC_002237"; transcript_id "TCONS_00004041"; exon_number "1"; oId "CUFF.1851.1"; class_code "u"; tss_id "TSS3085";
supercont1.1156	Cufflinks	exon	43433	43814	.	.	.	gene_id "XLOC_002238"; transcript_id "TCONS_00004042"; exon_number "1"; oId "CUFF.1852.1"; class_code "u"; tss_id "TSS3086";
supercont1.1156	Cufflinks	exon	181885	182413	.	.	.	gene_id "XLOC_002239"; transcript_id "TCONS_00004043"; exon_number "1"; oId "CUFF.1858.1"; class_code "u"; tss_id "TSS3087";
supercont1.1158	Cufflinks	exon	151232	151316	.	.	.	gene_id "XLOC_002243"; transcript_id "TCONS_00004048"; exon_number "1"; oId "CUFF.1860.1"; class_code "u"; tss_id "TSS3092";
supercont1.1159	Cufflinks	exon	43603	46099	.	.	.	gene_id "XLOC_002250"; transcript_id "TCONS_00004061"; exon_number "1"; oId "CUFF.1861.1"; class_code "u"; tss_id "TSS3103";
supercont1.1159	Cufflinks	exon	46183	46910	.	.	.	gene_id "XLOC_002251"; transcript_id "TCONS_00004062"; exon_number "1"; oId "CUFF.1862.1"; class_code "u"; tss_id "TSS3104";
supercont1.1159	Cufflinks	exon	46972	48299	.	.	.	gene_id "XLOC_002252"; transcript_id "TCONS_00004063"; exon_number "1"; oId "CUFF.1863.1"; class_code "u"; tss_id "TSS3105";
supercont1.1159	Cufflinks	exon	48395	49364	.	.	.	gene_id "XLOC_002253"; transcript_id "TCONS_00004064"; exon_number "1"; oId "CUFF.1864.1"; class_code "u"; tss_id "TSS3106";
supercont1.1159	Cufflinks	exon	49583	51160	.	.	.	gene_id "XLOC_002254"; transcript_id "TCONS_00004065"; exon_number "1"; oId "CUFF.1865.1"; class_code "u"; tss_id "TSS3107";
supercont1.1159	Cufflinks	exon	51351	52895	.	.	.	gene_id "XLOC_002255"; transcript_id "TCONS_00004066"; exon_number "1"; oId "CUFF.1866.1"; class_code "u"; tss_id "TSS3108";
supercont1.1159	Cufflinks	exon	175337	177158	.	.	.	gene_id "XLOC_002256"; transcript_id "TCONS_00004067"; exon_number "1"; oId "CUFF.1872.1"; class_code "u"; tss_id "TSS3109";
supercont1.1159	Cufflinks	exon	177506	179813	.	.	.	gene_id "XLOC_002257"; transcript_id "TCONS_00004068"; exon_number "1"; oId "CUFF.1873.1"; class_code "u"; tss_id "TSS3110";
supercont1.1159	Cufflinks	exon	179876	180481	.	.	.	gene_id "XLOC_002258"; transcript_id "TCONS_00004069"; exon_number "1"; oId "CUFF.1874.1"; class_code "u"; tss_id "TSS3111";
supercont1.116	Cufflinks	exon	1267399	1267592	.	+	.	gene_id "XLOC_002273"; transcript_id "TCONS_00004102"; exon_number "1"; oId "CUFF.1910.1"; class_code "u"; tss_id "TSS3135";
supercont1.116	Cufflinks	exon	1284473	1284489	.	+	.	gene_id "XLOC_002273"; transcript_id "TCONS_00004102"; exon_number "2"; oId "CUFF.1910.1"; class_code "u"; tss_id "TSS3135";
supercont1.116	Cufflinks	exon	1078736	1079126	.	-	.	gene_id "XLOC_002292"; transcript_id "TCONS_00004168"; exon_number "1"; oId "CUFF.1905.1"; class_code "u"; tss_id "TSS3168";
supercont1.116	Cufflinks	exon	1228338	1231536	.	-	.	gene_id "XLOC_002292"; transcript_id "TCONS_00004168"; exon_number "2"; oId "CUFF.1905.1"; class_code "u"; tss_id "TSS3168";
supercont1.116	Cufflinks	exon	1227031	1231536	.	-	.	gene_id "XLOC_002292"; transcript_id "TCONS_00004169"; exon_number "1"; oId "CUFF.1906.1"; class_code "u"; tss_id "TSS3168";
supercont1.116	Cufflinks	exon	1403530	1403687	.	-	.	gene_id "XLOC_002293"; transcript_id "TCONS_00004170"; exon_number "1"; oId "CUFF.1917.1"; class_code "u"; tss_id "TSS3169";
supercont1.116	Cufflinks	exon	1403753	1403932	.	-	.	gene_id "XLOC_002293"; transcript_id "TCONS_00004170"; exon_number "2"; oId "CUFF.1917.1"; class_code "u"; tss_id "TSS3169";
supercont1.116	Cufflinks	exon	1499269	1501068	.	-	.	gene_id "XLOC_002294"; transcript_id "TCONS_00004171"; exon_number "1"; oId "CUFF.1923.1"; class_code "u"; tss_id "TSS3170";
supercont1.116	Cufflinks	exon	1501129	1501869	.	-	.	gene_id "XLOC_002294"; transcript_id "TCONS_00004171"; exon_number "2"; oId "CUFF.1923.1"; class_code "u"; tss_id "TSS3170";
supercont1.116	Cufflinks	exon	1528744	1529350	.	-	.	gene_id "XLOC_002294"; transcript_id "TCONS_00004171"; exon_number "3"; oId "CUFF.1923.1"; class_code "u"; tss_id "TSS3170";
supercont1.116	Cufflinks	exon	1878131	1878301	.	-	.	gene_id "XLOC_002298"; transcript_id "TCONS_00004191"; exon_number "1"; oId "CUFF.1931.1"; class_code "u"; tss_id "TSS3182";
supercont1.116	Cufflinks	exon	1878794	1879175	.	-	.	gene_id "XLOC_002298"; transcript_id "TCONS_00004191"; exon_number "2"; oId "CUFF.1931.1"; class_code "u"; tss_id "TSS3182";
supercont1.116	Cufflinks	exon	1879233	1879314	.	-	.	gene_id "XLOC_002298"; transcript_id "TCONS_00004191"; exon_number "3"; oId "CUFF.1931.1"; class_code "u"; tss_id "TSS3182";
supercont1.116	Cufflinks	exon	246992	249935	.	.	.	gene_id "XLOC_002300"; transcript_id "TCONS_00004195"; exon_number "1"; oId "CUFF.1878.1"; class_code "u"; tss_id "TSS3184";
supercont1.116	Cufflinks	exon	250503	252135	.	.	.	gene_id "XLOC_002301"; transcript_id "TCONS_00004196"; exon_number "1"; oId "CUFF.1879.1"; class_code "u"; tss_id "TSS3185";
supercont1.116	Cufflinks	exon	263194	272396	.	.	.	gene_id "XLOC_002302"; transcript_id "TCONS_00004197"; exon_number "1"; oId "CUFF.1880.1"; class_code "u"; tss_id "TSS3186";
supercont1.116	Cufflinks	exon	579954	580410	.	.	.	gene_id "XLOC_002303"; transcript_id "TCONS_00004198"; exon_number "1"; oId "CUFF.1888.1"; class_code "u"; tss_id "TSS3187";
supercont1.116	Cufflinks	exon	708550	708757	.	.	.	gene_id "XLOC_002304"; transcript_id "TCONS_00004199"; exon_number "1"; oId "CUFF.1890.1"; class_code "u"; tss_id "TSS3188";
supercont1.116	Cufflinks	exon	1090526	1090794	.	.	.	gene_id "XLOC_002305"; transcript_id "TCONS_00004200"; exon_number "1"; oId "CUFF.1907.1"; class_code "u"; tss_id "TSS3189";
supercont1.116	Cufflinks	exon	1235255	1236616	.	.	.	gene_id "XLOC_002306"; transcript_id "TCONS_00004201"; exon_number "1"; oId "CUFF.1908.1"; class_code "u"; tss_id "TSS3190";
supercont1.116	Cufflinks	exon	1256974	1257336	.	.	.	gene_id "XLOC_002307"; transcript_id "TCONS_00004202"; exon_number "1"; oId "CUFF.1909.1"; class_code "u"; tss_id "TSS3191";
supercont1.116	Cufflinks	exon	1298401	1300517	.	.	.	gene_id "XLOC_002308"; transcript_id "TCONS_00004203"; exon_number "1"; oId "CUFF.1911.1"; class_code "u"; tss_id "TSS3192";
supercont1.116	Cufflinks	exon	1302019	1302225	.	.	.	gene_id "XLOC_002309"; transcript_id "TCONS_00004204"; exon_number "1"; oId "CUFF.1912.1"; class_code "u"; tss_id "TSS3193";
supercont1.116	Cufflinks	exon	1306544	1306785	.	.	.	gene_id "XLOC_002310"; transcript_id "TCONS_00004205"; exon_number "1"; oId "CUFF.1913.1"; class_code "u"; tss_id "TSS3194";
supercont1.116	Cufflinks	exon	1308888	1309431	.	.	.	gene_id "XLOC_002311"; transcript_id "TCONS_00004206"; exon_number "1"; oId "CUFF.1914.1"; class_code "u"; tss_id "TSS3195";
supercont1.116	Cufflinks	exon	1316178	1316644	.	.	.	gene_id "XLOC_002312"; transcript_id "TCONS_00004207"; exon_number "1"; oId "CUFF.1915.1"; class_code "u"; tss_id "TSS3196";
supercont1.116	Cufflinks	exon	1318411	1318993	.	.	.	gene_id "XLOC_002313"; transcript_id "TCONS_00004208"; exon_number "1"; oId "CUFF.1916.1"; class_code "u"; tss_id "TSS3197";
supercont1.116	Cufflinks	exon	1472517	1473183	.	.	.	gene_id "XLOC_002314"; transcript_id "TCONS_00004209"; exon_number "1"; oId "CUFF.1918.1"; class_code "u"; tss_id "TSS3198";
supercont1.116	Cufflinks	exon	1492631	1493599	.	.	.	gene_id "XLOC_002315"; transcript_id "TCONS_00004210"; exon_number "1"; oId "CUFF.1920.1"; class_code "u"; tss_id "TSS3199";
supercont1.116	Cufflinks	exon	1495969	1497738	.	.	.	gene_id "XLOC_002316"; transcript_id "TCONS_00004211"; exon_number "1"; oId "CUFF.1921.1"; class_code "u"; tss_id "TSS3200";
supercont1.116	Cufflinks	exon	1498516	1499192	.	.	.	gene_id "XLOC_002317"; transcript_id "TCONS_00004212"; exon_number "1"; oId "CUFF.1922.1"; class_code "u"; tss_id "TSS3201";
supercont1.116	Cufflinks	exon	1970144	1970451	.	.	.	gene_id "XLOC_002318"; transcript_id "TCONS_00004213"; exon_number "1"; oId "CUFF.1932.1"; class_code "u"; tss_id "TSS3202";
supercont1.116	Cufflinks	exon	2149571	2151228	.	.	.	gene_id "XLOC_002319"; transcript_id "TCONS_00004214"; exon_number "1"; oId "CUFF.1933.1"; class_code "u"; tss_id "TSS3203";
supercont1.116	Cufflinks	exon	2196975	2197338	.	.	.	gene_id "XLOC_002320"; transcript_id "TCONS_00004215"; exon_number "1"; oId "CUFF.1935.1"; class_code "u"; tss_id "TSS3204";
supercont1.116	Cufflinks	exon	2235591	2235926	.	.	.	gene_id "XLOC_002321"; transcript_id "TCONS_00004216"; exon_number "1"; oId "CUFF.1936.1"; class_code "u"; tss_id "TSS3205";
supercont1.1160	Cufflinks	exon	201985	202155	.	-	.	gene_id "XLOC_002322"; transcript_id "TCONS_00004217"; exon_number "1"; oId "CUFF.1939.1"; class_code "u"; tss_id "TSS3206";
supercont1.1160	Cufflinks	exon	202225	202290	.	-	.	gene_id "XLOC_002322"; transcript_id "TCONS_00004217"; exon_number "2"; oId "CUFF.1939.1"; class_code "u"; tss_id "TSS3206";
supercont1.1160	Cufflinks	exon	74384	75037	.	.	.	gene_id "XLOC_002323"; transcript_id "TCONS_00004218"; exon_number "1"; oId "CUFF.1937.1"; class_code "u"; tss_id "TSS3207";
supercont1.1160	Cufflinks	exon	90990	91327	.	.	.	gene_id "XLOC_002324"; transcript_id "TCONS_00004219"; exon_number "1"; oId "CUFF.1938.1"; class_code "u"; tss_id "TSS3208";
supercont1.1161	Cufflinks	exon	19941	20165	.	-	.	gene_id "XLOC_002327"; transcript_id "TCONS_00004223"; exon_number "1"; oId "CUFF.1941.1"; class_code "u"; tss_id "TSS3212";
supercont1.1161	Cufflinks	exon	20224	20323	.	-	.	gene_id "XLOC_002327"; transcript_id "TCONS_00004223"; exon_number "2"; oId "CUFF.1941.1"; class_code "u"; tss_id "TSS3212";
supercont1.1161	Cufflinks	exon	198	946	.	.	.	gene_id "XLOC_002329"; transcript_id "TCONS_00004225"; exon_number "1"; oId "CUFF.1940.1"; class_code "u"; tss_id "TSS3214";
supercont1.1162	Cufflinks	exon	54330	54503	.	-	.	gene_id "XLOC_002330"; transcript_id "TCONS_00004226"; exon_number "1"; oId "CUFF.1945.2"; class_code "u"; tss_id "TSS3215";
supercont1.1162	Cufflinks	exon	99774	99878	.	-	.	gene_id "XLOC_002330"; transcript_id "TCONS_00004226"; exon_number "2"; oId "CUFF.1945.2"; class_code "u"; tss_id "TSS3215";
supercont1.1162	Cufflinks	exon	109898	110351	.	-	.	gene_id "XLOC_002330"; transcript_id "TCONS_00004226"; exon_number "3"; oId "CUFF.1945.2"; class_code "u"; tss_id "TSS3215";
supercont1.1162	Cufflinks	exon	111492	111689	.	-	.	gene_id "XLOC_002330"; transcript_id "TCONS_00004226"; exon_number "4"; oId "CUFF.1945.2"; class_code "u"; tss_id "TSS3215";
supercont1.1162	Cufflinks	exon	54330	54503	.	-	.	gene_id "XLOC_002330"; transcript_id "TCONS_00004228"; exon_number "1"; oId "CUFF.1945.3"; class_code "u"; tss_id "TSS3216";
supercont1.1162	Cufflinks	exon	99774	99878	.	-	.	gene_id "XLOC_002330"; transcript_id "TCONS_00004228"; exon_number "2"; oId "CUFF.1945.3"; class_code "u"; tss_id "TSS3216";
supercont1.1162	Cufflinks	exon	109898	110347	.	-	.	gene_id "XLOC_002330"; transcript_id "TCONS_00004228"; exon_number "3"; oId "CUFF.1945.3"; class_code "u"; tss_id "TSS3216";
supercont1.1162	Cufflinks	exon	120091	120155	.	-	.	gene_id "XLOC_002330"; transcript_id "TCONS_00004228"; exon_number "4"; oId "CUFF.1945.3"; class_code "u"; tss_id "TSS3216";
supercont1.1162	Cufflinks	exon	131154	131277	.	-	.	gene_id "XLOC_002330"; transcript_id "TCONS_00004228"; exon_number "5"; oId "CUFF.1945.3"; class_code "u"; tss_id "TSS3216";
supercont1.1162	Cufflinks	exon	132500	132629	.	-	.	gene_id "XLOC_002330"; transcript_id "TCONS_00004228"; exon_number "6"; oId "CUFF.1945.3"; class_code "u"; tss_id "TSS3216";
supercont1.1162	Cufflinks	exon	144911	146273	.	-	.	gene_id "XLOC_002330"; transcript_id "TCONS_00004228"; exon_number "7"; oId "CUFF.1945.3"; class_code "u"; tss_id "TSS3216";
supercont1.1162	Cufflinks	exon	146334	146787	.	-	.	gene_id "XLOC_002330"; transcript_id "TCONS_00004228"; exon_number "8"; oId "CUFF.1945.3"; class_code "u"; tss_id "TSS3216";
supercont1.1162	Cufflinks	exon	159707	159850	.	-	.	gene_id "XLOC_002330"; transcript_id "TCONS_00004228"; exon_number "9"; oId "CUFF.1945.3"; class_code "u"; tss_id "TSS3216";
supercont1.1162	Cufflinks	exon	204213	204439	.	-	.	gene_id "XLOC_002330"; transcript_id "TCONS_00004228"; exon_number "10"; oId "CUFF.1945.3"; class_code "u"; tss_id "TSS3216";
supercont1.1162	Cufflinks	exon	54330	54503	.	-	.	gene_id "XLOC_002330"; transcript_id "TCONS_00004227"; exon_number "1"; oId "CUFF.1945.1"; class_code "u"; tss_id "TSS3216";
supercont1.1162	Cufflinks	exon	99774	99878	.	-	.	gene_id "XLOC_002330"; transcript_id "TCONS_00004227"; exon_number "2"; oId "CUFF.1945.1"; class_code "u"; tss_id "TSS3216";
supercont1.1162	Cufflinks	exon	109898	110351	.	-	.	gene_id "XLOC_002330"; transcript_id "TCONS_00004227"; exon_number "3"; oId "CUFF.1945.1"; class_code "u"; tss_id "TSS3216";
supercont1.1162	Cufflinks	exon	120095	120155	.	-	.	gene_id "XLOC_002330"; transcript_id "TCONS_00004227"; exon_number "4"; oId "CUFF.1945.1"; class_code "u"; tss_id "TSS3216";
supercont1.1162	Cufflinks	exon	131154	131277	.	-	.	gene_id "XLOC_002330"; transcript_id "TCONS_00004227"; exon_number "5"; oId "CUFF.1945.1"; class_code "u"; tss_id "TSS3216";
supercont1.1162	Cufflinks	exon	132500	132629	.	-	.	gene_id "XLOC_002330"; transcript_id "TCONS_00004227"; exon_number "6"; oId "CUFF.1945.1"; class_code "u"; tss_id "TSS3216";
supercont1.1162	Cufflinks	exon	144911	146273	.	-	.	gene_id "XLOC_002330"; transcript_id "TCONS_00004227"; exon_number "7"; oId "CUFF.1945.1"; class_code "u"; tss_id "TSS3216";
supercont1.1162	Cufflinks	exon	146334	146787	.	-	.	gene_id "XLOC_002330"; transcript_id "TCONS_00004227"; exon_number "8"; oId "CUFF.1945.1"; class_code "u"; tss_id "TSS3216";
supercont1.1162	Cufflinks	exon	159707	159850	.	-	.	gene_id "XLOC_002330"; transcript_id "TCONS_00004227"; exon_number "9"; oId "CUFF.1945.1"; class_code "u"; tss_id "TSS3216";
supercont1.1162	Cufflinks	exon	204213	204439	.	-	.	gene_id "XLOC_002330"; transcript_id "TCONS_00004227"; exon_number "10"; oId "CUFF.1945.1"; class_code "u"; tss_id "TSS3216";
supercont1.1163	Cufflinks	exon	143822	143888	.	.	.	gene_id "XLOC_002332"; transcript_id "TCONS_00004230"; exon_number "1"; oId "CUFF.1946.1"; class_code "u"; tss_id "TSS3218";
supercont1.1163	Cufflinks	exon	168802	169662	.	.	.	gene_id "XLOC_002333"; transcript_id "TCONS_00004231"; exon_number "1"; oId "CUFF.1947.1"; class_code "u"; tss_id "TSS3219";
supercont1.1164	Cufflinks	exon	140284	140291	.	+	.	gene_id "XLOC_002334"; transcript_id "TCONS_00004232"; exon_number "1"; oId "CUFF.1948.1"; class_code "u"; tss_id "TSS3220";
supercont1.1164	Cufflinks	exon	151746	152051	.	+	.	gene_id "XLOC_002334"; transcript_id "TCONS_00004232"; exon_number "2"; oId "CUFF.1948.1"; class_code "u"; tss_id "TSS3220";
supercont1.1164	Cufflinks	exon	169356	170140	.	+	.	gene_id "XLOC_002334"; transcript_id "TCONS_00004232"; exon_number "3"; oId "CUFF.1948.1"; class_code "u"; tss_id "TSS3220";
supercont1.1164	Cufflinks	exon	170569	171564	.	+	.	gene_id "XLOC_002334"; transcript_id "TCONS_00004232"; exon_number "4"; oId "CUFF.1948.1"; class_code "u"; tss_id "TSS3220";
supercont1.1164	Cufflinks	exon	219765	221329	.	+	.	gene_id "XLOC_002334"; transcript_id "TCONS_00004232"; exon_number "5"; oId "CUFF.1948.1"; class_code "u"; tss_id "TSS3220";
supercont1.1164	Cufflinks	exon	162498	162505	.	-	.	gene_id "XLOC_002335"; transcript_id "TCONS_00004233"; exon_number "1"; oId "CUFF.1949.1"; class_code "u"; tss_id "TSS3221";
supercont1.1164	Cufflinks	exon	169944	170142	.	-	.	gene_id "XLOC_002335"; transcript_id "TCONS_00004233"; exon_number "2"; oId "CUFF.1949.1"; class_code "u"; tss_id "TSS3221";
supercont1.1165	Cufflinks	exon	29073	29091	.	+	.	gene_id "XLOC_002336"; transcript_id "TCONS_00004234"; exon_number "1"; oId "CUFF.1951.1"; class_code "u"; tss_id "TSS3222";
supercont1.1165	Cufflinks	exon	29158	29437	.	+	.	gene_id "XLOC_002336"; transcript_id "TCONS_00004234"; exon_number "2"; oId "CUFF.1951.1"; class_code "u"; tss_id "TSS3222";
supercont1.1165	Cufflinks	exon	153492	153798	.	.	.	gene_id "XLOC_002340"; transcript_id "TCONS_00004241"; exon_number "1"; oId "CUFF.1953.1"; class_code "u"; tss_id "TSS3227";
supercont1.1166	Cufflinks	exon	93078	93733	.	-	.	gene_id "XLOC_002344"; transcript_id "TCONS_00004250"; exon_number "1"; oId "CUFF.1955.1"; class_code "u"; tss_id "TSS3231";
supercont1.1166	Cufflinks	exon	93078	93379	.	-	.	gene_id "XLOC_002344"; transcript_id "TCONS_00004251"; exon_number "1"; oId "CUFF.1956.2"; class_code "u"; tss_id "TSS3232";
supercont1.1166	Cufflinks	exon	120366	120631	.	-	.	gene_id "XLOC_002344"; transcript_id "TCONS_00004251"; exon_number "2"; oId "CUFF.1956.2"; class_code "u"; tss_id "TSS3232";
supercont1.1166	Cufflinks	exon	93078	93417	.	-	.	gene_id "XLOC_002344"; transcript_id "TCONS_00004252"; exon_number "1"; oId "CUFF.1956.1"; class_code "u"; tss_id "TSS3232";
supercont1.1166	Cufflinks	exon	120334	120648	.	-	.	gene_id "XLOC_002344"; transcript_id "TCONS_00004252"; exon_number "2"; oId "CUFF.1956.1"; class_code "u"; tss_id "TSS3232";
supercont1.1166	Cufflinks	exon	192176	195479	.	-	.	gene_id "XLOC_002346"; transcript_id "TCONS_00004255"; exon_number "1"; oId "CUFF.1957.1"; class_code "u"; tss_id "TSS3234";
supercont1.1166	Cufflinks	exon	203818	203884	.	-	.	gene_id "XLOC_002346"; transcript_id "TCONS_00004255"; exon_number "2"; oId "CUFF.1957.1"; class_code "u"; tss_id "TSS3234";
supercont1.1168	Cufflinks	exon	174549	174603	.	+	.	gene_id "XLOC_002349"; transcript_id "TCONS_00004262"; exon_number "1"; oId "CUFF.1960.1"; class_code "u"; tss_id "TSS3240";
supercont1.1168	Cufflinks	exon	174663	175054	.	+	.	gene_id "XLOC_002349"; transcript_id "TCONS_00004262"; exon_number "2"; oId "CUFF.1960.1"; class_code "u"; tss_id "TSS3240";
supercont1.117	Cufflinks	exon	1359502	1359571	.	+	.	gene_id "XLOC_002355"; transcript_id "TCONS_00004274"; exon_number "1"; oId "CUFF.1982.1"; class_code "u"; tss_id "TSS3251";
supercont1.117	Cufflinks	exon	1373892	1374043	.	+	.	gene_id "XLOC_002355"; transcript_id "TCONS_00004274"; exon_number "2"; oId "CUFF.1982.1"; class_code "u"; tss_id "TSS3251";
supercont1.117	Cufflinks	exon	1523541	1524633	.	+	.	gene_id "XLOC_002357"; transcript_id "TCONS_00004276"; exon_number "1"; oId "CUFF.1983.2"; class_code "u"; tss_id "TSS3253";
supercont1.117	Cufflinks	exon	1566140	1566160	.	+	.	gene_id "XLOC_002357"; transcript_id "TCONS_00004276"; exon_number "2"; oId "CUFF.1983.2"; class_code "u"; tss_id "TSS3253";
supercont1.117	Cufflinks	exon	1688238	1688434	.	+	.	gene_id "XLOC_002357"; transcript_id "TCONS_00004282"; exon_number "1"; oId "CUFF.1983.4"; class_code "u"; tss_id "TSS3254";
supercont1.117	Cufflinks	exon	1700568	1700887	.	+	.	gene_id "XLOC_002357"; transcript_id "TCONS_00004282"; exon_number "2"; oId "CUFF.1983.4"; class_code "u"; tss_id "TSS3254";
supercont1.117	Cufflinks	exon	1627598	1627738	.	+	.	gene_id "XLOC_002359"; transcript_id "TCONS_00004281"; exon_number "1"; oId "CUFF.1985.2"; class_code "u"; tss_id "TSS3256";
supercont1.117	Cufflinks	exon	1632264	1633189	.	+	.	gene_id "XLOC_002359"; transcript_id "TCONS_00004281"; exon_number "2"; oId "CUFF.1985.2"; class_code "u"; tss_id "TSS3256";
supercont1.117	Cufflinks	exon	1627598	1627813	.	+	.	gene_id "XLOC_002359"; transcript_id "TCONS_00004280"; exon_number "1"; oId "CUFF.1985.1"; class_code "u"; tss_id "TSS3256";
supercont1.117	Cufflinks	exon	1632264	1633189	.	+	.	gene_id "XLOC_002359"; transcript_id "TCONS_00004280"; exon_number "2"; oId "CUFF.1985.1"; class_code "u"; tss_id "TSS3256";
supercont1.117	Cufflinks	exon	2211396	2214370	.	-	.	gene_id "XLOC_002376"; transcript_id "TCONS_00004322"; exon_number "1"; oId "CUFF.1992.1"; class_code "u"; tss_id "TSS3282";
supercont1.117	Cufflinks	exon	2214429	2215094	.	-	.	gene_id "XLOC_002376"; transcript_id "TCONS_00004322"; exon_number "2"; oId "CUFF.1992.1"; class_code "u"; tss_id "TSS3282";
supercont1.117	Cufflinks	exon	167354	167763	.	.	.	gene_id "XLOC_002379"; transcript_id "TCONS_00004326"; exon_number "1"; oId "CUFF.1964.1"; class_code "u"; tss_id "TSS3286";
supercont1.117	Cufflinks	exon	174488	174936	.	.	.	gene_id "XLOC_002380"; transcript_id "TCONS_00004327"; exon_number "1"; oId "CUFF.1965.1"; class_code "u"; tss_id "TSS3287";
supercont1.117	Cufflinks	exon	181977	182503	.	.	.	gene_id "XLOC_002381"; transcript_id "TCONS_00004328"; exon_number "1"; oId "CUFF.1966.1"; class_code "u"; tss_id "TSS3288";
supercont1.117	Cufflinks	exon	602344	602660	.	.	.	gene_id "XLOC_002382"; transcript_id "TCONS_00004329"; exon_number "1"; oId "CUFF.1974.1"; class_code "u"; tss_id "TSS3289";
supercont1.117	Cufflinks	exon	624239	625032	.	.	.	gene_id "XLOC_002383"; transcript_id "TCONS_00004330"; exon_number "1"; oId "CUFF.1975.1"; class_code "u"; tss_id "TSS3290";
supercont1.117	Cufflinks	exon	625381	626705	.	.	.	gene_id "XLOC_002384"; transcript_id "TCONS_00004331"; exon_number "1"; oId "CUFF.1976.1"; class_code "u"; tss_id "TSS3291";
supercont1.117	Cufflinks	exon	626821	628541	.	.	.	gene_id "XLOC_002385"; transcript_id "TCONS_00004332"; exon_number "1"; oId "CUFF.1977.1"; class_code "u"; tss_id "TSS3292";
supercont1.117	Cufflinks	exon	1106426	1107384	.	.	.	gene_id "XLOC_002386"; transcript_id "TCONS_00004333"; exon_number "1"; oId "CUFF.1979.1"; class_code "u"; tss_id "TSS3293";
supercont1.117	Cufflinks	exon	1940160	1940398	.	.	.	gene_id "XLOC_002387"; transcript_id "TCONS_00004334"; exon_number "1"; oId "CUFF.1988.1"; class_code "u"; tss_id "TSS3294";
supercont1.117	Cufflinks	exon	1947361	1948285	.	.	.	gene_id "XLOC_002388"; transcript_id "TCONS_00004335"; exon_number "1"; oId "CUFF.1989.1"; class_code "u"; tss_id "TSS3295";
supercont1.117	Cufflinks	exon	2449122	2450073	.	.	.	gene_id "XLOC_002389"; transcript_id "TCONS_00004336"; exon_number "1"; oId "CUFF.1996.1"; class_code "u"; tss_id "TSS3296";
supercont1.1170	Cufflinks	exon	15369	15993	.	.	.	gene_id "XLOC_002394"; transcript_id "TCONS_00004345"; exon_number "1"; oId "CUFF.1997.1"; class_code "u"; tss_id "TSS3304";
supercont1.1171	Cufflinks	exon	85071	85091	.	+	.	gene_id "XLOC_002395"; transcript_id "TCONS_00004346"; exon_number "1"; oId "CUFF.2004.1"; class_code "u"; tss_id "TSS3305";
supercont1.1171	Cufflinks	exon	90320	90938	.	+	.	gene_id "XLOC_002395"; transcript_id "TCONS_00004346"; exon_number "2"; oId "CUFF.2004.1"; class_code "u"; tss_id "TSS3305";
supercont1.1171	Cufflinks	exon	89299	89326	.	+	.	gene_id "XLOC_002395"; transcript_id "TCONS_00004347"; exon_number "1"; oId "CUFF.2004.2"; class_code "u"; tss_id "TSS3306";
supercont1.1171	Cufflinks	exon	89805	90938	.	+	.	gene_id "XLOC_002395"; transcript_id "TCONS_00004347"; exon_number "2"; oId "CUFF.2004.2"; class_code "u"; tss_id "TSS3306";
supercont1.1171	Cufflinks	exon	89447	90938	.	+	.	gene_id "XLOC_002395"; transcript_id "TCONS_00004348"; exon_number "1"; oId "CUFF.2005.1"; class_code "u"; tss_id "TSS3307";
supercont1.1171	Cufflinks	exon	234067	234074	.	+	.	gene_id "XLOC_002398"; transcript_id "TCONS_00004357"; exon_number "1"; oId "CUFF.2015.1"; class_code "u"; tss_id "TSS3314";
supercont1.1171	Cufflinks	exon	237909	238155	.	+	.	gene_id "XLOC_002398"; transcript_id "TCONS_00004357"; exon_number "2"; oId "CUFF.2015.1"; class_code "u"; tss_id "TSS3314";
supercont1.1171	Cufflinks	exon	237536	238155	.	+	.	gene_id "XLOC_002398"; transcript_id "TCONS_00004358"; exon_number "1"; oId "CUFF.2016.1"; class_code "u"; tss_id "TSS3315";
supercont1.1171	Cufflinks	exon	68301	69837	.	-	.	gene_id "XLOC_002399"; transcript_id "TCONS_00004359"; exon_number "1"; oId "CUFF.2001.1"; class_code "u"; tss_id "TSS3316";
supercont1.1171	Cufflinks	exon	70108	70722	.	-	.	gene_id "XLOC_002399"; transcript_id "TCONS_00004359"; exon_number "2"; oId "CUFF.2001.1"; class_code "u"; tss_id "TSS3316";
supercont1.1171	Cufflinks	exon	145369	148242	.	-	.	gene_id "XLOC_002401"; transcript_id "TCONS_00004361"; exon_number "1"; oId "CUFF.2009.1"; class_code "u"; tss_id "TSS3318";
supercont1.1171	Cufflinks	exon	1740	2222	.	.	.	gene_id "XLOC_002402"; transcript_id "TCONS_00004365"; exon_number "1"; oId "CUFF.2000.1"; class_code "u"; tss_id "TSS3321";
supercont1.1171	Cufflinks	exon	115383	116011	.	.	.	gene_id "XLOC_002403"; transcript_id "TCONS_00004366"; exon_number "1"; oId "CUFF.2006.1"; class_code "u"; tss_id "TSS3322";
supercont1.1171	Cufflinks	exon	148487	151223	.	.	.	gene_id "XLOC_002404"; transcript_id "TCONS_00004367"; exon_number "1"; oId "CUFF.2010.1"; class_code "u"; tss_id "TSS3323";
supercont1.1171	Cufflinks	exon	165210	165843	.	.	.	gene_id "XLOC_002405"; transcript_id "TCONS_00004368"; exon_number "1"; oId "CUFF.2012.1"; class_code "u"; tss_id "TSS3324";
supercont1.1171	Cufflinks	exon	173052	173356	.	.	.	gene_id "XLOC_002406"; transcript_id "TCONS_00004369"; exon_number "1"; oId "CUFF.2013.1"; class_code "u"; tss_id "TSS3325";
supercont1.1172	Cufflinks	exon	16519	16565	.	+	.	gene_id "XLOC_002407"; transcript_id "TCONS_00004370"; exon_number "1"; oId "CUFF.2017.1"; class_code "u"; tss_id "TSS3326";
supercont1.1172	Cufflinks	exon	24513	25448	.	+	.	gene_id "XLOC_002407"; transcript_id "TCONS_00004370"; exon_number "2"; oId "CUFF.2017.1"; class_code "u"; tss_id "TSS3326";
supercont1.1172	Cufflinks	exon	80747	81474	.	+	.	gene_id "XLOC_002407"; transcript_id "TCONS_00004370"; exon_number "3"; oId "CUFF.2017.1"; class_code "u"; tss_id "TSS3326";
supercont1.1172	Cufflinks	exon	16530	16712	.	+	.	gene_id "XLOC_002407"; transcript_id "TCONS_00004371"; exon_number "1"; oId "CUFF.2017.2"; class_code "u"; tss_id "TSS3326";
supercont1.1172	Cufflinks	exon	24513	25448	.	+	.	gene_id "XLOC_002407"; transcript_id "TCONS_00004371"; exon_number "2"; oId "CUFF.2017.2"; class_code "u"; tss_id "TSS3326";
supercont1.1172	Cufflinks	exon	80747	81474	.	+	.	gene_id "XLOC_002407"; transcript_id "TCONS_00004371"; exon_number "3"; oId "CUFF.2017.2"; class_code "u"; tss_id "TSS3326";
supercont1.1172	Cufflinks	exon	16543	16593	.	+	.	gene_id "XLOC_002407"; transcript_id "TCONS_00004372"; exon_number "1"; oId "CUFF.2017.3"; class_code "u"; tss_id "TSS3326";
supercont1.1172	Cufflinks	exon	24513	25448	.	+	.	gene_id "XLOC_002407"; transcript_id "TCONS_00004372"; exon_number "2"; oId "CUFF.2017.3"; class_code "u"; tss_id "TSS3326";
supercont1.1172	Cufflinks	exon	80747	81474	.	+	.	gene_id "XLOC_002407"; transcript_id "TCONS_00004372"; exon_number "3"; oId "CUFF.2017.3"; class_code "u"; tss_id "TSS3326";
supercont1.1172	Cufflinks	exon	16658	16829	.	+	.	gene_id "XLOC_002407"; transcript_id "TCONS_00004375"; exon_number "1"; oId "CUFF.2017.6"; class_code "u"; tss_id "TSS3327";
supercont1.1172	Cufflinks	exon	24426	25448	.	+	.	gene_id "XLOC_002407"; transcript_id "TCONS_00004375"; exon_number "2"; oId "CUFF.2017.6"; class_code "u"; tss_id "TSS3327";
supercont1.1172	Cufflinks	exon	80747	81474	.	+	.	gene_id "XLOC_002407"; transcript_id "TCONS_00004375"; exon_number "3"; oId "CUFF.2017.6"; class_code "u"; tss_id "TSS3327";
supercont1.1172	Cufflinks	exon	16658	16840	.	+	.	gene_id "XLOC_002407"; transcript_id "TCONS_00004376"; exon_number "1"; oId "CUFF.2017.7"; class_code "u"; tss_id "TSS3327";
supercont1.1172	Cufflinks	exon	24426	25448	.	+	.	gene_id "XLOC_002407"; transcript_id "TCONS_00004376"; exon_number "2"; oId "CUFF.2017.7"; class_code "u"; tss_id "TSS3327";
supercont1.1172	Cufflinks	exon	80747	81474	.	+	.	gene_id "XLOC_002407"; transcript_id "TCONS_00004376"; exon_number "3"; oId "CUFF.2017.7"; class_code "u"; tss_id "TSS3327";
supercont1.1172	Cufflinks	exon	16658	16840	.	+	.	gene_id "XLOC_002407"; transcript_id "TCONS_00004374"; exon_number "1"; oId "CUFF.2017.5"; class_code "u"; tss_id "TSS3327";
supercont1.1172	Cufflinks	exon	24513	25448	.	+	.	gene_id "XLOC_002407"; transcript_id "TCONS_00004374"; exon_number "2"; oId "CUFF.2017.5"; class_code "u"; tss_id "TSS3327";
supercont1.1172	Cufflinks	exon	80747	81474	.	+	.	gene_id "XLOC_002407"; transcript_id "TCONS_00004374"; exon_number "3"; oId "CUFF.2017.5"; class_code "u"; tss_id "TSS3327";
supercont1.1172	Cufflinks	exon	16658	16829	.	+	.	gene_id "XLOC_002407"; transcript_id "TCONS_00004373"; exon_number "1"; oId "CUFF.2017.4"; class_code "u"; tss_id "TSS3327";
supercont1.1172	Cufflinks	exon	24513	25448	.	+	.	gene_id "XLOC_002407"; transcript_id "TCONS_00004373"; exon_number "2"; oId "CUFF.2017.4"; class_code "u"; tss_id "TSS3327";
supercont1.1172	Cufflinks	exon	80747	81474	.	+	.	gene_id "XLOC_002407"; transcript_id "TCONS_00004373"; exon_number "3"; oId "CUFF.2017.4"; class_code "u"; tss_id "TSS3327";
supercont1.1172	Cufflinks	exon	63491	63655	.	+	.	gene_id "XLOC_002408"; transcript_id "TCONS_00004377"; exon_number "1"; oId "CUFF.2018.1"; class_code "u"; tss_id "TSS3328";
supercont1.1172	Cufflinks	exon	63715	64320	.	+	.	gene_id "XLOC_002408"; transcript_id "TCONS_00004377"; exon_number "2"; oId "CUFF.2018.1"; class_code "u"; tss_id "TSS3328";
supercont1.1172	Cufflinks	exon	87777	89061	.	-	.	gene_id "XLOC_002412"; transcript_id "TCONS_00004382"; exon_number "1"; oId "CUFF.2019.1"; class_code "u"; tss_id "TSS3333";
supercont1.1172	Cufflinks	exon	89127	89567	.	-	.	gene_id "XLOC_002412"; transcript_id "TCONS_00004382"; exon_number "2"; oId "CUFF.2019.1"; class_code "u"; tss_id "TSS3333";
supercont1.1172	Cufflinks	exon	108740	108881	.	-	.	gene_id "XLOC_002413"; transcript_id "TCONS_00004383"; exon_number "1"; oId "CUFF.2020.1"; class_code "u"; tss_id "TSS3334";
supercont1.1172	Cufflinks	exon	160421	160751	.	-	.	gene_id "XLOC_002413"; transcript_id "TCONS_00004383"; exon_number "2"; oId "CUFF.2020.1"; class_code "u"; tss_id "TSS3334";
supercont1.1172	Cufflinks	exon	164974	165386	.	-	.	gene_id "XLOC_002413"; transcript_id "TCONS_00004383"; exon_number "3"; oId "CUFF.2020.1"; class_code "u"; tss_id "TSS3334";
supercont1.1173	Cufflinks	exon	1159	1777	.	.	.	gene_id "XLOC_002419"; transcript_id "TCONS_00004391"; exon_number "1"; oId "CUFF.2025.1"; class_code "u"; tss_id "TSS3340";
supercont1.1174	Cufflinks	exon	163201	163805	.	+	.	gene_id "XLOC_002422"; transcript_id "TCONS_00004394"; exon_number "1"; oId "CUFF.2031.1"; class_code "u"; tss_id "TSS3343";
supercont1.1174	Cufflinks	exon	171073	172186	.	+	.	gene_id "XLOC_002422"; transcript_id "TCONS_00004394"; exon_number "2"; oId "CUFF.2031.1"; class_code "u"; tss_id "TSS3343";
supercont1.1174	Cufflinks	exon	13	1890	.	-	.	gene_id "XLOC_002423"; transcript_id "TCONS_00004395"; exon_number "1"; oId "CUFF.2027.1"; class_code "u"; tss_id "TSS3344";
supercont1.1174	Cufflinks	exon	3042	3433	.	.	.	gene_id "XLOC_002427"; transcript_id "TCONS_00004403"; exon_number "1"; oId "CUFF.2028.1"; class_code "u"; tss_id "TSS3350";
supercont1.1174	Cufflinks	exon	46050	46521	.	.	.	gene_id "XLOC_002428"; transcript_id "TCONS_00004404"; exon_number "1"; oId "CUFF.2029.1"; class_code "u"; tss_id "TSS3351";
supercont1.1174	Cufflinks	exon	136779	137283	.	.	.	gene_id "XLOC_002429"; transcript_id "TCONS_00004405"; exon_number "1"; oId "CUFF.2030.1"; class_code "u"; tss_id "TSS3352";
supercont1.1175	Cufflinks	exon	50145	50248	.	-	.	gene_id "XLOC_002430"; transcript_id "TCONS_00004407"; exon_number "1"; oId "CUFF.2033.2"; class_code "u"; tss_id "TSS3353";
supercont1.1175	Cufflinks	exon	89667	90464	.	-	.	gene_id "XLOC_002430"; transcript_id "TCONS_00004407"; exon_number "2"; oId "CUFF.2033.2"; class_code "u"; tss_id "TSS3353";
supercont1.1175	Cufflinks	exon	90564	90804	.	-	.	gene_id "XLOC_002430"; transcript_id "TCONS_00004407"; exon_number "3"; oId "CUFF.2033.2"; class_code "u"; tss_id "TSS3353";
supercont1.1175	Cufflinks	exon	90961	90986	.	-	.	gene_id "XLOC_002430"; transcript_id "TCONS_00004407"; exon_number "4"; oId "CUFF.2033.2"; class_code "u"; tss_id "TSS3353";
supercont1.1175	Cufflinks	exon	91068	91415	.	-	.	gene_id "XLOC_002430"; transcript_id "TCONS_00004407"; exon_number "5"; oId "CUFF.2033.2"; class_code "u"; tss_id "TSS3353";
supercont1.1175	Cufflinks	exon	50145	50248	.	-	.	gene_id "XLOC_002430"; transcript_id "TCONS_00004406"; exon_number "1"; oId "CUFF.2033.1"; class_code "u"; tss_id "TSS3353";
supercont1.1175	Cufflinks	exon	89667	90464	.	-	.	gene_id "XLOC_002430"; transcript_id "TCONS_00004406"; exon_number "2"; oId "CUFF.2033.1"; class_code "u"; tss_id "TSS3353";
supercont1.1175	Cufflinks	exon	90564	90884	.	-	.	gene_id "XLOC_002430"; transcript_id "TCONS_00004406"; exon_number "3"; oId "CUFF.2033.1"; class_code "u"; tss_id "TSS3353";
supercont1.1175	Cufflinks	exon	90961	90986	.	-	.	gene_id "XLOC_002430"; transcript_id "TCONS_00004406"; exon_number "4"; oId "CUFF.2033.1"; class_code "u"; tss_id "TSS3353";
supercont1.1175	Cufflinks	exon	91068	91415	.	-	.	gene_id "XLOC_002430"; transcript_id "TCONS_00004406"; exon_number "5"; oId "CUFF.2033.1"; class_code "u"; tss_id "TSS3353";
supercont1.1175	Cufflinks	exon	50145	50248	.	-	.	gene_id "XLOC_002430"; transcript_id "TCONS_00004408"; exon_number "1"; oId "CUFF.2033.4"; class_code "u"; tss_id "TSS3354";
supercont1.1175	Cufflinks	exon	200277	200859	.	-	.	gene_id "XLOC_002430"; transcript_id "TCONS_00004408"; exon_number "2"; oId "CUFF.2033.4"; class_code "u"; tss_id "TSS3354";
supercont1.1175	Cufflinks	exon	205113	205576	.	-	.	gene_id "XLOC_002430"; transcript_id "TCONS_00004408"; exon_number "3"; oId "CUFF.2033.4"; class_code "u"; tss_id "TSS3354";
supercont1.1175	Cufflinks	exon	205908	206057	.	-	.	gene_id "XLOC_002430"; transcript_id "TCONS_00004408"; exon_number "4"; oId "CUFF.2033.4"; class_code "u"; tss_id "TSS3354";
supercont1.1175	Cufflinks	exon	50145	50248	.	-	.	gene_id "XLOC_002430"; transcript_id "TCONS_00004409"; exon_number "1"; oId "CUFF.2033.3"; class_code "u"; tss_id "TSS3355";
supercont1.1175	Cufflinks	exon	200277	200859	.	-	.	gene_id "XLOC_002430"; transcript_id "TCONS_00004409"; exon_number "2"; oId "CUFF.2033.3"; class_code "u"; tss_id "TSS3355";
supercont1.1175	Cufflinks	exon	205113	206196	.	-	.	gene_id "XLOC_002430"; transcript_id "TCONS_00004409"; exon_number "3"; oId "CUFF.2033.3"; class_code "u"; tss_id "TSS3355";
supercont1.1175	Cufflinks	exon	33694	33987	.	.	.	gene_id "XLOC_002431"; transcript_id "TCONS_00004410"; exon_number "1"; oId "CUFF.2032.1"; class_code "u"; tss_id "TSS3356";
supercont1.1176	Cufflinks	exon	99845	100072	.	+	.	gene_id "XLOC_002432"; transcript_id "TCONS_00004411"; exon_number "1"; oId "CUFF.2035.1"; class_code "u"; tss_id "TSS3357";
supercont1.1176	Cufflinks	exon	127123	127153	.	+	.	gene_id "XLOC_002432"; transcript_id "TCONS_00004411"; exon_number "2"; oId "CUFF.2035.1"; class_code "u"; tss_id "TSS3357";
supercont1.1176	Cufflinks	exon	31825	32429	.	-	.	gene_id "XLOC_002433"; transcript_id "TCONS_00004412"; exon_number "1"; oId "CUFF.2034.1"; class_code "u"; tss_id "TSS3358";
supercont1.1176	Cufflinks	exon	62057	62941	.	-	.	gene_id "XLOC_002433"; transcript_id "TCONS_00004412"; exon_number "2"; oId "CUFF.2034.1"; class_code "u"; tss_id "TSS3358";
supercont1.1176	Cufflinks	exon	31825	32127	.	-	.	gene_id "XLOC_002433"; transcript_id "TCONS_00004413"; exon_number "1"; oId "CUFF.2034.2"; class_code "u"; tss_id "TSS3358";
supercont1.1176	Cufflinks	exon	62482	62969	.	-	.	gene_id "XLOC_002433"; transcript_id "TCONS_00004413"; exon_number "2"; oId "CUFF.2034.2"; class_code "u"; tss_id "TSS3358";
supercont1.1176	Cufflinks	exon	100208	100792	.	.	.	gene_id "XLOC_002434"; transcript_id "TCONS_00004414"; exon_number "1"; oId "CUFF.2036.1"; class_code "u"; tss_id "TSS3359";
supercont1.1176	Cufflinks	exon	127302	127463	.	.	.	gene_id "XLOC_002435"; transcript_id "TCONS_00004415"; exon_number "1"; oId "CUFF.2037.1"; class_code "u"; tss_id "TSS3360";
supercont1.1177	Cufflinks	exon	68596	69524	.	.	.	gene_id "XLOC_002436"; transcript_id "TCONS_00004416"; exon_number "1"; oId "CUFF.2038.1"; class_code "u"; tss_id "TSS3361";
supercont1.1177	Cufflinks	exon	89668	90776	.	.	.	gene_id "XLOC_002437"; transcript_id "TCONS_00004417"; exon_number "1"; oId "CUFF.2039.1"; class_code "u"; tss_id "TSS3362";
supercont1.1177	Cufflinks	exon	118268	118953	.	.	.	gene_id "XLOC_002438"; transcript_id "TCONS_00004418"; exon_number "1"; oId "CUFF.2040.1"; class_code "u"; tss_id "TSS3363";
supercont1.1177	Cufflinks	exon	119107	119682	.	.	.	gene_id "XLOC_002439"; transcript_id "TCONS_00004419"; exon_number "1"; oId "CUFF.2041.1"; class_code "u"; tss_id "TSS3364";
supercont1.1179	Cufflinks	exon	72230	72771	.	.	.	gene_id "XLOC_002442"; transcript_id "TCONS_00004423"; exon_number "1"; oId "CUFF.2043.1"; class_code "u"; tss_id "TSS3368";
supercont1.118	Cufflinks	exon	127478	128380	.	+	.	gene_id "XLOC_002443"; transcript_id "TCONS_00004432"; exon_number "1"; oId "CUFF.2048.8"; class_code "u"; tss_id "TSS3371";
supercont1.118	Cufflinks	exon	142488	143067	.	+	.	gene_id "XLOC_002443"; transcript_id "TCONS_00004432"; exon_number "2"; oId "CUFF.2048.8"; class_code "u"; tss_id "TSS3371";
supercont1.118	Cufflinks	exon	143133	144841	.	+	.	gene_id "XLOC_002443"; transcript_id "TCONS_00004432"; exon_number "3"; oId "CUFF.2048.8"; class_code "u"; tss_id "TSS3371";
supercont1.118	Cufflinks	exon	150301	155567	.	+	.	gene_id "XLOC_002443"; transcript_id "TCONS_00004433"; exon_number "1"; oId "CUFF.2049.1"; class_code "u"; tss_id "TSS3372";
supercont1.118	Cufflinks	exon	184836	185283	.	+	.	gene_id "XLOC_002445"; transcript_id "TCONS_00004434"; exon_number "1"; oId "CUFF.2051.1"; class_code "u"; tss_id "TSS3374";
supercont1.118	Cufflinks	exon	185852	186425	.	+	.	gene_id "XLOC_002445"; transcript_id "TCONS_00004434"; exon_number "2"; oId "CUFF.2051.1"; class_code "u"; tss_id "TSS3374";
supercont1.118	Cufflinks	exon	238861	240318	.	+	.	gene_id "XLOC_002445"; transcript_id "TCONS_00004434"; exon_number "3"; oId "CUFF.2051.1"; class_code "u"; tss_id "TSS3374";
supercont1.118	Cufflinks	exon	184836	186425	.	+	.	gene_id "XLOC_002445"; transcript_id "TCONS_00004435"; exon_number "1"; oId "CUFF.2051.2"; class_code "u"; tss_id "TSS3374";
supercont1.118	Cufflinks	exon	238861	240222	.	+	.	gene_id "XLOC_002445"; transcript_id "TCONS_00004435"; exon_number "2"; oId "CUFF.2051.2"; class_code "u"; tss_id "TSS3374";
supercont1.118	Cufflinks	exon	249593	249630	.	+	.	gene_id "XLOC_002445"; transcript_id "TCONS_00004435"; exon_number "3"; oId "CUFF.2051.2"; class_code "u"; tss_id "TSS3374";
supercont1.118	Cufflinks	exon	19503	19967	.	-	.	gene_id "XLOC_002450"; transcript_id "TCONS_00004449"; exon_number "1"; oId "CUFF.2045.1"; class_code "u"; tss_id "TSS3386";
supercont1.118	Cufflinks	exon	23502	23886	.	-	.	gene_id "XLOC_002450"; transcript_id "TCONS_00004449"; exon_number "2"; oId "CUFF.2045.1"; class_code "u"; tss_id "TSS3386";
supercont1.118	Cufflinks	exon	1400165	1401629	.	-	.	gene_id "XLOC_002453"; transcript_id "TCONS_00004453"; exon_number "1"; oId "CUFF.2062.1"; class_code "u"; tss_id "TSS3390";
supercont1.118	Cufflinks	exon	1401082	1401407	.	-	.	gene_id "XLOC_002453"; transcript_id "TCONS_00004454"; exon_number "1"; oId "CUFF.2063.1"; class_code "u"; tss_id "TSS3391";
supercont1.118	Cufflinks	exon	1404840	1404848	.	-	.	gene_id "XLOC_002453"; transcript_id "TCONS_00004454"; exon_number "2"; oId "CUFF.2063.1"; class_code "u"; tss_id "TSS3391";
supercont1.118	Cufflinks	exon	10695	11121	.	.	.	gene_id "XLOC_002460"; transcript_id "TCONS_00004483"; exon_number "1"; oId "CUFF.2044.1"; class_code "u"; tss_id "TSS3404";
supercont1.118	Cufflinks	exon	33126	34254	.	.	.	gene_id "XLOC_002461"; transcript_id "TCONS_00004484"; exon_number "1"; oId "CUFF.2046.1"; class_code "u"; tss_id "TSS3405";
supercont1.118	Cufflinks	exon	146129	147944	.	.	.	gene_id "XLOC_002462"; transcript_id "TCONS_00004485"; exon_number "1"; oId "CUFF.2050.1"; class_code "u"; tss_id "TSS3406";
supercont1.118	Cufflinks	exon	272895	274491	.	.	.	gene_id "XLOC_002463"; transcript_id "TCONS_00004486"; exon_number "1"; oId "CUFF.2052.1"; class_code "u"; tss_id "TSS3407";
supercont1.118	Cufflinks	exon	469174	469638	.	.	.	gene_id "XLOC_002464"; transcript_id "TCONS_00004487"; exon_number "1"; oId "CUFF.2053.1"; class_code "u"; tss_id "TSS3408";
supercont1.118	Cufflinks	exon	489935	490329	.	.	.	gene_id "XLOC_002465"; transcript_id "TCONS_00004488"; exon_number "1"; oId "CUFF.2054.1"; class_code "u"; tss_id "TSS3409";
supercont1.118	Cufflinks	exon	491540	491800	.	.	.	gene_id "XLOC_002466"; transcript_id "TCONS_00004489"; exon_number "1"; oId "CUFF.2055.1"; class_code "u"; tss_id "TSS3410";
supercont1.118	Cufflinks	exon	615188	615694	.	.	.	gene_id "XLOC_002467"; transcript_id "TCONS_00004490"; exon_number "1"; oId "CUFF.2056.1"; class_code "u"; tss_id "TSS3411";
supercont1.118	Cufflinks	exon	957455	957987	.	.	.	gene_id "XLOC_002468"; transcript_id "TCONS_00004491"; exon_number "1"; oId "CUFF.2057.1"; class_code "u"; tss_id "TSS3412";
supercont1.118	Cufflinks	exon	1151724	1152061	.	.	.	gene_id "XLOC_002469"; transcript_id "TCONS_00004492"; exon_number "1"; oId "CUFF.2060.1"; class_code "u"; tss_id "TSS3413";
supercont1.118	Cufflinks	exon	1399129	1399378	.	.	.	gene_id "XLOC_002470"; transcript_id "TCONS_00004493"; exon_number "1"; oId "CUFF.2061.1"; class_code "u"; tss_id "TSS3414";
supercont1.118	Cufflinks	exon	1662828	1662888	.	.	.	gene_id "XLOC_002471"; transcript_id "TCONS_00004494"; exon_number "1"; oId "CUFF.2064.1"; class_code "u"; tss_id "TSS3415";
supercont1.118	Cufflinks	exon	1739469	1739793	.	.	.	gene_id "XLOC_002472"; transcript_id "TCONS_00004495"; exon_number "1"; oId "CUFF.2065.1"; class_code "u"; tss_id "TSS3416";
supercont1.118	Cufflinks	exon	2451051	2451374	.	.	.	gene_id "XLOC_002473"; transcript_id "TCONS_00004496"; exon_number "1"; oId "CUFF.2077.1"; class_code "u"; tss_id "TSS3417";
supercont1.1180	Cufflinks	exon	53805	54002	.	-	.	gene_id "XLOC_002475"; transcript_id "TCONS_00004498"; exon_number "1"; oId "CUFF.2078.1"; class_code "u"; tss_id "TSS3419";
supercont1.1180	Cufflinks	exon	54072	54260	.	-	.	gene_id "XLOC_002475"; transcript_id "TCONS_00004498"; exon_number "2"; oId "CUFF.2078.1"; class_code "u"; tss_id "TSS3419";
supercont1.1180	Cufflinks	exon	54397	54666	.	-	.	gene_id "XLOC_002475"; transcript_id "TCONS_00004498"; exon_number "3"; oId "CUFF.2078.1"; class_code "u"; tss_id "TSS3419";
supercont1.1181	Cufflinks	exon	192755	194316	.	.	.	gene_id "XLOC_002479"; transcript_id "TCONS_00004509"; exon_number "1"; oId "CUFF.2083.1"; class_code "u"; tss_id "TSS3427";
supercont1.1183	Cufflinks	exon	167033	167654	.	+	.	gene_id "XLOC_002480"; transcript_id "TCONS_00004511"; exon_number "1"; oId "CUFF.2084.4"; class_code "u"; tss_id "TSS3428";
supercont1.1183	Cufflinks	exon	174198	174435	.	+	.	gene_id "XLOC_002480"; transcript_id "TCONS_00004511"; exon_number "2"; oId "CUFF.2084.4"; class_code "u"; tss_id "TSS3428";
supercont1.1183	Cufflinks	exon	179996	180083	.	+	.	gene_id "XLOC_002480"; transcript_id "TCONS_00004511"; exon_number "3"; oId "CUFF.2084.4"; class_code "u"; tss_id "TSS3428";
supercont1.1183	Cufflinks	exon	167033	167434	.	+	.	gene_id "XLOC_002480"; transcript_id "TCONS_00004510"; exon_number "1"; oId "CUFF.2084.3"; class_code "u"; tss_id "TSS3428";
supercont1.1183	Cufflinks	exon	174174	174435	.	+	.	gene_id "XLOC_002480"; transcript_id "TCONS_00004510"; exon_number "2"; oId "CUFF.2084.3"; class_code "u"; tss_id "TSS3428";
supercont1.1183	Cufflinks	exon	179996	180083	.	+	.	gene_id "XLOC_002480"; transcript_id "TCONS_00004510"; exon_number "3"; oId "CUFF.2084.3"; class_code "u"; tss_id "TSS3428";
supercont1.1183	Cufflinks	exon	167033	167554	.	+	.	gene_id "XLOC_002480"; transcript_id "TCONS_00004513"; exon_number "1"; oId "CUFF.2084.2"; class_code "u"; tss_id "TSS3428";
supercont1.1183	Cufflinks	exon	174179	174435	.	+	.	gene_id "XLOC_002480"; transcript_id "TCONS_00004513"; exon_number "2"; oId "CUFF.2084.2"; class_code "u"; tss_id "TSS3428";
supercont1.1183	Cufflinks	exon	179996	180083	.	+	.	gene_id "XLOC_002480"; transcript_id "TCONS_00004513"; exon_number "3"; oId "CUFF.2084.2"; class_code "u"; tss_id "TSS3428";
supercont1.1183	Cufflinks	exon	196855	197068	.	+	.	gene_id "XLOC_002480"; transcript_id "TCONS_00004513"; exon_number "4"; oId "CUFF.2084.2"; class_code "u"; tss_id "TSS3428";
supercont1.1183	Cufflinks	exon	198043	198208	.	+	.	gene_id "XLOC_002480"; transcript_id "TCONS_00004513"; exon_number "5"; oId "CUFF.2084.2"; class_code "u"; tss_id "TSS3428";
supercont1.1183	Cufflinks	exon	167033	167654	.	+	.	gene_id "XLOC_002480"; transcript_id "TCONS_00004512"; exon_number "1"; oId "CUFF.2084.1"; class_code "u"; tss_id "TSS3428";
supercont1.1183	Cufflinks	exon	174179	174435	.	+	.	gene_id "XLOC_002480"; transcript_id "TCONS_00004512"; exon_number "2"; oId "CUFF.2084.1"; class_code "u"; tss_id "TSS3428";
supercont1.1183	Cufflinks	exon	196855	197068	.	+	.	gene_id "XLOC_002480"; transcript_id "TCONS_00004512"; exon_number "3"; oId "CUFF.2084.1"; class_code "u"; tss_id "TSS3428";
supercont1.1183	Cufflinks	exon	198043	198208	.	+	.	gene_id "XLOC_002480"; transcript_id "TCONS_00004512"; exon_number "4"; oId "CUFF.2084.1"; class_code "u"; tss_id "TSS3428";
supercont1.1183	Cufflinks	exon	167058	167071	.	+	.	gene_id "XLOC_002480"; transcript_id "TCONS_00004514"; exon_number "1"; oId "CUFF.2084.5"; class_code "u"; tss_id "TSS3428";
supercont1.1183	Cufflinks	exon	174179	174435	.	+	.	gene_id "XLOC_002480"; transcript_id "TCONS_00004514"; exon_number "2"; oId "CUFF.2084.5"; class_code "u"; tss_id "TSS3428";
supercont1.1183	Cufflinks	exon	179996	180083	.	+	.	gene_id "XLOC_002480"; transcript_id "TCONS_00004514"; exon_number "3"; oId "CUFF.2084.5"; class_code "u"; tss_id "TSS3428";
supercont1.1183	Cufflinks	exon	196855	197068	.	+	.	gene_id "XLOC_002480"; transcript_id "TCONS_00004514"; exon_number "4"; oId "CUFF.2084.5"; class_code "u"; tss_id "TSS3428";
supercont1.1183	Cufflinks	exon	198043	198208	.	+	.	gene_id "XLOC_002480"; transcript_id "TCONS_00004514"; exon_number "5"; oId "CUFF.2084.5"; class_code "u"; tss_id "TSS3428";
supercont1.1183	Cufflinks	exon	167077	167233	.	+	.	gene_id "XLOC_002480"; transcript_id "TCONS_00004517"; exon_number "1"; oId "CUFF.2084.8"; class_code "u"; tss_id "TSS3428";
supercont1.1183	Cufflinks	exon	167435	167554	.	+	.	gene_id "XLOC_002480"; transcript_id "TCONS_00004517"; exon_number "2"; oId "CUFF.2084.8"; class_code "u"; tss_id "TSS3428";
supercont1.1183	Cufflinks	exon	174174	174435	.	+	.	gene_id "XLOC_002480"; transcript_id "TCONS_00004517"; exon_number "3"; oId "CUFF.2084.8"; class_code "u"; tss_id "TSS3428";
supercont1.1183	Cufflinks	exon	179996	180083	.	+	.	gene_id "XLOC_002480"; transcript_id "TCONS_00004517"; exon_number "4"; oId "CUFF.2084.8"; class_code "u"; tss_id "TSS3428";
supercont1.1183	Cufflinks	exon	196855	197068	.	+	.	gene_id "XLOC_002480"; transcript_id "TCONS_00004517"; exon_number "5"; oId "CUFF.2084.8"; class_code "u"; tss_id "TSS3428";
supercont1.1183	Cufflinks	exon	198043	198208	.	+	.	gene_id "XLOC_002480"; transcript_id "TCONS_00004517"; exon_number "6"; oId "CUFF.2084.8"; class_code "u"; tss_id "TSS3428";
supercont1.1183	Cufflinks	exon	167077	167233	.	+	.	gene_id "XLOC_002480"; transcript_id "TCONS_00004516"; exon_number "1"; oId "CUFF.2084.7"; class_code "u"; tss_id "TSS3428";
supercont1.1183	Cufflinks	exon	167435	167654	.	+	.	gene_id "XLOC_002480"; transcript_id "TCONS_00004516"; exon_number "2"; oId "CUFF.2084.7"; class_code "u"; tss_id "TSS3428";
supercont1.1183	Cufflinks	exon	174179	174435	.	+	.	gene_id "XLOC_002480"; transcript_id "TCONS_00004516"; exon_number "3"; oId "CUFF.2084.7"; class_code "u"; tss_id "TSS3428";
supercont1.1183	Cufflinks	exon	179996	180083	.	+	.	gene_id "XLOC_002480"; transcript_id "TCONS_00004516"; exon_number "4"; oId "CUFF.2084.7"; class_code "u"; tss_id "TSS3428";
supercont1.1183	Cufflinks	exon	196848	197068	.	+	.	gene_id "XLOC_002480"; transcript_id "TCONS_00004516"; exon_number "5"; oId "CUFF.2084.7"; class_code "u"; tss_id "TSS3428";
supercont1.1183	Cufflinks	exon	198043	198208	.	+	.	gene_id "XLOC_002480"; transcript_id "TCONS_00004516"; exon_number "6"; oId "CUFF.2084.7"; class_code "u"; tss_id "TSS3428";
supercont1.1183	Cufflinks	exon	167077	167233	.	+	.	gene_id "XLOC_002480"; transcript_id "TCONS_00004515"; exon_number "1"; oId "CUFF.2084.6"; class_code "u"; tss_id "TSS3428";
supercont1.1183	Cufflinks	exon	167435	167654	.	+	.	gene_id "XLOC_002480"; transcript_id "TCONS_00004515"; exon_number "2"; oId "CUFF.2084.6"; class_code "u"; tss_id "TSS3428";
supercont1.1183	Cufflinks	exon	174174	174435	.	+	.	gene_id "XLOC_002480"; transcript_id "TCONS_00004515"; exon_number "3"; oId "CUFF.2084.6"; class_code "u"; tss_id "TSS3428";
supercont1.1183	Cufflinks	exon	179996	180083	.	+	.	gene_id "XLOC_002480"; transcript_id "TCONS_00004515"; exon_number "4"; oId "CUFF.2084.6"; class_code "u"; tss_id "TSS3428";
supercont1.1183	Cufflinks	exon	196855	197068	.	+	.	gene_id "XLOC_002480"; transcript_id "TCONS_00004515"; exon_number "5"; oId "CUFF.2084.6"; class_code "u"; tss_id "TSS3428";
supercont1.1183	Cufflinks	exon	198043	198208	.	+	.	gene_id "XLOC_002480"; transcript_id "TCONS_00004515"; exon_number "6"; oId "CUFF.2084.6"; class_code "u"; tss_id "TSS3428";
supercont1.1183	Cufflinks	exon	167087	167121	.	+	.	gene_id "XLOC_002480"; transcript_id "TCONS_00004518"; exon_number "1"; oId "CUFF.2084.9"; class_code "u"; tss_id "TSS3428";
supercont1.1183	Cufflinks	exon	174198	174435	.	+	.	gene_id "XLOC_002480"; transcript_id "TCONS_00004518"; exon_number "2"; oId "CUFF.2084.9"; class_code "u"; tss_id "TSS3428";
supercont1.1183	Cufflinks	exon	179996	180083	.	+	.	gene_id "XLOC_002480"; transcript_id "TCONS_00004518"; exon_number "3"; oId "CUFF.2084.9"; class_code "u"; tss_id "TSS3428";
supercont1.1183	Cufflinks	exon	196855	197068	.	+	.	gene_id "XLOC_002480"; transcript_id "TCONS_00004518"; exon_number "4"; oId "CUFF.2084.9"; class_code "u"; tss_id "TSS3428";
supercont1.1183	Cufflinks	exon	198043	198208	.	+	.	gene_id "XLOC_002480"; transcript_id "TCONS_00004518"; exon_number "5"; oId "CUFF.2084.9"; class_code "u"; tss_id "TSS3428";
supercont1.1183	Cufflinks	exon	167171	167208	.	+	.	gene_id "XLOC_002480"; transcript_id "TCONS_00004519"; exon_number "1"; oId "CUFF.2084.10"; class_code "u"; tss_id "TSS3429";
supercont1.1183	Cufflinks	exon	167435	167654	.	+	.	gene_id "XLOC_002480"; transcript_id "TCONS_00004519"; exon_number "2"; oId "CUFF.2084.10"; class_code "u"; tss_id "TSS3429";
supercont1.1183	Cufflinks	exon	174179	174435	.	+	.	gene_id "XLOC_002480"; transcript_id "TCONS_00004519"; exon_number "3"; oId "CUFF.2084.10"; class_code "u"; tss_id "TSS3429";
supercont1.1183	Cufflinks	exon	179996	180083	.	+	.	gene_id "XLOC_002480"; transcript_id "TCONS_00004519"; exon_number "4"; oId "CUFF.2084.10"; class_code "u"; tss_id "TSS3429";
supercont1.1183	Cufflinks	exon	196855	197068	.	+	.	gene_id "XLOC_002480"; transcript_id "TCONS_00004519"; exon_number "5"; oId "CUFF.2084.10"; class_code "u"; tss_id "TSS3429";
supercont1.1183	Cufflinks	exon	198043	198208	.	+	.	gene_id "XLOC_002480"; transcript_id "TCONS_00004519"; exon_number "6"; oId "CUFF.2084.10"; class_code "u"; tss_id "TSS3429";
supercont1.1184	Cufflinks	exon	31462	32990	.	.	.	gene_id "XLOC_002482"; transcript_id "TCONS_00004521"; exon_number "1"; oId "CUFF.2085.1"; class_code "u"; tss_id "TSS3431";
supercont1.1186	Cufflinks	exon	2132	3690	.	+	.	gene_id "XLOC_002485"; transcript_id "TCONS_00004525"; exon_number "1"; oId "CUFF.2088.1"; class_code "u"; tss_id "TSS3434";
supercont1.1186	Cufflinks	exon	3760	3942	.	+	.	gene_id "XLOC_002485"; transcript_id "TCONS_00004525"; exon_number "2"; oId "CUFF.2088.1"; class_code "u"; tss_id "TSS3434";
supercont1.1186	Cufflinks	exon	2132	3694	.	-	.	gene_id "XLOC_002486"; transcript_id "TCONS_00004526"; exon_number "1"; oId "CUFF.2089.1"; class_code "u"; tss_id "TSS3435";
supercont1.1186	Cufflinks	exon	3764	4168	.	-	.	gene_id "XLOC_002486"; transcript_id "TCONS_00004526"; exon_number "2"; oId "CUFF.2089.1"; class_code "u"; tss_id "TSS3435";
supercont1.1186	Cufflinks	exon	173755	174209	.	-	.	gene_id "XLOC_002488"; transcript_id "TCONS_00004541"; exon_number "1"; oId "CUFF.2097.12"; class_code "u"; tss_id "TSS3440";
supercont1.1186	Cufflinks	exon	174788	175028	.	-	.	gene_id "XLOC_002488"; transcript_id "TCONS_00004541"; exon_number "2"; oId "CUFF.2097.12"; class_code "u"; tss_id "TSS3440";
supercont1.1186	Cufflinks	exon	995	1537	.	.	.	gene_id "XLOC_002489"; transcript_id "TCONS_00004542"; exon_number "1"; oId "CUFF.2087.1"; class_code "u"; tss_id "TSS3443";
supercont1.1186	Cufflinks	exon	32065	32694	.	.	.	gene_id "XLOC_002490"; transcript_id "TCONS_00004543"; exon_number "1"; oId "CUFF.2090.1"; class_code "u"; tss_id "TSS3444";
supercont1.1186	Cufflinks	exon	37382	37670	.	.	.	gene_id "XLOC_002491"; transcript_id "TCONS_00004544"; exon_number "1"; oId "CUFF.2091.1"; class_code "u"; tss_id "TSS3445";
supercont1.1186	Cufflinks	exon	37987	38759	.	.	.	gene_id "XLOC_002492"; transcript_id "TCONS_00004545"; exon_number "1"; oId "CUFF.2092.1"; class_code "u"; tss_id "TSS3446";
supercont1.1186	Cufflinks	exon	38826	40181	.	.	.	gene_id "XLOC_002493"; transcript_id "TCONS_00004546"; exon_number "1"; oId "CUFF.2093.1"; class_code "u"; tss_id "TSS3447";
supercont1.1186	Cufflinks	exon	40712	41330	.	.	.	gene_id "XLOC_002494"; transcript_id "TCONS_00004547"; exon_number "1"; oId "CUFF.2094.1"; class_code "u"; tss_id "TSS3448";
supercont1.1186	Cufflinks	exon	52372	52756	.	.	.	gene_id "XLOC_002495"; transcript_id "TCONS_00004548"; exon_number "1"; oId "CUFF.2095.1"; class_code "u"; tss_id "TSS3449";
supercont1.1188	Cufflinks	exon	25152	25933	.	.	.	gene_id "XLOC_002513"; transcript_id "TCONS_00004580"; exon_number "1"; oId "CUFF.2099.1"; class_code "u"; tss_id "TSS3473";
supercont1.119	Cufflinks	exon	293434	294453	.	+	.	gene_id "XLOC_002519"; transcript_id "TCONS_00004595"; exon_number "1"; oId "CUFF.2131.1"; class_code "u"; tss_id "TSS3481";
supercont1.119	Cufflinks	exon	1225333	1225471	.	+	.	gene_id "XLOC_002526"; transcript_id "TCONS_00004612"; exon_number "1"; oId "CUFF.2155.1"; class_code "u"; tss_id "TSS3494";
supercont1.119	Cufflinks	exon	1225532	1225746	.	+	.	gene_id "XLOC_002526"; transcript_id "TCONS_00004612"; exon_number "2"; oId "CUFF.2155.1"; class_code "u"; tss_id "TSS3494";
supercont1.119	Cufflinks	exon	209791	212585	.	-	.	gene_id "XLOC_002537"; transcript_id "TCONS_00004636"; exon_number "1"; oId "CUFF.2129.1"; class_code "u"; tss_id "TSS3512";
supercont1.119	Cufflinks	exon	212849	213081	.	-	.	gene_id "XLOC_002537"; transcript_id "TCONS_00004636"; exon_number "2"; oId "CUFF.2129.1"; class_code "u"; tss_id "TSS3512";
supercont1.119	Cufflinks	exon	213136	213471	.	-	.	gene_id "XLOC_002537"; transcript_id "TCONS_00004636"; exon_number "3"; oId "CUFF.2129.1"; class_code "u"; tss_id "TSS3512";
supercont1.119	Cufflinks	exon	213538	213614	.	-	.	gene_id "XLOC_002537"; transcript_id "TCONS_00004636"; exon_number "4"; oId "CUFF.2129.1"; class_code "u"; tss_id "TSS3512";
supercont1.119	Cufflinks	exon	1187089	1187221	.	-	.	gene_id "XLOC_002548"; transcript_id "TCONS_00004663"; exon_number "1"; oId "CUFF.2154.1"; class_code "u"; tss_id "TSS3528";
supercont1.119	Cufflinks	exon	1199830	1200643	.	-	.	gene_id "XLOC_002548"; transcript_id "TCONS_00004663"; exon_number "2"; oId "CUFF.2154.1"; class_code "u"; tss_id "TSS3528";
supercont1.119	Cufflinks	exon	1200702	1200872	.	-	.	gene_id "XLOC_002548"; transcript_id "TCONS_00004663"; exon_number "3"; oId "CUFF.2154.1"; class_code "u"; tss_id "TSS3528";
supercont1.119	Cufflinks	exon	1335619	1339830	.	-	.	gene_id "XLOC_002549"; transcript_id "TCONS_00004665"; exon_number "1"; oId "CUFF.2157.2"; class_code "u"; tss_id "TSS3529";
supercont1.119	Cufflinks	exon	1345074	1345195	.	-	.	gene_id "XLOC_002549"; transcript_id "TCONS_00004665"; exon_number "2"; oId "CUFF.2157.2"; class_code "u"; tss_id "TSS3529";
supercont1.119	Cufflinks	exon	1408171	1408297	.	-	.	gene_id "XLOC_002549"; transcript_id "TCONS_00004665"; exon_number "3"; oId "CUFF.2157.2"; class_code "u"; tss_id "TSS3529";
supercont1.119	Cufflinks	exon	1460449	1460494	.	-	.	gene_id "XLOC_002549"; transcript_id "TCONS_00004665"; exon_number "4"; oId "CUFF.2157.2"; class_code "u"; tss_id "TSS3529";
supercont1.119	Cufflinks	exon	1503686	1504235	.	-	.	gene_id "XLOC_002549"; transcript_id "TCONS_00004665"; exon_number "5"; oId "CUFF.2157.2"; class_code "u"; tss_id "TSS3529";
supercont1.119	Cufflinks	exon	1504314	1505115	.	-	.	gene_id "XLOC_002549"; transcript_id "TCONS_00004665"; exon_number "6"; oId "CUFF.2157.2"; class_code "u"; tss_id "TSS3529";
supercont1.119	Cufflinks	exon	1335619	1339830	.	-	.	gene_id "XLOC_002549"; transcript_id "TCONS_00004664"; exon_number "1"; oId "CUFF.2157.1"; class_code "u"; tss_id "TSS3529";
supercont1.119	Cufflinks	exon	1345074	1345195	.	-	.	gene_id "XLOC_002549"; transcript_id "TCONS_00004664"; exon_number "2"; oId "CUFF.2157.1"; class_code "u"; tss_id "TSS3529";
supercont1.119	Cufflinks	exon	1408171	1408297	.	-	.	gene_id "XLOC_002549"; transcript_id "TCONS_00004664"; exon_number "3"; oId "CUFF.2157.1"; class_code "u"; tss_id "TSS3529";
supercont1.119	Cufflinks	exon	1460449	1460494	.	-	.	gene_id "XLOC_002549"; transcript_id "TCONS_00004664"; exon_number "4"; oId "CUFF.2157.1"; class_code "u"; tss_id "TSS3529";
supercont1.119	Cufflinks	exon	1504314	1505115	.	-	.	gene_id "XLOC_002549"; transcript_id "TCONS_00004664"; exon_number "5"; oId "CUFF.2157.1"; class_code "u"; tss_id "TSS3529";
supercont1.119	Cufflinks	exon	199167	199314	.	.	.	gene_id "XLOC_002555"; transcript_id "TCONS_00004680"; exon_number "1"; oId "CUFF.2126.1"; class_code "u"; tss_id "TSS3538";
supercont1.119	Cufflinks	exon	321917	322035	.	.	.	gene_id "XLOC_002556"; transcript_id "TCONS_00004681"; exon_number "1"; oId "CUFF.2135.1"; class_code "u"; tss_id "TSS3539";
supercont1.119	Cufflinks	exon	457393	457594	.	.	.	gene_id "XLOC_002557"; transcript_id "TCONS_00004682"; exon_number "1"; oId "CUFF.2140.1"; class_code "u"; tss_id "TSS3540";
supercont1.119	Cufflinks	exon	803134	803367	.	.	.	gene_id "XLOC_002558"; transcript_id "TCONS_00004683"; exon_number "1"; oId "CUFF.2145.1"; class_code "u"; tss_id "TSS3541";
supercont1.119	Cufflinks	exon	803782	804627	.	.	.	gene_id "XLOC_002559"; transcript_id "TCONS_00004684"; exon_number "1"; oId "CUFF.2146.1"; class_code "u"; tss_id "TSS3542";
supercont1.119	Cufflinks	exon	856687	857263	.	.	.	gene_id "XLOC_002560"; transcript_id "TCONS_00004685"; exon_number "1"; oId "CUFF.2147.1"; class_code "u"; tss_id "TSS3543";
supercont1.119	Cufflinks	exon	1183747	1183925	.	.	.	gene_id "XLOC_002561"; transcript_id "TCONS_00004686"; exon_number "1"; oId "CUFF.2153.1"; class_code "u"; tss_id "TSS3544";
supercont1.119	Cufflinks	exon	1923890	1924165	.	.	.	gene_id "XLOC_002562"; transcript_id "TCONS_00004687"; exon_number "1"; oId "CUFF.2160.1"; class_code "u"; tss_id "TSS3545";
supercont1.119	Cufflinks	exon	2241549	2245078	.	.	.	gene_id "XLOC_002563"; transcript_id "TCONS_00004688"; exon_number "1"; oId "CUFF.2163.1"; class_code "u"; tss_id "TSS3546";
supercont1.119	Cufflinks	exon	2246917	2248692	.	.	.	gene_id "XLOC_002564"; transcript_id "TCONS_00004689"; exon_number "1"; oId "CUFF.2164.1"; class_code "u"; tss_id "TSS3547";
supercont1.119	Cufflinks	exon	2249432	2250990	.	.	.	gene_id "XLOC_002565"; transcript_id "TCONS_00004690"; exon_number "1"; oId "CUFF.2165.1"; class_code "u"; tss_id "TSS3548";
supercont1.1190	Cufflinks	exon	13065	13454	.	+	.	gene_id "XLOC_002566"; transcript_id "TCONS_00004691"; exon_number "1"; oId "CUFF.2170.1"; class_code "u"; tss_id "TSS3549";
supercont1.1190	Cufflinks	exon	25794	26329	.	+	.	gene_id "XLOC_002566"; transcript_id "TCONS_00004691"; exon_number "2"; oId "CUFF.2170.1"; class_code "u"; tss_id "TSS3549";
supercont1.1190	Cufflinks	exon	37157	37165	.	+	.	gene_id "XLOC_002566"; transcript_id "TCONS_00004691"; exon_number "3"; oId "CUFF.2170.1"; class_code "u"; tss_id "TSS3549";
supercont1.1190	Cufflinks	exon	13073	13212	.	+	.	gene_id "XLOC_002566"; transcript_id "TCONS_00004692"; exon_number "1"; oId "CUFF.2170.2"; class_code "u"; tss_id "TSS3549";
supercont1.1190	Cufflinks	exon	25794	26329	.	+	.	gene_id "XLOC_002566"; transcript_id "TCONS_00004692"; exon_number "2"; oId "CUFF.2170.2"; class_code "u"; tss_id "TSS3549";
supercont1.1190	Cufflinks	exon	37157	37165	.	+	.	gene_id "XLOC_002566"; transcript_id "TCONS_00004692"; exon_number "3"; oId "CUFF.2170.2"; class_code "u"; tss_id "TSS3549";
supercont1.1190	Cufflinks	exon	13078	13223	.	+	.	gene_id "XLOC_002566"; transcript_id "TCONS_00004693"; exon_number "1"; oId "CUFF.2170.3"; class_code "u"; tss_id "TSS3549";
[truncated: 20,572 more rows]
