# Supplementary material for: The Developmental Transcriptome of the Mosquito Aedes aegypti, an Invasive Species and Major Arbovirus Vector
Source: G3 (Bethesda). 2013 Sep 1;3(9):1493–509. doi: 10.1534/g3.113.006742 (PMC3755910; doi:10.1534/g3.113.006742)
Supplement: Supporting Information [file supp_g3.113.006742_FileS3.zip › Supplementary_File_3_hybrid_loci GTF.gtf]

supercont1.1	Cufflinks	exon	1115693	1115835	.	+	.	gene_id "XLOC_000016"; transcript_id "TCONS_00000030"; exon_number "1"; gene_name "AAEL000100"; oId "CUFF.33.1"; nearest_ref "AAEL000100-RA"; class_code "j"; tss_id "TSS21";
supercont1.1	Cufflinks	exon	1130568	1130900	.	+	.	gene_id "XLOC_000016"; transcript_id "TCONS_00000030"; exon_number "2"; gene_name "AAEL000100"; oId "CUFF.33.1"; nearest_ref "AAEL000100-RA"; class_code "j"; tss_id "TSS21";
supercont1.1	Cufflinks	exon	1151502	1152296	.	+	.	gene_id "XLOC_000016"; transcript_id "TCONS_00000030"; exon_number "3"; gene_name "AAEL000100"; oId "CUFF.33.1"; nearest_ref "AAEL000100-RA"; class_code "j"; tss_id "TSS21";
supercont1.1	Cufflinks	exon	1122685	1123440	.	+	.	gene_id "XLOC_000016"; transcript_id "TCONS_00000031"; exon_number "1"; gene_name "AAEL000100"; oId "CUFF.33.2"; nearest_ref "AAEL000100-RA"; class_code "j"; tss_id "TSS22";
supercont1.1	Cufflinks	exon	1130568	1130900	.	+	.	gene_id "XLOC_000016"; transcript_id "TCONS_00000031"; exon_number "2"; gene_name "AAEL000100"; oId "CUFF.33.2"; nearest_ref "AAEL000100-RA"; class_code "j"; tss_id "TSS22";
supercont1.1	Cufflinks	exon	1151502	1152296	.	+	.	gene_id "XLOC_000016"; transcript_id "TCONS_00000031"; exon_number "3"; gene_name "AAEL000100"; oId "CUFF.33.2"; nearest_ref "AAEL000100-RA"; class_code "j"; tss_id "TSS22";
supercont1.1	Cufflinks	exon	1122688	1123040	.	+	.	gene_id "XLOC_000016"; transcript_id "TCONS_00000032"; exon_number "1"; gene_name "AAEL000100"; oId "CUFF.33.3"; nearest_ref "AAEL000100-RA"; class_code "j"; tss_id "TSS22";
supercont1.1	Cufflinks	exon	1123337	1123440	.	+	.	gene_id "XLOC_000016"; transcript_id "TCONS_00000032"; exon_number "2"; gene_name "AAEL000100"; oId "CUFF.33.3"; nearest_ref "AAEL000100-RA"; class_code "j"; tss_id "TSS22";
supercont1.1	Cufflinks	exon	1130568	1130900	.	+	.	gene_id "XLOC_000016"; transcript_id "TCONS_00000032"; exon_number "3"; gene_name "AAEL000100"; oId "CUFF.33.3"; nearest_ref "AAEL000100-RA"; class_code "j"; tss_id "TSS22";
supercont1.1	Cufflinks	exon	1151502	1152296	.	+	.	gene_id "XLOC_000016"; transcript_id "TCONS_00000032"; exon_number "4"; gene_name "AAEL000100"; oId "CUFF.33.3"; nearest_ref "AAEL000100-RA"; class_code "j"; tss_id "TSS22";
supercont1.1	Cufflinks	exon	1130757	1130900	.	+	.	gene_id "XLOC_000016"; transcript_id "TCONS_00000033"; exon_number "1"; gene_name "AAEL000100"; oId "AAEL000100-RA"; contained_in "TCONS_00000030"; nearest_ref "AAEL000100-RA"; class_code "="; tss_id "TSS23";
supercont1.1	Cufflinks	exon	1151502	1151525	.	+	.	gene_id "XLOC_000016"; transcript_id "TCONS_00000033"; exon_number "2"; gene_name "AAEL000100"; oId "AAEL000100-RA"; contained_in "TCONS_00000030"; nearest_ref "AAEL000100-RA"; class_code "="; tss_id "TSS23";
supercont1.1	Cufflinks	exon	1151653	1151850	.	+	.	gene_id "XLOC_000016"; transcript_id "TCONS_00000034"; exon_number "1"; gene_name "AAEL000002"; oId "AAEL000002-RA"; contained_in "TCONS_00000030"; nearest_ref "AAEL000002-RA"; class_code "="; tss_id "TSS24";
supercont1.1	Cufflinks	exon	2726715	2727079	.	+	.	gene_id "XLOC_000029"; transcript_id "TCONS_00000053"; exon_number "1"; gene_name "AAEL000097"; oId "CUFF.85.1"; nearest_ref "AAEL000097-RA"; class_code "j"; tss_id "TSS39";
supercont1.1	Cufflinks	exon	2728062	2728642	.	+	.	gene_id "XLOC_000029"; transcript_id "TCONS_00000053"; exon_number "2"; gene_name "AAEL000097"; oId "CUFF.85.1"; nearest_ref "AAEL000097-RA"; class_code "j"; tss_id "TSS39";
supercont1.1	Cufflinks	exon	2732749	2733482	.	+	.	gene_id "XLOC_000029"; transcript_id "TCONS_00000053"; exon_number "3"; gene_name "AAEL000097"; oId "CUFF.85.1"; nearest_ref "AAEL000097-RA"; class_code "j"; tss_id "TSS39";
supercont1.1	Cufflinks	exon	2733498	2733841	.	+	.	gene_id "XLOC_000029"; transcript_id "TCONS_00000053"; exon_number "4"; gene_name "AAEL000097"; oId "CUFF.85.1"; nearest_ref "AAEL000097-RA"; class_code "j"; tss_id "TSS39";
supercont1.1	Cufflinks	exon	2726733	2727079	.	+	.	gene_id "XLOC_000029"; transcript_id "TCONS_00000054"; exon_number "1"; gene_name "AAEL000026"; oId "AAEL000026-RA"; contained_in "TCONS_00000053"; nearest_ref "AAEL000026-RA"; class_code "="; tss_id "TSS39";
supercont1.1	Cufflinks	exon	2728062	2728501	.	+	.	gene_id "XLOC_000029"; transcript_id "TCONS_00000054"; exon_number "2"; gene_name "AAEL000026"; oId "AAEL000026-RA"; contained_in "TCONS_00000053"; nearest_ref "AAEL000026-RA"; class_code "="; tss_id "TSS39";
supercont1.1	Cufflinks	exon	2726733	2727083	.	+	.	gene_id "XLOC_000029"; transcript_id "TCONS_00000055"; exon_number "1"; gene_name "AAEL000097"; oId "CUFF.85.3"; nearest_ref "AAEL000097-RA"; class_code "j"; tss_id "TSS39";
supercont1.1	Cufflinks	exon	2728062	2728642	.	+	.	gene_id "XLOC_000029"; transcript_id "TCONS_00000055"; exon_number "2"; gene_name "AAEL000097"; oId "CUFF.85.3"; nearest_ref "AAEL000097-RA"; class_code "j"; tss_id "TSS39";
supercont1.1	Cufflinks	exon	2732749	2733482	.	+	.	gene_id "XLOC_000029"; transcript_id "TCONS_00000055"; exon_number "3"; gene_name "AAEL000097"; oId "CUFF.85.3"; nearest_ref "AAEL000097-RA"; class_code "j"; tss_id "TSS39";
supercont1.1	Cufflinks	exon	2733498	2733841	.	+	.	gene_id "XLOC_000029"; transcript_id "TCONS_00000055"; exon_number "4"; gene_name "AAEL000097"; oId "CUFF.85.3"; nearest_ref "AAEL000097-RA"; class_code "j"; tss_id "TSS39";
supercont1.1	Cufflinks	exon	2728508	2728642	.	+	.	gene_id "XLOC_000029"; transcript_id "TCONS_00000056"; exon_number "1"; gene_name "AAEL000097"; oId "AAEL000097-RA"; contained_in "TCONS_00000053"; nearest_ref "AAEL000097-RA"; class_code "="; tss_id "TSS40";
supercont1.1	Cufflinks	exon	2732749	2733482	.	+	.	gene_id "XLOC_000029"; transcript_id "TCONS_00000056"; exon_number "2"; gene_name "AAEL000097"; oId "AAEL000097-RA"; contained_in "TCONS_00000053"; nearest_ref "AAEL000097-RA"; class_code "="; tss_id "TSS40";
supercont1.1	Cufflinks	exon	2733498	2733789	.	+	.	gene_id "XLOC_000029"; transcript_id "TCONS_00000056"; exon_number "3"; gene_name "AAEL000097"; oId "AAEL000097-RA"; contained_in "TCONS_00000053"; nearest_ref "AAEL000097-RA"; class_code "="; tss_id "TSS40";
supercont1.1	Cufflinks	exon	2151515	2152065	.	-	.	gene_id "XLOC_000095"; transcript_id "TCONS_00000159"; exon_number "1"; gene_name "AAEL000030"; oId "CUFF.75.3"; nearest_ref "AAEL000030-RA"; class_code "j"; tss_id "TSS123";
supercont1.1	Cufflinks	exon	2152822	2153015	.	-	.	gene_id "XLOC_000095"; transcript_id "TCONS_00000159"; exon_number "2"; gene_name "AAEL000030"; oId "CUFF.75.3"; nearest_ref "AAEL000030-RA"; class_code "j"; tss_id "TSS123";
supercont1.1	Cufflinks	exon	2153082	2153340	.	-	.	gene_id "XLOC_000095"; transcript_id "TCONS_00000159"; exon_number "3"; gene_name "AAEL000030"; oId "CUFF.75.3"; nearest_ref "AAEL000030-RA"; class_code "j"; tss_id "TSS123";
supercont1.1	Cufflinks	exon	2166460	2167527	.	-	.	gene_id "XLOC_000095"; transcript_id "TCONS_00000159"; exon_number "4"; gene_name "AAEL000030"; oId "CUFF.75.3"; nearest_ref "AAEL000030-RA"; class_code "j"; tss_id "TSS123";
supercont1.1	Cufflinks	exon	2151515	2152065	.	-	.	gene_id "XLOC_000095"; transcript_id "TCONS_00000158"; exon_number "1"; gene_name "AAEL000030"; oId "CUFF.75.1"; nearest_ref "AAEL000030-RA"; class_code "j"; tss_id "TSS123";
supercont1.1	Cufflinks	exon	2152822	2153015	.	-	.	gene_id "XLOC_000095"; transcript_id "TCONS_00000158"; exon_number "2"; gene_name "AAEL000030"; oId "CUFF.75.1"; nearest_ref "AAEL000030-RA"; class_code "j"; tss_id "TSS123";
supercont1.1	Cufflinks	exon	2153082	2153340	.	-	.	gene_id "XLOC_000095"; transcript_id "TCONS_00000158"; exon_number "3"; gene_name "AAEL000030"; oId "CUFF.75.1"; nearest_ref "AAEL000030-RA"; class_code "j"; tss_id "TSS123";
supercont1.1	Cufflinks	exon	2166890	2167527	.	-	.	gene_id "XLOC_000095"; transcript_id "TCONS_00000158"; exon_number "4"; gene_name "AAEL000030"; oId "CUFF.75.1"; nearest_ref "AAEL000030-RA"; class_code "j"; tss_id "TSS123";
supercont1.1	Cufflinks	exon	2151515	2152065	.	-	.	gene_id "XLOC_000095"; transcript_id "TCONS_00000160"; exon_number "1"; gene_name "AAEL000030"; oId "CUFF.75.2"; nearest_ref "AAEL000030-RA"; class_code "j"; tss_id "TSS124";
supercont1.1	Cufflinks	exon	2152822	2153015	.	-	.	gene_id "XLOC_000095"; transcript_id "TCONS_00000160"; exon_number "2"; gene_name "AAEL000030"; oId "CUFF.75.2"; nearest_ref "AAEL000030-RA"; class_code "j"; tss_id "TSS124";
supercont1.1	Cufflinks	exon	2153082	2153340	.	-	.	gene_id "XLOC_000095"; transcript_id "TCONS_00000160"; exon_number "3"; gene_name "AAEL000030"; oId "CUFF.75.2"; nearest_ref "AAEL000030-RA"; class_code "j"; tss_id "TSS124";
supercont1.1	Cufflinks	exon	2167457	2167682	.	-	.	gene_id "XLOC_000095"; transcript_id "TCONS_00000160"; exon_number "4"; gene_name "AAEL000030"; oId "CUFF.75.2"; nearest_ref "AAEL000030-RA"; class_code "j"; tss_id "TSS124";
supercont1.1	Cufflinks	exon	2151520	2152065	.	-	.	gene_id "XLOC_000095"; transcript_id "TCONS_00000161"; exon_number "1"; gene_name "AAEL000030"; oId "AAEL000030-RA"; nearest_ref "AAEL000030-RA"; class_code "="; tss_id "TSS125";
supercont1.1	Cufflinks	exon	2152822	2153015	.	-	.	gene_id "XLOC_000095"; transcript_id "TCONS_00000161"; exon_number "2"; gene_name "AAEL000030"; oId "AAEL000030-RA"; nearest_ref "AAEL000030-RA"; class_code "="; tss_id "TSS125";
supercont1.1	Cufflinks	exon	2153082	2153340	.	-	.	gene_id "XLOC_000095"; transcript_id "TCONS_00000161"; exon_number "3"; gene_name "AAEL000030"; oId "AAEL000030-RA"; nearest_ref "AAEL000030-RA"; class_code "="; tss_id "TSS125";
supercont1.1	Cufflinks	exon	2153404	2153425	.	-	.	gene_id "XLOC_000095"; transcript_id "TCONS_00000161"; exon_number "4"; gene_name "AAEL000030"; oId "AAEL000030-RA"; nearest_ref "AAEL000030-RA"; class_code "="; tss_id "TSS125";
supercont1.1	Cufflinks	exon	2166416	2167372	.	-	.	gene_id "XLOC_000095"; transcript_id "TCONS_00000162"; exon_number "1"; gene_name "AAEL000040"; oId "AAEL000040-RA"; nearest_ref "AAEL000040-RA"; class_code "="; tss_id "TSS126";
supercont1.1	Cufflinks	exon	4321515	4322976	.	-	.	gene_id "XLOC_000131"; transcript_id "TCONS_00000226"; exon_number "1"; gene_name "AAEL000006"; oId "CUFF.122.1"; nearest_ref "AAEL000006-RA"; class_code "j"; tss_id "TSS177";
supercont1.1	Cufflinks	exon	4323042	4323642	.	-	.	gene_id "XLOC_000131"; transcript_id "TCONS_00000226"; exon_number "2"; gene_name "AAEL000006"; oId "CUFF.122.1"; nearest_ref "AAEL000006-RA"; class_code "j"; tss_id "TSS177";
supercont1.1	Cufflinks	exon	4323749	4323883	.	-	.	gene_id "XLOC_000131"; transcript_id "TCONS_00000226"; exon_number "3"; gene_name "AAEL000006"; oId "CUFF.122.1"; nearest_ref "AAEL000006-RA"; class_code "j"; tss_id "TSS177";
supercont1.1	Cufflinks	exon	4321515	4321961	.	-	.	gene_id "XLOC_000131"; transcript_id "TCONS_00000227"; exon_number "1"; gene_name "AAEL000025"; oId "CUFF.122.2"; nearest_ref "AAEL000025-RA"; class_code "j"; tss_id "TSS178";
supercont1.1	Cufflinks	exon	4357646	4358660	.	-	.	gene_id "XLOC_000131"; transcript_id "TCONS_00000227"; exon_number "2"; gene_name "AAEL000025"; oId "CUFF.122.2"; nearest_ref "AAEL000025-RA"; class_code "j"; tss_id "TSS178";
supercont1.1	Cufflinks	exon	4358722	4359316	.	-	.	gene_id "XLOC_000131"; transcript_id "TCONS_00000227"; exon_number "3"; gene_name "AAEL000025"; oId "CUFF.122.2"; nearest_ref "AAEL000025-RA"; class_code "j"; tss_id "TSS178";
supercont1.1	Cufflinks	exon	4359376	4359621	.	-	.	gene_id "XLOC_000131"; transcript_id "TCONS_00000227"; exon_number "4"; gene_name "AAEL000025"; oId "CUFF.122.2"; nearest_ref "AAEL000025-RA"; class_code "j"; tss_id "TSS178";
supercont1.1	Cufflinks	exon	4321517	4322976	.	-	.	gene_id "XLOC_000131"; transcript_id "TCONS_00000228"; exon_number "1"; gene_name "AAEL000006"; oId "AAEL000006-RA"; nearest_ref "AAEL000006-RA"; class_code "="; tss_id "TSS179";
supercont1.1	Cufflinks	exon	4323042	4323668	.	-	.	gene_id "XLOC_000131"; transcript_id "TCONS_00000228"; exon_number "2"; gene_name "AAEL000006"; oId "AAEL000006-RA"; nearest_ref "AAEL000006-RA"; class_code "="; tss_id "TSS179";
supercont1.1	Cufflinks	exon	4357192	4358660	.	-	.	gene_id "XLOC_000131"; transcript_id "TCONS_00000229"; exon_number "1"; gene_name "AAEL000025"; oId "AAEL000025-RA"; nearest_ref "AAEL000025-RA"; class_code "="; tss_id "TSS178";
supercont1.1	Cufflinks	exon	4358722	4359316	.	-	.	gene_id "XLOC_000131"; transcript_id "TCONS_00000229"; exon_number "2"; gene_name "AAEL000025"; oId "AAEL000025-RA"; nearest_ref "AAEL000025-RA"; class_code "="; tss_id "TSS178";
supercont1.1	Cufflinks	exon	4359376	4359569	.	-	.	gene_id "XLOC_000131"; transcript_id "TCONS_00000229"; exon_number "3"; gene_name "AAEL000025"; oId "AAEL000025-RA"; nearest_ref "AAEL000025-RA"; class_code "="; tss_id "TSS178";
supercont1.10	Cufflinks	exon	131158	131741	.	+	.	gene_id "XLOC_000202"; transcript_id "TCONS_00000317"; exon_number "1"; gene_name "AAEL000553"; oId "CUFF.150.3"; nearest_ref "AAEL000553-RA"; class_code "j"; tss_id "TSS254";
supercont1.10	Cufflinks	exon	131894	132361	.	+	.	gene_id "XLOC_000202"; transcript_id "TCONS_00000317"; exon_number "2"; gene_name "AAEL000553"; oId "CUFF.150.3"; nearest_ref "AAEL000553-RA"; class_code "j"; tss_id "TSS254";
supercont1.10	Cufflinks	exon	181447	181788	.	+	.	gene_id "XLOC_000202"; transcript_id "TCONS_00000317"; exon_number "3"; gene_name "AAEL000553"; oId "CUFF.150.3"; nearest_ref "AAEL000553-RA"; class_code "j"; tss_id "TSS254";
supercont1.10	Cufflinks	exon	181854	182009	.	+	.	gene_id "XLOC_000202"; transcript_id "TCONS_00000317"; exon_number "4"; gene_name "AAEL000553"; oId "CUFF.150.3"; nearest_ref "AAEL000553-RA"; class_code "j"; tss_id "TSS254";
supercont1.10	Cufflinks	exon	182083	182432	.	+	.	gene_id "XLOC_000202"; transcript_id "TCONS_00000317"; exon_number "5"; gene_name "AAEL000553"; oId "CUFF.150.3"; nearest_ref "AAEL000553-RA"; class_code "j"; tss_id "TSS254";
supercont1.10	Cufflinks	exon	183025	183337	.	+	.	gene_id "XLOC_000202"; transcript_id "TCONS_00000317"; exon_number "6"; gene_name "AAEL000553"; oId "CUFF.150.3"; nearest_ref "AAEL000553-RA"; class_code "j"; tss_id "TSS254";
supercont1.10	Cufflinks	exon	183414	183560	.	+	.	gene_id "XLOC_000202"; transcript_id "TCONS_00000317"; exon_number "7"; gene_name "AAEL000553"; oId "CUFF.150.3"; nearest_ref "AAEL000553-RA"; class_code "j"; tss_id "TSS254";
supercont1.10	Cufflinks	exon	183628	183768	.	+	.	gene_id "XLOC_000202"; transcript_id "TCONS_00000317"; exon_number "8"; gene_name "AAEL000553"; oId "CUFF.150.3"; nearest_ref "AAEL000553-RA"; class_code "j"; tss_id "TSS254";
supercont1.10	Cufflinks	exon	183823	183952	.	+	.	gene_id "XLOC_000202"; transcript_id "TCONS_00000317"; exon_number "9"; gene_name "AAEL000553"; oId "CUFF.150.3"; nearest_ref "AAEL000553-RA"; class_code "j"; tss_id "TSS254";
supercont1.10	Cufflinks	exon	186750	187210	.	+	.	gene_id "XLOC_000202"; transcript_id "TCONS_00000317"; exon_number "10"; gene_name "AAEL000553"; oId "CUFF.150.3"; nearest_ref "AAEL000553-RA"; class_code "j"; tss_id "TSS254";
supercont1.10	Cufflinks	exon	187263	189642	.	+	.	gene_id "XLOC_000202"; transcript_id "TCONS_00000317"; exon_number "11"; gene_name "AAEL000553"; oId "CUFF.150.3"; nearest_ref "AAEL000553-RA"; class_code "j"; tss_id "TSS254";
supercont1.10	Cufflinks	exon	197977	197984	.	+	.	gene_id "XLOC_000202"; transcript_id "TCONS_00000317"; exon_number "12"; gene_name "AAEL000553"; oId "CUFF.150.3"; nearest_ref "AAEL000553-RA"; class_code "j"; tss_id "TSS254";
supercont1.10	Cufflinks	exon	131158	131434	.	+	.	gene_id "XLOC_000202"; transcript_id "TCONS_00000316"; exon_number "1"; gene_name "AAEL000553"; oId "CUFF.150.2"; nearest_ref "AAEL000553-RA"; class_code "j"; tss_id "TSS254";
supercont1.10	Cufflinks	exon	131891	132361	.	+	.	gene_id "XLOC_000202"; transcript_id "TCONS_00000316"; exon_number "2"; gene_name "AAEL000553"; oId "CUFF.150.2"; nearest_ref "AAEL000553-RA"; class_code "j"; tss_id "TSS254";
supercont1.10	Cufflinks	exon	181447	181788	.	+	.	gene_id "XLOC_000202"; transcript_id "TCONS_00000316"; exon_number "3"; gene_name "AAEL000553"; oId "CUFF.150.2"; nearest_ref "AAEL000553-RA"; class_code "j"; tss_id "TSS254";
supercont1.10	Cufflinks	exon	181854	182009	.	+	.	gene_id "XLOC_000202"; transcript_id "TCONS_00000316"; exon_number "4"; gene_name "AAEL000553"; oId "CUFF.150.2"; nearest_ref "AAEL000553-RA"; class_code "j"; tss_id "TSS254";
supercont1.10	Cufflinks	exon	182083	182432	.	+	.	gene_id "XLOC_000202"; transcript_id "TCONS_00000316"; exon_number "5"; gene_name "AAEL000553"; oId "CUFF.150.2"; nearest_ref "AAEL000553-RA"; class_code "j"; tss_id "TSS254";
supercont1.10	Cufflinks	exon	183025	183337	.	+	.	gene_id "XLOC_000202"; transcript_id "TCONS_00000316"; exon_number "6"; gene_name "AAEL000553"; oId "CUFF.150.2"; nearest_ref "AAEL000553-RA"; class_code "j"; tss_id "TSS254";
supercont1.10	Cufflinks	exon	183414	183560	.	+	.	gene_id "XLOC_000202"; transcript_id "TCONS_00000316"; exon_number "7"; gene_name "AAEL000553"; oId "CUFF.150.2"; nearest_ref "AAEL000553-RA"; class_code "j"; tss_id "TSS254";
supercont1.10	Cufflinks	exon	183628	183768	.	+	.	gene_id "XLOC_000202"; transcript_id "TCONS_00000316"; exon_number "8"; gene_name "AAEL000553"; oId "CUFF.150.2"; nearest_ref "AAEL000553-RA"; class_code "j"; tss_id "TSS254";
supercont1.10	Cufflinks	exon	183823	183952	.	+	.	gene_id "XLOC_000202"; transcript_id "TCONS_00000316"; exon_number "9"; gene_name "AAEL000553"; oId "CUFF.150.2"; nearest_ref "AAEL000553-RA"; class_code "j"; tss_id "TSS254";
supercont1.10	Cufflinks	exon	186750	187210	.	+	.	gene_id "XLOC_000202"; transcript_id "TCONS_00000316"; exon_number "10"; gene_name "AAEL000553"; oId "CUFF.150.2"; nearest_ref "AAEL000553-RA"; class_code "j"; tss_id "TSS254";
supercont1.10	Cufflinks	exon	187263	189642	.	+	.	gene_id "XLOC_000202"; transcript_id "TCONS_00000316"; exon_number "11"; gene_name "AAEL000553"; oId "CUFF.150.2"; nearest_ref "AAEL000553-RA"; class_code "j"; tss_id "TSS254";
supercont1.10	Cufflinks	exon	197977	197984	.	+	.	gene_id "XLOC_000202"; transcript_id "TCONS_00000316"; exon_number "12"; gene_name "AAEL000553"; oId "CUFF.150.2"; nearest_ref "AAEL000553-RA"; class_code "j"; tss_id "TSS254";
supercont1.10	Cufflinks	exon	131158	131434	.	+	.	gene_id "XLOC_000202"; transcript_id "TCONS_00000315"; exon_number "1"; gene_name "AAEL000553"; oId "CUFF.150.1"; nearest_ref "AAEL000553-RA"; class_code "j"; tss_id "TSS254";
supercont1.10	Cufflinks	exon	131894	132361	.	+	.	gene_id "XLOC_000202"; transcript_id "TCONS_00000315"; exon_number "2"; gene_name "AAEL000553"; oId "CUFF.150.1"; nearest_ref "AAEL000553-RA"; class_code "j"; tss_id "TSS254";
supercont1.10	Cufflinks	exon	181447	181788	.	+	.	gene_id "XLOC_000202"; transcript_id "TCONS_00000315"; exon_number "3"; gene_name "AAEL000553"; oId "CUFF.150.1"; nearest_ref "AAEL000553-RA"; class_code "j"; tss_id "TSS254";
supercont1.10	Cufflinks	exon	181854	182009	.	+	.	gene_id "XLOC_000202"; transcript_id "TCONS_00000315"; exon_number "4"; gene_name "AAEL000553"; oId "CUFF.150.1"; nearest_ref "AAEL000553-RA"; class_code "j"; tss_id "TSS254";
supercont1.10	Cufflinks	exon	182083	182432	.	+	.	gene_id "XLOC_000202"; transcript_id "TCONS_00000315"; exon_number "5"; gene_name "AAEL000553"; oId "CUFF.150.1"; nearest_ref "AAEL000553-RA"; class_code "j"; tss_id "TSS254";
supercont1.10	Cufflinks	exon	183025	183337	.	+	.	gene_id "XLOC_000202"; transcript_id "TCONS_00000315"; exon_number "6"; gene_name "AAEL000553"; oId "CUFF.150.1"; nearest_ref "AAEL000553-RA"; class_code "j"; tss_id "TSS254";
supercont1.10	Cufflinks	exon	183414	183560	.	+	.	gene_id "XLOC_000202"; transcript_id "TCONS_00000315"; exon_number "7"; gene_name "AAEL000553"; oId "CUFF.150.1"; nearest_ref "AAEL000553-RA"; class_code "j"; tss_id "TSS254";
supercont1.10	Cufflinks	exon	183628	183768	.	+	.	gene_id "XLOC_000202"; transcript_id "TCONS_00000315"; exon_number "8"; gene_name "AAEL000553"; oId "CUFF.150.1"; nearest_ref "AAEL000553-RA"; class_code "j"; tss_id "TSS254";
supercont1.10	Cufflinks	exon	183823	183952	.	+	.	gene_id "XLOC_000202"; transcript_id "TCONS_00000315"; exon_number "9"; gene_name "AAEL000553"; oId "CUFF.150.1"; nearest_ref "AAEL000553-RA"; class_code "j"; tss_id "TSS254";
supercont1.10	Cufflinks	exon	186750	187210	.	+	.	gene_id "XLOC_000202"; transcript_id "TCONS_00000315"; exon_number "10"; gene_name "AAEL000553"; oId "CUFF.150.1"; nearest_ref "AAEL000553-RA"; class_code "j"; tss_id "TSS254";
supercont1.10	Cufflinks	exon	187263	189642	.	+	.	gene_id "XLOC_000202"; transcript_id "TCONS_00000315"; exon_number "11"; gene_name "AAEL000553"; oId "CUFF.150.1"; nearest_ref "AAEL000553-RA"; class_code "j"; tss_id "TSS254";
supercont1.10	Cufflinks	exon	197977	197984	.	+	.	gene_id "XLOC_000202"; transcript_id "TCONS_00000315"; exon_number "12"; gene_name "AAEL000553"; oId "CUFF.150.1"; nearest_ref "AAEL000553-RA"; class_code "j"; tss_id "TSS254";
supercont1.10	Cufflinks	exon	131175	131224	.	+	.	gene_id "XLOC_000202"; transcript_id "TCONS_00000319"; exon_number "1"; gene_name "AAEL000553"; oId "CUFF.150.5"; nearest_ref "AAEL000553-RA"; class_code "j"; tss_id "TSS254";
supercont1.10	Cufflinks	exon	131894	132361	.	+	.	gene_id "XLOC_000202"; transcript_id "TCONS_00000319"; exon_number "2"; gene_name "AAEL000553"; oId "CUFF.150.5"; nearest_ref "AAEL000553-RA"; class_code "j"; tss_id "TSS254";
supercont1.10	Cufflinks	exon	181447	181788	.	+	.	gene_id "XLOC_000202"; transcript_id "TCONS_00000319"; exon_number "3"; gene_name "AAEL000553"; oId "CUFF.150.5"; nearest_ref "AAEL000553-RA"; class_code "j"; tss_id "TSS254";
supercont1.10	Cufflinks	exon	181854	182009	.	+	.	gene_id "XLOC_000202"; transcript_id "TCONS_00000319"; exon_number "4"; gene_name "AAEL000553"; oId "CUFF.150.5"; nearest_ref "AAEL000553-RA"; class_code "j"; tss_id "TSS254";
supercont1.10	Cufflinks	exon	182083	182432	.	+	.	gene_id "XLOC_000202"; transcript_id "TCONS_00000319"; exon_number "5"; gene_name "AAEL000553"; oId "CUFF.150.5"; nearest_ref "AAEL000553-RA"; class_code "j"; tss_id "TSS254";
supercont1.10	Cufflinks	exon	183025	183337	.	+	.	gene_id "XLOC_000202"; transcript_id "TCONS_00000319"; exon_number "6"; gene_name "AAEL000553"; oId "CUFF.150.5"; nearest_ref "AAEL000553-RA"; class_code "j"; tss_id "TSS254";
supercont1.10	Cufflinks	exon	183414	183560	.	+	.	gene_id "XLOC_000202"; transcript_id "TCONS_00000319"; exon_number "7"; gene_name "AAEL000553"; oId "CUFF.150.5"; nearest_ref "AAEL000553-RA"; class_code "j"; tss_id "TSS254";
supercont1.10	Cufflinks	exon	183628	183768	.	+	.	gene_id "XLOC_000202"; transcript_id "TCONS_00000319"; exon_number "8"; gene_name "AAEL000553"; oId "CUFF.150.5"; nearest_ref "AAEL000553-RA"; class_code "j"; tss_id "TSS254";
supercont1.10	Cufflinks	exon	183823	183952	.	+	.	gene_id "XLOC_000202"; transcript_id "TCONS_00000319"; exon_number "9"; gene_name "AAEL000553"; oId "CUFF.150.5"; nearest_ref "AAEL000553-RA"; class_code "j"; tss_id "TSS254";
supercont1.10	Cufflinks	exon	186750	187210	.	+	.	gene_id "XLOC_000202"; transcript_id "TCONS_00000319"; exon_number "10"; gene_name "AAEL000553"; oId "CUFF.150.5"; nearest_ref "AAEL000553-RA"; class_code "j"; tss_id "TSS254";
supercont1.10	Cufflinks	exon	187263	189642	.	+	.	gene_id "XLOC_000202"; transcript_id "TCONS_00000319"; exon_number "11"; gene_name "AAEL000553"; oId "CUFF.150.5"; nearest_ref "AAEL000553-RA"; class_code "j"; tss_id "TSS254";
supercont1.10	Cufflinks	exon	197977	197984	.	+	.	gene_id "XLOC_000202"; transcript_id "TCONS_00000319"; exon_number "12"; gene_name "AAEL000553"; oId "CUFF.150.5"; nearest_ref "AAEL000553-RA"; class_code "j"; tss_id "TSS254";
supercont1.10	Cufflinks	exon	131175	131234	.	+	.	gene_id "XLOC_000202"; transcript_id "TCONS_00000318"; exon_number "1"; gene_name "AAEL000553"; oId "CUFF.150.4"; nearest_ref "AAEL000553-RA"; class_code "j"; tss_id "TSS254";
supercont1.10	Cufflinks	exon	131894	132361	.	+	.	gene_id "XLOC_000202"; transcript_id "TCONS_00000318"; exon_number "2"; gene_name "AAEL000553"; oId "CUFF.150.4"; nearest_ref "AAEL000553-RA"; class_code "j"; tss_id "TSS254";
supercont1.10	Cufflinks	exon	181447	181788	.	+	.	gene_id "XLOC_000202"; transcript_id "TCONS_00000318"; exon_number "3"; gene_name "AAEL000553"; oId "CUFF.150.4"; nearest_ref "AAEL000553-RA"; class_code "j"; tss_id "TSS254";
supercont1.10	Cufflinks	exon	181854	182009	.	+	.	gene_id "XLOC_000202"; transcript_id "TCONS_00000318"; exon_number "4"; gene_name "AAEL000553"; oId "CUFF.150.4"; nearest_ref "AAEL000553-RA"; class_code "j"; tss_id "TSS254";
supercont1.10	Cufflinks	exon	182083	182432	.	+	.	gene_id "XLOC_000202"; transcript_id "TCONS_00000318"; exon_number "5"; gene_name "AAEL000553"; oId "CUFF.150.4"; nearest_ref "AAEL000553-RA"; class_code "j"; tss_id "TSS254";
supercont1.10	Cufflinks	exon	183025	183337	.	+	.	gene_id "XLOC_000202"; transcript_id "TCONS_00000318"; exon_number "6"; gene_name "AAEL000553"; oId "CUFF.150.4"; nearest_ref "AAEL000553-RA"; class_code "j"; tss_id "TSS254";
supercont1.10	Cufflinks	exon	183414	183560	.	+	.	gene_id "XLOC_000202"; transcript_id "TCONS_00000318"; exon_number "7"; gene_name "AAEL000553"; oId "CUFF.150.4"; nearest_ref "AAEL000553-RA"; class_code "j"; tss_id "TSS254";
supercont1.10	Cufflinks	exon	183628	183768	.	+	.	gene_id "XLOC_000202"; transcript_id "TCONS_00000318"; exon_number "8"; gene_name "AAEL000553"; oId "CUFF.150.4"; nearest_ref "AAEL000553-RA"; class_code "j"; tss_id "TSS254";
supercont1.10	Cufflinks	exon	183823	183952	.	+	.	gene_id "XLOC_000202"; transcript_id "TCONS_00000318"; exon_number "9"; gene_name "AAEL000553"; oId "CUFF.150.4"; nearest_ref "AAEL000553-RA"; class_code "j"; tss_id "TSS254";
supercont1.10	Cufflinks	exon	186750	187210	.	+	.	gene_id "XLOC_000202"; transcript_id "TCONS_00000318"; exon_number "10"; gene_name "AAEL000553"; oId "CUFF.150.4"; nearest_ref "AAEL000553-RA"; class_code "j"; tss_id "TSS254";
supercont1.10	Cufflinks	exon	187263	189642	.	+	.	gene_id "XLOC_000202"; transcript_id "TCONS_00000318"; exon_number "11"; gene_name "AAEL000553"; oId "CUFF.150.4"; nearest_ref "AAEL000553-RA"; class_code "j"; tss_id "TSS254";
supercont1.10	Cufflinks	exon	197977	197984	.	+	.	gene_id "XLOC_000202"; transcript_id "TCONS_00000318"; exon_number "12"; gene_name "AAEL000553"; oId "CUFF.150.4"; nearest_ref "AAEL000553-RA"; class_code "j"; tss_id "TSS254";
supercont1.10	Cufflinks	exon	181510	181572	.	+	.	gene_id "XLOC_000202"; transcript_id "TCONS_00000320"; exon_number "1"; gene_name "AAEL000553"; oId "AAEL000553-RA"; nearest_ref "AAEL000553-RA"; class_code "="; tss_id "TSS255";
supercont1.10	Cufflinks	exon	181854	182009	.	+	.	gene_id "XLOC_000202"; transcript_id "TCONS_00000320"; exon_number "2"; gene_name "AAEL000553"; oId "AAEL000553-RA"; nearest_ref "AAEL000553-RA"; class_code "="; tss_id "TSS255";
supercont1.10	Cufflinks	exon	182083	182432	.	+	.	gene_id "XLOC_000202"; transcript_id "TCONS_00000320"; exon_number "3"; gene_name "AAEL000553"; oId "AAEL000553-RA"; nearest_ref "AAEL000553-RA"; class_code "="; tss_id "TSS255";
supercont1.10	Cufflinks	exon	183025	183337	.	+	.	gene_id "XLOC_000202"; transcript_id "TCONS_00000320"; exon_number "4"; gene_name "AAEL000553"; oId "AAEL000553-RA"; nearest_ref "AAEL000553-RA"; class_code "="; tss_id "TSS255";
supercont1.10	Cufflinks	exon	183414	183560	.	+	.	gene_id "XLOC_000202"; transcript_id "TCONS_00000320"; exon_number "5"; gene_name "AAEL000553"; oId "AAEL000553-RA"; nearest_ref "AAEL000553-RA"; class_code "="; tss_id "TSS255";
supercont1.10	Cufflinks	exon	183628	183768	.	+	.	gene_id "XLOC_000202"; transcript_id "TCONS_00000320"; exon_number "6"; gene_name "AAEL000553"; oId "AAEL000553-RA"; nearest_ref "AAEL000553-RA"; class_code "="; tss_id "TSS255";
supercont1.10	Cufflinks	exon	183823	183999	.	+	.	gene_id "XLOC_000202"; transcript_id "TCONS_00000320"; exon_number "7"; gene_name "AAEL000553"; oId "AAEL000553-RA"; nearest_ref "AAEL000553-RA"; class_code "="; tss_id "TSS255";
supercont1.10	Cufflinks	exon	186839	187210	.	+	.	gene_id "XLOC_000202"; transcript_id "TCONS_00000321"; exon_number "1"; gene_name "AAEL000531"; oId "AAEL000531-RA"; contained_in "TCONS_00000317"; nearest_ref "AAEL000531-RA"; class_code "="; tss_id "TSS256";
supercont1.10	Cufflinks	exon	187263	188462	.	+	.	gene_id "XLOC_000202"; transcript_id "TCONS_00000321"; exon_number "2"; gene_name "AAEL000531"; oId "AAEL000531-RA"; contained_in "TCONS_00000317"; nearest_ref "AAEL000531-RA"; class_code "="; tss_id "TSS256";
supercont1.10	Cufflinks	exon	1717861	1718027	.	+	.	gene_id "XLOC_000215"; transcript_id "TCONS_00000350"; exon_number "1"; gene_name "AAEL000555"; oId "CUFF.173.1"; nearest_ref "AAEL000555-RA"; class_code "j"; tss_id "TSS272";
supercont1.10	Cufflinks	exon	1718103	1718268	.	+	.	gene_id "XLOC_000215"; transcript_id "TCONS_00000350"; exon_number "2"; gene_name "AAEL000555"; oId "CUFF.173.1"; nearest_ref "AAEL000555-RA"; class_code "j"; tss_id "TSS272";
supercont1.10	Cufflinks	exon	1732422	1732590	.	+	.	gene_id "XLOC_000215"; transcript_id "TCONS_00000350"; exon_number "3"; gene_name "AAEL000555"; oId "CUFF.173.1"; nearest_ref "AAEL000555-RA"; class_code "j"; tss_id "TSS272";
supercont1.10	Cufflinks	exon	1717980	1718027	.	+	.	gene_id "XLOC_000215"; transcript_id "TCONS_00000351"; exon_number "1"; gene_name "AAEL000537"; oId "AAEL000537-RA"; contained_in "TCONS_00000350"; nearest_ref "AAEL000537-RA"; class_code "="; tss_id "TSS273";
supercont1.10	Cufflinks	exon	1718103	1718204	.	+	.	gene_id "XLOC_000215"; transcript_id "TCONS_00000351"; exon_number "2"; gene_name "AAEL000537"; oId "AAEL000537-RA"; contained_in "TCONS_00000350"; nearest_ref "AAEL000537-RA"; class_code "="; tss_id "TSS273";
supercont1.10	Cufflinks	exon	1718226	1718268	.	+	.	gene_id "XLOC_000215"; transcript_id "TCONS_00000352"; exon_number "1"; gene_name "AAEL000555"; oId "AAEL000555-RA"; contained_in "TCONS_00000350"; nearest_ref "AAEL000555-RA"; class_code "="; tss_id "TSS274";
supercont1.10	Cufflinks	exon	1732422	1732543	.	+	.	gene_id "XLOC_000215"; transcript_id "TCONS_00000352"; exon_number "2"; gene_name "AAEL000555"; oId "AAEL000555-RA"; contained_in "TCONS_00000350"; nearest_ref "AAEL000555-RA"; class_code "="; tss_id "TSS274";
supercont1.10	Cufflinks	exon	3572619	3573006	.	+	.	gene_id "XLOC_000225"; transcript_id "TCONS_00000372"; exon_number "1"; gene_name "AAEL000540"; oId "CUFF.198.6"; nearest_ref "AAEL000540-RA"; class_code "j"; tss_id "TSS290";
supercont1.10	Cufflinks	exon	3579595	3580200	.	+	.	gene_id "XLOC_000225"; transcript_id "TCONS_00000372"; exon_number "2"; gene_name "AAEL000540"; oId "CUFF.198.6"; nearest_ref "AAEL000540-RA"; class_code "j"; tss_id "TSS290";
supercont1.10	Cufflinks	exon	3580321	3580540	.	+	.	gene_id "XLOC_000225"; transcript_id "TCONS_00000372"; exon_number "3"; gene_name "AAEL000540"; oId "CUFF.198.6"; nearest_ref "AAEL000540-RA"; class_code "j"; tss_id "TSS290";
supercont1.10	Cufflinks	exon	3839338	3839452	.	+	.	gene_id "XLOC_000225"; transcript_id "TCONS_00000372"; exon_number "4"; gene_name "AAEL000540"; oId "CUFF.198.6"; nearest_ref "AAEL000540-RA"; class_code "j"; tss_id "TSS290";
supercont1.10	Cufflinks	exon	3839518	3839726	.	+	.	gene_id "XLOC_000225"; transcript_id "TCONS_00000372"; exon_number "5"; gene_name "AAEL000540"; oId "CUFF.198.6"; nearest_ref "AAEL000540-RA"; class_code "j"; tss_id "TSS290";
supercont1.10	Cufflinks	exon	3839795	3839926	.	+	.	gene_id "XLOC_000225"; transcript_id "TCONS_00000372"; exon_number "6"; gene_name "AAEL000540"; oId "CUFF.198.6"; nearest_ref "AAEL000540-RA"; class_code "j"; tss_id "TSS290";
supercont1.10	Cufflinks	exon	3839987	3840178	.	+	.	gene_id "XLOC_000225"; transcript_id "TCONS_00000372"; exon_number "7"; gene_name "AAEL000540"; oId "CUFF.198.6"; nearest_ref "AAEL000540-RA"; class_code "j"; tss_id "TSS290";
supercont1.10	Cufflinks	exon	3840241	3840419	.	+	.	gene_id "XLOC_000225"; transcript_id "TCONS_00000372"; exon_number "8"; gene_name "AAEL000540"; oId "CUFF.198.6"; nearest_ref "AAEL000540-RA"; class_code "j"; tss_id "TSS290";
supercont1.10	Cufflinks	exon	3852249	3852510	.	+	.	gene_id "XLOC_000225"; transcript_id "TCONS_00000372"; exon_number "9"; gene_name "AAEL000540"; oId "CUFF.198.6"; nearest_ref "AAEL000540-RA"; class_code "j"; tss_id "TSS290";
supercont1.10	Cufflinks	exon	3852923	3853747	.	+	.	gene_id "XLOC_000225"; transcript_id "TCONS_00000372"; exon_number "10"; gene_name "AAEL000540"; oId "CUFF.198.6"; nearest_ref "AAEL000540-RA"; class_code "j"; tss_id "TSS290";
supercont1.10	Cufflinks	exon	3572619	3573006	.	+	.	gene_id "XLOC_000225"; transcript_id "TCONS_00000371"; exon_number "1"; gene_name "AAEL000540"; oId "CUFF.198.2"; nearest_ref "AAEL000540-RA"; class_code "j"; tss_id "TSS290";
supercont1.10	Cufflinks	exon	3579595	3580273	.	+	.	gene_id "XLOC_000225"; transcript_id "TCONS_00000371"; exon_number "2"; gene_name "AAEL000540"; oId "CUFF.198.2"; nearest_ref "AAEL000540-RA"; class_code "j"; tss_id "TSS290";
supercont1.10	Cufflinks	exon	3580405	3580540	.	+	.	gene_id "XLOC_000225"; transcript_id "TCONS_00000371"; exon_number "3"; gene_name "AAEL000540"; oId "CUFF.198.2"; nearest_ref "AAEL000540-RA"; class_code "j"; tss_id "TSS290";
supercont1.10	Cufflinks	exon	3839338	3839452	.	+	.	gene_id "XLOC_000225"; transcript_id "TCONS_00000371"; exon_number "4"; gene_name "AAEL000540"; oId "CUFF.198.2"; nearest_ref "AAEL000540-RA"; class_code "j"; tss_id "TSS290";
supercont1.10	Cufflinks	exon	3839518	3839726	.	+	.	gene_id "XLOC_000225"; transcript_id "TCONS_00000371"; exon_number "5"; gene_name "AAEL000540"; oId "CUFF.198.2"; nearest_ref "AAEL000540-RA"; class_code "j"; tss_id "TSS290";
supercont1.10	Cufflinks	exon	3839795	3839926	.	+	.	gene_id "XLOC_000225"; transcript_id "TCONS_00000371"; exon_number "6"; gene_name "AAEL000540"; oId "CUFF.198.2"; nearest_ref "AAEL000540-RA"; class_code "j"; tss_id "TSS290";
supercont1.10	Cufflinks	exon	3839987	3840178	.	+	.	gene_id "XLOC_000225"; transcript_id "TCONS_00000371"; exon_number "7"; gene_name "AAEL000540"; oId "CUFF.198.2"; nearest_ref "AAEL000540-RA"; class_code "j"; tss_id "TSS290";
supercont1.10	Cufflinks	exon	3840241	3840419	.	+	.	gene_id "XLOC_000225"; transcript_id "TCONS_00000371"; exon_number "8"; gene_name "AAEL000540"; oId "CUFF.198.2"; nearest_ref "AAEL000540-RA"; class_code "j"; tss_id "TSS290";
supercont1.10	Cufflinks	exon	3852249	3852510	.	+	.	gene_id "XLOC_000225"; transcript_id "TCONS_00000371"; exon_number "9"; gene_name "AAEL000540"; oId "CUFF.198.2"; nearest_ref "AAEL000540-RA"; class_code "j"; tss_id "TSS290";
supercont1.10	Cufflinks	exon	3852923	3853747	.	+	.	gene_id "XLOC_000225"; transcript_id "TCONS_00000371"; exon_number "10"; gene_name "AAEL000540"; oId "CUFF.198.2"; nearest_ref "AAEL000540-RA"; class_code "j"; tss_id "TSS290";
supercont1.10	Cufflinks	exon	3572619	3573006	.	+	.	gene_id "XLOC_000225"; transcript_id "TCONS_00000374"; exon_number "1"; gene_name "AAEL000540"; oId "CUFF.198.5"; nearest_ref "AAEL000540-RA"; class_code "j"; tss_id "TSS290";
supercont1.10	Cufflinks	exon	3579595	3580233	.	+	.	gene_id "XLOC_000225"; transcript_id "TCONS_00000374"; exon_number "2"; gene_name "AAEL000540"; oId "CUFF.198.5"; nearest_ref "AAEL000540-RA"; class_code "j"; tss_id "TSS290";
supercont1.10	Cufflinks	exon	3580321	3580540	.	+	.	gene_id "XLOC_000225"; transcript_id "TCONS_00000374"; exon_number "3"; gene_name "AAEL000540"; oId "CUFF.198.5"; nearest_ref "AAEL000540-RA"; class_code "j"; tss_id "TSS290";
supercont1.10	Cufflinks	exon	3839338	3839452	.	+	.	gene_id "XLOC_000225"; transcript_id "TCONS_00000374"; exon_number "4"; gene_name "AAEL000540"; oId "CUFF.198.5"; nearest_ref "AAEL000540-RA"; class_code "j"; tss_id "TSS290";
supercont1.10	Cufflinks	exon	3839518	3839726	.	+	.	gene_id "XLOC_000225"; transcript_id "TCONS_00000374"; exon_number "5"; gene_name "AAEL000540"; oId "CUFF.198.5"; nearest_ref "AAEL000540-RA"; class_code "j"; tss_id "TSS290";
supercont1.10	Cufflinks	exon	3839795	3839926	.	+	.	gene_id "XLOC_000225"; transcript_id "TCONS_00000374"; exon_number "6"; gene_name "AAEL000540"; oId "CUFF.198.5"; nearest_ref "AAEL000540-RA"; class_code "j"; tss_id "TSS290";
supercont1.10	Cufflinks	exon	3839987	3840178	.	+	.	gene_id "XLOC_000225"; transcript_id "TCONS_00000374"; exon_number "7"; gene_name "AAEL000540"; oId "CUFF.198.5"; nearest_ref "AAEL000540-RA"; class_code "j"; tss_id "TSS290";
supercont1.10	Cufflinks	exon	3840241	3840419	.	+	.	gene_id "XLOC_000225"; transcript_id "TCONS_00000374"; exon_number "8"; gene_name "AAEL000540"; oId "CUFF.198.5"; nearest_ref "AAEL000540-RA"; class_code "j"; tss_id "TSS290";
supercont1.10	Cufflinks	exon	3852249	3852510	.	+	.	gene_id "XLOC_000225"; transcript_id "TCONS_00000374"; exon_number "9"; gene_name "AAEL000540"; oId "CUFF.198.5"; nearest_ref "AAEL000540-RA"; class_code "j"; tss_id "TSS290";
supercont1.10	Cufflinks	exon	3869545	3871528	.	+	.	gene_id "XLOC_000225"; transcript_id "TCONS_00000374"; exon_number "10"; gene_name "AAEL000540"; oId "CUFF.198.5"; nearest_ref "AAEL000540-RA"; class_code "j"; tss_id "TSS290";
supercont1.10	Cufflinks	exon	3572619	3573006	.	+	.	gene_id "XLOC_000225"; transcript_id "TCONS_00000373"; exon_number "1"; gene_name "AAEL000540"; oId "CUFF.198.3"; nearest_ref "AAEL000540-RA"; class_code "j"; tss_id "TSS290";
supercont1.10	Cufflinks	exon	3579595	3579716	.	+	.	gene_id "XLOC_000225"; transcript_id "TCONS_00000373"; exon_number "2"; gene_name "AAEL000540"; oId "CUFF.198.3"; nearest_ref "AAEL000540-RA"; class_code "j"; tss_id "TSS290";
supercont1.10	Cufflinks	exon	3580072	3580540	.	+	.	gene_id "XLOC_000225"; transcript_id "TCONS_00000373"; exon_number "3"; gene_name "AAEL000540"; oId "CUFF.198.3"; nearest_ref "AAEL000540-RA"; class_code "j"; tss_id "TSS290";
supercont1.10	Cufflinks	exon	3839338	3839452	.	+	.	gene_id "XLOC_000225"; transcript_id "TCONS_00000373"; exon_number "4"; gene_name "AAEL000540"; oId "CUFF.198.3"; nearest_ref "AAEL000540-RA"; class_code "j"; tss_id "TSS290";
supercont1.10	Cufflinks	exon	3839518	3839726	.	+	.	gene_id "XLOC_000225"; transcript_id "TCONS_00000373"; exon_number "5"; gene_name "AAEL000540"; oId "CUFF.198.3"; nearest_ref "AAEL000540-RA"; class_code "j"; tss_id "TSS290";
supercont1.10	Cufflinks	exon	3839795	3839926	.	+	.	gene_id "XLOC_000225"; transcript_id "TCONS_00000373"; exon_number "6"; gene_name "AAEL000540"; oId "CUFF.198.3"; nearest_ref "AAEL000540-RA"; class_code "j"; tss_id "TSS290";
supercont1.10	Cufflinks	exon	3839987	3840178	.	+	.	gene_id "XLOC_000225"; transcript_id "TCONS_00000373"; exon_number "7"; gene_name "AAEL000540"; oId "CUFF.198.3"; nearest_ref "AAEL000540-RA"; class_code "j"; tss_id "TSS290";
supercont1.10	Cufflinks	exon	3840241	3840419	.	+	.	gene_id "XLOC_000225"; transcript_id "TCONS_00000373"; exon_number "8"; gene_name "AAEL000540"; oId "CUFF.198.3"; nearest_ref "AAEL000540-RA"; class_code "j"; tss_id "TSS290";
supercont1.10	Cufflinks	exon	3852249	3852510	.	+	.	gene_id "XLOC_000225"; transcript_id "TCONS_00000373"; exon_number "9"; gene_name "AAEL000540"; oId "CUFF.198.3"; nearest_ref "AAEL000540-RA"; class_code "j"; tss_id "TSS290";
supercont1.10	Cufflinks	exon	3869545	3871528	.	+	.	gene_id "XLOC_000225"; transcript_id "TCONS_00000373"; exon_number "10"; gene_name "AAEL000540"; oId "CUFF.198.3"; nearest_ref "AAEL000540-RA"; class_code "j"; tss_id "TSS290";
supercont1.10	Cufflinks	exon	3572619	3573006	.	+	.	gene_id "XLOC_000225"; transcript_id "TCONS_00000375"; exon_number "1"; gene_name "AAEL000540"; oId "CUFF.198.1"; nearest_ref "AAEL000540-RA"; class_code "j"; tss_id "TSS290";
supercont1.10	Cufflinks	exon	3579595	3580540	.	+	.	gene_id "XLOC_000225"; transcript_id "TCONS_00000375"; exon_number "2"; gene_name "AAEL000540"; oId "CUFF.198.1"; nearest_ref "AAEL000540-RA"; class_code "j"; tss_id "TSS290";
supercont1.10	Cufflinks	exon	3839338	3839452	.	+	.	gene_id "XLOC_000225"; transcript_id "TCONS_00000375"; exon_number "3"; gene_name "AAEL000540"; oId "CUFF.198.1"; nearest_ref "AAEL000540-RA"; class_code "j"; tss_id "TSS290";
supercont1.10	Cufflinks	exon	3839518	3839726	.	+	.	gene_id "XLOC_000225"; transcript_id "TCONS_00000375"; exon_number "4"; gene_name "AAEL000540"; oId "CUFF.198.1"; nearest_ref "AAEL000540-RA"; class_code "j"; tss_id "TSS290";
supercont1.10	Cufflinks	exon	3839795	3839926	.	+	.	gene_id "XLOC_000225"; transcript_id "TCONS_00000375"; exon_number "5"; gene_name "AAEL000540"; oId "CUFF.198.1"; nearest_ref "AAEL000540-RA"; class_code "j"; tss_id "TSS290";
supercont1.10	Cufflinks	exon	3839987	3840178	.	+	.	gene_id "XLOC_000225"; transcript_id "TCONS_00000375"; exon_number "6"; gene_name "AAEL000540"; oId "CUFF.198.1"; nearest_ref "AAEL000540-RA"; class_code "j"; tss_id "TSS290";
supercont1.10	Cufflinks	exon	3840241	3840419	.	+	.	gene_id "XLOC_000225"; transcript_id "TCONS_00000375"; exon_number "7"; gene_name "AAEL000540"; oId "CUFF.198.1"; nearest_ref "AAEL000540-RA"; class_code "j"; tss_id "TSS290";
supercont1.10	Cufflinks	exon	3852249	3852510	.	+	.	gene_id "XLOC_000225"; transcript_id "TCONS_00000375"; exon_number "8"; gene_name "AAEL000540"; oId "CUFF.198.1"; nearest_ref "AAEL000540-RA"; class_code "j"; tss_id "TSS290";
supercont1.10	Cufflinks	exon	3882927	3882972	.	+	.	gene_id "XLOC_000225"; transcript_id "TCONS_00000375"; exon_number "9"; gene_name "AAEL000540"; oId "CUFF.198.1"; nearest_ref "AAEL000540-RA"; class_code "j"; tss_id "TSS290";
supercont1.10	Cufflinks	exon	3883309	3884014	.	+	.	gene_id "XLOC_000225"; transcript_id "TCONS_00000375"; exon_number "10"; gene_name "AAEL000540"; oId "CUFF.198.1"; nearest_ref "AAEL000540-RA"; class_code "j"; tss_id "TSS290";
supercont1.10	Cufflinks	exon	3572619	3573006	.	+	.	gene_id "XLOC_000225"; transcript_id "TCONS_00000376"; exon_number "1"; gene_name "AAEL000540"; oId "CUFF.198.4"; nearest_ref "AAEL000540-RA"; class_code "j"; tss_id "TSS290";
supercont1.10	Cufflinks	exon	3579595	3580208	.	+	.	gene_id "XLOC_000225"; transcript_id "TCONS_00000376"; exon_number "2"; gene_name "AAEL000540"; oId "CUFF.198.4"; nearest_ref "AAEL000540-RA"; class_code "j"; tss_id "TSS290";
supercont1.10	Cufflinks	exon	3580321	3580540	.	+	.	gene_id "XLOC_000225"; transcript_id "TCONS_00000376"; exon_number "3"; gene_name "AAEL000540"; oId "CUFF.198.4"; nearest_ref "AAEL000540-RA"; class_code "j"; tss_id "TSS290";
supercont1.10	Cufflinks	exon	3839338	3839452	.	+	.	gene_id "XLOC_000225"; transcript_id "TCONS_00000376"; exon_number "4"; gene_name "AAEL000540"; oId "CUFF.198.4"; nearest_ref "AAEL000540-RA"; class_code "j"; tss_id "TSS290";
supercont1.10	Cufflinks	exon	3839518	3839726	.	+	.	gene_id "XLOC_000225"; transcript_id "TCONS_00000376"; exon_number "5"; gene_name "AAEL000540"; oId "CUFF.198.4"; nearest_ref "AAEL000540-RA"; class_code "j"; tss_id "TSS290";
supercont1.10	Cufflinks	exon	3839795	3839926	.	+	.	gene_id "XLOC_000225"; transcript_id "TCONS_00000376"; exon_number "6"; gene_name "AAEL000540"; oId "CUFF.198.4"; nearest_ref "AAEL000540-RA"; class_code "j"; tss_id "TSS290";
supercont1.10	Cufflinks	exon	3839987	3840178	.	+	.	gene_id "XLOC_000225"; transcript_id "TCONS_00000376"; exon_number "7"; gene_name "AAEL000540"; oId "CUFF.198.4"; nearest_ref "AAEL000540-RA"; class_code "j"; tss_id "TSS290";
supercont1.10	Cufflinks	exon	3840241	3840419	.	+	.	gene_id "XLOC_000225"; transcript_id "TCONS_00000376"; exon_number "8"; gene_name "AAEL000540"; oId "CUFF.198.4"; nearest_ref "AAEL000540-RA"; class_code "j"; tss_id "TSS290";
supercont1.10	Cufflinks	exon	3852249	3852510	.	+	.	gene_id "XLOC_000225"; transcript_id "TCONS_00000376"; exon_number "9"; gene_name "AAEL000540"; oId "CUFF.198.4"; nearest_ref "AAEL000540-RA"; class_code "j"; tss_id "TSS290";
supercont1.10	Cufflinks	exon	3882927	3882972	.	+	.	gene_id "XLOC_000225"; transcript_id "TCONS_00000376"; exon_number "10"; gene_name "AAEL000540"; oId "CUFF.198.4"; nearest_ref "AAEL000540-RA"; class_code "j"; tss_id "TSS290";
supercont1.10	Cufflinks	exon	3899374	3899629	.	+	.	gene_id "XLOC_000225"; transcript_id "TCONS_00000376"; exon_number "11"; gene_name "AAEL000540"; oId "CUFF.198.4"; nearest_ref "AAEL000540-RA"; class_code "j"; tss_id "TSS290";
supercont1.10	Cufflinks	exon	3914380	3915187	.	+	.	gene_id "XLOC_000225"; transcript_id "TCONS_00000376"; exon_number "12"; gene_name "AAEL000540"; oId "CUFF.198.4"; nearest_ref "AAEL000540-RA"; class_code "j"; tss_id "TSS290";
supercont1.10	Cufflinks	exon	3580213	3580455	.	+	.	gene_id "XLOC_000225"; transcript_id "TCONS_00000377"; exon_number "1"; gene_name "AAEL000539"; oId "AAEL000539-RA"; contained_in "TCONS_00000373"; nearest_ref "AAEL000539-RA"; class_code "="; tss_id "TSS291";
supercont1.10	Cufflinks	exon	3834045	3834056	.	+	.	gene_id "XLOC_000225"; transcript_id "TCONS_00000378"; exon_number "1"; gene_name "AAEL000540"; oId "AAEL000540-RB"; nearest_ref "AAEL000540-RB"; class_code "="; tss_id "TSS292";
supercont1.10	Cufflinks	exon	3839307	3839452	.	+	.	gene_id "XLOC_000225"; transcript_id "TCONS_00000378"; exon_number "2"; gene_name "AAEL000540"; oId "AAEL000540-RB"; nearest_ref "AAEL000540-RB"; class_code "="; tss_id "TSS292";
supercont1.10	Cufflinks	exon	3839518	3839726	.	+	.	gene_id "XLOC_000225"; transcript_id "TCONS_00000378"; exon_number "3"; gene_name "AAEL000540"; oId "AAEL000540-RB"; nearest_ref "AAEL000540-RB"; class_code "="; tss_id "TSS292";
supercont1.10	Cufflinks	exon	3839795	3839926	.	+	.	gene_id "XLOC_000225"; transcript_id "TCONS_00000378"; exon_number "4"; gene_name "AAEL000540"; oId "AAEL000540-RB"; nearest_ref "AAEL000540-RB"; class_code "="; tss_id "TSS292";
supercont1.10	Cufflinks	exon	3839987	3840178	.	+	.	gene_id "XLOC_000225"; transcript_id "TCONS_00000378"; exon_number "5"; gene_name "AAEL000540"; oId "AAEL000540-RB"; nearest_ref "AAEL000540-RB"; class_code "="; tss_id "TSS292";
supercont1.10	Cufflinks	exon	3840241	3840419	.	+	.	gene_id "XLOC_000225"; transcript_id "TCONS_00000378"; exon_number "6"; gene_name "AAEL000540"; oId "AAEL000540-RB"; nearest_ref "AAEL000540-RB"; class_code "="; tss_id "TSS292";
supercont1.10	Cufflinks	exon	3852249	3852510	.	+	.	gene_id "XLOC_000225"; transcript_id "TCONS_00000378"; exon_number "7"; gene_name "AAEL000540"; oId "AAEL000540-RB"; nearest_ref "AAEL000540-RB"; class_code "="; tss_id "TSS292";
supercont1.10	Cufflinks	exon	3852923	3853257	.	+	.	gene_id "XLOC_000225"; transcript_id "TCONS_00000378"; exon_number "8"; gene_name "AAEL000540"; oId "AAEL000540-RB"; nearest_ref "AAEL000540-RB"; class_code "="; tss_id "TSS292";
supercont1.10	Cufflinks	exon	3834045	3834056	.	+	.	gene_id "XLOC_000225"; transcript_id "TCONS_00000379"; exon_number "1"; gene_name "AAEL000540"; oId "AAEL000540-RA"; nearest_ref "AAEL000540-RA"; class_code "="; tss_id "TSS292";
supercont1.10	Cufflinks	exon	3839307	3839452	.	+	.	gene_id "XLOC_000225"; transcript_id "TCONS_00000379"; exon_number "2"; gene_name "AAEL000540"; oId "AAEL000540-RA"; nearest_ref "AAEL000540-RA"; class_code "="; tss_id "TSS292";
supercont1.10	Cufflinks	exon	3839518	3839726	.	+	.	gene_id "XLOC_000225"; transcript_id "TCONS_00000379"; exon_number "3"; gene_name "AAEL000540"; oId "AAEL000540-RA"; nearest_ref "AAEL000540-RA"; class_code "="; tss_id "TSS292";
supercont1.10	Cufflinks	exon	3839795	3839926	.	+	.	gene_id "XLOC_000225"; transcript_id "TCONS_00000379"; exon_number "4"; gene_name "AAEL000540"; oId "AAEL000540-RA"; nearest_ref "AAEL000540-RA"; class_code "="; tss_id "TSS292";
supercont1.10	Cufflinks	exon	3839987	3840178	.	+	.	gene_id "XLOC_000225"; transcript_id "TCONS_00000379"; exon_number "5"; gene_name "AAEL000540"; oId "AAEL000540-RA"; nearest_ref "AAEL000540-RA"; class_code "="; tss_id "TSS292";
supercont1.10	Cufflinks	exon	3840241	3840419	.	+	.	gene_id "XLOC_000225"; transcript_id "TCONS_00000379"; exon_number "6"; gene_name "AAEL000540"; oId "AAEL000540-RA"; nearest_ref "AAEL000540-RA"; class_code "="; tss_id "TSS292";
supercont1.10	Cufflinks	exon	3852249	3852510	.	+	.	gene_id "XLOC_000225"; transcript_id "TCONS_00000379"; exon_number "7"; gene_name "AAEL000540"; oId "AAEL000540-RA"; nearest_ref "AAEL000540-RA"; class_code "="; tss_id "TSS292";
supercont1.10	Cufflinks	exon	3869545	3871460	.	+	.	gene_id "XLOC_000225"; transcript_id "TCONS_00000379"; exon_number "8"; gene_name "AAEL000540"; oId "AAEL000540-RA"; nearest_ref "AAEL000540-RA"; class_code "="; tss_id "TSS292";
supercont1.10	Cufflinks	exon	3898909	3899033	.	+	.	gene_id "XLOC_000225"; transcript_id "TCONS_00000380"; exon_number "1"; gene_name "AAEL000557"; oId "AAEL000557-RA"; nearest_ref "AAEL000557-RA"; class_code "="; tss_id "TSS293";
supercont1.10	Cufflinks	exon	3899374	3899629	.	+	.	gene_id "XLOC_000225"; transcript_id "TCONS_00000380"; exon_number "2"; gene_name "AAEL000557"; oId "AAEL000557-RA"; nearest_ref "AAEL000557-RA"; class_code "="; tss_id "TSS293";
supercont1.10	Cufflinks	exon	3914380	3915187	.	+	.	gene_id "XLOC_000225"; transcript_id "TCONS_00000380"; exon_number "3"; gene_name "AAEL000557"; oId "AAEL000557-RA"; nearest_ref "AAEL000557-RA"; class_code "="; tss_id "TSS293";
supercont1.10	Cufflinks	exon	3088420	3090058	.	-	.	gene_id "XLOC_000243"; transcript_id "TCONS_00000412"; exon_number "1"; gene_name "AAEL000532"; oId "CUFF.194.2"; nearest_ref "AAEL000532-RA"; class_code "j"; tss_id "TSS316";
supercont1.10	Cufflinks	exon	3090125	3090470	.	-	.	gene_id "XLOC_000243"; transcript_id "TCONS_00000412"; exon_number "2"; gene_name "AAEL000532"; oId "CUFF.194.2"; nearest_ref "AAEL000532-RA"; class_code "j"; tss_id "TSS316";
supercont1.10	Cufflinks	exon	3090526	3090645	.	-	.	gene_id "XLOC_000243"; transcript_id "TCONS_00000412"; exon_number "3"; gene_name "AAEL000532"; oId "CUFF.194.2"; nearest_ref "AAEL000532-RA"; class_code "j"; tss_id "TSS316";
supercont1.10	Cufflinks	exon	3090714	3091005	.	-	.	gene_id "XLOC_000243"; transcript_id "TCONS_00000412"; exon_number "4"; gene_name "AAEL000532"; oId "CUFF.194.2"; nearest_ref "AAEL000532-RA"; class_code "j"; tss_id "TSS316";
supercont1.10	Cufflinks	exon	3091088	3091307	.	-	.	gene_id "XLOC_000243"; transcript_id "TCONS_00000412"; exon_number "5"; gene_name "AAEL000532"; oId "CUFF.194.2"; nearest_ref "AAEL000532-RA"; class_code "j"; tss_id "TSS316";
supercont1.10	Cufflinks	exon	3123238	3123429	.	-	.	gene_id "XLOC_000243"; transcript_id "TCONS_00000412"; exon_number "6"; gene_name "AAEL000532"; oId "CUFF.194.2"; nearest_ref "AAEL000532-RA"; class_code "j"; tss_id "TSS316";
supercont1.10	Cufflinks	exon	3125866	3125943	.	-	.	gene_id "XLOC_000243"; transcript_id "TCONS_00000412"; exon_number "7"; gene_name "AAEL000532"; oId "CUFF.194.2"; nearest_ref "AAEL000532-RA"; class_code "j"; tss_id "TSS316";
supercont1.10	Cufflinks	exon	3140752	3141104	.	-	.	gene_id "XLOC_000243"; transcript_id "TCONS_00000412"; exon_number "8"; gene_name "AAEL000532"; oId "CUFF.194.2"; nearest_ref "AAEL000532-RA"; class_code "j"; tss_id "TSS316";
supercont1.10	Cufflinks	exon	3194294	3194484	.	-	.	gene_id "XLOC_000243"; transcript_id "TCONS_00000412"; exon_number "9"; gene_name "AAEL000532"; oId "CUFF.194.2"; nearest_ref "AAEL000532-RA"; class_code "j"; tss_id "TSS316";
supercont1.10	Cufflinks	exon	3301269	3301703	.	-	.	gene_id "XLOC_000243"; transcript_id "TCONS_00000412"; exon_number "10"; gene_name "AAEL000532"; oId "CUFF.194.2"; nearest_ref "AAEL000532-RA"; class_code "j"; tss_id "TSS316";
supercont1.10	Cufflinks	exon	3306687	3306786	.	-	.	gene_id "XLOC_000243"; transcript_id "TCONS_00000412"; exon_number "11"; gene_name "AAEL000532"; oId "CUFF.194.2"; nearest_ref "AAEL000532-RA"; class_code "j"; tss_id "TSS316";
supercont1.10	Cufflinks	exon	3088420	3090058	.	-	.	gene_id "XLOC_000243"; transcript_id "TCONS_00000413"; exon_number "1"; gene_name "AAEL000532"; oId "CUFF.194.1"; nearest_ref "AAEL000532-RA"; class_code "j"; tss_id "TSS317";
supercont1.10	Cufflinks	exon	3090125	3090470	.	-	.	gene_id "XLOC_000243"; transcript_id "TCONS_00000413"; exon_number "2"; gene_name "AAEL000532"; oId "CUFF.194.1"; nearest_ref "AAEL000532-RA"; class_code "j"; tss_id "TSS317";
supercont1.10	Cufflinks	exon	3090526	3090645	.	-	.	gene_id "XLOC_000243"; transcript_id "TCONS_00000413"; exon_number "3"; gene_name "AAEL000532"; oId "CUFF.194.1"; nearest_ref "AAEL000532-RA"; class_code "j"; tss_id "TSS317";
supercont1.10	Cufflinks	exon	3090714	3091005	.	-	.	gene_id "XLOC_000243"; transcript_id "TCONS_00000413"; exon_number "4"; gene_name "AAEL000532"; oId "CUFF.194.1"; nearest_ref "AAEL000532-RA"; class_code "j"; tss_id "TSS317";
supercont1.10	Cufflinks	exon	3091088	3091307	.	-	.	gene_id "XLOC_000243"; transcript_id "TCONS_00000413"; exon_number "5"; gene_name "AAEL000532"; oId "CUFF.194.1"; nearest_ref "AAEL000532-RA"; class_code "j"; tss_id "TSS317";
supercont1.10	Cufflinks	exon	3123238	3123429	.	-	.	gene_id "XLOC_000243"; transcript_id "TCONS_00000413"; exon_number "6"; gene_name "AAEL000532"; oId "CUFF.194.1"; nearest_ref "AAEL000532-RA"; class_code "j"; tss_id "TSS317";
supercont1.10	Cufflinks	exon	3125866	3125943	.	-	.	gene_id "XLOC_000243"; transcript_id "TCONS_00000413"; exon_number "7"; gene_name "AAEL000532"; oId "CUFF.194.1"; nearest_ref "AAEL000532-RA"; class_code "j"; tss_id "TSS317";
supercont1.10	Cufflinks	exon	3140752	3141104	.	-	.	gene_id "XLOC_000243"; transcript_id "TCONS_00000413"; exon_number "8"; gene_name "AAEL000532"; oId "CUFF.194.1"; nearest_ref "AAEL000532-RA"; class_code "j"; tss_id "TSS317";
supercont1.10	Cufflinks	exon	3194294	3194484	.	-	.	gene_id "XLOC_000243"; transcript_id "TCONS_00000413"; exon_number "9"; gene_name "AAEL000532"; oId "CUFF.194.1"; nearest_ref "AAEL000532-RA"; class_code "j"; tss_id "TSS317";
supercont1.10	Cufflinks	exon	3301269	3301705	.	-	.	gene_id "XLOC_000243"; transcript_id "TCONS_00000413"; exon_number "10"; gene_name "AAEL000532"; oId "CUFF.194.1"; nearest_ref "AAEL000532-RA"; class_code "j"; tss_id "TSS317";
supercont1.10	Cufflinks	exon	3336848	3337819	.	-	.	gene_id "XLOC_000243"; transcript_id "TCONS_00000413"; exon_number "11"; gene_name "AAEL000532"; oId "CUFF.194.1"; nearest_ref "AAEL000532-RA"; class_code "j"; tss_id "TSS317";
supercont1.10	Cufflinks	exon	3088714	3090058	.	-	.	gene_id "XLOC_000243"; transcript_id "TCONS_00000414"; exon_number "1"; gene_name "AAEL000532"; oId "AAEL000532-RA"; nearest_ref "AAEL000532-RA"; class_code "="; tss_id "TSS318";
supercont1.10	Cufflinks	exon	3090125	3090470	.	-	.	gene_id "XLOC_000243"; transcript_id "TCONS_00000414"; exon_number "2"; gene_name "AAEL000532"; oId "AAEL000532-RA"; nearest_ref "AAEL000532-RA"; class_code "="; tss_id "TSS318";
supercont1.10	Cufflinks	exon	3090526	3090645	.	-	.	gene_id "XLOC_000243"; transcript_id "TCONS_00000414"; exon_number "3"; gene_name "AAEL000532"; oId "AAEL000532-RA"; nearest_ref "AAEL000532-RA"; class_code "="; tss_id "TSS318";
supercont1.10	Cufflinks	exon	3090714	3091005	.	-	.	gene_id "XLOC_000243"; transcript_id "TCONS_00000414"; exon_number "4"; gene_name "AAEL000532"; oId "AAEL000532-RA"; nearest_ref "AAEL000532-RA"; class_code "="; tss_id "TSS318";
supercont1.10	Cufflinks	exon	3091088	3091307	.	-	.	gene_id "XLOC_000243"; transcript_id "TCONS_00000414"; exon_number "5"; gene_name "AAEL000532"; oId "AAEL000532-RA"; nearest_ref "AAEL000532-RA"; class_code "="; tss_id "TSS318";
supercont1.10	Cufflinks	exon	3109517	3109567	.	-	.	gene_id "XLOC_000243"; transcript_id "TCONS_00000414"; exon_number "6"; gene_name "AAEL000532"; oId "AAEL000532-RA"; nearest_ref "AAEL000532-RA"; class_code "="; tss_id "TSS318";
supercont1.10	Cufflinks	exon	3123238	3123429	.	-	.	gene_id "XLOC_000243"; transcript_id "TCONS_00000414"; exon_number "7"; gene_name "AAEL000532"; oId "AAEL000532-RA"; nearest_ref "AAEL000532-RA"; class_code "="; tss_id "TSS318";
supercont1.10	Cufflinks	exon	3125866	3125943	.	-	.	gene_id "XLOC_000243"; transcript_id "TCONS_00000414"; exon_number "8"; gene_name "AAEL000532"; oId "AAEL000532-RA"; nearest_ref "AAEL000532-RA"; class_code "="; tss_id "TSS318";
supercont1.10	Cufflinks	exon	3140752	3141062	.	-	.	gene_id "XLOC_000243"; transcript_id "TCONS_00000414"; exon_number "9"; gene_name "AAEL000532"; oId "AAEL000532-RA"; nearest_ref "AAEL000532-RA"; class_code "="; tss_id "TSS318";
supercont1.10	Cufflinks	exon	3301261	3301703	.	-	.	gene_id "XLOC_000243"; transcript_id "TCONS_00000415"; exon_number "1"; gene_name "AAEL000538"; oId "AAEL000538-RA"; nearest_ref "AAEL000538-RA"; class_code "="; tss_id "TSS316";
supercont1.10	Cufflinks	exon	3306687	3306786	.	-	.	gene_id "XLOC_000243"; transcript_id "TCONS_00000415"; exon_number "2"; gene_name "AAEL000538"; oId "AAEL000538-RA"; nearest_ref "AAEL000538-RA"; class_code "="; tss_id "TSS316";
supercont1.100	Cufflinks	exon	631215	632136	.	-	.	gene_id "XLOC_000284"; transcript_id "TCONS_00000485"; exon_number "1"; gene_name "AAEL003922"; oId "CUFF.211.1"; nearest_ref "AAEL003922-RA"; class_code "j"; tss_id "TSS370";
supercont1.100	Cufflinks	exon	632201	632399	.	-	.	gene_id "XLOC_000284"; transcript_id "TCONS_00000485"; exon_number "2"; gene_name "AAEL003922"; oId "CUFF.211.1"; nearest_ref "AAEL003922-RA"; class_code "j"; tss_id "TSS370";
supercont1.100	Cufflinks	exon	635614	636475	.	-	.	gene_id "XLOC_000284"; transcript_id "TCONS_00000485"; exon_number "3"; gene_name "AAEL003922"; oId "CUFF.211.1"; nearest_ref "AAEL003922-RA"; class_code "j"; tss_id "TSS370";
supercont1.100	Cufflinks	exon	636534	636951	.	-	.	gene_id "XLOC_000284"; transcript_id "TCONS_00000485"; exon_number "4"; gene_name "AAEL003922"; oId "CUFF.211.1"; nearest_ref "AAEL003922-RA"; class_code "j"; tss_id "TSS370";
supercont1.100	Cufflinks	exon	637013	637276	.	-	.	gene_id "XLOC_000284"; transcript_id "TCONS_00000485"; exon_number "5"; gene_name "AAEL003922"; oId "CUFF.211.1"; nearest_ref "AAEL003922-RA"; class_code "j"; tss_id "TSS370";
supercont1.100	Cufflinks	exon	637340	637578	.	-	.	gene_id "XLOC_000284"; transcript_id "TCONS_00000485"; exon_number "6"; gene_name "AAEL003922"; oId "CUFF.211.1"; nearest_ref "AAEL003922-RA"; class_code "j"; tss_id "TSS370";
supercont1.100	Cufflinks	exon	631755	632136	.	-	.	gene_id "XLOC_000284"; transcript_id "TCONS_00000486"; exon_number "1"; gene_name "AAEL003922"; oId "AAEL003922-RA"; contained_in "TCONS_00000485"; nearest_ref "AAEL003922-RA"; class_code "="; tss_id "TSS371";
supercont1.100	Cufflinks	exon	632201	632399	.	-	.	gene_id "XLOC_000284"; transcript_id "TCONS_00000486"; exon_number "2"; gene_name "AAEL003922"; oId "AAEL003922-RA"; contained_in "TCONS_00000485"; nearest_ref "AAEL003922-RA"; class_code "="; tss_id "TSS371";
supercont1.100	Cufflinks	exon	635614	636475	.	-	.	gene_id "XLOC_000284"; transcript_id "TCONS_00000486"; exon_number "3"; gene_name "AAEL003922"; oId "AAEL003922-RA"; contained_in "TCONS_00000485"; nearest_ref "AAEL003922-RA"; class_code "="; tss_id "TSS371";
supercont1.100	Cufflinks	exon	636534	636650	.	-	.	gene_id "XLOC_000284"; transcript_id "TCONS_00000486"; exon_number "4"; gene_name "AAEL003922"; oId "AAEL003922-RA"; contained_in "TCONS_00000485"; nearest_ref "AAEL003922-RA"; class_code "="; tss_id "TSS371";
supercont1.100	Cufflinks	exon	636747	636951	.	-	.	gene_id "XLOC_000284"; transcript_id "TCONS_00000487"; exon_number "1"; gene_name "AAEL003912"; oId "AAEL003912-RA"; contained_in "TCONS_00000485"; nearest_ref "AAEL003912-RA"; class_code "="; tss_id "TSS370";
supercont1.100	Cufflinks	exon	637013	637276	.	-	.	gene_id "XLOC_000284"; transcript_id "TCONS_00000487"; exon_number "2"; gene_name "AAEL003912"; oId "AAEL003912-RA"; contained_in "TCONS_00000485"; nearest_ref "AAEL003912-RA"; class_code "="; tss_id "TSS370";
supercont1.100	Cufflinks	exon	637340	637510	.	-	.	gene_id "XLOC_000284"; transcript_id "TCONS_00000487"; exon_number "3"; gene_name "AAEL003912"; oId "AAEL003912-RA"; contained_in "TCONS_00000485"; nearest_ref "AAEL003912-RA"; class_code "="; tss_id "TSS370";
supercont1.100	Cufflinks	exon	636747	637276	.	-	.	gene_id "XLOC_000284"; transcript_id "TCONS_00000488"; exon_number "1"; gene_name "AAEL003912"; oId "AAEL003912-RB"; nearest_ref "AAEL003912-RB"; class_code "="; tss_id "TSS370";
supercont1.100	Cufflinks	exon	637340	637526	.	-	.	gene_id "XLOC_000284"; transcript_id "TCONS_00000488"; exon_number "2"; gene_name "AAEL003912"; oId "AAEL003912-RB"; nearest_ref "AAEL003912-RB"; class_code "="; tss_id "TSS370";
supercont1.1003	Cufflinks	exon	13773	14819	.	-	.	gene_id "XLOC_000335"; transcript_id "TCONS_00000555"; exon_number "1"; gene_name "AAEL014085"; oId "CUFF.257.3"; nearest_ref "AAEL014085-RA"; class_code "="; tss_id "TSS428";
supercont1.1003	Cufflinks	exon	33334	33486	.	-	.	gene_id "XLOC_000335"; transcript_id "TCONS_00000555"; exon_number "2"; gene_name "AAEL014085"; oId "CUFF.257.3"; nearest_ref "AAEL014085-RA"; class_code "="; tss_id "TSS428";
supercont1.1003	Cufflinks	exon	33551	33844	.	-	.	gene_id "XLOC_000335"; transcript_id "TCONS_00000555"; exon_number "3"; gene_name "AAEL014085"; oId "CUFF.257.3"; nearest_ref "AAEL014085-RA"; class_code "="; tss_id "TSS428";
supercont1.1003	Cufflinks	exon	13773	14819	.	-	.	gene_id "XLOC_000335"; transcript_id "TCONS_00000556"; exon_number "1"; gene_name "AAEL014087"; oId "CUFF.257.1"; nearest_ref "AAEL014087-RA"; class_code "j"; tss_id "TSS429";
supercont1.1003	Cufflinks	exon	33334	33486	.	-	.	gene_id "XLOC_000335"; transcript_id "TCONS_00000556"; exon_number "2"; gene_name "AAEL014087"; oId "CUFF.257.1"; nearest_ref "AAEL014087-RA"; class_code "j"; tss_id "TSS429";
supercont1.1003	Cufflinks	exon	49423	50300	.	-	.	gene_id "XLOC_000335"; transcript_id "TCONS_00000556"; exon_number "3"; gene_name "AAEL014087"; oId "CUFF.257.1"; nearest_ref "AAEL014087-RA"; class_code "j"; tss_id "TSS429";
supercont1.1003	Cufflinks	exon	60707	60734	.	-	.	gene_id "XLOC_000335"; transcript_id "TCONS_00000556"; exon_number "4"; gene_name "AAEL014087"; oId "CUFF.257.1"; nearest_ref "AAEL014087-RA"; class_code "j"; tss_id "TSS429";
supercont1.1003	Cufflinks	exon	13773	14819	.	-	.	gene_id "XLOC_000335"; transcript_id "TCONS_00000557"; exon_number "1"; gene_name "AAEL014089"; oId "CUFF.257.2"; nearest_ref "AAEL014089-RA"; class_code "j"; tss_id "TSS430";
supercont1.1003	Cufflinks	exon	73799	73951	.	-	.	gene_id "XLOC_000335"; transcript_id "TCONS_00000557"; exon_number "2"; gene_name "AAEL014089"; oId "CUFF.257.2"; nearest_ref "AAEL014089-RA"; class_code "j"; tss_id "TSS430";
supercont1.1003	Cufflinks	exon	74020	74835	.	-	.	gene_id "XLOC_000335"; transcript_id "TCONS_00000557"; exon_number "3"; gene_name "AAEL014089"; oId "CUFF.257.2"; nearest_ref "AAEL014089-RA"; class_code "j"; tss_id "TSS430";
supercont1.1003	Cufflinks	exon	14454	14819	.	-	.	gene_id "XLOC_000335"; transcript_id "TCONS_00000558"; exon_number "1"; gene_name "AAEL014085"; oId "AAEL014085-RA"; nearest_ref "AAEL014085-RA"; class_code "="; tss_id "TSS428";
supercont1.1003	Cufflinks	exon	33334	33486	.	-	.	gene_id "XLOC_000335"; transcript_id "TCONS_00000558"; exon_number "2"; gene_name "AAEL014085"; oId "AAEL014085-RA"; nearest_ref "AAEL014085-RA"; class_code "="; tss_id "TSS428";
supercont1.1003	Cufflinks	exon	33551	33844	.	-	.	gene_id "XLOC_000335"; transcript_id "TCONS_00000558"; exon_number "3"; gene_name "AAEL014085"; oId "AAEL014085-RA"; nearest_ref "AAEL014085-RA"; class_code "="; tss_id "TSS428";
supercont1.1003	Cufflinks	exon	48181	48288	.	-	.	gene_id "XLOC_000335"; transcript_id "TCONS_00000560"; exon_number "1"; gene_name "AAEL014087"; oId "AAEL014087-RA"; nearest_ref "AAEL014087-RA"; class_code "="; tss_id "TSS429";
supercont1.1003	Cufflinks	exon	49193	49345	.	-	.	gene_id "XLOC_000335"; transcript_id "TCONS_00000560"; exon_number "2"; gene_name "AAEL014087"; oId "AAEL014087-RA"; nearest_ref "AAEL014087-RA"; class_code "="; tss_id "TSS429";
supercont1.1003	Cufflinks	exon	49423	50300	.	-	.	gene_id "XLOC_000335"; transcript_id "TCONS_00000560"; exon_number "3"; gene_name "AAEL014087"; oId "AAEL014087-RA"; nearest_ref "AAEL014087-RA"; class_code "="; tss_id "TSS429";
supercont1.1003	Cufflinks	exon	60707	60734	.	-	.	gene_id "XLOC_000335"; transcript_id "TCONS_00000560"; exon_number "4"; gene_name "AAEL014087"; oId "AAEL014087-RA"; nearest_ref "AAEL014087-RA"; class_code "="; tss_id "TSS429";
supercont1.1003	Cufflinks	exon	67318	67689	.	-	.	gene_id "XLOC_000335"; transcript_id "TCONS_00000561"; exon_number "1"; gene_name "AAEL014089"; oId "AAEL014089-RA"; nearest_ref "AAEL014089-RA"; class_code "="; tss_id "TSS430";
supercont1.1003	Cufflinks	exon	73799	73951	.	-	.	gene_id "XLOC_000335"; transcript_id "TCONS_00000561"; exon_number "2"; gene_name "AAEL014089"; oId "AAEL014089-RA"; nearest_ref "AAEL014089-RA"; class_code "="; tss_id "TSS430";
supercont1.1003	Cufflinks	exon	74020	74835	.	-	.	gene_id "XLOC_000335"; transcript_id "TCONS_00000561"; exon_number "3"; gene_name "AAEL014089"; oId "AAEL014089-RA"; nearest_ref "AAEL014089-RA"; class_code "="; tss_id "TSS430";
supercont1.1004	Cufflinks	exon	134937	135174	.	+	.	gene_id "XLOC_000343"; transcript_id "TCONS_00000573"; exon_number "1"; gene_name "AAEL014093"; oId "CUFF.270.2"; nearest_ref "AAEL014093-RA"; class_code "j"; tss_id "TSS441";
supercont1.1004	Cufflinks	exon	135453	135628	.	+	.	gene_id "XLOC_000343"; transcript_id "TCONS_00000573"; exon_number "2"; gene_name "AAEL014093"; oId "CUFF.270.2"; nearest_ref "AAEL014093-RA"; class_code "j"; tss_id "TSS441";
supercont1.1004	Cufflinks	exon	141930	142753	.	+	.	gene_id "XLOC_000343"; transcript_id "TCONS_00000573"; exon_number "3"; gene_name "AAEL014093"; oId "CUFF.270.2"; nearest_ref "AAEL014093-RA"; class_code "j"; tss_id "TSS441";
supercont1.1004	Cufflinks	exon	144909	145057	.	+	.	gene_id "XLOC_000343"; transcript_id "TCONS_00000573"; exon_number "4"; gene_name "AAEL014093"; oId "CUFF.270.2"; nearest_ref "AAEL014093-RA"; class_code "j"; tss_id "TSS441";
supercont1.1004	Cufflinks	exon	145119	145224	.	+	.	gene_id "XLOC_000343"; transcript_id "TCONS_00000573"; exon_number "5"; gene_name "AAEL014093"; oId "CUFF.270.2"; nearest_ref "AAEL014093-RA"; class_code "j"; tss_id "TSS441";
supercont1.1004	Cufflinks	exon	145291	145962	.	+	.	gene_id "XLOC_000343"; transcript_id "TCONS_00000573"; exon_number "6"; gene_name "AAEL014093"; oId "CUFF.270.2"; nearest_ref "AAEL014093-RA"; class_code "j"; tss_id "TSS441";
supercont1.1004	Cufflinks	exon	146023	146178	.	+	.	gene_id "XLOC_000343"; transcript_id "TCONS_00000573"; exon_number "7"; gene_name "AAEL014093"; oId "CUFF.270.2"; nearest_ref "AAEL014093-RA"; class_code "j"; tss_id "TSS441";
supercont1.1004	Cufflinks	exon	146530	146693	.	+	.	gene_id "XLOC_000343"; transcript_id "TCONS_00000573"; exon_number "8"; gene_name "AAEL014093"; oId "CUFF.270.2"; nearest_ref "AAEL014093-RA"; class_code "j"; tss_id "TSS441";
supercont1.1004	Cufflinks	exon	146751	147009	.	+	.	gene_id "XLOC_000343"; transcript_id "TCONS_00000573"; exon_number "9"; gene_name "AAEL014093"; oId "CUFF.270.2"; nearest_ref "AAEL014093-RA"; class_code "j"; tss_id "TSS441";
supercont1.1004	Cufflinks	exon	147076	147290	.	+	.	gene_id "XLOC_000343"; transcript_id "TCONS_00000573"; exon_number "10"; gene_name "AAEL014093"; oId "CUFF.270.2"; nearest_ref "AAEL014093-RA"; class_code "j"; tss_id "TSS441";
supercont1.1004	Cufflinks	exon	161268	161797	.	+	.	gene_id "XLOC_000343"; transcript_id "TCONS_00000573"; exon_number "11"; gene_name "AAEL014093"; oId "CUFF.270.2"; nearest_ref "AAEL014093-RA"; class_code "j"; tss_id "TSS441";
supercont1.1004	Cufflinks	exon	165328	165425	.	+	.	gene_id "XLOC_000343"; transcript_id "TCONS_00000573"; exon_number "12"; gene_name "AAEL014093"; oId "CUFF.270.2"; nearest_ref "AAEL014093-RA"; class_code "j"; tss_id "TSS441";
supercont1.1004	Cufflinks	exon	165496	166196	.	+	.	gene_id "XLOC_000343"; transcript_id "TCONS_00000573"; exon_number "13"; gene_name "AAEL014093"; oId "CUFF.270.2"; nearest_ref "AAEL014093-RA"; class_code "j"; tss_id "TSS441";
supercont1.1004	Cufflinks	exon	134937	135174	.	+	.	gene_id "XLOC_000343"; transcript_id "TCONS_00000572"; exon_number "1"; gene_name "AAEL014093"; oId "CUFF.270.1"; nearest_ref "AAEL014093-RA"; class_code "j"; tss_id "TSS441";
supercont1.1004	Cufflinks	exon	135465	135628	.	+	.	gene_id "XLOC_000343"; transcript_id "TCONS_00000572"; exon_number "2"; gene_name "AAEL014093"; oId "CUFF.270.1"; nearest_ref "AAEL014093-RA"; class_code "j"; tss_id "TSS441";
supercont1.1004	Cufflinks	exon	141930	142753	.	+	.	gene_id "XLOC_000343"; transcript_id "TCONS_00000572"; exon_number "3"; gene_name "AAEL014093"; oId "CUFF.270.1"; nearest_ref "AAEL014093-RA"; class_code "j"; tss_id "TSS441";
supercont1.1004	Cufflinks	exon	144909	145057	.	+	.	gene_id "XLOC_000343"; transcript_id "TCONS_00000572"; exon_number "4"; gene_name "AAEL014093"; oId "CUFF.270.1"; nearest_ref "AAEL014093-RA"; class_code "j"; tss_id "TSS441";
supercont1.1004	Cufflinks	exon	145119	145224	.	+	.	gene_id "XLOC_000343"; transcript_id "TCONS_00000572"; exon_number "5"; gene_name "AAEL014093"; oId "CUFF.270.1"; nearest_ref "AAEL014093-RA"; class_code "j"; tss_id "TSS441";
supercont1.1004	Cufflinks	exon	145291	145962	.	+	.	gene_id "XLOC_000343"; transcript_id "TCONS_00000572"; exon_number "6"; gene_name "AAEL014093"; oId "CUFF.270.1"; nearest_ref "AAEL014093-RA"; class_code "j"; tss_id "TSS441";
supercont1.1004	Cufflinks	exon	146023	146178	.	+	.	gene_id "XLOC_000343"; transcript_id "TCONS_00000572"; exon_number "7"; gene_name "AAEL014093"; oId "CUFF.270.1"; nearest_ref "AAEL014093-RA"; class_code "j"; tss_id "TSS441";
supercont1.1004	Cufflinks	exon	146530	146693	.	+	.	gene_id "XLOC_000343"; transcript_id "TCONS_00000572"; exon_number "8"; gene_name "AAEL014093"; oId "CUFF.270.1"; nearest_ref "AAEL014093-RA"; class_code "j"; tss_id "TSS441";
supercont1.1004	Cufflinks	exon	146751	147009	.	+	.	gene_id "XLOC_000343"; transcript_id "TCONS_00000572"; exon_number "9"; gene_name "AAEL014093"; oId "CUFF.270.1"; nearest_ref "AAEL014093-RA"; class_code "j"; tss_id "TSS441";
supercont1.1004	Cufflinks	exon	147076	147290	.	+	.	gene_id "XLOC_000343"; transcript_id "TCONS_00000572"; exon_number "10"; gene_name "AAEL014093"; oId "CUFF.270.1"; nearest_ref "AAEL014093-RA"; class_code "j"; tss_id "TSS441";
supercont1.1004	Cufflinks	exon	161268	161797	.	+	.	gene_id "XLOC_000343"; transcript_id "TCONS_00000572"; exon_number "11"; gene_name "AAEL014093"; oId "CUFF.270.1"; nearest_ref "AAEL014093-RA"; class_code "j"; tss_id "TSS441";
supercont1.1004	Cufflinks	exon	165328	165425	.	+	.	gene_id "XLOC_000343"; transcript_id "TCONS_00000572"; exon_number "12"; gene_name "AAEL014093"; oId "CUFF.270.1"; nearest_ref "AAEL014093-RA"; class_code "j"; tss_id "TSS441";
supercont1.1004	Cufflinks	exon	165496	166196	.	+	.	gene_id "XLOC_000343"; transcript_id "TCONS_00000572"; exon_number "13"; gene_name "AAEL014093"; oId "CUFF.270.1"; nearest_ref "AAEL014093-RA"; class_code "j"; tss_id "TSS441";
supercont1.1004	Cufflinks	exon	135131	135174	.	+	.	gene_id "XLOC_000343"; transcript_id "TCONS_00000574"; exon_number "1"; gene_name "AAEL014093"; oId "AAEL014093-RA"; nearest_ref "AAEL014093-RA"; class_code "="; tss_id "TSS442";
supercont1.1004	Cufflinks	exon	135465	135628	.	+	.	gene_id "XLOC_000343"; transcript_id "TCONS_00000574"; exon_number "2"; gene_name "AAEL014093"; oId "AAEL014093-RA"; nearest_ref "AAEL014093-RA"; class_code "="; tss_id "TSS442";
supercont1.1004	Cufflinks	exon	141930	142753	.	+	.	gene_id "XLOC_000343"; transcript_id "TCONS_00000574"; exon_number "3"; gene_name "AAEL014093"; oId "AAEL014093-RA"; nearest_ref "AAEL014093-RA"; class_code "="; tss_id "TSS442";
supercont1.1004	Cufflinks	exon	144909	145057	.	+	.	gene_id "XLOC_000343"; transcript_id "TCONS_00000574"; exon_number "4"; gene_name "AAEL014093"; oId "AAEL014093-RA"; nearest_ref "AAEL014093-RA"; class_code "="; tss_id "TSS442";
supercont1.1004	Cufflinks	exon	145101	145224	.	+	.	gene_id "XLOC_000343"; transcript_id "TCONS_00000574"; exon_number "5"; gene_name "AAEL014093"; oId "AAEL014093-RA"; nearest_ref "AAEL014093-RA"; class_code "="; tss_id "TSS442";
supercont1.1004	Cufflinks	exon	145291	145962	.	+	.	gene_id "XLOC_000343"; transcript_id "TCONS_00000574"; exon_number "6"; gene_name "AAEL014093"; oId "AAEL014093-RA"; nearest_ref "AAEL014093-RA"; class_code "="; tss_id "TSS442";
supercont1.1004	Cufflinks	exon	146023	146178	.	+	.	gene_id "XLOC_000343"; transcript_id "TCONS_00000574"; exon_number "7"; gene_name "AAEL014093"; oId "AAEL014093-RA"; nearest_ref "AAEL014093-RA"; class_code "="; tss_id "TSS442";
supercont1.1004	Cufflinks	exon	146530	146693	.	+	.	gene_id "XLOC_000343"; transcript_id "TCONS_00000574"; exon_number "8"; gene_name "AAEL014093"; oId "AAEL014093-RA"; nearest_ref "AAEL014093-RA"; class_code "="; tss_id "TSS442";
supercont1.1004	Cufflinks	exon	146751	147009	.	+	.	gene_id "XLOC_000343"; transcript_id "TCONS_00000574"; exon_number "9"; gene_name "AAEL014093"; oId "AAEL014093-RA"; nearest_ref "AAEL014093-RA"; class_code "="; tss_id "TSS442";
supercont1.1004	Cufflinks	exon	147076	147290	.	+	.	gene_id "XLOC_000343"; transcript_id "TCONS_00000574"; exon_number "10"; gene_name "AAEL014093"; oId "AAEL014093-RA"; nearest_ref "AAEL014093-RA"; class_code "="; tss_id "TSS442";
supercont1.1004	Cufflinks	exon	161268	161374	.	+	.	gene_id "XLOC_000343"; transcript_id "TCONS_00000574"; exon_number "11"; gene_name "AAEL014093"; oId "AAEL014093-RA"; nearest_ref "AAEL014093-RA"; class_code "="; tss_id "TSS442";
supercont1.1004	Cufflinks	exon	142502	142753	.	+	.	gene_id "XLOC_000343"; transcript_id "TCONS_00000575"; exon_number "1"; gene_name "AAEL014093"; oId "CUFF.270.4"; nearest_ref "AAEL014093-RA"; class_code "j"; tss_id "TSS443";
supercont1.1004	Cufflinks	exon	144909	145057	.	+	.	gene_id "XLOC_000343"; transcript_id "TCONS_00000575"; exon_number "2"; gene_name "AAEL014093"; oId "CUFF.270.4"; nearest_ref "AAEL014093-RA"; class_code "j"; tss_id "TSS443";
supercont1.1004	Cufflinks	exon	145101	145224	.	+	.	gene_id "XLOC_000343"; transcript_id "TCONS_00000575"; exon_number "3"; gene_name "AAEL014093"; oId "CUFF.270.4"; nearest_ref "AAEL014093-RA"; class_code "j"; tss_id "TSS443";
supercont1.1004	Cufflinks	exon	145291	145962	.	+	.	gene_id "XLOC_000343"; transcript_id "TCONS_00000575"; exon_number "4"; gene_name "AAEL014093"; oId "CUFF.270.4"; nearest_ref "AAEL014093-RA"; class_code "j"; tss_id "TSS443";
supercont1.1004	Cufflinks	exon	146023	146178	.	+	.	gene_id "XLOC_000343"; transcript_id "TCONS_00000575"; exon_number "5"; gene_name "AAEL014093"; oId "CUFF.270.4"; nearest_ref "AAEL014093-RA"; class_code "j"; tss_id "TSS443";
supercont1.1004	Cufflinks	exon	146530	146693	.	+	.	gene_id "XLOC_000343"; transcript_id "TCONS_00000575"; exon_number "6"; gene_name "AAEL014093"; oId "CUFF.270.4"; nearest_ref "AAEL014093-RA"; class_code "j"; tss_id "TSS443";
supercont1.1004	Cufflinks	exon	146751	147009	.	+	.	gene_id "XLOC_000343"; transcript_id "TCONS_00000575"; exon_number "7"; gene_name "AAEL014093"; oId "CUFF.270.4"; nearest_ref "AAEL014093-RA"; class_code "j"; tss_id "TSS443";
supercont1.1004	Cufflinks	exon	147076	147290	.	+	.	gene_id "XLOC_000343"; transcript_id "TCONS_00000575"; exon_number "8"; gene_name "AAEL014093"; oId "CUFF.270.4"; nearest_ref "AAEL014093-RA"; class_code "j"; tss_id "TSS443";
supercont1.1004	Cufflinks	exon	161268	161797	.	+	.	gene_id "XLOC_000343"; transcript_id "TCONS_00000575"; exon_number "9"; gene_name "AAEL014093"; oId "CUFF.270.4"; nearest_ref "AAEL014093-RA"; class_code "j"; tss_id "TSS443";
supercont1.1004	Cufflinks	exon	165328	165425	.	+	.	gene_id "XLOC_000343"; transcript_id "TCONS_00000575"; exon_number "10"; gene_name "AAEL014093"; oId "CUFF.270.4"; nearest_ref "AAEL014093-RA"; class_code "j"; tss_id "TSS443";
supercont1.1004	Cufflinks	exon	165496	166196	.	+	.	gene_id "XLOC_000343"; transcript_id "TCONS_00000575"; exon_number "11"; gene_name "AAEL014093"; oId "CUFF.270.4"; nearest_ref "AAEL014093-RA"; class_code "j"; tss_id "TSS443";
supercont1.1004	Cufflinks	exon	161704	161797	.	+	.	gene_id "XLOC_000343"; transcript_id "TCONS_00000576"; exon_number "1"; gene_name "AAEL014097"; oId "AAEL014097-RA"; contained_in "TCONS_00000573"; nearest_ref "AAEL014097-RA"; class_code "="; tss_id "TSS444";
supercont1.1004	Cufflinks	exon	165328	165425	.	+	.	gene_id "XLOC_000343"; transcript_id "TCONS_00000576"; exon_number "2"; gene_name "AAEL014097"; oId "AAEL014097-RA"; contained_in "TCONS_00000573"; nearest_ref "AAEL014097-RA"; class_code "="; tss_id "TSS444";
supercont1.1004	Cufflinks	exon	165496	166162	.	+	.	gene_id "XLOC_000343"; transcript_id "TCONS_00000576"; exon_number "3"; gene_name "AAEL014097"; oId "AAEL014097-RA"; contained_in "TCONS_00000573"; nearest_ref "AAEL014097-RA"; class_code "="; tss_id "TSS444";
supercont1.1004	Cufflinks	exon	162206	162222	.	+	.	gene_id "XLOC_000343"; transcript_id "TCONS_00000577"; exon_number "1"; gene_name "AAEL014097"; oId "CUFF.270.6"; nearest_ref "AAEL014097-RA"; class_code "j"; tss_id "TSS445";
supercont1.1004	Cufflinks	exon	165328	165425	.	+	.	gene_id "XLOC_000343"; transcript_id "TCONS_00000577"; exon_number "2"; gene_name "AAEL014097"; oId "CUFF.270.6"; nearest_ref "AAEL014097-RA"; class_code "j"; tss_id "TSS445";
supercont1.1004	Cufflinks	exon	165496	166196	.	+	.	gene_id "XLOC_000343"; transcript_id "TCONS_00000577"; exon_number "3"; gene_name "AAEL014097"; oId "CUFF.270.6"; nearest_ref "AAEL014097-RA"; class_code "j"; tss_id "TSS445";
supercont1.101	Cufflinks	exon	265773	265905	.	+	.	gene_id "XLOC_000384"; transcript_id "TCONS_00000639"; exon_number "1"; gene_name "AAEL003941"; oId "CUFF.299.5"; nearest_ref "AAEL003941-RA"; class_code "j"; tss_id "TSS495";
supercont1.101	Cufflinks	exon	279281	279583	.	+	.	gene_id "XLOC_000384"; transcript_id "TCONS_00000639"; exon_number "2"; gene_name "AAEL003941"; oId "CUFF.299.5"; nearest_ref "AAEL003941-RA"; class_code "j"; tss_id "TSS495";
supercont1.101	Cufflinks	exon	294158	296026	.	+	.	gene_id "XLOC_000384"; transcript_id "TCONS_00000639"; exon_number "3"; gene_name "AAEL003941"; oId "CUFF.299.5"; nearest_ref "AAEL003941-RA"; class_code "j"; tss_id "TSS495";
supercont1.101	Cufflinks	exon	296119	296217	.	+	.	gene_id "XLOC_000384"; transcript_id "TCONS_00000639"; exon_number "4"; gene_name "AAEL003941"; oId "CUFF.299.5"; nearest_ref "AAEL003941-RA"; class_code "j"; tss_id "TSS495";
supercont1.101	Cufflinks	exon	300496	300594	.	+	.	gene_id "XLOC_000384"; transcript_id "TCONS_00000639"; exon_number "5"; gene_name "AAEL003941"; oId "CUFF.299.5"; nearest_ref "AAEL003941-RA"; class_code "j"; tss_id "TSS495";
supercont1.101	Cufflinks	exon	300811	301833	.	+	.	gene_id "XLOC_000384"; transcript_id "TCONS_00000639"; exon_number "6"; gene_name "AAEL003941"; oId "CUFF.299.5"; nearest_ref "AAEL003941-RA"; class_code "j"; tss_id "TSS495";
supercont1.101	Cufflinks	exon	265773	265905	.	+	.	gene_id "XLOC_000384"; transcript_id "TCONS_00000638"; exon_number "1"; gene_name "AAEL003941"; oId "AAEL003941-RA"; nearest_ref "AAEL003941-RA"; class_code "="; tss_id "TSS495";
supercont1.101	Cufflinks	exon	279281	279583	.	+	.	gene_id "XLOC_000384"; transcript_id "TCONS_00000638"; exon_number "2"; gene_name "AAEL003941"; oId "AAEL003941-RA"; nearest_ref "AAEL003941-RA"; class_code "="; tss_id "TSS495";
supercont1.101	Cufflinks	exon	293757	294059	.	+	.	gene_id "XLOC_000384"; transcript_id "TCONS_00000638"; exon_number "3"; gene_name "AAEL003941"; oId "AAEL003941-RA"; nearest_ref "AAEL003941-RA"; class_code "="; tss_id "TSS495";
supercont1.101	Cufflinks	exon	294158	296026	.	+	.	gene_id "XLOC_000384"; transcript_id "TCONS_00000638"; exon_number "4"; gene_name "AAEL003941"; oId "AAEL003941-RA"; nearest_ref "AAEL003941-RA"; class_code "="; tss_id "TSS495";
supercont1.101	Cufflinks	exon	296119	296217	.	+	.	gene_id "XLOC_000384"; transcript_id "TCONS_00000638"; exon_number "5"; gene_name "AAEL003941"; oId "AAEL003941-RA"; nearest_ref "AAEL003941-RA"; class_code "="; tss_id "TSS495";
supercont1.101	Cufflinks	exon	300496	300594	.	+	.	gene_id "XLOC_000384"; transcript_id "TCONS_00000638"; exon_number "6"; gene_name "AAEL003941"; oId "AAEL003941-RA"; nearest_ref "AAEL003941-RA"; class_code "="; tss_id "TSS495";
supercont1.101	Cufflinks	exon	300811	301833	.	+	.	gene_id "XLOC_000384"; transcript_id "TCONS_00000638"; exon_number "7"; gene_name "AAEL003941"; oId "AAEL003941-RA"; nearest_ref "AAEL003941-RA"; class_code "="; tss_id "TSS495";
supercont1.101	Cufflinks	exon	265773	265905	.	+	.	gene_id "XLOC_000384"; transcript_id "TCONS_00000643"; exon_number "1"; gene_name "AAEL003941"; oId "CUFF.299.6"; nearest_ref "AAEL003941-RA"; class_code "j"; tss_id "TSS495";
supercont1.101	Cufflinks	exon	279281	279583	.	+	.	gene_id "XLOC_000384"; transcript_id "TCONS_00000643"; exon_number "2"; gene_name "AAEL003941"; oId "CUFF.299.6"; nearest_ref "AAEL003941-RA"; class_code "j"; tss_id "TSS495";
supercont1.101	Cufflinks	exon	293757	294059	.	+	.	gene_id "XLOC_000384"; transcript_id "TCONS_00000643"; exon_number "3"; gene_name "AAEL003941"; oId "CUFF.299.6"; nearest_ref "AAEL003941-RA"; class_code "j"; tss_id "TSS495";
supercont1.101	Cufflinks	exon	294158	296026	.	+	.	gene_id "XLOC_000384"; transcript_id "TCONS_00000643"; exon_number "4"; gene_name "AAEL003941"; oId "CUFF.299.6"; nearest_ref "AAEL003941-RA"; class_code "j"; tss_id "TSS495";
supercont1.101	Cufflinks	exon	296119	296217	.	+	.	gene_id "XLOC_000384"; transcript_id "TCONS_00000643"; exon_number "5"; gene_name "AAEL003941"; oId "CUFF.299.6"; nearest_ref "AAEL003941-RA"; class_code "j"; tss_id "TSS495";
supercont1.101	Cufflinks	exon	300496	300594	.	+	.	gene_id "XLOC_000384"; transcript_id "TCONS_00000643"; exon_number "6"; gene_name "AAEL003941"; oId "CUFF.299.6"; nearest_ref "AAEL003941-RA"; class_code "j"; tss_id "TSS495";
supercont1.101	Cufflinks	exon	300811	301528	.	+	.	gene_id "XLOC_000384"; transcript_id "TCONS_00000643"; exon_number "7"; gene_name "AAEL003941"; oId "CUFF.299.6"; nearest_ref "AAEL003941-RA"; class_code "j"; tss_id "TSS495";
supercont1.101	Cufflinks	exon	309401	309657	.	+	.	gene_id "XLOC_000384"; transcript_id "TCONS_00000643"; exon_number "8"; gene_name "AAEL003941"; oId "CUFF.299.6"; nearest_ref "AAEL003941-RA"; class_code "j"; tss_id "TSS495";
supercont1.101	Cufflinks	exon	310929	311305	.	+	.	gene_id "XLOC_000384"; transcript_id "TCONS_00000643"; exon_number "9"; gene_name "AAEL003941"; oId "CUFF.299.6"; nearest_ref "AAEL003941-RA"; class_code "j"; tss_id "TSS495";
supercont1.101	Cufflinks	exon	265773	265905	.	+	.	gene_id "XLOC_000384"; transcript_id "TCONS_00000642"; exon_number "1"; gene_name "AAEL003941"; oId "CUFF.299.4"; nearest_ref "AAEL003941-RA"; class_code "j"; tss_id "TSS495";
supercont1.101	Cufflinks	exon	279281	279583	.	+	.	gene_id "XLOC_000384"; transcript_id "TCONS_00000642"; exon_number "2"; gene_name "AAEL003941"; oId "CUFF.299.4"; nearest_ref "AAEL003941-RA"; class_code "j"; tss_id "TSS495";
supercont1.101	Cufflinks	exon	293593	293691	.	+	.	gene_id "XLOC_000384"; transcript_id "TCONS_00000642"; exon_number "3"; gene_name "AAEL003941"; oId "CUFF.299.4"; nearest_ref "AAEL003941-RA"; class_code "j"; tss_id "TSS495";
supercont1.101	Cufflinks	exon	293757	294059	.	+	.	gene_id "XLOC_000384"; transcript_id "TCONS_00000642"; exon_number "4"; gene_name "AAEL003941"; oId "CUFF.299.4"; nearest_ref "AAEL003941-RA"; class_code "j"; tss_id "TSS495";
supercont1.101	Cufflinks	exon	294158	296026	.	+	.	gene_id "XLOC_000384"; transcript_id "TCONS_00000642"; exon_number "5"; gene_name "AAEL003941"; oId "CUFF.299.4"; nearest_ref "AAEL003941-RA"; class_code "j"; tss_id "TSS495";
supercont1.101	Cufflinks	exon	296119	296217	.	+	.	gene_id "XLOC_000384"; transcript_id "TCONS_00000642"; exon_number "6"; gene_name "AAEL003941"; oId "CUFF.299.4"; nearest_ref "AAEL003941-RA"; class_code "j"; tss_id "TSS495";
supercont1.101	Cufflinks	exon	300496	300594	.	+	.	gene_id "XLOC_000384"; transcript_id "TCONS_00000642"; exon_number "7"; gene_name "AAEL003941"; oId "CUFF.299.4"; nearest_ref "AAEL003941-RA"; class_code "j"; tss_id "TSS495";
supercont1.101	Cufflinks	exon	300820	301528	.	+	.	gene_id "XLOC_000384"; transcript_id "TCONS_00000642"; exon_number "8"; gene_name "AAEL003941"; oId "CUFF.299.4"; nearest_ref "AAEL003941-RA"; class_code "j"; tss_id "TSS495";
supercont1.101	Cufflinks	exon	309401	309657	.	+	.	gene_id "XLOC_000384"; transcript_id "TCONS_00000642"; exon_number "9"; gene_name "AAEL003941"; oId "CUFF.299.4"; nearest_ref "AAEL003941-RA"; class_code "j"; tss_id "TSS495";
supercont1.101	Cufflinks	exon	310929	311305	.	+	.	gene_id "XLOC_000384"; transcript_id "TCONS_00000642"; exon_number "10"; gene_name "AAEL003941"; oId "CUFF.299.4"; nearest_ref "AAEL003941-RA"; class_code "j"; tss_id "TSS495";
supercont1.101	Cufflinks	exon	265773	265905	.	+	.	gene_id "XLOC_000384"; transcript_id "TCONS_00000641"; exon_number "1"; gene_name "AAEL003941"; oId "CUFF.299.3"; nearest_ref "AAEL003941-RA"; class_code "j"; tss_id "TSS495";
supercont1.101	Cufflinks	exon	279281	279583	.	+	.	gene_id "XLOC_000384"; transcript_id "TCONS_00000641"; exon_number "2"; gene_name "AAEL003941"; oId "CUFF.299.3"; nearest_ref "AAEL003941-RA"; class_code "j"; tss_id "TSS495";
supercont1.101	Cufflinks	exon	293593	293691	.	+	.	gene_id "XLOC_000384"; transcript_id "TCONS_00000641"; exon_number "3"; gene_name "AAEL003941"; oId "CUFF.299.3"; nearest_ref "AAEL003941-RA"; class_code "j"; tss_id "TSS495";
supercont1.101	Cufflinks	exon	293757	294059	.	+	.	gene_id "XLOC_000384"; transcript_id "TCONS_00000641"; exon_number "4"; gene_name "AAEL003941"; oId "CUFF.299.3"; nearest_ref "AAEL003941-RA"; class_code "j"; tss_id "TSS495";
supercont1.101	Cufflinks	exon	294158	296026	.	+	.	gene_id "XLOC_000384"; transcript_id "TCONS_00000641"; exon_number "5"; gene_name "AAEL003941"; oId "CUFF.299.3"; nearest_ref "AAEL003941-RA"; class_code "j"; tss_id "TSS495";
supercont1.101	Cufflinks	exon	296119	296217	.	+	.	gene_id "XLOC_000384"; transcript_id "TCONS_00000641"; exon_number "6"; gene_name "AAEL003941"; oId "CUFF.299.3"; nearest_ref "AAEL003941-RA"; class_code "j"; tss_id "TSS495";
supercont1.101	Cufflinks	exon	300496	300594	.	+	.	gene_id "XLOC_000384"; transcript_id "TCONS_00000641"; exon_number "7"; gene_name "AAEL003941"; oId "CUFF.299.3"; nearest_ref "AAEL003941-RA"; class_code "j"; tss_id "TSS495";
supercont1.101	Cufflinks	exon	300811	301528	.	+	.	gene_id "XLOC_000384"; transcript_id "TCONS_00000641"; exon_number "8"; gene_name "AAEL003941"; oId "CUFF.299.3"; nearest_ref "AAEL003941-RA"; class_code "j"; tss_id "TSS495";
supercont1.101	Cufflinks	exon	309401	309657	.	+	.	gene_id "XLOC_000384"; transcript_id "TCONS_00000641"; exon_number "9"; gene_name "AAEL003941"; oId "CUFF.299.3"; nearest_ref "AAEL003941-RA"; class_code "j"; tss_id "TSS495";
supercont1.101	Cufflinks	exon	310929	311305	.	+	.	gene_id "XLOC_000384"; transcript_id "TCONS_00000641"; exon_number "10"; gene_name "AAEL003941"; oId "CUFF.299.3"; nearest_ref "AAEL003941-RA"; class_code "j"; tss_id "TSS495";
supercont1.101	Cufflinks	exon	265773	265905	.	+	.	gene_id "XLOC_000384"; transcript_id "TCONS_00000640"; exon_number "1"; gene_name "AAEL003941"; oId "CUFF.299.2"; nearest_ref "AAEL003941-RA"; class_code "j"; tss_id "TSS495";
supercont1.101	Cufflinks	exon	279281	279583	.	+	.	gene_id "XLOC_000384"; transcript_id "TCONS_00000640"; exon_number "2"; gene_name "AAEL003941"; oId "CUFF.299.2"; nearest_ref "AAEL003941-RA"; class_code "j"; tss_id "TSS495";
supercont1.101	Cufflinks	exon	294158	296026	.	+	.	gene_id "XLOC_000384"; transcript_id "TCONS_00000640"; exon_number "3"; gene_name "AAEL003941"; oId "CUFF.299.2"; nearest_ref "AAEL003941-RA"; class_code "j"; tss_id "TSS495";
supercont1.101	Cufflinks	exon	296119	296217	.	+	.	gene_id "XLOC_000384"; transcript_id "TCONS_00000640"; exon_number "4"; gene_name "AAEL003941"; oId "CUFF.299.2"; nearest_ref "AAEL003941-RA"; class_code "j"; tss_id "TSS495";
supercont1.101	Cufflinks	exon	300496	300594	.	+	.	gene_id "XLOC_000384"; transcript_id "TCONS_00000640"; exon_number "5"; gene_name "AAEL003941"; oId "CUFF.299.2"; nearest_ref "AAEL003941-RA"; class_code "j"; tss_id "TSS495";
supercont1.101	Cufflinks	exon	300811	301528	.	+	.	gene_id "XLOC_000384"; transcript_id "TCONS_00000640"; exon_number "6"; gene_name "AAEL003941"; oId "CUFF.299.2"; nearest_ref "AAEL003941-RA"; class_code "j"; tss_id "TSS495";
supercont1.101	Cufflinks	exon	309401	309657	.	+	.	gene_id "XLOC_000384"; transcript_id "TCONS_00000640"; exon_number "7"; gene_name "AAEL003941"; oId "CUFF.299.2"; nearest_ref "AAEL003941-RA"; class_code "j"; tss_id "TSS495";
supercont1.101	Cufflinks	exon	310929	311305	.	+	.	gene_id "XLOC_000384"; transcript_id "TCONS_00000640"; exon_number "8"; gene_name "AAEL003941"; oId "CUFF.299.2"; nearest_ref "AAEL003941-RA"; class_code "j"; tss_id "TSS495";
supercont1.101	Cufflinks	exon	309214	309256	.	+	.	gene_id "XLOC_000384"; transcript_id "TCONS_00000644"; exon_number "1"; gene_name "AAEL003931"; oId "AAEL003931-RA"; nearest_ref "AAEL003931-RA"; class_code "="; tss_id "TSS496";
supercont1.101	Cufflinks	exon	309401	309657	.	+	.	gene_id "XLOC_000384"; transcript_id "TCONS_00000644"; exon_number "2"; gene_name "AAEL003931"; oId "AAEL003931-RA"; nearest_ref "AAEL003931-RA"; class_code "="; tss_id "TSS496";
supercont1.101	Cufflinks	exon	310929	311033	.	+	.	gene_id "XLOC_000384"; transcript_id "TCONS_00000644"; exon_number "3"; gene_name "AAEL003931"; oId "AAEL003931-RA"; nearest_ref "AAEL003931-RA"; class_code "="; tss_id "TSS496";
supercont1.101	Cufflinks	exon	1451122	1452260	.	+	.	gene_id "XLOC_000391"; transcript_id "TCONS_00000659"; exon_number "1"; gene_name "AAEL003932"; oId "CUFF.323.3"; nearest_ref "AAEL003932-RA"; class_code "j"; tss_id "TSS509";
supercont1.101	Cufflinks	exon	1513725	1514015	.	+	.	gene_id "XLOC_000391"; transcript_id "TCONS_00000659"; exon_number "2"; gene_name "AAEL003932"; oId "CUFF.323.3"; nearest_ref "AAEL003932-RA"; class_code "j"; tss_id "TSS509";
supercont1.101	Cufflinks	exon	1524239	1524983	.	+	.	gene_id "XLOC_000391"; transcript_id "TCONS_00000659"; exon_number "3"; gene_name "AAEL003932"; oId "CUFF.323.3"; nearest_ref "AAEL003932-RA"; class_code "j"; tss_id "TSS509";
supercont1.101	Cufflinks	exon	1534825	1535333	.	+	.	gene_id "XLOC_000391"; transcript_id "TCONS_00000659"; exon_number "4"; gene_name "AAEL003932"; oId "CUFF.323.3"; nearest_ref "AAEL003932-RA"; class_code "j"; tss_id "TSS509";
supercont1.101	Cufflinks	exon	1535430	1542370	.	+	.	gene_id "XLOC_000391"; transcript_id "TCONS_00000659"; exon_number "5"; gene_name "AAEL003932"; oId "CUFF.323.3"; nearest_ref "AAEL003932-RA"; class_code "j"; tss_id "TSS509";
supercont1.101	Cufflinks	exon	1451122	1452260	.	+	.	gene_id "XLOC_000391"; transcript_id "TCONS_00000658"; exon_number "1"; gene_name "AAEL003932"; oId "CUFF.323.2"; nearest_ref "AAEL003932-RA"; class_code "j"; tss_id "TSS509";
supercont1.101	Cufflinks	exon	1513725	1514015	.	+	.	gene_id "XLOC_000391"; transcript_id "TCONS_00000658"; exon_number "2"; gene_name "AAEL003932"; oId "CUFF.323.2"; nearest_ref "AAEL003932-RA"; class_code "j"; tss_id "TSS509";
supercont1.101	Cufflinks	exon	1524239	1525115	.	+	.	gene_id "XLOC_000391"; transcript_id "TCONS_00000658"; exon_number "3"; gene_name "AAEL003932"; oId "CUFF.323.2"; nearest_ref "AAEL003932-RA"; class_code "j"; tss_id "TSS509";
supercont1.101	Cufflinks	exon	1534774	1535333	.	+	.	gene_id "XLOC_000391"; transcript_id "TCONS_00000658"; exon_number "4"; gene_name "AAEL003932"; oId "CUFF.323.2"; nearest_ref "AAEL003932-RA"; class_code "j"; tss_id "TSS509";
supercont1.101	Cufflinks	exon	1535430	1542370	.	+	.	gene_id "XLOC_000391"; transcript_id "TCONS_00000658"; exon_number "5"; gene_name "AAEL003932"; oId "CUFF.323.2"; nearest_ref "AAEL003932-RA"; class_code "j"; tss_id "TSS509";
supercont1.101	Cufflinks	exon	1451122	1452260	.	+	.	gene_id "XLOC_000391"; transcript_id "TCONS_00000657"; exon_number "1"; gene_name "AAEL003932"; oId "CUFF.323.1"; nearest_ref "AAEL003932-RA"; class_code "j"; tss_id "TSS509";
supercont1.101	Cufflinks	exon	1513725	1514015	.	+	.	gene_id "XLOC_000391"; transcript_id "TCONS_00000657"; exon_number "2"; gene_name "AAEL003932"; oId "CUFF.323.1"; nearest_ref "AAEL003932-RA"; class_code "j"; tss_id "TSS509";
supercont1.101	Cufflinks	exon	1524239	1524983	.	+	.	gene_id "XLOC_000391"; transcript_id "TCONS_00000657"; exon_number "3"; gene_name "AAEL003932"; oId "CUFF.323.1"; nearest_ref "AAEL003932-RA"; class_code "j"; tss_id "TSS509";
supercont1.101	Cufflinks	exon	1534825	1535333	.	+	.	gene_id "XLOC_000391"; transcript_id "TCONS_00000657"; exon_number "4"; gene_name "AAEL003932"; oId "CUFF.323.1"; nearest_ref "AAEL003932-RA"; class_code "j"; tss_id "TSS509";
supercont1.101	Cufflinks	exon	1535430	1535797	.	+	.	gene_id "XLOC_000391"; transcript_id "TCONS_00000657"; exon_number "5"; gene_name "AAEL003932"; oId "CUFF.323.1"; nearest_ref "AAEL003932-RA"; class_code "j"; tss_id "TSS509";
supercont1.101	Cufflinks	exon	1536008	1542370	.	+	.	gene_id "XLOC_000391"; transcript_id "TCONS_00000657"; exon_number "6"; gene_name "AAEL003932"; oId "CUFF.323.1"; nearest_ref "AAEL003932-RA"; class_code "j"; tss_id "TSS509";
supercont1.101	Cufflinks	exon	1451122	1451369	.	+	.	gene_id "XLOC_000391"; transcript_id "TCONS_00000660"; exon_number "1"; gene_name "AAEL003947"; oId "CUFF.323.4"; nearest_ref "AAEL003947-RA"; class_code "j"; tss_id "TSS509";
supercont1.101	Cufflinks	exon	1451508	1452260	.	+	.	gene_id "XLOC_000391"; transcript_id "TCONS_00000660"; exon_number "2"; gene_name "AAEL003947"; oId "CUFF.323.4"; nearest_ref "AAEL003947-RA"; class_code "j"; tss_id "TSS509";
supercont1.101	Cufflinks	exon	1513725	1514015	.	+	.	gene_id "XLOC_000391"; transcript_id "TCONS_00000660"; exon_number "3"; gene_name "AAEL003947"; oId "CUFF.323.4"; nearest_ref "AAEL003947-RA"; class_code "j"; tss_id "TSS509";
supercont1.101	Cufflinks	exon	1524239	1525115	.	+	.	gene_id "XLOC_000391"; transcript_id "TCONS_00000660"; exon_number "4"; gene_name "AAEL003947"; oId "CUFF.323.4"; nearest_ref "AAEL003947-RA"; class_code "j"; tss_id "TSS509";
supercont1.101	Cufflinks	exon	1566742	1570386	.	+	.	gene_id "XLOC_000391"; transcript_id "TCONS_00000660"; exon_number "5"; gene_name "AAEL003947"; oId "CUFF.323.4"; nearest_ref "AAEL003947-RA"; class_code "j"; tss_id "TSS509";
supercont1.101	Cufflinks	exon	1471334	1471704	.	+	.	gene_id "XLOC_000391"; transcript_id "TCONS_00000662"; exon_number "1"; gene_name "AAEL003947"; oId "CUFF.323.6"; nearest_ref "AAEL003947-RA"; class_code "j"; tss_id "TSS510";
supercont1.101	Cufflinks	exon	1513725	1514015	.	+	.	gene_id "XLOC_000391"; transcript_id "TCONS_00000662"; exon_number "2"; gene_name "AAEL003947"; oId "CUFF.323.6"; nearest_ref "AAEL003947-RA"; class_code "j"; tss_id "TSS510";
supercont1.101	Cufflinks	exon	1524239	1525115	.	+	.	gene_id "XLOC_000391"; transcript_id "TCONS_00000662"; exon_number "3"; gene_name "AAEL003947"; oId "CUFF.323.6"; nearest_ref "AAEL003947-RA"; class_code "j"; tss_id "TSS510";
supercont1.101	Cufflinks	exon	1566742	1570386	.	+	.	gene_id "XLOC_000391"; transcript_id "TCONS_00000662"; exon_number "4"; gene_name "AAEL003947"; oId "CUFF.323.6"; nearest_ref "AAEL003947-RA"; class_code "j"; tss_id "TSS510";
supercont1.101	Cufflinks	exon	1524677	1524983	.	+	.	gene_id "XLOC_000391"; transcript_id "TCONS_00000663"; exon_number "1"; gene_name "AAEL003932"; oId "AAEL003932-RA"; contained_in "TCONS_00000657"; nearest_ref "AAEL003932-RA"; class_code "="; tss_id "TSS511";
supercont1.101	Cufflinks	exon	1534825	1535333	.	+	.	gene_id "XLOC_000391"; transcript_id "TCONS_00000663"; exon_number "2"; gene_name "AAEL003932"; oId "AAEL003932-RA"; contained_in "TCONS_00000657"; nearest_ref "AAEL003932-RA"; class_code "="; tss_id "TSS511";
supercont1.101	Cufflinks	exon	1535430	1535797	.	+	.	gene_id "XLOC_000391"; transcript_id "TCONS_00000663"; exon_number "3"; gene_name "AAEL003932"; oId "AAEL003932-RA"; contained_in "TCONS_00000657"; nearest_ref "AAEL003932-RA"; class_code "="; tss_id "TSS511";
supercont1.101	Cufflinks	exon	1536008	1536158	.	+	.	gene_id "XLOC_000391"; transcript_id "TCONS_00000663"; exon_number "4"; gene_name "AAEL003932"; oId "AAEL003932-RA"; contained_in "TCONS_00000657"; nearest_ref "AAEL003932-RA"; class_code "="; tss_id "TSS511";
supercont1.101	Cufflinks	exon	1553627	1553757	.	+	.	gene_id "XLOC_000391"; transcript_id "TCONS_00000664"; exon_number "1"; gene_name "AAEL003947"; oId "CUFF.323.8"; nearest_ref "AAEL003947-RA"; class_code "j"; tss_id "TSS512";
supercont1.101	Cufflinks	exon	1566742	1570386	.	+	.	gene_id "XLOC_000391"; transcript_id "TCONS_00000664"; exon_number "2"; gene_name "AAEL003947"; oId "CUFF.323.8"; nearest_ref "AAEL003947-RA"; class_code "j"; tss_id "TSS512";
supercont1.101	Cufflinks	exon	1566651	1566678	.	+	.	gene_id "XLOC_000391"; transcript_id "TCONS_00000665"; exon_number "1"; gene_name "AAEL003947"; oId "AAEL003947-RA"; nearest_ref "AAEL003947-RA"; class_code "="; tss_id "TSS513";
supercont1.101	Cufflinks	exon	1566742	1567932	.	+	.	gene_id "XLOC_000391"; transcript_id "TCONS_00000665"; exon_number "2"; gene_name "AAEL003947"; oId "AAEL003947-RA"; nearest_ref "AAEL003947-RA"; class_code "="; tss_id "TSS513";
supercont1.101	Cufflinks	exon	1691616	1691863	.	+	.	gene_id "XLOC_000394"; transcript_id "TCONS_00000669"; exon_number "1"; gene_name "AAEL003924"; oId "CUFF.330.1"; nearest_ref "AAEL003924-RA"; class_code "j"; tss_id "TSS517";
supercont1.101	Cufflinks	exon	1691932	1693482	.	+	.	gene_id "XLOC_000394"; transcript_id "TCONS_00000669"; exon_number "2"; gene_name "AAEL003924"; oId "CUFF.330.1"; nearest_ref "AAEL003924-RA"; class_code "j"; tss_id "TSS517";
supercont1.101	Cufflinks	exon	1725558	1726488	.	+	.	gene_id "XLOC_000394"; transcript_id "TCONS_00000669"; exon_number "3"; gene_name "AAEL003924"; oId "CUFF.330.1"; nearest_ref "AAEL003924-RA"; class_code "j"; tss_id "TSS517";
supercont1.101	Cufflinks	exon	1734339	1735769	.	+	.	gene_id "XLOC_000394"; transcript_id "TCONS_00000669"; exon_number "4"; gene_name "AAEL003924"; oId "CUFF.330.1"; nearest_ref "AAEL003924-RA"; class_code "j"; tss_id "TSS517";
supercont1.101	Cufflinks	exon	1691714	1691863	.	+	.	gene_id "XLOC_000394"; transcript_id "TCONS_00000670"; exon_number "1"; gene_name "AAEL003938"; oId "AAEL003938-RA"; contained_in "TCONS_00000669"; nearest_ref "AAEL003938-RA"; class_code "="; tss_id "TSS517";
supercont1.101	Cufflinks	exon	1691932	1693226	.	+	.	gene_id "XLOC_000394"; transcript_id "TCONS_00000670"; exon_number "2"; gene_name "AAEL003938"; oId "AAEL003938-RA"; contained_in "TCONS_00000669"; nearest_ref "AAEL003938-RA"; class_code "="; tss_id "TSS517";
supercont1.101	Cufflinks	exon	1705975	1706597	.	+	.	gene_id "XLOC_000394"; transcript_id "TCONS_00000671"; exon_number "1"; gene_name "AAEL003924"; oId "CUFF.330.3"; nearest_ref "AAEL003924-RA"; class_code "j"; tss_id "TSS518";
supercont1.101	Cufflinks	exon	1725558	1726488	.	+	.	gene_id "XLOC_000394"; transcript_id "TCONS_00000671"; exon_number "2"; gene_name "AAEL003924"; oId "CUFF.330.3"; nearest_ref "AAEL003924-RA"; class_code "j"; tss_id "TSS518";
supercont1.101	Cufflinks	exon	1734339	1735769	.	+	.	gene_id "XLOC_000394"; transcript_id "TCONS_00000671"; exon_number "3"; gene_name "AAEL003924"; oId "CUFF.330.3"; nearest_ref "AAEL003924-RA"; class_code "j"; tss_id "TSS518";
supercont1.101	Cufflinks	exon	1706078	1706597	.	+	.	gene_id "XLOC_000394"; transcript_id "TCONS_00000672"; exon_number "1"; gene_name "AAEL003924"; oId "CUFF.330.4"; nearest_ref "AAEL003924-RA"; class_code "j"; tss_id "TSS519";
supercont1.101	Cufflinks	exon	1725558	1726488	.	+	.	gene_id "XLOC_000394"; transcript_id "TCONS_00000672"; exon_number "2"; gene_name "AAEL003924"; oId "CUFF.330.4"; nearest_ref "AAEL003924-RA"; class_code "j"; tss_id "TSS519";
supercont1.101	Cufflinks	exon	1734336	1735769	.	+	.	gene_id "XLOC_000394"; transcript_id "TCONS_00000672"; exon_number "3"; gene_name "AAEL003924"; oId "CUFF.330.4"; nearest_ref "AAEL003924-RA"; class_code "j"; tss_id "TSS519";
supercont1.101	Cufflinks	exon	1726181	1726488	.	+	.	gene_id "XLOC_000394"; transcript_id "TCONS_00000674"; exon_number "1"; gene_name "AAEL003924"; oId "AAEL003924-RB"; contained_in "TCONS_00000669"; nearest_ref "AAEL003924-RB"; class_code "="; tss_id "TSS520";
supercont1.101	Cufflinks	exon	1734339	1735752	.	+	.	gene_id "XLOC_000394"; transcript_id "TCONS_00000674"; exon_number "2"; gene_name "AAEL003924"; oId "AAEL003924-RB"; contained_in "TCONS_00000669"; nearest_ref "AAEL003924-RB"; class_code "="; tss_id "TSS520";
supercont1.101	Cufflinks	exon	1726181	1726488	.	+	.	gene_id "XLOC_000394"; transcript_id "TCONS_00000673"; exon_number "1"; gene_name "AAEL003924"; oId "AAEL003924-RA"; contained_in "TCONS_00000672"; nearest_ref "AAEL003924-RA"; class_code "="; tss_id "TSS520";
supercont1.101	Cufflinks	exon	1734336	1735752	.	+	.	gene_id "XLOC_000394"; transcript_id "TCONS_00000673"; exon_number "2"; gene_name "AAEL003924"; oId "AAEL003924-RA"; contained_in "TCONS_00000672"; nearest_ref "AAEL003924-RA"; class_code "="; tss_id "TSS520";
supercont1.1011	Cufflinks	exon	86209	87210	.	+	.	gene_id "XLOC_000433"; transcript_id "TCONS_00000729"; exon_number "1"; gene_name "AAEL014125"; oId "CUFF.342.1"; nearest_ref "AAEL014125-RA"; class_code "j"; tss_id "TSS567";
supercont1.1011	Cufflinks	exon	162741	162856	.	+	.	gene_id "XLOC_000433"; transcript_id "TCONS_00000729"; exon_number "2"; gene_name "AAEL014125"; oId "CUFF.342.1"; nearest_ref "AAEL014125-RA"; class_code "j"; tss_id "TSS567";
supercont1.1011	Cufflinks	exon	166814	167243	.	+	.	gene_id "XLOC_000433"; transcript_id "TCONS_00000729"; exon_number "3"; gene_name "AAEL014125"; oId "CUFF.342.1"; nearest_ref "AAEL014125-RA"; class_code "j"; tss_id "TSS567";
supercont1.1011	Cufflinks	exon	174229	176890	.	+	.	gene_id "XLOC_000433"; transcript_id "TCONS_00000729"; exon_number "4"; gene_name "AAEL014125"; oId "CUFF.342.1"; nearest_ref "AAEL014125-RA"; class_code "j"; tss_id "TSS567";
supercont1.1011	Cufflinks	exon	166215	166383	.	+	.	gene_id "XLOC_000433"; transcript_id "TCONS_00000730"; exon_number "1"; gene_name "AAEL014125"; oId "AAEL014125-RA"; nearest_ref "AAEL014125-RA"; class_code "="; tss_id "TSS568";
supercont1.1011	Cufflinks	exon	166814	167243	.	+	.	gene_id "XLOC_000433"; transcript_id "TCONS_00000730"; exon_number "2"; gene_name "AAEL014125"; oId "AAEL014125-RA"; nearest_ref "AAEL014125-RA"; class_code "="; tss_id "TSS568";
supercont1.1011	Cufflinks	exon	174229	174541	.	+	.	gene_id "XLOC_000433"; transcript_id "TCONS_00000730"; exon_number "3"; gene_name "AAEL014125"; oId "AAEL014125-RA"; nearest_ref "AAEL014125-RA"; class_code "="; tss_id "TSS568";
supercont1.1011	Cufflinks	exon	166215	166383	.	+	.	gene_id "XLOC_000433"; transcript_id "TCONS_00000731"; exon_number "1"; gene_name "AAEL014125"; oId "CUFF.342.3"; nearest_ref "AAEL014125-RA"; class_code "="; tss_id "TSS568";
supercont1.1011	Cufflinks	exon	166814	167243	.	+	.	gene_id "XLOC_000433"; transcript_id "TCONS_00000731"; exon_number "2"; gene_name "AAEL014125"; oId "CUFF.342.3"; nearest_ref "AAEL014125-RA"; class_code "="; tss_id "TSS568";
supercont1.1011	Cufflinks	exon	174229	176890	.	+	.	gene_id "XLOC_000433"; transcript_id "TCONS_00000731"; exon_number "3"; gene_name "AAEL014125"; oId "CUFF.342.3"; nearest_ref "AAEL014125-RA"; class_code "="; tss_id "TSS568";
supercont1.1011	Cufflinks	exon	174269	174354	.	+	.	gene_id "XLOC_000433"; transcript_id "TCONS_00000733"; exon_number "1"; gene_name "AAEL017715"; oId "AAEL017715-RA"; contained_in "TCONS_00000729"; nearest_ref "AAEL017715-RA"; class_code "="; tss_id "TSS570";
supercont1.1019	Cufflinks	exon	255423	256658	.	-	.	gene_id "XLOC_000482"; transcript_id "TCONS_00000815"; exon_number "1"; gene_name "AAEL017062"; oId "CUFF.380.1"; nearest_ref "AAEL017062-RA"; class_code "j"; tss_id "TSS636";
supercont1.1019	Cufflinks	exon	282363	282467	.	-	.	gene_id "XLOC_000482"; transcript_id "TCONS_00000815"; exon_number "2"; gene_name "AAEL017062"; oId "CUFF.380.1"; nearest_ref "AAEL017062-RA"; class_code "j"; tss_id "TSS636";
supercont1.1019	Cufflinks	exon	282528	282644	.	-	.	gene_id "XLOC_000482"; transcript_id "TCONS_00000815"; exon_number "3"; gene_name "AAEL017062"; oId "CUFF.380.1"; nearest_ref "AAEL017062-RA"; class_code "j"; tss_id "TSS636";
supercont1.1019	Cufflinks	exon	283234	283462	.	-	.	gene_id "XLOC_000482"; transcript_id "TCONS_00000815"; exon_number "4"; gene_name "AAEL017062"; oId "CUFF.380.1"; nearest_ref "AAEL017062-RA"; class_code "j"; tss_id "TSS636";
supercont1.1019	Cufflinks	exon	255435	256643	.	-	.	gene_id "XLOC_000482"; transcript_id "TCONS_00000816"; exon_number "1"; gene_name "AAEL014150"; oId "AAEL014150-RA"; contained_in "TCONS_00000815"; nearest_ref "AAEL014150-RA"; class_code "="; tss_id "TSS637";
supercont1.1019	Cufflinks	exon	272186	272578	.	-	.	gene_id "XLOC_000482"; transcript_id "TCONS_00000817"; exon_number "1"; gene_name "AAEL017062"; oId "CUFF.380.3"; nearest_ref "AAEL017062-RA"; class_code "j"; tss_id "TSS636";
supercont1.1019	Cufflinks	exon	272638	273030	.	-	.	gene_id "XLOC_000482"; transcript_id "TCONS_00000817"; exon_number "2"; gene_name "AAEL017062"; oId "CUFF.380.3"; nearest_ref "AAEL017062-RA"; class_code "j"; tss_id "TSS636";
supercont1.1019	Cufflinks	exon	282363	282467	.	-	.	gene_id "XLOC_000482"; transcript_id "TCONS_00000817"; exon_number "3"; gene_name "AAEL017062"; oId "CUFF.380.3"; nearest_ref "AAEL017062-RA"; class_code "j"; tss_id "TSS636";
supercont1.1019	Cufflinks	exon	282528	282644	.	-	.	gene_id "XLOC_000482"; transcript_id "TCONS_00000817"; exon_number "4"; gene_name "AAEL017062"; oId "CUFF.380.3"; nearest_ref "AAEL017062-RA"; class_code "j"; tss_id "TSS636";
supercont1.1019	Cufflinks	exon	283234	283462	.	-	.	gene_id "XLOC_000482"; transcript_id "TCONS_00000817"; exon_number "5"; gene_name "AAEL017062"; oId "CUFF.380.3"; nearest_ref "AAEL017062-RA"; class_code "j"; tss_id "TSS636";
supercont1.1019	Cufflinks	exon	280140	280346	.	-	.	gene_id "XLOC_000482"; transcript_id "TCONS_00000818"; exon_number "1"; gene_name "AAEL017062"; oId "AAEL017062-RA"; nearest_ref "AAEL017062-RA"; class_code "="; tss_id "TSS638";
supercont1.1019	Cufflinks	exon	282363	282467	.	-	.	gene_id "XLOC_000482"; transcript_id "TCONS_00000818"; exon_number "2"; gene_name "AAEL017062"; oId "AAEL017062-RA"; nearest_ref "AAEL017062-RA"; class_code "="; tss_id "TSS638";
supercont1.1019	Cufflinks	exon	282528	282644	.	-	.	gene_id "XLOC_000482"; transcript_id "TCONS_00000818"; exon_number "3"; gene_name "AAEL017062"; oId "AAEL017062-RA"; nearest_ref "AAEL017062-RA"; class_code "="; tss_id "TSS638";
supercont1.1019	Cufflinks	exon	286632	286718	.	-	.	gene_id "XLOC_000482"; transcript_id "TCONS_00000818"; exon_number "4"; gene_name "AAEL017062"; oId "AAEL017062-RA"; nearest_ref "AAEL017062-RA"; class_code "="; tss_id "TSS638";
supercont1.102	Cufflinks	exon	1394602	1394928	.	+	.	gene_id "XLOC_000493"; transcript_id "TCONS_00000834"; exon_number "1"; gene_name "AAEL003974"; oId "CUFF.395.1"; nearest_ref "AAEL003974-RA"; class_code "j"; tss_id "TSS651";
supercont1.102	Cufflinks	exon	1409485	1410162	.	+	.	gene_id "XLOC_000493"; transcript_id "TCONS_00000834"; exon_number "2"; gene_name "AAEL003974"; oId "CUFF.395.1"; nearest_ref "AAEL003974-RA"; class_code "j"; tss_id "TSS651";
supercont1.102	Cufflinks	exon	1410223	1412991	.	+	.	gene_id "XLOC_000493"; transcript_id "TCONS_00000834"; exon_number "3"; gene_name "AAEL003974"; oId "CUFF.395.1"; nearest_ref "AAEL003974-RA"; class_code "j"; tss_id "TSS651";
supercont1.102	Cufflinks	exon	1394839	1394928	.	+	.	gene_id "XLOC_000493"; transcript_id "TCONS_00000835"; exon_number "1"; gene_name "AAEL003962"; oId "AAEL003962-RA"; nearest_ref "AAEL003962-RA"; class_code "="; tss_id "TSS652";
supercont1.102	Cufflinks	exon	1408089	1408721	.	+	.	gene_id "XLOC_000493"; transcript_id "TCONS_00000835"; exon_number "2"; gene_name "AAEL003962"; oId "AAEL003962-RA"; nearest_ref "AAEL003962-RA"; class_code "="; tss_id "TSS652";
supercont1.102	Cufflinks	exon	1408954	1408971	.	+	.	gene_id "XLOC_000493"; transcript_id "TCONS_00000836"; exon_number "1"; gene_name "AAEL003974"; oId "AAEL003974-RA"; nearest_ref "AAEL003974-RA"; class_code "="; tss_id "TSS653";
supercont1.102	Cufflinks	exon	1409485	1410162	.	+	.	gene_id "XLOC_000493"; transcript_id "TCONS_00000836"; exon_number "2"; gene_name "AAEL003974"; oId "AAEL003974-RA"; nearest_ref "AAEL003974-RA"; class_code "="; tss_id "TSS653";
supercont1.102	Cufflinks	exon	1410223	1410462	.	+	.	gene_id "XLOC_000493"; transcript_id "TCONS_00000836"; exon_number "3"; gene_name "AAEL003974"; oId "AAEL003974-RA"; nearest_ref "AAEL003974-RA"; class_code "="; tss_id "TSS653";
supercont1.102	Cufflinks	exon	1410463	1411341	.	+	.	gene_id "XLOC_000493"; transcript_id "TCONS_00000837"; exon_number "1"; gene_name "AAEL003951"; oId "AAEL003951-RA"; contained_in "TCONS_00000834"; nearest_ref "AAEL003951-RA"; class_code "="; tss_id "TSS654";
supercont1.102	Cufflinks	exon	1504269	1504276	.	-	.	gene_id "XLOC_000653"; transcript_id "TCONS_00001048"; exon_number "1"; gene_name "AAEL003965"; oId "CUFF.400.1"; nearest_ref "AAEL003965-RA"; class_code "j"; tss_id "TSS834";
supercont1.102	Cufflinks	exon	1516978	1518492	.	-	.	gene_id "XLOC_000653"; transcript_id "TCONS_00001048"; exon_number "2"; gene_name "AAEL003965"; oId "CUFF.400.1"; nearest_ref "AAEL003965-RA"; class_code "j"; tss_id "TSS834";
supercont1.102	Cufflinks	exon	1534907	1535334	.	-	.	gene_id "XLOC_000653"; transcript_id "TCONS_00001048"; exon_number "3"; gene_name "AAEL003965"; oId "CUFF.400.1"; nearest_ref "AAEL003965-RA"; class_code "j"; tss_id "TSS834";
supercont1.102	Cufflinks	exon	1515056	1515326	.	-	.	gene_id "XLOC_000653"; transcript_id "TCONS_00001049"; exon_number "1"; gene_name "AAEL003965"; oId "CUFF.400.2"; nearest_ref "AAEL003965-RA"; class_code "j"; tss_id "TSS834";
supercont1.102	Cufflinks	exon	1515714	1516040	.	-	.	gene_id "XLOC_000653"; transcript_id "TCONS_00001049"; exon_number "2"; gene_name "AAEL003965"; oId "CUFF.400.2"; nearest_ref "AAEL003965-RA"; class_code "j"; tss_id "TSS834";
supercont1.102	Cufflinks	exon	1516283	1516640	.	-	.	gene_id "XLOC_000653"; transcript_id "TCONS_00001049"; exon_number "3"; gene_name "AAEL003965"; oId "CUFF.400.2"; nearest_ref "AAEL003965-RA"; class_code "j"; tss_id "TSS834";
supercont1.102	Cufflinks	exon	1516978	1518489	.	-	.	gene_id "XLOC_000653"; transcript_id "TCONS_00001049"; exon_number "4"; gene_name "AAEL003965"; oId "CUFF.400.2"; nearest_ref "AAEL003965-RA"; class_code "j"; tss_id "TSS834";
supercont1.102	Cufflinks	exon	1534907	1535264	.	-	.	gene_id "XLOC_000653"; transcript_id "TCONS_00001049"; exon_number "5"; gene_name "AAEL003965"; oId "CUFF.400.2"; nearest_ref "AAEL003965-RA"; class_code "j"; tss_id "TSS834";
supercont1.102	Cufflinks	exon	1515056	1515326	.	-	.	gene_id "XLOC_000653"; transcript_id "TCONS_00001050"; exon_number "1"; gene_name "AAEL003965"; oId "CUFF.400.3"; nearest_ref "AAEL003965-RA"; class_code "j"; tss_id "TSS834";
supercont1.102	Cufflinks	exon	1515714	1516040	.	-	.	gene_id "XLOC_000653"; transcript_id "TCONS_00001050"; exon_number "2"; gene_name "AAEL003965"; oId "CUFF.400.3"; nearest_ref "AAEL003965-RA"; class_code "j"; tss_id "TSS834";
supercont1.102	Cufflinks	exon	1516283	1516640	.	-	.	gene_id "XLOC_000653"; transcript_id "TCONS_00001050"; exon_number "3"; gene_name "AAEL003965"; oId "CUFF.400.3"; nearest_ref "AAEL003965-RA"; class_code "j"; tss_id "TSS834";
supercont1.102	Cufflinks	exon	1516778	1516819	.	-	.	gene_id "XLOC_000653"; transcript_id "TCONS_00001050"; exon_number "4"; gene_name "AAEL003965"; oId "CUFF.400.3"; nearest_ref "AAEL003965-RA"; class_code "j"; tss_id "TSS834";
supercont1.102	Cufflinks	exon	1516978	1518492	.	-	.	gene_id "XLOC_000653"; transcript_id "TCONS_00001050"; exon_number "5"; gene_name "AAEL003965"; oId "CUFF.400.3"; nearest_ref "AAEL003965-RA"; class_code "j"; tss_id "TSS834";
supercont1.102	Cufflinks	exon	1534907	1535307	.	-	.	gene_id "XLOC_000653"; transcript_id "TCONS_00001050"; exon_number "6"; gene_name "AAEL003965"; oId "CUFF.400.3"; nearest_ref "AAEL003965-RA"; class_code "j"; tss_id "TSS834";
supercont1.102	Cufflinks	exon	1515056	1515326	.	-	.	gene_id "XLOC_000653"; transcript_id "TCONS_00001051"; exon_number "1"; gene_name "AAEL003965"; oId "CUFF.400.4"; nearest_ref "AAEL003965-RA"; class_code "j"; tss_id "TSS834";
supercont1.102	Cufflinks	exon	1515714	1516040	.	-	.	gene_id "XLOC_000653"; transcript_id "TCONS_00001051"; exon_number "2"; gene_name "AAEL003965"; oId "CUFF.400.4"; nearest_ref "AAEL003965-RA"; class_code "j"; tss_id "TSS834";
supercont1.102	Cufflinks	exon	1516271	1516640	.	-	.	gene_id "XLOC_000653"; transcript_id "TCONS_00001051"; exon_number "3"; gene_name "AAEL003965"; oId "CUFF.400.4"; nearest_ref "AAEL003965-RA"; class_code "j"; tss_id "TSS834";
supercont1.102	Cufflinks	exon	1516978	1518492	.	-	.	gene_id "XLOC_000653"; transcript_id "TCONS_00001051"; exon_number "4"; gene_name "AAEL003965"; oId "CUFF.400.4"; nearest_ref "AAEL003965-RA"; class_code "j"; tss_id "TSS834";
supercont1.102	Cufflinks	exon	1534907	1535423	.	-	.	gene_id "XLOC_000653"; transcript_id "TCONS_00001051"; exon_number "5"; gene_name "AAEL003965"; oId "CUFF.400.4"; nearest_ref "AAEL003965-RA"; class_code "j"; tss_id "TSS834";
supercont1.102	Cufflinks	exon	1515056	1515326	.	-	.	gene_id "XLOC_000653"; transcript_id "TCONS_00001052"; exon_number "1"; gene_name "AAEL003952"; oId "CUFF.400.5"; nearest_ref "AAEL003952-RA"; class_code "j"; tss_id "TSS835";
supercont1.102	Cufflinks	exon	1573194	1573520	.	-	.	gene_id "XLOC_000653"; transcript_id "TCONS_00001052"; exon_number "2"; gene_name "AAEL003952"; oId "CUFF.400.5"; nearest_ref "AAEL003952-RA"; class_code "j"; tss_id "TSS835";
supercont1.102	Cufflinks	exon	1601130	1601271	.	-	.	gene_id "XLOC_000653"; transcript_id "TCONS_00001052"; exon_number "3"; gene_name "AAEL003952"; oId "CUFF.400.5"; nearest_ref "AAEL003952-RA"; class_code "j"; tss_id "TSS835";
supercont1.102	Cufflinks	exon	1610080	1610937	.	-	.	gene_id "XLOC_000653"; transcript_id "TCONS_00001052"; exon_number "4"; gene_name "AAEL003952"; oId "CUFF.400.5"; nearest_ref "AAEL003952-RA"; class_code "j"; tss_id "TSS835";
supercont1.102	Cufflinks	exon	1611545	1612216	.	-	.	gene_id "XLOC_000653"; transcript_id "TCONS_00001052"; exon_number "5"; gene_name "AAEL003952"; oId "CUFF.400.5"; nearest_ref "AAEL003952-RA"; class_code "j"; tss_id "TSS835";
supercont1.102	Cufflinks	exon	1664330	1664488	.	-	.	gene_id "XLOC_000653"; transcript_id "TCONS_00001052"; exon_number "6"; gene_name "AAEL003952"; oId "CUFF.400.5"; nearest_ref "AAEL003952-RA"; class_code "j"; tss_id "TSS835";
supercont1.102	Cufflinks	exon	1664574	1664662	.	-	.	gene_id "XLOC_000653"; transcript_id "TCONS_00001052"; exon_number "7"; gene_name "AAEL003952"; oId "CUFF.400.5"; nearest_ref "AAEL003952-RA"; class_code "j"; tss_id "TSS835";
supercont1.102	Cufflinks	exon	1688573	1688702	.	-	.	gene_id "XLOC_000653"; transcript_id "TCONS_00001052"; exon_number "8"; gene_name "AAEL003952"; oId "CUFF.400.5"; nearest_ref "AAEL003952-RA"; class_code "j"; tss_id "TSS835";
supercont1.102	Cufflinks	exon	1515056	1515326	.	-	.	gene_id "XLOC_000653"; transcript_id "TCONS_00001053"; exon_number "1"; gene_name "AAEL003952"; oId "CUFF.400.7"; nearest_ref "AAEL003952-RA"; class_code "j"; tss_id "TSS836";
supercont1.102	Cufflinks	exon	1573194	1573520	.	-	.	gene_id "XLOC_000653"; transcript_id "TCONS_00001053"; exon_number "2"; gene_name "AAEL003952"; oId "CUFF.400.7"; nearest_ref "AAEL003952-RA"; class_code "j"; tss_id "TSS836";
supercont1.102	Cufflinks	exon	1599284	1599526	.	-	.	gene_id "XLOC_000653"; transcript_id "TCONS_00001053"; exon_number "3"; gene_name "AAEL003952"; oId "CUFF.400.7"; nearest_ref "AAEL003952-RA"; class_code "j"; tss_id "TSS836";
supercont1.102	Cufflinks	exon	1601130	1601271	.	-	.	gene_id "XLOC_000653"; transcript_id "TCONS_00001053"; exon_number "4"; gene_name "AAEL003952"; oId "CUFF.400.7"; nearest_ref "AAEL003952-RA"; class_code "j"; tss_id "TSS836";
supercont1.102	Cufflinks	exon	1610080	1610937	.	-	.	gene_id "XLOC_000653"; transcript_id "TCONS_00001053"; exon_number "5"; gene_name "AAEL003952"; oId "CUFF.400.7"; nearest_ref "AAEL003952-RA"; class_code "j"; tss_id "TSS836";
supercont1.102	Cufflinks	exon	1611545	1612216	.	-	.	gene_id "XLOC_000653"; transcript_id "TCONS_00001053"; exon_number "6"; gene_name "AAEL003952"; oId "CUFF.400.7"; nearest_ref "AAEL003952-RA"; class_code "j"; tss_id "TSS836";
supercont1.102	Cufflinks	exon	1692721	1693923	.	-	.	gene_id "XLOC_000653"; transcript_id "TCONS_00001053"; exon_number "7"; gene_name "AAEL003952"; oId "CUFF.400.7"; nearest_ref "AAEL003952-RA"; class_code "j"; tss_id "TSS836";
supercont1.102	Cufflinks	exon	1515056	1515326	.	-	.	gene_id "XLOC_000653"; transcript_id "TCONS_00001054"; exon_number "1"; gene_name "AAEL003952"; oId "CUFF.400.6"; nearest_ref "AAEL003952-RA"; class_code "j"; tss_id "TSS836";
supercont1.102	Cufflinks	exon	1573194	1573520	.	-	.	gene_id "XLOC_000653"; transcript_id "TCONS_00001054"; exon_number "2"; gene_name "AAEL003952"; oId "CUFF.400.6"; nearest_ref "AAEL003952-RA"; class_code "j"; tss_id "TSS836";
supercont1.102	Cufflinks	exon	1601130	1601271	.	-	.	gene_id "XLOC_000653"; transcript_id "TCONS_00001054"; exon_number "3"; gene_name "AAEL003952"; oId "CUFF.400.6"; nearest_ref "AAEL003952-RA"; class_code "j"; tss_id "TSS836";
supercont1.102	Cufflinks	exon	1610080	1610937	.	-	.	gene_id "XLOC_000653"; transcript_id "TCONS_00001054"; exon_number "4"; gene_name "AAEL003952"; oId "CUFF.400.6"; nearest_ref "AAEL003952-RA"; class_code "j"; tss_id "TSS836";
supercont1.102	Cufflinks	exon	1611545	1612216	.	-	.	gene_id "XLOC_000653"; transcript_id "TCONS_00001054"; exon_number "5"; gene_name "AAEL003952"; oId "CUFF.400.6"; nearest_ref "AAEL003952-RA"; class_code "j"; tss_id "TSS836";
supercont1.102	Cufflinks	exon	1692721	1693975	.	-	.	gene_id "XLOC_000653"; transcript_id "TCONS_00001054"; exon_number "6"; gene_name "AAEL003952"; oId "CUFF.400.6"; nearest_ref "AAEL003952-RA"; class_code "j"; tss_id "TSS836";
supercont1.102	Cufflinks	exon	1515093	1515326	.	-	.	gene_id "XLOC_000653"; transcript_id "TCONS_00001055"; exon_number "1"; gene_name "AAEL003965"; oId "AAEL003965-RA"; nearest_ref "AAEL003965-RA"; class_code "="; tss_id "TSS837";
supercont1.102	Cufflinks	exon	1515714	1516040	.	-	.	gene_id "XLOC_000653"; transcript_id "TCONS_00001055"; exon_number "2"; gene_name "AAEL003965"; oId "AAEL003965-RA"; nearest_ref "AAEL003965-RA"; class_code "="; tss_id "TSS837";
supercont1.102	Cufflinks	exon	1516283	1516640	.	-	.	gene_id "XLOC_000653"; transcript_id "TCONS_00001055"; exon_number "3"; gene_name "AAEL003965"; oId "AAEL003965-RA"; nearest_ref "AAEL003965-RA"; class_code "="; tss_id "TSS837";
supercont1.102	Cufflinks	exon	1516978	1518492	.	-	.	gene_id "XLOC_000653"; transcript_id "TCONS_00001055"; exon_number "4"; gene_name "AAEL003965"; oId "AAEL003965-RA"; nearest_ref "AAEL003965-RA"; class_code "="; tss_id "TSS837";
supercont1.102	Cufflinks	exon	1534907	1535026	.	-	.	gene_id "XLOC_000653"; transcript_id "TCONS_00001055"; exon_number "5"; gene_name "AAEL003965"; oId "AAEL003965-RA"; nearest_ref "AAEL003965-RA"; class_code "="; tss_id "TSS837";
supercont1.102	Cufflinks	exon	1565848	1566565	.	-	.	gene_id "XLOC_000653"; transcript_id "TCONS_00001056"; exon_number "1"; gene_name "AAEL003952"; oId "CUFF.400.9"; nearest_ref "AAEL003952-RA"; class_code "j"; tss_id "TSS838";
supercont1.102	Cufflinks	exon	1573194	1573520	.	-	.	gene_id "XLOC_000653"; transcript_id "TCONS_00001056"; exon_number "2"; gene_name "AAEL003952"; oId "CUFF.400.9"; nearest_ref "AAEL003952-RA"; class_code "j"; tss_id "TSS838";
supercont1.102	Cufflinks	exon	1601130	1601271	.	-	.	gene_id "XLOC_000653"; transcript_id "TCONS_00001056"; exon_number "3"; gene_name "AAEL003952"; oId "CUFF.400.9"; nearest_ref "AAEL003952-RA"; class_code "j"; tss_id "TSS838";
supercont1.102	Cufflinks	exon	1601442	1601466	.	-	.	gene_id "XLOC_000653"; transcript_id "TCONS_00001056"; exon_number "4"; gene_name "AAEL003952"; oId "CUFF.400.9"; nearest_ref "AAEL003952-RA"; class_code "j"; tss_id "TSS838";
supercont1.102	Cufflinks	exon	1565848	1566565	.	-	.	gene_id "XLOC_000653"; transcript_id "TCONS_00001057"; exon_number "1"; gene_name "AAEL003952"; oId "CUFF.400.10"; nearest_ref "AAEL003952-RA"; class_code "j"; tss_id "TSS839";
supercont1.102	Cufflinks	exon	1573194	1573520	.	-	.	gene_id "XLOC_000653"; transcript_id "TCONS_00001057"; exon_number "2"; gene_name "AAEL003952"; oId "CUFF.400.10"; nearest_ref "AAEL003952-RA"; class_code "j"; tss_id "TSS839";
supercont1.102	Cufflinks	exon	1599284	1599526	.	-	.	gene_id "XLOC_000653"; transcript_id "TCONS_00001057"; exon_number "3"; gene_name "AAEL003952"; oId "CUFF.400.10"; nearest_ref "AAEL003952-RA"; class_code "j"; tss_id "TSS839";
supercont1.102	Cufflinks	exon	1601130	1601271	.	-	.	gene_id "XLOC_000653"; transcript_id "TCONS_00001057"; exon_number "4"; gene_name "AAEL003952"; oId "CUFF.400.10"; nearest_ref "AAEL003952-RA"; class_code "j"; tss_id "TSS839";
supercont1.102	Cufflinks	exon	1610080	1610937	.	-	.	gene_id "XLOC_000653"; transcript_id "TCONS_00001057"; exon_number "5"; gene_name "AAEL003952"; oId "CUFF.400.10"; nearest_ref "AAEL003952-RA"; class_code "j"; tss_id "TSS839";
supercont1.102	Cufflinks	exon	1611545	1612216	.	-	.	gene_id "XLOC_000653"; transcript_id "TCONS_00001057"; exon_number "6"; gene_name "AAEL003952"; oId "CUFF.400.10"; nearest_ref "AAEL003952-RA"; class_code "j"; tss_id "TSS839";
supercont1.102	Cufflinks	exon	1617843	1618142	.	-	.	gene_id "XLOC_000653"; transcript_id "TCONS_00001057"; exon_number "7"; gene_name "AAEL003952"; oId "CUFF.400.10"; nearest_ref "AAEL003952-RA"; class_code "j"; tss_id "TSS839";
supercont1.102	Cufflinks	exon	1565848	1566565	.	-	.	gene_id "XLOC_000653"; transcript_id "TCONS_00001058"; exon_number "1"; gene_name "AAEL003952"; oId "CUFF.400.16"; nearest_ref "AAEL003952-RA"; class_code "j"; tss_id "TSS840";
supercont1.102	Cufflinks	exon	1573194	1573520	.	-	.	gene_id "XLOC_000653"; transcript_id "TCONS_00001058"; exon_number "2"; gene_name "AAEL003952"; oId "CUFF.400.16"; nearest_ref "AAEL003952-RA"; class_code "j"; tss_id "TSS840";
supercont1.102	Cufflinks	exon	1599284	1599526	.	-	.	gene_id "XLOC_000653"; transcript_id "TCONS_00001058"; exon_number "3"; gene_name "AAEL003952"; oId "CUFF.400.16"; nearest_ref "AAEL003952-RA"; class_code "j"; tss_id "TSS840";
supercont1.102	Cufflinks	exon	1601130	1601271	.	-	.	gene_id "XLOC_000653"; transcript_id "TCONS_00001058"; exon_number "4"; gene_name "AAEL003952"; oId "CUFF.400.16"; nearest_ref "AAEL003952-RA"; class_code "j"; tss_id "TSS840";
supercont1.102	Cufflinks	exon	1610080	1610937	.	-	.	gene_id "XLOC_000653"; transcript_id "TCONS_00001058"; exon_number "5"; gene_name "AAEL003952"; oId "CUFF.400.16"; nearest_ref "AAEL003952-RA"; class_code "j"; tss_id "TSS840";
supercont1.102	Cufflinks	exon	1611545	1612216	.	-	.	gene_id "XLOC_000653"; transcript_id "TCONS_00001058"; exon_number "6"; gene_name "AAEL003952"; oId "CUFF.400.16"; nearest_ref "AAEL003952-RA"; class_code "j"; tss_id "TSS840";
supercont1.102	Cufflinks	exon	1631646	1631845	.	-	.	gene_id "XLOC_000653"; transcript_id "TCONS_00001058"; exon_number "7"; gene_name "AAEL003952"; oId "CUFF.400.16"; nearest_ref "AAEL003952-RA"; class_code "j"; tss_id "TSS840";
supercont1.102	Cufflinks	exon	1565848	1566565	.	-	.	gene_id "XLOC_000653"; transcript_id "TCONS_00001059"; exon_number "1"; gene_name "AAEL003952"; oId "CUFF.400.15"; nearest_ref "AAEL003952-RA"; class_code "j"; tss_id "TSS840";
supercont1.102	Cufflinks	exon	1573194	1573520	.	-	.	gene_id "XLOC_000653"; transcript_id "TCONS_00001059"; exon_number "2"; gene_name "AAEL003952"; oId "CUFF.400.15"; nearest_ref "AAEL003952-RA"; class_code "j"; tss_id "TSS840";
supercont1.102	Cufflinks	exon	1601130	1601271	.	-	.	gene_id "XLOC_000653"; transcript_id "TCONS_00001059"; exon_number "3"; gene_name "AAEL003952"; oId "CUFF.400.15"; nearest_ref "AAEL003952-RA"; class_code "j"; tss_id "TSS840";
supercont1.102	Cufflinks	exon	1610080	1610937	.	-	.	gene_id "XLOC_000653"; transcript_id "TCONS_00001059"; exon_number "4"; gene_name "AAEL003952"; oId "CUFF.400.15"; nearest_ref "AAEL003952-RA"; class_code "j"; tss_id "TSS840";
supercont1.102	Cufflinks	exon	1611545	1612216	.	-	.	gene_id "XLOC_000653"; transcript_id "TCONS_00001059"; exon_number "5"; gene_name "AAEL003952"; oId "CUFF.400.15"; nearest_ref "AAEL003952-RA"; class_code "j"; tss_id "TSS840";
supercont1.102	Cufflinks	exon	1631646	1631854	.	-	.	gene_id "XLOC_000653"; transcript_id "TCONS_00001059"; exon_number "6"; gene_name "AAEL003952"; oId "CUFF.400.15"; nearest_ref "AAEL003952-RA"; class_code "j"; tss_id "TSS840";
supercont1.102	Cufflinks	exon	1565848	1566565	.	-	.	gene_id "XLOC_000653"; transcript_id "TCONS_00001061"; exon_number "1"; gene_name "AAEL003952"; oId "CUFF.400.12"; nearest_ref "AAEL003952-RA"; class_code "j"; tss_id "TSS835";
supercont1.102	Cufflinks	exon	1573194	1573520	.	-	.	gene_id "XLOC_000653"; transcript_id "TCONS_00001061"; exon_number "2"; gene_name "AAEL003952"; oId "CUFF.400.12"; nearest_ref "AAEL003952-RA"; class_code "j"; tss_id "TSS835";
supercont1.102	Cufflinks	exon	1601130	1601271	.	-	.	gene_id "XLOC_000653"; transcript_id "TCONS_00001061"; exon_number "3"; gene_name "AAEL003952"; oId "CUFF.400.12"; nearest_ref "AAEL003952-RA"; class_code "j"; tss_id "TSS835";
supercont1.102	Cufflinks	exon	1610080	1610937	.	-	.	gene_id "XLOC_000653"; transcript_id "TCONS_00001061"; exon_number "4"; gene_name "AAEL003952"; oId "CUFF.400.12"; nearest_ref "AAEL003952-RA"; class_code "j"; tss_id "TSS835";
supercont1.102	Cufflinks	exon	1611545	1612216	.	-	.	gene_id "XLOC_000653"; transcript_id "TCONS_00001061"; exon_number "5"; gene_name "AAEL003952"; oId "CUFF.400.12"; nearest_ref "AAEL003952-RA"; class_code "j"; tss_id "TSS835";
supercont1.102	Cufflinks	exon	1664330	1664488	.	-	.	gene_id "XLOC_000653"; transcript_id "TCONS_00001061"; exon_number "6"; gene_name "AAEL003952"; oId "CUFF.400.12"; nearest_ref "AAEL003952-RA"; class_code "j"; tss_id "TSS835";
supercont1.102	Cufflinks	exon	1664574	1664662	.	-	.	gene_id "XLOC_000653"; transcript_id "TCONS_00001061"; exon_number "7"; gene_name "AAEL003952"; oId "CUFF.400.12"; nearest_ref "AAEL003952-RA"; class_code "j"; tss_id "TSS835";
supercont1.102	Cufflinks	exon	1688573	1688702	.	-	.	gene_id "XLOC_000653"; transcript_id "TCONS_00001061"; exon_number "8"; gene_name "AAEL003952"; oId "CUFF.400.12"; nearest_ref "AAEL003952-RA"; class_code "j"; tss_id "TSS835";
supercont1.102	Cufflinks	exon	1565848	1566565	.	-	.	gene_id "XLOC_000653"; transcript_id "TCONS_00001060"; exon_number "1"; gene_name "AAEL003952"; oId "CUFF.400.11"; nearest_ref "AAEL003952-RA"; class_code "j"; tss_id "TSS835";
supercont1.102	Cufflinks	exon	1573194	1573520	.	-	.	gene_id "XLOC_000653"; transcript_id "TCONS_00001060"; exon_number "2"; gene_name "AAEL003952"; oId "CUFF.400.11"; nearest_ref "AAEL003952-RA"; class_code "j"; tss_id "TSS835";
supercont1.102	Cufflinks	exon	1599284	1599526	.	-	.	gene_id "XLOC_000653"; transcript_id "TCONS_00001060"; exon_number "3"; gene_name "AAEL003952"; oId "CUFF.400.11"; nearest_ref "AAEL003952-RA"; class_code "j"; tss_id "TSS835";
supercont1.102	Cufflinks	exon	1601130	1601271	.	-	.	gene_id "XLOC_000653"; transcript_id "TCONS_00001060"; exon_number "4"; gene_name "AAEL003952"; oId "CUFF.400.11"; nearest_ref "AAEL003952-RA"; class_code "j"; tss_id "TSS835";
supercont1.102	Cufflinks	exon	1610080	1610937	.	-	.	gene_id "XLOC_000653"; transcript_id "TCONS_00001060"; exon_number "5"; gene_name "AAEL003952"; oId "CUFF.400.11"; nearest_ref "AAEL003952-RA"; class_code "j"; tss_id "TSS835";
supercont1.102	Cufflinks	exon	1611545	1612216	.	-	.	gene_id "XLOC_000653"; transcript_id "TCONS_00001060"; exon_number "6"; gene_name "AAEL003952"; oId "CUFF.400.11"; nearest_ref "AAEL003952-RA"; class_code "j"; tss_id "TSS835";
supercont1.102	Cufflinks	exon	1664330	1664488	.	-	.	gene_id "XLOC_000653"; transcript_id "TCONS_00001060"; exon_number "7"; gene_name "AAEL003952"; oId "CUFF.400.11"; nearest_ref "AAEL003952-RA"; class_code "j"; tss_id "TSS835";
supercont1.102	Cufflinks	exon	1664574	1664662	.	-	.	gene_id "XLOC_000653"; transcript_id "TCONS_00001060"; exon_number "8"; gene_name "AAEL003952"; oId "CUFF.400.11"; nearest_ref "AAEL003952-RA"; class_code "j"; tss_id "TSS835";
supercont1.102	Cufflinks	exon	1688573	1688702	.	-	.	gene_id "XLOC_000653"; transcript_id "TCONS_00001060"; exon_number "9"; gene_name "AAEL003952"; oId "CUFF.400.11"; nearest_ref "AAEL003952-RA"; class_code "j"; tss_id "TSS835";
supercont1.102	Cufflinks	exon	1565848	1566565	.	-	.	gene_id "XLOC_000653"; transcript_id "TCONS_00001062"; exon_number "1"; gene_name "AAEL003952"; oId "CUFF.400.14"; nearest_ref "AAEL003952-RA"; class_code "j"; tss_id "TSS836";
supercont1.102	Cufflinks	exon	1573194	1573520	.	-	.	gene_id "XLOC_000653"; transcript_id "TCONS_00001062"; exon_number "2"; gene_name "AAEL003952"; oId "CUFF.400.14"; nearest_ref "AAEL003952-RA"; class_code "j"; tss_id "TSS836";
supercont1.102	Cufflinks	exon	1599284	1599526	.	-	.	gene_id "XLOC_000653"; transcript_id "TCONS_00001062"; exon_number "3"; gene_name "AAEL003952"; oId "CUFF.400.14"; nearest_ref "AAEL003952-RA"; class_code "j"; tss_id "TSS836";
supercont1.102	Cufflinks	exon	1601130	1601271	.	-	.	gene_id "XLOC_000653"; transcript_id "TCONS_00001062"; exon_number "4"; gene_name "AAEL003952"; oId "CUFF.400.14"; nearest_ref "AAEL003952-RA"; class_code "j"; tss_id "TSS836";
supercont1.102	Cufflinks	exon	1610080	1610937	.	-	.	gene_id "XLOC_000653"; transcript_id "TCONS_00001062"; exon_number "5"; gene_name "AAEL003952"; oId "CUFF.400.14"; nearest_ref "AAEL003952-RA"; class_code "j"; tss_id "TSS836";
supercont1.102	Cufflinks	exon	1611545	1612216	.	-	.	gene_id "XLOC_000653"; transcript_id "TCONS_00001062"; exon_number "6"; gene_name "AAEL003952"; oId "CUFF.400.14"; nearest_ref "AAEL003952-RA"; class_code "j"; tss_id "TSS836";
supercont1.102	Cufflinks	exon	1692721	1692843	.	-	.	gene_id "XLOC_000653"; transcript_id "TCONS_00001062"; exon_number "7"; gene_name "AAEL003952"; oId "CUFF.400.14"; nearest_ref "AAEL003952-RA"; class_code "j"; tss_id "TSS836";
supercont1.102	Cufflinks	exon	1693812	1693923	.	-	.	gene_id "XLOC_000653"; transcript_id "TCONS_00001062"; exon_number "8"; gene_name "AAEL003952"; oId "CUFF.400.14"; nearest_ref "AAEL003952-RA"; class_code "j"; tss_id "TSS836";
supercont1.102	Cufflinks	exon	1565848	1566565	.	-	.	gene_id "XLOC_000653"; transcript_id "TCONS_00001063"; exon_number "1"; gene_name "AAEL003952"; oId "CUFF.400.17"; nearest_ref "AAEL003952-RA"; class_code "j"; tss_id "TSS836";
supercont1.102	Cufflinks	exon	1573194	1573520	.	-	.	gene_id "XLOC_000653"; transcript_id "TCONS_00001063"; exon_number "2"; gene_name "AAEL003952"; oId "CUFF.400.17"; nearest_ref "AAEL003952-RA"; class_code "j"; tss_id "TSS836";
supercont1.102	Cufflinks	exon	1601130	1601271	.	-	.	gene_id "XLOC_000653"; transcript_id "TCONS_00001063"; exon_number "3"; gene_name "AAEL003952"; oId "CUFF.400.17"; nearest_ref "AAEL003952-RA"; class_code "j"; tss_id "TSS836";
supercont1.102	Cufflinks	exon	1610080	1610714	.	-	.	gene_id "XLOC_000653"; transcript_id "TCONS_00001063"; exon_number "4"; gene_name "AAEL003952"; oId "CUFF.400.17"; nearest_ref "AAEL003952-RA"; class_code "j"; tss_id "TSS836";
supercont1.102	Cufflinks	exon	1610901	1610937	.	-	.	gene_id "XLOC_000653"; transcript_id "TCONS_00001063"; exon_number "5"; gene_name "AAEL003952"; oId "CUFF.400.17"; nearest_ref "AAEL003952-RA"; class_code "j"; tss_id "TSS836";
supercont1.102	Cufflinks	exon	1611545	1612216	.	-	.	gene_id "XLOC_000653"; transcript_id "TCONS_00001063"; exon_number "6"; gene_name "AAEL003952"; oId "CUFF.400.17"; nearest_ref "AAEL003952-RA"; class_code "j"; tss_id "TSS836";
supercont1.102	Cufflinks	exon	1692721	1693972	.	-	.	gene_id "XLOC_000653"; transcript_id "TCONS_00001063"; exon_number "7"; gene_name "AAEL003952"; oId "CUFF.400.17"; nearest_ref "AAEL003952-RA"; class_code "j"; tss_id "TSS836";
supercont1.102	Cufflinks	exon	1565848	1566565	.	-	.	gene_id "XLOC_000653"; transcript_id "TCONS_00001064"; exon_number "1"; gene_name "AAEL003952"; oId "CUFF.400.13"; nearest_ref "AAEL003952-RA"; class_code "j"; tss_id "TSS836";
supercont1.102	Cufflinks	exon	1573194	1573520	.	-	.	gene_id "XLOC_000653"; transcript_id "TCONS_00001064"; exon_number "2"; gene_name "AAEL003952"; oId "CUFF.400.13"; nearest_ref "AAEL003952-RA"; class_code "j"; tss_id "TSS836";
supercont1.102	Cufflinks	exon	1599284	1599526	.	-	.	gene_id "XLOC_000653"; transcript_id "TCONS_00001064"; exon_number "3"; gene_name "AAEL003952"; oId "CUFF.400.13"; nearest_ref "AAEL003952-RA"; class_code "j"; tss_id "TSS836";
supercont1.102	Cufflinks	exon	1601130	1601271	.	-	.	gene_id "XLOC_000653"; transcript_id "TCONS_00001064"; exon_number "4"; gene_name "AAEL003952"; oId "CUFF.400.13"; nearest_ref "AAEL003952-RA"; class_code "j"; tss_id "TSS836";
supercont1.102	Cufflinks	exon	1610080	1610937	.	-	.	gene_id "XLOC_000653"; transcript_id "TCONS_00001064"; exon_number "5"; gene_name "AAEL003952"; oId "CUFF.400.13"; nearest_ref "AAEL003952-RA"; class_code "j"; tss_id "TSS836";
supercont1.102	Cufflinks	exon	1611545	1612216	.	-	.	gene_id "XLOC_000653"; transcript_id "TCONS_00001064"; exon_number "6"; gene_name "AAEL003952"; oId "CUFF.400.13"; nearest_ref "AAEL003952-RA"; class_code "j"; tss_id "TSS836";
supercont1.102	Cufflinks	exon	1692721	1693980	.	-	.	gene_id "XLOC_000653"; transcript_id "TCONS_00001064"; exon_number "7"; gene_name "AAEL003952"; oId "CUFF.400.13"; nearest_ref "AAEL003952-RA"; class_code "j"; tss_id "TSS836";
supercont1.102	Cufflinks	exon	1566480	1566565	.	-	.	gene_id "XLOC_000653"; transcript_id "TCONS_00001065"; exon_number "1"; gene_name "AAEL003952"; oId "AAEL003952-RA"; nearest_ref "AAEL003952-RA"; class_code "="; tss_id "TSS839";
supercont1.102	Cufflinks	exon	1573194	1573520	.	-	.	gene_id "XLOC_000653"; transcript_id "TCONS_00001065"; exon_number "2"; gene_name "AAEL003952"; oId "AAEL003952-RA"; nearest_ref "AAEL003952-RA"; class_code "="; tss_id "TSS839";
supercont1.102	Cufflinks	exon	1601130	1601271	.	-	.	gene_id "XLOC_000653"; transcript_id "TCONS_00001065"; exon_number "3"; gene_name "AAEL003952"; oId "AAEL003952-RA"; nearest_ref "AAEL003952-RA"; class_code "="; tss_id "TSS839";
supercont1.102	Cufflinks	exon	1610080	1610937	.	-	.	gene_id "XLOC_000653"; transcript_id "TCONS_00001065"; exon_number "4"; gene_name "AAEL003952"; oId "AAEL003952-RA"; nearest_ref "AAEL003952-RA"; class_code "="; tss_id "TSS839";
supercont1.102	Cufflinks	exon	1611545	1612216	.	-	.	gene_id "XLOC_000653"; transcript_id "TCONS_00001065"; exon_number "5"; gene_name "AAEL003952"; oId "AAEL003952-RA"; nearest_ref "AAEL003952-RA"; class_code "="; tss_id "TSS839";
supercont1.102	Cufflinks	exon	1617843	1618142	.	-	.	gene_id "XLOC_000653"; transcript_id "TCONS_00001065"; exon_number "6"; gene_name "AAEL003952"; oId "AAEL003952-RA"; nearest_ref "AAEL003952-RA"; class_code "="; tss_id "TSS839";
supercont1.1020	Cufflinks	exon	280520	280578	.	+	.	gene_id "XLOC_000688"; transcript_id "TCONS_00001121"; exon_number "1"; gene_name "AAEL014157"; oId "CUFF.443.1"; nearest_ref "AAEL014157-RA"; class_code "j"; tss_id "TSS888";
supercont1.1020	Cufflinks	exon	280646	280769	.	+	.	gene_id "XLOC_000688"; transcript_id "TCONS_00001121"; exon_number "2"; gene_name "AAEL014157"; oId "CUFF.443.1"; nearest_ref "AAEL014157-RA"; class_code "j"; tss_id "TSS888";
supercont1.1020	Cufflinks	exon	280832	282838	.	+	.	gene_id "XLOC_000688"; transcript_id "TCONS_00001121"; exon_number "3"; gene_name "AAEL014157"; oId "CUFF.443.1"; nearest_ref "AAEL014157-RA"; class_code "j"; tss_id "TSS888";
supercont1.1020	Cufflinks	exon	280524	280572	.	+	.	gene_id "XLOC_000688"; transcript_id "TCONS_00001122"; exon_number "1"; gene_name "AAEL014157"; oId "CUFF.443.2"; nearest_ref "AAEL014157-RA"; class_code "j"; tss_id "TSS888";
supercont1.1020	Cufflinks	exon	280646	280769	.	+	.	gene_id "XLOC_000688"; transcript_id "TCONS_00001122"; exon_number "2"; gene_name "AAEL014157"; oId "CUFF.443.2"; nearest_ref "AAEL014157-RA"; class_code "j"; tss_id "TSS888";
supercont1.1020	Cufflinks	exon	280832	282838	.	+	.	gene_id "XLOC_000688"; transcript_id "TCONS_00001122"; exon_number "3"; gene_name "AAEL014157"; oId "CUFF.443.2"; nearest_ref "AAEL014157-RA"; class_code "j"; tss_id "TSS888";
supercont1.1020	Cufflinks	exon	280695	280769	.	+	.	gene_id "XLOC_000688"; transcript_id "TCONS_00001123"; exon_number "1"; gene_name "AAEL014157"; oId "AAEL014157-RA"; contained_in "TCONS_00001121"; nearest_ref "AAEL014157-RA"; class_code "="; tss_id "TSS889";
supercont1.1020	Cufflinks	exon	280832	280948	.	+	.	gene_id "XLOC_000688"; transcript_id "TCONS_00001123"; exon_number "2"; gene_name "AAEL014157"; oId "AAEL014157-RA"; contained_in "TCONS_00001121"; nearest_ref "AAEL014157-RA"; class_code "="; tss_id "TSS889";
supercont1.1020	Cufflinks	exon	280939	281337	.	+	.	gene_id "XLOC_000688"; transcript_id "TCONS_00001124"; exon_number "1"; gene_name "AAEL014153"; oId "AAEL014153-RA"; contained_in "TCONS_00001121"; nearest_ref "AAEL014153-RA"; class_code "="; tss_id "TSS890";
supercont1.1020	Cufflinks	exon	217594	218824	.	-	.	gene_id "XLOC_000694"; transcript_id "TCONS_00001137"; exon_number "1"; gene_name "AAEL014155"; oId "CUFF.442.3"; nearest_ref "AAEL014155-RA"; class_code "j"; tss_id "TSS899";
supercont1.1020	Cufflinks	exon	219351	219653	.	-	.	gene_id "XLOC_000694"; transcript_id "TCONS_00001137"; exon_number "2"; gene_name "AAEL014155"; oId "CUFF.442.3"; nearest_ref "AAEL014155-RA"; class_code "j"; tss_id "TSS899";
supercont1.1020	Cufflinks	exon	219712	220192	.	-	.	gene_id "XLOC_000694"; transcript_id "TCONS_00001137"; exon_number "3"; gene_name "AAEL014155"; oId "CUFF.442.3"; nearest_ref "AAEL014155-RA"; class_code "j"; tss_id "TSS899";
supercont1.1020	Cufflinks	exon	254584	254801	.	-	.	gene_id "XLOC_000694"; transcript_id "TCONS_00001137"; exon_number "4"; gene_name "AAEL014155"; oId "CUFF.442.3"; nearest_ref "AAEL014155-RA"; class_code "j"; tss_id "TSS899";
supercont1.1020	Cufflinks	exon	254871	254973	.	-	.	gene_id "XLOC_000694"; transcript_id "TCONS_00001137"; exon_number "5"; gene_name "AAEL014155"; oId "CUFF.442.3"; nearest_ref "AAEL014155-RA"; class_code "j"; tss_id "TSS899";
supercont1.1020	Cufflinks	exon	217594	218824	.	-	.	gene_id "XLOC_000694"; transcript_id "TCONS_00001138"; exon_number "1"; gene_name "AAEL014155"; oId "CUFF.442.1"; nearest_ref "AAEL014155-RA"; class_code "j"; tss_id "TSS900";
supercont1.1020	Cufflinks	exon	219351	219653	.	-	.	gene_id "XLOC_000694"; transcript_id "TCONS_00001138"; exon_number "2"; gene_name "AAEL014155"; oId "CUFF.442.1"; nearest_ref "AAEL014155-RA"; class_code "j"; tss_id "TSS900";
supercont1.1020	Cufflinks	exon	219712	220192	.	-	.	gene_id "XLOC_000694"; transcript_id "TCONS_00001138"; exon_number "3"; gene_name "AAEL014155"; oId "CUFF.442.1"; nearest_ref "AAEL014155-RA"; class_code "j"; tss_id "TSS900";
supercont1.1020	Cufflinks	exon	254584	254801	.	-	.	gene_id "XLOC_000694"; transcript_id "TCONS_00001138"; exon_number "4"; gene_name "AAEL014155"; oId "CUFF.442.1"; nearest_ref "AAEL014155-RA"; class_code "j"; tss_id "TSS900";
supercont1.1020	Cufflinks	exon	255994	256176	.	-	.	gene_id "XLOC_000694"; transcript_id "TCONS_00001138"; exon_number "5"; gene_name "AAEL014155"; oId "CUFF.442.1"; nearest_ref "AAEL014155-RA"; class_code "j"; tss_id "TSS900";
supercont1.1020	Cufflinks	exon	217594	218824	.	-	.	gene_id "XLOC_000694"; transcript_id "TCONS_00001139"; exon_number "1"; gene_name "AAEL014155"; oId "CUFF.442.4"; nearest_ref "AAEL014155-RA"; class_code "j"; tss_id "TSS901";
supercont1.1020	Cufflinks	exon	219351	219653	.	-	.	gene_id "XLOC_000694"; transcript_id "TCONS_00001139"; exon_number "2"; gene_name "AAEL014155"; oId "CUFF.442.4"; nearest_ref "AAEL014155-RA"; class_code "j"; tss_id "TSS901";
supercont1.1020	Cufflinks	exon	219712	220192	.	-	.	gene_id "XLOC_000694"; transcript_id "TCONS_00001139"; exon_number "3"; gene_name "AAEL014155"; oId "CUFF.442.4"; nearest_ref "AAEL014155-RA"; class_code "j"; tss_id "TSS901";
supercont1.1020	Cufflinks	exon	254584	254801	.	-	.	gene_id "XLOC_000694"; transcript_id "TCONS_00001139"; exon_number "4"; gene_name "AAEL014155"; oId "CUFF.442.4"; nearest_ref "AAEL014155-RA"; class_code "j"; tss_id "TSS901";
supercont1.1020	Cufflinks	exon	270846	271249	.	-	.	gene_id "XLOC_000694"; transcript_id "TCONS_00001139"; exon_number "5"; gene_name "AAEL014155"; oId "CUFF.442.4"; nearest_ref "AAEL014155-RA"; class_code "j"; tss_id "TSS901";
supercont1.1020	Cufflinks	exon	273653	273858	.	-	.	gene_id "XLOC_000694"; transcript_id "TCONS_00001139"; exon_number "6"; gene_name "AAEL014155"; oId "CUFF.442.4"; nearest_ref "AAEL014155-RA"; class_code "j"; tss_id "TSS901";
supercont1.1020	Cufflinks	exon	217594	218824	.	-	.	gene_id "XLOC_000694"; transcript_id "TCONS_00001140"; exon_number "1"; gene_name "AAEL014155"; oId "CUFF.442.2"; nearest_ref "AAEL014155-RA"; class_code "j"; tss_id "TSS901";
supercont1.1020	Cufflinks	exon	219351	219653	.	-	.	gene_id "XLOC_000694"; transcript_id "TCONS_00001140"; exon_number "2"; gene_name "AAEL014155"; oId "CUFF.442.2"; nearest_ref "AAEL014155-RA"; class_code "j"; tss_id "TSS901";
supercont1.1020	Cufflinks	exon	219712	220192	.	-	.	gene_id "XLOC_000694"; transcript_id "TCONS_00001140"; exon_number "3"; gene_name "AAEL014155"; oId "CUFF.442.2"; nearest_ref "AAEL014155-RA"; class_code "j"; tss_id "TSS901";
supercont1.1020	Cufflinks	exon	254584	254801	.	-	.	gene_id "XLOC_000694"; transcript_id "TCONS_00001140"; exon_number "4"; gene_name "AAEL014155"; oId "CUFF.442.2"; nearest_ref "AAEL014155-RA"; class_code "j"; tss_id "TSS901";
supercont1.1020	Cufflinks	exon	270846	271249	.	-	.	gene_id "XLOC_000694"; transcript_id "TCONS_00001140"; exon_number "5"; gene_name "AAEL014155"; oId "CUFF.442.2"; nearest_ref "AAEL014155-RA"; class_code "j"; tss_id "TSS901";
supercont1.1020	Cufflinks	exon	273668	273860	.	-	.	gene_id "XLOC_000694"; transcript_id "TCONS_00001140"; exon_number "6"; gene_name "AAEL014155"; oId "CUFF.442.2"; nearest_ref "AAEL014155-RA"; class_code "j"; tss_id "TSS901";
supercont1.1020	Cufflinks	exon	217733	218824	.	-	.	gene_id "XLOC_000694"; transcript_id "TCONS_00001141"; exon_number "1"; gene_name "AAEL014155"; oId "AAEL014155-RA"; contained_in "TCONS_00001137"; nearest_ref "AAEL014155-RA"; class_code "="; tss_id "TSS902";
supercont1.1020	Cufflinks	exon	219351	219653	.	-	.	gene_id "XLOC_000694"; transcript_id "TCONS_00001141"; exon_number "2"; gene_name "AAEL014155"; oId "AAEL014155-RA"; contained_in "TCONS_00001137"; nearest_ref "AAEL014155-RA"; class_code "="; tss_id "TSS902";
supercont1.1020	Cufflinks	exon	219712	220192	.	-	.	gene_id "XLOC_000694"; transcript_id "TCONS_00001141"; exon_number "3"; gene_name "AAEL014155"; oId "AAEL014155-RA"; contained_in "TCONS_00001137"; nearest_ref "AAEL014155-RA"; class_code "="; tss_id "TSS902";
supercont1.1020	Cufflinks	exon	228560	232735	.	-	.	gene_id "XLOC_000694"; transcript_id "TCONS_00001142"; exon_number "1"; gene_name "AAEL014158"; oId "CUFF.442.6"; nearest_ref "AAEL014158-RA"; class_code "j"; tss_id "TSS903";
supercont1.1020	Cufflinks	exon	254584	254801	.	-	.	gene_id "XLOC_000694"; transcript_id "TCONS_00001142"; exon_number "2"; gene_name "AAEL014158"; oId "CUFF.442.6"; nearest_ref "AAEL014158-RA"; class_code "j"; tss_id "TSS903";
supercont1.1020	Cufflinks	exon	254871	255145	.	-	.	gene_id "XLOC_000694"; transcript_id "TCONS_00001142"; exon_number "3"; gene_name "AAEL014158"; oId "CUFF.442.6"; nearest_ref "AAEL014158-RA"; class_code "j"; tss_id "TSS903";
supercont1.1020	Cufflinks	exon	228560	232735	.	-	.	gene_id "XLOC_000694"; transcript_id "TCONS_00001143"; exon_number "1"; gene_name "AAEL014158"; oId "CUFF.442.9"; nearest_ref "AAEL014158-RA"; class_code "j"; tss_id "TSS900";
supercont1.1020	Cufflinks	exon	254584	254801	.	-	.	gene_id "XLOC_000694"; transcript_id "TCONS_00001143"; exon_number "2"; gene_name "AAEL014158"; oId "CUFF.442.9"; nearest_ref "AAEL014158-RA"; class_code "j"; tss_id "TSS900";
supercont1.1020	Cufflinks	exon	255994	256180	.	-	.	gene_id "XLOC_000694"; transcript_id "TCONS_00001143"; exon_number "3"; gene_name "AAEL014158"; oId "CUFF.442.9"; nearest_ref "AAEL014158-RA"; class_code "j"; tss_id "TSS900";
supercont1.1020	Cufflinks	exon	228560	232735	.	-	.	gene_id "XLOC_000694"; transcript_id "TCONS_00001144"; exon_number "1"; gene_name "AAEL014158"; oId "CUFF.442.10"; nearest_ref "AAEL014158-RA"; class_code "j"; tss_id "TSS901";
supercont1.1020	Cufflinks	exon	254584	254801	.	-	.	gene_id "XLOC_000694"; transcript_id "TCONS_00001144"; exon_number "2"; gene_name "AAEL014158"; oId "CUFF.442.10"; nearest_ref "AAEL014158-RA"; class_code "j"; tss_id "TSS901";
supercont1.1020	Cufflinks	exon	273668	273858	.	-	.	gene_id "XLOC_000694"; transcript_id "TCONS_00001144"; exon_number "3"; gene_name "AAEL014158"; oId "CUFF.442.10"; nearest_ref "AAEL014158-RA"; class_code "j"; tss_id "TSS901";
supercont1.1020	Cufflinks	exon	228560	232735	.	-	.	gene_id "XLOC_000694"; transcript_id "TCONS_00001146"; exon_number "1"; gene_name "AAEL014158"; oId "CUFF.442.8"; nearest_ref "AAEL014158-RA"; class_code "j"; tss_id "TSS901";
supercont1.1020	Cufflinks	exon	254584	254801	.	-	.	gene_id "XLOC_000694"; transcript_id "TCONS_00001146"; exon_number "2"; gene_name "AAEL014158"; oId "CUFF.442.8"; nearest_ref "AAEL014158-RA"; class_code "j"; tss_id "TSS901";
supercont1.1020	Cufflinks	exon	270846	271249	.	-	.	gene_id "XLOC_000694"; transcript_id "TCONS_00001146"; exon_number "3"; gene_name "AAEL014158"; oId "CUFF.442.8"; nearest_ref "AAEL014158-RA"; class_code "j"; tss_id "TSS901";
supercont1.1020	Cufflinks	exon	273653	273860	.	-	.	gene_id "XLOC_000694"; transcript_id "TCONS_00001146"; exon_number "4"; gene_name "AAEL014158"; oId "CUFF.442.8"; nearest_ref "AAEL014158-RA"; class_code "j"; tss_id "TSS901";
supercont1.1020	Cufflinks	exon	228560	232735	.	-	.	gene_id "XLOC_000694"; transcript_id "TCONS_00001145"; exon_number "1"; gene_name "AAEL014158"; oId "CUFF.442.7"; nearest_ref "AAEL014158-RA"; class_code "j"; tss_id "TSS901";
supercont1.1020	Cufflinks	exon	254584	254801	.	-	.	gene_id "XLOC_000694"; transcript_id "TCONS_00001145"; exon_number "2"; gene_name "AAEL014158"; oId "CUFF.442.7"; nearest_ref "AAEL014158-RA"; class_code "j"; tss_id "TSS901";
supercont1.1020	Cufflinks	exon	270846	271249	.	-	.	gene_id "XLOC_000694"; transcript_id "TCONS_00001145"; exon_number "3"; gene_name "AAEL014158"; oId "CUFF.442.7"; nearest_ref "AAEL014158-RA"; class_code "j"; tss_id "TSS901";
supercont1.1020	Cufflinks	exon	273668	273860	.	-	.	gene_id "XLOC_000694"; transcript_id "TCONS_00001145"; exon_number "4"; gene_name "AAEL014158"; oId "CUFF.442.7"; nearest_ref "AAEL014158-RA"; class_code "j"; tss_id "TSS901";
supercont1.1020	Cufflinks	exon	231393	232535	.	-	.	gene_id "XLOC_000694"; transcript_id "TCONS_00001147"; exon_number "1"; gene_name "AAEL014160"; oId "AAEL014160-RA"; contained_in "TCONS_00001142"; nearest_ref "AAEL014160-RA"; class_code "="; tss_id "TSS904";
supercont1.1020	Cufflinks	exon	232715	232735	.	-	.	gene_id "XLOC_000694"; transcript_id "TCONS_00001148"; exon_number "1"; gene_name "AAEL014158"; oId "AAEL014158-RA"; contained_in "TCONS_00001146"; nearest_ref "AAEL014158-RA"; class_code "="; tss_id "TSS905";
supercont1.1020	Cufflinks	exon	254584	254801	.	-	.	gene_id "XLOC_000694"; transcript_id "TCONS_00001148"; exon_number "2"; gene_name "AAEL014158"; oId "AAEL014158-RA"; contained_in "TCONS_00001146"; nearest_ref "AAEL014158-RA"; class_code "="; tss_id "TSS905";
supercont1.1020	Cufflinks	exon	270846	270882	.	-	.	gene_id "XLOC_000694"; transcript_id "TCONS_00001148"; exon_number "3"; gene_name "AAEL014158"; oId "AAEL014158-RA"; contained_in "TCONS_00001146"; nearest_ref "AAEL014158-RA"; class_code "="; tss_id "TSS905";
supercont1.1023	Cufflinks	exon	4350	5049	.	+	.	gene_id "XLOC_000699"; transcript_id "TCONS_00001154"; exon_number "1"; gene_name "AAEL014164"; oId "CUFF.446.2"; nearest_ref "AAEL014164-RA"; class_code "j"; tss_id "TSS910";
supercont1.1023	Cufflinks	exon	15824	16398	.	+	.	gene_id "XLOC_000699"; transcript_id "TCONS_00001154"; exon_number "2"; gene_name "AAEL014164"; oId "CUFF.446.2"; nearest_ref "AAEL014164-RA"; class_code "j"; tss_id "TSS910";
supercont1.1023	Cufflinks	exon	51280	51416	.	+	.	gene_id "XLOC_000699"; transcript_id "TCONS_00001154"; exon_number "3"; gene_name "AAEL014164"; oId "CUFF.446.2"; nearest_ref "AAEL014164-RA"; class_code "j"; tss_id "TSS910";
supercont1.1023	Cufflinks	exon	79206	79370	.	+	.	gene_id "XLOC_000699"; transcript_id "TCONS_00001154"; exon_number "4"; gene_name "AAEL014164"; oId "CUFF.446.2"; nearest_ref "AAEL014164-RA"; class_code "j"; tss_id "TSS910";
supercont1.1023	Cufflinks	exon	79437	79591	.	+	.	gene_id "XLOC_000699"; transcript_id "TCONS_00001154"; exon_number "5"; gene_name "AAEL014164"; oId "CUFF.446.2"; nearest_ref "AAEL014164-RA"; class_code "j"; tss_id "TSS910";
supercont1.1023	Cufflinks	exon	93505	98724	.	+	.	gene_id "XLOC_000699"; transcript_id "TCONS_00001154"; exon_number "6"; gene_name "AAEL014164"; oId "CUFF.446.2"; nearest_ref "AAEL014164-RA"; class_code "j"; tss_id "TSS910";
supercont1.1023	Cufflinks	exon	4350	5043	.	+	.	gene_id "XLOC_000699"; transcript_id "TCONS_00001153"; exon_number "1"; gene_name "AAEL014164"; oId "CUFF.446.1"; nearest_ref "AAEL014164-RA"; class_code "j"; tss_id "TSS910";
supercont1.1023	Cufflinks	exon	15824	16398	.	+	.	gene_id "XLOC_000699"; transcript_id "TCONS_00001153"; exon_number "2"; gene_name "AAEL014164"; oId "CUFF.446.1"; nearest_ref "AAEL014164-RA"; class_code "j"; tss_id "TSS910";
supercont1.1023	Cufflinks	exon	51280	51416	.	+	.	gene_id "XLOC_000699"; transcript_id "TCONS_00001153"; exon_number "3"; gene_name "AAEL014164"; oId "CUFF.446.1"; nearest_ref "AAEL014164-RA"; class_code "j"; tss_id "TSS910";
supercont1.1023	Cufflinks	exon	79206	79370	.	+	.	gene_id "XLOC_000699"; transcript_id "TCONS_00001153"; exon_number "4"; gene_name "AAEL014164"; oId "CUFF.446.1"; nearest_ref "AAEL014164-RA"; class_code "j"; tss_id "TSS910";
supercont1.1023	Cufflinks	exon	79437	79591	.	+	.	gene_id "XLOC_000699"; transcript_id "TCONS_00001153"; exon_number "5"; gene_name "AAEL014164"; oId "CUFF.446.1"; nearest_ref "AAEL014164-RA"; class_code "j"; tss_id "TSS910";
supercont1.1023	Cufflinks	exon	93505	98724	.	+	.	gene_id "XLOC_000699"; transcript_id "TCONS_00001153"; exon_number "6"; gene_name "AAEL014164"; oId "CUFF.446.1"; nearest_ref "AAEL014164-RA"; class_code "j"; tss_id "TSS910";
supercont1.1023	Cufflinks	exon	4357	4471	.	+	.	gene_id "XLOC_000699"; transcript_id "TCONS_00001155"; exon_number "1"; gene_name "AAEL014164"; oId "CUFF.446.3"; nearest_ref "AAEL014164-RA"; class_code "j"; tss_id "TSS910";
supercont1.1023	Cufflinks	exon	15824	16398	.	+	.	gene_id "XLOC_000699"; transcript_id "TCONS_00001155"; exon_number "2"; gene_name "AAEL014164"; oId "CUFF.446.3"; nearest_ref "AAEL014164-RA"; class_code "j"; tss_id "TSS910";
supercont1.1023	Cufflinks	exon	51280	51416	.	+	.	gene_id "XLOC_000699"; transcript_id "TCONS_00001155"; exon_number "3"; gene_name "AAEL014164"; oId "CUFF.446.3"; nearest_ref "AAEL014164-RA"; class_code "j"; tss_id "TSS910";
supercont1.1023	Cufflinks	exon	79206	79370	.	+	.	gene_id "XLOC_000699"; transcript_id "TCONS_00001155"; exon_number "4"; gene_name "AAEL014164"; oId "CUFF.446.3"; nearest_ref "AAEL014164-RA"; class_code "j"; tss_id "TSS910";
supercont1.1023	Cufflinks	exon	79437	79591	.	+	.	gene_id "XLOC_000699"; transcript_id "TCONS_00001155"; exon_number "5"; gene_name "AAEL014164"; oId "CUFF.446.3"; nearest_ref "AAEL014164-RA"; class_code "j"; tss_id "TSS910";
supercont1.1023	Cufflinks	exon	93505	98724	.	+	.	gene_id "XLOC_000699"; transcript_id "TCONS_00001155"; exon_number "6"; gene_name "AAEL014164"; oId "CUFF.446.3"; nearest_ref "AAEL014164-RA"; class_code "j"; tss_id "TSS910";
supercont1.1023	Cufflinks	exon	16196	16398	.	+	.	gene_id "XLOC_000699"; transcript_id "TCONS_00001156"; exon_number "1"; gene_name "AAEL014164"; oId "AAEL014164-RA"; nearest_ref "AAEL014164-RA"; class_code "="; tss_id "TSS911";
supercont1.1023	Cufflinks	exon	51280	51416	.	+	.	gene_id "XLOC_000699"; transcript_id "TCONS_00001156"; exon_number "2"; gene_name "AAEL014164"; oId "AAEL014164-RA"; nearest_ref "AAEL014164-RA"; class_code "="; tss_id "TSS911";
supercont1.1023	Cufflinks	exon	79206	79370	.	+	.	gene_id "XLOC_000699"; transcript_id "TCONS_00001156"; exon_number "3"; gene_name "AAEL014164"; oId "AAEL014164-RA"; nearest_ref "AAEL014164-RA"; class_code "="; tss_id "TSS911";
supercont1.1023	Cufflinks	exon	79437	79591	.	+	.	gene_id "XLOC_000699"; transcript_id "TCONS_00001156"; exon_number "4"; gene_name "AAEL014164"; oId "AAEL014164-RA"; nearest_ref "AAEL014164-RA"; class_code "="; tss_id "TSS911";
supercont1.1023	Cufflinks	exon	80976	80978	.	+	.	gene_id "XLOC_000699"; transcript_id "TCONS_00001156"; exon_number "5"; gene_name "AAEL014164"; oId "AAEL014164-RA"; nearest_ref "AAEL014164-RA"; class_code "="; tss_id "TSS911";
supercont1.1023	Cufflinks	exon	58768	58914	.	+	.	gene_id "XLOC_000699"; transcript_id "TCONS_00001157"; exon_number "1"; gene_name "AAEL014164"; oId "CUFF.446.5"; nearest_ref "AAEL014164-RA"; class_code "j"; tss_id "TSS912";
supercont1.1023	Cufflinks	exon	79206	79370	.	+	.	gene_id "XLOC_000699"; transcript_id "TCONS_00001157"; exon_number "2"; gene_name "AAEL014164"; oId "CUFF.446.5"; nearest_ref "AAEL014164-RA"; class_code "j"; tss_id "TSS912";
supercont1.1023	Cufflinks	exon	79437	79591	.	+	.	gene_id "XLOC_000699"; transcript_id "TCONS_00001157"; exon_number "3"; gene_name "AAEL014164"; oId "CUFF.446.5"; nearest_ref "AAEL014164-RA"; class_code "j"; tss_id "TSS912";
supercont1.1023	Cufflinks	exon	93505	98724	.	+	.	gene_id "XLOC_000699"; transcript_id "TCONS_00001157"; exon_number "4"; gene_name "AAEL014164"; oId "CUFF.446.5"; nearest_ref "AAEL014164-RA"; class_code "j"; tss_id "TSS912";
supercont1.1023	Cufflinks	exon	79208	79370	.	+	.	gene_id "XLOC_000699"; transcript_id "TCONS_00001158"; exon_number "1"; gene_name "AAEL014165"; oId "AAEL014165-RA"; contained_in "TCONS_00001154"; nearest_ref "AAEL014165-RA"; class_code "="; tss_id "TSS913";
supercont1.1023	Cufflinks	exon	79437	79591	.	+	.	gene_id "XLOC_000699"; transcript_id "TCONS_00001158"; exon_number "2"; gene_name "AAEL014165"; oId "AAEL014165-RA"; contained_in "TCONS_00001154"; nearest_ref "AAEL014165-RA"; class_code "="; tss_id "TSS913";
supercont1.1023	Cufflinks	exon	93505	93585	.	+	.	gene_id "XLOC_000699"; transcript_id "TCONS_00001158"; exon_number "3"; gene_name "AAEL014165"; oId "AAEL014165-RA"; contained_in "TCONS_00001154"; nearest_ref "AAEL014165-RA"; class_code "="; tss_id "TSS913";
supercont1.1026	Cufflinks	exon	165629	165832	.	+	.	gene_id "XLOC_000716"; transcript_id "TCONS_00001190"; exon_number "1"; gene_name "AAEL014175"; oId "CUFF.461.1"; nearest_ref "AAEL014175-RA"; class_code "j"; tss_id "TSS933";
supercont1.1026	Cufflinks	exon	165964	166141	.	+	.	gene_id "XLOC_000716"; transcript_id "TCONS_00001190"; exon_number "2"; gene_name "AAEL014175"; oId "CUFF.461.1"; nearest_ref "AAEL014175-RA"; class_code "j"; tss_id "TSS933";
supercont1.1026	Cufflinks	exon	224659	225132	.	+	.	gene_id "XLOC_000716"; transcript_id "TCONS_00001190"; exon_number "3"; gene_name "AAEL014175"; oId "CUFF.461.1"; nearest_ref "AAEL014175-RA"; class_code "j"; tss_id "TSS933";
supercont1.1026	Cufflinks	exon	225725	226100	.	+	.	gene_id "XLOC_000716"; transcript_id "TCONS_00001190"; exon_number "4"; gene_name "AAEL014175"; oId "CUFF.461.1"; nearest_ref "AAEL014175-RA"; class_code "j"; tss_id "TSS933";
supercont1.1026	Cufflinks	exon	236797	237101	.	+	.	gene_id "XLOC_000716"; transcript_id "TCONS_00001190"; exon_number "5"; gene_name "AAEL014175"; oId "CUFF.461.1"; nearest_ref "AAEL014175-RA"; class_code "j"; tss_id "TSS933";
supercont1.1026	Cufflinks	exon	165634	166141	.	+	.	gene_id "XLOC_000716"; transcript_id "TCONS_00001192"; exon_number "1"; gene_name "AAEL014175"; oId "CUFF.461.3"; nearest_ref "AAEL014175-RA"; class_code "j"; tss_id "TSS933";
supercont1.1026	Cufflinks	exon	224659	225130	.	+	.	gene_id "XLOC_000716"; transcript_id "TCONS_00001192"; exon_number "2"; gene_name "AAEL014175"; oId "CUFF.461.3"; nearest_ref "AAEL014175-RA"; class_code "j"; tss_id "TSS933";
supercont1.1026	Cufflinks	exon	225722	226100	.	+	.	gene_id "XLOC_000716"; transcript_id "TCONS_00001192"; exon_number "3"; gene_name "AAEL014175"; oId "CUFF.461.3"; nearest_ref "AAEL014175-RA"; class_code "j"; tss_id "TSS933";
supercont1.1026	Cufflinks	exon	236797	237101	.	+	.	gene_id "XLOC_000716"; transcript_id "TCONS_00001192"; exon_number "4"; gene_name "AAEL014175"; oId "CUFF.461.3"; nearest_ref "AAEL014175-RA"; class_code "j"; tss_id "TSS933";
supercont1.1026	Cufflinks	exon	165634	166141	.	+	.	gene_id "XLOC_000716"; transcript_id "TCONS_00001191"; exon_number "1"; gene_name "AAEL014175"; oId "CUFF.461.2"; nearest_ref "AAEL014175-RA"; class_code "j"; tss_id "TSS933";
supercont1.1026	Cufflinks	exon	224659	225132	.	+	.	gene_id "XLOC_000716"; transcript_id "TCONS_00001191"; exon_number "2"; gene_name "AAEL014175"; oId "CUFF.461.2"; nearest_ref "AAEL014175-RA"; class_code "j"; tss_id "TSS933";
supercont1.1026	Cufflinks	exon	225722	226100	.	+	.	gene_id "XLOC_000716"; transcript_id "TCONS_00001191"; exon_number "3"; gene_name "AAEL014175"; oId "CUFF.461.2"; nearest_ref "AAEL014175-RA"; class_code "j"; tss_id "TSS933";
supercont1.1026	Cufflinks	exon	236797	237101	.	+	.	gene_id "XLOC_000716"; transcript_id "TCONS_00001191"; exon_number "4"; gene_name "AAEL014175"; oId "CUFF.461.2"; nearest_ref "AAEL014175-RA"; class_code "j"; tss_id "TSS933";
supercont1.1026	Cufflinks	exon	165637	165832	.	+	.	gene_id "XLOC_000716"; transcript_id "TCONS_00001193"; exon_number "1"; gene_name "AAEL014175"; oId "CUFF.461.4"; nearest_ref "AAEL014175-RA"; class_code "j"; tss_id "TSS933";
supercont1.1026	Cufflinks	exon	224659	225132	.	+	.	gene_id "XLOC_000716"; transcript_id "TCONS_00001193"; exon_number "2"; gene_name "AAEL014175"; oId "CUFF.461.4"; nearest_ref "AAEL014175-RA"; class_code "j"; tss_id "TSS933";
supercont1.1026	Cufflinks	exon	225725	226100	.	+	.	gene_id "XLOC_000716"; transcript_id "TCONS_00001193"; exon_number "3"; gene_name "AAEL014175"; oId "CUFF.461.4"; nearest_ref "AAEL014175-RA"; class_code "j"; tss_id "TSS933";
supercont1.1026	Cufflinks	exon	236797	237101	.	+	.	gene_id "XLOC_000716"; transcript_id "TCONS_00001193"; exon_number "4"; gene_name "AAEL014175"; oId "CUFF.461.4"; nearest_ref "AAEL014175-RA"; class_code "j"; tss_id "TSS933";
supercont1.1026	Cufflinks	exon	165647	165832	.	+	.	gene_id "XLOC_000716"; transcript_id "TCONS_00001194"; exon_number "1"; gene_name "AAEL014175"; oId "CUFF.461.5"; nearest_ref "AAEL014175-RA"; class_code "j"; tss_id "TSS933";
supercont1.1026	Cufflinks	exon	224659	225132	.	+	.	gene_id "XLOC_000716"; transcript_id "TCONS_00001194"; exon_number "2"; gene_name "AAEL014175"; oId "CUFF.461.5"; nearest_ref "AAEL014175-RA"; class_code "j"; tss_id "TSS933";
supercont1.1026	Cufflinks	exon	225722	226100	.	+	.	gene_id "XLOC_000716"; transcript_id "TCONS_00001194"; exon_number "3"; gene_name "AAEL014175"; oId "CUFF.461.5"; nearest_ref "AAEL014175-RA"; class_code "j"; tss_id "TSS933";
supercont1.1026	Cufflinks	exon	236797	237101	.	+	.	gene_id "XLOC_000716"; transcript_id "TCONS_00001194"; exon_number "4"; gene_name "AAEL014175"; oId "CUFF.461.5"; nearest_ref "AAEL014175-RA"; class_code "j"; tss_id "TSS933";
supercont1.1026	Cufflinks	exon	165941	166141	.	+	.	gene_id "XLOC_000716"; transcript_id "TCONS_00001195"; exon_number "1"; gene_name "AAEL014175"; oId "AAEL014175-RA"; nearest_ref "AAEL014175-RA"; class_code "="; tss_id "TSS934";
supercont1.1026	Cufflinks	exon	224659	224735	.	+	.	gene_id "XLOC_000716"; transcript_id "TCONS_00001195"; exon_number "2"; gene_name "AAEL014175"; oId "AAEL014175-RA"; nearest_ref "AAEL014175-RA"; class_code "="; tss_id "TSS934";
supercont1.1026	Cufflinks	exon	225725	225749	.	+	.	gene_id "XLOC_000716"; transcript_id "TCONS_00001195"; exon_number "3"; gene_name "AAEL014175"; oId "AAEL014175-RA"; nearest_ref "AAEL014175-RA"; class_code "="; tss_id "TSS934";
supercont1.1026	Cufflinks	exon	225905	226100	.	+	.	gene_id "XLOC_000716"; transcript_id "TCONS_00001196"; exon_number "1"; gene_name "AAEL014173"; oId "AAEL014173-RA"; contained_in "TCONS_00001190"; nearest_ref "AAEL014173-RA"; class_code "="; tss_id "TSS935";
supercont1.1026	Cufflinks	exon	236797	237101	.	+	.	gene_id "XLOC_000716"; transcript_id "TCONS_00001196"; exon_number "2"; gene_name "AAEL014173"; oId "AAEL014173-RA"; contained_in "TCONS_00001190"; nearest_ref "AAEL014173-RA"; class_code "="; tss_id "TSS935";
supercont1.1028	Cufflinks	exon	97541	97883	.	+	.	gene_id "XLOC_000726"; transcript_id "TCONS_00001209"; exon_number "1"; gene_name "AAEL017419"; oId "CUFF.469.1"; nearest_ref "AAEL017419-RA"; class_code "="; tss_id "TSS946";
supercont1.1028	Cufflinks	exon	98152	98469	.	+	.	gene_id "XLOC_000726"; transcript_id "TCONS_00001209"; exon_number "2"; gene_name "AAEL017419"; oId "CUFF.469.1"; nearest_ref "AAEL017419-RA"; class_code "="; tss_id "TSS946";
supercont1.1028	Cufflinks	exon	106887	111635	.	+	.	gene_id "XLOC_000726"; transcript_id "TCONS_00001209"; exon_number "3"; gene_name "AAEL017419"; oId "CUFF.469.1"; nearest_ref "AAEL017419-RA"; class_code "="; tss_id "TSS946";
supercont1.1028	Cufflinks	exon	97804	97883	.	+	.	gene_id "XLOC_000726"; transcript_id "TCONS_00001210"; exon_number "1"; gene_name "AAEL017419"; oId "AAEL017419-RA"; nearest_ref "AAEL017419-RA"; class_code "="; tss_id "TSS947";
supercont1.1028	Cufflinks	exon	98152	98469	.	+	.	gene_id "XLOC_000726"; transcript_id "TCONS_00001210"; exon_number "2"; gene_name "AAEL017419"; oId "AAEL017419-RA"; nearest_ref "AAEL017419-RA"; class_code "="; tss_id "TSS947";
supercont1.1028	Cufflinks	exon	106887	108150	.	+	.	gene_id "XLOC_000726"; transcript_id "TCONS_00001210"; exon_number "3"; gene_name "AAEL017419"; oId "AAEL017419-RA"; nearest_ref "AAEL017419-RA"; class_code "="; tss_id "TSS947";
supercont1.1028	Cufflinks	exon	107261	107890	.	+	.	gene_id "XLOC_000726"; transcript_id "TCONS_00001211"; exon_number "1"; gene_name "AAEL014185"; oId "AAEL014185-RA"; contained_in "TCONS_00001209"; nearest_ref "AAEL014185-RA"; class_code "="; tss_id "TSS948";
supercont1.1028	Cufflinks	exon	181464	181876	.	+	.	gene_id "XLOC_000729"; transcript_id "TCONS_00001215"; exon_number "1"; gene_name "AAEL014179"; oId "CUFF.471.1"; nearest_ref "AAEL014179-RA"; class_code "j"; tss_id "TSS951";
supercont1.1028	Cufflinks	exon	247182	247277	.	+	.	gene_id "XLOC_000729"; transcript_id "TCONS_00001215"; exon_number "2"; gene_name "AAEL014179"; oId "CUFF.471.1"; nearest_ref "AAEL014179-RA"; class_code "j"; tss_id "TSS951";
supercont1.1028	Cufflinks	exon	247335	247467	.	+	.	gene_id "XLOC_000729"; transcript_id "TCONS_00001215"; exon_number "3"; gene_name "AAEL014179"; oId "CUFF.471.1"; nearest_ref "AAEL014179-RA"; class_code "j"; tss_id "TSS951";
supercont1.1028	Cufflinks	exon	254623	254814	.	+	.	gene_id "XLOC_000729"; transcript_id "TCONS_00001215"; exon_number "4"; gene_name "AAEL014179"; oId "CUFF.471.1"; nearest_ref "AAEL014179-RA"; class_code "j"; tss_id "TSS951";
supercont1.1028	Cufflinks	exon	181724	181876	.	+	.	gene_id "XLOC_000729"; transcript_id "TCONS_00001216"; exon_number "1"; gene_name "AAEL014182"; oId "AAEL014182-RA"; nearest_ref "AAEL014182-RA"; class_code "="; tss_id "TSS952";
supercont1.1028	Cufflinks	exon	191954	191971	.	+	.	gene_id "XLOC_000729"; transcript_id "TCONS_00001216"; exon_number "2"; gene_name "AAEL014182"; oId "AAEL014182-RA"; nearest_ref "AAEL014182-RA"; class_code "="; tss_id "TSS952";
supercont1.1028	Cufflinks	exon	202935	203480	.	+	.	gene_id "XLOC_000729"; transcript_id "TCONS_00001217"; exon_number "1"; gene_name "AAEL014179"; oId "CUFF.471.3"; nearest_ref "AAEL014179-RA"; class_code "j"; tss_id "TSS953";
supercont1.1028	Cufflinks	exon	247182	247277	.	+	.	gene_id "XLOC_000729"; transcript_id "TCONS_00001217"; exon_number "2"; gene_name "AAEL014179"; oId "CUFF.471.3"; nearest_ref "AAEL014179-RA"; class_code "j"; tss_id "TSS953";
supercont1.1028	Cufflinks	exon	247335	247467	.	+	.	gene_id "XLOC_000729"; transcript_id "TCONS_00001217"; exon_number "3"; gene_name "AAEL014179"; oId "CUFF.471.3"; nearest_ref "AAEL014179-RA"; class_code "j"; tss_id "TSS953";
supercont1.1028	Cufflinks	exon	254623	254814	.	+	.	gene_id "XLOC_000729"; transcript_id "TCONS_00001217"; exon_number "4"; gene_name "AAEL014179"; oId "CUFF.471.3"; nearest_ref "AAEL014179-RA"; class_code "j"; tss_id "TSS953";
supercont1.1028	Cufflinks	exon	246655	246666	.	+	.	gene_id "XLOC_000729"; transcript_id "TCONS_00001218"; exon_number "1"; gene_name "AAEL014179"; oId "AAEL014179-RA"; nearest_ref "AAEL014179-RA"; class_code "="; tss_id "TSS954";
supercont1.1028	Cufflinks	exon	247182	247277	.	+	.	gene_id "XLOC_000729"; transcript_id "TCONS_00001218"; exon_number "2"; gene_name "AAEL014179"; oId "AAEL014179-RA"; nearest_ref "AAEL014179-RA"; class_code "="; tss_id "TSS954";
supercont1.1028	Cufflinks	exon	247335	247467	.	+	.	gene_id "XLOC_000729"; transcript_id "TCONS_00001218"; exon_number "3"; gene_name "AAEL014179"; oId "AAEL014179-RA"; nearest_ref "AAEL014179-RA"; class_code "="; tss_id "TSS954";
supercont1.1028	Cufflinks	exon	254623	254766	.	+	.	gene_id "XLOC_000729"; transcript_id "TCONS_00001218"; exon_number "4"; gene_name "AAEL014179"; oId "AAEL014179-RA"; nearest_ref "AAEL014179-RA"; class_code "="; tss_id "TSS954";
supercont1.1028	Cufflinks	exon	255822	255832	.	+	.	gene_id "XLOC_000729"; transcript_id "TCONS_00001218"; exon_number "5"; gene_name "AAEL014179"; oId "AAEL014179-RA"; nearest_ref "AAEL014179-RA"; class_code "="; tss_id "TSS954";
supercont1.1037	Cufflinks	exon	152834	154284	.	-	.	gene_id "XLOC_000803"; transcript_id "TCONS_00001330"; exon_number "1"; gene_name "AAEL014209"; oId "CUFF.527.3"; nearest_ref "AAEL014209-RA"; class_code "j"; tss_id "TSS1043";
supercont1.1037	Cufflinks	exon	174930	175075	.	-	.	gene_id "XLOC_000803"; transcript_id "TCONS_00001330"; exon_number "2"; gene_name "AAEL014209"; oId "CUFF.527.3"; nearest_ref "AAEL014209-RA"; class_code "j"; tss_id "TSS1043";
supercont1.1037	Cufflinks	exon	175145	175333	.	-	.	gene_id "XLOC_000803"; transcript_id "TCONS_00001330"; exon_number "3"; gene_name "AAEL014209"; oId "CUFF.527.3"; nearest_ref "AAEL014209-RA"; class_code "j"; tss_id "TSS1043";
supercont1.1037	Cufflinks	exon	175405	175501	.	-	.	gene_id "XLOC_000803"; transcript_id "TCONS_00001330"; exon_number "4"; gene_name "AAEL014209"; oId "CUFF.527.3"; nearest_ref "AAEL014209-RA"; class_code "j"; tss_id "TSS1043";
supercont1.1037	Cufflinks	exon	175561	175684	.	-	.	gene_id "XLOC_000803"; transcript_id "TCONS_00001330"; exon_number "5"; gene_name "AAEL014209"; oId "CUFF.527.3"; nearest_ref "AAEL014209-RA"; class_code "j"; tss_id "TSS1043";
supercont1.1037	Cufflinks	exon	176381	176746	.	-	.	gene_id "XLOC_000803"; transcript_id "TCONS_00001330"; exon_number "6"; gene_name "AAEL014209"; oId "CUFF.527.3"; nearest_ref "AAEL014209-RA"; class_code "j"; tss_id "TSS1043";
supercont1.1037	Cufflinks	exon	177555	177653	.	-	.	gene_id "XLOC_000803"; transcript_id "TCONS_00001330"; exon_number "7"; gene_name "AAEL014209"; oId "CUFF.527.3"; nearest_ref "AAEL014209-RA"; class_code "j"; tss_id "TSS1043";
supercont1.1037	Cufflinks	exon	177796	177911	.	-	.	gene_id "XLOC_000803"; transcript_id "TCONS_00001330"; exon_number "8"; gene_name "AAEL014209"; oId "CUFF.527.3"; nearest_ref "AAEL014209-RA"; class_code "j"; tss_id "TSS1043";
supercont1.1037	Cufflinks	exon	177978	178331	.	-	.	gene_id "XLOC_000803"; transcript_id "TCONS_00001330"; exon_number "9"; gene_name "AAEL014209"; oId "CUFF.527.3"; nearest_ref "AAEL014209-RA"; class_code "j"; tss_id "TSS1043";
supercont1.1037	Cufflinks	exon	193459	193661	.	-	.	gene_id "XLOC_000803"; transcript_id "TCONS_00001330"; exon_number "10"; gene_name "AAEL014209"; oId "CUFF.527.3"; nearest_ref "AAEL014209-RA"; class_code "j"; tss_id "TSS1043";
supercont1.1037	Cufflinks	exon	194097	194796	.	-	.	gene_id "XLOC_000803"; transcript_id "TCONS_00001330"; exon_number "11"; gene_name "AAEL014209"; oId "CUFF.527.3"; nearest_ref "AAEL014209-RA"; class_code "j"; tss_id "TSS1043";
supercont1.1037	Cufflinks	exon	194951	195537	.	-	.	gene_id "XLOC_000803"; transcript_id "TCONS_00001330"; exon_number "12"; gene_name "AAEL014209"; oId "CUFF.527.3"; nearest_ref "AAEL014209-RA"; class_code "j"; tss_id "TSS1043";
supercont1.1037	Cufflinks	exon	222615	222979	.	-	.	gene_id "XLOC_000803"; transcript_id "TCONS_00001330"; exon_number "13"; gene_name "AAEL014209"; oId "CUFF.527.3"; nearest_ref "AAEL014209-RA"; class_code "j"; tss_id "TSS1043";
supercont1.1037	Cufflinks	exon	232390	232582	.	-	.	gene_id "XLOC_000803"; transcript_id "TCONS_00001330"; exon_number "14"; gene_name "AAEL014209"; oId "CUFF.527.3"; nearest_ref "AAEL014209-RA"; class_code "j"; tss_id "TSS1043";
supercont1.1037	Cufflinks	exon	152834	154284	.	-	.	gene_id "XLOC_000803"; transcript_id "TCONS_00001332"; exon_number "1"; gene_name "AAEL014209"; oId "CUFF.527.5"; nearest_ref "AAEL014209-RA"; class_code "j"; tss_id "TSS1043";
supercont1.1037	Cufflinks	exon	174930	175075	.	-	.	gene_id "XLOC_000803"; transcript_id "TCONS_00001332"; exon_number "2"; gene_name "AAEL014209"; oId "CUFF.527.5"; nearest_ref "AAEL014209-RA"; class_code "j"; tss_id "TSS1043";
supercont1.1037	Cufflinks	exon	175145	175333	.	-	.	gene_id "XLOC_000803"; transcript_id "TCONS_00001332"; exon_number "3"; gene_name "AAEL014209"; oId "CUFF.527.5"; nearest_ref "AAEL014209-RA"; class_code "j"; tss_id "TSS1043";
supercont1.1037	Cufflinks	exon	175405	175501	.	-	.	gene_id "XLOC_000803"; transcript_id "TCONS_00001332"; exon_number "4"; gene_name "AAEL014209"; oId "CUFF.527.5"; nearest_ref "AAEL014209-RA"; class_code "j"; tss_id "TSS1043";
supercont1.1037	Cufflinks	exon	175561	175684	.	-	.	gene_id "XLOC_000803"; transcript_id "TCONS_00001332"; exon_number "5"; gene_name "AAEL014209"; oId "CUFF.527.5"; nearest_ref "AAEL014209-RA"; class_code "j"; tss_id "TSS1043";
supercont1.1037	Cufflinks	exon	176381	176503	.	-	.	gene_id "XLOC_000803"; transcript_id "TCONS_00001332"; exon_number "6"; gene_name "AAEL014209"; oId "CUFF.527.5"; nearest_ref "AAEL014209-RA"; class_code "j"; tss_id "TSS1043";
supercont1.1037	Cufflinks	exon	176564	176642	.	-	.	gene_id "XLOC_000803"; transcript_id "TCONS_00001332"; exon_number "7"; gene_name "AAEL014209"; oId "CUFF.527.5"; nearest_ref "AAEL014209-RA"; class_code "j"; tss_id "TSS1043";
supercont1.1037	Cufflinks	exon	176661	176746	.	-	.	gene_id "XLOC_000803"; transcript_id "TCONS_00001332"; exon_number "8"; gene_name "AAEL014209"; oId "CUFF.527.5"; nearest_ref "AAEL014209-RA"; class_code "j"; tss_id "TSS1043";
supercont1.1037	Cufflinks	exon	177555	177653	.	-	.	gene_id "XLOC_000803"; transcript_id "TCONS_00001332"; exon_number "9"; gene_name "AAEL014209"; oId "CUFF.527.5"; nearest_ref "AAEL014209-RA"; class_code "j"; tss_id "TSS1043";
supercont1.1037	Cufflinks	exon	177930	177952	.	-	.	gene_id "XLOC_000803"; transcript_id "TCONS_00001332"; exon_number "10"; gene_name "AAEL014209"; oId "CUFF.527.5"; nearest_ref "AAEL014209-RA"; class_code "j"; tss_id "TSS1043";
supercont1.1037	Cufflinks	exon	178020	178331	.	-	.	gene_id "XLOC_000803"; transcript_id "TCONS_00001332"; exon_number "11"; gene_name "AAEL014209"; oId "CUFF.527.5"; nearest_ref "AAEL014209-RA"; class_code "j"; tss_id "TSS1043";
supercont1.1037	Cufflinks	exon	193459	193661	.	-	.	gene_id "XLOC_000803"; transcript_id "TCONS_00001332"; exon_number "12"; gene_name "AAEL014209"; oId "CUFF.527.5"; nearest_ref "AAEL014209-RA"; class_code "j"; tss_id "TSS1043";
supercont1.1037	Cufflinks	exon	194097	194796	.	-	.	gene_id "XLOC_000803"; transcript_id "TCONS_00001332"; exon_number "13"; gene_name "AAEL014209"; oId "CUFF.527.5"; nearest_ref "AAEL014209-RA"; class_code "j"; tss_id "TSS1043";
supercont1.1037	Cufflinks	exon	194951	195537	.	-	.	gene_id "XLOC_000803"; transcript_id "TCONS_00001332"; exon_number "14"; gene_name "AAEL014209"; oId "CUFF.527.5"; nearest_ref "AAEL014209-RA"; class_code "j"; tss_id "TSS1043";
supercont1.1037	Cufflinks	exon	222615	222983	.	-	.	gene_id "XLOC_000803"; transcript_id "TCONS_00001332"; exon_number "15"; gene_name "AAEL014209"; oId "CUFF.527.5"; nearest_ref "AAEL014209-RA"; class_code "j"; tss_id "TSS1043";
supercont1.1037	Cufflinks	exon	232434	232582	.	-	.	gene_id "XLOC_000803"; transcript_id "TCONS_00001332"; exon_number "16"; gene_name "AAEL014209"; oId "CUFF.527.5"; nearest_ref "AAEL014209-RA"; class_code "j"; tss_id "TSS1043";
supercont1.1037	Cufflinks	exon	152834	154284	.	-	.	gene_id "XLOC_000803"; transcript_id "TCONS_00001334"; exon_number "1"; gene_name "AAEL014209"; oId "CUFF.527.7"; nearest_ref "AAEL014209-RA"; class_code "j"; tss_id "TSS1043";
supercont1.1037	Cufflinks	exon	174930	175075	.	-	.	gene_id "XLOC_000803"; transcript_id "TCONS_00001334"; exon_number "2"; gene_name "AAEL014209"; oId "CUFF.527.7"; nearest_ref "AAEL014209-RA"; class_code "j"; tss_id "TSS1043";
supercont1.1037	Cufflinks	exon	175145	175333	.	-	.	gene_id "XLOC_000803"; transcript_id "TCONS_00001334"; exon_number "3"; gene_name "AAEL014209"; oId "CUFF.527.7"; nearest_ref "AAEL014209-RA"; class_code "j"; tss_id "TSS1043";
supercont1.1037	Cufflinks	exon	175405	175501	.	-	.	gene_id "XLOC_000803"; transcript_id "TCONS_00001334"; exon_number "4"; gene_name "AAEL014209"; oId "CUFF.527.7"; nearest_ref "AAEL014209-RA"; class_code "j"; tss_id "TSS1043";
supercont1.1037	Cufflinks	exon	175561	175684	.	-	.	gene_id "XLOC_000803"; transcript_id "TCONS_00001334"; exon_number "5"; gene_name "AAEL014209"; oId "CUFF.527.7"; nearest_ref "AAEL014209-RA"; class_code "j"; tss_id "TSS1043";
supercont1.1037	Cufflinks	exon	176381	176503	.	-	.	gene_id "XLOC_000803"; transcript_id "TCONS_00001334"; exon_number "6"; gene_name "AAEL014209"; oId "CUFF.527.7"; nearest_ref "AAEL014209-RA"; class_code "j"; tss_id "TSS1043";
supercont1.1037	Cufflinks	exon	176564	176642	.	-	.	gene_id "XLOC_000803"; transcript_id "TCONS_00001334"; exon_number "7"; gene_name "AAEL014209"; oId "CUFF.527.7"; nearest_ref "AAEL014209-RA"; class_code "j"; tss_id "TSS1043";
supercont1.1037	Cufflinks	exon	176661	176746	.	-	.	gene_id "XLOC_000803"; transcript_id "TCONS_00001334"; exon_number "8"; gene_name "AAEL014209"; oId "CUFF.527.7"; nearest_ref "AAEL014209-RA"; class_code "j"; tss_id "TSS1043";
supercont1.1037	Cufflinks	exon	177555	177653	.	-	.	gene_id "XLOC_000803"; transcript_id "TCONS_00001334"; exon_number "9"; gene_name "AAEL014209"; oId "CUFF.527.7"; nearest_ref "AAEL014209-RA"; class_code "j"; tss_id "TSS1043";
supercont1.1037	Cufflinks	exon	177796	177911	.	-	.	gene_id "XLOC_000803"; transcript_id "TCONS_00001334"; exon_number "10"; gene_name "AAEL014209"; oId "CUFF.527.7"; nearest_ref "AAEL014209-RA"; class_code "j"; tss_id "TSS1043";
supercont1.1037	Cufflinks	exon	178020	178331	.	-	.	gene_id "XLOC_000803"; transcript_id "TCONS_00001334"; exon_number "11"; gene_name "AAEL014209"; oId "CUFF.527.7"; nearest_ref "AAEL014209-RA"; class_code "j"; tss_id "TSS1043";
supercont1.1037	Cufflinks	exon	193459	193661	.	-	.	gene_id "XLOC_000803"; transcript_id "TCONS_00001334"; exon_number "12"; gene_name "AAEL014209"; oId "CUFF.527.7"; nearest_ref "AAEL014209-RA"; class_code "j"; tss_id "TSS1043";
supercont1.1037	Cufflinks	exon	194097	194796	.	-	.	gene_id "XLOC_000803"; transcript_id "TCONS_00001334"; exon_number "13"; gene_name "AAEL014209"; oId "CUFF.527.7"; nearest_ref "AAEL014209-RA"; class_code "j"; tss_id "TSS1043";
supercont1.1037	Cufflinks	exon	194951	195537	.	-	.	gene_id "XLOC_000803"; transcript_id "TCONS_00001334"; exon_number "14"; gene_name "AAEL014209"; oId "CUFF.527.7"; nearest_ref "AAEL014209-RA"; class_code "j"; tss_id "TSS1043";
supercont1.1037	Cufflinks	exon	222615	222983	.	-	.	gene_id "XLOC_000803"; transcript_id "TCONS_00001334"; exon_number "15"; gene_name "AAEL014209"; oId "CUFF.527.7"; nearest_ref "AAEL014209-RA"; class_code "j"; tss_id "TSS1043";
supercont1.1037	Cufflinks	exon	232434	232582	.	-	.	gene_id "XLOC_000803"; transcript_id "TCONS_00001334"; exon_number "16"; gene_name "AAEL014209"; oId "CUFF.527.7"; nearest_ref "AAEL014209-RA"; class_code "j"; tss_id "TSS1043";
supercont1.1037	Cufflinks	exon	152834	154284	.	-	.	gene_id "XLOC_000803"; transcript_id "TCONS_00001335"; exon_number "1"; gene_name "AAEL014209"; oId "CUFF.527.8"; nearest_ref "AAEL014209-RA"; class_code "j"; tss_id "TSS1043";
supercont1.1037	Cufflinks	exon	174930	175075	.	-	.	gene_id "XLOC_000803"; transcript_id "TCONS_00001335"; exon_number "2"; gene_name "AAEL014209"; oId "CUFF.527.8"; nearest_ref "AAEL014209-RA"; class_code "j"; tss_id "TSS1043";
supercont1.1037	Cufflinks	exon	175145	175333	.	-	.	gene_id "XLOC_000803"; transcript_id "TCONS_00001335"; exon_number "3"; gene_name "AAEL014209"; oId "CUFF.527.8"; nearest_ref "AAEL014209-RA"; class_code "j"; tss_id "TSS1043";
supercont1.1037	Cufflinks	exon	175405	175501	.	-	.	gene_id "XLOC_000803"; transcript_id "TCONS_00001335"; exon_number "4"; gene_name "AAEL014209"; oId "CUFF.527.8"; nearest_ref "AAEL014209-RA"; class_code "j"; tss_id "TSS1043";
supercont1.1037	Cufflinks	exon	175561	175684	.	-	.	gene_id "XLOC_000803"; transcript_id "TCONS_00001335"; exon_number "5"; gene_name "AAEL014209"; oId "CUFF.527.8"; nearest_ref "AAEL014209-RA"; class_code "j"; tss_id "TSS1043";
supercont1.1037	Cufflinks	exon	176381	176746	.	-	.	gene_id "XLOC_000803"; transcript_id "TCONS_00001335"; exon_number "6"; gene_name "AAEL014209"; oId "CUFF.527.8"; nearest_ref "AAEL014209-RA"; class_code "j"; tss_id "TSS1043";
supercont1.1037	Cufflinks	exon	177555	177653	.	-	.	gene_id "XLOC_000803"; transcript_id "TCONS_00001335"; exon_number "7"; gene_name "AAEL014209"; oId "CUFF.527.8"; nearest_ref "AAEL014209-RA"; class_code "j"; tss_id "TSS1043";
supercont1.1037	Cufflinks	exon	177796	177911	.	-	.	gene_id "XLOC_000803"; transcript_id "TCONS_00001335"; exon_number "8"; gene_name "AAEL014209"; oId "CUFF.527.8"; nearest_ref "AAEL014209-RA"; class_code "j"; tss_id "TSS1043";
supercont1.1037	Cufflinks	exon	177978	178331	.	-	.	gene_id "XLOC_000803"; transcript_id "TCONS_00001335"; exon_number "9"; gene_name "AAEL014209"; oId "CUFF.527.8"; nearest_ref "AAEL014209-RA"; class_code "j"; tss_id "TSS1043";
supercont1.1037	Cufflinks	exon	193459	193661	.	-	.	gene_id "XLOC_000803"; transcript_id "TCONS_00001335"; exon_number "10"; gene_name "AAEL014209"; oId "CUFF.527.8"; nearest_ref "AAEL014209-RA"; class_code "j"; tss_id "TSS1043";
supercont1.1037	Cufflinks	exon	194097	194796	.	-	.	gene_id "XLOC_000803"; transcript_id "TCONS_00001335"; exon_number "11"; gene_name "AAEL014209"; oId "CUFF.527.8"; nearest_ref "AAEL014209-RA"; class_code "j"; tss_id "TSS1043";
supercont1.1037	Cufflinks	exon	194951	195537	.	-	.	gene_id "XLOC_000803"; transcript_id "TCONS_00001335"; exon_number "12"; gene_name "AAEL014209"; oId "CUFF.527.8"; nearest_ref "AAEL014209-RA"; class_code "j"; tss_id "TSS1043";
supercont1.1037	Cufflinks	exon	222615	222983	.	-	.	gene_id "XLOC_000803"; transcript_id "TCONS_00001335"; exon_number "13"; gene_name "AAEL014209"; oId "CUFF.527.8"; nearest_ref "AAEL014209-RA"; class_code "j"; tss_id "TSS1043";
supercont1.1037	Cufflinks	exon	232449	232582	.	-	.	gene_id "XLOC_000803"; transcript_id "TCONS_00001335"; exon_number "14"; gene_name "AAEL014209"; oId "CUFF.527.8"; nearest_ref "AAEL014209-RA"; class_code "j"; tss_id "TSS1043";
supercont1.1037	Cufflinks	exon	152834	154284	.	-	.	gene_id "XLOC_000803"; transcript_id "TCONS_00001333"; exon_number "1"; gene_name "AAEL014209"; oId "CUFF.527.6"; nearest_ref "AAEL014209-RA"; class_code "j"; tss_id "TSS1043";
supercont1.1037	Cufflinks	exon	174930	175075	.	-	.	gene_id "XLOC_000803"; transcript_id "TCONS_00001333"; exon_number "2"; gene_name "AAEL014209"; oId "CUFF.527.6"; nearest_ref "AAEL014209-RA"; class_code "j"; tss_id "TSS1043";
supercont1.1037	Cufflinks	exon	175145	175333	.	-	.	gene_id "XLOC_000803"; transcript_id "TCONS_00001333"; exon_number "3"; gene_name "AAEL014209"; oId "CUFF.527.6"; nearest_ref "AAEL014209-RA"; class_code "j"; tss_id "TSS1043";
supercont1.1037	Cufflinks	exon	175405	175501	.	-	.	gene_id "XLOC_000803"; transcript_id "TCONS_00001333"; exon_number "4"; gene_name "AAEL014209"; oId "CUFF.527.6"; nearest_ref "AAEL014209-RA"; class_code "j"; tss_id "TSS1043";
supercont1.1037	Cufflinks	exon	175561	175684	.	-	.	gene_id "XLOC_000803"; transcript_id "TCONS_00001333"; exon_number "5"; gene_name "AAEL014209"; oId "CUFF.527.6"; nearest_ref "AAEL014209-RA"; class_code "j"; tss_id "TSS1043";
supercont1.1037	Cufflinks	exon	176381	176746	.	-	.	gene_id "XLOC_000803"; transcript_id "TCONS_00001333"; exon_number "6"; gene_name "AAEL014209"; oId "CUFF.527.6"; nearest_ref "AAEL014209-RA"; class_code "j"; tss_id "TSS1043";
supercont1.1037	Cufflinks	exon	177796	178331	.	-	.	gene_id "XLOC_000803"; transcript_id "TCONS_00001333"; exon_number "7"; gene_name "AAEL014209"; oId "CUFF.527.6"; nearest_ref "AAEL014209-RA"; class_code "j"; tss_id "TSS1043";
supercont1.1037	Cufflinks	exon	193459	193661	.	-	.	gene_id "XLOC_000803"; transcript_id "TCONS_00001333"; exon_number "8"; gene_name "AAEL014209"; oId "CUFF.527.6"; nearest_ref "AAEL014209-RA"; class_code "j"; tss_id "TSS1043";
supercont1.1037	Cufflinks	exon	194097	194796	.	-	.	gene_id "XLOC_000803"; transcript_id "TCONS_00001333"; exon_number "9"; gene_name "AAEL014209"; oId "CUFF.527.6"; nearest_ref "AAEL014209-RA"; class_code "j"; tss_id "TSS1043";
supercont1.1037	Cufflinks	exon	194951	195537	.	-	.	gene_id "XLOC_000803"; transcript_id "TCONS_00001333"; exon_number "10"; gene_name "AAEL014209"; oId "CUFF.527.6"; nearest_ref "AAEL014209-RA"; class_code "j"; tss_id "TSS1043";
supercont1.1037	Cufflinks	exon	222615	222979	.	-	.	gene_id "XLOC_000803"; transcript_id "TCONS_00001333"; exon_number "11"; gene_name "AAEL014209"; oId "CUFF.527.6"; nearest_ref "AAEL014209-RA"; class_code "j"; tss_id "TSS1043";
supercont1.1037	Cufflinks	exon	232390	232582	.	-	.	gene_id "XLOC_000803"; transcript_id "TCONS_00001333"; exon_number "12"; gene_name "AAEL014209"; oId "CUFF.527.6"; nearest_ref "AAEL014209-RA"; class_code "j"; tss_id "TSS1043";
supercont1.1037	Cufflinks	exon	152834	154284	.	-	.	gene_id "XLOC_000803"; transcript_id "TCONS_00001331"; exon_number "1"; gene_name "AAEL014209"; oId "CUFF.527.4"; nearest_ref "AAEL014209-RA"; class_code "j"; tss_id "TSS1043";
supercont1.1037	Cufflinks	exon	174930	175075	.	-	.	gene_id "XLOC_000803"; transcript_id "TCONS_00001331"; exon_number "2"; gene_name "AAEL014209"; oId "CUFF.527.4"; nearest_ref "AAEL014209-RA"; class_code "j"; tss_id "TSS1043";
supercont1.1037	Cufflinks	exon	175145	175333	.	-	.	gene_id "XLOC_000803"; transcript_id "TCONS_00001331"; exon_number "3"; gene_name "AAEL014209"; oId "CUFF.527.4"; nearest_ref "AAEL014209-RA"; class_code "j"; tss_id "TSS1043";
supercont1.1037	Cufflinks	exon	175405	175501	.	-	.	gene_id "XLOC_000803"; transcript_id "TCONS_00001331"; exon_number "4"; gene_name "AAEL014209"; oId "CUFF.527.4"; nearest_ref "AAEL014209-RA"; class_code "j"; tss_id "TSS1043";
supercont1.1037	Cufflinks	exon	175561	175684	.	-	.	gene_id "XLOC_000803"; transcript_id "TCONS_00001331"; exon_number "5"; gene_name "AAEL014209"; oId "CUFF.527.4"; nearest_ref "AAEL014209-RA"; class_code "j"; tss_id "TSS1043";
supercont1.1037	Cufflinks	exon	177796	178331	.	-	.	gene_id "XLOC_000803"; transcript_id "TCONS_00001331"; exon_number "6"; gene_name "AAEL014209"; oId "CUFF.527.4"; nearest_ref "AAEL014209-RA"; class_code "j"; tss_id "TSS1043";
supercont1.1037	Cufflinks	exon	193459	193661	.	-	.	gene_id "XLOC_000803"; transcript_id "TCONS_00001331"; exon_number "7"; gene_name "AAEL014209"; oId "CUFF.527.4"; nearest_ref "AAEL014209-RA"; class_code "j"; tss_id "TSS1043";
supercont1.1037	Cufflinks	exon	194097	194796	.	-	.	gene_id "XLOC_000803"; transcript_id "TCONS_00001331"; exon_number "8"; gene_name "AAEL014209"; oId "CUFF.527.4"; nearest_ref "AAEL014209-RA"; class_code "j"; tss_id "TSS1043";
supercont1.1037	Cufflinks	exon	194951	195537	.	-	.	gene_id "XLOC_000803"; transcript_id "TCONS_00001331"; exon_number "9"; gene_name "AAEL014209"; oId "CUFF.527.4"; nearest_ref "AAEL014209-RA"; class_code "j"; tss_id "TSS1043";
supercont1.1037	Cufflinks	exon	222615	222983	.	-	.	gene_id "XLOC_000803"; transcript_id "TCONS_00001331"; exon_number "10"; gene_name "AAEL014209"; oId "CUFF.527.4"; nearest_ref "AAEL014209-RA"; class_code "j"; tss_id "TSS1043";
supercont1.1037	Cufflinks	exon	232434	232582	.	-	.	gene_id "XLOC_000803"; transcript_id "TCONS_00001331"; exon_number "11"; gene_name "AAEL014209"; oId "CUFF.527.4"; nearest_ref "AAEL014209-RA"; class_code "j"; tss_id "TSS1043";
supercont1.1037	Cufflinks	exon	152834	154284	.	-	.	gene_id "XLOC_000803"; transcript_id "TCONS_00001329"; exon_number "1"; gene_name "AAEL014209"; oId "CUFF.527.2"; nearest_ref "AAEL014209-RA"; class_code "j"; tss_id "TSS1043";
supercont1.1037	Cufflinks	exon	174930	175075	.	-	.	gene_id "XLOC_000803"; transcript_id "TCONS_00001329"; exon_number "2"; gene_name "AAEL014209"; oId "CUFF.527.2"; nearest_ref "AAEL014209-RA"; class_code "j"; tss_id "TSS1043";
supercont1.1037	Cufflinks	exon	175145	175333	.	-	.	gene_id "XLOC_000803"; transcript_id "TCONS_00001329"; exon_number "3"; gene_name "AAEL014209"; oId "CUFF.527.2"; nearest_ref "AAEL014209-RA"; class_code "j"; tss_id "TSS1043";
supercont1.1037	Cufflinks	exon	175405	175501	.	-	.	gene_id "XLOC_000803"; transcript_id "TCONS_00001329"; exon_number "4"; gene_name "AAEL014209"; oId "CUFF.527.2"; nearest_ref "AAEL014209-RA"; class_code "j"; tss_id "TSS1043";
supercont1.1037	Cufflinks	exon	175561	175684	.	-	.	gene_id "XLOC_000803"; transcript_id "TCONS_00001329"; exon_number "5"; gene_name "AAEL014209"; oId "CUFF.527.2"; nearest_ref "AAEL014209-RA"; class_code "j"; tss_id "TSS1043";
supercont1.1037	Cufflinks	exon	176381	176746	.	-	.	gene_id "XLOC_000803"; transcript_id "TCONS_00001329"; exon_number "6"; gene_name "AAEL014209"; oId "CUFF.527.2"; nearest_ref "AAEL014209-RA"; class_code "j"; tss_id "TSS1043";
supercont1.1037	Cufflinks	exon	177796	178331	.	-	.	gene_id "XLOC_000803"; transcript_id "TCONS_00001329"; exon_number "7"; gene_name "AAEL014209"; oId "CUFF.527.2"; nearest_ref "AAEL014209-RA"; class_code "j"; tss_id "TSS1043";
supercont1.1037	Cufflinks	exon	193459	193661	.	-	.	gene_id "XLOC_000803"; transcript_id "TCONS_00001329"; exon_number "8"; gene_name "AAEL014209"; oId "CUFF.527.2"; nearest_ref "AAEL014209-RA"; class_code "j"; tss_id "TSS1043";
supercont1.1037	Cufflinks	exon	194097	194796	.	-	.	gene_id "XLOC_000803"; transcript_id "TCONS_00001329"; exon_number "9"; gene_name "AAEL014209"; oId "CUFF.527.2"; nearest_ref "AAEL014209-RA"; class_code "j"; tss_id "TSS1043";
supercont1.1037	Cufflinks	exon	194951	195537	.	-	.	gene_id "XLOC_000803"; transcript_id "TCONS_00001329"; exon_number "10"; gene_name "AAEL014209"; oId "CUFF.527.2"; nearest_ref "AAEL014209-RA"; class_code "j"; tss_id "TSS1043";
supercont1.1037	Cufflinks	exon	222615	222983	.	-	.	gene_id "XLOC_000803"; transcript_id "TCONS_00001329"; exon_number "11"; gene_name "AAEL014209"; oId "CUFF.527.2"; nearest_ref "AAEL014209-RA"; class_code "j"; tss_id "TSS1043";
supercont1.1037	Cufflinks	exon	232434	232582	.	-	.	gene_id "XLOC_000803"; transcript_id "TCONS_00001329"; exon_number "12"; gene_name "AAEL014209"; oId "CUFF.527.2"; nearest_ref "AAEL014209-RA"; class_code "j"; tss_id "TSS1043";
supercont1.1037	Cufflinks	exon	152834	154284	.	-	.	gene_id "XLOC_000803"; transcript_id "TCONS_00001328"; exon_number "1"; gene_name "AAEL014209"; oId "CUFF.527.1"; nearest_ref "AAEL014209-RA"; class_code "j"; tss_id "TSS1043";
supercont1.1037	Cufflinks	exon	174930	175075	.	-	.	gene_id "XLOC_000803"; transcript_id "TCONS_00001328"; exon_number "2"; gene_name "AAEL014209"; oId "CUFF.527.1"; nearest_ref "AAEL014209-RA"; class_code "j"; tss_id "TSS1043";
supercont1.1037	Cufflinks	exon	175145	175333	.	-	.	gene_id "XLOC_000803"; transcript_id "TCONS_00001328"; exon_number "3"; gene_name "AAEL014209"; oId "CUFF.527.1"; nearest_ref "AAEL014209-RA"; class_code "j"; tss_id "TSS1043";
supercont1.1037	Cufflinks	exon	175405	175501	.	-	.	gene_id "XLOC_000803"; transcript_id "TCONS_00001328"; exon_number "4"; gene_name "AAEL014209"; oId "CUFF.527.1"; nearest_ref "AAEL014209-RA"; class_code "j"; tss_id "TSS1043";
supercont1.1037	Cufflinks	exon	175561	175684	.	-	.	gene_id "XLOC_000803"; transcript_id "TCONS_00001328"; exon_number "5"; gene_name "AAEL014209"; oId "CUFF.527.1"; nearest_ref "AAEL014209-RA"; class_code "j"; tss_id "TSS1043";
supercont1.1037	Cufflinks	exon	176381	176746	.	-	.	gene_id "XLOC_000803"; transcript_id "TCONS_00001328"; exon_number "6"; gene_name "AAEL014209"; oId "CUFF.527.1"; nearest_ref "AAEL014209-RA"; class_code "j"; tss_id "TSS1043";
supercont1.1037	Cufflinks	exon	177555	177653	.	-	.	gene_id "XLOC_000803"; transcript_id "TCONS_00001328"; exon_number "7"; gene_name "AAEL014209"; oId "CUFF.527.1"; nearest_ref "AAEL014209-RA"; class_code "j"; tss_id "TSS1043";
supercont1.1037	Cufflinks	exon	177796	177911	.	-	.	gene_id "XLOC_000803"; transcript_id "TCONS_00001328"; exon_number "8"; gene_name "AAEL014209"; oId "CUFF.527.1"; nearest_ref "AAEL014209-RA"; class_code "j"; tss_id "TSS1043";
supercont1.1037	Cufflinks	exon	178086	178331	.	-	.	gene_id "XLOC_000803"; transcript_id "TCONS_00001328"; exon_number "9"; gene_name "AAEL014209"; oId "CUFF.527.1"; nearest_ref "AAEL014209-RA"; class_code "j"; tss_id "TSS1043";
supercont1.1037	Cufflinks	exon	193459	193661	.	-	.	gene_id "XLOC_000803"; transcript_id "TCONS_00001328"; exon_number "10"; gene_name "AAEL014209"; oId "CUFF.527.1"; nearest_ref "AAEL014209-RA"; class_code "j"; tss_id "TSS1043";
supercont1.1037	Cufflinks	exon	194097	194796	.	-	.	gene_id "XLOC_000803"; transcript_id "TCONS_00001328"; exon_number "11"; gene_name "AAEL014209"; oId "CUFF.527.1"; nearest_ref "AAEL014209-RA"; class_code "j"; tss_id "TSS1043";
supercont1.1037	Cufflinks	exon	194951	195537	.	-	.	gene_id "XLOC_000803"; transcript_id "TCONS_00001328"; exon_number "12"; gene_name "AAEL014209"; oId "CUFF.527.1"; nearest_ref "AAEL014209-RA"; class_code "j"; tss_id "TSS1043";
supercont1.1037	Cufflinks	exon	222615	222983	.	-	.	gene_id "XLOC_000803"; transcript_id "TCONS_00001328"; exon_number "13"; gene_name "AAEL014209"; oId "CUFF.527.1"; nearest_ref "AAEL014209-RA"; class_code "j"; tss_id "TSS1043";
supercont1.1037	Cufflinks	exon	232434	232582	.	-	.	gene_id "XLOC_000803"; transcript_id "TCONS_00001328"; exon_number "14"; gene_name "AAEL014209"; oId "CUFF.527.1"; nearest_ref "AAEL014209-RA"; class_code "j"; tss_id "TSS1043";
supercont1.1037	Cufflinks	exon	154246	154284	.	-	.	gene_id "XLOC_000803"; transcript_id "TCONS_00001336"; exon_number "1"; gene_name "AAEL014213"; oId "AAEL014213-RA"; contained_in "TCONS_00001330"; nearest_ref "AAEL014213-RA"; class_code "="; tss_id "TSS1044";
supercont1.1037	Cufflinks	exon	174930	175067	.	-	.	gene_id "XLOC_000803"; transcript_id "TCONS_00001336"; exon_number "2"; gene_name "AAEL014213"; oId "AAEL014213-RA"; contained_in "TCONS_00001330"; nearest_ref "AAEL014213-RA"; class_code "="; tss_id "TSS1044";
supercont1.1037	Cufflinks	exon	174994	175075	.	-	.	gene_id "XLOC_000803"; transcript_id "TCONS_00001337"; exon_number "1"; gene_name "AAEL014209"; oId "AAEL014209-RA"; contained_in "TCONS_00001332"; nearest_ref "AAEL014209-RA"; class_code "="; tss_id "TSS1045";
supercont1.1037	Cufflinks	exon	175145	175333	.	-	.	gene_id "XLOC_000803"; transcript_id "TCONS_00001337"; exon_number "2"; gene_name "AAEL014209"; oId "AAEL014209-RA"; contained_in "TCONS_00001332"; nearest_ref "AAEL014209-RA"; class_code "="; tss_id "TSS1045";
supercont1.1037	Cufflinks	exon	175405	175501	.	-	.	gene_id "XLOC_000803"; transcript_id "TCONS_00001337"; exon_number "3"; gene_name "AAEL014209"; oId "AAEL014209-RA"; contained_in "TCONS_00001332"; nearest_ref "AAEL014209-RA"; class_code "="; tss_id "TSS1045";
supercont1.1037	Cufflinks	exon	175561	175684	.	-	.	gene_id "XLOC_000803"; transcript_id "TCONS_00001337"; exon_number "4"; gene_name "AAEL014209"; oId "AAEL014209-RA"; contained_in "TCONS_00001332"; nearest_ref "AAEL014209-RA"; class_code "="; tss_id "TSS1045";
supercont1.1037	Cufflinks	exon	176381	176503	.	-	.	gene_id "XLOC_000803"; transcript_id "TCONS_00001337"; exon_number "5"; gene_name "AAEL014209"; oId "AAEL014209-RA"; contained_in "TCONS_00001332"; nearest_ref "AAEL014209-RA"; class_code "="; tss_id "TSS1045";
supercont1.1037	Cufflinks	exon	176564	176642	.	-	.	gene_id "XLOC_000803"; transcript_id "TCONS_00001337"; exon_number "6"; gene_name "AAEL014209"; oId "AAEL014209-RA"; contained_in "TCONS_00001332"; nearest_ref "AAEL014209-RA"; class_code "="; tss_id "TSS1045";
supercont1.1037	Cufflinks	exon	176661	176746	.	-	.	gene_id "XLOC_000803"; transcript_id "TCONS_00001337"; exon_number "7"; gene_name "AAEL014209"; oId "AAEL014209-RA"; contained_in "TCONS_00001332"; nearest_ref "AAEL014209-RA"; class_code "="; tss_id "TSS1045";
supercont1.1037	Cufflinks	exon	177555	177653	.	-	.	gene_id "XLOC_000803"; transcript_id "TCONS_00001337"; exon_number "8"; gene_name "AAEL014209"; oId "AAEL014209-RA"; contained_in "TCONS_00001332"; nearest_ref "AAEL014209-RA"; class_code "="; tss_id "TSS1045";
supercont1.1037	Cufflinks	exon	177930	177952	.	-	.	gene_id "XLOC_000803"; transcript_id "TCONS_00001337"; exon_number "9"; gene_name "AAEL014209"; oId "AAEL014209-RA"; contained_in "TCONS_00001332"; nearest_ref "AAEL014209-RA"; class_code "="; tss_id "TSS1045";
supercont1.1037	Cufflinks	exon	178020	178331	.	-	.	gene_id "XLOC_000803"; transcript_id "TCONS_00001337"; exon_number "10"; gene_name "AAEL014209"; oId "AAEL014209-RA"; contained_in "TCONS_00001332"; nearest_ref "AAEL014209-RA"; class_code "="; tss_id "TSS1045";
supercont1.1037	Cufflinks	exon	193459	193661	.	-	.	gene_id "XLOC_000803"; transcript_id "TCONS_00001337"; exon_number "11"; gene_name "AAEL014209"; oId "AAEL014209-RA"; contained_in "TCONS_00001332"; nearest_ref "AAEL014209-RA"; class_code "="; tss_id "TSS1045";
supercont1.1037	Cufflinks	exon	194097	194796	.	-	.	gene_id "XLOC_000803"; transcript_id "TCONS_00001337"; exon_number "12"; gene_name "AAEL014209"; oId "AAEL014209-RA"; contained_in "TCONS_00001332"; nearest_ref "AAEL014209-RA"; class_code "="; tss_id "TSS1045";
supercont1.1037	Cufflinks	exon	194951	195536	.	-	.	gene_id "XLOC_000803"; transcript_id "TCONS_00001337"; exon_number "13"; gene_name "AAEL014209"; oId "AAEL014209-RA"; contained_in "TCONS_00001332"; nearest_ref "AAEL014209-RA"; class_code "="; tss_id "TSS1045";
supercont1.1039	Cufflinks	exon	215361	215968	.	+	.	gene_id "XLOC_000811"; transcript_id "TCONS_00001348"; exon_number "1"; gene_name "AAEL014217"; oId "AAEL014217-RA"; nearest_ref "AAEL014217-RA"; class_code "="; tss_id "TSS1054";
supercont1.1039	Cufflinks	exon	230758	230928	.	+	.	gene_id "XLOC_000811"; transcript_id "TCONS_00001348"; exon_number "2"; gene_name "AAEL014217"; oId "AAEL014217-RA"; nearest_ref "AAEL014217-RA"; class_code "="; tss_id "TSS1054";
supercont1.1039	Cufflinks	exon	230997	231123	.	+	.	gene_id "XLOC_000811"; transcript_id "TCONS_00001348"; exon_number "3"; gene_name "AAEL014217"; oId "AAEL014217-RA"; nearest_ref "AAEL014217-RA"; class_code "="; tss_id "TSS1054";
supercont1.1039	Cufflinks	exon	231191	231274	.	+	.	gene_id "XLOC_000811"; transcript_id "TCONS_00001348"; exon_number "4"; gene_name "AAEL014217"; oId "AAEL014217-RA"; nearest_ref "AAEL014217-RA"; class_code "="; tss_id "TSS1054";
supercont1.1039	Cufflinks	exon	231360	231487	.	+	.	gene_id "XLOC_000811"; transcript_id "TCONS_00001348"; exon_number "5"; gene_name "AAEL014217"; oId "AAEL014217-RA"; nearest_ref "AAEL014217-RA"; class_code "="; tss_id "TSS1054";
supercont1.1039	Cufflinks	exon	251908	252048	.	+	.	gene_id "XLOC_000811"; transcript_id "TCONS_00001348"; exon_number "6"; gene_name "AAEL014217"; oId "AAEL014217-RA"; nearest_ref "AAEL014217-RA"; class_code "="; tss_id "TSS1054";
supercont1.1039	Cufflinks	exon	252121	252422	.	+	.	gene_id "XLOC_000811"; transcript_id "TCONS_00001348"; exon_number "7"; gene_name "AAEL014217"; oId "AAEL014217-RA"; nearest_ref "AAEL014217-RA"; class_code "="; tss_id "TSS1054";
supercont1.1039	Cufflinks	exon	215361	215968	.	+	.	gene_id "XLOC_000811"; transcript_id "TCONS_00001349"; exon_number "1"; gene_name "AAEL014217"; oId "CUFF.539.5"; nearest_ref "AAEL014217-RA"; class_code "j"; tss_id "TSS1054";
supercont1.1039	Cufflinks	exon	230758	230928	.	+	.	gene_id "XLOC_000811"; transcript_id "TCONS_00001349"; exon_number "2"; gene_name "AAEL014217"; oId "CUFF.539.5"; nearest_ref "AAEL014217-RA"; class_code "j"; tss_id "TSS1054";
supercont1.1039	Cufflinks	exon	230997	231123	.	+	.	gene_id "XLOC_000811"; transcript_id "TCONS_00001349"; exon_number "3"; gene_name "AAEL014217"; oId "CUFF.539.5"; nearest_ref "AAEL014217-RA"; class_code "j"; tss_id "TSS1054";
supercont1.1039	Cufflinks	exon	231191	231274	.	+	.	gene_id "XLOC_000811"; transcript_id "TCONS_00001349"; exon_number "4"; gene_name "AAEL014217"; oId "CUFF.539.5"; nearest_ref "AAEL014217-RA"; class_code "j"; tss_id "TSS1054";
supercont1.1039	Cufflinks	exon	231360	231487	.	+	.	gene_id "XLOC_000811"; transcript_id "TCONS_00001349"; exon_number "5"; gene_name "AAEL014217"; oId "CUFF.539.5"; nearest_ref "AAEL014217-RA"; class_code "j"; tss_id "TSS1054";
supercont1.1039	Cufflinks	exon	251908	252048	.	+	.	gene_id "XLOC_000811"; transcript_id "TCONS_00001349"; exon_number "6"; gene_name "AAEL014217"; oId "CUFF.539.5"; nearest_ref "AAEL014217-RA"; class_code "j"; tss_id "TSS1054";
supercont1.1039	Cufflinks	exon	252121	252292	.	+	.	gene_id "XLOC_000811"; transcript_id "TCONS_00001349"; exon_number "7"; gene_name "AAEL014217"; oId "CUFF.539.5"; nearest_ref "AAEL014217-RA"; class_code "j"; tss_id "TSS1054";
supercont1.1039	Cufflinks	exon	257288	257542	.	+	.	gene_id "XLOC_000811"; transcript_id "TCONS_00001349"; exon_number "8"; gene_name "AAEL014217"; oId "CUFF.539.5"; nearest_ref "AAEL014217-RA"; class_code "j"; tss_id "TSS1054";
supercont1.1039	Cufflinks	exon	215361	215968	.	+	.	gene_id "XLOC_000811"; transcript_id "TCONS_00001353"; exon_number "1"; gene_name "AAEL014217"; oId "CUFF.539.9"; nearest_ref "AAEL014217-RA"; class_code "j"; tss_id "TSS1054";
supercont1.1039	Cufflinks	exon	230758	230928	.	+	.	gene_id "XLOC_000811"; transcript_id "TCONS_00001353"; exon_number "2"; gene_name "AAEL014217"; oId "CUFF.539.9"; nearest_ref "AAEL014217-RA"; class_code "j"; tss_id "TSS1054";
supercont1.1039	Cufflinks	exon	230997	231123	.	+	.	gene_id "XLOC_000811"; transcript_id "TCONS_00001353"; exon_number "3"; gene_name "AAEL014217"; oId "CUFF.539.9"; nearest_ref "AAEL014217-RA"; class_code "j"; tss_id "TSS1054";
supercont1.1039	Cufflinks	exon	231191	231274	.	+	.	gene_id "XLOC_000811"; transcript_id "TCONS_00001353"; exon_number "4"; gene_name "AAEL014217"; oId "CUFF.539.9"; nearest_ref "AAEL014217-RA"; class_code "j"; tss_id "TSS1054";
supercont1.1039	Cufflinks	exon	231360	231487	.	+	.	gene_id "XLOC_000811"; transcript_id "TCONS_00001353"; exon_number "5"; gene_name "AAEL014217"; oId "CUFF.539.9"; nearest_ref "AAEL014217-RA"; class_code "j"; tss_id "TSS1054";
supercont1.1039	Cufflinks	exon	251908	252048	.	+	.	gene_id "XLOC_000811"; transcript_id "TCONS_00001353"; exon_number "6"; gene_name "AAEL014217"; oId "CUFF.539.9"; nearest_ref "AAEL014217-RA"; class_code "j"; tss_id "TSS1054";
supercont1.1039	Cufflinks	exon	252121	252292	.	+	.	gene_id "XLOC_000811"; transcript_id "TCONS_00001353"; exon_number "7"; gene_name "AAEL014217"; oId "CUFF.539.9"; nearest_ref "AAEL014217-RA"; class_code "j"; tss_id "TSS1054";
supercont1.1039	Cufflinks	exon	257044	257541	.	+	.	gene_id "XLOC_000811"; transcript_id "TCONS_00001353"; exon_number "8"; gene_name "AAEL014217"; oId "CUFF.539.9"; nearest_ref "AAEL014217-RA"; class_code "j"; tss_id "TSS1054";
supercont1.1039	Cufflinks	exon	272816	273081	.	+	.	gene_id "XLOC_000811"; transcript_id "TCONS_00001353"; exon_number "9"; gene_name "AAEL014217"; oId "CUFF.539.9"; nearest_ref "AAEL014217-RA"; class_code "j"; tss_id "TSS1054";
supercont1.1039	Cufflinks	exon	273137	273551	.	+	.	gene_id "XLOC_000811"; transcript_id "TCONS_00001353"; exon_number "10"; gene_name "AAEL014217"; oId "CUFF.539.9"; nearest_ref "AAEL014217-RA"; class_code "j"; tss_id "TSS1054";
supercont1.1039	Cufflinks	exon	215361	215968	.	+	.	gene_id "XLOC_000811"; transcript_id "TCONS_00001352"; exon_number "1"; gene_name "AAEL014217"; oId "CUFF.539.8"; nearest_ref "AAEL014217-RA"; class_code "j"; tss_id "TSS1054";
supercont1.1039	Cufflinks	exon	230758	230928	.	+	.	gene_id "XLOC_000811"; transcript_id "TCONS_00001352"; exon_number "2"; gene_name "AAEL014217"; oId "CUFF.539.8"; nearest_ref "AAEL014217-RA"; class_code "j"; tss_id "TSS1054";
supercont1.1039	Cufflinks	exon	230997	231123	.	+	.	gene_id "XLOC_000811"; transcript_id "TCONS_00001352"; exon_number "3"; gene_name "AAEL014217"; oId "CUFF.539.8"; nearest_ref "AAEL014217-RA"; class_code "j"; tss_id "TSS1054";
supercont1.1039	Cufflinks	exon	231191	231274	.	+	.	gene_id "XLOC_000811"; transcript_id "TCONS_00001352"; exon_number "4"; gene_name "AAEL014217"; oId "CUFF.539.8"; nearest_ref "AAEL014217-RA"; class_code "j"; tss_id "TSS1054";
supercont1.1039	Cufflinks	exon	231360	231487	.	+	.	gene_id "XLOC_000811"; transcript_id "TCONS_00001352"; exon_number "5"; gene_name "AAEL014217"; oId "CUFF.539.8"; nearest_ref "AAEL014217-RA"; class_code "j"; tss_id "TSS1054";
supercont1.1039	Cufflinks	exon	251908	252048	.	+	.	gene_id "XLOC_000811"; transcript_id "TCONS_00001352"; exon_number "6"; gene_name "AAEL014217"; oId "CUFF.539.8"; nearest_ref "AAEL014217-RA"; class_code "j"; tss_id "TSS1054";
supercont1.1039	Cufflinks	exon	252121	252292	.	+	.	gene_id "XLOC_000811"; transcript_id "TCONS_00001352"; exon_number "7"; gene_name "AAEL014217"; oId "CUFF.539.8"; nearest_ref "AAEL014217-RA"; class_code "j"; tss_id "TSS1054";
supercont1.1039	Cufflinks	exon	256942	257541	.	+	.	gene_id "XLOC_000811"; transcript_id "TCONS_00001352"; exon_number "8"; gene_name "AAEL014217"; oId "CUFF.539.8"; nearest_ref "AAEL014217-RA"; class_code "j"; tss_id "TSS1054";
supercont1.1039	Cufflinks	exon	272816	273081	.	+	.	gene_id "XLOC_000811"; transcript_id "TCONS_00001352"; exon_number "9"; gene_name "AAEL014217"; oId "CUFF.539.8"; nearest_ref "AAEL014217-RA"; class_code "j"; tss_id "TSS1054";
supercont1.1039	Cufflinks	exon	273137	273551	.	+	.	gene_id "XLOC_000811"; transcript_id "TCONS_00001352"; exon_number "10"; gene_name "AAEL014217"; oId "CUFF.539.8"; nearest_ref "AAEL014217-RA"; class_code "j"; tss_id "TSS1054";
supercont1.1039	Cufflinks	exon	215361	215968	.	+	.	gene_id "XLOC_000811"; transcript_id "TCONS_00001351"; exon_number "1"; gene_name "AAEL014217"; oId "CUFF.539.7"; nearest_ref "AAEL014217-RA"; class_code "j"; tss_id "TSS1054";
supercont1.1039	Cufflinks	exon	230758	230928	.	+	.	gene_id "XLOC_000811"; transcript_id "TCONS_00001351"; exon_number "2"; gene_name "AAEL014217"; oId "CUFF.539.7"; nearest_ref "AAEL014217-RA"; class_code "j"; tss_id "TSS1054";
supercont1.1039	Cufflinks	exon	230997	231123	.	+	.	gene_id "XLOC_000811"; transcript_id "TCONS_00001351"; exon_number "3"; gene_name "AAEL014217"; oId "CUFF.539.7"; nearest_ref "AAEL014217-RA"; class_code "j"; tss_id "TSS1054";
supercont1.1039	Cufflinks	exon	231191	231274	.	+	.	gene_id "XLOC_000811"; transcript_id "TCONS_00001351"; exon_number "4"; gene_name "AAEL014217"; oId "CUFF.539.7"; nearest_ref "AAEL014217-RA"; class_code "j"; tss_id "TSS1054";
supercont1.1039	Cufflinks	exon	231360	231487	.	+	.	gene_id "XLOC_000811"; transcript_id "TCONS_00001351"; exon_number "5"; gene_name "AAEL014217"; oId "CUFF.539.7"; nearest_ref "AAEL014217-RA"; class_code "j"; tss_id "TSS1054";
supercont1.1039	Cufflinks	exon	251908	252048	.	+	.	gene_id "XLOC_000811"; transcript_id "TCONS_00001351"; exon_number "6"; gene_name "AAEL014217"; oId "CUFF.539.7"; nearest_ref "AAEL014217-RA"; class_code "j"; tss_id "TSS1054";
supercont1.1039	Cufflinks	exon	252121	252292	.	+	.	gene_id "XLOC_000811"; transcript_id "TCONS_00001351"; exon_number "7"; gene_name "AAEL014217"; oId "CUFF.539.7"; nearest_ref "AAEL014217-RA"; class_code "j"; tss_id "TSS1054";
supercont1.1039	Cufflinks	exon	257320	257541	.	+	.	gene_id "XLOC_000811"; transcript_id "TCONS_00001351"; exon_number "8"; gene_name "AAEL014217"; oId "CUFF.539.7"; nearest_ref "AAEL014217-RA"; class_code "j"; tss_id "TSS1054";
supercont1.1039	Cufflinks	exon	272816	273081	.	+	.	gene_id "XLOC_000811"; transcript_id "TCONS_00001351"; exon_number "9"; gene_name "AAEL014217"; oId "CUFF.539.7"; nearest_ref "AAEL014217-RA"; class_code "j"; tss_id "TSS1054";
supercont1.1039	Cufflinks	exon	273137	273551	.	+	.	gene_id "XLOC_000811"; transcript_id "TCONS_00001351"; exon_number "10"; gene_name "AAEL014217"; oId "CUFF.539.7"; nearest_ref "AAEL014217-RA"; class_code "j"; tss_id "TSS1054";
supercont1.1039	Cufflinks	exon	215361	215968	.	+	.	gene_id "XLOC_000811"; transcript_id "TCONS_00001350"; exon_number "1"; gene_name "AAEL014217"; oId "CUFF.539.3"; nearest_ref "AAEL014217-RA"; class_code "j"; tss_id "TSS1054";
supercont1.1039	Cufflinks	exon	230758	230928	.	+	.	gene_id "XLOC_000811"; transcript_id "TCONS_00001350"; exon_number "2"; gene_name "AAEL014217"; oId "CUFF.539.3"; nearest_ref "AAEL014217-RA"; class_code "j"; tss_id "TSS1054";
supercont1.1039	Cufflinks	exon	230997	231123	.	+	.	gene_id "XLOC_000811"; transcript_id "TCONS_00001350"; exon_number "3"; gene_name "AAEL014217"; oId "CUFF.539.3"; nearest_ref "AAEL014217-RA"; class_code "j"; tss_id "TSS1054";
supercont1.1039	Cufflinks	exon	231191	231274	.	+	.	gene_id "XLOC_000811"; transcript_id "TCONS_00001350"; exon_number "4"; gene_name "AAEL014217"; oId "CUFF.539.3"; nearest_ref "AAEL014217-RA"; class_code "j"; tss_id "TSS1054";
supercont1.1039	Cufflinks	exon	231360	231487	.	+	.	gene_id "XLOC_000811"; transcript_id "TCONS_00001350"; exon_number "5"; gene_name "AAEL014217"; oId "CUFF.539.3"; nearest_ref "AAEL014217-RA"; class_code "j"; tss_id "TSS1054";
supercont1.1039	Cufflinks	exon	251908	252048	.	+	.	gene_id "XLOC_000811"; transcript_id "TCONS_00001350"; exon_number "6"; gene_name "AAEL014217"; oId "CUFF.539.3"; nearest_ref "AAEL014217-RA"; class_code "j"; tss_id "TSS1054";
supercont1.1039	Cufflinks	exon	252121	252292	.	+	.	gene_id "XLOC_000811"; transcript_id "TCONS_00001350"; exon_number "7"; gene_name "AAEL014217"; oId "CUFF.539.3"; nearest_ref "AAEL014217-RA"; class_code "j"; tss_id "TSS1054";
supercont1.1039	Cufflinks	exon	272816	273081	.	+	.	gene_id "XLOC_000811"; transcript_id "TCONS_00001350"; exon_number "8"; gene_name "AAEL014217"; oId "CUFF.539.3"; nearest_ref "AAEL014217-RA"; class_code "j"; tss_id "TSS1054";
supercont1.1039	Cufflinks	exon	273137	273551	.	+	.	gene_id "XLOC_000811"; transcript_id "TCONS_00001350"; exon_number "9"; gene_name "AAEL014217"; oId "CUFF.539.3"; nearest_ref "AAEL014217-RA"; class_code "j"; tss_id "TSS1054";
supercont1.1039	Cufflinks	exon	215361	215968	.	+	.	gene_id "XLOC_000811"; transcript_id "TCONS_00001357"; exon_number "1"; gene_name "AAEL014217"; oId "CUFF.539.6"; nearest_ref "AAEL014217-RA"; class_code "j"; tss_id "TSS1054";
supercont1.1039	Cufflinks	exon	230758	230928	.	+	.	gene_id "XLOC_000811"; transcript_id "TCONS_00001357"; exon_number "2"; gene_name "AAEL014217"; oId "CUFF.539.6"; nearest_ref "AAEL014217-RA"; class_code "j"; tss_id "TSS1054";
supercont1.1039	Cufflinks	exon	230997	231123	.	+	.	gene_id "XLOC_000811"; transcript_id "TCONS_00001357"; exon_number "3"; gene_name "AAEL014217"; oId "CUFF.539.6"; nearest_ref "AAEL014217-RA"; class_code "j"; tss_id "TSS1054";
supercont1.1039	Cufflinks	exon	231191	231274	.	+	.	gene_id "XLOC_000811"; transcript_id "TCONS_00001357"; exon_number "4"; gene_name "AAEL014217"; oId "CUFF.539.6"; nearest_ref "AAEL014217-RA"; class_code "j"; tss_id "TSS1054";
supercont1.1039	Cufflinks	exon	231360	231487	.	+	.	gene_id "XLOC_000811"; transcript_id "TCONS_00001357"; exon_number "5"; gene_name "AAEL014217"; oId "CUFF.539.6"; nearest_ref "AAEL014217-RA"; class_code "j"; tss_id "TSS1054";
supercont1.1039	Cufflinks	exon	251908	252048	.	+	.	gene_id "XLOC_000811"; transcript_id "TCONS_00001357"; exon_number "6"; gene_name "AAEL014217"; oId "CUFF.539.6"; nearest_ref "AAEL014217-RA"; class_code "j"; tss_id "TSS1054";
supercont1.1039	Cufflinks	exon	252121	252292	.	+	.	gene_id "XLOC_000811"; transcript_id "TCONS_00001357"; exon_number "7"; gene_name "AAEL014217"; oId "CUFF.539.6"; nearest_ref "AAEL014217-RA"; class_code "j"; tss_id "TSS1054";
supercont1.1039	Cufflinks	exon	277113	277378	.	+	.	gene_id "XLOC_000811"; transcript_id "TCONS_00001357"; exon_number "8"; gene_name "AAEL014217"; oId "CUFF.539.6"; nearest_ref "AAEL014217-RA"; class_code "j"; tss_id "TSS1054";
supercont1.1039	Cufflinks	exon	277432	277966	.	+	.	gene_id "XLOC_000811"; transcript_id "TCONS_00001357"; exon_number "9"; gene_name "AAEL014217"; oId "CUFF.539.6"; nearest_ref "AAEL014217-RA"; class_code "j"; tss_id "TSS1054";
supercont1.1039	Cufflinks	exon	215361	215968	.	+	.	gene_id "XLOC_000811"; transcript_id "TCONS_00001356"; exon_number "1"; gene_name "AAEL014217"; oId "CUFF.539.4"; nearest_ref "AAEL014217-RA"; class_code "j"; tss_id "TSS1054";
supercont1.1039	Cufflinks	exon	230758	230928	.	+	.	gene_id "XLOC_000811"; transcript_id "TCONS_00001356"; exon_number "2"; gene_name "AAEL014217"; oId "CUFF.539.4"; nearest_ref "AAEL014217-RA"; class_code "j"; tss_id "TSS1054";
supercont1.1039	Cufflinks	exon	230997	231123	.	+	.	gene_id "XLOC_000811"; transcript_id "TCONS_00001356"; exon_number "3"; gene_name "AAEL014217"; oId "CUFF.539.4"; nearest_ref "AAEL014217-RA"; class_code "j"; tss_id "TSS1054";
supercont1.1039	Cufflinks	exon	231191	231274	.	+	.	gene_id "XLOC_000811"; transcript_id "TCONS_00001356"; exon_number "4"; gene_name "AAEL014217"; oId "CUFF.539.4"; nearest_ref "AAEL014217-RA"; class_code "j"; tss_id "TSS1054";
supercont1.1039	Cufflinks	exon	231360	231487	.	+	.	gene_id "XLOC_000811"; transcript_id "TCONS_00001356"; exon_number "5"; gene_name "AAEL014217"; oId "CUFF.539.4"; nearest_ref "AAEL014217-RA"; class_code "j"; tss_id "TSS1054";
supercont1.1039	Cufflinks	exon	251908	252048	.	+	.	gene_id "XLOC_000811"; transcript_id "TCONS_00001356"; exon_number "6"; gene_name "AAEL014217"; oId "CUFF.539.4"; nearest_ref "AAEL014217-RA"; class_code "j"; tss_id "TSS1054";
supercont1.1039	Cufflinks	exon	252121	252292	.	+	.	gene_id "XLOC_000811"; transcript_id "TCONS_00001356"; exon_number "7"; gene_name "AAEL014217"; oId "CUFF.539.4"; nearest_ref "AAEL014217-RA"; class_code "j"; tss_id "TSS1054";
supercont1.1039	Cufflinks	exon	256942	257541	.	+	.	gene_id "XLOC_000811"; transcript_id "TCONS_00001356"; exon_number "8"; gene_name "AAEL014217"; oId "CUFF.539.4"; nearest_ref "AAEL014217-RA"; class_code "j"; tss_id "TSS1054";
supercont1.1039	Cufflinks	exon	277113	277378	.	+	.	gene_id "XLOC_000811"; transcript_id "TCONS_00001356"; exon_number "9"; gene_name "AAEL014217"; oId "CUFF.539.4"; nearest_ref "AAEL014217-RA"; class_code "j"; tss_id "TSS1054";
supercont1.1039	Cufflinks	exon	277432	277966	.	+	.	gene_id "XLOC_000811"; transcript_id "TCONS_00001356"; exon_number "10"; gene_name "AAEL014217"; oId "CUFF.539.4"; nearest_ref "AAEL014217-RA"; class_code "j"; tss_id "TSS1054";
supercont1.1039	Cufflinks	exon	215361	215968	.	+	.	gene_id "XLOC_000811"; transcript_id "TCONS_00001355"; exon_number "1"; gene_name "AAEL014217"; oId "CUFF.539.2"; nearest_ref "AAEL014217-RA"; class_code "j"; tss_id "TSS1054";
supercont1.1039	Cufflinks	exon	230758	230928	.	+	.	gene_id "XLOC_000811"; transcript_id "TCONS_00001355"; exon_number "2"; gene_name "AAEL014217"; oId "CUFF.539.2"; nearest_ref "AAEL014217-RA"; class_code "j"; tss_id "TSS1054";
supercont1.1039	Cufflinks	exon	230997	231123	.	+	.	gene_id "XLOC_000811"; transcript_id "TCONS_00001355"; exon_number "3"; gene_name "AAEL014217"; oId "CUFF.539.2"; nearest_ref "AAEL014217-RA"; class_code "j"; tss_id "TSS1054";
supercont1.1039	Cufflinks	exon	231191	231274	.	+	.	gene_id "XLOC_000811"; transcript_id "TCONS_00001355"; exon_number "4"; gene_name "AAEL014217"; oId "CUFF.539.2"; nearest_ref "AAEL014217-RA"; class_code "j"; tss_id "TSS1054";
supercont1.1039	Cufflinks	exon	231360	231487	.	+	.	gene_id "XLOC_000811"; transcript_id "TCONS_00001355"; exon_number "5"; gene_name "AAEL014217"; oId "CUFF.539.2"; nearest_ref "AAEL014217-RA"; class_code "j"; tss_id "TSS1054";
supercont1.1039	Cufflinks	exon	251908	252048	.	+	.	gene_id "XLOC_000811"; transcript_id "TCONS_00001355"; exon_number "6"; gene_name "AAEL014217"; oId "CUFF.539.2"; nearest_ref "AAEL014217-RA"; class_code "j"; tss_id "TSS1054";
supercont1.1039	Cufflinks	exon	252121	252292	.	+	.	gene_id "XLOC_000811"; transcript_id "TCONS_00001355"; exon_number "7"; gene_name "AAEL014217"; oId "CUFF.539.2"; nearest_ref "AAEL014217-RA"; class_code "j"; tss_id "TSS1054";
supercont1.1039	Cufflinks	exon	257320	257541	.	+	.	gene_id "XLOC_000811"; transcript_id "TCONS_00001355"; exon_number "8"; gene_name "AAEL014217"; oId "CUFF.539.2"; nearest_ref "AAEL014217-RA"; class_code "j"; tss_id "TSS1054";
supercont1.1039	Cufflinks	exon	277113	277378	.	+	.	gene_id "XLOC_000811"; transcript_id "TCONS_00001355"; exon_number "9"; gene_name "AAEL014217"; oId "CUFF.539.2"; nearest_ref "AAEL014217-RA"; class_code "j"; tss_id "TSS1054";
supercont1.1039	Cufflinks	exon	277432	277966	.	+	.	gene_id "XLOC_000811"; transcript_id "TCONS_00001355"; exon_number "10"; gene_name "AAEL014217"; oId "CUFF.539.2"; nearest_ref "AAEL014217-RA"; class_code "j"; tss_id "TSS1054";
supercont1.1039	Cufflinks	exon	215361	215968	.	+	.	gene_id "XLOC_000811"; transcript_id "TCONS_00001354"; exon_number "1"; gene_name "AAEL014217"; oId "CUFF.539.10"; nearest_ref "AAEL014217-RA"; class_code "j"; tss_id "TSS1054";
supercont1.1039	Cufflinks	exon	230758	230928	.	+	.	gene_id "XLOC_000811"; transcript_id "TCONS_00001354"; exon_number "2"; gene_name "AAEL014217"; oId "CUFF.539.10"; nearest_ref "AAEL014217-RA"; class_code "j"; tss_id "TSS1054";
supercont1.1039	Cufflinks	exon	230997	231123	.	+	.	gene_id "XLOC_000811"; transcript_id "TCONS_00001354"; exon_number "3"; gene_name "AAEL014217"; oId "CUFF.539.10"; nearest_ref "AAEL014217-RA"; class_code "j"; tss_id "TSS1054";
supercont1.1039	Cufflinks	exon	231191	231274	.	+	.	gene_id "XLOC_000811"; transcript_id "TCONS_00001354"; exon_number "4"; gene_name "AAEL014217"; oId "CUFF.539.10"; nearest_ref "AAEL014217-RA"; class_code "j"; tss_id "TSS1054";
supercont1.1039	Cufflinks	exon	231360	231487	.	+	.	gene_id "XLOC_000811"; transcript_id "TCONS_00001354"; exon_number "5"; gene_name "AAEL014217"; oId "CUFF.539.10"; nearest_ref "AAEL014217-RA"; class_code "j"; tss_id "TSS1054";
supercont1.1039	Cufflinks	exon	251908	252048	.	+	.	gene_id "XLOC_000811"; transcript_id "TCONS_00001354"; exon_number "6"; gene_name "AAEL014217"; oId "CUFF.539.10"; nearest_ref "AAEL014217-RA"; class_code "j"; tss_id "TSS1054";
supercont1.1039	Cufflinks	exon	252121	252292	.	+	.	gene_id "XLOC_000811"; transcript_id "TCONS_00001354"; exon_number "7"; gene_name "AAEL014217"; oId "CUFF.539.10"; nearest_ref "AAEL014217-RA"; class_code "j"; tss_id "TSS1054";
supercont1.1039	Cufflinks	exon	257044	257541	.	+	.	gene_id "XLOC_000811"; transcript_id "TCONS_00001354"; exon_number "8"; gene_name "AAEL014217"; oId "CUFF.539.10"; nearest_ref "AAEL014217-RA"; class_code "j"; tss_id "TSS1054";
supercont1.1039	Cufflinks	exon	277113	277378	.	+	.	gene_id "XLOC_000811"; transcript_id "TCONS_00001354"; exon_number "9"; gene_name "AAEL014217"; oId "CUFF.539.10"; nearest_ref "AAEL014217-RA"; class_code "j"; tss_id "TSS1054";
supercont1.1039	Cufflinks	exon	277432	277966	.	+	.	gene_id "XLOC_000811"; transcript_id "TCONS_00001354"; exon_number "10"; gene_name "AAEL014217"; oId "CUFF.539.10"; nearest_ref "AAEL014217-RA"; class_code "j"; tss_id "TSS1054";
supercont1.1039	Cufflinks	exon	215374	215478	.	+	.	gene_id "XLOC_000811"; transcript_id "TCONS_00001358"; exon_number "1"; gene_name "AAEL014217"; oId "CUFF.539.11"; nearest_ref "AAEL014217-RA"; class_code "j"; tss_id "TSS1054";
supercont1.1039	Cufflinks	exon	215811	215968	.	+	.	gene_id "XLOC_000811"; transcript_id "TCONS_00001358"; exon_number "2"; gene_name "AAEL014217"; oId "CUFF.539.11"; nearest_ref "AAEL014217-RA"; class_code "j"; tss_id "TSS1054";
supercont1.1039	Cufflinks	exon	230758	230928	.	+	.	gene_id "XLOC_000811"; transcript_id "TCONS_00001358"; exon_number "3"; gene_name "AAEL014217"; oId "CUFF.539.11"; nearest_ref "AAEL014217-RA"; class_code "j"; tss_id "TSS1054";
supercont1.1039	Cufflinks	exon	230997	231123	.	+	.	gene_id "XLOC_000811"; transcript_id "TCONS_00001358"; exon_number "4"; gene_name "AAEL014217"; oId "CUFF.539.11"; nearest_ref "AAEL014217-RA"; class_code "j"; tss_id "TSS1054";
supercont1.1039	Cufflinks	exon	231191	231274	.	+	.	gene_id "XLOC_000811"; transcript_id "TCONS_00001358"; exon_number "5"; gene_name "AAEL014217"; oId "CUFF.539.11"; nearest_ref "AAEL014217-RA"; class_code "j"; tss_id "TSS1054";
supercont1.1039	Cufflinks	exon	231360	231487	.	+	.	gene_id "XLOC_000811"; transcript_id "TCONS_00001358"; exon_number "6"; gene_name "AAEL014217"; oId "CUFF.539.11"; nearest_ref "AAEL014217-RA"; class_code "j"; tss_id "TSS1054";
supercont1.1039	Cufflinks	exon	251908	252048	.	+	.	gene_id "XLOC_000811"; transcript_id "TCONS_00001358"; exon_number "7"; gene_name "AAEL014217"; oId "CUFF.539.11"; nearest_ref "AAEL014217-RA"; class_code "j"; tss_id "TSS1054";
supercont1.1039	Cufflinks	exon	252121	252292	.	+	.	gene_id "XLOC_000811"; transcript_id "TCONS_00001358"; exon_number "8"; gene_name "AAEL014217"; oId "CUFF.539.11"; nearest_ref "AAEL014217-RA"; class_code "j"; tss_id "TSS1054";
supercont1.1039	Cufflinks	exon	277113	277378	.	+	.	gene_id "XLOC_000811"; transcript_id "TCONS_00001358"; exon_number "9"; gene_name "AAEL014217"; oId "CUFF.539.11"; nearest_ref "AAEL014217-RA"; class_code "j"; tss_id "TSS1054";
supercont1.1039	Cufflinks	exon	277432	277966	.	+	.	gene_id "XLOC_000811"; transcript_id "TCONS_00001358"; exon_number "10"; gene_name "AAEL014217"; oId "CUFF.539.11"; nearest_ref "AAEL014217-RA"; class_code "j"; tss_id "TSS1054";
supercont1.1039	Cufflinks	exon	272814	273081	.	+	.	gene_id "XLOC_000811"; transcript_id "TCONS_00001359"; exon_number "1"; gene_name "AAEL014215"; oId "AAEL014215-RA"; nearest_ref "AAEL014215-RA"; class_code "="; tss_id "TSS1055";
supercont1.1039	Cufflinks	exon	273137	273549	.	+	.	gene_id "XLOC_000811"; transcript_id "TCONS_00001359"; exon_number "2"; gene_name "AAEL014215"; oId "AAEL014215-RA"; nearest_ref "AAEL014215-RA"; class_code "="; tss_id "TSS1055";
supercont1.1039	Cufflinks	exon	272814	273081	.	+	.	gene_id "XLOC_000811"; transcript_id "TCONS_00001360"; exon_number "1"; gene_name "AAEL014215"; oId "CUFF.539.13"; nearest_ref "AAEL014215-RA"; class_code "j"; tss_id "TSS1055";
supercont1.1039	Cufflinks	exon	277432	277966	.	+	.	gene_id "XLOC_000811"; transcript_id "TCONS_00001360"; exon_number "2"; gene_name "AAEL014215"; oId "CUFF.539.13"; nearest_ref "AAEL014215-RA"; class_code "j"; tss_id "TSS1055";
supercont1.1039	Cufflinks	exon	277111	277378	.	+	.	gene_id "XLOC_000811"; transcript_id "TCONS_00001361"; exon_number "1"; gene_name "AAEL014219"; oId "AAEL014219-RA"; nearest_ref "AAEL014219-RA"; class_code "="; tss_id "TSS1056";
supercont1.1039	Cufflinks	exon	277432	277844	.	+	.	gene_id "XLOC_000811"; transcript_id "TCONS_00001361"; exon_number "2"; gene_name "AAEL014219"; oId "AAEL014219-RA"; nearest_ref "AAEL014219-RA"; class_code "="; tss_id "TSS1056";
supercont1.104	Cufflinks	exon	293330	294749	.	-	.	gene_id "XLOC_000827"; transcript_id "TCONS_00001399"; exon_number "1"; gene_name "AAEL003992"; oId "CUFF.557.1"; nearest_ref "AAEL003992-RA"; class_code "j"; tss_id "TSS1081";
supercont1.104	Cufflinks	exon	297301	298732	.	-	.	gene_id "XLOC_000827"; transcript_id "TCONS_00001399"; exon_number "2"; gene_name "AAEL003992"; oId "CUFF.557.1"; nearest_ref "AAEL003992-RA"; class_code "j"; tss_id "TSS1081";
supercont1.104	Cufflinks	exon	317165	317235	.	-	.	gene_id "XLOC_000827"; transcript_id "TCONS_00001399"; exon_number "3"; gene_name "AAEL003992"; oId "CUFF.557.1"; nearest_ref "AAEL003992-RA"; class_code "j"; tss_id "TSS1081";
supercont1.104	Cufflinks	exon	317308	317396	.	-	.	gene_id "XLOC_000827"; transcript_id "TCONS_00001399"; exon_number "4"; gene_name "AAEL003992"; oId "CUFF.557.1"; nearest_ref "AAEL003992-RA"; class_code "j"; tss_id "TSS1081";
supercont1.104	Cufflinks	exon	293432	294749	.	-	.	gene_id "XLOC_000827"; transcript_id "TCONS_00001400"; exon_number "1"; gene_name "AAEL003992"; oId "AAEL003992-RA"; nearest_ref "AAEL003992-RA"; class_code "="; tss_id "TSS1082";
supercont1.104	Cufflinks	exon	297301	298732	.	-	.	gene_id "XLOC_000827"; transcript_id "TCONS_00001400"; exon_number "2"; gene_name "AAEL003992"; oId "AAEL003992-RA"; nearest_ref "AAEL003992-RA"; class_code "="; tss_id "TSS1082";
supercont1.104	Cufflinks	exon	308644	308697	.	-	.	gene_id "XLOC_000827"; transcript_id "TCONS_00001400"; exon_number "3"; gene_name "AAEL003992"; oId "AAEL003992-RA"; nearest_ref "AAEL003992-RA"; class_code "="; tss_id "TSS1082";
supercont1.104	Cufflinks	exon	308766	308849	.	-	.	gene_id "XLOC_000827"; transcript_id "TCONS_00001400"; exon_number "4"; gene_name "AAEL003992"; oId "AAEL003992-RA"; nearest_ref "AAEL003992-RA"; class_code "="; tss_id "TSS1082";
supercont1.104	Cufflinks	exon	314088	314583	.	-	.	gene_id "XLOC_000827"; transcript_id "TCONS_00001401"; exon_number "1"; gene_name "AAEL003985"; oId "CUFF.557.3"; nearest_ref "AAEL003985-RA"; class_code "j"; tss_id "TSS1081";
supercont1.104	Cufflinks	exon	317165	317235	.	-	.	gene_id "XLOC_000827"; transcript_id "TCONS_00001401"; exon_number "2"; gene_name "AAEL003985"; oId "CUFF.557.3"; nearest_ref "AAEL003985-RA"; class_code "j"; tss_id "TSS1081";
supercont1.104	Cufflinks	exon	317308	317422	.	-	.	gene_id "XLOC_000827"; transcript_id "TCONS_00001401"; exon_number "3"; gene_name "AAEL003985"; oId "CUFF.557.3"; nearest_ref "AAEL003985-RA"; class_code "j"; tss_id "TSS1081";
supercont1.104	Cufflinks	exon	314291	314583	.	-	.	gene_id "XLOC_000827"; transcript_id "TCONS_00001402"; exon_number "1"; gene_name "AAEL003985"; oId "AAEL003985-RA"; nearest_ref "AAEL003985-RA"; class_code "="; tss_id "TSS1083";
supercont1.104	Cufflinks	exon	317165	317235	.	-	.	gene_id "XLOC_000827"; transcript_id "TCONS_00001402"; exon_number "2"; gene_name "AAEL003985"; oId "AAEL003985-RA"; nearest_ref "AAEL003985-RA"; class_code "="; tss_id "TSS1083";
supercont1.104	Cufflinks	exon	318552	318676	.	-	.	gene_id "XLOC_000827"; transcript_id "TCONS_00001402"; exon_number "3"; gene_name "AAEL003985"; oId "AAEL003985-RA"; nearest_ref "AAEL003985-RA"; class_code "="; tss_id "TSS1083";
supercont1.104	Cufflinks	exon	409399	410158	.	-	.	gene_id "XLOC_000829"; transcript_id "TCONS_00001404"; exon_number "1"; gene_name "AAEL003987"; oId "CUFF.561.2"; nearest_ref "AAEL003987-RA"; class_code "j"; tss_id "TSS1085";
supercont1.104	Cufflinks	exon	410219	410337	.	-	.	gene_id "XLOC_000829"; transcript_id "TCONS_00001404"; exon_number "2"; gene_name "AAEL003987"; oId "CUFF.561.2"; nearest_ref "AAEL003987-RA"; class_code "j"; tss_id "TSS1085";
supercont1.104	Cufflinks	exon	410398	410512	.	-	.	gene_id "XLOC_000829"; transcript_id "TCONS_00001404"; exon_number "3"; gene_name "AAEL003987"; oId "CUFF.561.2"; nearest_ref "AAEL003987-RA"; class_code "j"; tss_id "TSS1085";
supercont1.104	Cufflinks	exon	411157	411498	.	-	.	gene_id "XLOC_000829"; transcript_id "TCONS_00001404"; exon_number "4"; gene_name "AAEL003987"; oId "CUFF.561.2"; nearest_ref "AAEL003987-RA"; class_code "j"; tss_id "TSS1085";
supercont1.104	Cufflinks	exon	411563	411610	.	-	.	gene_id "XLOC_000829"; transcript_id "TCONS_00001404"; exon_number "5"; gene_name "AAEL003987"; oId "CUFF.561.2"; nearest_ref "AAEL003987-RA"; class_code "j"; tss_id "TSS1085";
supercont1.104	Cufflinks	exon	409399	410158	.	-	.	gene_id "XLOC_000829"; transcript_id "TCONS_00001405"; exon_number "1"; gene_name "AAEL003987"; oId "CUFF.561.3"; nearest_ref "AAEL003987-RA"; class_code "j"; tss_id "TSS1086";
supercont1.104	Cufflinks	exon	410219	410337	.	-	.	gene_id "XLOC_000829"; transcript_id "TCONS_00001405"; exon_number "2"; gene_name "AAEL003987"; oId "CUFF.561.3"; nearest_ref "AAEL003987-RA"; class_code "j"; tss_id "TSS1086";
supercont1.104	Cufflinks	exon	410398	410512	.	-	.	gene_id "XLOC_000829"; transcript_id "TCONS_00001405"; exon_number "3"; gene_name "AAEL003987"; oId "CUFF.561.3"; nearest_ref "AAEL003987-RA"; class_code "j"; tss_id "TSS1086";
supercont1.104	Cufflinks	exon	413330	413429	.	-	.	gene_id "XLOC_000829"; transcript_id "TCONS_00001405"; exon_number "4"; gene_name "AAEL003987"; oId "CUFF.561.3"; nearest_ref "AAEL003987-RA"; class_code "j"; tss_id "TSS1086";
supercont1.104	Cufflinks	exon	413504	413655	.	-	.	gene_id "XLOC_000829"; transcript_id "TCONS_00001405"; exon_number "5"; gene_name "AAEL003987"; oId "CUFF.561.3"; nearest_ref "AAEL003987-RA"; class_code "j"; tss_id "TSS1086";
supercont1.104	Cufflinks	exon	426108	426359	.	-	.	gene_id "XLOC_000829"; transcript_id "TCONS_00001405"; exon_number "6"; gene_name "AAEL003987"; oId "CUFF.561.3"; nearest_ref "AAEL003987-RA"; class_code "j"; tss_id "TSS1086";
supercont1.104	Cufflinks	exon	434381	434645	.	-	.	gene_id "XLOC_000829"; transcript_id "TCONS_00001405"; exon_number "7"; gene_name "AAEL003987"; oId "CUFF.561.3"; nearest_ref "AAEL003987-RA"; class_code "j"; tss_id "TSS1086";
supercont1.104	Cufflinks	exon	434723	434931	.	-	.	gene_id "XLOC_000829"; transcript_id "TCONS_00001405"; exon_number "8"; gene_name "AAEL003987"; oId "CUFF.561.3"; nearest_ref "AAEL003987-RA"; class_code "j"; tss_id "TSS1086";
supercont1.104	Cufflinks	exon	409399	410158	.	-	.	gene_id "XLOC_000829"; transcript_id "TCONS_00001406"; exon_number "1"; gene_name "AAEL003987"; oId "CUFF.561.1"; nearest_ref "AAEL003987-RA"; class_code "j"; tss_id "TSS1086";
supercont1.104	Cufflinks	exon	410219	410337	.	-	.	gene_id "XLOC_000829"; transcript_id "TCONS_00001406"; exon_number "2"; gene_name "AAEL003987"; oId "CUFF.561.1"; nearest_ref "AAEL003987-RA"; class_code "j"; tss_id "TSS1086";
supercont1.104	Cufflinks	exon	410398	410512	.	-	.	gene_id "XLOC_000829"; transcript_id "TCONS_00001406"; exon_number "3"; gene_name "AAEL003987"; oId "CUFF.561.1"; nearest_ref "AAEL003987-RA"; class_code "j"; tss_id "TSS1086";
supercont1.104	Cufflinks	exon	411157	411498	.	-	.	gene_id "XLOC_000829"; transcript_id "TCONS_00001406"; exon_number "4"; gene_name "AAEL003987"; oId "CUFF.561.1"; nearest_ref "AAEL003987-RA"; class_code "j"; tss_id "TSS1086";
supercont1.104	Cufflinks	exon	413330	413429	.	-	.	gene_id "XLOC_000829"; transcript_id "TCONS_00001406"; exon_number "5"; gene_name "AAEL003987"; oId "CUFF.561.1"; nearest_ref "AAEL003987-RA"; class_code "j"; tss_id "TSS1086";
supercont1.104	Cufflinks	exon	413504	413655	.	-	.	gene_id "XLOC_000829"; transcript_id "TCONS_00001406"; exon_number "6"; gene_name "AAEL003987"; oId "CUFF.561.1"; nearest_ref "AAEL003987-RA"; class_code "j"; tss_id "TSS1086";
supercont1.104	Cufflinks	exon	426108	426359	.	-	.	gene_id "XLOC_000829"; transcript_id "TCONS_00001406"; exon_number "7"; gene_name "AAEL003987"; oId "CUFF.561.1"; nearest_ref "AAEL003987-RA"; class_code "j"; tss_id "TSS1086";
supercont1.104	Cufflinks	exon	434381	434645	.	-	.	gene_id "XLOC_000829"; transcript_id "TCONS_00001406"; exon_number "8"; gene_name "AAEL003987"; oId "CUFF.561.1"; nearest_ref "AAEL003987-RA"; class_code "j"; tss_id "TSS1086";
supercont1.104	Cufflinks	exon	434723	434973	.	-	.	gene_id "XLOC_000829"; transcript_id "TCONS_00001406"; exon_number "9"; gene_name "AAEL003987"; oId "CUFF.561.1"; nearest_ref "AAEL003987-RA"; class_code "j"; tss_id "TSS1086";
supercont1.104	Cufflinks	exon	409700	410158	.	-	.	gene_id "XLOC_000829"; transcript_id "TCONS_00001407"; exon_number "1"; gene_name "AAEL003987"; oId "AAEL003987-RA"; contained_in "TCONS_00001406"; nearest_ref "AAEL003987-RA"; class_code "="; tss_id "TSS1087";
supercont1.104	Cufflinks	exon	410219	410337	.	-	.	gene_id "XLOC_000829"; transcript_id "TCONS_00001407"; exon_number "2"; gene_name "AAEL003987"; oId "AAEL003987-RA"; contained_in "TCONS_00001406"; nearest_ref "AAEL003987-RA"; class_code "="; tss_id "TSS1087";
supercont1.104	Cufflinks	exon	410398	410512	.	-	.	gene_id "XLOC_000829"; transcript_id "TCONS_00001407"; exon_number "3"; gene_name "AAEL003987"; oId "AAEL003987-RA"; contained_in "TCONS_00001406"; nearest_ref "AAEL003987-RA"; class_code "="; tss_id "TSS1087";
supercont1.104	Cufflinks	exon	411157	411498	.	-	.	gene_id "XLOC_000829"; transcript_id "TCONS_00001407"; exon_number "4"; gene_name "AAEL003987"; oId "AAEL003987-RA"; contained_in "TCONS_00001406"; nearest_ref "AAEL003987-RA"; class_code "="; tss_id "TSS1087";
supercont1.104	Cufflinks	exon	413330	413429	.	-	.	gene_id "XLOC_000829"; transcript_id "TCONS_00001407"; exon_number "5"; gene_name "AAEL003987"; oId "AAEL003987-RA"; contained_in "TCONS_00001406"; nearest_ref "AAEL003987-RA"; class_code "="; tss_id "TSS1087";
supercont1.104	Cufflinks	exon	413504	413649	.	-	.	gene_id "XLOC_000829"; transcript_id "TCONS_00001407"; exon_number "6"; gene_name "AAEL003987"; oId "AAEL003987-RA"; contained_in "TCONS_00001406"; nearest_ref "AAEL003987-RA"; class_code "="; tss_id "TSS1087";
supercont1.104	Cufflinks	exon	425191	425373	.	-	.	gene_id "XLOC_000829"; transcript_id "TCONS_00001408"; exon_number "1"; gene_name "AAEL003984"; oId "AAEL003984-RA"; nearest_ref "AAEL003984-RA"; class_code "="; tss_id "TSS1088";
supercont1.104	Cufflinks	exon	425446	425965	.	-	.	gene_id "XLOC_000829"; transcript_id "TCONS_00001408"; exon_number "2"; gene_name "AAEL003984"; oId "AAEL003984-RA"; nearest_ref "AAEL003984-RA"; class_code "="; tss_id "TSS1088";
supercont1.104	Cufflinks	exon	426108	426359	.	-	.	gene_id "XLOC_000829"; transcript_id "TCONS_00001408"; exon_number "3"; gene_name "AAEL003984"; oId "AAEL003984-RA"; nearest_ref "AAEL003984-RA"; class_code "="; tss_id "TSS1088";
supercont1.104	Cufflinks	exon	434381	434645	.	-	.	gene_id "XLOC_000829"; transcript_id "TCONS_00001408"; exon_number "4"; gene_name "AAEL003984"; oId "AAEL003984-RA"; nearest_ref "AAEL003984-RA"; class_code "="; tss_id "TSS1088";
supercont1.104	Cufflinks	exon	434723	434863	.	-	.	gene_id "XLOC_000829"; transcript_id "TCONS_00001408"; exon_number "5"; gene_name "AAEL003984"; oId "AAEL003984-RA"; nearest_ref "AAEL003984-RA"; class_code "="; tss_id "TSS1088";
supercont1.1047	Cufflinks	exon	15744	15763	.	+	.	gene_id "XLOC_000888"; transcript_id "TCONS_00001502"; exon_number "1"; gene_name "AAEL014246"; oId "AAEL014246-RA"; nearest_ref "AAEL014246-RA"; class_code "="; tss_id "TSS1165";
supercont1.1047	Cufflinks	exon	23765	23852	.	+	.	gene_id "XLOC_000888"; transcript_id "TCONS_00001502"; exon_number "2"; gene_name "AAEL014246"; oId "AAEL014246-RA"; nearest_ref "AAEL014246-RA"; class_code "="; tss_id "TSS1165";
supercont1.1047	Cufflinks	exon	31725	32202	.	+	.	gene_id "XLOC_000888"; transcript_id "TCONS_00001502"; exon_number "3"; gene_name "AAEL014246"; oId "AAEL014246-RA"; nearest_ref "AAEL014246-RA"; class_code "="; tss_id "TSS1165";
supercont1.1047	Cufflinks	exon	32270	33373	.	+	.	gene_id "XLOC_000888"; transcript_id "TCONS_00001502"; exon_number "4"; gene_name "AAEL014246"; oId "AAEL014246-RA"; nearest_ref "AAEL014246-RA"; class_code "="; tss_id "TSS1165";
supercont1.1047	Cufflinks	exon	15744	15763	.	+	.	gene_id "XLOC_000888"; transcript_id "TCONS_00001503"; exon_number "1"; gene_name "AAEL014246"; oId "CUFF.608.2"; nearest_ref "AAEL014246-RA"; class_code "j"; tss_id "TSS1165";
supercont1.1047	Cufflinks	exon	23765	23852	.	+	.	gene_id "XLOC_000888"; transcript_id "TCONS_00001503"; exon_number "2"; gene_name "AAEL014246"; oId "CUFF.608.2"; nearest_ref "AAEL014246-RA"; class_code "j"; tss_id "TSS1165";
supercont1.1047	Cufflinks	exon	31725	32202	.	+	.	gene_id "XLOC_000888"; transcript_id "TCONS_00001503"; exon_number "3"; gene_name "AAEL014246"; oId "CUFF.608.2"; nearest_ref "AAEL014246-RA"; class_code "j"; tss_id "TSS1165";
supercont1.1047	Cufflinks	exon	32270	32287	.	+	.	gene_id "XLOC_000888"; transcript_id "TCONS_00001503"; exon_number "4"; gene_name "AAEL014246"; oId "CUFF.608.2"; nearest_ref "AAEL014246-RA"; class_code "j"; tss_id "TSS1165";
supercont1.1047	Cufflinks	exon	48635	49837	.	+	.	gene_id "XLOC_000888"; transcript_id "TCONS_00001503"; exon_number "5"; gene_name "AAEL014246"; oId "CUFF.608.2"; nearest_ref "AAEL014246-RA"; class_code "j"; tss_id "TSS1165";
supercont1.1047	Cufflinks	exon	23538	23852	.	+	.	gene_id "XLOC_000888"; transcript_id "TCONS_00001504"; exon_number "1"; gene_name "AAEL014246"; oId "CUFF.608.3"; nearest_ref "AAEL014246-RA"; class_code "j"; tss_id "TSS1166";
supercont1.1047	Cufflinks	exon	31725	32202	.	+	.	gene_id "XLOC_000888"; transcript_id "TCONS_00001504"; exon_number "2"; gene_name "AAEL014246"; oId "CUFF.608.3"; nearest_ref "AAEL014246-RA"; class_code "j"; tss_id "TSS1166";
supercont1.1047	Cufflinks	exon	32270	32874	.	+	.	gene_id "XLOC_000888"; transcript_id "TCONS_00001504"; exon_number "3"; gene_name "AAEL014246"; oId "CUFF.608.3"; nearest_ref "AAEL014246-RA"; class_code "j"; tss_id "TSS1166";
supercont1.1047	Cufflinks	exon	49150	49837	.	+	.	gene_id "XLOC_000888"; transcript_id "TCONS_00001504"; exon_number "4"; gene_name "AAEL014246"; oId "CUFF.608.3"; nearest_ref "AAEL014246-RA"; class_code "j"; tss_id "TSS1166";
supercont1.1047	Cufflinks	exon	23548	23852	.	+	.	gene_id "XLOC_000888"; transcript_id "TCONS_00001505"; exon_number "1"; gene_name "AAEL014246"; oId "CUFF.608.4"; nearest_ref "AAEL014246-RA"; class_code "j"; tss_id "TSS1166";
supercont1.1047	Cufflinks	exon	31725	32202	.	+	.	gene_id "XLOC_000888"; transcript_id "TCONS_00001505"; exon_number "2"; gene_name "AAEL014246"; oId "CUFF.608.4"; nearest_ref "AAEL014246-RA"; class_code "j"; tss_id "TSS1166";
supercont1.1047	Cufflinks	exon	32270	33374	.	+	.	gene_id "XLOC_000888"; transcript_id "TCONS_00001505"; exon_number "3"; gene_name "AAEL014246"; oId "CUFF.608.4"; nearest_ref "AAEL014246-RA"; class_code "j"; tss_id "TSS1166";
supercont1.1047	Cufflinks	exon	36776	36799	.	+	.	gene_id "XLOC_000888"; transcript_id "TCONS_00001506"; exon_number "1"; gene_name "AAEL014244"; oId "AAEL014244-RA"; nearest_ref "AAEL014244-RA"; class_code "="; tss_id "TSS1167";
supercont1.1047	Cufflinks	exon	48083	48560	.	+	.	gene_id "XLOC_000888"; transcript_id "TCONS_00001506"; exon_number "2"; gene_name "AAEL014244"; oId "AAEL014244-RA"; nearest_ref "AAEL014244-RA"; class_code "="; tss_id "TSS1167";
supercont1.1047	Cufflinks	exon	48617	49830	.	+	.	gene_id "XLOC_000888"; transcript_id "TCONS_00001506"; exon_number "3"; gene_name "AAEL014244"; oId "AAEL014244-RA"; nearest_ref "AAEL014244-RA"; class_code "="; tss_id "TSS1167";
supercont1.1047	Cufflinks	exon	41667	41740	.	+	.	gene_id "XLOC_000888"; transcript_id "TCONS_00001507"; exon_number "1"; gene_name "AAEL014244"; oId "CUFF.608.6"; nearest_ref "AAEL014244-RA"; class_code "j"; tss_id "TSS1168";
supercont1.1047	Cufflinks	exon	48083	48560	.	+	.	gene_id "XLOC_000888"; transcript_id "TCONS_00001507"; exon_number "2"; gene_name "AAEL014244"; oId "CUFF.608.6"; nearest_ref "AAEL014244-RA"; class_code "j"; tss_id "TSS1168";
supercont1.1047	Cufflinks	exon	48617	49837	.	+	.	gene_id "XLOC_000888"; transcript_id "TCONS_00001507"; exon_number "3"; gene_name "AAEL014244"; oId "CUFF.608.6"; nearest_ref "AAEL014244-RA"; class_code "j"; tss_id "TSS1168";
supercont1.105	Cufflinks	exon	1510933	1511151	.	+	.	gene_id "XLOC_000920"; transcript_id "TCONS_00001569"; exon_number "1"; gene_name "AAEL004027"; oId "CUFF.661.1"; nearest_ref "AAEL004027-RA"; class_code "j"; tss_id "TSS1220";
supercont1.105	Cufflinks	exon	1532403	1532722	.	+	.	gene_id "XLOC_000920"; transcript_id "TCONS_00001569"; exon_number "2"; gene_name "AAEL004027"; oId "CUFF.661.1"; nearest_ref "AAEL004027-RA"; class_code "j"; tss_id "TSS1220";
supercont1.105	Cufflinks	exon	1561598	1563337	.	+	.	gene_id "XLOC_000920"; transcript_id "TCONS_00001569"; exon_number "3"; gene_name "AAEL004027"; oId "CUFF.661.1"; nearest_ref "AAEL004027-RA"; class_code "j"; tss_id "TSS1220";
supercont1.105	Cufflinks	exon	1510963	1511151	.	+	.	gene_id "XLOC_000920"; transcript_id "TCONS_00001570"; exon_number "1"; gene_name "AAEL004027"; oId "CUFF.661.2"; nearest_ref "AAEL004027-RA"; class_code "j"; tss_id "TSS1220";
supercont1.105	Cufflinks	exon	1532403	1532722	.	+	.	gene_id "XLOC_000920"; transcript_id "TCONS_00001570"; exon_number "2"; gene_name "AAEL004027"; oId "CUFF.661.2"; nearest_ref "AAEL004027-RA"; class_code "j"; tss_id "TSS1220";
supercont1.105	Cufflinks	exon	1534551	1534871	.	+	.	gene_id "XLOC_000920"; transcript_id "TCONS_00001570"; exon_number "3"; gene_name "AAEL004027"; oId "CUFF.661.2"; nearest_ref "AAEL004027-RA"; class_code "j"; tss_id "TSS1220";
supercont1.105	Cufflinks	exon	1534920	1536648	.	+	.	gene_id "XLOC_000920"; transcript_id "TCONS_00001570"; exon_number "4"; gene_name "AAEL004027"; oId "CUFF.661.2"; nearest_ref "AAEL004027-RA"; class_code "j"; tss_id "TSS1220";
supercont1.105	Cufflinks	exon	1510963	1511151	.	+	.	gene_id "XLOC_000920"; transcript_id "TCONS_00001571"; exon_number "1"; gene_name "AAEL004027"; oId "CUFF.661.3"; nearest_ref "AAEL004027-RA"; class_code "j"; tss_id "TSS1220";
supercont1.105	Cufflinks	exon	1532403	1532722	.	+	.	gene_id "XLOC_000920"; transcript_id "TCONS_00001571"; exon_number "2"; gene_name "AAEL004027"; oId "CUFF.661.3"; nearest_ref "AAEL004027-RA"; class_code "j"; tss_id "TSS1220";
supercont1.105	Cufflinks	exon	1563400	1565612	.	+	.	gene_id "XLOC_000920"; transcript_id "TCONS_00001571"; exon_number "3"; gene_name "AAEL004027"; oId "CUFF.661.3"; nearest_ref "AAEL004027-RA"; class_code "j"; tss_id "TSS1220";
supercont1.105	Cufflinks	exon	1510973	1511151	.	+	.	gene_id "XLOC_000920"; transcript_id "TCONS_00001572"; exon_number "1"; gene_name "AAEL004027"; oId "CUFF.661.4"; nearest_ref "AAEL004027-RA"; class_code "j"; tss_id "TSS1220";
supercont1.105	Cufflinks	exon	1532403	1532722	.	+	.	gene_id "XLOC_000920"; transcript_id "TCONS_00001572"; exon_number "2"; gene_name "AAEL004027"; oId "CUFF.661.4"; nearest_ref "AAEL004027-RA"; class_code "j"; tss_id "TSS1220";
supercont1.105	Cufflinks	exon	1561598	1562538	.	+	.	gene_id "XLOC_000920"; transcript_id "TCONS_00001572"; exon_number "3"; gene_name "AAEL004027"; oId "CUFF.661.4"; nearest_ref "AAEL004027-RA"; class_code "j"; tss_id "TSS1220";
supercont1.105	Cufflinks	exon	1564338	1565612	.	+	.	gene_id "XLOC_000920"; transcript_id "TCONS_00001572"; exon_number "4"; gene_name "AAEL004027"; oId "CUFF.661.4"; nearest_ref "AAEL004027-RA"; class_code "j"; tss_id "TSS1220";
supercont1.105	Cufflinks	exon	1532108	1532323	.	+	.	gene_id "XLOC_000920"; transcript_id "TCONS_00001573"; exon_number "1"; gene_name "AAEL004027"; oId "CUFF.661.5"; nearest_ref "AAEL004027-RA"; class_code "j"; tss_id "TSS1221";
supercont1.105	Cufflinks	exon	1532403	1532722	.	+	.	gene_id "XLOC_000920"; transcript_id "TCONS_00001573"; exon_number "2"; gene_name "AAEL004027"; oId "CUFF.661.5"; nearest_ref "AAEL004027-RA"; class_code "j"; tss_id "TSS1221";
supercont1.105	Cufflinks	exon	1534551	1534871	.	+	.	gene_id "XLOC_000920"; transcript_id "TCONS_00001573"; exon_number "3"; gene_name "AAEL004027"; oId "CUFF.661.5"; nearest_ref "AAEL004027-RA"; class_code "j"; tss_id "TSS1221";
supercont1.105	Cufflinks	exon	1534920	1536648	.	+	.	gene_id "XLOC_000920"; transcript_id "TCONS_00001573"; exon_number "4"; gene_name "AAEL004027"; oId "CUFF.661.5"; nearest_ref "AAEL004027-RA"; class_code "j"; tss_id "TSS1221";
supercont1.105	Cufflinks	exon	1532235	1532323	.	+	.	gene_id "XLOC_000920"; transcript_id "TCONS_00001574"; exon_number "1"; gene_name "AAEL004027"; oId "CUFF.661.6"; nearest_ref "AAEL004027-RA"; class_code "j"; tss_id "TSS1222";
supercont1.105	Cufflinks	exon	1532403	1532722	.	+	.	gene_id "XLOC_000920"; transcript_id "TCONS_00001574"; exon_number "2"; gene_name "AAEL004027"; oId "CUFF.661.6"; nearest_ref "AAEL004027-RA"; class_code "j"; tss_id "TSS1222";
supercont1.105	Cufflinks	exon	1563400	1565612	.	+	.	gene_id "XLOC_000920"; transcript_id "TCONS_00001574"; exon_number "3"; gene_name "AAEL004027"; oId "CUFF.661.6"; nearest_ref "AAEL004027-RA"; class_code "j"; tss_id "TSS1222";
supercont1.105	Cufflinks	exon	1532273	1532323	.	+	.	gene_id "XLOC_000920"; transcript_id "TCONS_00001575"; exon_number "1"; gene_name "AAEL004027"; oId "CUFF.661.7"; nearest_ref "AAEL004027-RA"; class_code "j"; tss_id "TSS1222";
supercont1.105	Cufflinks	exon	1532403	1532722	.	+	.	gene_id "XLOC_000920"; transcript_id "TCONS_00001575"; exon_number "2"; gene_name "AAEL004027"; oId "CUFF.661.7"; nearest_ref "AAEL004027-RA"; class_code "j"; tss_id "TSS1222";
supercont1.105	Cufflinks	exon	1561598	1563337	.	+	.	gene_id "XLOC_000920"; transcript_id "TCONS_00001575"; exon_number "3"; gene_name "AAEL004027"; oId "CUFF.661.7"; nearest_ref "AAEL004027-RA"; class_code "j"; tss_id "TSS1222";
supercont1.105	Cufflinks	exon	1532549	1532722	.	+	.	gene_id "XLOC_000920"; transcript_id "TCONS_00001576"; exon_number "1"; gene_name "AAEL004027"; oId "AAEL004027-RA"; contained_in "TCONS_00001570"; nearest_ref "AAEL004027-RA"; class_code "="; tss_id "TSS1223";
supercont1.105	Cufflinks	exon	1534551	1534871	.	+	.	gene_id "XLOC_000920"; transcript_id "TCONS_00001576"; exon_number "2"; gene_name "AAEL004027"; oId "AAEL004027-RA"; contained_in "TCONS_00001570"; nearest_ref "AAEL004027-RA"; class_code "="; tss_id "TSS1223";
supercont1.105	Cufflinks	exon	1534920	1536110	.	+	.	gene_id "XLOC_000920"; transcript_id "TCONS_00001576"; exon_number "3"; gene_name "AAEL004027"; oId "AAEL004027-RA"; contained_in "TCONS_00001570"; nearest_ref "AAEL004027-RA"; class_code "="; tss_id "TSS1223";
supercont1.105	Cufflinks	exon	1561598	1562538	.	+	.	gene_id "XLOC_000920"; transcript_id "TCONS_00001577"; exon_number "1"; gene_name "AAEL004025"; oId "AAEL004025-RA"; contained_in "TCONS_00001572"; nearest_ref "AAEL004025-RA"; class_code "="; tss_id "TSS1224";
supercont1.105	Cufflinks	exon	1564338	1564986	.	+	.	gene_id "XLOC_000920"; transcript_id "TCONS_00001577"; exon_number "2"; gene_name "AAEL004025"; oId "AAEL004025-RA"; contained_in "TCONS_00001572"; nearest_ref "AAEL004025-RA"; class_code "="; tss_id "TSS1224";
supercont1.105	Cufflinks	exon	2282848	2284568	.	+	.	gene_id "XLOC_000931"; transcript_id "TCONS_00001598"; exon_number "1"; gene_name "AAEL004033"; oId "CUFF.681.1"; nearest_ref "AAEL004033-RA"; class_code "j"; tss_id "TSS1240";
supercont1.105	Cufflinks	exon	2301094	2301279	.	+	.	gene_id "XLOC_000931"; transcript_id "TCONS_00001598"; exon_number "2"; gene_name "AAEL004033"; oId "CUFF.681.1"; nearest_ref "AAEL004033-RA"; class_code "j"; tss_id "TSS1240";
supercont1.105	Cufflinks	exon	2341318	2341505	.	+	.	gene_id "XLOC_000931"; transcript_id "TCONS_00001598"; exon_number "3"; gene_name "AAEL004033"; oId "CUFF.681.1"; nearest_ref "AAEL004033-RA"; class_code "j"; tss_id "TSS1240";
supercont1.105	Cufflinks	exon	2482048	2483292	.	+	.	gene_id "XLOC_000931"; transcript_id "TCONS_00001598"; exon_number "4"; gene_name "AAEL004033"; oId "CUFF.681.1"; nearest_ref "AAEL004033-RA"; class_code "j"; tss_id "TSS1240";
supercont1.105	Cufflinks	exon	2282989	2283025	.	+	.	gene_id "XLOC_000931"; transcript_id "TCONS_00001599"; exon_number "1"; gene_name "AAEL004033"; oId "AAEL004033-RA"; nearest_ref "AAEL004033-RA"; class_code "="; tss_id "TSS1241";
supercont1.105	Cufflinks	exon	2283510	2284568	.	+	.	gene_id "XLOC_000931"; transcript_id "TCONS_00001599"; exon_number "2"; gene_name "AAEL004033"; oId "AAEL004033-RA"; nearest_ref "AAEL004033-RA"; class_code "="; tss_id "TSS1241";
supercont1.105	Cufflinks	exon	2301094	2301279	.	+	.	gene_id "XLOC_000931"; transcript_id "TCONS_00001599"; exon_number "3"; gene_name "AAEL004033"; oId "AAEL004033-RA"; nearest_ref "AAEL004033-RA"; class_code "="; tss_id "TSS1241";
supercont1.105	Cufflinks	exon	2341318	2341586	.	+	.	gene_id "XLOC_000931"; transcript_id "TCONS_00001599"; exon_number "4"; gene_name "AAEL004033"; oId "AAEL004033-RA"; nearest_ref "AAEL004033-RA"; class_code "="; tss_id "TSS1241";
supercont1.105	Cufflinks	exon	2478085	2478099	.	+	.	gene_id "XLOC_000931"; transcript_id "TCONS_00001600"; exon_number "1"; gene_name "AAEL004005"; oId "AAEL004005-RA"; nearest_ref "AAEL004005-RA"; class_code "="; tss_id "TSS1242";
supercont1.105	Cufflinks	exon	2482048	2482251	.	+	.	gene_id "XLOC_000931"; transcript_id "TCONS_00001600"; exon_number "2"; gene_name "AAEL004005"; oId "AAEL004005-RA"; nearest_ref "AAEL004005-RA"; class_code "="; tss_id "TSS1242";
supercont1.105	Cufflinks	exon	583183	583818	.	-	.	gene_id "XLOC_000938"; transcript_id "TCONS_00001614"; exon_number "1"; gene_name "AAEL004020"; oId "CUFF.639.1"; nearest_ref "AAEL004020-RA"; class_code "j"; tss_id "TSS1252";
supercont1.105	Cufflinks	exon	597229	597425	.	-	.	gene_id "XLOC_000938"; transcript_id "TCONS_00001614"; exon_number "2"; gene_name "AAEL004020"; oId "CUFF.639.1"; nearest_ref "AAEL004020-RA"; class_code "j"; tss_id "TSS1252";
supercont1.105	Cufflinks	exon	597486	597683	.	-	.	gene_id "XLOC_000938"; transcript_id "TCONS_00001614"; exon_number "3"; gene_name "AAEL004020"; oId "CUFF.639.1"; nearest_ref "AAEL004020-RA"; class_code "j"; tss_id "TSS1252";
supercont1.105	Cufflinks	exon	583533	583818	.	-	.	gene_id "XLOC_000938"; transcript_id "TCONS_00001615"; exon_number "1"; gene_name "AAEL004020"; oId "AAEL004020-RA"; nearest_ref "AAEL004020-RA"; class_code "="; tss_id "TSS1253";
supercont1.105	Cufflinks	exon	583881	584077	.	-	.	gene_id "XLOC_000938"; transcript_id "TCONS_00001615"; exon_number "2"; gene_name "AAEL004020"; oId "AAEL004020-RA"; nearest_ref "AAEL004020-RA"; class_code "="; tss_id "TSS1253";
supercont1.105	Cufflinks	exon	584135	584332	.	-	.	gene_id "XLOC_000938"; transcript_id "TCONS_00001615"; exon_number "3"; gene_name "AAEL004020"; oId "AAEL004020-RA"; nearest_ref "AAEL004020-RA"; class_code "="; tss_id "TSS1253";
supercont1.105	Cufflinks	exon	584390	584392	.	-	.	gene_id "XLOC_000938"; transcript_id "TCONS_00001615"; exon_number "4"; gene_name "AAEL004020"; oId "AAEL004020-RA"; nearest_ref "AAEL004020-RA"; class_code "="; tss_id "TSS1253";
supercont1.105	Cufflinks	exon	596883	597165	.	-	.	gene_id "XLOC_000938"; transcript_id "TCONS_00001616"; exon_number "1"; gene_name "AAEL004016"; oId "AAEL004016-RA"; nearest_ref "AAEL004016-RA"; class_code "="; tss_id "TSS1252";
supercont1.105	Cufflinks	exon	597229	597425	.	-	.	gene_id "XLOC_000938"; transcript_id "TCONS_00001616"; exon_number "2"; gene_name "AAEL004016"; oId "AAEL004016-RA"; nearest_ref "AAEL004016-RA"; class_code "="; tss_id "TSS1252";
supercont1.105	Cufflinks	exon	597486	597644	.	-	.	gene_id "XLOC_000938"; transcript_id "TCONS_00001616"; exon_number "3"; gene_name "AAEL004016"; oId "AAEL004016-RA"; nearest_ref "AAEL004016-RA"; class_code "="; tss_id "TSS1252";
supercont1.105	Cufflinks	exon	1186147	1186599	.	-	.	gene_id "XLOC_000941"; transcript_id "TCONS_00001621"; exon_number "1"; gene_name "AAEL004008"; oId "CUFF.650.1"; nearest_ref "AAEL004008-RA"; class_code "j"; tss_id "TSS1256";
supercont1.105	Cufflinks	exon	1187410	1187519	.	-	.	gene_id "XLOC_000941"; transcript_id "TCONS_00001621"; exon_number "2"; gene_name "AAEL004008"; oId "CUFF.650.1"; nearest_ref "AAEL004008-RA"; class_code "j"; tss_id "TSS1256";
supercont1.105	Cufflinks	exon	1218544	1218623	.	-	.	gene_id "XLOC_000941"; transcript_id "TCONS_00001621"; exon_number "3"; gene_name "AAEL004008"; oId "CUFF.650.1"; nearest_ref "AAEL004008-RA"; class_code "j"; tss_id "TSS1256";
supercont1.105	Cufflinks	exon	1226279	1226431	.	-	.	gene_id "XLOC_000941"; transcript_id "TCONS_00001621"; exon_number "4"; gene_name "AAEL004008"; oId "CUFF.650.1"; nearest_ref "AAEL004008-RA"; class_code "j"; tss_id "TSS1256";
supercont1.105	Cufflinks	exon	1226492	1226667	.	-	.	gene_id "XLOC_000941"; transcript_id "TCONS_00001621"; exon_number "5"; gene_name "AAEL004008"; oId "CUFF.650.1"; nearest_ref "AAEL004008-RA"; class_code "j"; tss_id "TSS1256";
supercont1.105	Cufflinks	exon	1226810	1226937	.	-	.	gene_id "XLOC_000941"; transcript_id "TCONS_00001621"; exon_number "6"; gene_name "AAEL004008"; oId "CUFF.650.1"; nearest_ref "AAEL004008-RA"; class_code "j"; tss_id "TSS1256";
supercont1.105	Cufflinks	exon	1227005	1227137	.	-	.	gene_id "XLOC_000941"; transcript_id "TCONS_00001621"; exon_number "7"; gene_name "AAEL004008"; oId "CUFF.650.1"; nearest_ref "AAEL004008-RA"; class_code "j"; tss_id "TSS1256";
supercont1.105	Cufflinks	exon	1227200	1227711	.	-	.	gene_id "XLOC_000941"; transcript_id "TCONS_00001621"; exon_number "8"; gene_name "AAEL004008"; oId "CUFF.650.1"; nearest_ref "AAEL004008-RA"; class_code "j"; tss_id "TSS1256";
supercont1.105	Cufflinks	exon	1227766	1228080	.	-	.	gene_id "XLOC_000941"; transcript_id "TCONS_00001621"; exon_number "9"; gene_name "AAEL004008"; oId "CUFF.650.1"; nearest_ref "AAEL004008-RA"; class_code "j"; tss_id "TSS1256";
supercont1.105	Cufflinks	exon	1186172	1186599	.	-	.	gene_id "XLOC_000941"; transcript_id "TCONS_00001622"; exon_number "1"; gene_name "AAEL004019"; oId "AAEL004019-RA"; nearest_ref "AAEL004019-RA"; class_code "="; tss_id "TSS1257";
supercont1.105	Cufflinks	exon	1187410	1187881	.	-	.	gene_id "XLOC_000941"; transcript_id "TCONS_00001622"; exon_number "2"; gene_name "AAEL004019"; oId "AAEL004019-RA"; nearest_ref "AAEL004019-RA"; class_code "="; tss_id "TSS1257";
supercont1.105	Cufflinks	exon	1218545	1218623	.	-	.	gene_id "XLOC_000941"; transcript_id "TCONS_00001624"; exon_number "1"; gene_name "AAEL004008"; oId "AAEL004008-RA"; nearest_ref "AAEL004008-RA"; class_code "="; tss_id "TSS1258";
supercont1.105	Cufflinks	exon	1226279	1226431	.	-	.	gene_id "XLOC_000941"; transcript_id "TCONS_00001624"; exon_number "2"; gene_name "AAEL004008"; oId "AAEL004008-RA"; nearest_ref "AAEL004008-RA"; class_code "="; tss_id "TSS1258";
supercont1.105	Cufflinks	exon	1226492	1226667	.	-	.	gene_id "XLOC_000941"; transcript_id "TCONS_00001624"; exon_number "3"; gene_name "AAEL004008"; oId "AAEL004008-RA"; nearest_ref "AAEL004008-RA"; class_code "="; tss_id "TSS1258";
supercont1.105	Cufflinks	exon	1226810	1226937	.	-	.	gene_id "XLOC_000941"; transcript_id "TCONS_00001624"; exon_number "4"; gene_name "AAEL004008"; oId "AAEL004008-RA"; nearest_ref "AAEL004008-RA"; class_code "="; tss_id "TSS1258";
supercont1.105	Cufflinks	exon	1227005	1227137	.	-	.	gene_id "XLOC_000941"; transcript_id "TCONS_00001624"; exon_number "5"; gene_name "AAEL004008"; oId "AAEL004008-RA"; nearest_ref "AAEL004008-RA"; class_code "="; tss_id "TSS1258";
supercont1.105	Cufflinks	exon	1227200	1227711	.	-	.	gene_id "XLOC_000941"; transcript_id "TCONS_00001624"; exon_number "6"; gene_name "AAEL004008"; oId "AAEL004008-RA"; nearest_ref "AAEL004008-RA"; class_code "="; tss_id "TSS1258";
supercont1.105	Cufflinks	exon	1227760	1227838	.	-	.	gene_id "XLOC_000941"; transcript_id "TCONS_00001624"; exon_number "7"; gene_name "AAEL004008"; oId "AAEL004008-RA"; nearest_ref "AAEL004008-RA"; class_code "="; tss_id "TSS1258";
supercont1.1052	Cufflinks	exon	218527	219932	.	-	.	gene_id "XLOC_000999"; transcript_id "TCONS_00001718"; exon_number "1"; gene_name "AAEL014270"; oId "CUFF.712.1"; nearest_ref "AAEL014270-RA"; class_code "j"; tss_id "TSS1334";
supercont1.1052	Cufflinks	exon	219995	220105	.	-	.	gene_id "XLOC_000999"; transcript_id "TCONS_00001718"; exon_number "2"; gene_name "AAEL014270"; oId "CUFF.712.1"; nearest_ref "AAEL014270-RA"; class_code "j"; tss_id "TSS1334";
supercont1.1052	Cufflinks	exon	227751	227875	.	-	.	gene_id "XLOC_000999"; transcript_id "TCONS_00001718"; exon_number "3"; gene_name "AAEL014270"; oId "CUFF.712.1"; nearest_ref "AAEL014270-RA"; class_code "j"; tss_id "TSS1334";
supercont1.1052	Cufflinks	exon	227931	228820	.	-	.	gene_id "XLOC_000999"; transcript_id "TCONS_00001718"; exon_number "4"; gene_name "AAEL014270"; oId "CUFF.712.1"; nearest_ref "AAEL014270-RA"; class_code "j"; tss_id "TSS1334";
supercont1.1052	Cufflinks	exon	229060	229304	.	-	.	gene_id "XLOC_000999"; transcript_id "TCONS_00001718"; exon_number "5"; gene_name "AAEL014270"; oId "CUFF.712.1"; nearest_ref "AAEL014270-RA"; class_code "j"; tss_id "TSS1334";
supercont1.1052	Cufflinks	exon	229362	229716	.	-	.	gene_id "XLOC_000999"; transcript_id "TCONS_00001718"; exon_number "6"; gene_name "AAEL014270"; oId "CUFF.712.1"; nearest_ref "AAEL014270-RA"; class_code "j"; tss_id "TSS1334";
supercont1.1052	Cufflinks	exon	229971	230685	.	-	.	gene_id "XLOC_000999"; transcript_id "TCONS_00001718"; exon_number "7"; gene_name "AAEL014270"; oId "CUFF.712.1"; nearest_ref "AAEL014270-RA"; class_code "j"; tss_id "TSS1334";
supercont1.1052	Cufflinks	exon	230744	231345	.	-	.	gene_id "XLOC_000999"; transcript_id "TCONS_00001718"; exon_number "8"; gene_name "AAEL014270"; oId "CUFF.712.1"; nearest_ref "AAEL014270-RA"; class_code "j"; tss_id "TSS1334";
supercont1.1052	Cufflinks	exon	237607	237838	.	-	.	gene_id "XLOC_000999"; transcript_id "TCONS_00001718"; exon_number "9"; gene_name "AAEL014270"; oId "CUFF.712.1"; nearest_ref "AAEL014270-RA"; class_code "j"; tss_id "TSS1334";
supercont1.1052	Cufflinks	exon	219357	219932	.	-	.	gene_id "XLOC_000999"; transcript_id "TCONS_00001719"; exon_number "1"; gene_name "AAEL014267"; oId "AAEL014267-RA"; contained_in "TCONS_00001718"; nearest_ref "AAEL014267-RA"; class_code "="; tss_id "TSS1335";
supercont1.1052	Cufflinks	exon	219995	220105	.	-	.	gene_id "XLOC_000999"; transcript_id "TCONS_00001719"; exon_number "2"; gene_name "AAEL014267"; oId "AAEL014267-RA"; contained_in "TCONS_00001718"; nearest_ref "AAEL014267-RA"; class_code "="; tss_id "TSS1335";
supercont1.1052	Cufflinks	exon	227751	227875	.	-	.	gene_id "XLOC_000999"; transcript_id "TCONS_00001719"; exon_number "3"; gene_name "AAEL014267"; oId "AAEL014267-RA"; contained_in "TCONS_00001718"; nearest_ref "AAEL014267-RA"; class_code "="; tss_id "TSS1335";
supercont1.1052	Cufflinks	exon	227931	228522	.	-	.	gene_id "XLOC_000999"; transcript_id "TCONS_00001719"; exon_number "4"; gene_name "AAEL014267"; oId "AAEL014267-RA"; contained_in "TCONS_00001718"; nearest_ref "AAEL014267-RA"; class_code "="; tss_id "TSS1335";
supercont1.1052	Cufflinks	exon	228672	228820	.	-	.	gene_id "XLOC_000999"; transcript_id "TCONS_00001720"; exon_number "1"; gene_name "AAEL014270"; oId "AAEL014270-RA"; contained_in "TCONS_00001718"; nearest_ref "AAEL014270-RA"; class_code "="; tss_id "TSS1334";
supercont1.1052	Cufflinks	exon	229060	229304	.	-	.	gene_id "XLOC_000999"; transcript_id "TCONS_00001720"; exon_number "2"; gene_name "AAEL014270"; oId "AAEL014270-RA"; contained_in "TCONS_00001718"; nearest_ref "AAEL014270-RA"; class_code "="; tss_id "TSS1334";
supercont1.1052	Cufflinks	exon	229362	229716	.	-	.	gene_id "XLOC_000999"; transcript_id "TCONS_00001720"; exon_number "3"; gene_name "AAEL014270"; oId "AAEL014270-RA"; contained_in "TCONS_00001718"; nearest_ref "AAEL014270-RA"; class_code "="; tss_id "TSS1334";
supercont1.1052	Cufflinks	exon	229971	230685	.	-	.	gene_id "XLOC_000999"; transcript_id "TCONS_00001720"; exon_number "4"; gene_name "AAEL014270"; oId "AAEL014270-RA"; contained_in "TCONS_00001718"; nearest_ref "AAEL014270-RA"; class_code "="; tss_id "TSS1334";
supercont1.1052	Cufflinks	exon	230744	231345	.	-	.	gene_id "XLOC_000999"; transcript_id "TCONS_00001720"; exon_number "5"; gene_name "AAEL014270"; oId "AAEL014270-RA"; contained_in "TCONS_00001718"; nearest_ref "AAEL014270-RA"; class_code "="; tss_id "TSS1334";
supercont1.1052	Cufflinks	exon	237607	237838	.	-	.	gene_id "XLOC_000999"; transcript_id "TCONS_00001720"; exon_number "6"; gene_name "AAEL014270"; oId "AAEL014270-RA"; contained_in "TCONS_00001718"; nearest_ref "AAEL014270-RA"; class_code "="; tss_id "TSS1334";
supercont1.106	Cufflinks	exon	2252104	2252826	.	+	.	gene_id "XLOC_001073"; transcript_id "TCONS_00001861"; exon_number "1"; gene_name "AAEL004082"; oId "CUFF.806.1"; nearest_ref "AAEL004082-RA"; class_code "j"; tss_id "TSS1431";
supercont1.106	Cufflinks	exon	2252916	2253203	.	+	.	gene_id "XLOC_001073"; transcript_id "TCONS_00001861"; exon_number "2"; gene_name "AAEL004082"; oId "CUFF.806.1"; nearest_ref "AAEL004082-RA"; class_code "j"; tss_id "TSS1431";
supercont1.106	Cufflinks	exon	2316732	2316837	.	+	.	gene_id "XLOC_001073"; transcript_id "TCONS_00001861"; exon_number "3"; gene_name "AAEL004082"; oId "CUFF.806.1"; nearest_ref "AAEL004082-RA"; class_code "j"; tss_id "TSS1431";
supercont1.106	Cufflinks	exon	2328747	2328878	.	+	.	gene_id "XLOC_001073"; transcript_id "TCONS_00001861"; exon_number "4"; gene_name "AAEL004082"; oId "CUFF.806.1"; nearest_ref "AAEL004082-RA"; class_code "j"; tss_id "TSS1431";
supercont1.106	Cufflinks	exon	2351295	2351568	.	+	.	gene_id "XLOC_001073"; transcript_id "TCONS_00001861"; exon_number "5"; gene_name "AAEL004082"; oId "CUFF.806.1"; nearest_ref "AAEL004082-RA"; class_code "j"; tss_id "TSS1431";
supercont1.106	Cufflinks	exon	2365154	2365613	.	+	.	gene_id "XLOC_001073"; transcript_id "TCONS_00001861"; exon_number "6"; gene_name "AAEL004082"; oId "CUFF.806.1"; nearest_ref "AAEL004082-RA"; class_code "j"; tss_id "TSS1431";
supercont1.106	Cufflinks	exon	2365674	2366061	.	+	.	gene_id "XLOC_001073"; transcript_id "TCONS_00001861"; exon_number "7"; gene_name "AAEL004082"; oId "CUFF.806.1"; nearest_ref "AAEL004082-RA"; class_code "j"; tss_id "TSS1431";
supercont1.106	Cufflinks	exon	2366156	2366335	.	+	.	gene_id "XLOC_001073"; transcript_id "TCONS_00001861"; exon_number "8"; gene_name "AAEL004082"; oId "CUFF.806.1"; nearest_ref "AAEL004082-RA"; class_code "j"; tss_id "TSS1431";
supercont1.106	Cufflinks	exon	2376545	2377841	.	+	.	gene_id "XLOC_001073"; transcript_id "TCONS_00001861"; exon_number "9"; gene_name "AAEL004082"; oId "CUFF.806.1"; nearest_ref "AAEL004082-RA"; class_code "j"; tss_id "TSS1431";
supercont1.106	Cufflinks	exon	2252135	2253203	.	+	.	gene_id "XLOC_001073"; transcript_id "TCONS_00001862"; exon_number "1"; gene_name "AAEL004082"; oId "CUFF.806.2"; nearest_ref "AAEL004082-RA"; class_code "j"; tss_id "TSS1431";
supercont1.106	Cufflinks	exon	2316732	2316837	.	+	.	gene_id "XLOC_001073"; transcript_id "TCONS_00001862"; exon_number "2"; gene_name "AAEL004082"; oId "CUFF.806.2"; nearest_ref "AAEL004082-RA"; class_code "j"; tss_id "TSS1431";
supercont1.106	Cufflinks	exon	2328747	2328878	.	+	.	gene_id "XLOC_001073"; transcript_id "TCONS_00001862"; exon_number "3"; gene_name "AAEL004082"; oId "CUFF.806.2"; nearest_ref "AAEL004082-RA"; class_code "j"; tss_id "TSS1431";
supercont1.106	Cufflinks	exon	2328945	2328962	.	+	.	gene_id "XLOC_001073"; transcript_id "TCONS_00001862"; exon_number "4"; gene_name "AAEL004082"; oId "CUFF.806.2"; nearest_ref "AAEL004082-RA"; class_code "j"; tss_id "TSS1431";
supercont1.106	Cufflinks	exon	2328468	2328481	.	+	.	gene_id "XLOC_001073"; transcript_id "TCONS_00001863"; exon_number "1"; gene_name "AAEL004082"; oId "AAEL004082-RA"; nearest_ref "AAEL004082-RA"; class_code "="; tss_id "TSS1432";
supercont1.106	Cufflinks	exon	2328747	2328878	.	+	.	gene_id "XLOC_001073"; transcript_id "TCONS_00001863"; exon_number "2"; gene_name "AAEL004082"; oId "AAEL004082-RA"; nearest_ref "AAEL004082-RA"; class_code "="; tss_id "TSS1432";
supercont1.106	Cufflinks	exon	2351295	2351568	.	+	.	gene_id "XLOC_001073"; transcript_id "TCONS_00001863"; exon_number "3"; gene_name "AAEL004082"; oId "AAEL004082-RA"; nearest_ref "AAEL004082-RA"; class_code "="; tss_id "TSS1432";
supercont1.106	Cufflinks	exon	2365154	2365613	.	+	.	gene_id "XLOC_001073"; transcript_id "TCONS_00001863"; exon_number "4"; gene_name "AAEL004082"; oId "AAEL004082-RA"; nearest_ref "AAEL004082-RA"; class_code "="; tss_id "TSS1432";
supercont1.106	Cufflinks	exon	2365674	2366065	.	+	.	gene_id "XLOC_001073"; transcript_id "TCONS_00001863"; exon_number "5"; gene_name "AAEL004082"; oId "AAEL004082-RA"; nearest_ref "AAEL004082-RA"; class_code "="; tss_id "TSS1432";
supercont1.106	Cufflinks	exon	2328468	2328481	.	+	.	gene_id "XLOC_001073"; transcript_id "TCONS_00001864"; exon_number "1"; gene_name "AAEL004082"; oId "CUFF.806.4"; nearest_ref "AAEL004082-RA"; class_code "j"; tss_id "TSS1432";
supercont1.106	Cufflinks	exon	2328747	2328878	.	+	.	gene_id "XLOC_001073"; transcript_id "TCONS_00001864"; exon_number "2"; gene_name "AAEL004082"; oId "CUFF.806.4"; nearest_ref "AAEL004082-RA"; class_code "j"; tss_id "TSS1432";
supercont1.106	Cufflinks	exon	2351295	2351568	.	+	.	gene_id "XLOC_001073"; transcript_id "TCONS_00001864"; exon_number "3"; gene_name "AAEL004082"; oId "CUFF.806.4"; nearest_ref "AAEL004082-RA"; class_code "j"; tss_id "TSS1432";
supercont1.106	Cufflinks	exon	2365154	2365613	.	+	.	gene_id "XLOC_001073"; transcript_id "TCONS_00001864"; exon_number "4"; gene_name "AAEL004082"; oId "CUFF.806.4"; nearest_ref "AAEL004082-RA"; class_code "j"; tss_id "TSS1432";
supercont1.106	Cufflinks	exon	2365674	2366061	.	+	.	gene_id "XLOC_001073"; transcript_id "TCONS_00001864"; exon_number "5"; gene_name "AAEL004082"; oId "CUFF.806.4"; nearest_ref "AAEL004082-RA"; class_code "j"; tss_id "TSS1432";
supercont1.106	Cufflinks	exon	2366156	2366335	.	+	.	gene_id "XLOC_001073"; transcript_id "TCONS_00001864"; exon_number "6"; gene_name "AAEL004082"; oId "CUFF.806.4"; nearest_ref "AAEL004082-RA"; class_code "j"; tss_id "TSS1432";
supercont1.106	Cufflinks	exon	2376545	2377841	.	+	.	gene_id "XLOC_001073"; transcript_id "TCONS_00001864"; exon_number "7"; gene_name "AAEL004082"; oId "CUFF.806.4"; nearest_ref "AAEL004082-RA"; class_code "j"; tss_id "TSS1432";
supercont1.106	Cufflinks	exon	2366167	2366335	.	+	.	gene_id "XLOC_001073"; transcript_id "TCONS_00001865"; exon_number "1"; gene_name "AAEL004058"; oId "AAEL004058-RA"; contained_in "TCONS_00001861"; nearest_ref "AAEL004058-RA"; class_code "="; tss_id "TSS1433";
supercont1.106	Cufflinks	exon	2376545	2377836	.	+	.	gene_id "XLOC_001073"; transcript_id "TCONS_00001865"; exon_number "2"; gene_name "AAEL004058"; oId "AAEL004058-RA"; contained_in "TCONS_00001861"; nearest_ref "AAEL004058-RA"; class_code "="; tss_id "TSS1433";
supercont1.106	Cufflinks	exon	2375688	2375727	.	+	.	gene_id "XLOC_001073"; transcript_id "TCONS_00001866"; exon_number "1"; gene_name "AAEL004058"; oId "CUFF.806.6"; nearest_ref "AAEL004058-RA"; class_code "j"; tss_id "TSS1434";
supercont1.106	Cufflinks	exon	2376545	2377841	.	+	.	gene_id "XLOC_001073"; transcript_id "TCONS_00001866"; exon_number "2"; gene_name "AAEL004058"; oId "CUFF.806.6"; nearest_ref "AAEL004058-RA"; class_code "j"; tss_id "TSS1434";
supercont1.106	Cufflinks	exon	2096387	2097617	.	-	.	gene_id "XLOC_001094"; transcript_id "TCONS_00001902"; exon_number "1"; gene_name "AAEL004070"; oId "CUFF.802.1"; nearest_ref "AAEL004070-RA"; class_code "="; tss_id "TSS1466";
supercont1.106	Cufflinks	exon	2097681	2097812	.	-	.	gene_id "XLOC_001094"; transcript_id "TCONS_00001902"; exon_number "2"; gene_name "AAEL004070"; oId "CUFF.802.1"; nearest_ref "AAEL004070-RA"; class_code "="; tss_id "TSS1466";
supercont1.106	Cufflinks	exon	2097873	2098200	.	-	.	gene_id "XLOC_001094"; transcript_id "TCONS_00001902"; exon_number "3"; gene_name "AAEL004070"; oId "CUFF.802.1"; nearest_ref "AAEL004070-RA"; class_code "="; tss_id "TSS1466";
supercont1.106	Cufflinks	exon	2098268	2098477	.	-	.	gene_id "XLOC_001094"; transcript_id "TCONS_00001902"; exon_number "4"; gene_name "AAEL004070"; oId "CUFF.802.1"; nearest_ref "AAEL004070-RA"; class_code "="; tss_id "TSS1466";
supercont1.106	Cufflinks	exon	2103469	2104015	.	-	.	gene_id "XLOC_001094"; transcript_id "TCONS_00001902"; exon_number "5"; gene_name "AAEL004070"; oId "CUFF.802.1"; nearest_ref "AAEL004070-RA"; class_code "="; tss_id "TSS1466";
supercont1.106	Cufflinks	exon	2097115	2097617	.	-	.	gene_id "XLOC_001094"; transcript_id "TCONS_00001903"; exon_number "1"; gene_name "AAEL004070"; oId "AAEL004070-RA"; nearest_ref "AAEL004070-RA"; class_code "="; tss_id "TSS1467";
supercont1.106	Cufflinks	exon	2097681	2097812	.	-	.	gene_id "XLOC_001094"; transcript_id "TCONS_00001903"; exon_number "2"; gene_name "AAEL004070"; oId "AAEL004070-RA"; nearest_ref "AAEL004070-RA"; class_code "="; tss_id "TSS1467";
supercont1.106	Cufflinks	exon	2097873	2098200	.	-	.	gene_id "XLOC_001094"; transcript_id "TCONS_00001903"; exon_number "3"; gene_name "AAEL004070"; oId "AAEL004070-RA"; nearest_ref "AAEL004070-RA"; class_code "="; tss_id "TSS1467";
supercont1.106	Cufflinks	exon	2098268	2098477	.	-	.	gene_id "XLOC_001094"; transcript_id "TCONS_00001903"; exon_number "4"; gene_name "AAEL004070"; oId "AAEL004070-RA"; nearest_ref "AAEL004070-RA"; class_code "="; tss_id "TSS1467";
supercont1.106	Cufflinks	exon	2103469	2103654	.	-	.	gene_id "XLOC_001094"; transcript_id "TCONS_00001903"; exon_number "5"; gene_name "AAEL004070"; oId "AAEL004070-RA"; nearest_ref "AAEL004070-RA"; class_code "="; tss_id "TSS1467";
supercont1.106	Cufflinks	exon	2103759	2103907	.	-	.	gene_id "XLOC_001094"; transcript_id "TCONS_00001904"; exon_number "1"; gene_name "AAEL004079"; oId "AAEL004079-RA"; nearest_ref "AAEL004079-RA"; class_code "="; tss_id "TSS1466";
supercont1.106	Cufflinks	exon	2103975	2104017	.	-	.	gene_id "XLOC_001094"; transcript_id "TCONS_00001904"; exon_number "2"; gene_name "AAEL004079"; oId "AAEL004079-RA"; nearest_ref "AAEL004079-RA"; class_code "="; tss_id "TSS1466";
supercont1.106	Cufflinks	exon	2105722	2106454	.	-	.	gene_id "XLOC_001095"; transcript_id "TCONS_00001905"; exon_number "1"; gene_name "AAEL004074"; oId "CUFF.803.3"; nearest_ref "AAEL004074-RA"; class_code "j"; tss_id "TSS1468";
supercont1.106	Cufflinks	exon	2107921	2109074	.	-	.	gene_id "XLOC_001095"; transcript_id "TCONS_00001905"; exon_number "2"; gene_name "AAEL004074"; oId "CUFF.803.3"; nearest_ref "AAEL004074-RA"; class_code "j"; tss_id "TSS1468";
supercont1.106	Cufflinks	exon	2110463	2110566	.	-	.	gene_id "XLOC_001095"; transcript_id "TCONS_00001905"; exon_number "3"; gene_name "AAEL004074"; oId "CUFF.803.3"; nearest_ref "AAEL004074-RA"; class_code "j"; tss_id "TSS1468";
supercont1.106	Cufflinks	exon	2110642	2110827	.	-	.	gene_id "XLOC_001095"; transcript_id "TCONS_00001905"; exon_number "4"; gene_name "AAEL004074"; oId "CUFF.803.3"; nearest_ref "AAEL004074-RA"; class_code "j"; tss_id "TSS1468";
supercont1.106	Cufflinks	exon	2110898	2111043	.	-	.	gene_id "XLOC_001095"; transcript_id "TCONS_00001905"; exon_number "5"; gene_name "AAEL004074"; oId "CUFF.803.3"; nearest_ref "AAEL004074-RA"; class_code "j"; tss_id "TSS1468";
supercont1.106	Cufflinks	exon	2111110	2111380	.	-	.	gene_id "XLOC_001095"; transcript_id "TCONS_00001905"; exon_number "6"; gene_name "AAEL004074"; oId "CUFF.803.3"; nearest_ref "AAEL004074-RA"; class_code "j"; tss_id "TSS1468";
supercont1.106	Cufflinks	exon	2120751	2121738	.	-	.	gene_id "XLOC_001095"; transcript_id "TCONS_00001905"; exon_number "7"; gene_name "AAEL004074"; oId "CUFF.803.3"; nearest_ref "AAEL004074-RA"; class_code "j"; tss_id "TSS1468";
supercont1.106	Cufflinks	exon	2140387	2140776	.	-	.	gene_id "XLOC_001095"; transcript_id "TCONS_00001905"; exon_number "8"; gene_name "AAEL004074"; oId "CUFF.803.3"; nearest_ref "AAEL004074-RA"; class_code "j"; tss_id "TSS1468";
supercont1.106	Cufflinks	exon	2105722	2106454	.	-	.	gene_id "XLOC_001095"; transcript_id "TCONS_00001906"; exon_number "1"; gene_name "AAEL004074"; oId "CUFF.803.2"; nearest_ref "AAEL004074-RA"; class_code "j"; tss_id "TSS1469";
supercont1.106	Cufflinks	exon	2107921	2109074	.	-	.	gene_id "XLOC_001095"; transcript_id "TCONS_00001906"; exon_number "2"; gene_name "AAEL004074"; oId "CUFF.803.2"; nearest_ref "AAEL004074-RA"; class_code "j"; tss_id "TSS1469";
supercont1.106	Cufflinks	exon	2110463	2110566	.	-	.	gene_id "XLOC_001095"; transcript_id "TCONS_00001906"; exon_number "3"; gene_name "AAEL004074"; oId "CUFF.803.2"; nearest_ref "AAEL004074-RA"; class_code "j"; tss_id "TSS1469";
supercont1.106	Cufflinks	exon	2110642	2110827	.	-	.	gene_id "XLOC_001095"; transcript_id "TCONS_00001906"; exon_number "4"; gene_name "AAEL004074"; oId "CUFF.803.2"; nearest_ref "AAEL004074-RA"; class_code "j"; tss_id "TSS1469";
supercont1.106	Cufflinks	exon	2110898	2111043	.	-	.	gene_id "XLOC_001095"; transcript_id "TCONS_00001906"; exon_number "5"; gene_name "AAEL004074"; oId "CUFF.803.2"; nearest_ref "AAEL004074-RA"; class_code "j"; tss_id "TSS1469";
supercont1.106	Cufflinks	exon	2111110	2111380	.	-	.	gene_id "XLOC_001095"; transcript_id "TCONS_00001906"; exon_number "6"; gene_name "AAEL004074"; oId "CUFF.803.2"; nearest_ref "AAEL004074-RA"; class_code "j"; tss_id "TSS1469";
supercont1.106	Cufflinks	exon	2120751	2121738	.	-	.	gene_id "XLOC_001095"; transcript_id "TCONS_00001906"; exon_number "7"; gene_name "AAEL004074"; oId "CUFF.803.2"; nearest_ref "AAEL004074-RA"; class_code "j"; tss_id "TSS1469";
supercont1.106	Cufflinks	exon	2146540	2146613	.	-	.	gene_id "XLOC_001095"; transcript_id "TCONS_00001906"; exon_number "8"; gene_name "AAEL004074"; oId "CUFF.803.2"; nearest_ref "AAEL004074-RA"; class_code "j"; tss_id "TSS1469";
supercont1.106	Cufflinks	exon	2105722	2106454	.	-	.	gene_id "XLOC_001095"; transcript_id "TCONS_00001907"; exon_number "1"; gene_name "AAEL004074"; oId "CUFF.803.1"; nearest_ref "AAEL004074-RA"; class_code "j"; tss_id "TSS1470";
supercont1.106	Cufflinks	exon	2107921	2109074	.	-	.	gene_id "XLOC_001095"; transcript_id "TCONS_00001907"; exon_number "2"; gene_name "AAEL004074"; oId "CUFF.803.1"; nearest_ref "AAEL004074-RA"; class_code "j"; tss_id "TSS1470";
supercont1.106	Cufflinks	exon	2110463	2110566	.	-	.	gene_id "XLOC_001095"; transcript_id "TCONS_00001907"; exon_number "3"; gene_name "AAEL004074"; oId "CUFF.803.1"; nearest_ref "AAEL004074-RA"; class_code "j"; tss_id "TSS1470";
supercont1.106	Cufflinks	exon	2110642	2110827	.	-	.	gene_id "XLOC_001095"; transcript_id "TCONS_00001907"; exon_number "4"; gene_name "AAEL004074"; oId "CUFF.803.1"; nearest_ref "AAEL004074-RA"; class_code "j"; tss_id "TSS1470";
supercont1.106	Cufflinks	exon	2110898	2111043	.	-	.	gene_id "XLOC_001095"; transcript_id "TCONS_00001907"; exon_number "5"; gene_name "AAEL004074"; oId "CUFF.803.1"; nearest_ref "AAEL004074-RA"; class_code "j"; tss_id "TSS1470";
supercont1.106	Cufflinks	exon	2111110	2111380	.	-	.	gene_id "XLOC_001095"; transcript_id "TCONS_00001907"; exon_number "6"; gene_name "AAEL004074"; oId "CUFF.803.1"; nearest_ref "AAEL004074-RA"; class_code "j"; tss_id "TSS1470";
supercont1.106	Cufflinks	exon	2120751	2121738	.	-	.	gene_id "XLOC_001095"; transcript_id "TCONS_00001907"; exon_number "7"; gene_name "AAEL004074"; oId "CUFF.803.1"; nearest_ref "AAEL004074-RA"; class_code "j"; tss_id "TSS1470";
supercont1.106	Cufflinks	exon	2216231	2216658	.	-	.	gene_id "XLOC_001095"; transcript_id "TCONS_00001907"; exon_number "8"; gene_name "AAEL004074"; oId "CUFF.803.1"; nearest_ref "AAEL004074-RA"; class_code "j"; tss_id "TSS1470";
supercont1.106	Cufflinks	exon	2216739	2216879	.	-	.	gene_id "XLOC_001095"; transcript_id "TCONS_00001907"; exon_number "9"; gene_name "AAEL004074"; oId "CUFF.803.1"; nearest_ref "AAEL004074-RA"; class_code "j"; tss_id "TSS1470";
supercont1.106	Cufflinks	exon	2105801	2106454	.	-	.	gene_id "XLOC_001095"; transcript_id "TCONS_00001908"; exon_number "1"; gene_name "AAEL004074"; oId "AAEL004074-RA"; contained_in "TCONS_00001905"; nearest_ref "AAEL004074-RA"; class_code "="; tss_id "TSS1471";
supercont1.106	Cufflinks	exon	2107921	2109074	.	-	.	gene_id "XLOC_001095"; transcript_id "TCONS_00001908"; exon_number "2"; gene_name "AAEL004074"; oId "AAEL004074-RA"; contained_in "TCONS_00001905"; nearest_ref "AAEL004074-RA"; class_code "="; tss_id "TSS1471";
supercont1.106	Cufflinks	exon	2110463	2110566	.	-	.	gene_id "XLOC_001095"; transcript_id "TCONS_00001908"; exon_number "3"; gene_name "AAEL004074"; oId "AAEL004074-RA"; contained_in "TCONS_00001905"; nearest_ref "AAEL004074-RA"; class_code "="; tss_id "TSS1471";
supercont1.106	Cufflinks	exon	2110642	2110827	.	-	.	gene_id "XLOC_001095"; transcript_id "TCONS_00001908"; exon_number "4"; gene_name "AAEL004074"; oId "AAEL004074-RA"; contained_in "TCONS_00001905"; nearest_ref "AAEL004074-RA"; class_code "="; tss_id "TSS1471";
supercont1.106	Cufflinks	exon	2110898	2111043	.	-	.	gene_id "XLOC_001095"; transcript_id "TCONS_00001908"; exon_number "5"; gene_name "AAEL004074"; oId "AAEL004074-RA"; contained_in "TCONS_00001905"; nearest_ref "AAEL004074-RA"; class_code "="; tss_id "TSS1471";
supercont1.106	Cufflinks	exon	2111110	2111380	.	-	.	gene_id "XLOC_001095"; transcript_id "TCONS_00001908"; exon_number "6"; gene_name "AAEL004074"; oId "AAEL004074-RA"; contained_in "TCONS_00001905"; nearest_ref "AAEL004074-RA"; class_code "="; tss_id "TSS1471";
supercont1.106	Cufflinks	exon	2120751	2121164	.	-	.	gene_id "XLOC_001095"; transcript_id "TCONS_00001908"; exon_number "7"; gene_name "AAEL004074"; oId "AAEL004074-RA"; contained_in "TCONS_00001905"; nearest_ref "AAEL004074-RA"; class_code "="; tss_id "TSS1471";
supercont1.106	Cufflinks	exon	2110463	2110827	.	-	.	gene_id "XLOC_001095"; transcript_id "TCONS_00001909"; exon_number "1"; gene_name "AAEL004074"; oId "CUFF.803.5"; nearest_ref "AAEL004074-RA"; class_code "j"; tss_id "TSS1468";
supercont1.106	Cufflinks	exon	2110898	2111380	.	-	.	gene_id "XLOC_001095"; transcript_id "TCONS_00001909"; exon_number "2"; gene_name "AAEL004074"; oId "CUFF.803.5"; nearest_ref "AAEL004074-RA"; class_code "j"; tss_id "TSS1468";
supercont1.106	Cufflinks	exon	2120751	2121378	.	-	.	gene_id "XLOC_001095"; transcript_id "TCONS_00001909"; exon_number "3"; gene_name "AAEL004074"; oId "CUFF.803.5"; nearest_ref "AAEL004074-RA"; class_code "j"; tss_id "TSS1468";
supercont1.106	Cufflinks	exon	2140586	2140770	.	-	.	gene_id "XLOC_001095"; transcript_id "TCONS_00001909"; exon_number "4"; gene_name "AAEL004074"; oId "CUFF.803.5"; nearest_ref "AAEL004074-RA"; class_code "j"; tss_id "TSS1468";
supercont1.106	Cufflinks	exon	2168456	2168475	.	-	.	gene_id "XLOC_001095"; transcript_id "TCONS_00001911"; exon_number "1"; gene_name "AAEL004062"; oId "CUFF.803.6"; nearest_ref "AAEL004062-RA"; class_code "j"; tss_id "TSS1470";
supercont1.106	Cufflinks	exon	2216231	2216658	.	-	.	gene_id "XLOC_001095"; transcript_id "TCONS_00001911"; exon_number "2"; gene_name "AAEL004062"; oId "CUFF.803.6"; nearest_ref "AAEL004062-RA"; class_code "j"; tss_id "TSS1470";
supercont1.106	Cufflinks	exon	2216739	2216870	.	-	.	gene_id "XLOC_001095"; transcript_id "TCONS_00001911"; exon_number "3"; gene_name "AAEL004062"; oId "CUFF.803.6"; nearest_ref "AAEL004062-RA"; class_code "j"; tss_id "TSS1470";
supercont1.106	Cufflinks	exon	2215755	2216658	.	-	.	gene_id "XLOC_001095"; transcript_id "TCONS_00001912"; exon_number "1"; gene_name "AAEL004062"; oId "AAEL004062-RA"; nearest_ref "AAEL004062-RA"; class_code "="; tss_id "TSS1470";
supercont1.106	Cufflinks	exon	2216739	2216892	.	-	.	gene_id "XLOC_001095"; transcript_id "TCONS_00001912"; exon_number "2"; gene_name "AAEL004062"; oId "AAEL004062-RA"; nearest_ref "AAEL004062-RA"; class_code "="; tss_id "TSS1470";
supercont1.106	Cufflinks	exon	2458641	2458817	.	-	.	gene_id "XLOC_001099"; transcript_id "TCONS_00001915"; exon_number "1"; gene_name "AAEL004051"; oId "AAEL004051-RA"; nearest_ref "AAEL004051-RA"; class_code "="; tss_id "TSS1475";
supercont1.106	Cufflinks	exon	2469477	2469774	.	-	.	gene_id "XLOC_001099"; transcript_id "TCONS_00001915"; exon_number "2"; gene_name "AAEL004051"; oId "AAEL004051-RA"; nearest_ref "AAEL004051-RA"; class_code "="; tss_id "TSS1475";
supercont1.106	Cufflinks	exon	2469888	2470041	.	-	.	gene_id "XLOC_001099"; transcript_id "TCONS_00001915"; exon_number "3"; gene_name "AAEL004051"; oId "AAEL004051-RA"; nearest_ref "AAEL004051-RA"; class_code "="; tss_id "TSS1475";
supercont1.106	Cufflinks	exon	2470976	2471055	.	-	.	gene_id "XLOC_001099"; transcript_id "TCONS_00001915"; exon_number "4"; gene_name "AAEL004051"; oId "AAEL004051-RA"; nearest_ref "AAEL004051-RA"; class_code "="; tss_id "TSS1475";
supercont1.106	Cufflinks	exon	2471141	2471193	.	-	.	gene_id "XLOC_001099"; transcript_id "TCONS_00001915"; exon_number "5"; gene_name "AAEL004051"; oId "AAEL004051-RA"; nearest_ref "AAEL004051-RA"; class_code "="; tss_id "TSS1475";
supercont1.106	Cufflinks	exon	2458641	2458817	.	-	.	gene_id "XLOC_001099"; transcript_id "TCONS_00001916"; exon_number "1"; gene_name "AAEL004051"; oId "CUFF.809.2"; nearest_ref "AAEL004051-RA"; class_code "j"; tss_id "TSS1476";
supercont1.106	Cufflinks	exon	2469477	2469740	.	-	.	gene_id "XLOC_001099"; transcript_id "TCONS_00001916"; exon_number "2"; gene_name "AAEL004051"; oId "CUFF.809.2"; nearest_ref "AAEL004051-RA"; class_code "j"; tss_id "TSS1476";
supercont1.106	Cufflinks	exon	2469746	2469774	.	-	.	gene_id "XLOC_001099"; transcript_id "TCONS_00001916"; exon_number "3"; gene_name "AAEL004051"; oId "CUFF.809.2"; nearest_ref "AAEL004051-RA"; class_code "j"; tss_id "TSS1476";
supercont1.106	Cufflinks	exon	2469888	2470034	.	-	.	gene_id "XLOC_001099"; transcript_id "TCONS_00001916"; exon_number "4"; gene_name "AAEL004051"; oId "CUFF.809.2"; nearest_ref "AAEL004051-RA"; class_code "j"; tss_id "TSS1476";
supercont1.106	Cufflinks	exon	2482010	2482047	.	-	.	gene_id "XLOC_001099"; transcript_id "TCONS_00001916"; exon_number "5"; gene_name "AAEL004051"; oId "CUFF.809.2"; nearest_ref "AAEL004051-RA"; class_code "j"; tss_id "TSS1476";
supercont1.106	Cufflinks	exon	2482736	2483061	.	-	.	gene_id "XLOC_001099"; transcript_id "TCONS_00001916"; exon_number "6"; gene_name "AAEL004051"; oId "CUFF.809.2"; nearest_ref "AAEL004051-RA"; class_code "j"; tss_id "TSS1476";
supercont1.106	Cufflinks	exon	2483147	2483202	.	-	.	gene_id "XLOC_001099"; transcript_id "TCONS_00001916"; exon_number "7"; gene_name "AAEL004051"; oId "CUFF.809.2"; nearest_ref "AAEL004051-RA"; class_code "j"; tss_id "TSS1476";
supercont1.106	Cufflinks	exon	2469459	2469740	.	-	.	gene_id "XLOC_001099"; transcript_id "TCONS_00001917"; exon_number "1"; gene_name "AAEL004078"; oId "AAEL004078-RA"; nearest_ref "AAEL004078-RA"; class_code "="; tss_id "TSS1477";
supercont1.106	Cufflinks	exon	2469746	2470034	.	-	.	gene_id "XLOC_001099"; transcript_id "TCONS_00001917"; exon_number "2"; gene_name "AAEL004078"; oId "AAEL004078-RA"; nearest_ref "AAEL004078-RA"; class_code "="; tss_id "TSS1477";
supercont1.106	Cufflinks	exon	2482010	2482083	.	-	.	gene_id "XLOC_001099"; transcript_id "TCONS_00001917"; exon_number "3"; gene_name "AAEL004078"; oId "AAEL004078-RA"; nearest_ref "AAEL004078-RA"; class_code "="; tss_id "TSS1477";
supercont1.1062	Cufflinks	exon	183053	184684	.	+	.	gene_id "XLOC_001116"; transcript_id "TCONS_00001953"; exon_number "1"; gene_name "AAEL014298"; oId "CUFF.823.1"; nearest_ref "AAEL014298-RA"; class_code "j"; tss_id "TSS1503";
supercont1.1062	Cufflinks	exon	228346	228439	.	+	.	gene_id "XLOC_001116"; transcript_id "TCONS_00001953"; exon_number "2"; gene_name "AAEL014298"; oId "CUFF.823.1"; nearest_ref "AAEL014298-RA"; class_code "j"; tss_id "TSS1503";
supercont1.1062	Cufflinks	exon	235589	235670	.	+	.	gene_id "XLOC_001116"; transcript_id "TCONS_00001953"; exon_number "3"; gene_name "AAEL014298"; oId "CUFF.823.1"; nearest_ref "AAEL014298-RA"; class_code "j"; tss_id "TSS1503";
supercont1.1062	Cufflinks	exon	285761	286669	.	+	.	gene_id "XLOC_001116"; transcript_id "TCONS_00001953"; exon_number "4"; gene_name "AAEL014298"; oId "CUFF.823.1"; nearest_ref "AAEL014298-RA"; class_code "j"; tss_id "TSS1503";
supercont1.1062	Cufflinks	exon	307987	308243	.	+	.	gene_id "XLOC_001116"; transcript_id "TCONS_00001953"; exon_number "5"; gene_name "AAEL014298"; oId "CUFF.823.1"; nearest_ref "AAEL014298-RA"; class_code "j"; tss_id "TSS1503";
supercont1.1062	Cufflinks	exon	311928	312005	.	+	.	gene_id "XLOC_001116"; transcript_id "TCONS_00001953"; exon_number "6"; gene_name "AAEL014298"; oId "CUFF.823.1"; nearest_ref "AAEL014298-RA"; class_code "j"; tss_id "TSS1503";
supercont1.1062	Cufflinks	exon	312086	316057	.	+	.	gene_id "XLOC_001116"; transcript_id "TCONS_00001953"; exon_number "7"; gene_name "AAEL014298"; oId "CUFF.823.1"; nearest_ref "AAEL014298-RA"; class_code "j"; tss_id "TSS1503";
supercont1.1062	Cufflinks	exon	265821	265833	.	+	.	gene_id "XLOC_001116"; transcript_id "TCONS_00001954"; exon_number "1"; gene_name "AAEL014298"; oId "CUFF.823.2"; nearest_ref "AAEL014298-RA"; class_code "j"; tss_id "TSS1504";
supercont1.1062	Cufflinks	exon	286232	286669	.	+	.	gene_id "XLOC_001116"; transcript_id "TCONS_00001954"; exon_number "2"; gene_name "AAEL014298"; oId "CUFF.823.2"; nearest_ref "AAEL014298-RA"; class_code "j"; tss_id "TSS1504";
supercont1.1062	Cufflinks	exon	307987	308243	.	+	.	gene_id "XLOC_001116"; transcript_id "TCONS_00001954"; exon_number "3"; gene_name "AAEL014298"; oId "CUFF.823.2"; nearest_ref "AAEL014298-RA"; class_code "j"; tss_id "TSS1504";
supercont1.1062	Cufflinks	exon	311928	312005	.	+	.	gene_id "XLOC_001116"; transcript_id "TCONS_00001954"; exon_number "4"; gene_name "AAEL014298"; oId "CUFF.823.2"; nearest_ref "AAEL014298-RA"; class_code "j"; tss_id "TSS1504";
supercont1.1062	Cufflinks	exon	312086	316057	.	+	.	gene_id "XLOC_001116"; transcript_id "TCONS_00001954"; exon_number "5"; gene_name "AAEL014298"; oId "CUFF.823.2"; nearest_ref "AAEL014298-RA"; class_code "j"; tss_id "TSS1504";
supercont1.1062	Cufflinks	exon	285275	285442	.	+	.	gene_id "XLOC_001116"; transcript_id "TCONS_00001955"; exon_number "1"; gene_name "AAEL014299"; oId "AAEL014299-RA"; nearest_ref "AAEL014299-RA"; class_code "="; tss_id "TSS1505";
supercont1.1062	Cufflinks	exon	285761	286741	.	+	.	gene_id "XLOC_001116"; transcript_id "TCONS_00001955"; exon_number "2"; gene_name "AAEL014299"; oId "AAEL014299-RA"; nearest_ref "AAEL014299-RA"; class_code "="; tss_id "TSS1505";
supercont1.1062	Cufflinks	exon	285275	285442	.	+	.	gene_id "XLOC_001116"; transcript_id "TCONS_00001956"; exon_number "1"; gene_name "AAEL014298"; oId "CUFF.823.4"; nearest_ref "AAEL014298-RA"; class_code "j"; tss_id "TSS1505";
supercont1.1062	Cufflinks	exon	285761	286669	.	+	.	gene_id "XLOC_001116"; transcript_id "TCONS_00001956"; exon_number "2"; gene_name "AAEL014298"; oId "CUFF.823.4"; nearest_ref "AAEL014298-RA"; class_code "j"; tss_id "TSS1505";
supercont1.1062	Cufflinks	exon	307987	308243	.	+	.	gene_id "XLOC_001116"; transcript_id "TCONS_00001956"; exon_number "3"; gene_name "AAEL014298"; oId "CUFF.823.4"; nearest_ref "AAEL014298-RA"; class_code "j"; tss_id "TSS1505";
supercont1.1062	Cufflinks	exon	311928	312005	.	+	.	gene_id "XLOC_001116"; transcript_id "TCONS_00001956"; exon_number "4"; gene_name "AAEL014298"; oId "CUFF.823.4"; nearest_ref "AAEL014298-RA"; class_code "j"; tss_id "TSS1505";
supercont1.1062	Cufflinks	exon	312086	316057	.	+	.	gene_id "XLOC_001116"; transcript_id "TCONS_00001956"; exon_number "5"; gene_name "AAEL014298"; oId "CUFF.823.4"; nearest_ref "AAEL014298-RA"; class_code "j"; tss_id "TSS1505";
supercont1.1062	Cufflinks	exon	307902	307917	.	+	.	gene_id "XLOC_001116"; transcript_id "TCONS_00001957"; exon_number "1"; gene_name "AAEL014298"; oId "AAEL014298-RA"; nearest_ref "AAEL014298-RA"; class_code "="; tss_id "TSS1506";
supercont1.1062	Cufflinks	exon	307987	308243	.	+	.	gene_id "XLOC_001116"; transcript_id "TCONS_00001957"; exon_number "2"; gene_name "AAEL014298"; oId "AAEL014298-RA"; nearest_ref "AAEL014298-RA"; class_code "="; tss_id "TSS1506";
supercont1.1062	Cufflinks	exon	311928	312005	.	+	.	gene_id "XLOC_001116"; transcript_id "TCONS_00001957"; exon_number "3"; gene_name "AAEL014298"; oId "AAEL014298-RA"; nearest_ref "AAEL014298-RA"; class_code "="; tss_id "TSS1506";
supercont1.1062	Cufflinks	exon	312239	313117	.	+	.	gene_id "XLOC_001116"; transcript_id "TCONS_00001957"; exon_number "4"; gene_name "AAEL014298"; oId "AAEL014298-RA"; nearest_ref "AAEL014298-RA"; class_code "="; tss_id "TSS1506";
supercont1.1065	Cufflinks	exon	114639	116663	.	-	.	gene_id "XLOC_001133"; transcript_id "TCONS_00001987"; exon_number "1"; gene_name "AAEL014307"; oId "CUFF.837.6"; nearest_ref "AAEL014307-RA"; class_code "j"; tss_id "TSS1530";
supercont1.1065	Cufflinks	exon	129685	129764	.	-	.	gene_id "XLOC_001133"; transcript_id "TCONS_00001987"; exon_number "2"; gene_name "AAEL014307"; oId "CUFF.837.6"; nearest_ref "AAEL014307-RA"; class_code "j"; tss_id "TSS1530";
supercont1.1065	Cufflinks	exon	129829	130758	.	-	.	gene_id "XLOC_001133"; transcript_id "TCONS_00001987"; exon_number "3"; gene_name "AAEL014307"; oId "CUFF.837.6"; nearest_ref "AAEL014307-RA"; class_code "j"; tss_id "TSS1530";
supercont1.1065	Cufflinks	exon	139145	139342	.	-	.	gene_id "XLOC_001133"; transcript_id "TCONS_00001987"; exon_number "4"; gene_name "AAEL014307"; oId "CUFF.837.6"; nearest_ref "AAEL014307-RA"; class_code "j"; tss_id "TSS1530";
supercont1.1065	Cufflinks	exon	139404	139509	.	-	.	gene_id "XLOC_001133"; transcript_id "TCONS_00001987"; exon_number "5"; gene_name "AAEL014307"; oId "CUFF.837.6"; nearest_ref "AAEL014307-RA"; class_code "j"; tss_id "TSS1530";
supercont1.1065	Cufflinks	exon	139569	139794	.	-	.	gene_id "XLOC_001133"; transcript_id "TCONS_00001987"; exon_number "6"; gene_name "AAEL014307"; oId "CUFF.837.6"; nearest_ref "AAEL014307-RA"; class_code "j"; tss_id "TSS1530";
supercont1.1065	Cufflinks	exon	139868	140221	.	-	.	gene_id "XLOC_001133"; transcript_id "TCONS_00001987"; exon_number "7"; gene_name "AAEL014307"; oId "CUFF.837.6"; nearest_ref "AAEL014307-RA"; class_code "j"; tss_id "TSS1530";
supercont1.1065	Cufflinks	exon	140298	140395	.	-	.	gene_id "XLOC_001133"; transcript_id "TCONS_00001987"; exon_number "8"; gene_name "AAEL014307"; oId "CUFF.837.6"; nearest_ref "AAEL014307-RA"; class_code "j"; tss_id "TSS1530";
supercont1.1065	Cufflinks	exon	140696	140819	.	-	.	gene_id "XLOC_001133"; transcript_id "TCONS_00001987"; exon_number "9"; gene_name "AAEL014307"; oId "CUFF.837.6"; nearest_ref "AAEL014307-RA"; class_code "j"; tss_id "TSS1530";
supercont1.1065	Cufflinks	exon	146793	146890	.	-	.	gene_id "XLOC_001133"; transcript_id "TCONS_00001987"; exon_number "10"; gene_name "AAEL014307"; oId "CUFF.837.6"; nearest_ref "AAEL014307-RA"; class_code "j"; tss_id "TSS1530";
supercont1.1065	Cufflinks	exon	146943	147060	.	-	.	gene_id "XLOC_001133"; transcript_id "TCONS_00001987"; exon_number "11"; gene_name "AAEL014307"; oId "CUFF.837.6"; nearest_ref "AAEL014307-RA"; class_code "j"; tss_id "TSS1530";
supercont1.1065	Cufflinks	exon	161293	161482	.	-	.	gene_id "XLOC_001133"; transcript_id "TCONS_00001987"; exon_number "12"; gene_name "AAEL014307"; oId "CUFF.837.6"; nearest_ref "AAEL014307-RA"; class_code "j"; tss_id "TSS1530";
supercont1.1065	Cufflinks	exon	114639	116663	.	-	.	gene_id "XLOC_001133"; transcript_id "TCONS_00001991"; exon_number "1"; gene_name "AAEL014307"; oId "CUFF.837.4"; nearest_ref "AAEL014307-RA"; class_code "j"; tss_id "TSS1531";
supercont1.1065	Cufflinks	exon	129685	129764	.	-	.	gene_id "XLOC_001133"; transcript_id "TCONS_00001991"; exon_number "2"; gene_name "AAEL014307"; oId "CUFF.837.4"; nearest_ref "AAEL014307-RA"; class_code "j"; tss_id "TSS1531";
supercont1.1065	Cufflinks	exon	129829	130758	.	-	.	gene_id "XLOC_001133"; transcript_id "TCONS_00001991"; exon_number "3"; gene_name "AAEL014307"; oId "CUFF.837.4"; nearest_ref "AAEL014307-RA"; class_code "j"; tss_id "TSS1531";
supercont1.1065	Cufflinks	exon	139145	139342	.	-	.	gene_id "XLOC_001133"; transcript_id "TCONS_00001991"; exon_number "4"; gene_name "AAEL014307"; oId "CUFF.837.4"; nearest_ref "AAEL014307-RA"; class_code "j"; tss_id "TSS1531";
supercont1.1065	Cufflinks	exon	139404	139509	.	-	.	gene_id "XLOC_001133"; transcript_id "TCONS_00001991"; exon_number "5"; gene_name "AAEL014307"; oId "CUFF.837.4"; nearest_ref "AAEL014307-RA"; class_code "j"; tss_id "TSS1531";
supercont1.1065	Cufflinks	exon	139569	139794	.	-	.	gene_id "XLOC_001133"; transcript_id "TCONS_00001991"; exon_number "6"; gene_name "AAEL014307"; oId "CUFF.837.4"; nearest_ref "AAEL014307-RA"; class_code "j"; tss_id "TSS1531";
supercont1.1065	Cufflinks	exon	139868	139981	.	-	.	gene_id "XLOC_001133"; transcript_id "TCONS_00001991"; exon_number "7"; gene_name "AAEL014307"; oId "CUFF.837.4"; nearest_ref "AAEL014307-RA"; class_code "j"; tss_id "TSS1531";
supercont1.1065	Cufflinks	exon	140048	140221	.	-	.	gene_id "XLOC_001133"; transcript_id "TCONS_00001991"; exon_number "8"; gene_name "AAEL014307"; oId "CUFF.837.4"; nearest_ref "AAEL014307-RA"; class_code "j"; tss_id "TSS1531";
supercont1.1065	Cufflinks	exon	140298	140395	.	-	.	gene_id "XLOC_001133"; transcript_id "TCONS_00001991"; exon_number "9"; gene_name "AAEL014307"; oId "CUFF.837.4"; nearest_ref "AAEL014307-RA"; class_code "j"; tss_id "TSS1531";
supercont1.1065	Cufflinks	exon	140696	140819	.	-	.	gene_id "XLOC_001133"; transcript_id "TCONS_00001991"; exon_number "10"; gene_name "AAEL014307"; oId "CUFF.837.4"; nearest_ref "AAEL014307-RA"; class_code "j"; tss_id "TSS1531";
supercont1.1065	Cufflinks	exon	146793	146890	.	-	.	gene_id "XLOC_001133"; transcript_id "TCONS_00001991"; exon_number "11"; gene_name "AAEL014307"; oId "CUFF.837.4"; nearest_ref "AAEL014307-RA"; class_code "j"; tss_id "TSS1531";
supercont1.1065	Cufflinks	exon	146943	147063	.	-	.	gene_id "XLOC_001133"; transcript_id "TCONS_00001991"; exon_number "12"; gene_name "AAEL014307"; oId "CUFF.837.4"; nearest_ref "AAEL014307-RA"; class_code "j"; tss_id "TSS1531";
supercont1.1065	Cufflinks	exon	175595	175768	.	-	.	gene_id "XLOC_001133"; transcript_id "TCONS_00001991"; exon_number "13"; gene_name "AAEL014307"; oId "CUFF.837.4"; nearest_ref "AAEL014307-RA"; class_code "j"; tss_id "TSS1531";
supercont1.1065	Cufflinks	exon	177196	177353	.	-	.	gene_id "XLOC_001133"; transcript_id "TCONS_00001991"; exon_number "14"; gene_name "AAEL014307"; oId "CUFF.837.4"; nearest_ref "AAEL014307-RA"; class_code "j"; tss_id "TSS1531";
supercont1.1065	Cufflinks	exon	188541	188736	.	-	.	gene_id "XLOC_001133"; transcript_id "TCONS_00001991"; exon_number "15"; gene_name "AAEL014307"; oId "CUFF.837.4"; nearest_ref "AAEL014307-RA"; class_code "j"; tss_id "TSS1531";
supercont1.1065	Cufflinks	exon	114639	116663	.	-	.	gene_id "XLOC_001133"; transcript_id "TCONS_00001992"; exon_number "1"; gene_name "AAEL014307"; oId "CUFF.837.5"; nearest_ref "AAEL014307-RA"; class_code "j"; tss_id "TSS1531";
supercont1.1065	Cufflinks	exon	129685	129764	.	-	.	gene_id "XLOC_001133"; transcript_id "TCONS_00001992"; exon_number "2"; gene_name "AAEL014307"; oId "CUFF.837.5"; nearest_ref "AAEL014307-RA"; class_code "j"; tss_id "TSS1531";
supercont1.1065	Cufflinks	exon	129829	130758	.	-	.	gene_id "XLOC_001133"; transcript_id "TCONS_00001992"; exon_number "3"; gene_name "AAEL014307"; oId "CUFF.837.5"; nearest_ref "AAEL014307-RA"; class_code "j"; tss_id "TSS1531";
supercont1.1065	Cufflinks	exon	139145	139342	.	-	.	gene_id "XLOC_001133"; transcript_id "TCONS_00001992"; exon_number "4"; gene_name "AAEL014307"; oId "CUFF.837.5"; nearest_ref "AAEL014307-RA"; class_code "j"; tss_id "TSS1531";
supercont1.1065	Cufflinks	exon	139404	139509	.	-	.	gene_id "XLOC_001133"; transcript_id "TCONS_00001992"; exon_number "5"; gene_name "AAEL014307"; oId "CUFF.837.5"; nearest_ref "AAEL014307-RA"; class_code "j"; tss_id "TSS1531";
supercont1.1065	Cufflinks	exon	139569	139794	.	-	.	gene_id "XLOC_001133"; transcript_id "TCONS_00001992"; exon_number "6"; gene_name "AAEL014307"; oId "CUFF.837.5"; nearest_ref "AAEL014307-RA"; class_code "j"; tss_id "TSS1531";
supercont1.1065	Cufflinks	exon	139868	139981	.	-	.	gene_id "XLOC_001133"; transcript_id "TCONS_00001992"; exon_number "7"; gene_name "AAEL014307"; oId "CUFF.837.5"; nearest_ref "AAEL014307-RA"; class_code "j"; tss_id "TSS1531";
supercont1.1065	Cufflinks	exon	140048	140221	.	-	.	gene_id "XLOC_001133"; transcript_id "TCONS_00001992"; exon_number "8"; gene_name "AAEL014307"; oId "CUFF.837.5"; nearest_ref "AAEL014307-RA"; class_code "j"; tss_id "TSS1531";
supercont1.1065	Cufflinks	exon	140298	140395	.	-	.	gene_id "XLOC_001133"; transcript_id "TCONS_00001992"; exon_number "9"; gene_name "AAEL014307"; oId "CUFF.837.5"; nearest_ref "AAEL014307-RA"; class_code "j"; tss_id "TSS1531";
supercont1.1065	Cufflinks	exon	140696	140819	.	-	.	gene_id "XLOC_001133"; transcript_id "TCONS_00001992"; exon_number "10"; gene_name "AAEL014307"; oId "CUFF.837.5"; nearest_ref "AAEL014307-RA"; class_code "j"; tss_id "TSS1531";
supercont1.1065	Cufflinks	exon	146793	146890	.	-	.	gene_id "XLOC_001133"; transcript_id "TCONS_00001992"; exon_number "11"; gene_name "AAEL014307"; oId "CUFF.837.5"; nearest_ref "AAEL014307-RA"; class_code "j"; tss_id "TSS1531";
supercont1.1065	Cufflinks	exon	146943	147060	.	-	.	gene_id "XLOC_001133"; transcript_id "TCONS_00001992"; exon_number "12"; gene_name "AAEL014307"; oId "CUFF.837.5"; nearest_ref "AAEL014307-RA"; class_code "j"; tss_id "TSS1531";
supercont1.1065	Cufflinks	exon	175595	175768	.	-	.	gene_id "XLOC_001133"; transcript_id "TCONS_00001992"; exon_number "13"; gene_name "AAEL014307"; oId "CUFF.837.5"; nearest_ref "AAEL014307-RA"; class_code "j"; tss_id "TSS1531";
supercont1.1065	Cufflinks	exon	177196	177353	.	-	.	gene_id "XLOC_001133"; transcript_id "TCONS_00001992"; exon_number "14"; gene_name "AAEL014307"; oId "CUFF.837.5"; nearest_ref "AAEL014307-RA"; class_code "j"; tss_id "TSS1531";
supercont1.1065	Cufflinks	exon	188541	188736	.	-	.	gene_id "XLOC_001133"; transcript_id "TCONS_00001992"; exon_number "15"; gene_name "AAEL014307"; oId "CUFF.837.5"; nearest_ref "AAEL014307-RA"; class_code "j"; tss_id "TSS1531";
supercont1.1065	Cufflinks	exon	114639	116663	.	-	.	gene_id "XLOC_001133"; transcript_id "TCONS_00001990"; exon_number "1"; gene_name "AAEL014307"; oId "CUFF.837.3"; nearest_ref "AAEL014307-RA"; class_code "j"; tss_id "TSS1531";
supercont1.1065	Cufflinks	exon	129685	129764	.	-	.	gene_id "XLOC_001133"; transcript_id "TCONS_00001990"; exon_number "2"; gene_name "AAEL014307"; oId "CUFF.837.3"; nearest_ref "AAEL014307-RA"; class_code "j"; tss_id "TSS1531";
supercont1.1065	Cufflinks	exon	129829	130758	.	-	.	gene_id "XLOC_001133"; transcript_id "TCONS_00001990"; exon_number "3"; gene_name "AAEL014307"; oId "CUFF.837.3"; nearest_ref "AAEL014307-RA"; class_code "j"; tss_id "TSS1531";
supercont1.1065	Cufflinks	exon	139145	139342	.	-	.	gene_id "XLOC_001133"; transcript_id "TCONS_00001990"; exon_number "4"; gene_name "AAEL014307"; oId "CUFF.837.3"; nearest_ref "AAEL014307-RA"; class_code "j"; tss_id "TSS1531";
supercont1.1065	Cufflinks	exon	139404	139509	.	-	.	gene_id "XLOC_001133"; transcript_id "TCONS_00001990"; exon_number "5"; gene_name "AAEL014307"; oId "CUFF.837.3"; nearest_ref "AAEL014307-RA"; class_code "j"; tss_id "TSS1531";
supercont1.1065	Cufflinks	exon	139569	139794	.	-	.	gene_id "XLOC_001133"; transcript_id "TCONS_00001990"; exon_number "6"; gene_name "AAEL014307"; oId "CUFF.837.3"; nearest_ref "AAEL014307-RA"; class_code "j"; tss_id "TSS1531";
supercont1.1065	Cufflinks	exon	139868	139981	.	-	.	gene_id "XLOC_001133"; transcript_id "TCONS_00001990"; exon_number "7"; gene_name "AAEL014307"; oId "CUFF.837.3"; nearest_ref "AAEL014307-RA"; class_code "j"; tss_id "TSS1531";
supercont1.1065	Cufflinks	exon	140048	140221	.	-	.	gene_id "XLOC_001133"; transcript_id "TCONS_00001990"; exon_number "8"; gene_name "AAEL014307"; oId "CUFF.837.3"; nearest_ref "AAEL014307-RA"; class_code "j"; tss_id "TSS1531";
supercont1.1065	Cufflinks	exon	140298	140395	.	-	.	gene_id "XLOC_001133"; transcript_id "TCONS_00001990"; exon_number "9"; gene_name "AAEL014307"; oId "CUFF.837.3"; nearest_ref "AAEL014307-RA"; class_code "j"; tss_id "TSS1531";
supercont1.1065	Cufflinks	exon	140696	140819	.	-	.	gene_id "XLOC_001133"; transcript_id "TCONS_00001990"; exon_number "10"; gene_name "AAEL014307"; oId "CUFF.837.3"; nearest_ref "AAEL014307-RA"; class_code "j"; tss_id "TSS1531";
supercont1.1065	Cufflinks	exon	146793	146890	.	-	.	gene_id "XLOC_001133"; transcript_id "TCONS_00001990"; exon_number "11"; gene_name "AAEL014307"; oId "CUFF.837.3"; nearest_ref "AAEL014307-RA"; class_code "j"; tss_id "TSS1531";
supercont1.1065	Cufflinks	exon	146943	147064	.	-	.	gene_id "XLOC_001133"; transcript_id "TCONS_00001990"; exon_number "12"; gene_name "AAEL014307"; oId "CUFF.837.3"; nearest_ref "AAEL014307-RA"; class_code "j"; tss_id "TSS1531";
supercont1.1065	Cufflinks	exon	175595	175768	.	-	.	gene_id "XLOC_001133"; transcript_id "TCONS_00001990"; exon_number "13"; gene_name "AAEL014307"; oId "CUFF.837.3"; nearest_ref "AAEL014307-RA"; class_code "j"; tss_id "TSS1531";
supercont1.1065	Cufflinks	exon	177196	177353	.	-	.	gene_id "XLOC_001133"; transcript_id "TCONS_00001990"; exon_number "14"; gene_name "AAEL014307"; oId "CUFF.837.3"; nearest_ref "AAEL014307-RA"; class_code "j"; tss_id "TSS1531";
supercont1.1065	Cufflinks	exon	188541	188736	.	-	.	gene_id "XLOC_001133"; transcript_id "TCONS_00001990"; exon_number "15"; gene_name "AAEL014307"; oId "CUFF.837.3"; nearest_ref "AAEL014307-RA"; class_code "j"; tss_id "TSS1531";
supercont1.1065	Cufflinks	exon	114639	116663	.	-	.	gene_id "XLOC_001133"; transcript_id "TCONS_00001989"; exon_number "1"; gene_name "AAEL014307"; oId "CUFF.837.2"; nearest_ref "AAEL014307-RA"; class_code "j"; tss_id "TSS1531";
supercont1.1065	Cufflinks	exon	129685	129764	.	-	.	gene_id "XLOC_001133"; transcript_id "TCONS_00001989"; exon_number "2"; gene_name "AAEL014307"; oId "CUFF.837.2"; nearest_ref "AAEL014307-RA"; class_code "j"; tss_id "TSS1531";
supercont1.1065	Cufflinks	exon	129829	130758	.	-	.	gene_id "XLOC_001133"; transcript_id "TCONS_00001989"; exon_number "3"; gene_name "AAEL014307"; oId "CUFF.837.2"; nearest_ref "AAEL014307-RA"; class_code "j"; tss_id "TSS1531";
supercont1.1065	Cufflinks	exon	139145	139342	.	-	.	gene_id "XLOC_001133"; transcript_id "TCONS_00001989"; exon_number "4"; gene_name "AAEL014307"; oId "CUFF.837.2"; nearest_ref "AAEL014307-RA"; class_code "j"; tss_id "TSS1531";
supercont1.1065	Cufflinks	exon	139404	139509	.	-	.	gene_id "XLOC_001133"; transcript_id "TCONS_00001989"; exon_number "5"; gene_name "AAEL014307"; oId "CUFF.837.2"; nearest_ref "AAEL014307-RA"; class_code "j"; tss_id "TSS1531";
supercont1.1065	Cufflinks	exon	139569	139794	.	-	.	gene_id "XLOC_001133"; transcript_id "TCONS_00001989"; exon_number "6"; gene_name "AAEL014307"; oId "CUFF.837.2"; nearest_ref "AAEL014307-RA"; class_code "j"; tss_id "TSS1531";
supercont1.1065	Cufflinks	exon	139868	139981	.	-	.	gene_id "XLOC_001133"; transcript_id "TCONS_00001989"; exon_number "7"; gene_name "AAEL014307"; oId "CUFF.837.2"; nearest_ref "AAEL014307-RA"; class_code "j"; tss_id "TSS1531";
supercont1.1065	Cufflinks	exon	140048	140224	.	-	.	gene_id "XLOC_001133"; transcript_id "TCONS_00001989"; exon_number "8"; gene_name "AAEL014307"; oId "CUFF.837.2"; nearest_ref "AAEL014307-RA"; class_code "j"; tss_id "TSS1531";
supercont1.1065	Cufflinks	exon	140298	140395	.	-	.	gene_id "XLOC_001133"; transcript_id "TCONS_00001989"; exon_number "9"; gene_name "AAEL014307"; oId "CUFF.837.2"; nearest_ref "AAEL014307-RA"; class_code "j"; tss_id "TSS1531";
supercont1.1065	Cufflinks	exon	140696	140819	.	-	.	gene_id "XLOC_001133"; transcript_id "TCONS_00001989"; exon_number "10"; gene_name "AAEL014307"; oId "CUFF.837.2"; nearest_ref "AAEL014307-RA"; class_code "j"; tss_id "TSS1531";
supercont1.1065	Cufflinks	exon	146793	146890	.	-	.	gene_id "XLOC_001133"; transcript_id "TCONS_00001989"; exon_number "11"; gene_name "AAEL014307"; oId "CUFF.837.2"; nearest_ref "AAEL014307-RA"; class_code "j"; tss_id "TSS1531";
supercont1.1065	Cufflinks	exon	146943	147060	.	-	.	gene_id "XLOC_001133"; transcript_id "TCONS_00001989"; exon_number "12"; gene_name "AAEL014307"; oId "CUFF.837.2"; nearest_ref "AAEL014307-RA"; class_code "j"; tss_id "TSS1531";
supercont1.1065	Cufflinks	exon	175595	175768	.	-	.	gene_id "XLOC_001133"; transcript_id "TCONS_00001989"; exon_number "13"; gene_name "AAEL014307"; oId "CUFF.837.2"; nearest_ref "AAEL014307-RA"; class_code "j"; tss_id "TSS1531";
supercont1.1065	Cufflinks	exon	177196	177353	.	-	.	gene_id "XLOC_001133"; transcript_id "TCONS_00001989"; exon_number "14"; gene_name "AAEL014307"; oId "CUFF.837.2"; nearest_ref "AAEL014307-RA"; class_code "j"; tss_id "TSS1531";
supercont1.1065	Cufflinks	exon	188541	188736	.	-	.	gene_id "XLOC_001133"; transcript_id "TCONS_00001989"; exon_number "15"; gene_name "AAEL014307"; oId "CUFF.837.2"; nearest_ref "AAEL014307-RA"; class_code "j"; tss_id "TSS1531";
supercont1.1065	Cufflinks	exon	114639	116663	.	-	.	gene_id "XLOC_001133"; transcript_id "TCONS_00001988"; exon_number "1"; gene_name "AAEL014307"; oId "CUFF.837.1"; nearest_ref "AAEL014307-RA"; class_code "j"; tss_id "TSS1531";
supercont1.1065	Cufflinks	exon	129685	129764	.	-	.	gene_id "XLOC_001133"; transcript_id "TCONS_00001988"; exon_number "2"; gene_name "AAEL014307"; oId "CUFF.837.1"; nearest_ref "AAEL014307-RA"; class_code "j"; tss_id "TSS1531";
supercont1.1065	Cufflinks	exon	129829	130758	.	-	.	gene_id "XLOC_001133"; transcript_id "TCONS_00001988"; exon_number "3"; gene_name "AAEL014307"; oId "CUFF.837.1"; nearest_ref "AAEL014307-RA"; class_code "j"; tss_id "TSS1531";
supercont1.1065	Cufflinks	exon	175595	175768	.	-	.	gene_id "XLOC_001133"; transcript_id "TCONS_00001988"; exon_number "4"; gene_name "AAEL014307"; oId "CUFF.837.1"; nearest_ref "AAEL014307-RA"; class_code "j"; tss_id "TSS1531";
supercont1.1065	Cufflinks	exon	177196	177353	.	-	.	gene_id "XLOC_001133"; transcript_id "TCONS_00001988"; exon_number "5"; gene_name "AAEL014307"; oId "CUFF.837.1"; nearest_ref "AAEL014307-RA"; class_code "j"; tss_id "TSS1531";
supercont1.1065	Cufflinks	exon	188541	188736	.	-	.	gene_id "XLOC_001133"; transcript_id "TCONS_00001988"; exon_number "6"; gene_name "AAEL014307"; oId "CUFF.837.1"; nearest_ref "AAEL014307-RA"; class_code "j"; tss_id "TSS1531";
supercont1.1065	Cufflinks	exon	115491	116663	.	-	.	gene_id "XLOC_001133"; transcript_id "TCONS_00001993"; exon_number "1"; gene_name "AAEL014308"; oId "AAEL014308-RA"; contained_in "TCONS_00001987"; nearest_ref "AAEL014308-RA"; class_code "="; tss_id "TSS1532";
supercont1.1065	Cufflinks	exon	129685	129764	.	-	.	gene_id "XLOC_001133"; transcript_id "TCONS_00001993"; exon_number "2"; gene_name "AAEL014308"; oId "AAEL014308-RA"; contained_in "TCONS_00001987"; nearest_ref "AAEL014308-RA"; class_code "="; tss_id "TSS1532";
supercont1.1065	Cufflinks	exon	129829	130646	.	-	.	gene_id "XLOC_001133"; transcript_id "TCONS_00001993"; exon_number "3"; gene_name "AAEL014308"; oId "AAEL014308-RA"; contained_in "TCONS_00001987"; nearest_ref "AAEL014308-RA"; class_code "="; tss_id "TSS1532";
supercont1.1065	Cufflinks	exon	139141	139342	.	-	.	gene_id "XLOC_001133"; transcript_id "TCONS_00001994"; exon_number "1"; gene_name "AAEL014307"; oId "AAEL014307-RA"; nearest_ref "AAEL014307-RA"; class_code "="; tss_id "TSS1531";
supercont1.1065	Cufflinks	exon	139404	139509	.	-	.	gene_id "XLOC_001133"; transcript_id "TCONS_00001994"; exon_number "2"; gene_name "AAEL014307"; oId "AAEL014307-RA"; nearest_ref "AAEL014307-RA"; class_code "="; tss_id "TSS1531";
supercont1.1065	Cufflinks	exon	139569	139794	.	-	.	gene_id "XLOC_001133"; transcript_id "TCONS_00001994"; exon_number "3"; gene_name "AAEL014307"; oId "AAEL014307-RA"; nearest_ref "AAEL014307-RA"; class_code "="; tss_id "TSS1531";
supercont1.1065	Cufflinks	exon	139868	139981	.	-	.	gene_id "XLOC_001133"; transcript_id "TCONS_00001994"; exon_number "4"; gene_name "AAEL014307"; oId "AAEL014307-RA"; nearest_ref "AAEL014307-RA"; class_code "="; tss_id "TSS1531";
supercont1.1065	Cufflinks	exon	140048	140221	.	-	.	gene_id "XLOC_001133"; transcript_id "TCONS_00001994"; exon_number "5"; gene_name "AAEL014307"; oId "AAEL014307-RA"; nearest_ref "AAEL014307-RA"; class_code "="; tss_id "TSS1531";
supercont1.1065	Cufflinks	exon	140298	140395	.	-	.	gene_id "XLOC_001133"; transcript_id "TCONS_00001994"; exon_number "6"; gene_name "AAEL014307"; oId "AAEL014307-RA"; nearest_ref "AAEL014307-RA"; class_code "="; tss_id "TSS1531";
supercont1.1065	Cufflinks	exon	140696	140819	.	-	.	gene_id "XLOC_001133"; transcript_id "TCONS_00001994"; exon_number "7"; gene_name "AAEL014307"; oId "AAEL014307-RA"; nearest_ref "AAEL014307-RA"; class_code "="; tss_id "TSS1531";
supercont1.1065	Cufflinks	exon	146793	146890	.	-	.	gene_id "XLOC_001133"; transcript_id "TCONS_00001994"; exon_number "8"; gene_name "AAEL014307"; oId "AAEL014307-RA"; nearest_ref "AAEL014307-RA"; class_code "="; tss_id "TSS1531";
supercont1.1065	Cufflinks	exon	146943	147060	.	-	.	gene_id "XLOC_001133"; transcript_id "TCONS_00001994"; exon_number "9"; gene_name "AAEL014307"; oId "AAEL014307-RA"; nearest_ref "AAEL014307-RA"; class_code "="; tss_id "TSS1531";
supercont1.1065	Cufflinks	exon	175595	175768	.	-	.	gene_id "XLOC_001133"; transcript_id "TCONS_00001994"; exon_number "10"; gene_name "AAEL014307"; oId "AAEL014307-RA"; nearest_ref "AAEL014307-RA"; class_code "="; tss_id "TSS1531";
supercont1.1065	Cufflinks	exon	177196	177353	.	-	.	gene_id "XLOC_001133"; transcript_id "TCONS_00001994"; exon_number "11"; gene_name "AAEL014307"; oId "AAEL014307-RA"; nearest_ref "AAEL014307-RA"; class_code "="; tss_id "TSS1531";
supercont1.1065	Cufflinks	exon	188541	188736	.	-	.	gene_id "XLOC_001133"; transcript_id "TCONS_00001994"; exon_number "12"; gene_name "AAEL014307"; oId "AAEL014307-RA"; nearest_ref "AAEL014307-RA"; class_code "="; tss_id "TSS1531";
supercont1.107	Cufflinks	exon	239498	239666	.	+	.	gene_id "XLOC_001178"; transcript_id "TCONS_00002062"; exon_number "1"; gene_name "AAEL004093"; oId "CUFF.879.3"; nearest_ref "AAEL004093-RA"; class_code "j"; tss_id "TSS1589";
supercont1.107	Cufflinks	exon	240792	241200	.	+	.	gene_id "XLOC_001178"; transcript_id "TCONS_00002062"; exon_number "2"; gene_name "AAEL004093"; oId "CUFF.879.3"; nearest_ref "AAEL004093-RA"; class_code "j"; tss_id "TSS1589";
supercont1.107	Cufflinks	exon	296005	296201	.	+	.	gene_id "XLOC_001178"; transcript_id "TCONS_00002062"; exon_number "3"; gene_name "AAEL004093"; oId "CUFF.879.3"; nearest_ref "AAEL004093-RA"; class_code "j"; tss_id "TSS1589";
supercont1.107	Cufflinks	exon	296274	296423	.	+	.	gene_id "XLOC_001178"; transcript_id "TCONS_00002062"; exon_number "4"; gene_name "AAEL004093"; oId "CUFF.879.3"; nearest_ref "AAEL004093-RA"; class_code "j"; tss_id "TSS1589";
supercont1.107	Cufflinks	exon	322338	323546	.	+	.	gene_id "XLOC_001178"; transcript_id "TCONS_00002062"; exon_number "5"; gene_name "AAEL004093"; oId "CUFF.879.3"; nearest_ref "AAEL004093-RA"; class_code "j"; tss_id "TSS1589";
supercont1.107	Cufflinks	exon	323606	323990	.	+	.	gene_id "XLOC_001178"; transcript_id "TCONS_00002062"; exon_number "6"; gene_name "AAEL004093"; oId "CUFF.879.3"; nearest_ref "AAEL004093-RA"; class_code "j"; tss_id "TSS1589";
supercont1.107	Cufflinks	exon	347326	348002	.	+	.	gene_id "XLOC_001178"; transcript_id "TCONS_00002062"; exon_number "7"; gene_name "AAEL004093"; oId "CUFF.879.3"; nearest_ref "AAEL004093-RA"; class_code "j"; tss_id "TSS1589";
supercont1.107	Cufflinks	exon	348635	349416	.	+	.	gene_id "XLOC_001178"; transcript_id "TCONS_00002062"; exon_number "8"; gene_name "AAEL004093"; oId "CUFF.879.3"; nearest_ref "AAEL004093-RA"; class_code "j"; tss_id "TSS1589";
supercont1.107	Cufflinks	exon	349613	349893	.	+	.	gene_id "XLOC_001178"; transcript_id "TCONS_00002062"; exon_number "9"; gene_name "AAEL004093"; oId "CUFF.879.3"; nearest_ref "AAEL004093-RA"; class_code "j"; tss_id "TSS1589";
supercont1.107	Cufflinks	exon	349952	350445	.	+	.	gene_id "XLOC_001178"; transcript_id "TCONS_00002062"; exon_number "10"; gene_name "AAEL004093"; oId "CUFF.879.3"; nearest_ref "AAEL004093-RA"; class_code "j"; tss_id "TSS1589";
supercont1.107	Cufflinks	exon	239498	241200	.	+	.	gene_id "XLOC_001178"; transcript_id "TCONS_00002061"; exon_number "1"; gene_name "AAEL004093"; oId "CUFF.879.2"; nearest_ref "AAEL004093-RA"; class_code "j"; tss_id "TSS1589";
supercont1.107	Cufflinks	exon	296005	296201	.	+	.	gene_id "XLOC_001178"; transcript_id "TCONS_00002061"; exon_number "2"; gene_name "AAEL004093"; oId "CUFF.879.2"; nearest_ref "AAEL004093-RA"; class_code "j"; tss_id "TSS1589";
supercont1.107	Cufflinks	exon	296274	296423	.	+	.	gene_id "XLOC_001178"; transcript_id "TCONS_00002061"; exon_number "3"; gene_name "AAEL004093"; oId "CUFF.879.2"; nearest_ref "AAEL004093-RA"; class_code "j"; tss_id "TSS1589";
supercont1.107	Cufflinks	exon	322338	323546	.	+	.	gene_id "XLOC_001178"; transcript_id "TCONS_00002061"; exon_number "4"; gene_name "AAEL004093"; oId "CUFF.879.2"; nearest_ref "AAEL004093-RA"; class_code "j"; tss_id "TSS1589";
supercont1.107	Cufflinks	exon	323606	323990	.	+	.	gene_id "XLOC_001178"; transcript_id "TCONS_00002061"; exon_number "5"; gene_name "AAEL004093"; oId "CUFF.879.2"; nearest_ref "AAEL004093-RA"; class_code "j"; tss_id "TSS1589";
supercont1.107	Cufflinks	exon	347326	348002	.	+	.	gene_id "XLOC_001178"; transcript_id "TCONS_00002061"; exon_number "6"; gene_name "AAEL004093"; oId "CUFF.879.2"; nearest_ref "AAEL004093-RA"; class_code "j"; tss_id "TSS1589";
supercont1.107	Cufflinks	exon	348635	349416	.	+	.	gene_id "XLOC_001178"; transcript_id "TCONS_00002061"; exon_number "7"; gene_name "AAEL004093"; oId "CUFF.879.2"; nearest_ref "AAEL004093-RA"; class_code "j"; tss_id "TSS1589";
supercont1.107	Cufflinks	exon	349613	349893	.	+	.	gene_id "XLOC_001178"; transcript_id "TCONS_00002061"; exon_number "8"; gene_name "AAEL004093"; oId "CUFF.879.2"; nearest_ref "AAEL004093-RA"; class_code "j"; tss_id "TSS1589";
supercont1.107	Cufflinks	exon	349952	350445	.	+	.	gene_id "XLOC_001178"; transcript_id "TCONS_00002061"; exon_number "9"; gene_name "AAEL004093"; oId "CUFF.879.2"; nearest_ref "AAEL004093-RA"; class_code "j"; tss_id "TSS1589";
supercont1.107	Cufflinks	exon	239498	240199	.	+	.	gene_id "XLOC_001178"; transcript_id "TCONS_00002060"; exon_number "1"; gene_name "AAEL004093"; oId "CUFF.879.1"; nearest_ref "AAEL004093-RA"; class_code "j"; tss_id "TSS1589";
supercont1.107	Cufflinks	exon	240792	241200	.	+	.	gene_id "XLOC_001178"; transcript_id "TCONS_00002060"; exon_number "2"; gene_name "AAEL004093"; oId "CUFF.879.1"; nearest_ref "AAEL004093-RA"; class_code "j"; tss_id "TSS1589";
supercont1.107	Cufflinks	exon	296005	296201	.	+	.	gene_id "XLOC_001178"; transcript_id "TCONS_00002060"; exon_number "3"; gene_name "AAEL004093"; oId "CUFF.879.1"; nearest_ref "AAEL004093-RA"; class_code "j"; tss_id "TSS1589";
supercont1.107	Cufflinks	exon	296274	296423	.	+	.	gene_id "XLOC_001178"; transcript_id "TCONS_00002060"; exon_number "4"; gene_name "AAEL004093"; oId "CUFF.879.1"; nearest_ref "AAEL004093-RA"; class_code "j"; tss_id "TSS1589";
supercont1.107	Cufflinks	exon	322338	323546	.	+	.	gene_id "XLOC_001178"; transcript_id "TCONS_00002060"; exon_number "5"; gene_name "AAEL004093"; oId "CUFF.879.1"; nearest_ref "AAEL004093-RA"; class_code "j"; tss_id "TSS1589";
supercont1.107	Cufflinks	exon	323606	323990	.	+	.	gene_id "XLOC_001178"; transcript_id "TCONS_00002060"; exon_number "6"; gene_name "AAEL004093"; oId "CUFF.879.1"; nearest_ref "AAEL004093-RA"; class_code "j"; tss_id "TSS1589";
supercont1.107	Cufflinks	exon	347326	348002	.	+	.	gene_id "XLOC_001178"; transcript_id "TCONS_00002060"; exon_number "7"; gene_name "AAEL004093"; oId "CUFF.879.1"; nearest_ref "AAEL004093-RA"; class_code "j"; tss_id "TSS1589";
supercont1.107	Cufflinks	exon	348635	349416	.	+	.	gene_id "XLOC_001178"; transcript_id "TCONS_00002060"; exon_number "8"; gene_name "AAEL004093"; oId "CUFF.879.1"; nearest_ref "AAEL004093-RA"; class_code "j"; tss_id "TSS1589";
supercont1.107	Cufflinks	exon	349613	349893	.	+	.	gene_id "XLOC_001178"; transcript_id "TCONS_00002060"; exon_number "9"; gene_name "AAEL004093"; oId "CUFF.879.1"; nearest_ref "AAEL004093-RA"; class_code "j"; tss_id "TSS1589";
supercont1.107	Cufflinks	exon	349952	350445	.	+	.	gene_id "XLOC_001178"; transcript_id "TCONS_00002060"; exon_number "10"; gene_name "AAEL004093"; oId "CUFF.879.1"; nearest_ref "AAEL004093-RA"; class_code "j"; tss_id "TSS1589";
supercont1.107	Cufflinks	exon	240202	240501	.	+	.	gene_id "XLOC_001178"; transcript_id "TCONS_00002063"; exon_number "1"; gene_name "AAEL004093"; oId "CUFF.879.4"; nearest_ref "AAEL004093-RA"; class_code "j"; tss_id "TSS1590";
supercont1.107	Cufflinks	exon	240792	241200	.	+	.	gene_id "XLOC_001178"; transcript_id "TCONS_00002063"; exon_number "2"; gene_name "AAEL004093"; oId "CUFF.879.4"; nearest_ref "AAEL004093-RA"; class_code "j"; tss_id "TSS1590";
supercont1.107	Cufflinks	exon	296005	296201	.	+	.	gene_id "XLOC_001178"; transcript_id "TCONS_00002063"; exon_number "3"; gene_name "AAEL004093"; oId "CUFF.879.4"; nearest_ref "AAEL004093-RA"; class_code "j"; tss_id "TSS1590";
supercont1.107	Cufflinks	exon	296274	296423	.	+	.	gene_id "XLOC_001178"; transcript_id "TCONS_00002063"; exon_number "4"; gene_name "AAEL004093"; oId "CUFF.879.4"; nearest_ref "AAEL004093-RA"; class_code "j"; tss_id "TSS1590";
supercont1.107	Cufflinks	exon	322338	323546	.	+	.	gene_id "XLOC_001178"; transcript_id "TCONS_00002063"; exon_number "5"; gene_name "AAEL004093"; oId "CUFF.879.4"; nearest_ref "AAEL004093-RA"; class_code "j"; tss_id "TSS1590";
supercont1.107	Cufflinks	exon	323606	323990	.	+	.	gene_id "XLOC_001178"; transcript_id "TCONS_00002063"; exon_number "6"; gene_name "AAEL004093"; oId "CUFF.879.4"; nearest_ref "AAEL004093-RA"; class_code "j"; tss_id "TSS1590";
supercont1.107	Cufflinks	exon	337292	337460	.	+	.	gene_id "XLOC_001178"; transcript_id "TCONS_00002063"; exon_number "7"; gene_name "AAEL004093"; oId "CUFF.879.4"; nearest_ref "AAEL004093-RA"; class_code "j"; tss_id "TSS1590";
supercont1.107	Cufflinks	exon	347326	348002	.	+	.	gene_id "XLOC_001178"; transcript_id "TCONS_00002063"; exon_number "8"; gene_name "AAEL004093"; oId "CUFF.879.4"; nearest_ref "AAEL004093-RA"; class_code "j"; tss_id "TSS1590";
supercont1.107	Cufflinks	exon	348635	349416	.	+	.	gene_id "XLOC_001178"; transcript_id "TCONS_00002063"; exon_number "9"; gene_name "AAEL004093"; oId "CUFF.879.4"; nearest_ref "AAEL004093-RA"; class_code "j"; tss_id "TSS1590";
supercont1.107	Cufflinks	exon	349613	349893	.	+	.	gene_id "XLOC_001178"; transcript_id "TCONS_00002063"; exon_number "10"; gene_name "AAEL004093"; oId "CUFF.879.4"; nearest_ref "AAEL004093-RA"; class_code "j"; tss_id "TSS1590";
supercont1.107	Cufflinks	exon	349952	350445	.	+	.	gene_id "XLOC_001178"; transcript_id "TCONS_00002063"; exon_number "11"; gene_name "AAEL004093"; oId "CUFF.879.4"; nearest_ref "AAEL004093-RA"; class_code "j"; tss_id "TSS1590";
supercont1.107	Cufflinks	exon	296076	296201	.	+	.	gene_id "XLOC_001178"; transcript_id "TCONS_00002064"; exon_number "1"; gene_name "AAEL004093"; oId "AAEL004093-RA"; contained_in "TCONS_00002063"; nearest_ref "AAEL004093-RA"; class_code "="; tss_id "TSS1591";
supercont1.107	Cufflinks	exon	296274	296423	.	+	.	gene_id "XLOC_001178"; transcript_id "TCONS_00002064"; exon_number "2"; gene_name "AAEL004093"; oId "AAEL004093-RA"; contained_in "TCONS_00002063"; nearest_ref "AAEL004093-RA"; class_code "="; tss_id "TSS1591";
supercont1.107	Cufflinks	exon	322338	323546	.	+	.	gene_id "XLOC_001178"; transcript_id "TCONS_00002064"; exon_number "3"; gene_name "AAEL004093"; oId "AAEL004093-RA"; contained_in "TCONS_00002063"; nearest_ref "AAEL004093-RA"; class_code "="; tss_id "TSS1591";
supercont1.107	Cufflinks	exon	323606	323990	.	+	.	gene_id "XLOC_001178"; transcript_id "TCONS_00002064"; exon_number "4"; gene_name "AAEL004093"; oId "AAEL004093-RA"; contained_in "TCONS_00002063"; nearest_ref "AAEL004093-RA"; class_code "="; tss_id "TSS1591";
supercont1.107	Cufflinks	exon	337292	337317	.	+	.	gene_id "XLOC_001178"; transcript_id "TCONS_00002064"; exon_number "5"; gene_name "AAEL004093"; oId "AAEL004093-RA"; contained_in "TCONS_00002063"; nearest_ref "AAEL004093-RA"; class_code "="; tss_id "TSS1591";
supercont1.107	Cufflinks	exon	329923	329930	.	+	.	gene_id "XLOC_001178"; transcript_id "TCONS_00002065"; exon_number "1"; gene_name "AAEL004089"; oId "CUFF.879.6"; nearest_ref "AAEL004089-RA"; class_code "j"; tss_id "TSS1592";
supercont1.107	Cufflinks	exon	348635	349416	.	+	.	gene_id "XLOC_001178"; transcript_id "TCONS_00002065"; exon_number "2"; gene_name "AAEL004089"; oId "CUFF.879.6"; nearest_ref "AAEL004089-RA"; class_code "j"; tss_id "TSS1592";
supercont1.107	Cufflinks	exon	349613	349893	.	+	.	gene_id "XLOC_001178"; transcript_id "TCONS_00002065"; exon_number "3"; gene_name "AAEL004089"; oId "CUFF.879.6"; nearest_ref "AAEL004089-RA"; class_code "j"; tss_id "TSS1592";
supercont1.107	Cufflinks	exon	349952	350445	.	+	.	gene_id "XLOC_001178"; transcript_id "TCONS_00002065"; exon_number "4"; gene_name "AAEL004089"; oId "CUFF.879.6"; nearest_ref "AAEL004089-RA"; class_code "j"; tss_id "TSS1592";
supercont1.107	Cufflinks	exon	337397	337460	.	+	.	gene_id "XLOC_001178"; transcript_id "TCONS_00002066"; exon_number "1"; gene_name "AAEL004089"; oId "AAEL004089-RA"; contained_in "TCONS_00002063"; nearest_ref "AAEL004089-RA"; class_code "="; tss_id "TSS1593";
supercont1.107	Cufflinks	exon	347326	348002	.	+	.	gene_id "XLOC_001178"; transcript_id "TCONS_00002066"; exon_number "2"; gene_name "AAEL004089"; oId "AAEL004089-RA"; contained_in "TCONS_00002063"; nearest_ref "AAEL004089-RA"; class_code "="; tss_id "TSS1593";
supercont1.107	Cufflinks	exon	348635	349144	.	+	.	gene_id "XLOC_001178"; transcript_id "TCONS_00002066"; exon_number "3"; gene_name "AAEL004089"; oId "AAEL004089-RA"; contained_in "TCONS_00002063"; nearest_ref "AAEL004089-RA"; class_code "="; tss_id "TSS1593";
supercont1.107	Cufflinks	exon	349218	349416	.	+	.	gene_id "XLOC_001178"; transcript_id "TCONS_00002067"; exon_number "1"; gene_name "AAEL004120"; oId "AAEL004120-RA"; contained_in "TCONS_00002062"; nearest_ref "AAEL004120-RA"; class_code "="; tss_id "TSS1594";
supercont1.107	Cufflinks	exon	349613	349893	.	+	.	gene_id "XLOC_001178"; transcript_id "TCONS_00002067"; exon_number "2"; gene_name "AAEL004120"; oId "AAEL004120-RA"; contained_in "TCONS_00002062"; nearest_ref "AAEL004120-RA"; class_code "="; tss_id "TSS1594";
supercont1.107	Cufflinks	exon	349952	350378	.	+	.	gene_id "XLOC_001178"; transcript_id "TCONS_00002067"; exon_number "3"; gene_name "AAEL004120"; oId "AAEL004120-RA"; contained_in "TCONS_00002062"; nearest_ref "AAEL004120-RA"; class_code "="; tss_id "TSS1594";
supercont1.107	Cufflinks	exon	366840	366866	.	+	.	gene_id "XLOC_001179"; transcript_id "TCONS_00002068"; exon_number "1"; gene_name "AAEL004083"; oId "CUFF.882.1"; nearest_ref "AAEL004083-RA"; class_code "j"; tss_id "TSS1595";
supercont1.107	Cufflinks	exon	442661	442801	.	+	.	gene_id "XLOC_001179"; transcript_id "TCONS_00002068"; exon_number "2"; gene_name "AAEL004083"; oId "CUFF.882.1"; nearest_ref "AAEL004083-RA"; class_code "j"; tss_id "TSS1595";
supercont1.107	Cufflinks	exon	444470	444809	.	+	.	gene_id "XLOC_001179"; transcript_id "TCONS_00002068"; exon_number "3"; gene_name "AAEL004083"; oId "CUFF.882.1"; nearest_ref "AAEL004083-RA"; class_code "j"; tss_id "TSS1595";
supercont1.107	Cufflinks	exon	481998	482237	.	+	.	gene_id "XLOC_001179"; transcript_id "TCONS_00002068"; exon_number "4"; gene_name "AAEL004083"; oId "CUFF.882.1"; nearest_ref "AAEL004083-RA"; class_code "j"; tss_id "TSS1595";
supercont1.107	Cufflinks	exon	482415	482745	.	+	.	gene_id "XLOC_001179"; transcript_id "TCONS_00002068"; exon_number "5"; gene_name "AAEL004083"; oId "CUFF.882.1"; nearest_ref "AAEL004083-RA"; class_code "j"; tss_id "TSS1595";
supercont1.107	Cufflinks	exon	491912	493484	.	+	.	gene_id "XLOC_001179"; transcript_id "TCONS_00002068"; exon_number "6"; gene_name "AAEL004083"; oId "CUFF.882.1"; nearest_ref "AAEL004083-RA"; class_code "j"; tss_id "TSS1595";
supercont1.107	Cufflinks	exon	493549	493636	.	+	.	gene_id "XLOC_001179"; transcript_id "TCONS_00002068"; exon_number "7"; gene_name "AAEL004083"; oId "CUFF.882.1"; nearest_ref "AAEL004083-RA"; class_code "j"; tss_id "TSS1595";
supercont1.107	Cufflinks	exon	493703	493929	.	+	.	gene_id "XLOC_001179"; transcript_id "TCONS_00002068"; exon_number "8"; gene_name "AAEL004083"; oId "CUFF.882.1"; nearest_ref "AAEL004083-RA"; class_code "j"; tss_id "TSS1595";
supercont1.107	Cufflinks	exon	494012	494409	.	+	.	gene_id "XLOC_001179"; transcript_id "TCONS_00002068"; exon_number "9"; gene_name "AAEL004083"; oId "CUFF.882.1"; nearest_ref "AAEL004083-RA"; class_code "j"; tss_id "TSS1595";
supercont1.107	Cufflinks	exon	398557	399380	.	+	.	gene_id "XLOC_001179"; transcript_id "TCONS_00002072"; exon_number "1"; gene_name "AAEL004083"; oId "CUFF.882.4"; nearest_ref "AAEL004083-RA"; class_code "j"; tss_id "TSS1596";
supercont1.107	Cufflinks	exon	442661	442801	.	+	.	gene_id "XLOC_001179"; transcript_id "TCONS_00002072"; exon_number "2"; gene_name "AAEL004083"; oId "CUFF.882.4"; nearest_ref "AAEL004083-RA"; class_code "j"; tss_id "TSS1596";
supercont1.107	Cufflinks	exon	444506	444809	.	+	.	gene_id "XLOC_001179"; transcript_id "TCONS_00002072"; exon_number "3"; gene_name "AAEL004083"; oId "CUFF.882.4"; nearest_ref "AAEL004083-RA"; class_code "j"; tss_id "TSS1596";
supercont1.107	Cufflinks	exon	481998	482237	.	+	.	gene_id "XLOC_001179"; transcript_id "TCONS_00002072"; exon_number "4"; gene_name "AAEL004083"; oId "CUFF.882.4"; nearest_ref "AAEL004083-RA"; class_code "j"; tss_id "TSS1596";
supercont1.107	Cufflinks	exon	482415	482745	.	+	.	gene_id "XLOC_001179"; transcript_id "TCONS_00002072"; exon_number "5"; gene_name "AAEL004083"; oId "CUFF.882.4"; nearest_ref "AAEL004083-RA"; class_code "j"; tss_id "TSS1596";
supercont1.107	Cufflinks	exon	491912	493484	.	+	.	gene_id "XLOC_001179"; transcript_id "TCONS_00002072"; exon_number "6"; gene_name "AAEL004083"; oId "CUFF.882.4"; nearest_ref "AAEL004083-RA"; class_code "j"; tss_id "TSS1596";
supercont1.107	Cufflinks	exon	493549	493636	.	+	.	gene_id "XLOC_001179"; transcript_id "TCONS_00002072"; exon_number "7"; gene_name "AAEL004083"; oId "CUFF.882.4"; nearest_ref "AAEL004083-RA"; class_code "j"; tss_id "TSS1596";
supercont1.107	Cufflinks	exon	493703	493929	.	+	.	gene_id "XLOC_001179"; transcript_id "TCONS_00002072"; exon_number "8"; gene_name "AAEL004083"; oId "CUFF.882.4"; nearest_ref "AAEL004083-RA"; class_code "j"; tss_id "TSS1596";
supercont1.107	Cufflinks	exon	494012	494409	.	+	.	gene_id "XLOC_001179"; transcript_id "TCONS_00002072"; exon_number "9"; gene_name "AAEL004083"; oId "CUFF.882.4"; nearest_ref "AAEL004083-RA"; class_code "j"; tss_id "TSS1596";
supercont1.107	Cufflinks	exon	398557	399380	.	+	.	gene_id "XLOC_001179"; transcript_id "TCONS_00002074"; exon_number "1"; gene_name "AAEL004083"; oId "CUFF.882.6"; nearest_ref "AAEL004083-RA"; class_code "j"; tss_id "TSS1596";
supercont1.107	Cufflinks	exon	442661	442698	.	+	.	gene_id "XLOC_001179"; transcript_id "TCONS_00002074"; exon_number "2"; gene_name "AAEL004083"; oId "CUFF.882.6"; nearest_ref "AAEL004083-RA"; class_code "j"; tss_id "TSS1596";
supercont1.107	Cufflinks	exon	444470	444809	.	+	.	gene_id "XLOC_001179"; transcript_id "TCONS_00002074"; exon_number "3"; gene_name "AAEL004083"; oId "CUFF.882.6"; nearest_ref "AAEL004083-RA"; class_code "j"; tss_id "TSS1596";
supercont1.107	Cufflinks	exon	481998	482237	.	+	.	gene_id "XLOC_001179"; transcript_id "TCONS_00002074"; exon_number "4"; gene_name "AAEL004083"; oId "CUFF.882.6"; nearest_ref "AAEL004083-RA"; class_code "j"; tss_id "TSS1596";
supercont1.107	Cufflinks	exon	482415	482745	.	+	.	gene_id "XLOC_001179"; transcript_id "TCONS_00002074"; exon_number "5"; gene_name "AAEL004083"; oId "CUFF.882.6"; nearest_ref "AAEL004083-RA"; class_code "j"; tss_id "TSS1596";
supercont1.107	Cufflinks	exon	491912	493484	.	+	.	gene_id "XLOC_001179"; transcript_id "TCONS_00002074"; exon_number "6"; gene_name "AAEL004083"; oId "CUFF.882.6"; nearest_ref "AAEL004083-RA"; class_code "j"; tss_id "TSS1596";
supercont1.107	Cufflinks	exon	493549	493636	.	+	.	gene_id "XLOC_001179"; transcript_id "TCONS_00002074"; exon_number "7"; gene_name "AAEL004083"; oId "CUFF.882.6"; nearest_ref "AAEL004083-RA"; class_code "j"; tss_id "TSS1596";
supercont1.107	Cufflinks	exon	493703	493929	.	+	.	gene_id "XLOC_001179"; transcript_id "TCONS_00002074"; exon_number "8"; gene_name "AAEL004083"; oId "CUFF.882.6"; nearest_ref "AAEL004083-RA"; class_code "j"; tss_id "TSS1596";
supercont1.107	Cufflinks	exon	494012	494409	.	+	.	gene_id "XLOC_001179"; transcript_id "TCONS_00002074"; exon_number "9"; gene_name "AAEL004083"; oId "CUFF.882.6"; nearest_ref "AAEL004083-RA"; class_code "j"; tss_id "TSS1596";
supercont1.107	Cufflinks	exon	398557	398714	.	+	.	gene_id "XLOC_001179"; transcript_id "TCONS_00002076"; exon_number "1"; gene_name "AAEL004083"; oId "CUFF.882.8"; nearest_ref "AAEL004083-RA"; class_code "j"; tss_id "TSS1596";
supercont1.107	Cufflinks	exon	399165	399380	.	+	.	gene_id "XLOC_001179"; transcript_id "TCONS_00002076"; exon_number "2"; gene_name "AAEL004083"; oId "CUFF.882.8"; nearest_ref "AAEL004083-RA"; class_code "j"; tss_id "TSS1596";
supercont1.107	Cufflinks	exon	442661	442698	.	+	.	gene_id "XLOC_001179"; transcript_id "TCONS_00002076"; exon_number "3"; gene_name "AAEL004083"; oId "CUFF.882.8"; nearest_ref "AAEL004083-RA"; class_code "j"; tss_id "TSS1596";
supercont1.107	Cufflinks	exon	444506	444809	.	+	.	gene_id "XLOC_001179"; transcript_id "TCONS_00002076"; exon_number "4"; gene_name "AAEL004083"; oId "CUFF.882.8"; nearest_ref "AAEL004083-RA"; class_code "j"; tss_id "TSS1596";
supercont1.107	Cufflinks	exon	481998	482237	.	+	.	gene_id "XLOC_001179"; transcript_id "TCONS_00002076"; exon_number "5"; gene_name "AAEL004083"; oId "CUFF.882.8"; nearest_ref "AAEL004083-RA"; class_code "j"; tss_id "TSS1596";
supercont1.107	Cufflinks	exon	482415	482745	.	+	.	gene_id "XLOC_001179"; transcript_id "TCONS_00002076"; exon_number "6"; gene_name "AAEL004083"; oId "CUFF.882.8"; nearest_ref "AAEL004083-RA"; class_code "j"; tss_id "TSS1596";
supercont1.107	Cufflinks	exon	491912	493484	.	+	.	gene_id "XLOC_001179"; transcript_id "TCONS_00002076"; exon_number "7"; gene_name "AAEL004083"; oId "CUFF.882.8"; nearest_ref "AAEL004083-RA"; class_code "j"; tss_id "TSS1596";
supercont1.107	Cufflinks	exon	493549	493636	.	+	.	gene_id "XLOC_001179"; transcript_id "TCONS_00002076"; exon_number "8"; gene_name "AAEL004083"; oId "CUFF.882.8"; nearest_ref "AAEL004083-RA"; class_code "j"; tss_id "TSS1596";
supercont1.107	Cufflinks	exon	493703	493929	.	+	.	gene_id "XLOC_001179"; transcript_id "TCONS_00002076"; exon_number "9"; gene_name "AAEL004083"; oId "CUFF.882.8"; nearest_ref "AAEL004083-RA"; class_code "j"; tss_id "TSS1596";
supercont1.107	Cufflinks	exon	494012	494409	.	+	.	gene_id "XLOC_001179"; transcript_id "TCONS_00002076"; exon_number "10"; gene_name "AAEL004083"; oId "CUFF.882.8"; nearest_ref "AAEL004083-RA"; class_code "j"; tss_id "TSS1596";
supercont1.107	Cufflinks	exon	398557	398714	.	+	.	gene_id "XLOC_001179"; transcript_id "TCONS_00002077"; exon_number "1"; gene_name "AAEL004083"; oId "CUFF.882.9"; nearest_ref "AAEL004083-RA"; class_code "j"; tss_id "TSS1596";
supercont1.107	Cufflinks	exon	399165	399380	.	+	.	gene_id "XLOC_001179"; transcript_id "TCONS_00002077"; exon_number "2"; gene_name "AAEL004083"; oId "CUFF.882.9"; nearest_ref "AAEL004083-RA"; class_code "j"; tss_id "TSS1596";
supercont1.107	Cufflinks	exon	442661	442990	.	+	.	gene_id "XLOC_001179"; transcript_id "TCONS_00002077"; exon_number "3"; gene_name "AAEL004083"; oId "CUFF.882.9"; nearest_ref "AAEL004083-RA"; class_code "j"; tss_id "TSS1596";
supercont1.107	Cufflinks	exon	444470	444809	.	+	.	gene_id "XLOC_001179"; transcript_id "TCONS_00002077"; exon_number "4"; gene_name "AAEL004083"; oId "CUFF.882.9"; nearest_ref "AAEL004083-RA"; class_code "j"; tss_id "TSS1596";
supercont1.107	Cufflinks	exon	481998	482237	.	+	.	gene_id "XLOC_001179"; transcript_id "TCONS_00002077"; exon_number "5"; gene_name "AAEL004083"; oId "CUFF.882.9"; nearest_ref "AAEL004083-RA"; class_code "j"; tss_id "TSS1596";
supercont1.107	Cufflinks	exon	482415	482745	.	+	.	gene_id "XLOC_001179"; transcript_id "TCONS_00002077"; exon_number "6"; gene_name "AAEL004083"; oId "CUFF.882.9"; nearest_ref "AAEL004083-RA"; class_code "j"; tss_id "TSS1596";
supercont1.107	Cufflinks	exon	491912	493484	.	+	.	gene_id "XLOC_001179"; transcript_id "TCONS_00002077"; exon_number "7"; gene_name "AAEL004083"; oId "CUFF.882.9"; nearest_ref "AAEL004083-RA"; class_code "j"; tss_id "TSS1596";
supercont1.107	Cufflinks	exon	493549	493636	.	+	.	gene_id "XLOC_001179"; transcript_id "TCONS_00002077"; exon_number "8"; gene_name "AAEL004083"; oId "CUFF.882.9"; nearest_ref "AAEL004083-RA"; class_code "j"; tss_id "TSS1596";
supercont1.107	Cufflinks	exon	493703	493929	.	+	.	gene_id "XLOC_001179"; transcript_id "TCONS_00002077"; exon_number "9"; gene_name "AAEL004083"; oId "CUFF.882.9"; nearest_ref "AAEL004083-RA"; class_code "j"; tss_id "TSS1596";
supercont1.107	Cufflinks	exon	494012	494409	.	+	.	gene_id "XLOC_001179"; transcript_id "TCONS_00002077"; exon_number "10"; gene_name "AAEL004083"; oId "CUFF.882.9"; nearest_ref "AAEL004083-RA"; class_code "j"; tss_id "TSS1596";
supercont1.107	Cufflinks	exon	398557	398714	.	+	.	gene_id "XLOC_001179"; transcript_id "TCONS_00002075"; exon_number "1"; gene_name "AAEL004083"; oId "CUFF.882.7"; nearest_ref "AAEL004083-RA"; class_code "j"; tss_id "TSS1596";
supercont1.107	Cufflinks	exon	399165	399380	.	+	.	gene_id "XLOC_001179"; transcript_id "TCONS_00002075"; exon_number "2"; gene_name "AAEL004083"; oId "CUFF.882.7"; nearest_ref "AAEL004083-RA"; class_code "j"; tss_id "TSS1596";
supercont1.107	Cufflinks	exon	442661	443000	.	+	.	gene_id "XLOC_001179"; transcript_id "TCONS_00002075"; exon_number "3"; gene_name "AAEL004083"; oId "CUFF.882.7"; nearest_ref "AAEL004083-RA"; class_code "j"; tss_id "TSS1596";
supercont1.107	Cufflinks	exon	444506	444809	.	+	.	gene_id "XLOC_001179"; transcript_id "TCONS_00002075"; exon_number "4"; gene_name "AAEL004083"; oId "CUFF.882.7"; nearest_ref "AAEL004083-RA"; class_code "j"; tss_id "TSS1596";
supercont1.107	Cufflinks	exon	481998	482237	.	+	.	gene_id "XLOC_001179"; transcript_id "TCONS_00002075"; exon_number "5"; gene_name "AAEL004083"; oId "CUFF.882.7"; nearest_ref "AAEL004083-RA"; class_code "j"; tss_id "TSS1596";
supercont1.107	Cufflinks	exon	482415	482745	.	+	.	gene_id "XLOC_001179"; transcript_id "TCONS_00002075"; exon_number "6"; gene_name "AAEL004083"; oId "CUFF.882.7"; nearest_ref "AAEL004083-RA"; class_code "j"; tss_id "TSS1596";
supercont1.107	Cufflinks	exon	491912	493484	.	+	.	gene_id "XLOC_001179"; transcript_id "TCONS_00002075"; exon_number "7"; gene_name "AAEL004083"; oId "CUFF.882.7"; nearest_ref "AAEL004083-RA"; class_code "j"; tss_id "TSS1596";
supercont1.107	Cufflinks	exon	493549	493636	.	+	.	gene_id "XLOC_001179"; transcript_id "TCONS_00002075"; exon_number "8"; gene_name "AAEL004083"; oId "CUFF.882.7"; nearest_ref "AAEL004083-RA"; class_code "j"; tss_id "TSS1596";
supercont1.107	Cufflinks	exon	493703	493929	.	+	.	gene_id "XLOC_001179"; transcript_id "TCONS_00002075"; exon_number "9"; gene_name "AAEL004083"; oId "CUFF.882.7"; nearest_ref "AAEL004083-RA"; class_code "j"; tss_id "TSS1596";
supercont1.107	Cufflinks	exon	494012	494409	.	+	.	gene_id "XLOC_001179"; transcript_id "TCONS_00002075"; exon_number "10"; gene_name "AAEL004083"; oId "CUFF.882.7"; nearest_ref "AAEL004083-RA"; class_code "j"; tss_id "TSS1596";
supercont1.107	Cufflinks	exon	398557	398714	.	+	.	gene_id "XLOC_001179"; transcript_id "TCONS_00002073"; exon_number "1"; gene_name "AAEL004083"; oId "CUFF.882.5"; nearest_ref "AAEL004083-RA"; class_code "j"; tss_id "TSS1596";
supercont1.107	Cufflinks	exon	399165	399380	.	+	.	gene_id "XLOC_001179"; transcript_id "TCONS_00002073"; exon_number "2"; gene_name "AAEL004083"; oId "CUFF.882.5"; nearest_ref "AAEL004083-RA"; class_code "j"; tss_id "TSS1596";
supercont1.107	Cufflinks	exon	442661	442698	.	+	.	gene_id "XLOC_001179"; transcript_id "TCONS_00002073"; exon_number "3"; gene_name "AAEL004083"; oId "CUFF.882.5"; nearest_ref "AAEL004083-RA"; class_code "j"; tss_id "TSS1596";
supercont1.107	Cufflinks	exon	444473	444809	.	+	.	gene_id "XLOC_001179"; transcript_id "TCONS_00002073"; exon_number "4"; gene_name "AAEL004083"; oId "CUFF.882.5"; nearest_ref "AAEL004083-RA"; class_code "j"; tss_id "TSS1596";
supercont1.107	Cufflinks	exon	481998	482237	.	+	.	gene_id "XLOC_001179"; transcript_id "TCONS_00002073"; exon_number "5"; gene_name "AAEL004083"; oId "CUFF.882.5"; nearest_ref "AAEL004083-RA"; class_code "j"; tss_id "TSS1596";
supercont1.107	Cufflinks	exon	482415	482745	.	+	.	gene_id "XLOC_001179"; transcript_id "TCONS_00002073"; exon_number "6"; gene_name "AAEL004083"; oId "CUFF.882.5"; nearest_ref "AAEL004083-RA"; class_code "j"; tss_id "TSS1596";
supercont1.107	Cufflinks	exon	491912	493484	.	+	.	gene_id "XLOC_001179"; transcript_id "TCONS_00002073"; exon_number "7"; gene_name "AAEL004083"; oId "CUFF.882.5"; nearest_ref "AAEL004083-RA"; class_code "j"; tss_id "TSS1596";
supercont1.107	Cufflinks	exon	493549	493636	.	+	.	gene_id "XLOC_001179"; transcript_id "TCONS_00002073"; exon_number "8"; gene_name "AAEL004083"; oId "CUFF.882.5"; nearest_ref "AAEL004083-RA"; class_code "j"; tss_id "TSS1596";
supercont1.107	Cufflinks	exon	493703	493929	.	+	.	gene_id "XLOC_001179"; transcript_id "TCONS_00002073"; exon_number "9"; gene_name "AAEL004083"; oId "CUFF.882.5"; nearest_ref "AAEL004083-RA"; class_code "j"; tss_id "TSS1596";
supercont1.107	Cufflinks	exon	494012	494409	.	+	.	gene_id "XLOC_001179"; transcript_id "TCONS_00002073"; exon_number "10"; gene_name "AAEL004083"; oId "CUFF.882.5"; nearest_ref "AAEL004083-RA"; class_code "j"; tss_id "TSS1596";
supercont1.107	Cufflinks	exon	398557	398714	.	+	.	gene_id "XLOC_001179"; transcript_id "TCONS_00002071"; exon_number "1"; gene_name "AAEL004083"; oId "CUFF.882.3"; nearest_ref "AAEL004083-RA"; class_code "j"; tss_id "TSS1596";
supercont1.107	Cufflinks	exon	444506	444809	.	+	.	gene_id "XLOC_001179"; transcript_id "TCONS_00002071"; exon_number "2"; gene_name "AAEL004083"; oId "CUFF.882.3"; nearest_ref "AAEL004083-RA"; class_code "j"; tss_id "TSS1596";
supercont1.107	Cufflinks	exon	481998	482237	.	+	.	gene_id "XLOC_001179"; transcript_id "TCONS_00002071"; exon_number "3"; gene_name "AAEL004083"; oId "CUFF.882.3"; nearest_ref "AAEL004083-RA"; class_code "j"; tss_id "TSS1596";
supercont1.107	Cufflinks	exon	482415	482745	.	+	.	gene_id "XLOC_001179"; transcript_id "TCONS_00002071"; exon_number "4"; gene_name "AAEL004083"; oId "CUFF.882.3"; nearest_ref "AAEL004083-RA"; class_code "j"; tss_id "TSS1596";
supercont1.107	Cufflinks	exon	491912	493484	.	+	.	gene_id "XLOC_001179"; transcript_id "TCONS_00002071"; exon_number "5"; gene_name "AAEL004083"; oId "CUFF.882.3"; nearest_ref "AAEL004083-RA"; class_code "j"; tss_id "TSS1596";
supercont1.107	Cufflinks	exon	493549	493636	.	+	.	gene_id "XLOC_001179"; transcript_id "TCONS_00002071"; exon_number "6"; gene_name "AAEL004083"; oId "CUFF.882.3"; nearest_ref "AAEL004083-RA"; class_code "j"; tss_id "TSS1596";
supercont1.107	Cufflinks	exon	493703	493929	.	+	.	gene_id "XLOC_001179"; transcript_id "TCONS_00002071"; exon_number "7"; gene_name "AAEL004083"; oId "CUFF.882.3"; nearest_ref "AAEL004083-RA"; class_code "j"; tss_id "TSS1596";
supercont1.107	Cufflinks	exon	494012	494409	.	+	.	gene_id "XLOC_001179"; transcript_id "TCONS_00002071"; exon_number "8"; gene_name "AAEL004083"; oId "CUFF.882.3"; nearest_ref "AAEL004083-RA"; class_code "j"; tss_id "TSS1596";
supercont1.107	Cufflinks	exon	398557	398714	.	+	.	gene_id "XLOC_001179"; transcript_id "TCONS_00002070"; exon_number "1"; gene_name "AAEL004083"; oId "CUFF.882.2"; nearest_ref "AAEL004083-RA"; class_code "j"; tss_id "TSS1596";
supercont1.107	Cufflinks	exon	444473	444809	.	+	.	gene_id "XLOC_001179"; transcript_id "TCONS_00002070"; exon_number "2"; gene_name "AAEL004083"; oId "CUFF.882.2"; nearest_ref "AAEL004083-RA"; class_code "j"; tss_id "TSS1596";
supercont1.107	Cufflinks	exon	481998	482237	.	+	.	gene_id "XLOC_001179"; transcript_id "TCONS_00002070"; exon_number "3"; gene_name "AAEL004083"; oId "CUFF.882.2"; nearest_ref "AAEL004083-RA"; class_code "j"; tss_id "TSS1596";
supercont1.107	Cufflinks	exon	482415	482745	.	+	.	gene_id "XLOC_001179"; transcript_id "TCONS_00002070"; exon_number "4"; gene_name "AAEL004083"; oId "CUFF.882.2"; nearest_ref "AAEL004083-RA"; class_code "j"; tss_id "TSS1596";
supercont1.107	Cufflinks	exon	491912	493484	.	+	.	gene_id "XLOC_001179"; transcript_id "TCONS_00002070"; exon_number "5"; gene_name "AAEL004083"; oId "CUFF.882.2"; nearest_ref "AAEL004083-RA"; class_code "j"; tss_id "TSS1596";
supercont1.107	Cufflinks	exon	493549	493636	.	+	.	gene_id "XLOC_001179"; transcript_id "TCONS_00002070"; exon_number "6"; gene_name "AAEL004083"; oId "CUFF.882.2"; nearest_ref "AAEL004083-RA"; class_code "j"; tss_id "TSS1596";
supercont1.107	Cufflinks	exon	493703	493929	.	+	.	gene_id "XLOC_001179"; transcript_id "TCONS_00002070"; exon_number "7"; gene_name "AAEL004083"; oId "CUFF.882.2"; nearest_ref "AAEL004083-RA"; class_code "j"; tss_id "TSS1596";
supercont1.107	Cufflinks	exon	494012	494409	.	+	.	gene_id "XLOC_001179"; transcript_id "TCONS_00002070"; exon_number "8"; gene_name "AAEL004083"; oId "CUFF.882.2"; nearest_ref "AAEL004083-RA"; class_code "j"; tss_id "TSS1596";
supercont1.107	Cufflinks	exon	398557	399380	.	+	.	gene_id "XLOC_001179"; transcript_id "TCONS_00002069"; exon_number "1"; gene_name "AAEL004083"; oId "CUFF.882.10"; nearest_ref "AAEL004083-RA"; class_code "j"; tss_id "TSS1596";
supercont1.107	Cufflinks	exon	442661	442801	.	+	.	gene_id "XLOC_001179"; transcript_id "TCONS_00002069"; exon_number "2"; gene_name "AAEL004083"; oId "CUFF.882.10"; nearest_ref "AAEL004083-RA"; class_code "j"; tss_id "TSS1596";
supercont1.107	Cufflinks	exon	444470	444809	.	+	.	gene_id "XLOC_001179"; transcript_id "TCONS_00002069"; exon_number "3"; gene_name "AAEL004083"; oId "CUFF.882.10"; nearest_ref "AAEL004083-RA"; class_code "j"; tss_id "TSS1596";
supercont1.107	Cufflinks	exon	481998	482237	.	+	.	gene_id "XLOC_001179"; transcript_id "TCONS_00002069"; exon_number "4"; gene_name "AAEL004083"; oId "CUFF.882.10"; nearest_ref "AAEL004083-RA"; class_code "j"; tss_id "TSS1596";
supercont1.107	Cufflinks	exon	482415	482745	.	+	.	gene_id "XLOC_001179"; transcript_id "TCONS_00002069"; exon_number "5"; gene_name "AAEL004083"; oId "CUFF.882.10"; nearest_ref "AAEL004083-RA"; class_code "j"; tss_id "TSS1596";
supercont1.107	Cufflinks	exon	491912	493484	.	+	.	gene_id "XLOC_001179"; transcript_id "TCONS_00002069"; exon_number "6"; gene_name "AAEL004083"; oId "CUFF.882.10"; nearest_ref "AAEL004083-RA"; class_code "j"; tss_id "TSS1596";
supercont1.107	Cufflinks	exon	493549	493636	.	+	.	gene_id "XLOC_001179"; transcript_id "TCONS_00002069"; exon_number "7"; gene_name "AAEL004083"; oId "CUFF.882.10"; nearest_ref "AAEL004083-RA"; class_code "j"; tss_id "TSS1596";
supercont1.107	Cufflinks	exon	493703	493929	.	+	.	gene_id "XLOC_001179"; transcript_id "TCONS_00002069"; exon_number "8"; gene_name "AAEL004083"; oId "CUFF.882.10"; nearest_ref "AAEL004083-RA"; class_code "j"; tss_id "TSS1596";
supercont1.107	Cufflinks	exon	494012	494409	.	+	.	gene_id "XLOC_001179"; transcript_id "TCONS_00002069"; exon_number "9"; gene_name "AAEL004083"; oId "CUFF.882.10"; nearest_ref "AAEL004083-RA"; class_code "j"; tss_id "TSS1596";
supercont1.107	Cufflinks	exon	419199	420160	.	+	.	gene_id "XLOC_001179"; transcript_id "TCONS_00002078"; exon_number "1"; gene_name "AAEL004109"; oId "CUFF.882.12"; nearest_ref "AAEL004109-RA"; class_code "j"; tss_id "TSS1597";
supercont1.107	Cufflinks	exon	442661	442801	.	+	.	gene_id "XLOC_001179"; transcript_id "TCONS_00002078"; exon_number "2"; gene_name "AAEL004109"; oId "CUFF.882.12"; nearest_ref "AAEL004109-RA"; class_code "j"; tss_id "TSS1597";
supercont1.107	Cufflinks	exon	444506	444809	.	+	.	gene_id "XLOC_001179"; transcript_id "TCONS_00002078"; exon_number "3"; gene_name "AAEL004109"; oId "CUFF.882.12"; nearest_ref "AAEL004109-RA"; class_code "j"; tss_id "TSS1597";
supercont1.107	Cufflinks	exon	481998	482198	.	+	.	gene_id "XLOC_001179"; transcript_id "TCONS_00002078"; exon_number "4"; gene_name "AAEL004109"; oId "CUFF.882.12"; nearest_ref "AAEL004109-RA"; class_code "j"; tss_id "TSS1597";
supercont1.107	Cufflinks	exon	482415	482745	.	+	.	gene_id "XLOC_001179"; transcript_id "TCONS_00002078"; exon_number "5"; gene_name "AAEL004109"; oId "CUFF.882.12"; nearest_ref "AAEL004109-RA"; class_code "j"; tss_id "TSS1597";
supercont1.107	Cufflinks	exon	491439	491466	.	+	.	gene_id "XLOC_001179"; transcript_id "TCONS_00002078"; exon_number "6"; gene_name "AAEL004109"; oId "CUFF.882.12"; nearest_ref "AAEL004109-RA"; class_code "j"; tss_id "TSS1597";
supercont1.107	Cufflinks	exon	419199	420160	.	+	.	gene_id "XLOC_001179"; transcript_id "TCONS_00002079"; exon_number "1"; gene_name "AAEL004083"; oId "CUFF.882.11"; nearest_ref "AAEL004083-RA"; class_code "j"; tss_id "TSS1597";
supercont1.107	Cufflinks	exon	442661	442698	.	+	.	gene_id "XLOC_001179"; transcript_id "TCONS_00002079"; exon_number "2"; gene_name "AAEL004083"; oId "CUFF.882.11"; nearest_ref "AAEL004083-RA"; class_code "j"; tss_id "TSS1597";
supercont1.107	Cufflinks	exon	481998	482237	.	+	.	gene_id "XLOC_001179"; transcript_id "TCONS_00002079"; exon_number "3"; gene_name "AAEL004083"; oId "CUFF.882.11"; nearest_ref "AAEL004083-RA"; class_code "j"; tss_id "TSS1597";
supercont1.107	Cufflinks	exon	482415	482745	.	+	.	gene_id "XLOC_001179"; transcript_id "TCONS_00002079"; exon_number "4"; gene_name "AAEL004083"; oId "CUFF.882.11"; nearest_ref "AAEL004083-RA"; class_code "j"; tss_id "TSS1597";
supercont1.107	Cufflinks	exon	491912	493484	.	+	.	gene_id "XLOC_001179"; transcript_id "TCONS_00002079"; exon_number "5"; gene_name "AAEL004083"; oId "CUFF.882.11"; nearest_ref "AAEL004083-RA"; class_code "j"; tss_id "TSS1597";
supercont1.107	Cufflinks	exon	493549	493636	.	+	.	gene_id "XLOC_001179"; transcript_id "TCONS_00002079"; exon_number "6"; gene_name "AAEL004083"; oId "CUFF.882.11"; nearest_ref "AAEL004083-RA"; class_code "j"; tss_id "TSS1597";
supercont1.107	Cufflinks	exon	493703	493929	.	+	.	gene_id "XLOC_001179"; transcript_id "TCONS_00002079"; exon_number "7"; gene_name "AAEL004083"; oId "CUFF.882.11"; nearest_ref "AAEL004083-RA"; class_code "j"; tss_id "TSS1597";
supercont1.107	Cufflinks	exon	494012	494409	.	+	.	gene_id "XLOC_001179"; transcript_id "TCONS_00002079"; exon_number "8"; gene_name "AAEL004083"; oId "CUFF.882.11"; nearest_ref "AAEL004083-RA"; class_code "j"; tss_id "TSS1597";
supercont1.107	Cufflinks	exon	419235	419534	.	+	.	gene_id "XLOC_001179"; transcript_id "TCONS_00002081"; exon_number "1"; gene_name "AAEL004083"; oId "CUFF.882.14"; nearest_ref "AAEL004083-RA"; class_code "j"; tss_id "TSS1597";
supercont1.107	Cufflinks	exon	444470	444809	.	+	.	gene_id "XLOC_001179"; transcript_id "TCONS_00002081"; exon_number "2"; gene_name "AAEL004083"; oId "CUFF.882.14"; nearest_ref "AAEL004083-RA"; class_code "j"; tss_id "TSS1597";
supercont1.107	Cufflinks	exon	481998	482237	.	+	.	gene_id "XLOC_001179"; transcript_id "TCONS_00002081"; exon_number "3"; gene_name "AAEL004083"; oId "CUFF.882.14"; nearest_ref "AAEL004083-RA"; class_code "j"; tss_id "TSS1597";
supercont1.107	Cufflinks	exon	482415	482745	.	+	.	gene_id "XLOC_001179"; transcript_id "TCONS_00002081"; exon_number "4"; gene_name "AAEL004083"; oId "CUFF.882.14"; nearest_ref "AAEL004083-RA"; class_code "j"; tss_id "TSS1597";
supercont1.107	Cufflinks	exon	491912	493484	.	+	.	gene_id "XLOC_001179"; transcript_id "TCONS_00002081"; exon_number "5"; gene_name "AAEL004083"; oId "CUFF.882.14"; nearest_ref "AAEL004083-RA"; class_code "j"; tss_id "TSS1597";
supercont1.107	Cufflinks	exon	493549	493636	.	+	.	gene_id "XLOC_001179"; transcript_id "TCONS_00002081"; exon_number "6"; gene_name "AAEL004083"; oId "CUFF.882.14"; nearest_ref "AAEL004083-RA"; class_code "j"; tss_id "TSS1597";
supercont1.107	Cufflinks	exon	493703	493929	.	+	.	gene_id "XLOC_001179"; transcript_id "TCONS_00002081"; exon_number "7"; gene_name "AAEL004083"; oId "CUFF.882.14"; nearest_ref "AAEL004083-RA"; class_code "j"; tss_id "TSS1597";
supercont1.107	Cufflinks	exon	494012	494409	.	+	.	gene_id "XLOC_001179"; transcript_id "TCONS_00002081"; exon_number "8"; gene_name "AAEL004083"; oId "CUFF.882.14"; nearest_ref "AAEL004083-RA"; class_code "j"; tss_id "TSS1597";
supercont1.107	Cufflinks	exon	419235	420160	.	+	.	gene_id "XLOC_001179"; transcript_id "TCONS_00002080"; exon_number "1"; gene_name "AAEL004083"; oId "CUFF.882.13"; nearest_ref "AAEL004083-RA"; class_code "j"; tss_id "TSS1597";
supercont1.107	Cufflinks	exon	442661	442801	.	+	.	gene_id "XLOC_001179"; transcript_id "TCONS_00002080"; exon_number "2"; gene_name "AAEL004083"; oId "CUFF.882.13"; nearest_ref "AAEL004083-RA"; class_code "j"; tss_id "TSS1597";
supercont1.107	Cufflinks	exon	444506	444809	.	+	.	gene_id "XLOC_001179"; transcript_id "TCONS_00002080"; exon_number "3"; gene_name "AAEL004083"; oId "CUFF.882.13"; nearest_ref "AAEL004083-RA"; class_code "j"; tss_id "TSS1597";
supercont1.107	Cufflinks	exon	481998	482237	.	+	.	gene_id "XLOC_001179"; transcript_id "TCONS_00002080"; exon_number "4"; gene_name "AAEL004083"; oId "CUFF.882.13"; nearest_ref "AAEL004083-RA"; class_code "j"; tss_id "TSS1597";
supercont1.107	Cufflinks	exon	482415	482745	.	+	.	gene_id "XLOC_001179"; transcript_id "TCONS_00002080"; exon_number "5"; gene_name "AAEL004083"; oId "CUFF.882.13"; nearest_ref "AAEL004083-RA"; class_code "j"; tss_id "TSS1597";
supercont1.107	Cufflinks	exon	491912	493484	.	+	.	gene_id "XLOC_001179"; transcript_id "TCONS_00002080"; exon_number "6"; gene_name "AAEL004083"; oId "CUFF.882.13"; nearest_ref "AAEL004083-RA"; class_code "j"; tss_id "TSS1597";
supercont1.107	Cufflinks	exon	493549	493636	.	+	.	gene_id "XLOC_001179"; transcript_id "TCONS_00002080"; exon_number "7"; gene_name "AAEL004083"; oId "CUFF.882.13"; nearest_ref "AAEL004083-RA"; class_code "j"; tss_id "TSS1597";
supercont1.107	Cufflinks	exon	493703	493929	.	+	.	gene_id "XLOC_001179"; transcript_id "TCONS_00002080"; exon_number "8"; gene_name "AAEL004083"; oId "CUFF.882.13"; nearest_ref "AAEL004083-RA"; class_code "j"; tss_id "TSS1597";
supercont1.107	Cufflinks	exon	494012	494409	.	+	.	gene_id "XLOC_001179"; transcript_id "TCONS_00002080"; exon_number "9"; gene_name "AAEL004083"; oId "CUFF.882.13"; nearest_ref "AAEL004083-RA"; class_code "j"; tss_id "TSS1597";
supercont1.107	Cufflinks	exon	419236	419342	.	+	.	gene_id "XLOC_001179"; transcript_id "TCONS_00002083"; exon_number "1"; gene_name "AAEL004083"; oId "CUFF.882.16"; nearest_ref "AAEL004083-RA"; class_code "j"; tss_id "TSS1597";
supercont1.107	Cufflinks	exon	444470	444809	.	+	.	gene_id "XLOC_001179"; transcript_id "TCONS_00002083"; exon_number "2"; gene_name "AAEL004083"; oId "CUFF.882.16"; nearest_ref "AAEL004083-RA"; class_code "j"; tss_id "TSS1597";
supercont1.107	Cufflinks	exon	481998	482237	.	+	.	gene_id "XLOC_001179"; transcript_id "TCONS_00002083"; exon_number "3"; gene_name "AAEL004083"; oId "CUFF.882.16"; nearest_ref "AAEL004083-RA"; class_code "j"; tss_id "TSS1597";
supercont1.107	Cufflinks	exon	482415	482745	.	+	.	gene_id "XLOC_001179"; transcript_id "TCONS_00002083"; exon_number "4"; gene_name "AAEL004083"; oId "CUFF.882.16"; nearest_ref "AAEL004083-RA"; class_code "j"; tss_id "TSS1597";
supercont1.107	Cufflinks	exon	491912	493484	.	+	.	gene_id "XLOC_001179"; transcript_id "TCONS_00002083"; exon_number "5"; gene_name "AAEL004083"; oId "CUFF.882.16"; nearest_ref "AAEL004083-RA"; class_code "j"; tss_id "TSS1597";
supercont1.107	Cufflinks	exon	493549	493636	.	+	.	gene_id "XLOC_001179"; transcript_id "TCONS_00002083"; exon_number "6"; gene_name "AAEL004083"; oId "CUFF.882.16"; nearest_ref "AAEL004083-RA"; class_code "j"; tss_id "TSS1597";
supercont1.107	Cufflinks	exon	493703	493929	.	+	.	gene_id "XLOC_001179"; transcript_id "TCONS_00002083"; exon_number "7"; gene_name "AAEL004083"; oId "CUFF.882.16"; nearest_ref "AAEL004083-RA"; class_code "j"; tss_id "TSS1597";
supercont1.107	Cufflinks	exon	494012	494409	.	+	.	gene_id "XLOC_001179"; transcript_id "TCONS_00002083"; exon_number "8"; gene_name "AAEL004083"; oId "CUFF.882.16"; nearest_ref "AAEL004083-RA"; class_code "j"; tss_id "TSS1597";
supercont1.107	Cufflinks	exon	419236	419322	.	+	.	gene_id "XLOC_001179"; transcript_id "TCONS_00002082"; exon_number "1"; gene_name "AAEL004083"; oId "CUFF.882.15"; nearest_ref "AAEL004083-RA"; class_code "j"; tss_id "TSS1597";
supercont1.107	Cufflinks	exon	444506	444809	.	+	.	gene_id "XLOC_001179"; transcript_id "TCONS_00002082"; exon_number "2"; gene_name "AAEL004083"; oId "CUFF.882.15"; nearest_ref "AAEL004083-RA"; class_code "j"; tss_id "TSS1597";
supercont1.107	Cufflinks	exon	481998	482237	.	+	.	gene_id "XLOC_001179"; transcript_id "TCONS_00002082"; exon_number "3"; gene_name "AAEL004083"; oId "CUFF.882.15"; nearest_ref "AAEL004083-RA"; class_code "j"; tss_id "TSS1597";
supercont1.107	Cufflinks	exon	482415	482745	.	+	.	gene_id "XLOC_001179"; transcript_id "TCONS_00002082"; exon_number "4"; gene_name "AAEL004083"; oId "CUFF.882.15"; nearest_ref "AAEL004083-RA"; class_code "j"; tss_id "TSS1597";
supercont1.107	Cufflinks	exon	491912	493484	.	+	.	gene_id "XLOC_001179"; transcript_id "TCONS_00002082"; exon_number "5"; gene_name "AAEL004083"; oId "CUFF.882.15"; nearest_ref "AAEL004083-RA"; class_code "j"; tss_id "TSS1597";
supercont1.107	Cufflinks	exon	493549	493636	.	+	.	gene_id "XLOC_001179"; transcript_id "TCONS_00002082"; exon_number "6"; gene_name "AAEL004083"; oId "CUFF.882.15"; nearest_ref "AAEL004083-RA"; class_code "j"; tss_id "TSS1597";
supercont1.107	Cufflinks	exon	493703	493929	.	+	.	gene_id "XLOC_001179"; transcript_id "TCONS_00002082"; exon_number "7"; gene_name "AAEL004083"; oId "CUFF.882.15"; nearest_ref "AAEL004083-RA"; class_code "j"; tss_id "TSS1597";
supercont1.107	Cufflinks	exon	494012	494409	.	+	.	gene_id "XLOC_001179"; transcript_id "TCONS_00002082"; exon_number "8"; gene_name "AAEL004083"; oId "CUFF.882.15"; nearest_ref "AAEL004083-RA"; class_code "j"; tss_id "TSS1597";
supercont1.107	Cufflinks	exon	419241	420160	.	+	.	gene_id "XLOC_001179"; transcript_id "TCONS_00002084"; exon_number "1"; gene_name "AAEL004083"; oId "CUFF.882.17"; nearest_ref "AAEL004083-RA"; class_code "j"; tss_id "TSS1597";
supercont1.107	Cufflinks	exon	442661	442801	.	+	.	gene_id "XLOC_001179"; transcript_id "TCONS_00002084"; exon_number "2"; gene_name "AAEL004083"; oId "CUFF.882.17"; nearest_ref "AAEL004083-RA"; class_code "j"; tss_id "TSS1597";
supercont1.107	Cufflinks	exon	444470	444809	.	+	.	gene_id "XLOC_001179"; transcript_id "TCONS_00002084"; exon_number "3"; gene_name "AAEL004083"; oId "CUFF.882.17"; nearest_ref "AAEL004083-RA"; class_code "j"; tss_id "TSS1597";
supercont1.107	Cufflinks	exon	481998	482237	.	+	.	gene_id "XLOC_001179"; transcript_id "TCONS_00002084"; exon_number "4"; gene_name "AAEL004083"; oId "CUFF.882.17"; nearest_ref "AAEL004083-RA"; class_code "j"; tss_id "TSS1597";
supercont1.107	Cufflinks	exon	482415	482745	.	+	.	gene_id "XLOC_001179"; transcript_id "TCONS_00002084"; exon_number "5"; gene_name "AAEL004083"; oId "CUFF.882.17"; nearest_ref "AAEL004083-RA"; class_code "j"; tss_id "TSS1597";
supercont1.107	Cufflinks	exon	491912	493484	.	+	.	gene_id "XLOC_001179"; transcript_id "TCONS_00002084"; exon_number "6"; gene_name "AAEL004083"; oId "CUFF.882.17"; nearest_ref "AAEL004083-RA"; class_code "j"; tss_id "TSS1597";
supercont1.107	Cufflinks	exon	493549	493636	.	+	.	gene_id "XLOC_001179"; transcript_id "TCONS_00002084"; exon_number "7"; gene_name "AAEL004083"; oId "CUFF.882.17"; nearest_ref "AAEL004083-RA"; class_code "j"; tss_id "TSS1597";
supercont1.107	Cufflinks	exon	493703	493929	.	+	.	gene_id "XLOC_001179"; transcript_id "TCONS_00002084"; exon_number "8"; gene_name "AAEL004083"; oId "CUFF.882.17"; nearest_ref "AAEL004083-RA"; class_code "j"; tss_id "TSS1597";
supercont1.107	Cufflinks	exon	494012	494409	.	+	.	gene_id "XLOC_001179"; transcript_id "TCONS_00002084"; exon_number "9"; gene_name "AAEL004083"; oId "CUFF.882.17"; nearest_ref "AAEL004083-RA"; class_code "j"; tss_id "TSS1597";
supercont1.107	Cufflinks	exon	444545	444809	.	+	.	gene_id "XLOC_001179"; transcript_id "TCONS_00002085"; exon_number "1"; gene_name "AAEL004109"; oId "AAEL004109-RA"; contained_in "TCONS_00002078"; nearest_ref "AAEL004109-RA"; class_code "="; tss_id "TSS1598";
supercont1.107	Cufflinks	exon	481998	482198	.	+	.	gene_id "XLOC_001179"; transcript_id "TCONS_00002085"; exon_number "2"; gene_name "AAEL004109"; oId "AAEL004109-RA"; contained_in "TCONS_00002078"; nearest_ref "AAEL004109-RA"; class_code "="; tss_id "TSS1598";
supercont1.107	Cufflinks	exon	482415	482745	.	+	.	gene_id "XLOC_001179"; transcript_id "TCONS_00002085"; exon_number "3"; gene_name "AAEL004109"; oId "AAEL004109-RA"; contained_in "TCONS_00002078"; nearest_ref "AAEL004109-RA"; class_code "="; tss_id "TSS1598";
supercont1.107	Cufflinks	exon	491439	491466	.	+	.	gene_id "XLOC_001179"; transcript_id "TCONS_00002085"; exon_number "4"; gene_name "AAEL004109"; oId "AAEL004109-RA"; contained_in "TCONS_00002078"; nearest_ref "AAEL004109-RA"; class_code "="; tss_id "TSS1598";
supercont1.107	Cufflinks	exon	444545	444809	.	+	.	gene_id "XLOC_001179"; transcript_id "TCONS_00002086"; exon_number "1"; gene_name "AAEL004083"; oId "CUFF.882.18"; nearest_ref "AAEL004083-RA"; class_code "j"; tss_id "TSS1598";
supercont1.107	Cufflinks	exon	481998	482198	.	+	.	gene_id "XLOC_001179"; transcript_id "TCONS_00002086"; exon_number "2"; gene_name "AAEL004083"; oId "CUFF.882.18"; nearest_ref "AAEL004083-RA"; class_code "j"; tss_id "TSS1598";
supercont1.107	Cufflinks	exon	482415	482745	.	+	.	gene_id "XLOC_001179"; transcript_id "TCONS_00002086"; exon_number "3"; gene_name "AAEL004083"; oId "CUFF.882.18"; nearest_ref "AAEL004083-RA"; class_code "j"; tss_id "TSS1598";
supercont1.107	Cufflinks	exon	491912	493484	.	+	.	gene_id "XLOC_001179"; transcript_id "TCONS_00002086"; exon_number "4"; gene_name "AAEL004083"; oId "CUFF.882.18"; nearest_ref "AAEL004083-RA"; class_code "j"; tss_id "TSS1598";
supercont1.107	Cufflinks	exon	493549	493636	.	+	.	gene_id "XLOC_001179"; transcript_id "TCONS_00002086"; exon_number "5"; gene_name "AAEL004083"; oId "CUFF.882.18"; nearest_ref "AAEL004083-RA"; class_code "j"; tss_id "TSS1598";
supercont1.107	Cufflinks	exon	493703	493929	.	+	.	gene_id "XLOC_001179"; transcript_id "TCONS_00002086"; exon_number "6"; gene_name "AAEL004083"; oId "CUFF.882.18"; nearest_ref "AAEL004083-RA"; class_code "j"; tss_id "TSS1598";
supercont1.107	Cufflinks	exon	494012	494409	.	+	.	gene_id "XLOC_001179"; transcript_id "TCONS_00002086"; exon_number "7"; gene_name "AAEL004083"; oId "CUFF.882.18"; nearest_ref "AAEL004083-RA"; class_code "j"; tss_id "TSS1598";
supercont1.107	Cufflinks	exon	481454	481858	.	+	.	gene_id "XLOC_001179"; transcript_id "TCONS_00002087"; exon_number "1"; gene_name "AAEL004083"; oId "CUFF.882.20"; nearest_ref "AAEL004083-RA"; class_code "j"; tss_id "TSS1599";
supercont1.107	Cufflinks	exon	481998	482237	.	+	.	gene_id "XLOC_001179"; transcript_id "TCONS_00002087"; exon_number "2"; gene_name "AAEL004083"; oId "CUFF.882.20"; nearest_ref "AAEL004083-RA"; class_code "j"; tss_id "TSS1599";
supercont1.107	Cufflinks	exon	482415	482745	.	+	.	gene_id "XLOC_001179"; transcript_id "TCONS_00002087"; exon_number "3"; gene_name "AAEL004083"; oId "CUFF.882.20"; nearest_ref "AAEL004083-RA"; class_code "j"; tss_id "TSS1599";
supercont1.107	Cufflinks	exon	491912	493484	.	+	.	gene_id "XLOC_001179"; transcript_id "TCONS_00002087"; exon_number "4"; gene_name "AAEL004083"; oId "CUFF.882.20"; nearest_ref "AAEL004083-RA"; class_code "j"; tss_id "TSS1599";
supercont1.107	Cufflinks	exon	493549	493636	.	+	.	gene_id "XLOC_001179"; transcript_id "TCONS_00002087"; exon_number "5"; gene_name "AAEL004083"; oId "CUFF.882.20"; nearest_ref "AAEL004083-RA"; class_code "j"; tss_id "TSS1599";
supercont1.107	Cufflinks	exon	493703	493929	.	+	.	gene_id "XLOC_001179"; transcript_id "TCONS_00002087"; exon_number "6"; gene_name "AAEL004083"; oId "CUFF.882.20"; nearest_ref "AAEL004083-RA"; class_code "j"; tss_id "TSS1599";
supercont1.107	Cufflinks	exon	494012	494409	.	+	.	gene_id "XLOC_001179"; transcript_id "TCONS_00002087"; exon_number "7"; gene_name "AAEL004083"; oId "CUFF.882.20"; nearest_ref "AAEL004083-RA"; class_code "j"; tss_id "TSS1599";
supercont1.107	Cufflinks	exon	491919	493484	.	+	.	gene_id "XLOC_001179"; transcript_id "TCONS_00002088"; exon_number "1"; gene_name "AAEL004083"; oId "AAEL004083-RA"; contained_in "TCONS_00002068"; nearest_ref "AAEL004083-RA"; class_code "="; tss_id "TSS1600";
supercont1.107	Cufflinks	exon	493549	493636	.	+	.	gene_id "XLOC_001179"; transcript_id "TCONS_00002088"; exon_number "2"; gene_name "AAEL004083"; oId "AAEL004083-RA"; contained_in "TCONS_00002068"; nearest_ref "AAEL004083-RA"; class_code "="; tss_id "TSS1600";
supercont1.107	Cufflinks	exon	493703	493929	.	+	.	gene_id "XLOC_001179"; transcript_id "TCONS_00002088"; exon_number "3"; gene_name "AAEL004083"; oId "AAEL004083-RA"; contained_in "TCONS_00002068"; nearest_ref "AAEL004083-RA"; class_code "="; tss_id "TSS1600";
supercont1.107	Cufflinks	exon	494012	494399	.	+	.	gene_id "XLOC_001179"; transcript_id "TCONS_00002088"; exon_number "4"; gene_name "AAEL004083"; oId "AAEL004083-RA"; contained_in "TCONS_00002068"; nearest_ref "AAEL004083-RA"; class_code "="; tss_id "TSS1600";
supercont1.107	Cufflinks	exon	533230	533731	.	+	.	gene_id "XLOC_001181"; transcript_id "TCONS_00002093"; exon_number "1"; gene_name "AAEL004100"; oId "CUFF.884.1"; nearest_ref "AAEL004100-RA"; class_code "j"; tss_id "TSS1604";
supercont1.107	Cufflinks	exon	534499	535148	.	+	.	gene_id "XLOC_001181"; transcript_id "TCONS_00002093"; exon_number "2"; gene_name "AAEL004100"; oId "CUFF.884.1"; nearest_ref "AAEL004100-RA"; class_code "j"; tss_id "TSS1604";
supercont1.107	Cufflinks	exon	554605	555471	.	+	.	gene_id "XLOC_001181"; transcript_id "TCONS_00002093"; exon_number "3"; gene_name "AAEL004100"; oId "CUFF.884.1"; nearest_ref "AAEL004100-RA"; class_code "j"; tss_id "TSS1604";
supercont1.107	Cufflinks	exon	555532	556130	.	+	.	gene_id "XLOC_001181"; transcript_id "TCONS_00002093"; exon_number "4"; gene_name "AAEL004100"; oId "CUFF.884.1"; nearest_ref "AAEL004100-RA"; class_code "j"; tss_id "TSS1604";
supercont1.107	Cufflinks	exon	533584	533731	.	+	.	gene_id "XLOC_001181"; transcript_id "TCONS_00002094"; exon_number "1"; gene_name "AAEL004087"; oId "AAEL004087-RA"; nearest_ref "AAEL004087-RA"; class_code "="; tss_id "TSS1605";
supercont1.107	Cufflinks	exon	534499	535175	.	+	.	gene_id "XLOC_001181"; transcript_id "TCONS_00002094"; exon_number "2"; gene_name "AAEL004087"; oId "AAEL004087-RA"; nearest_ref "AAEL004087-RA"; class_code "="; tss_id "TSS1605";
supercont1.107	Cufflinks	exon	540724	540987	.	+	.	gene_id "XLOC_001181"; transcript_id "TCONS_00002095"; exon_number "1"; gene_name "AAEL004100"; oId "AAEL004100-RA"; nearest_ref "AAEL004100-RA"; class_code "="; tss_id "TSS1606";
supercont1.107	Cufflinks	exon	546498	546549	.	+	.	gene_id "XLOC_001181"; transcript_id "TCONS_00002095"; exon_number "2"; gene_name "AAEL004100"; oId "AAEL004100-RA"; nearest_ref "AAEL004100-RA"; class_code "="; tss_id "TSS1606";
supercont1.107	Cufflinks	exon	553167	553186	.	+	.	gene_id "XLOC_001181"; transcript_id "TCONS_00002095"; exon_number "3"; gene_name "AAEL004100"; oId "AAEL004100-RA"; nearest_ref "AAEL004100-RA"; class_code "="; tss_id "TSS1606";
supercont1.107	Cufflinks	exon	554605	555471	.	+	.	gene_id "XLOC_001181"; transcript_id "TCONS_00002095"; exon_number "4"; gene_name "AAEL004100"; oId "AAEL004100-RA"; nearest_ref "AAEL004100-RA"; class_code "="; tss_id "TSS1606";
supercont1.107	Cufflinks	exon	555532	556044	.	+	.	gene_id "XLOC_001181"; transcript_id "TCONS_00002095"; exon_number "5"; gene_name "AAEL004100"; oId "AAEL004100-RA"; nearest_ref "AAEL004100-RA"; class_code "="; tss_id "TSS1606";
supercont1.107	Cufflinks	exon	2110697	2111039	.	+	.	gene_id "XLOC_001191"; transcript_id "TCONS_00002110"; exon_number "1"; gene_name "AAEL004095"; oId "CUFF.912.1"; nearest_ref "AAEL004095-RA"; class_code "j"; tss_id "TSS1619";
supercont1.107	Cufflinks	exon	2111264	2111431	.	+	.	gene_id "XLOC_001191"; transcript_id "TCONS_00002110"; exon_number "2"; gene_name "AAEL004095"; oId "CUFF.912.1"; nearest_ref "AAEL004095-RA"; class_code "j"; tss_id "TSS1619";
supercont1.107	Cufflinks	exon	2111491	2112570	.	+	.	gene_id "XLOC_001191"; transcript_id "TCONS_00002110"; exon_number "3"; gene_name "AAEL004095"; oId "CUFF.912.1"; nearest_ref "AAEL004095-RA"; class_code "j"; tss_id "TSS1619";
supercont1.107	Cufflinks	exon	2112840	2113007	.	+	.	gene_id "XLOC_001191"; transcript_id "TCONS_00002110"; exon_number "4"; gene_name "AAEL004095"; oId "CUFF.912.1"; nearest_ref "AAEL004095-RA"; class_code "j"; tss_id "TSS1619";
supercont1.107	Cufflinks	exon	2114879	2116191	.	+	.	gene_id "XLOC_001191"; transcript_id "TCONS_00002110"; exon_number "5"; gene_name "AAEL004095"; oId "CUFF.912.1"; nearest_ref "AAEL004095-RA"; class_code "j"; tss_id "TSS1619";
supercont1.107	Cufflinks	exon	2116267	2116434	.	+	.	gene_id "XLOC_001191"; transcript_id "TCONS_00002110"; exon_number "6"; gene_name "AAEL004095"; oId "CUFF.912.1"; nearest_ref "AAEL004095-RA"; class_code "j"; tss_id "TSS1619";
supercont1.107	Cufflinks	exon	2116491	2117244	.	+	.	gene_id "XLOC_001191"; transcript_id "TCONS_00002110"; exon_number "7"; gene_name "AAEL004095"; oId "CUFF.912.1"; nearest_ref "AAEL004095-RA"; class_code "j"; tss_id "TSS1619";
supercont1.107	Cufflinks	exon	2110853	2111039	.	+	.	gene_id "XLOC_001191"; transcript_id "TCONS_00002112"; exon_number "1"; gene_name "AAEL004086"; oId "AAEL004086-RB"; contained_in "TCONS_00002110"; nearest_ref "AAEL004086-RB"; class_code "="; tss_id "TSS1620";
supercont1.107	Cufflinks	exon	2111264	2111431	.	+	.	gene_id "XLOC_001191"; transcript_id "TCONS_00002112"; exon_number "2"; gene_name "AAEL004086"; oId "AAEL004086-RB"; contained_in "TCONS_00002110"; nearest_ref "AAEL004086-RB"; class_code "="; tss_id "TSS1620";
supercont1.107	Cufflinks	exon	2111491	2112285	.	+	.	gene_id "XLOC_001191"; transcript_id "TCONS_00002112"; exon_number "3"; gene_name "AAEL004086"; oId "AAEL004086-RB"; contained_in "TCONS_00002110"; nearest_ref "AAEL004086-RB"; class_code "="; tss_id "TSS1620";
supercont1.107	Cufflinks	exon	2110853	2111039	.	+	.	gene_id "XLOC_001191"; transcript_id "TCONS_00002111"; exon_number "1"; gene_name "AAEL004086"; oId "AAEL004086-RA"; nearest_ref "AAEL004086-RA"; class_code "="; tss_id "TSS1620";
supercont1.107	Cufflinks	exon	2111264	2111431	.	+	.	gene_id "XLOC_001191"; transcript_id "TCONS_00002111"; exon_number "2"; gene_name "AAEL004086"; oId "AAEL004086-RA"; nearest_ref "AAEL004086-RA"; class_code "="; tss_id "TSS1620";
supercont1.107	Cufflinks	exon	2111608	2112285	.	+	.	gene_id "XLOC_001191"; transcript_id "TCONS_00002111"; exon_number "3"; gene_name "AAEL004086"; oId "AAEL004086-RA"; nearest_ref "AAEL004086-RA"; class_code "="; tss_id "TSS1620";
supercont1.107	Cufflinks	exon	2112447	2112570	.	+	.	gene_id "XLOC_001191"; transcript_id "TCONS_00002113"; exon_number "1"; gene_name "AAEL004095"; oId "AAEL004095-RA"; contained_in "TCONS_00002110"; nearest_ref "AAEL004095-RA"; class_code "="; tss_id "TSS1621";
supercont1.107	Cufflinks	exon	2112840	2113007	.	+	.	gene_id "XLOC_001191"; transcript_id "TCONS_00002113"; exon_number "2"; gene_name "AAEL004095"; oId "AAEL004095-RA"; contained_in "TCONS_00002110"; nearest_ref "AAEL004095-RA"; class_code "="; tss_id "TSS1621";
supercont1.107	Cufflinks	exon	2114879	2115932	.	+	.	gene_id "XLOC_001191"; transcript_id "TCONS_00002113"; exon_number "3"; gene_name "AAEL004095"; oId "AAEL004095-RA"; contained_in "TCONS_00002110"; nearest_ref "AAEL004095-RA"; class_code "="; tss_id "TSS1621";
supercont1.107	Cufflinks	exon	2116046	2116191	.	+	.	gene_id "XLOC_001191"; transcript_id "TCONS_00002114"; exon_number "1"; gene_name "AAEL004118"; oId "AAEL004118-RA"; contained_in "TCONS_00002110"; nearest_ref "AAEL004118-RA"; class_code "="; tss_id "TSS1622";
supercont1.107	Cufflinks	exon	2116267	2116434	.	+	.	gene_id "XLOC_001191"; transcript_id "TCONS_00002114"; exon_number "2"; gene_name "AAEL004118"; oId "AAEL004118-RA"; contained_in "TCONS_00002110"; nearest_ref "AAEL004118-RA"; class_code "="; tss_id "TSS1622";
supercont1.107	Cufflinks	exon	2116491	2117237	.	+	.	gene_id "XLOC_001191"; transcript_id "TCONS_00002114"; exon_number "3"; gene_name "AAEL004118"; oId "AAEL004118-RA"; contained_in "TCONS_00002110"; nearest_ref "AAEL004118-RA"; class_code "="; tss_id "TSS1622";
supercont1.107	Cufflinks	exon	2395917	2396002	.	+	.	gene_id "XLOC_001197"; transcript_id "TCONS_00002133"; exon_number "1"; gene_name "AAEL004115"; oId "AAEL004115-RA"; nearest_ref "AAEL004115-RA"; class_code "="; tss_id "TSS1635";
supercont1.107	Cufflinks	exon	2396096	2396246	.	+	.	gene_id "XLOC_001197"; transcript_id "TCONS_00002133"; exon_number "2"; gene_name "AAEL004115"; oId "AAEL004115-RA"; nearest_ref "AAEL004115-RA"; class_code "="; tss_id "TSS1635";
supercont1.107	Cufflinks	exon	2396337	2396372	.	+	.	gene_id "XLOC_001197"; transcript_id "TCONS_00002133"; exon_number "3"; gene_name "AAEL004115"; oId "AAEL004115-RA"; nearest_ref "AAEL004115-RA"; class_code "="; tss_id "TSS1635";
supercont1.107	Cufflinks	exon	2395923	2396246	.	+	.	gene_id "XLOC_001197"; transcript_id "TCONS_00002134"; exon_number "1"; gene_name "AAEL004115"; oId "CUFF.921.2"; nearest_ref "AAEL004115-RA"; class_code "j"; tss_id "TSS1635";
supercont1.107	Cufflinks	exon	2396337	2396622	.	+	.	gene_id "XLOC_001197"; transcript_id "TCONS_00002134"; exon_number "2"; gene_name "AAEL004115"; oId "CUFF.921.2"; nearest_ref "AAEL004115-RA"; class_code "j"; tss_id "TSS1635";
supercont1.107	Cufflinks	exon	2409098	2409285	.	+	.	gene_id "XLOC_001197"; transcript_id "TCONS_00002134"; exon_number "3"; gene_name "AAEL004115"; oId "CUFF.921.2"; nearest_ref "AAEL004115-RA"; class_code "j"; tss_id "TSS1635";
supercont1.107	Cufflinks	exon	2395924	2396246	.	+	.	gene_id "XLOC_001197"; transcript_id "TCONS_00002135"; exon_number "1"; gene_name "AAEL004115"; oId "CUFF.921.3"; nearest_ref "AAEL004115-RA"; class_code "j"; tss_id "TSS1635";
supercont1.107	Cufflinks	exon	2396337	2396560	.	+	.	gene_id "XLOC_001197"; transcript_id "TCONS_00002135"; exon_number "2"; gene_name "AAEL004115"; oId "CUFF.921.3"; nearest_ref "AAEL004115-RA"; class_code "j"; tss_id "TSS1635";
supercont1.107	Cufflinks	exon	2409098	2409285	.	+	.	gene_id "XLOC_001197"; transcript_id "TCONS_00002135"; exon_number "3"; gene_name "AAEL004115"; oId "CUFF.921.3"; nearest_ref "AAEL004115-RA"; class_code "j"; tss_id "TSS1635";
supercont1.107	Cufflinks	exon	2396374	2396574	.	+	.	gene_id "XLOC_001197"; transcript_id "TCONS_00002136"; exon_number "1"; gene_name "AAEL004111"; oId "AAEL004111-RA"; contained_in "TCONS_00002134"; nearest_ref "AAEL004111-RA"; class_code "="; tss_id "TSS1636";
supercont1.107	Cufflinks	exon	2094194	2095175	.	-	.	gene_id "XLOC_001210"; transcript_id "TCONS_00002168"; exon_number "1"; gene_name "AAEL004116"; oId "CUFF.911.1"; nearest_ref "AAEL004116-RA"; class_code "j"; tss_id "TSS1654";
supercont1.107	Cufflinks	exon	2103906	2104332	.	-	.	gene_id "XLOC_001210"; transcript_id "TCONS_00002168"; exon_number "2"; gene_name "AAEL004116"; oId "CUFF.911.1"; nearest_ref "AAEL004116-RA"; class_code "j"; tss_id "TSS1654";
supercont1.107	Cufflinks	exon	2094566	2095144	.	-	.	gene_id "XLOC_001210"; transcript_id "TCONS_00002169"; exon_number "1"; gene_name "AAEL004112"; oId "AAEL004112-RA"; contained_in "TCONS_00002168"; nearest_ref "AAEL004112-RA"; class_code "="; tss_id "TSS1655";
supercont1.107	Cufflinks	exon	2103492	2103565	.	-	.	gene_id "XLOC_001210"; transcript_id "TCONS_00002170"; exon_number "1"; gene_name "AAEL004116"; oId "AAEL004116-RA"; nearest_ref "AAEL004116-RA"; class_code "="; tss_id "TSS1656";
supercont1.107	Cufflinks	exon	2103906	2104221	.	-	.	gene_id "XLOC_001210"; transcript_id "TCONS_00002170"; exon_number "2"; gene_name "AAEL004116"; oId "AAEL004116-RA"; nearest_ref "AAEL004116-RA"; class_code "="; tss_id "TSS1656";
supercont1.107	Cufflinks	exon	2179181	2180647	.	-	.	gene_id "XLOC_001212"; transcript_id "TCONS_00002172"; exon_number "1"; gene_name "AAEL004099"; oId "CUFF.915.2"; nearest_ref "AAEL004099-RA"; class_code "j"; tss_id "TSS1658";
supercont1.107	Cufflinks	exon	2184627	2184726	.	-	.	gene_id "XLOC_001212"; transcript_id "TCONS_00002172"; exon_number "2"; gene_name "AAEL004099"; oId "CUFF.915.2"; nearest_ref "AAEL004099-RA"; class_code "j"; tss_id "TSS1658";
supercont1.107	Cufflinks	exon	2184787	2184930	.	-	.	gene_id "XLOC_001212"; transcript_id "TCONS_00002172"; exon_number "3"; gene_name "AAEL004099"; oId "CUFF.915.2"; nearest_ref "AAEL004099-RA"; class_code "j"; tss_id "TSS1658";
supercont1.107	Cufflinks	exon	2184990	2185155	.	-	.	gene_id "XLOC_001212"; transcript_id "TCONS_00002172"; exon_number "4"; gene_name "AAEL004099"; oId "CUFF.915.2"; nearest_ref "AAEL004099-RA"; class_code "j"; tss_id "TSS1658";
supercont1.107	Cufflinks	exon	2185218	2185697	.	-	.	gene_id "XLOC_001212"; transcript_id "TCONS_00002172"; exon_number "5"; gene_name "AAEL004099"; oId "CUFF.915.2"; nearest_ref "AAEL004099-RA"; class_code "j"; tss_id "TSS1658";
supercont1.107	Cufflinks	exon	2206203	2206750	.	-	.	gene_id "XLOC_001212"; transcript_id "TCONS_00002172"; exon_number "6"; gene_name "AAEL004099"; oId "CUFF.915.2"; nearest_ref "AAEL004099-RA"; class_code "j"; tss_id "TSS1658";
supercont1.107	Cufflinks	exon	2206815	2206875	.	-	.	gene_id "XLOC_001212"; transcript_id "TCONS_00002172"; exon_number "7"; gene_name "AAEL004099"; oId "CUFF.915.2"; nearest_ref "AAEL004099-RA"; class_code "j"; tss_id "TSS1658";
supercont1.107	Cufflinks	exon	2179181	2180647	.	-	.	gene_id "XLOC_001212"; transcript_id "TCONS_00002173"; exon_number "1"; gene_name "AAEL004099"; oId "CUFF.915.1"; nearest_ref "AAEL004099-RA"; class_code "j"; tss_id "TSS1659";
supercont1.107	Cufflinks	exon	2184627	2184726	.	-	.	gene_id "XLOC_001212"; transcript_id "TCONS_00002173"; exon_number "2"; gene_name "AAEL004099"; oId "CUFF.915.1"; nearest_ref "AAEL004099-RA"; class_code "j"; tss_id "TSS1659";
supercont1.107	Cufflinks	exon	2184787	2184930	.	-	.	gene_id "XLOC_001212"; transcript_id "TCONS_00002173"; exon_number "3"; gene_name "AAEL004099"; oId "CUFF.915.1"; nearest_ref "AAEL004099-RA"; class_code "j"; tss_id "TSS1659";
supercont1.107	Cufflinks	exon	2184990	2185155	.	-	.	gene_id "XLOC_001212"; transcript_id "TCONS_00002173"; exon_number "4"; gene_name "AAEL004099"; oId "CUFF.915.1"; nearest_ref "AAEL004099-RA"; class_code "j"; tss_id "TSS1659";
supercont1.107	Cufflinks	exon	2185218	2185455	.	-	.	gene_id "XLOC_001212"; transcript_id "TCONS_00002173"; exon_number "5"; gene_name "AAEL004099"; oId "CUFF.915.1"; nearest_ref "AAEL004099-RA"; class_code "j"; tss_id "TSS1659";
supercont1.107	Cufflinks	exon	2185513	2185697	.	-	.	gene_id "XLOC_001212"; transcript_id "TCONS_00002173"; exon_number "6"; gene_name "AAEL004099"; oId "CUFF.915.1"; nearest_ref "AAEL004099-RA"; class_code "j"; tss_id "TSS1659";
supercont1.107	Cufflinks	exon	2206201	2206750	.	-	.	gene_id "XLOC_001212"; transcript_id "TCONS_00002173"; exon_number "7"; gene_name "AAEL004099"; oId "CUFF.915.1"; nearest_ref "AAEL004099-RA"; class_code "j"; tss_id "TSS1659";
supercont1.107	Cufflinks	exon	2209931	2210082	.	-	.	gene_id "XLOC_001212"; transcript_id "TCONS_00002173"; exon_number "8"; gene_name "AAEL004099"; oId "CUFF.915.1"; nearest_ref "AAEL004099-RA"; class_code "j"; tss_id "TSS1659";
supercont1.107	Cufflinks	exon	2214943	2214953	.	-	.	gene_id "XLOC_001212"; transcript_id "TCONS_00002173"; exon_number "9"; gene_name "AAEL004099"; oId "CUFF.915.1"; nearest_ref "AAEL004099-RA"; class_code "j"; tss_id "TSS1659";
supercont1.107	Cufflinks	exon	2219770	2219813	.	-	.	gene_id "XLOC_001212"; transcript_id "TCONS_00002173"; exon_number "10"; gene_name "AAEL004099"; oId "CUFF.915.1"; nearest_ref "AAEL004099-RA"; class_code "j"; tss_id "TSS1659";
supercont1.107	Cufflinks	exon	2220419	2220503	.	-	.	gene_id "XLOC_001212"; transcript_id "TCONS_00002173"; exon_number "11"; gene_name "AAEL004099"; oId "CUFF.915.1"; nearest_ref "AAEL004099-RA"; class_code "j"; tss_id "TSS1659";
supercont1.107	Cufflinks	exon	2179181	2180647	.	-	.	gene_id "XLOC_001212"; transcript_id "TCONS_00002175"; exon_number "1"; gene_name "AAEL004099"; oId "CUFF.915.5"; nearest_ref "AAEL004099-RA"; class_code "j"; tss_id "TSS1660";
supercont1.107	Cufflinks	exon	2184627	2184726	.	-	.	gene_id "XLOC_001212"; transcript_id "TCONS_00002175"; exon_number "2"; gene_name "AAEL004099"; oId "CUFF.915.5"; nearest_ref "AAEL004099-RA"; class_code "j"; tss_id "TSS1660";
supercont1.107	Cufflinks	exon	2184787	2184930	.	-	.	gene_id "XLOC_001212"; transcript_id "TCONS_00002175"; exon_number "3"; gene_name "AAEL004099"; oId "CUFF.915.5"; nearest_ref "AAEL004099-RA"; class_code "j"; tss_id "TSS1660";
supercont1.107	Cufflinks	exon	2184990	2185155	.	-	.	gene_id "XLOC_001212"; transcript_id "TCONS_00002175"; exon_number "4"; gene_name "AAEL004099"; oId "CUFF.915.5"; nearest_ref "AAEL004099-RA"; class_code "j"; tss_id "TSS1660";
supercont1.107	Cufflinks	exon	2185218	2185455	.	-	.	gene_id "XLOC_001212"; transcript_id "TCONS_00002175"; exon_number "5"; gene_name "AAEL004099"; oId "CUFF.915.5"; nearest_ref "AAEL004099-RA"; class_code "j"; tss_id "TSS1660";
supercont1.107	Cufflinks	exon	2185513	2185697	.	-	.	gene_id "XLOC_001212"; transcript_id "TCONS_00002175"; exon_number "6"; gene_name "AAEL004099"; oId "CUFF.915.5"; nearest_ref "AAEL004099-RA"; class_code "j"; tss_id "TSS1660";
supercont1.107	Cufflinks	exon	2206203	2206750	.	-	.	gene_id "XLOC_001212"; transcript_id "TCONS_00002175"; exon_number "7"; gene_name "AAEL004099"; oId "CUFF.915.5"; nearest_ref "AAEL004099-RA"; class_code "j"; tss_id "TSS1660";
supercont1.107	Cufflinks	exon	2221126	2222948	.	-	.	gene_id "XLOC_001212"; transcript_id "TCONS_00002175"; exon_number "8"; gene_name "AAEL004099"; oId "CUFF.915.5"; nearest_ref "AAEL004099-RA"; class_code "j"; tss_id "TSS1660";
supercont1.107	Cufflinks	exon	2179181	2180647	.	-	.	gene_id "XLOC_001212"; transcript_id "TCONS_00002174"; exon_number "1"; gene_name "AAEL004099"; oId "CUFF.915.4"; nearest_ref "AAEL004099-RA"; class_code "j"; tss_id "TSS1660";
supercont1.107	Cufflinks	exon	2180897	2181040	.	-	.	gene_id "XLOC_001212"; transcript_id "TCONS_00002174"; exon_number "2"; gene_name "AAEL004099"; oId "CUFF.915.4"; nearest_ref "AAEL004099-RA"; class_code "j"; tss_id "TSS1660";
supercont1.107	Cufflinks	exon	2184627	2184726	.	-	.	gene_id "XLOC_001212"; transcript_id "TCONS_00002174"; exon_number "3"; gene_name "AAEL004099"; oId "CUFF.915.4"; nearest_ref "AAEL004099-RA"; class_code "j"; tss_id "TSS1660";
supercont1.107	Cufflinks	exon	2184787	2184930	.	-	.	gene_id "XLOC_001212"; transcript_id "TCONS_00002174"; exon_number "4"; gene_name "AAEL004099"; oId "CUFF.915.4"; nearest_ref "AAEL004099-RA"; class_code "j"; tss_id "TSS1660";
supercont1.107	Cufflinks	exon	2184990	2185155	.	-	.	gene_id "XLOC_001212"; transcript_id "TCONS_00002174"; exon_number "5"; gene_name "AAEL004099"; oId "CUFF.915.4"; nearest_ref "AAEL004099-RA"; class_code "j"; tss_id "TSS1660";
supercont1.107	Cufflinks	exon	2185218	2185455	.	-	.	gene_id "XLOC_001212"; transcript_id "TCONS_00002174"; exon_number "6"; gene_name "AAEL004099"; oId "CUFF.915.4"; nearest_ref "AAEL004099-RA"; class_code "j"; tss_id "TSS1660";
supercont1.107	Cufflinks	exon	2185513	2185697	.	-	.	gene_id "XLOC_001212"; transcript_id "TCONS_00002174"; exon_number "7"; gene_name "AAEL004099"; oId "CUFF.915.4"; nearest_ref "AAEL004099-RA"; class_code "j"; tss_id "TSS1660";
supercont1.107	Cufflinks	exon	2206203	2206750	.	-	.	gene_id "XLOC_001212"; transcript_id "TCONS_00002174"; exon_number "8"; gene_name "AAEL004099"; oId "CUFF.915.4"; nearest_ref "AAEL004099-RA"; class_code "j"; tss_id "TSS1660";
supercont1.107	Cufflinks	exon	2209931	2210082	.	-	.	gene_id "XLOC_001212"; transcript_id "TCONS_00002174"; exon_number "9"; gene_name "AAEL004099"; oId "CUFF.915.4"; nearest_ref "AAEL004099-RA"; class_code "j"; tss_id "TSS1660";
supercont1.107	Cufflinks	exon	2220656	2222948	.	-	.	gene_id "XLOC_001212"; transcript_id "TCONS_00002174"; exon_number "10"; gene_name "AAEL004099"; oId "CUFF.915.4"; nearest_ref "AAEL004099-RA"; class_code "j"; tss_id "TSS1660";
supercont1.107	Cufflinks	exon	2179181	2180647	.	-	.	gene_id "XLOC_001212"; transcript_id "TCONS_00002176"; exon_number "1"; gene_name "AAEL004099"; oId "CUFF.915.6"; nearest_ref "AAEL004099-RA"; class_code "j"; tss_id "TSS1661";
supercont1.107	Cufflinks	exon	2180897	2181040	.	-	.	gene_id "XLOC_001212"; transcript_id "TCONS_00002176"; exon_number "2"; gene_name "AAEL004099"; oId "CUFF.915.6"; nearest_ref "AAEL004099-RA"; class_code "j"; tss_id "TSS1661";
supercont1.107	Cufflinks	exon	2184627	2184726	.	-	.	gene_id "XLOC_001212"; transcript_id "TCONS_00002176"; exon_number "3"; gene_name "AAEL004099"; oId "CUFF.915.6"; nearest_ref "AAEL004099-RA"; class_code "j"; tss_id "TSS1661";
supercont1.107	Cufflinks	exon	2184787	2184930	.	-	.	gene_id "XLOC_001212"; transcript_id "TCONS_00002176"; exon_number "4"; gene_name "AAEL004099"; oId "CUFF.915.6"; nearest_ref "AAEL004099-RA"; class_code "j"; tss_id "TSS1661";
supercont1.107	Cufflinks	exon	2184990	2185155	.	-	.	gene_id "XLOC_001212"; transcript_id "TCONS_00002176"; exon_number "5"; gene_name "AAEL004099"; oId "CUFF.915.6"; nearest_ref "AAEL004099-RA"; class_code "j"; tss_id "TSS1661";
supercont1.107	Cufflinks	exon	2185218	2185455	.	-	.	gene_id "XLOC_001212"; transcript_id "TCONS_00002176"; exon_number "6"; gene_name "AAEL004099"; oId "CUFF.915.6"; nearest_ref "AAEL004099-RA"; class_code "j"; tss_id "TSS1661";
supercont1.107	Cufflinks	exon	2185513	2185697	.	-	.	gene_id "XLOC_001212"; transcript_id "TCONS_00002176"; exon_number "7"; gene_name "AAEL004099"; oId "CUFF.915.6"; nearest_ref "AAEL004099-RA"; class_code "j"; tss_id "TSS1661";
supercont1.107	Cufflinks	exon	2206203	2206750	.	-	.	gene_id "XLOC_001212"; transcript_id "TCONS_00002176"; exon_number "8"; gene_name "AAEL004099"; oId "CUFF.915.6"; nearest_ref "AAEL004099-RA"; class_code "j"; tss_id "TSS1661";
supercont1.107	Cufflinks	exon	2209931	2210082	.	-	.	gene_id "XLOC_001212"; transcript_id "TCONS_00002176"; exon_number "9"; gene_name "AAEL004099"; oId "CUFF.915.6"; nearest_ref "AAEL004099-RA"; class_code "j"; tss_id "TSS1661";
supercont1.107	Cufflinks	exon	2220656	2221950	.	-	.	gene_id "XLOC_001212"; transcript_id "TCONS_00002176"; exon_number "10"; gene_name "AAEL004099"; oId "CUFF.915.6"; nearest_ref "AAEL004099-RA"; class_code "j"; tss_id "TSS1661";
supercont1.107	Cufflinks	exon	2233142	2233149	.	-	.	gene_id "XLOC_001212"; transcript_id "TCONS_00002176"; exon_number "11"; gene_name "AAEL004099"; oId "CUFF.915.6"; nearest_ref "AAEL004099-RA"; class_code "j"; tss_id "TSS1661";
supercont1.107	Cufflinks	exon	2179181	2180647	.	-	.	gene_id "XLOC_001212"; transcript_id "TCONS_00002177"; exon_number "1"; gene_name "AAEL004099"; oId "CUFF.915.3"; nearest_ref "AAEL004099-RA"; class_code "j"; tss_id "TSS1662";
supercont1.107	Cufflinks	exon	2184627	2184726	.	-	.	gene_id "XLOC_001212"; transcript_id "TCONS_00002177"; exon_number "2"; gene_name "AAEL004099"; oId "CUFF.915.3"; nearest_ref "AAEL004099-RA"; class_code "j"; tss_id "TSS1662";
supercont1.107	Cufflinks	exon	2184787	2184930	.	-	.	gene_id "XLOC_001212"; transcript_id "TCONS_00002177"; exon_number "3"; gene_name "AAEL004099"; oId "CUFF.915.3"; nearest_ref "AAEL004099-RA"; class_code "j"; tss_id "TSS1662";
supercont1.107	Cufflinks	exon	2184990	2185155	.	-	.	gene_id "XLOC_001212"; transcript_id "TCONS_00002177"; exon_number "4"; gene_name "AAEL004099"; oId "CUFF.915.3"; nearest_ref "AAEL004099-RA"; class_code "j"; tss_id "TSS1662";
supercont1.107	Cufflinks	exon	2185218	2185455	.	-	.	gene_id "XLOC_001212"; transcript_id "TCONS_00002177"; exon_number "5"; gene_name "AAEL004099"; oId "CUFF.915.3"; nearest_ref "AAEL004099-RA"; class_code "j"; tss_id "TSS1662";
supercont1.107	Cufflinks	exon	2185513	2185697	.	-	.	gene_id "XLOC_001212"; transcript_id "TCONS_00002177"; exon_number "6"; gene_name "AAEL004099"; oId "CUFF.915.3"; nearest_ref "AAEL004099-RA"; class_code "j"; tss_id "TSS1662";
supercont1.107	Cufflinks	exon	2206203	2206750	.	-	.	gene_id "XLOC_001212"; transcript_id "TCONS_00002177"; exon_number "7"; gene_name "AAEL004099"; oId "CUFF.915.3"; nearest_ref "AAEL004099-RA"; class_code "j"; tss_id "TSS1662";
supercont1.107	Cufflinks	exon	2209931	2210082	.	-	.	gene_id "XLOC_001212"; transcript_id "TCONS_00002177"; exon_number "8"; gene_name "AAEL004099"; oId "CUFF.915.3"; nearest_ref "AAEL004099-RA"; class_code "j"; tss_id "TSS1662";
supercont1.107	Cufflinks	exon	2220656	2221758	.	-	.	gene_id "XLOC_001212"; transcript_id "TCONS_00002177"; exon_number "9"; gene_name "AAEL004099"; oId "CUFF.915.3"; nearest_ref "AAEL004099-RA"; class_code "j"; tss_id "TSS1662";
supercont1.107	Cufflinks	exon	2221825	2222954	.	-	.	gene_id "XLOC_001212"; transcript_id "TCONS_00002177"; exon_number "10"; gene_name "AAEL004099"; oId "CUFF.915.3"; nearest_ref "AAEL004099-RA"; class_code "j"; tss_id "TSS1662";
supercont1.107	Cufflinks	exon	2242154	2242274	.	-	.	gene_id "XLOC_001212"; transcript_id "TCONS_00002177"; exon_number "11"; gene_name "AAEL004099"; oId "CUFF.915.3"; nearest_ref "AAEL004099-RA"; class_code "j"; tss_id "TSS1662";
supercont1.107	Cufflinks	exon	2179588	2180647	.	-	.	gene_id "XLOC_001212"; transcript_id "TCONS_00002178"; exon_number "1"; gene_name "AAEL004099"; oId "AAEL004099-RA"; nearest_ref "AAEL004099-RA"; class_code "="; tss_id "TSS1659";
supercont1.107	Cufflinks	exon	2180897	2181040	.	-	.	gene_id "XLOC_001212"; transcript_id "TCONS_00002178"; exon_number "2"; gene_name "AAEL004099"; oId "AAEL004099-RA"; nearest_ref "AAEL004099-RA"; class_code "="; tss_id "TSS1659";
supercont1.107	Cufflinks	exon	2184627	2184726	.	-	.	gene_id "XLOC_001212"; transcript_id "TCONS_00002178"; exon_number "3"; gene_name "AAEL004099"; oId "AAEL004099-RA"; nearest_ref "AAEL004099-RA"; class_code "="; tss_id "TSS1659";
supercont1.107	Cufflinks	exon	2184787	2184930	.	-	.	gene_id "XLOC_001212"; transcript_id "TCONS_00002178"; exon_number "4"; gene_name "AAEL004099"; oId "AAEL004099-RA"; nearest_ref "AAEL004099-RA"; class_code "="; tss_id "TSS1659";
supercont1.107	Cufflinks	exon	2184990	2185155	.	-	.	gene_id "XLOC_001212"; transcript_id "TCONS_00002178"; exon_number "5"; gene_name "AAEL004099"; oId "AAEL004099-RA"; nearest_ref "AAEL004099-RA"; class_code "="; tss_id "TSS1659";
supercont1.107	Cufflinks	exon	2185218	2185455	.	-	.	gene_id "XLOC_001212"; transcript_id "TCONS_00002178"; exon_number "6"; gene_name "AAEL004099"; oId "AAEL004099-RA"; nearest_ref "AAEL004099-RA"; class_code "="; tss_id "TSS1659";
supercont1.107	Cufflinks	exon	2185513	2185697	.	-	.	gene_id "XLOC_001212"; transcript_id "TCONS_00002178"; exon_number "7"; gene_name "AAEL004099"; oId "AAEL004099-RA"; nearest_ref "AAEL004099-RA"; class_code "="; tss_id "TSS1659";
supercont1.107	Cufflinks	exon	2206203	2206750	.	-	.	gene_id "XLOC_001212"; transcript_id "TCONS_00002178"; exon_number "8"; gene_name "AAEL004099"; oId "AAEL004099-RA"; nearest_ref "AAEL004099-RA"; class_code "="; tss_id "TSS1659";
supercont1.107	Cufflinks	exon	2209931	2210082	.	-	.	gene_id "XLOC_001212"; transcript_id "TCONS_00002178"; exon_number "9"; gene_name "AAEL004099"; oId "AAEL004099-RA"; nearest_ref "AAEL004099-RA"; class_code "="; tss_id "TSS1659";
supercont1.107	Cufflinks	exon	2214943	2214953	.	-	.	gene_id "XLOC_001212"; transcript_id "TCONS_00002178"; exon_number "10"; gene_name "AAEL004099"; oId "AAEL004099-RA"; nearest_ref "AAEL004099-RA"; class_code "="; tss_id "TSS1659";
supercont1.107	Cufflinks	exon	2219770	2219813	.	-	.	gene_id "XLOC_001212"; transcript_id "TCONS_00002178"; exon_number "11"; gene_name "AAEL004099"; oId "AAEL004099-RA"; nearest_ref "AAEL004099-RA"; class_code "="; tss_id "TSS1659";
supercont1.107	Cufflinks	exon	2220419	2220503	.	-	.	gene_id "XLOC_001212"; transcript_id "TCONS_00002178"; exon_number "12"; gene_name "AAEL004099"; oId "AAEL004099-RA"; nearest_ref "AAEL004099-RA"; class_code "="; tss_id "TSS1659";
supercont1.107	Cufflinks	exon	2220652	2221758	.	-	.	gene_id "XLOC_001212"; transcript_id "TCONS_00002179"; exon_number "1"; gene_name "AAEL004085"; oId "AAEL004085-RA"; nearest_ref "AAEL004085-RA"; class_code "="; tss_id "TSS1663";
supercont1.107	Cufflinks	exon	2221825	2222640	.	-	.	gene_id "XLOC_001212"; transcript_id "TCONS_00002179"; exon_number "2"; gene_name "AAEL004085"; oId "AAEL004085-RA"; nearest_ref "AAEL004085-RA"; class_code "="; tss_id "TSS1663";
supercont1.108	Cufflinks	exon	2214016	2214616	.	+	.	gene_id "XLOC_001297"; transcript_id "TCONS_00002299"; exon_number "1"; gene_name "AAEL004138"; oId "CUFF.1002.1"; nearest_ref "AAEL004138-RA"; class_code "="; tss_id "TSS1768";
supercont1.108	Cufflinks	exon	2214680	2214802	.	+	.	gene_id "XLOC_001297"; transcript_id "TCONS_00002299"; exon_number "2"; gene_name "AAEL004138"; oId "CUFF.1002.1"; nearest_ref "AAEL004138-RA"; class_code "="; tss_id "TSS1768";
supercont1.108	Cufflinks	exon	2214864	2215512	.	+	.	gene_id "XLOC_001297"; transcript_id "TCONS_00002299"; exon_number "3"; gene_name "AAEL004138"; oId "CUFF.1002.1"; nearest_ref "AAEL004138-RA"; class_code "="; tss_id "TSS1768";
supercont1.108	Cufflinks	exon	2215578	2215698	.	+	.	gene_id "XLOC_001297"; transcript_id "TCONS_00002299"; exon_number "4"; gene_name "AAEL004138"; oId "CUFF.1002.1"; nearest_ref "AAEL004138-RA"; class_code "="; tss_id "TSS1768";
supercont1.108	Cufflinks	exon	2221635	2222816	.	+	.	gene_id "XLOC_001297"; transcript_id "TCONS_00002299"; exon_number "5"; gene_name "AAEL004138"; oId "CUFF.1002.1"; nearest_ref "AAEL004138-RA"; class_code "="; tss_id "TSS1768";
supercont1.108	Cufflinks	exon	2214361	2214616	.	+	.	gene_id "XLOC_001297"; transcript_id "TCONS_00002300"; exon_number "1"; gene_name "AAEL004138"; oId "AAEL004138-RA"; nearest_ref "AAEL004138-RA"; class_code "="; tss_id "TSS1769";
supercont1.108	Cufflinks	exon	2214680	2214802	.	+	.	gene_id "XLOC_001297"; transcript_id "TCONS_00002300"; exon_number "2"; gene_name "AAEL004138"; oId "AAEL004138-RA"; nearest_ref "AAEL004138-RA"; class_code "="; tss_id "TSS1769";
supercont1.108	Cufflinks	exon	2214864	2215512	.	+	.	gene_id "XLOC_001297"; transcript_id "TCONS_00002300"; exon_number "3"; gene_name "AAEL004138"; oId "AAEL004138-RA"; nearest_ref "AAEL004138-RA"; class_code "="; tss_id "TSS1769";
supercont1.108	Cufflinks	exon	2215578	2215698	.	+	.	gene_id "XLOC_001297"; transcript_id "TCONS_00002300"; exon_number "4"; gene_name "AAEL004138"; oId "AAEL004138-RA"; nearest_ref "AAEL004138-RA"; class_code "="; tss_id "TSS1769";
supercont1.108	Cufflinks	exon	2221635	2221703	.	+	.	gene_id "XLOC_001297"; transcript_id "TCONS_00002300"; exon_number "5"; gene_name "AAEL004138"; oId "AAEL004138-RA"; nearest_ref "AAEL004138-RA"; class_code "="; tss_id "TSS1769";
supercont1.108	Cufflinks	exon	2221809	2222615	.	+	.	gene_id "XLOC_001297"; transcript_id "TCONS_00002301"; exon_number "1"; gene_name "AAEL017150"; oId "AAEL017150-RA"; contained_in "TCONS_00002299"; nearest_ref "AAEL017150-RA"; class_code "="; tss_id "TSS1770";
supercont1.108	Cufflinks	exon	2383015	2383397	.	+	.	gene_id "XLOC_001301"; transcript_id "TCONS_00002311"; exon_number "1"; gene_name "AAEL004145"; oId "CUFF.1013.2"; nearest_ref "AAEL004145-RA"; class_code "j"; tss_id "TSS1776";
supercont1.108	Cufflinks	exon	2402109	2402160	.	+	.	gene_id "XLOC_001301"; transcript_id "TCONS_00002311"; exon_number "2"; gene_name "AAEL004145"; oId "CUFF.1013.2"; nearest_ref "AAEL004145-RA"; class_code "j"; tss_id "TSS1776";
supercont1.108	Cufflinks	exon	2402239	2402433	.	+	.	gene_id "XLOC_001301"; transcript_id "TCONS_00002311"; exon_number "3"; gene_name "AAEL004145"; oId "CUFF.1013.2"; nearest_ref "AAEL004145-RA"; class_code "j"; tss_id "TSS1776";
supercont1.108	Cufflinks	exon	2413606	2414335	.	+	.	gene_id "XLOC_001301"; transcript_id "TCONS_00002311"; exon_number "4"; gene_name "AAEL004145"; oId "CUFF.1013.2"; nearest_ref "AAEL004145-RA"; class_code "j"; tss_id "TSS1776";
supercont1.108	Cufflinks	exon	2383015	2383397	.	+	.	gene_id "XLOC_001301"; transcript_id "TCONS_00002312"; exon_number "1"; gene_name "AAEL004145"; oId "CUFF.1013.1"; nearest_ref "AAEL004145-RA"; class_code "j"; tss_id "TSS1776";
supercont1.108	Cufflinks	exon	2402109	2402160	.	+	.	gene_id "XLOC_001301"; transcript_id "TCONS_00002312"; exon_number "2"; gene_name "AAEL004145"; oId "CUFF.1013.1"; nearest_ref "AAEL004145-RA"; class_code "j"; tss_id "TSS1776";
supercont1.108	Cufflinks	exon	2402239	2402433	.	+	.	gene_id "XLOC_001301"; transcript_id "TCONS_00002312"; exon_number "3"; gene_name "AAEL004145"; oId "CUFF.1013.1"; nearest_ref "AAEL004145-RA"; class_code "j"; tss_id "TSS1776";
supercont1.108	Cufflinks	exon	2485108	2486604	.	+	.	gene_id "XLOC_001301"; transcript_id "TCONS_00002312"; exon_number "4"; gene_name "AAEL004145"; oId "CUFF.1013.1"; nearest_ref "AAEL004145-RA"; class_code "j"; tss_id "TSS1776";
supercont1.108	Cufflinks	exon	2383201	2383397	.	+	.	gene_id "XLOC_001301"; transcript_id "TCONS_00002313"; exon_number "1"; gene_name "AAEL004145"; oId "AAEL004145-RA"; nearest_ref "AAEL004145-RA"; class_code "="; tss_id "TSS1777";
supercont1.108	Cufflinks	exon	2402109	2402160	.	+	.	gene_id "XLOC_001301"; transcript_id "TCONS_00002313"; exon_number "2"; gene_name "AAEL004145"; oId "AAEL004145-RA"; nearest_ref "AAEL004145-RA"; class_code "="; tss_id "TSS1777";
supercont1.108	Cufflinks	exon	2402239	2402433	.	+	.	gene_id "XLOC_001301"; transcript_id "TCONS_00002313"; exon_number "3"; gene_name "AAEL004145"; oId "AAEL004145-RA"; nearest_ref "AAEL004145-RA"; class_code "="; tss_id "TSS1777";
supercont1.108	Cufflinks	exon	2407238	2407321	.	+	.	gene_id "XLOC_001301"; transcript_id "TCONS_00002313"; exon_number "4"; gene_name "AAEL004145"; oId "AAEL004145-RA"; nearest_ref "AAEL004145-RA"; class_code "="; tss_id "TSS1777";
supercont1.108	Cufflinks	exon	2413624	2414331	.	+	.	gene_id "XLOC_001301"; transcript_id "TCONS_00002314"; exon_number "1"; gene_name "AAEL004139"; oId "AAEL004139-RA"; contained_in "TCONS_00002311"; nearest_ref "AAEL004139-RA"; class_code "="; tss_id "TSS1778";
supercont1.108	Cufflinks	exon	1695884	1697551	.	-	.	gene_id "XLOC_001309"; transcript_id "TCONS_00002337"; exon_number "1"; gene_name "AAEL004141"; oId "CUFF.991.2"; nearest_ref "AAEL004141-RA"; class_code "j"; tss_id "TSS1792";
supercont1.108	Cufflinks	exon	1711844	1712023	.	-	.	gene_id "XLOC_001309"; transcript_id "TCONS_00002337"; exon_number "2"; gene_name "AAEL004141"; oId "CUFF.991.2"; nearest_ref "AAEL004141-RA"; class_code "j"; tss_id "TSS1792";
supercont1.108	Cufflinks	exon	1712099	1712208	.	-	.	gene_id "XLOC_001309"; transcript_id "TCONS_00002337"; exon_number "3"; gene_name "AAEL004141"; oId "CUFF.991.2"; nearest_ref "AAEL004141-RA"; class_code "j"; tss_id "TSS1792";
supercont1.108	Cufflinks	exon	1714224	1714301	.	-	.	gene_id "XLOC_001309"; transcript_id "TCONS_00002337"; exon_number "4"; gene_name "AAEL004141"; oId "CUFF.991.2"; nearest_ref "AAEL004141-RA"; class_code "j"; tss_id "TSS1792";
supercont1.108	Cufflinks	exon	1725767	1725918	.	-	.	gene_id "XLOC_001309"; transcript_id "TCONS_00002337"; exon_number "5"; gene_name "AAEL004141"; oId "CUFF.991.2"; nearest_ref "AAEL004141-RA"; class_code "j"; tss_id "TSS1792";
supercont1.108	Cufflinks	exon	1726005	1726116	.	-	.	gene_id "XLOC_001309"; transcript_id "TCONS_00002337"; exon_number "6"; gene_name "AAEL004141"; oId "CUFF.991.2"; nearest_ref "AAEL004141-RA"; class_code "j"; tss_id "TSS1792";
supercont1.108	Cufflinks	exon	1749646	1749676	.	-	.	gene_id "XLOC_001309"; transcript_id "TCONS_00002337"; exon_number "7"; gene_name "AAEL004141"; oId "CUFF.991.2"; nearest_ref "AAEL004141-RA"; class_code "j"; tss_id "TSS1792";
supercont1.108	Cufflinks	exon	1788793	1789239	.	-	.	gene_id "XLOC_001309"; transcript_id "TCONS_00002337"; exon_number "8"; gene_name "AAEL004141"; oId "CUFF.991.2"; nearest_ref "AAEL004141-RA"; class_code "j"; tss_id "TSS1792";
supercont1.108	Cufflinks	exon	1789524	1789604	.	-	.	gene_id "XLOC_001309"; transcript_id "TCONS_00002337"; exon_number "9"; gene_name "AAEL004141"; oId "CUFF.991.2"; nearest_ref "AAEL004141-RA"; class_code "j"; tss_id "TSS1792";
supercont1.108	Cufflinks	exon	1695884	1697551	.	-	.	gene_id "XLOC_001309"; transcript_id "TCONS_00002341"; exon_number "1"; gene_name "AAEL004141"; oId "CUFF.991.5"; nearest_ref "AAEL004141-RA"; class_code "j"; tss_id "TSS1793";
supercont1.108	Cufflinks	exon	1711844	1712023	.	-	.	gene_id "XLOC_001309"; transcript_id "TCONS_00002341"; exon_number "2"; gene_name "AAEL004141"; oId "CUFF.991.5"; nearest_ref "AAEL004141-RA"; class_code "j"; tss_id "TSS1793";
supercont1.108	Cufflinks	exon	1712099	1712208	.	-	.	gene_id "XLOC_001309"; transcript_id "TCONS_00002341"; exon_number "3"; gene_name "AAEL004141"; oId "CUFF.991.5"; nearest_ref "AAEL004141-RA"; class_code "j"; tss_id "TSS1793";
supercont1.108	Cufflinks	exon	1713657	1713734	.	-	.	gene_id "XLOC_001309"; transcript_id "TCONS_00002341"; exon_number "4"; gene_name "AAEL004141"; oId "CUFF.991.5"; nearest_ref "AAEL004141-RA"; class_code "j"; tss_id "TSS1793";
supercont1.108	Cufflinks	exon	1725767	1725918	.	-	.	gene_id "XLOC_001309"; transcript_id "TCONS_00002341"; exon_number "5"; gene_name "AAEL004141"; oId "CUFF.991.5"; nearest_ref "AAEL004141-RA"; class_code "j"; tss_id "TSS1793";
supercont1.108	Cufflinks	exon	1726005	1726116	.	-	.	gene_id "XLOC_001309"; transcript_id "TCONS_00002341"; exon_number "6"; gene_name "AAEL004141"; oId "CUFF.991.5"; nearest_ref "AAEL004141-RA"; class_code "j"; tss_id "TSS1793";
supercont1.108	Cufflinks	exon	1749646	1749676	.	-	.	gene_id "XLOC_001309"; transcript_id "TCONS_00002341"; exon_number "7"; gene_name "AAEL004141"; oId "CUFF.991.5"; nearest_ref "AAEL004141-RA"; class_code "j"; tss_id "TSS1793";
supercont1.108	Cufflinks	exon	1788793	1789239	.	-	.	gene_id "XLOC_001309"; transcript_id "TCONS_00002341"; exon_number "8"; gene_name "AAEL004141"; oId "CUFF.991.5"; nearest_ref "AAEL004141-RA"; class_code "j"; tss_id "TSS1793";
supercont1.108	Cufflinks	exon	1789493	1789719	.	-	.	gene_id "XLOC_001309"; transcript_id "TCONS_00002341"; exon_number "9"; gene_name "AAEL004141"; oId "CUFF.991.5"; nearest_ref "AAEL004141-RA"; class_code "j"; tss_id "TSS1793";
supercont1.108	Cufflinks	exon	1695884	1697551	.	-	.	gene_id "XLOC_001309"; transcript_id "TCONS_00002343"; exon_number "1"; gene_name "AAEL004141"; oId "CUFF.991.7"; nearest_ref "AAEL004141-RA"; class_code "j"; tss_id "TSS1793";
supercont1.108	Cufflinks	exon	1711844	1712023	.	-	.	gene_id "XLOC_001309"; transcript_id "TCONS_00002343"; exon_number "2"; gene_name "AAEL004141"; oId "CUFF.991.7"; nearest_ref "AAEL004141-RA"; class_code "j"; tss_id "TSS1793";
supercont1.108	Cufflinks	exon	1712099	1712208	.	-	.	gene_id "XLOC_001309"; transcript_id "TCONS_00002343"; exon_number "3"; gene_name "AAEL004141"; oId "CUFF.991.7"; nearest_ref "AAEL004141-RA"; class_code "j"; tss_id "TSS1793";
supercont1.108	Cufflinks	exon	1714224	1714301	.	-	.	gene_id "XLOC_001309"; transcript_id "TCONS_00002343"; exon_number "4"; gene_name "AAEL004141"; oId "CUFF.991.7"; nearest_ref "AAEL004141-RA"; class_code "j"; tss_id "TSS1793";
supercont1.108	Cufflinks	exon	1725767	1725918	.	-	.	gene_id "XLOC_001309"; transcript_id "TCONS_00002343"; exon_number "5"; gene_name "AAEL004141"; oId "CUFF.991.7"; nearest_ref "AAEL004141-RA"; class_code "j"; tss_id "TSS1793";
supercont1.108	Cufflinks	exon	1726005	1726116	.	-	.	gene_id "XLOC_001309"; transcript_id "TCONS_00002343"; exon_number "6"; gene_name "AAEL004141"; oId "CUFF.991.7"; nearest_ref "AAEL004141-RA"; class_code "j"; tss_id "TSS1793";
supercont1.108	Cufflinks	exon	1749646	1749676	.	-	.	gene_id "XLOC_001309"; transcript_id "TCONS_00002343"; exon_number "7"; gene_name "AAEL004141"; oId "CUFF.991.7"; nearest_ref "AAEL004141-RA"; class_code "j"; tss_id "TSS1793";
supercont1.108	Cufflinks	exon	1788793	1789239	.	-	.	gene_id "XLOC_001309"; transcript_id "TCONS_00002343"; exon_number "8"; gene_name "AAEL004141"; oId "CUFF.991.7"; nearest_ref "AAEL004141-RA"; class_code "j"; tss_id "TSS1793";
supercont1.108	Cufflinks	exon	1789493	1789719	.	-	.	gene_id "XLOC_001309"; transcript_id "TCONS_00002343"; exon_number "9"; gene_name "AAEL004141"; oId "CUFF.991.7"; nearest_ref "AAEL004141-RA"; class_code "j"; tss_id "TSS1793";
supercont1.108	Cufflinks	exon	1695884	1697551	.	-	.	gene_id "XLOC_001309"; transcript_id "TCONS_00002345"; exon_number "1"; gene_name "AAEL004141"; oId "CUFF.991.9"; nearest_ref "AAEL004141-RA"; class_code "j"; tss_id "TSS1793";
supercont1.108	Cufflinks	exon	1711844	1712023	.	-	.	gene_id "XLOC_001309"; transcript_id "TCONS_00002345"; exon_number "2"; gene_name "AAEL004141"; oId "CUFF.991.9"; nearest_ref "AAEL004141-RA"; class_code "j"; tss_id "TSS1793";
supercont1.108	Cufflinks	exon	1712099	1712208	.	-	.	gene_id "XLOC_001309"; transcript_id "TCONS_00002345"; exon_number "3"; gene_name "AAEL004141"; oId "CUFF.991.9"; nearest_ref "AAEL004141-RA"; class_code "j"; tss_id "TSS1793";
supercont1.108	Cufflinks	exon	1714224	1714301	.	-	.	gene_id "XLOC_001309"; transcript_id "TCONS_00002345"; exon_number "4"; gene_name "AAEL004141"; oId "CUFF.991.9"; nearest_ref "AAEL004141-RA"; class_code "j"; tss_id "TSS1793";
[truncated: 57,067 more rows]
