# Supplementary material for: The Developmental Transcriptome of the Mosquito Aedes aegypti, an Invasive Species and Major Arbovirus Vector
Source: G3 (Bethesda). 2013 Sep 1;3(9):1493–509. doi: 10.1534/g3.113.006742 (PMC3755910; doi:10.1534/g3.113.006742)
Supplement: Supporting Information [file supp_g3.113.006742_FileS4.zip › Supplementary_File_4_NTR.noncoding GTF.gtf]

supercont1.1	Cufflinks	exon	944270	944710	.	+	.	gene_id "XLOC_000015"; transcript_id "TCONS_00000026"; exon_number "1"; oId "CUFF.32.1"; class_code "u"; tss_id "TSS18";
supercont1.1	Cufflinks	exon	1246072	1246404	.	+	.	gene_id "XLOC_000017"; transcript_id "TCONS_00000035"; exon_number "1"; oId "CUFF.49.1"; class_code "u"; tss_id "TSS25";
supercont1.1	Cufflinks	exon	1246523	1246633	.	+	.	gene_id "XLOC_000017"; transcript_id "TCONS_00000035"; exon_number "2"; oId "CUFF.49.1"; class_code "u"; tss_id "TSS25";
supercont1.1	Cufflinks	exon	1246319	1246404	.	+	.	gene_id "XLOC_000017"; transcript_id "TCONS_00000036"; exon_number "1"; oId "CUFF.49.2"; class_code "u"; tss_id "TSS26";
supercont1.1	Cufflinks	exon	1246514	1246633	.	+	.	gene_id "XLOC_000017"; transcript_id "TCONS_00000036"; exon_number "2"; oId "CUFF.49.2"; class_code "u"; tss_id "TSS26";
supercont1.1	Cufflinks	exon	3402692	3403138	.	+	.	gene_id "XLOC_000039"; transcript_id "TCONS_00000068"; exon_number "1"; oId "CUFF.99.1"; class_code "u"; tss_id "TSS50";
supercont1.1	Cufflinks	exon	281441	282048	.	-	.	gene_id "XLOC_000077"; transcript_id "TCONS_00000126"; exon_number "1"; oId "CUFF.9.1"; class_code "u"; tss_id "TSS99";
supercont1.1	Cufflinks	exon	1519785	1520139	.	.	.	gene_id "XLOC_000174"; transcript_id "TCONS_00000287"; exon_number "1"; oId "CUFF.60.1"; class_code "u"; tss_id "TSS226";
supercont1.1	Cufflinks	exon	3443432	3443643	.	.	.	gene_id "XLOC_000186"; transcript_id "TCONS_00000299"; exon_number "1"; oId "CUFF.101.1"; class_code "u"; tss_id "TSS238";
supercont1.1	Cufflinks	exon	4332670	4332898	.	.	.	gene_id "XLOC_000189"; transcript_id "TCONS_00000302"; exon_number "1"; oId "CUFF.124.1"; class_code "u"; tss_id "TSS241";
supercont1.1	Cufflinks	exon	4332966	4333252	.	.	.	gene_id "XLOC_000190"; transcript_id "TCONS_00000303"; exon_number "1"; oId "CUFF.125.1"; class_code "u"; tss_id "TSS242";
supercont1.1	Cufflinks	exon	5181768	5182153	.	.	.	gene_id "XLOC_000194"; transcript_id "TCONS_00000307"; exon_number "1"; oId "CUFF.132.1"; class_code "u"; tss_id "TSS246";
supercont1.1	Cufflinks	exon	5750420	5750709	.	.	.	gene_id "XLOC_000199"; transcript_id "TCONS_00000312"; exon_number "1"; oId "CUFF.147.1"; class_code "u"; tss_id "TSS251";
supercont1.1	Cufflinks	exon	5827982	5828267	.	.	.	gene_id "XLOC_000200"; transcript_id "TCONS_00000313"; exon_number "1"; oId "CUFF.148.1"; class_code "u"; tss_id "TSS252";
supercont1.10	Cufflinks	exon	3504834	3504941	.	+	.	gene_id "XLOC_000224"; transcript_id "TCONS_00000369"; exon_number "1"; oId "CUFF.196.1"; class_code "u"; tss_id "TSS289";
supercont1.10	Cufflinks	exon	3505023	3505519	.	+	.	gene_id "XLOC_000224"; transcript_id "TCONS_00000369"; exon_number "2"; oId "CUFF.196.1"; class_code "u"; tss_id "TSS289";
supercont1.10	Cufflinks	exon	3572619	3573006	.	+	.	gene_id "XLOC_000225"; transcript_id "TCONS_00000370"; exon_number "1"; oId "CUFF.198.7"; class_code "u"; tss_id "TSS290";
supercont1.10	Cufflinks	exon	3574056	3574074	.	+	.	gene_id "XLOC_000225"; transcript_id "TCONS_00000370"; exon_number "2"; oId "CUFF.198.7"; class_code "u"; tss_id "TSS290";
supercont1.10	Cufflinks	exon	1396107	1396325	.	.	.	gene_id "XLOC_000251"; transcript_id "TCONS_00000425"; exon_number "1"; oId "CUFF.168.1"; class_code "u"; tss_id "TSS327";
supercont1.10	Cufflinks	exon	1446587	1446790	.	.	.	gene_id "XLOC_000252"; transcript_id "TCONS_00000426"; exon_number "1"; oId "CUFF.169.1"; class_code "u"; tss_id "TSS328";
supercont1.10	Cufflinks	exon	4143462	4143710	.	.	.	gene_id "XLOC_000265"; transcript_id "TCONS_00000439"; exon_number "1"; oId "CUFF.201.1"; class_code "u"; tss_id "TSS341";
supercont1.100	Cufflinks	exon	645135	645474	.	+	.	gene_id "XLOC_000270"; transcript_id "TCONS_00000449"; exon_number "1"; oId "CUFF.212.1"; class_code "u"; tss_id "TSS347";
supercont1.100	Cufflinks	exon	645538	645717	.	+	.	gene_id "XLOC_000270"; transcript_id "TCONS_00000449"; exon_number "2"; oId "CUFF.212.1"; class_code "u"; tss_id "TSS347";
supercont1.100	Cufflinks	exon	1309966	1310498	.	+	.	gene_id "XLOC_000276"; transcript_id "TCONS_00000463"; exon_number "1"; oId "CUFF.223.1"; class_code "u"; tss_id "TSS357";
supercont1.1001	Cufflinks	exon	284747	284890	.	+	.	gene_id "XLOC_000307"; transcript_id "TCONS_00000519"; exon_number "1"; oId "CUFF.244.1"; class_code "u"; tss_id "TSS398";
supercont1.1001	Cufflinks	exon	285198	285392	.	+	.	gene_id "XLOC_000307"; transcript_id "TCONS_00000519"; exon_number "2"; oId "CUFF.244.1"; class_code "u"; tss_id "TSS398";
supercont1.1002	Cufflinks	exon	251706	251727	.	+	.	gene_id "XLOC_000317"; transcript_id "TCONS_00000530"; exon_number "1"; oId "CUFF.251.1"; class_code "u"; tss_id "TSS409";
supercont1.1002	Cufflinks	exon	251795	252115	.	+	.	gene_id "XLOC_000317"; transcript_id "TCONS_00000530"; exon_number "2"; oId "CUFF.251.1"; class_code "u"; tss_id "TSS409";
supercont1.1002	Cufflinks	exon	252229	252940	.	+	.	gene_id "XLOC_000317"; transcript_id "TCONS_00000530"; exon_number "3"; oId "CUFF.251.1"; class_code "u"; tss_id "TSS409";
supercont1.1002	Cufflinks	exon	38764	38989	.	.	.	gene_id "XLOC_000320"; transcript_id "TCONS_00000533"; exon_number "1"; oId "CUFF.246.1"; class_code "u"; tss_id "TSS412";
supercont1.1002	Cufflinks	exon	251225	251581	.	.	.	gene_id "XLOC_000323"; transcript_id "TCONS_00000536"; exon_number "1"; oId "CUFF.250.1"; class_code "u"; tss_id "TSS415";
supercont1.1002	Cufflinks	exon	282588	283109	.	.	.	gene_id "XLOC_000327"; transcript_id "TCONS_00000540"; exon_number "1"; oId "CUFF.255.1"; class_code "u"; tss_id "TSS419";
supercont1.1004	Cufflinks	exon	51181	51209	.	+	.	gene_id "XLOC_000340"; transcript_id "TCONS_00000568"; exon_number "1"; oId "CUFF.267.2"; class_code "u"; tss_id "TSS438";
supercont1.1004	Cufflinks	exon	52339	52419	.	+	.	gene_id "XLOC_000340"; transcript_id "TCONS_00000568"; exon_number "2"; oId "CUFF.267.2"; class_code "u"; tss_id "TSS438";
supercont1.1004	Cufflinks	exon	52487	52821	.	+	.	gene_id "XLOC_000340"; transcript_id "TCONS_00000568"; exon_number "3"; oId "CUFF.267.2"; class_code "u"; tss_id "TSS438";
supercont1.101	Cufflinks	exon	218722	219068	.	+	.	gene_id "XLOC_000383"; transcript_id "TCONS_00000637"; exon_number "1"; oId "CUFF.298.1"; class_code "u"; tss_id "TSS494";
supercont1.101	Cufflinks	exon	219208	219302	.	+	.	gene_id "XLOC_000383"; transcript_id "TCONS_00000637"; exon_number "2"; oId "CUFF.298.1"; class_code "u"; tss_id "TSS494";
supercont1.101	Cufflinks	exon	1759932	1760287	.	-	.	gene_id "XLOC_000411"; transcript_id "TCONS_00000707"; exon_number "1"; oId "CUFF.331.1"; class_code "u"; tss_id "TSS545";
supercont1.101	Cufflinks	exon	1760351	1760429	.	-	.	gene_id "XLOC_000411"; transcript_id "TCONS_00000707"; exon_number "2"; oId "CUFF.331.1"; class_code "u"; tss_id "TSS545";
supercont1.101	Cufflinks	exon	942228	942448	.	.	.	gene_id "XLOC_000417"; transcript_id "TCONS_00000713"; exon_number "1"; oId "CUFF.307.1"; class_code "u"; tss_id "TSS551";
supercont1.101	Cufflinks	exon	1034483	1034970	.	.	.	gene_id "XLOC_000420"; transcript_id "TCONS_00000716"; exon_number "1"; oId "CUFF.316.1"; class_code "u"; tss_id "TSS554";
supercont1.101	Cufflinks	exon	1205299	1205633	.	.	.	gene_id "XLOC_000423"; transcript_id "TCONS_00000719"; exon_number "1"; oId "CUFF.320.1"; class_code "u"; tss_id "TSS557";
supercont1.101	Cufflinks	exon	1418196	1418537	.	.	.	gene_id "XLOC_000424"; transcript_id "TCONS_00000720"; exon_number "1"; oId "CUFF.322.1"; class_code "u"; tss_id "TSS558";
supercont1.101	Cufflinks	exon	1786345	1786555	.	.	.	gene_id "XLOC_000425"; transcript_id "TCONS_00000721"; exon_number "1"; oId "CUFF.332.1"; class_code "u"; tss_id "TSS559";
supercont1.1012	Cufflinks	exon	176146	177969	.	.	.	gene_id "XLOC_000439"; transcript_id "TCONS_00000740"; exon_number "1"; oId "CUFF.343.1"; class_code "u"; tss_id "TSS576";
supercont1.1013	Cufflinks	exon	80606	80900	.	.	.	gene_id "XLOC_000441"; transcript_id "TCONS_00000742"; exon_number "1"; oId "CUFF.345.1"; class_code "u"; tss_id "TSS578";
supercont1.1013	Cufflinks	exon	246045	247028	.	.	.	gene_id "XLOC_000442"; transcript_id "TCONS_00000743"; exon_number "1"; oId "CUFF.346.1"; class_code "u"; tss_id "TSS579";
supercont1.1016	Cufflinks	exon	128445	128721	.	.	.	gene_id "XLOC_000461"; transcript_id "TCONS_00000780"; exon_number "1"; oId "CUFF.359.1"; class_code "u"; tss_id "TSS609";
supercont1.1018	Cufflinks	exon	201475	201846	.	.	.	gene_id "XLOC_000468"; transcript_id "TCONS_00000793"; exon_number "1"; oId "CUFF.368.1"; class_code "u"; tss_id "TSS619";
supercont1.1019	Cufflinks	exon	239146	239358	.	.	.	gene_id "XLOC_000484"; transcript_id "TCONS_00000820"; exon_number "1"; oId "CUFF.378.1"; class_code "u"; tss_id "TSS640";
supercont1.102	Cufflinks	exon	748114	748668	.	-	.	gene_id "XLOC_000643"; transcript_id "TCONS_00000996"; exon_number "1"; oId "CUFF.384.4"; class_code "u"; tss_id "TSS810";
supercont1.102	Cufflinks	exon	750843	751076	.	-	.	gene_id "XLOC_000643"; transcript_id "TCONS_00000996"; exon_number "2"; oId "CUFF.384.4"; class_code "u"; tss_id "TSS810";
supercont1.102	Cufflinks	exon	748114	748698	.	-	.	gene_id "XLOC_000643"; transcript_id "TCONS_00000995"; exon_number "1"; oId "CUFF.384.3"; class_code "u"; tss_id "TSS810";
supercont1.102	Cufflinks	exon	750855	751076	.	-	.	gene_id "XLOC_000643"; transcript_id "TCONS_00000995"; exon_number "2"; oId "CUFF.384.3"; class_code "u"; tss_id "TSS810";
supercont1.102	Cufflinks	exon	748114	748404	.	-	.	gene_id "XLOC_000643"; transcript_id "TCONS_00000994"; exon_number "1"; oId "CUFF.384.2"; class_code "u"; tss_id "TSS810";
supercont1.102	Cufflinks	exon	750843	751076	.	-	.	gene_id "XLOC_000643"; transcript_id "TCONS_00000994"; exon_number "2"; oId "CUFF.384.2"; class_code "u"; tss_id "TSS810";
supercont1.102	Cufflinks	exon	1352578	1352841	.	.	.	gene_id "XLOC_000664"; transcript_id "TCONS_00001096"; exon_number "1"; oId "CUFF.392.1"; class_code "u"; tss_id "TSS863";
supercont1.102	Cufflinks	exon	1445953	1446161	.	.	.	gene_id "XLOC_000666"; transcript_id "TCONS_00001098"; exon_number "1"; oId "CUFF.397.1"; class_code "u"; tss_id "TSS865";
supercont1.102	Cufflinks	exon	2001606	2001818	.	.	.	gene_id "XLOC_000675"; transcript_id "TCONS_00001107"; exon_number "1"; oId "CUFF.415.1"; class_code "u"; tss_id "TSS874";
supercont1.102	Cufflinks	exon	2182412	2182723	.	.	.	gene_id "XLOC_000678"; transcript_id "TCONS_00001110"; exon_number "1"; oId "CUFF.421.1"; class_code "u"; tss_id "TSS877";
supercont1.102	Cufflinks	exon	2253256	2253471	.	.	.	gene_id "XLOC_000679"; transcript_id "TCONS_00001111"; exon_number "1"; oId "CUFF.423.1"; class_code "u"; tss_id "TSS878";
supercont1.102	Cufflinks	exon	2253551	2253826	.	.	.	gene_id "XLOC_000680"; transcript_id "TCONS_00001112"; exon_number "1"; oId "CUFF.424.1"; class_code "u"; tss_id "TSS879";
supercont1.102	Cufflinks	exon	2347932	2348166	.	.	.	gene_id "XLOC_000681"; transcript_id "TCONS_00001113"; exon_number "1"; oId "CUFF.428.1"; class_code "u"; tss_id "TSS880";
supercont1.102	Cufflinks	exon	2572412	2572781	.	.	.	gene_id "XLOC_000682"; transcript_id "TCONS_00001114"; exon_number "1"; oId "CUFF.430.1"; class_code "u"; tss_id "TSS881";
supercont1.1020	Cufflinks	exon	291125	291429	.	+	.	gene_id "XLOC_000689"; transcript_id "TCONS_00001125"; exon_number "1"; oId "CUFF.444.1"; class_code "u"; tss_id "TSS891";
supercont1.1020	Cufflinks	exon	292129	292355	.	+	.	gene_id "XLOC_000689"; transcript_id "TCONS_00001125"; exon_number "2"; oId "CUFF.444.1"; class_code "u"; tss_id "TSS891";
supercont1.1020	Cufflinks	exon	291192	291438	.	+	.	gene_id "XLOC_000689"; transcript_id "TCONS_00001126"; exon_number "1"; oId "CUFF.444.2"; class_code "u"; tss_id "TSS891";
supercont1.1020	Cufflinks	exon	292129	292355	.	+	.	gene_id "XLOC_000689"; transcript_id "TCONS_00001126"; exon_number "2"; oId "CUFF.444.2"; class_code "u"; tss_id "TSS891";
supercont1.1020	Cufflinks	exon	291544	291576	.	+	.	gene_id "XLOC_000689"; transcript_id "TCONS_00001127"; exon_number "1"; oId "CUFF.444.3"; class_code "u"; tss_id "TSS892";
supercont1.1020	Cufflinks	exon	292129	292355	.	+	.	gene_id "XLOC_000689"; transcript_id "TCONS_00001127"; exon_number "2"; oId "CUFF.444.3"; class_code "u"; tss_id "TSS892";
supercont1.1020	Cufflinks	exon	65732	65958	.	-	.	gene_id "XLOC_000690"; transcript_id "TCONS_00001129"; exon_number "1"; oId "CUFF.435.1"; class_code "u"; tss_id "TSS894";
supercont1.1020	Cufflinks	exon	82834	82920	.	-	.	gene_id "XLOC_000690"; transcript_id "TCONS_00001129"; exon_number "2"; oId "CUFF.435.1"; class_code "u"; tss_id "TSS894";
supercont1.1020	Cufflinks	exon	121251	121531	.	-	.	gene_id "XLOC_000691"; transcript_id "TCONS_00001134"; exon_number "1"; oId "CUFF.440.1"; class_code "u"; tss_id "TSS896";
supercont1.1023	Cufflinks	exon	244456	244668	.	+	.	gene_id "XLOC_000700"; transcript_id "TCONS_00001159"; exon_number "1"; oId "CUFF.447.1"; class_code "u"; tss_id "TSS914";
supercont1.1023	Cufflinks	exon	256631	256910	.	+	.	gene_id "XLOC_000700"; transcript_id "TCONS_00001159"; exon_number "2"; oId "CUFF.447.1"; class_code "u"; tss_id "TSS914";
supercont1.1023	Cufflinks	exon	244529	244555	.	+	.	gene_id "XLOC_000700"; transcript_id "TCONS_00001162"; exon_number "1"; oId "CUFF.447.4"; class_code "u"; tss_id "TSS914";
supercont1.1023	Cufflinks	exon	256631	256910	.	+	.	gene_id "XLOC_000700"; transcript_id "TCONS_00001162"; exon_number "2"; oId "CUFF.447.4"; class_code "u"; tss_id "TSS914";
supercont1.1023	Cufflinks	exon	244529	244664	.	+	.	gene_id "XLOC_000700"; transcript_id "TCONS_00001161"; exon_number "1"; oId "CUFF.447.3"; class_code "u"; tss_id "TSS914";
supercont1.1023	Cufflinks	exon	256631	256910	.	+	.	gene_id "XLOC_000700"; transcript_id "TCONS_00001161"; exon_number "2"; oId "CUFF.447.3"; class_code "u"; tss_id "TSS914";
supercont1.1024	Cufflinks	exon	38187	38489	.	.	.	gene_id "XLOC_000704"; transcript_id "TCONS_00001172"; exon_number "1"; oId "CUFF.449.1"; class_code "u"; tss_id "TSS919";
supercont1.1027	Cufflinks	exon	64330	66313	.	+	.	gene_id "XLOC_000720"; transcript_id "TCONS_00001202"; exon_number "1"; oId "CUFF.465.2"; class_code "u"; tss_id "TSS940";
supercont1.1027	Cufflinks	exon	154387	154426	.	+	.	gene_id "XLOC_000720"; transcript_id "TCONS_00001202"; exon_number "2"; oId "CUFF.465.2"; class_code "u"; tss_id "TSS940";
supercont1.1027	Cufflinks	exon	261278	261482	.	.	.	gene_id "XLOC_000723"; transcript_id "TCONS_00001205"; exon_number "1"; oId "CUFF.466.1"; class_code "u"; tss_id "TSS943";
supercont1.1029	Cufflinks	exon	97500	97507	.	-	.	gene_id "XLOC_000735"; transcript_id "TCONS_00001225"; exon_number "1"; oId "CUFF.475.1"; class_code "u"; tss_id "TSS961";
supercont1.1029	Cufflinks	exon	112716	113005	.	-	.	gene_id "XLOC_000735"; transcript_id "TCONS_00001225"; exon_number "2"; oId "CUFF.475.1"; class_code "u"; tss_id "TSS961";
supercont1.103	Cufflinks	exon	206656	206821	.	+	.	gene_id "XLOC_000740"; transcript_id "TCONS_00001232"; exon_number "1"; oId "CUFF.486.1"; class_code "u"; tss_id "TSS967";
supercont1.103	Cufflinks	exon	206887	207908	.	+	.	gene_id "XLOC_000740"; transcript_id "TCONS_00001232"; exon_number "2"; oId "CUFF.486.1"; class_code "u"; tss_id "TSS967";
supercont1.103	Cufflinks	exon	118462	118731	.	-	.	gene_id "XLOC_000743"; transcript_id "TCONS_00001235"; exon_number "1"; oId "CUFF.481.2"; class_code "u"; tss_id "TSS970";
supercont1.103	Cufflinks	exon	118827	118897	.	-	.	gene_id "XLOC_000743"; transcript_id "TCONS_00001235"; exon_number "2"; oId "CUFF.481.2"; class_code "u"; tss_id "TSS970";
supercont1.103	Cufflinks	exon	118964	119099	.	-	.	gene_id "XLOC_000743"; transcript_id "TCONS_00001235"; exon_number "3"; oId "CUFF.481.2"; class_code "u"; tss_id "TSS970";
supercont1.103	Cufflinks	exon	4474	4687	.	.	.	gene_id "XLOC_000749"; transcript_id "TCONS_00001246"; exon_number "1"; oId "CUFF.479.1"; class_code "u"; tss_id "TSS976";
supercont1.103	Cufflinks	exon	597653	597858	.	.	.	gene_id "XLOC_000755"; transcript_id "TCONS_00001252"; exon_number "1"; oId "CUFF.489.1"; class_code "u"; tss_id "TSS982";
supercont1.103	Cufflinks	exon	1067793	1068116	.	.	.	gene_id "XLOC_000756"; transcript_id "TCONS_00001253"; exon_number "1"; oId "CUFF.490.1"; class_code "u"; tss_id "TSS983";
supercont1.103	Cufflinks	exon	2520609	2525354	.	.	.	gene_id "XLOC_000760"; transcript_id "TCONS_00001257"; exon_number "1"; oId "CUFF.495.1"; class_code "u"; tss_id "TSS987";
supercont1.1030	Cufflinks	exon	206105	206642	.	.	.	gene_id "XLOC_000765"; transcript_id "TCONS_00001266"; exon_number "1"; oId "CUFF.499.1"; class_code "u"; tss_id "TSS994";
supercont1.1037	Cufflinks	exon	92872	93184	.	.	.	gene_id "XLOC_000804"; transcript_id "TCONS_00001338"; exon_number "1"; oId "CUFF.523.1"; class_code "u"; tss_id "TSS1046";
supercont1.1037	Cufflinks	exon	102928	103443	.	.	.	gene_id "XLOC_000805"; transcript_id "TCONS_00001339"; exon_number "1"; oId "CUFF.524.1"; class_code "u"; tss_id "TSS1047";
supercont1.1037	Cufflinks	exon	128202	128878	.	.	.	gene_id "XLOC_000807"; transcript_id "TCONS_00001341"; exon_number "1"; oId "CUFF.526.1"; class_code "u"; tss_id "TSS1049";
supercont1.104	Cufflinks	exon	141025	141366	.	.	.	gene_id "XLOC_000835"; transcript_id "TCONS_00001426"; exon_number "1"; oId "CUFF.542.1"; class_code "u"; tss_id "TSS1099";
supercont1.1040	Cufflinks	exon	114831	115412	.	.	.	gene_id "XLOC_000845"; transcript_id "TCONS_00001436"; exon_number "1"; oId "CUFF.571.1"; class_code "u"; tss_id "TSS1109";
supercont1.1046	Cufflinks	exon	116854	117357	.	-	.	gene_id "XLOC_000881"; transcript_id "TCONS_00001493"; exon_number "1"; oId "CUFF.598.1"; class_code "u"; tss_id "TSS1157";
supercont1.1046	Cufflinks	exon	117476	117685	.	-	.	gene_id "XLOC_000881"; transcript_id "TCONS_00001493"; exon_number "2"; oId "CUFF.598.1"; class_code "u"; tss_id "TSS1157";
supercont1.1046	Cufflinks	exon	164774	165288	.	.	.	gene_id "XLOC_000884"; transcript_id "TCONS_00001498"; exon_number "1"; oId "CUFF.599.1"; class_code "u"; tss_id "TSS1161";
supercont1.1047	Cufflinks	exon	62457	62631	.	-	.	gene_id "XLOC_000891"; transcript_id "TCONS_00001513"; exon_number "1"; oId "CUFF.612.1"; class_code "u"; tss_id "TSS1174";
supercont1.1047	Cufflinks	exon	62688	62854	.	-	.	gene_id "XLOC_000891"; transcript_id "TCONS_00001513"; exon_number "2"; oId "CUFF.612.1"; class_code "u"; tss_id "TSS1174";
supercont1.1047	Cufflinks	exon	62910	63032	.	-	.	gene_id "XLOC_000891"; transcript_id "TCONS_00001513"; exon_number "3"; oId "CUFF.612.1"; class_code "u"; tss_id "TSS1174";
supercont1.1047	Cufflinks	exon	199901	199922	.	-	.	gene_id "XLOC_000896"; transcript_id "TCONS_00001522"; exon_number "1"; oId "CUFF.617.2"; class_code "u"; tss_id "TSS1180";
supercont1.1047	Cufflinks	exon	201085	201344	.	-	.	gene_id "XLOC_000896"; transcript_id "TCONS_00001522"; exon_number "2"; oId "CUFF.617.2"; class_code "u"; tss_id "TSS1180";
supercont1.105	Cufflinks	exon	1966167	1966400	.	.	.	gene_id "XLOC_000966"; transcript_id "TCONS_00001662"; exon_number "1"; oId "CUFF.670.1"; class_code "u"; tss_id "TSS1287";
supercont1.1050	Cufflinks	exon	7055	7353	.	.	.	gene_id "XLOC_000980"; transcript_id "TCONS_00001684"; exon_number "1"; oId "CUFF.682.1"; class_code "u"; tss_id "TSS1306";
supercont1.1054	Cufflinks	exon	97112	97728	.	.	.	gene_id "XLOC_001014"; transcript_id "TCONS_00001748"; exon_number "1"; oId "CUFF.725.1"; class_code "u"; tss_id "TSS1355";
supercont1.1056	Cufflinks	exon	244201	244320	.	+	.	gene_id "XLOC_001018"; transcript_id "TCONS_00001760"; exon_number "1"; oId "CUFF.734.3"; class_code "u"; tss_id "TSS1360";
supercont1.1056	Cufflinks	exon	246564	246729	.	+	.	gene_id "XLOC_001018"; transcript_id "TCONS_00001760"; exon_number "2"; oId "CUFF.734.3"; class_code "u"; tss_id "TSS1360";
supercont1.1056	Cufflinks	exon	261599	261751	.	+	.	gene_id "XLOC_001018"; transcript_id "TCONS_00001760"; exon_number "3"; oId "CUFF.734.3"; class_code "u"; tss_id "TSS1360";
supercont1.1056	Cufflinks	exon	244201	244327	.	+	.	gene_id "XLOC_001018"; transcript_id "TCONS_00001761"; exon_number "1"; oId "CUFF.734.4"; class_code "u"; tss_id "TSS1360";
supercont1.1056	Cufflinks	exon	246564	246630	.	+	.	gene_id "XLOC_001018"; transcript_id "TCONS_00001761"; exon_number "2"; oId "CUFF.734.4"; class_code "u"; tss_id "TSS1360";
supercont1.1056	Cufflinks	exon	261599	261751	.	+	.	gene_id "XLOC_001018"; transcript_id "TCONS_00001761"; exon_number "3"; oId "CUFF.734.4"; class_code "u"; tss_id "TSS1360";
supercont1.1056	Cufflinks	exon	244201	244320	.	+	.	gene_id "XLOC_001018"; transcript_id "TCONS_00001759"; exon_number "1"; oId "CUFF.734.2"; class_code "u"; tss_id "TSS1360";
supercont1.1056	Cufflinks	exon	261599	261751	.	+	.	gene_id "XLOC_001018"; transcript_id "TCONS_00001759"; exon_number "2"; oId "CUFF.734.2"; class_code "u"; tss_id "TSS1360";
supercont1.1056	Cufflinks	exon	244201	244320	.	+	.	gene_id "XLOC_001018"; transcript_id "TCONS_00001758"; exon_number "1"; oId "CUFF.734.1"; class_code "u"; tss_id "TSS1360";
supercont1.1056	Cufflinks	exon	246564	246630	.	+	.	gene_id "XLOC_001018"; transcript_id "TCONS_00001758"; exon_number "2"; oId "CUFF.734.1"; class_code "u"; tss_id "TSS1360";
supercont1.1056	Cufflinks	exon	261599	261751	.	+	.	gene_id "XLOC_001018"; transcript_id "TCONS_00001758"; exon_number "3"; oId "CUFF.734.1"; class_code "u"; tss_id "TSS1360";
supercont1.1056	Cufflinks	exon	226208	226455	.	.	.	gene_id "XLOC_001023"; transcript_id "TCONS_00001771"; exon_number "1"; oId "CUFF.731.1"; class_code "u"; tss_id "TSS1367";
supercont1.1057	Cufflinks	exon	33475	33740	.	-	.	gene_id "XLOC_001035"; transcript_id "TCONS_00001793"; exon_number "1"; oId "CUFF.745.1"; class_code "u"; tss_id "TSS1381";
supercont1.1059	Cufflinks	exon	159799	160590	.	+	.	gene_id "XLOC_001052"; transcript_id "TCONS_00001813"; exon_number "1"; oId "CUFF.760.2"; class_code "u"; tss_id "TSS1399";
supercont1.1059	Cufflinks	exon	210442	210460	.	+	.	gene_id "XLOC_001052"; transcript_id "TCONS_00001813"; exon_number "2"; oId "CUFF.760.2"; class_code "u"; tss_id "TSS1399";
supercont1.1059	Cufflinks	exon	104489	104802	.	.	.	gene_id "XLOC_001056"; transcript_id "TCONS_00001817"; exon_number "1"; oId "CUFF.759.1"; class_code "u"; tss_id "TSS1403";
supercont1.1059	Cufflinks	exon	259474	259729	.	.	.	gene_id "XLOC_001058"; transcript_id "TCONS_00001819"; exon_number "1"; oId "CUFF.762.1"; class_code "u"; tss_id "TSS1405";
supercont1.106	Cufflinks	exon	2488282	2488529	.	-	.	gene_id "XLOC_001100"; transcript_id "TCONS_00001918"; exon_number "1"; oId "CUFF.812.1"; class_code "u"; tss_id "TSS1478";
supercont1.106	Cufflinks	exon	2488605	2488724	.	-	.	gene_id "XLOC_001100"; transcript_id "TCONS_00001918"; exon_number "2"; oId "CUFF.812.1"; class_code "u"; tss_id "TSS1478";
supercont1.106	Cufflinks	exon	834340	834601	.	.	.	gene_id "XLOC_001103"; transcript_id "TCONS_00001923"; exon_number "1"; oId "CUFF.785.1"; class_code "u"; tss_id "TSS1482";
supercont1.106	Cufflinks	exon	1997408	1997632	.	.	.	gene_id "XLOC_001108"; transcript_id "TCONS_00001928"; exon_number "1"; oId "CUFF.797.1"; class_code "u"; tss_id "TSS1487";
supercont1.106	Cufflinks	exon	2040183	2040397	.	.	.	gene_id "XLOC_001109"; transcript_id "TCONS_00001929"; exon_number "1"; oId "CUFF.800.1"; class_code "u"; tss_id "TSS1488";
supercont1.1060	Cufflinks	exon	11270	11366	.	-	.	gene_id "XLOC_001110"; transcript_id "TCONS_00001930"; exon_number "1"; oId "CUFF.816.1"; class_code "u"; tss_id "TSS1489";
supercont1.1060	Cufflinks	exon	158738	159578	.	-	.	gene_id "XLOC_001110"; transcript_id "TCONS_00001930"; exon_number "2"; oId "CUFF.816.1"; class_code "u"; tss_id "TSS1489";
supercont1.1061	Cufflinks	exon	48499	48716	.	.	.	gene_id "XLOC_001115"; transcript_id "TCONS_00001952"; exon_number "1"; oId "CUFF.819.1"; class_code "u"; tss_id "TSS1502";
supercont1.1064	Cufflinks	exon	294497	294852	.	+	.	gene_id "XLOC_001119"; transcript_id "TCONS_00001960"; exon_number "1"; oId "CUFF.832.1"; class_code "u"; tss_id "TSS1509";
supercont1.1064	Cufflinks	exon	296266	296291	.	+	.	gene_id "XLOC_001119"; transcript_id "TCONS_00001960"; exon_number "2"; oId "CUFF.832.1"; class_code "u"; tss_id "TSS1509";
supercont1.1064	Cufflinks	exon	9132	9321	.	-	.	gene_id "XLOC_001120"; transcript_id "TCONS_00001961"; exon_number "1"; oId "CUFF.824.1"; class_code "u"; tss_id "TSS1510";
supercont1.1064	Cufflinks	exon	10012	10103	.	-	.	gene_id "XLOC_001120"; transcript_id "TCONS_00001961"; exon_number "2"; oId "CUFF.824.1"; class_code "u"; tss_id "TSS1510";
supercont1.1064	Cufflinks	exon	91199	91575	.	.	.	gene_id "XLOC_001125"; transcript_id "TCONS_00001979"; exon_number "1"; oId "CUFF.825.1"; class_code "u"; tss_id "TSS1522";
supercont1.1064	Cufflinks	exon	91776	92130	.	.	.	gene_id "XLOC_001126"; transcript_id "TCONS_00001980"; exon_number "1"; oId "CUFF.826.1"; class_code "u"; tss_id "TSS1523";
supercont1.1068	Cufflinks	exon	235244	236872	.	.	.	gene_id "XLOC_001164"; transcript_id "TCONS_00002038"; exon_number "1"; oId "CUFF.863.1"; class_code "u"; tss_id "TSS1570";
supercont1.107	Cufflinks	exon	2088556	2088660	.	+	.	gene_id "XLOC_001189"; transcript_id "TCONS_00002108"; exon_number "1"; oId "CUFF.909.1"; class_code "u"; tss_id "TSS1617";
supercont1.107	Cufflinks	exon	2088764	2089225	.	+	.	gene_id "XLOC_001189"; transcript_id "TCONS_00002108"; exon_number "2"; oId "CUFF.909.1"; class_code "u"; tss_id "TSS1617";
supercont1.107	Cufflinks	exon	2091086	2091420	.	+	.	gene_id "XLOC_001190"; transcript_id "TCONS_00002109"; exon_number "1"; oId "CUFF.910.1"; class_code "u"; tss_id "TSS1618";
supercont1.107	Cufflinks	exon	2091485	2091687	.	+	.	gene_id "XLOC_001190"; transcript_id "TCONS_00002109"; exon_number "2"; oId "CUFF.910.1"; class_code "u"; tss_id "TSS1618";
supercont1.107	Cufflinks	exon	647055	647669	.	.	.	gene_id "XLOC_001218"; transcript_id "TCONS_00002190"; exon_number "1"; oId "CUFF.886.1"; class_code "u"; tss_id "TSS1672";
supercont1.107	Cufflinks	exon	883767	884081	.	.	.	gene_id "XLOC_001221"; transcript_id "TCONS_00002193"; exon_number "1"; oId "CUFF.891.1"; class_code "u"; tss_id "TSS1675";
supercont1.1070	Cufflinks	exon	152236	152494	.	+	.	gene_id "XLOC_001234"; transcript_id "TCONS_00002209"; exon_number "1"; oId "CUFF.930.4"; class_code "u"; tss_id "TSS1688";
supercont1.1070	Cufflinks	exon	152994	153201	.	+	.	gene_id "XLOC_001234"; transcript_id "TCONS_00002209"; exon_number "2"; oId "CUFF.930.4"; class_code "u"; tss_id "TSS1688";
supercont1.1070	Cufflinks	exon	112217	112735	.	-	.	gene_id "XLOC_001236"; transcript_id "TCONS_00002218"; exon_number "1"; oId "CUFF.926.4"; class_code "u"; tss_id "TSS1692";
supercont1.1070	Cufflinks	exon	119142	119463	.	-	.	gene_id "XLOC_001236"; transcript_id "TCONS_00002218"; exon_number "2"; oId "CUFF.926.4"; class_code "u"; tss_id "TSS1692";
supercont1.1070	Cufflinks	exon	144567	145182	.	-	.	gene_id "XLOC_001236"; transcript_id "TCONS_00002218"; exon_number "3"; oId "CUFF.926.4"; class_code "u"; tss_id "TSS1692";
supercont1.1070	Cufflinks	exon	112217	112788	.	-	.	gene_id "XLOC_001236"; transcript_id "TCONS_00002216"; exon_number "1"; oId "CUFF.926.2"; class_code "u"; tss_id "TSS1692";
supercont1.1070	Cufflinks	exon	119184	119463	.	-	.	gene_id "XLOC_001236"; transcript_id "TCONS_00002216"; exon_number "2"; oId "CUFF.926.2"; class_code "u"; tss_id "TSS1692";
supercont1.1070	Cufflinks	exon	144567	145182	.	-	.	gene_id "XLOC_001236"; transcript_id "TCONS_00002216"; exon_number "3"; oId "CUFF.926.2"; class_code "u"; tss_id "TSS1692";
supercont1.1070	Cufflinks	exon	112217	112788	.	-	.	gene_id "XLOC_001236"; transcript_id "TCONS_00002215"; exon_number "1"; oId "CUFF.926.1"; class_code "u"; tss_id "TSS1692";
supercont1.1070	Cufflinks	exon	119142	119463	.	-	.	gene_id "XLOC_001236"; transcript_id "TCONS_00002215"; exon_number "2"; oId "CUFF.926.1"; class_code "u"; tss_id "TSS1692";
supercont1.1070	Cufflinks	exon	144567	145182	.	-	.	gene_id "XLOC_001236"; transcript_id "TCONS_00002215"; exon_number "3"; oId "CUFF.926.1"; class_code "u"; tss_id "TSS1692";
supercont1.1070	Cufflinks	exon	214685	214976	.	.	.	gene_id "XLOC_001243"; transcript_id "TCONS_00002226"; exon_number "1"; oId "CUFF.933.1"; class_code "u"; tss_id "TSS1699";
supercont1.1070	Cufflinks	exon	215028	216238	.	.	.	gene_id "XLOC_001244"; transcript_id "TCONS_00002227"; exon_number "1"; oId "CUFF.934.1"; class_code "u"; tss_id "TSS1700";
supercont1.1075	Cufflinks	exon	233117	233485	.	.	.	gene_id "XLOC_001268"; transcript_id "TCONS_00002262"; exon_number "1"; oId "CUFF.956.1"; class_code "u"; tss_id "TSS1733";
supercont1.108	Cufflinks	exon	1546268	1546470	.	+	.	gene_id "XLOC_001291"; transcript_id "TCONS_00002289"; exon_number "1"; oId "CUFF.984.1"; class_code "u"; tss_id "TSS1760";
supercont1.108	Cufflinks	exon	1546529	1546631	.	+	.	gene_id "XLOC_001291"; transcript_id "TCONS_00002289"; exon_number "2"; oId "CUFF.984.1"; class_code "u"; tss_id "TSS1760";
supercont1.108	Cufflinks	exon	1546704	1546939	.	+	.	gene_id "XLOC_001291"; transcript_id "TCONS_00002289"; exon_number "3"; oId "CUFF.984.1"; class_code "u"; tss_id "TSS1760";
supercont1.108	Cufflinks	exon	2226682	2227264	.	+	.	gene_id "XLOC_001298"; transcript_id "TCONS_00002302"; exon_number "1"; oId "CUFF.1003.2"; class_code "u"; tss_id "TSS1771";
supercont1.108	Cufflinks	exon	2249924	2249984	.	+	.	gene_id "XLOC_001298"; transcript_id "TCONS_00002302"; exon_number "2"; oId "CUFF.1003.2"; class_code "u"; tss_id "TSS1771";
supercont1.108	Cufflinks	exon	2333335	2333758	.	+	.	gene_id "XLOC_001299"; transcript_id "TCONS_00002309"; exon_number "1"; oId "CUFF.1007.1"; class_code "u"; tss_id "TSS1774";
supercont1.108	Cufflinks	exon	2333837	2333915	.	+	.	gene_id "XLOC_001299"; transcript_id "TCONS_00002309"; exon_number "2"; oId "CUFF.1007.1"; class_code "u"; tss_id "TSS1774";
supercont1.108	Cufflinks	exon	1986384	1987143	.	.	.	gene_id "XLOC_001332"; transcript_id "TCONS_00002394"; exon_number "1"; oId "CUFF.998.1"; class_code "u"; tss_id "TSS1824";
supercont1.108	Cufflinks	exon	2250057	2250309	.	.	.	gene_id "XLOC_001333"; transcript_id "TCONS_00002395"; exon_number "1"; oId "CUFF.1004.1"; class_code "u"; tss_id "TSS1825";
supercont1.108	Cufflinks	exon	2353163	2354398	.	.	.	gene_id "XLOC_001336"; transcript_id "TCONS_00002398"; exon_number "1"; oId "CUFF.1008.1"; class_code "u"; tss_id "TSS1828";
supercont1.1082	Cufflinks	exon	79942	80288	.	.	.	gene_id "XLOC_001350"; transcript_id "TCONS_00002422"; exon_number "1"; oId "CUFF.1025.1"; class_code "u"; tss_id "TSS1847";
supercont1.1084	Cufflinks	exon	233290	234504	.	-	.	gene_id "XLOC_001362"; transcript_id "TCONS_00002437"; exon_number "1"; oId "CUFF.1044.1"; class_code "u"; tss_id "TSS1861";
supercont1.1084	Cufflinks	exon	234582	234631	.	-	.	gene_id "XLOC_001362"; transcript_id "TCONS_00002437"; exon_number "2"; oId "CUFF.1044.1"; class_code "u"; tss_id "TSS1861";
supercont1.1084	Cufflinks	exon	236488	236727	.	.	.	gene_id "XLOC_001364"; transcript_id "TCONS_00002441"; exon_number "1"; oId "CUFF.1045.1"; class_code "u"; tss_id "TSS1865";
supercont1.1085	Cufflinks	exon	20973	21231	.	-	.	gene_id "XLOC_001373"; transcript_id "TCONS_00002457"; exon_number "1"; oId "CUFF.1048.1"; class_code "u"; tss_id "TSS1879";
supercont1.1085	Cufflinks	exon	21330	21395	.	-	.	gene_id "XLOC_001373"; transcript_id "TCONS_00002457"; exon_number "2"; oId "CUFF.1048.1"; class_code "u"; tss_id "TSS1879";
supercont1.1086	Cufflinks	exon	97802	98135	.	-	.	gene_id "XLOC_001386"; transcript_id "TCONS_00002483"; exon_number "1"; oId "CUFF.1068.3"; class_code "u"; tss_id "TSS1897";
supercont1.1086	Cufflinks	exon	98418	98433	.	-	.	gene_id "XLOC_001386"; transcript_id "TCONS_00002483"; exon_number "2"; oId "CUFF.1068.3"; class_code "u"; tss_id "TSS1897";
supercont1.1089	Cufflinks	exon	59708	60132	.	.	.	gene_id "XLOC_001397"; transcript_id "TCONS_00002510"; exon_number "1"; oId "CUFF.1078.1"; class_code "u"; tss_id "TSS1914";
supercont1.109	Cufflinks	exon	961461	962376	.	+	.	gene_id "XLOC_001411"; transcript_id "TCONS_00002542"; exon_number "1"; oId "CUFF.1110.1"; class_code "u"; tss_id "TSS1939";
supercont1.109	Cufflinks	exon	961518	961821	.	+	.	gene_id "XLOC_001411"; transcript_id "TCONS_00002544"; exon_number "1"; oId "CUFF.1111.2"; class_code "u"; tss_id "TSS1939";
supercont1.109	Cufflinks	exon	962057	962254	.	+	.	gene_id "XLOC_001411"; transcript_id "TCONS_00002544"; exon_number "2"; oId "CUFF.1111.2"; class_code "u"; tss_id "TSS1939";
supercont1.109	Cufflinks	exon	1455887	1456026	.	+	.	gene_id "XLOC_001422"; transcript_id "TCONS_00002567"; exon_number "1"; oId "CUFF.1132.1"; class_code "u"; tss_id "TSS1956";
supercont1.109	Cufflinks	exon	1456092	1456165	.	+	.	gene_id "XLOC_001422"; transcript_id "TCONS_00002567"; exon_number "2"; oId "CUFF.1132.1"; class_code "u"; tss_id "TSS1956";
supercont1.109	Cufflinks	exon	1456222	1456284	.	+	.	gene_id "XLOC_001422"; transcript_id "TCONS_00002567"; exon_number "3"; oId "CUFF.1132.1"; class_code "u"; tss_id "TSS1956";
supercont1.109	Cufflinks	exon	307068	307686	.	.	.	gene_id "XLOC_001464"; transcript_id "TCONS_00002677"; exon_number "1"; oId "CUFF.1092.1"; class_code "u"; tss_id "TSS2024";
supercont1.109	Cufflinks	exon	1212758	1213453	.	.	.	gene_id "XLOC_001471"; transcript_id "TCONS_00002684"; exon_number "1"; oId "CUFF.1123.1"; class_code "u"; tss_id "TSS2031";
supercont1.109	Cufflinks	exon	1228686	1229185	.	.	.	gene_id "XLOC_001472"; transcript_id "TCONS_00002685"; exon_number "1"; oId "CUFF.1126.1"; class_code "u"; tss_id "TSS2032";
supercont1.109	Cufflinks	exon	1277645	1277846	.	.	.	gene_id "XLOC_001474"; transcript_id "TCONS_00002687"; exon_number "1"; oId "CUFF.1129.1"; class_code "u"; tss_id "TSS2034";
supercont1.109	Cufflinks	exon	2315554	2315856	.	.	.	gene_id "XLOC_001479"; transcript_id "TCONS_00002692"; exon_number "1"; oId "CUFF.1149.1"; class_code "u"; tss_id "TSS2039";
supercont1.1093	Cufflinks	exon	224400	224649	.	.	.	gene_id "XLOC_001495"; transcript_id "TCONS_00002736"; exon_number "1"; oId "CUFF.1166.1"; class_code "u"; tss_id "TSS2068";
supercont1.1094	Cufflinks	exon	164149	164279	.	+	.	gene_id "XLOC_001498"; transcript_id "TCONS_00002743"; exon_number "1"; oId "CUFF.1170.1"; class_code "u"; tss_id "TSS2075";
supercont1.1094	Cufflinks	exon	164341	164568	.	+	.	gene_id "XLOC_001498"; transcript_id "TCONS_00002743"; exon_number "2"; oId "CUFF.1170.1"; class_code "u"; tss_id "TSS2075";
supercont1.1094	Cufflinks	exon	202179	202705	.	+	.	gene_id "XLOC_001500"; transcript_id "TCONS_00002746"; exon_number "1"; oId "CUFF.1173.1"; class_code "u"; tss_id "TSS2078";
supercont1.1094	Cufflinks	exon	202777	203117	.	+	.	gene_id "XLOC_001500"; transcript_id "TCONS_00002746"; exon_number "2"; oId "CUFF.1173.1"; class_code "u"; tss_id "TSS2078";
supercont1.1094	Cufflinks	exon	163836	164081	.	.	.	gene_id "XLOC_001507"; transcript_id "TCONS_00002760"; exon_number "1"; oId "CUFF.1169.1"; class_code "u"; tss_id "TSS2091";
supercont1.1095	Cufflinks	exon	86170	87515	.	+	.	gene_id "XLOC_001513"; transcript_id "TCONS_00002766"; exon_number "1"; oId "CUFF.1184.1"; class_code "u"; tss_id "TSS2097";
supercont1.1095	Cufflinks	exon	86299	86603	.	+	.	gene_id "XLOC_001513"; transcript_id "TCONS_00002767"; exon_number "1"; oId "CUFF.1185.1"; class_code "u"; tss_id "TSS2098";
supercont1.1095	Cufflinks	exon	87073	87482	.	+	.	gene_id "XLOC_001513"; transcript_id "TCONS_00002767"; exon_number "2"; oId "CUFF.1185.1"; class_code "u"; tss_id "TSS2098";
supercont1.1097	Cufflinks	exon	9763	10188	.	.	.	gene_id "XLOC_001531"; transcript_id "TCONS_00002790"; exon_number "1"; oId "CUFF.1193.1"; class_code "u"; tss_id "TSS2119";
supercont1.1099	Cufflinks	exon	150222	150249	.	-	.	gene_id "XLOC_001535"; transcript_id "TCONS_00002796"; exon_number "1"; oId "CUFF.1198.1"; class_code "u"; tss_id "TSS2124";
supercont1.1099	Cufflinks	exon	151894	152092	.	-	.	gene_id "XLOC_001535"; transcript_id "TCONS_00002796"; exon_number "2"; oId "CUFF.1198.1"; class_code "u"; tss_id "TSS2124";
supercont1.1099	Cufflinks	exon	152402	152578	.	-	.	gene_id "XLOC_001535"; transcript_id "TCONS_00002796"; exon_number "3"; oId "CUFF.1198.1"; class_code "u"; tss_id "TSS2124";
supercont1.1099	Cufflinks	exon	150222	150249	.	-	.	gene_id "XLOC_001535"; transcript_id "TCONS_00002797"; exon_number "1"; oId "CUFF.1198.2"; class_code "u"; tss_id "TSS2124";
supercont1.1099	Cufflinks	exon	151894	152674	.	-	.	gene_id "XLOC_001535"; transcript_id "TCONS_00002797"; exon_number "2"; oId "CUFF.1198.2"; class_code "u"; tss_id "TSS2124";
supercont1.11	Cufflinks	exon	1601016	1601393	.	-	.	gene_id "XLOC_001562"; transcript_id "TCONS_00002894"; exon_number "1"; oId "CUFF.1210.1"; class_code "u"; tss_id "TSS2182";
supercont1.11	Cufflinks	exon	1601462	1601943	.	-	.	gene_id "XLOC_001562"; transcript_id "TCONS_00002894"; exon_number "2"; oId "CUFF.1210.1"; class_code "u"; tss_id "TSS2182";
supercont1.11	Cufflinks	exon	27391	27590	.	.	.	gene_id "XLOC_001576"; transcript_id "TCONS_00002928"; exon_number "1"; oId "CUFF.1200.1"; class_code "u"; tss_id "TSS2203";
supercont1.11	Cufflinks	exon	883043	883265	.	.	.	gene_id "XLOC_001578"; transcript_id "TCONS_00002930"; exon_number "1"; oId "CUFF.1205.1"; class_code "u"; tss_id "TSS2205";
supercont1.11	Cufflinks	exon	1442651	1455522	.	.	.	gene_id "XLOC_001580"; transcript_id "TCONS_00002932"; exon_number "1"; oId "CUFF.1208.1"; class_code "u"; tss_id "TSS2207";
supercont1.11	Cufflinks	exon	1502536	1502895	.	.	.	gene_id "XLOC_001581"; transcript_id "TCONS_00002933"; exon_number "1"; oId "CUFF.1209.1"; class_code "u"; tss_id "TSS2208";
supercont1.11	Cufflinks	exon	1959044	1959334	.	.	.	gene_id "XLOC_001584"; transcript_id "TCONS_00002936"; exon_number "1"; oId "CUFF.1214.1"; class_code "u"; tss_id "TSS2211";
supercont1.11	Cufflinks	exon	1959677	1959889	.	.	.	gene_id "XLOC_001585"; transcript_id "TCONS_00002937"; exon_number "1"; oId "CUFF.1215.1"; class_code "u"; tss_id "TSS2212";
supercont1.11	Cufflinks	exon	1961100	1961341	.	.	.	gene_id "XLOC_001587"; transcript_id "TCONS_00002939"; exon_number "1"; oId "CUFF.1217.1"; class_code "u"; tss_id "TSS2214";
supercont1.11	Cufflinks	exon	3578933	3579225	.	.	.	gene_id "XLOC_001598"; transcript_id "TCONS_00002950"; exon_number "1"; oId "CUFF.1238.1"; class_code "u"; tss_id "TSS2225";
supercont1.11	Cufflinks	exon	4390954	4391235	.	.	.	gene_id "XLOC_001604"; transcript_id "TCONS_00002956"; exon_number "1"; oId "CUFF.1268.1"; class_code "u"; tss_id "TSS2231";
supercont1.11	Cufflinks	exon	4517358	4517569	.	.	.	gene_id "XLOC_001606"; transcript_id "TCONS_00002958"; exon_number "1"; oId "CUFF.1270.1"; class_code "u"; tss_id "TSS2233";
supercont1.110	Cufflinks	exon	201129	201232	.	+	.	gene_id "XLOC_001609"; transcript_id "TCONS_00002965"; exon_number "1"; oId "CUFF.1275.3"; class_code "u"; tss_id "TSS2237";
supercont1.110	Cufflinks	exon	202305	202636	.	+	.	gene_id "XLOC_001609"; transcript_id "TCONS_00002965"; exon_number "2"; oId "CUFF.1275.3"; class_code "u"; tss_id "TSS2237";
supercont1.110	Cufflinks	exon	201129	201228	.	+	.	gene_id "XLOC_001609"; transcript_id "TCONS_00002968"; exon_number "1"; oId "CUFF.1275.6"; class_code "u"; tss_id "TSS2237";
supercont1.110	Cufflinks	exon	202305	202636	.	+	.	gene_id "XLOC_001609"; transcript_id "TCONS_00002968"; exon_number "2"; oId "CUFF.1275.6"; class_code "u"; tss_id "TSS2237";
supercont1.110	Cufflinks	exon	201129	201198	.	+	.	gene_id "XLOC_001609"; transcript_id "TCONS_00002964"; exon_number "1"; oId "CUFF.1275.2"; class_code "u"; tss_id "TSS2237";
supercont1.110	Cufflinks	exon	202305	202636	.	+	.	gene_id "XLOC_001609"; transcript_id "TCONS_00002964"; exon_number "2"; oId "CUFF.1275.2"; class_code "u"; tss_id "TSS2237";
supercont1.110	Cufflinks	exon	201129	201257	.	+	.	gene_id "XLOC_001609"; transcript_id "TCONS_00002963"; exon_number "1"; oId "CUFF.1275.1"; class_code "u"; tss_id "TSS2237";
supercont1.110	Cufflinks	exon	202305	202636	.	+	.	gene_id "XLOC_001609"; transcript_id "TCONS_00002963"; exon_number "2"; oId "CUFF.1275.1"; class_code "u"; tss_id "TSS2237";
supercont1.110	Cufflinks	exon	2444999	2446734	.	-	.	gene_id "XLOC_001640"; transcript_id "TCONS_00003038"; exon_number "1"; oId "CUFF.1314.1"; class_code "u"; tss_id "TSS2286";
supercont1.110	Cufflinks	exon	2446801	2447325	.	-	.	gene_id "XLOC_001640"; transcript_id "TCONS_00003038"; exon_number "2"; oId "CUFF.1314.1"; class_code "u"; tss_id "TSS2286";
supercont1.110	Cufflinks	exon	157239	157441	.	.	.	gene_id "XLOC_001642"; transcript_id "TCONS_00003040"; exon_number "1"; oId "CUFF.1273.1"; class_code "u"; tss_id "TSS2288";
supercont1.110	Cufflinks	exon	523805	524208	.	.	.	gene_id "XLOC_001645"; transcript_id "TCONS_00003043"; exon_number "1"; oId "CUFF.1279.1"; class_code "u"; tss_id "TSS2291";
supercont1.110	Cufflinks	exon	535766	536298	.	.	.	gene_id "XLOC_001646"; transcript_id "TCONS_00003044"; exon_number "1"; oId "CUFF.1280.1"; class_code "u"; tss_id "TSS2292";
supercont1.110	Cufflinks	exon	549354	549800	.	.	.	gene_id "XLOC_001647"; transcript_id "TCONS_00003045"; exon_number "1"; oId "CUFF.1281.1"; class_code "u"; tss_id "TSS2293";
supercont1.110	Cufflinks	exon	732525	732749	.	.	.	gene_id "XLOC_001648"; transcript_id "TCONS_00003046"; exon_number "1"; oId "CUFF.1283.1"; class_code "u"; tss_id "TSS2294";
supercont1.110	Cufflinks	exon	750552	751499	.	.	.	gene_id "XLOC_001649"; transcript_id "TCONS_00003047"; exon_number "1"; oId "CUFF.1284.1"; class_code "u"; tss_id "TSS2295";
supercont1.1100	Cufflinks	exon	218592	219800	.	.	.	gene_id "XLOC_001669"; transcript_id "TCONS_00003073"; exon_number "1"; oId "CUFF.1320.1"; class_code "u"; tss_id "TSS2317";
supercont1.1105	Cufflinks	exon	138601	138648	.	-	.	gene_id "XLOC_001697"; transcript_id "TCONS_00003120"; exon_number "1"; oId "CUFF.1346.1"; class_code "u"; tss_id "TSS2359";
supercont1.1105	Cufflinks	exon	138735	139234	.	-	.	gene_id "XLOC_001697"; transcript_id "TCONS_00003120"; exon_number "2"; oId "CUFF.1346.1"; class_code "u"; tss_id "TSS2359";
supercont1.111	Cufflinks	exon	1349056	1349361	.	+	.	gene_id "XLOC_001712"; transcript_id "TCONS_00003142"; exon_number "1"; oId "CUFF.1369.3"; class_code "u"; tss_id "TSS2376";
supercont1.111	Cufflinks	exon	1349639	1349831	.	+	.	gene_id "XLOC_001712"; transcript_id "TCONS_00003142"; exon_number "2"; oId "CUFF.1369.3"; class_code "u"; tss_id "TSS2376";
supercont1.111	Cufflinks	exon	1763721	1764150	.	+	.	gene_id "XLOC_001717"; transcript_id "TCONS_00003161"; exon_number "1"; oId "CUFF.1380.1"; class_code "u"; tss_id "TSS2387";
supercont1.111	Cufflinks	exon	917214	917476	.	.	.	gene_id "XLOC_001741"; transcript_id "TCONS_00003222"; exon_number "1"; oId "CUFF.1364.1"; class_code "u"; tss_id "TSS2426";
supercont1.1111	Cufflinks	exon	274207	274521	.	.	.	gene_id "XLOC_001766"; transcript_id "TCONS_00003253"; exon_number "1"; oId "CUFF.1412.1"; class_code "u"; tss_id "TSS2454";
supercont1.1111	Cufflinks	exon	274890	275097	.	.	.	gene_id "XLOC_001767"; transcript_id "TCONS_00003254"; exon_number "1"; oId "CUFF.1413.1"; class_code "u"; tss_id "TSS2455";
supercont1.1111	Cufflinks	exon	275640	275890	.	.	.	gene_id "XLOC_001768"; transcript_id "TCONS_00003255"; exon_number "1"; oId "CUFF.1414.1"; class_code "u"; tss_id "TSS2456";
supercont1.1113	Cufflinks	exon	78258	78477	.	.	.	gene_id "XLOC_001776"; transcript_id "TCONS_00003263"; exon_number "1"; oId "CUFF.1423.1"; class_code "u"; tss_id "TSS2464";
supercont1.1115	Cufflinks	exon	105724	105954	.	+	.	gene_id "XLOC_001778"; transcript_id "TCONS_00003267"; exon_number "1"; oId "CUFF.1430.1"; class_code "u"; tss_id "TSS2467";
supercont1.1115	Cufflinks	exon	69402	69920	.	.	.	gene_id "XLOC_001785"; transcript_id "TCONS_00003280"; exon_number "1"; oId "CUFF.1425.1"; class_code "u"; tss_id "TSS2477";
supercont1.1118	Cufflinks	exon	12377	14202	.	.	.	gene_id "XLOC_001806"; transcript_id "TCONS_00003320"; exon_number "1"; oId "CUFF.1457.1"; class_code "u"; tss_id "TSS2509";
supercont1.1118	Cufflinks	exon	14422	16613	.	.	.	gene_id "XLOC_001807"; transcript_id "TCONS_00003321"; exon_number "1"; oId "CUFF.1458.1"; class_code "u"; tss_id "TSS2510";
supercont1.1119	Cufflinks	exon	224568	224825	.	.	.	gene_id "XLOC_001823"; transcript_id "TCONS_00003339"; exon_number "1"; oId "CUFF.1475.1"; class_code "u"; tss_id "TSS2528";
supercont1.1119	Cufflinks	exon	243719	244266	.	.	.	gene_id "XLOC_001824"; transcript_id "TCONS_00003340"; exon_number "1"; oId "CUFF.1477.1"; class_code "u"; tss_id "TSS2529";
supercont1.1119	Cufflinks	exon	244999	245235	.	.	.	gene_id "XLOC_001825"; transcript_id "TCONS_00003341"; exon_number "1"; oId "CUFF.1478.1"; class_code "u"; tss_id "TSS2530";
supercont1.112	Cufflinks	exon	268991	276773	.	.	.	gene_id "XLOC_001870"; transcript_id "TCONS_00003417"; exon_number "1"; oId "CUFF.1492.1"; class_code "u"; tss_id "TSS2590";
supercont1.112	Cufflinks	exon	718243	718637	.	.	.	gene_id "XLOC_001874"; transcript_id "TCONS_00003421"; exon_number "1"; oId "CUFF.1499.1"; class_code "u"; tss_id "TSS2594";
supercont1.112	Cufflinks	exon	795976	796292	.	.	.	gene_id "XLOC_001876"; transcript_id "TCONS_00003423"; exon_number "1"; oId "CUFF.1501.1"; class_code "u"; tss_id "TSS2596";
supercont1.112	Cufflinks	exon	865268	866235	.	.	.	gene_id "XLOC_001879"; transcript_id "TCONS_00003426"; exon_number "1"; oId "CUFF.1504.1"; class_code "u"; tss_id "TSS2599";
supercont1.1123	Cufflinks	exon	155896	156148	.	.	.	gene_id "XLOC_001894"; transcript_id "TCONS_00003445"; exon_number "1"; oId "CUFF.1534.1"; class_code "u"; tss_id "TSS2616";
supercont1.1125	Cufflinks	exon	177291	177658	.	+	.	gene_id "XLOC_001898"; transcript_id "TCONS_00003452"; exon_number "1"; oId "CUFF.1539.3"; class_code "u"; tss_id "TSS2621";
supercont1.1125	Cufflinks	exon	178244	178780	.	+	.	gene_id "XLOC_001898"; transcript_id "TCONS_00003452"; exon_number "2"; oId "CUFF.1539.3"; class_code "u"; tss_id "TSS2621";
supercont1.1125	Cufflinks	exon	177291	177658	.	+	.	gene_id "XLOC_001898"; transcript_id "TCONS_00003453"; exon_number "1"; oId "CUFF.1539.4"; class_code "u"; tss_id "TSS2621";
supercont1.1125	Cufflinks	exon	178483	178780	.	+	.	gene_id "XLOC_001898"; transcript_id "TCONS_00003453"; exon_number "2"; oId "CUFF.1539.4"; class_code "u"; tss_id "TSS2621";
supercont1.1125	Cufflinks	exon	177291	177658	.	+	.	gene_id "XLOC_001898"; transcript_id "TCONS_00003451"; exon_number "1"; oId "CUFF.1539.2"; class_code "u"; tss_id "TSS2621";
supercont1.1125	Cufflinks	exon	178247	178780	.	+	.	gene_id "XLOC_001898"; transcript_id "TCONS_00003451"; exon_number "2"; oId "CUFF.1539.2"; class_code "u"; tss_id "TSS2621";
supercont1.1125	Cufflinks	exon	177317	177409	.	+	.	gene_id "XLOC_001898"; transcript_id "TCONS_00003455"; exon_number "1"; oId "CUFF.1539.6"; class_code "u"; tss_id "TSS2621";
supercont1.1125	Cufflinks	exon	178483	178780	.	+	.	gene_id "XLOC_001898"; transcript_id "TCONS_00003455"; exon_number "2"; oId "CUFF.1539.6"; class_code "u"; tss_id "TSS2621";
supercont1.1125	Cufflinks	exon	177317	177442	.	+	.	gene_id "XLOC_001898"; transcript_id "TCONS_00003454"; exon_number "1"; oId "CUFF.1539.5"; class_code "u"; tss_id "TSS2621";
supercont1.1125	Cufflinks	exon	178247	178780	.	+	.	gene_id "XLOC_001898"; transcript_id "TCONS_00003454"; exon_number "2"; oId "CUFF.1539.5"; class_code "u"; tss_id "TSS2621";
supercont1.1125	Cufflinks	exon	177320	177409	.	+	.	gene_id "XLOC_001898"; transcript_id "TCONS_00003456"; exon_number "1"; oId "CUFF.1539.7"; class_code "u"; tss_id "TSS2621";
supercont1.1125	Cufflinks	exon	178244	178780	.	+	.	gene_id "XLOC_001898"; transcript_id "TCONS_00003456"; exon_number "2"; oId "CUFF.1539.7"; class_code "u"; tss_id "TSS2621";
supercont1.1125	Cufflinks	exon	177353	177442	.	+	.	gene_id "XLOC_001898"; transcript_id "TCONS_00003457"; exon_number "1"; oId "CUFF.1539.8"; class_code "u"; tss_id "TSS2621";
supercont1.1125	Cufflinks	exon	178483	178780	.	+	.	gene_id "XLOC_001898"; transcript_id "TCONS_00003457"; exon_number "2"; oId "CUFF.1539.8"; class_code "u"; tss_id "TSS2621";
supercont1.1125	Cufflinks	exon	120973	121381	.	.	.	gene_id "XLOC_001899"; transcript_id "TCONS_00003458"; exon_number "1"; oId "CUFF.1537.1"; class_code "u"; tss_id "TSS2622";
supercont1.1129	Cufflinks	exon	28386	28414	.	-	.	gene_id "XLOC_001912"; transcript_id "TCONS_00003477"; exon_number "1"; oId "CUFF.1548.4"; class_code "u"; tss_id "TSS2636";
supercont1.1129	Cufflinks	exon	71699	71908	.	-	.	gene_id "XLOC_001912"; transcript_id "TCONS_00003477"; exon_number "2"; oId "CUFF.1548.4"; class_code "u"; tss_id "TSS2636";
supercont1.1129	Cufflinks	exon	72607	72943	.	-	.	gene_id "XLOC_001912"; transcript_id "TCONS_00003477"; exon_number "3"; oId "CUFF.1548.4"; class_code "u"; tss_id "TSS2636";
supercont1.113	Cufflinks	exon	2055599	2055991	.	+	.	gene_id "XLOC_001937"; transcript_id "TCONS_00003534"; exon_number "1"; oId "CUFF.1604.2"; class_code "u"; tss_id "TSS2679";
supercont1.113	Cufflinks	exon	2057006	2057018	.	+	.	gene_id "XLOC_001937"; transcript_id "TCONS_00003534"; exon_number "2"; oId "CUFF.1604.2"; class_code "u"; tss_id "TSS2679";
supercont1.113	Cufflinks	exon	361097	361338	.	.	.	gene_id "XLOC_001962"; transcript_id "TCONS_00003585"; exon_number "1"; oId "CUFF.1556.1"; class_code "u"; tss_id "TSS2721";
supercont1.113	Cufflinks	exon	570023	570238	.	.	.	gene_id "XLOC_001964"; transcript_id "TCONS_00003587"; exon_number "1"; oId "CUFF.1559.1"; class_code "u"; tss_id "TSS2723";
supercont1.113	Cufflinks	exon	869726	870022	.	.	.	gene_id "XLOC_001966"; transcript_id "TCONS_00003589"; exon_number "1"; oId "CUFF.1562.1"; class_code "u"; tss_id "TSS2725";
supercont1.113	Cufflinks	exon	1759688	1759935	.	.	.	gene_id "XLOC_001974"; transcript_id "TCONS_00003597"; exon_number "1"; oId "CUFF.1590.1"; class_code "u"; tss_id "TSS2733";
supercont1.113	Cufflinks	exon	1934198	1934565	.	.	.	gene_id "XLOC_001977"; transcript_id "TCONS_00003600"; exon_number "1"; oId "CUFF.1598.1"; class_code "u"; tss_id "TSS2736";
supercont1.113	Cufflinks	exon	2138289	2138573	.	.	.	gene_id "XLOC_001978"; transcript_id "TCONS_00003601"; exon_number "1"; oId "CUFF.1605.1"; class_code "u"; tss_id "TSS2737";
supercont1.113	Cufflinks	exon	2138731	2139316	.	.	.	gene_id "XLOC_001979"; transcript_id "TCONS_00003602"; exon_number "1"; oId "CUFF.1606.1"; class_code "u"; tss_id "TSS2738";
supercont1.1132	Cufflinks	exon	146949	147272	.	.	.	gene_id "XLOC_001996"; transcript_id "TCONS_00003638"; exon_number "1"; oId "CUFF.1623.1"; class_code "u"; tss_id "TSS2767";
supercont1.1137	Cufflinks	exon	189990	190199	.	.	.	gene_id "XLOC_002007"; transcript_id "TCONS_00003652"; exon_number "1"; oId "CUFF.1637.1"; class_code "u"; tss_id "TSS2779";
supercont1.1138	Cufflinks	exon	12601	12654	.	-	.	gene_id "XLOC_002012"; transcript_id "TCONS_00003659"; exon_number "1"; oId "CUFF.1638.1"; class_code "u"; tss_id "TSS2785";
supercont1.1138	Cufflinks	exon	90365	91546	.	-	.	gene_id "XLOC_002012"; transcript_id "TCONS_00003659"; exon_number "2"; oId "CUFF.1638.1"; class_code "u"; tss_id "TSS2785";
supercont1.1139	Cufflinks	exon	165924	166416	.	+	.	gene_id "XLOC_002017"; transcript_id "TCONS_00003670"; exon_number "1"; oId "CUFF.1649.1"; class_code "u"; tss_id "TSS2793";
supercont1.1139	Cufflinks	exon	105298	105553	.	-	.	gene_id "XLOC_002019"; transcript_id "TCONS_00003682"; exon_number "1"; oId "CUFF.1644.1"; class_code "u"; tss_id "TSS2797";
supercont1.1139	Cufflinks	exon	105622	105680	.	-	.	gene_id "XLOC_002019"; transcript_id "TCONS_00003682"; exon_number "2"; oId "CUFF.1644.1"; class_code "u"; tss_id "TSS2797";
supercont1.114	Cufflinks	exon	1991428	1992004	.	-	.	gene_id "XLOC_002046"; transcript_id "TCONS_00003760"; exon_number "1"; oId "CUFF.1685.1"; class_code "u"; tss_id "TSS2844";
supercont1.114	Cufflinks	exon	1992074	1992307	.	-	.	gene_id "XLOC_002046"; transcript_id "TCONS_00003760"; exon_number "2"; oId "CUFF.1685.1"; class_code "u"; tss_id "TSS2844";
supercont1.114	Cufflinks	exon	1163236	1163504	.	.	.	gene_id "XLOC_002056"; transcript_id "TCONS_00003774"; exon_number "1"; oId "CUFF.1665.1"; class_code "u"; tss_id "TSS2855";
supercont1.114	Cufflinks	exon	1316584	1318497	.	.	.	gene_id "XLOC_002058"; transcript_id "TCONS_00003776"; exon_number "1"; oId "CUFF.1667.1"; class_code "u"; tss_id "TSS2857";
supercont1.114	Cufflinks	exon	2028219	2029047	.	.	.	gene_id "XLOC_002066"; transcript_id "TCONS_00003784"; exon_number "1"; oId "CUFF.1687.1"; class_code "u"; tss_id "TSS2865";
supercont1.114	Cufflinks	exon	2359533	2359774	.	.	.	gene_id "XLOC_002075"; transcript_id "TCONS_00003793"; exon_number "1"; oId "CUFF.1702.1"; class_code "u"; tss_id "TSS2874";
supercont1.1141	Cufflinks	exon	154218	155277	.	.	.	gene_id "XLOC_002079"; transcript_id "TCONS_00003799"; exon_number "1"; oId "CUFF.1711.1"; class_code "u"; tss_id "TSS2879";
supercont1.1144	Cufflinks	exon	200408	200635	.	-	.	gene_id "XLOC_002087"; transcript_id "TCONS_00003818"; exon_number "1"; oId "CUFF.1722.1"; class_code "u"; tss_id "TSS2890";
supercont1.1144	Cufflinks	exon	200699	200931	.	-	.	gene_id "XLOC_002087"; transcript_id "TCONS_00003818"; exon_number "2"; oId "CUFF.1722.1"; class_code "u"; tss_id "TSS2890";
supercont1.1145	Cufflinks	exon	64294	65598	.	.	.	gene_id "XLOC_002100"; transcript_id "TCONS_00003833"; exon_number "1"; oId "CUFF.1727.1"; class_code "u"; tss_id "TSS2905";
supercont1.1145	Cufflinks	exon	213561	214170	.	.	.	gene_id "XLOC_002105"; transcript_id "TCONS_00003838"; exon_number "1"; oId "CUFF.1734.1"; class_code "u"; tss_id "TSS2910";
supercont1.1145	Cufflinks	exon	219493	220058	.	.	.	gene_id "XLOC_002106"; transcript_id "TCONS_00003839"; exon_number "1"; oId "CUFF.1735.1"; class_code "u"; tss_id "TSS2911";
supercont1.1145	Cufflinks	exon	244458	245194	.	.	.	gene_id "XLOC_002107"; transcript_id "TCONS_00003840"; exon_number "1"; oId "CUFF.1736.1"; class_code "u"; tss_id "TSS2912";
supercont1.1146	Cufflinks	exon	40280	40491	.	.	.	gene_id "XLOC_002111"; transcript_id "TCONS_00003849"; exon_number "1"; oId "CUFF.1738.1"; class_code "u"; tss_id "TSS2920";
supercont1.1146	Cufflinks	exon	116017	116306	.	.	.	gene_id "XLOC_002112"; transcript_id "TCONS_00003850"; exon_number "1"; oId "CUFF.1741.1"; class_code "u"; tss_id "TSS2921";
supercont1.115	Cufflinks	exon	2126791	2127392	.	-	.	gene_id "XLOC_002147"; transcript_id "TCONS_00003929"; exon_number "1"; oId "CUFF.1812.1"; class_code "u"; tss_id "TSS2981";
supercont1.115	Cufflinks	exon	2127453	2127740	.	-	.	gene_id "XLOC_002147"; transcript_id "TCONS_00003929"; exon_number "2"; oId "CUFF.1812.1"; class_code "u"; tss_id "TSS2981";
supercont1.115	Cufflinks	exon	60468	60744	.	.	.	gene_id "XLOC_002149"; transcript_id "TCONS_00003931"; exon_number "1"; oId "CUFF.1749.1"; class_code "u"; tss_id "TSS2983";
supercont1.115	Cufflinks	exon	785715	786318	.	.	.	gene_id "XLOC_002159"; transcript_id "TCONS_00003941"; exon_number "1"; oId "CUFF.1769.1"; class_code "u"; tss_id "TSS2993";
supercont1.115	Cufflinks	exon	792424	792726	.	.	.	gene_id "XLOC_002160"; transcript_id "TCONS_00003942"; exon_number "1"; oId "CUFF.1770.1"; class_code "u"; tss_id "TSS2994";
supercont1.115	Cufflinks	exon	803951	804319	.	.	.	gene_id "XLOC_002161"; transcript_id "TCONS_00003943"; exon_number "1"; oId "CUFF.1771.1"; class_code "u"; tss_id "TSS2995";
supercont1.115	Cufflinks	exon	849324	849596	.	.	.	gene_id "XLOC_002162"; transcript_id "TCONS_00003944"; exon_number "1"; oId "CUFF.1772.1"; class_code "u"; tss_id "TSS2996";
supercont1.115	Cufflinks	exon	1123445	1124353	.	.	.	gene_id "XLOC_002168"; transcript_id "TCONS_00003950"; exon_number "1"; oId "CUFF.1784.1"; class_code "u"; tss_id "TSS3002";
supercont1.115	Cufflinks	exon	1160721	1161050	.	.	.	gene_id "XLOC_002170"; transcript_id "TCONS_00003952"; exon_number "1"; oId "CUFF.1789.1"; class_code "u"; tss_id "TSS3004";
supercont1.115	Cufflinks	exon	2463569	2465009	.	.	.	gene_id "XLOC_002192"; transcript_id "TCONS_00003974"; exon_number "1"; oId "CUFF.1819.1"; class_code "u"; tss_id "TSS3026";
supercont1.1150	Cufflinks	exon	73102	73303	.	.	.	gene_id "XLOC_002199"; transcript_id "TCONS_00003985"; exon_number "1"; oId "CUFF.1820.1"; class_code "u"; tss_id "TSS3036";
supercont1.1154	Cufflinks	exon	158623	159229	.	.	.	gene_id "XLOC_002220"; transcript_id "TCONS_00004012"; exon_number "1"; oId "CUFF.1841.1"; class_code "u"; tss_id "TSS3061";
supercont1.1156	Cufflinks	exon	40339	40565	.	.	.	gene_id "XLOC_002236"; transcript_id "TCONS_00004040"; exon_number "1"; oId "CUFF.1850.1"; class_code "u"; tss_id "TSS3084";
supercont1.116	Cufflinks	exon	1267399	1267592	.	+	.	gene_id "XLOC_002273"; transcript_id "TCONS_00004102"; exon_number "1"; oId "CUFF.1910.1"; class_code "u"; tss_id "TSS3135";
supercont1.116	Cufflinks	exon	1284473	1284489	.	+	.	gene_id "XLOC_002273"; transcript_id "TCONS_00004102"; exon_number "2"; oId "CUFF.1910.1"; class_code "u"; tss_id "TSS3135";
supercont1.116	Cufflinks	exon	1403530	1403687	.	-	.	gene_id "XLOC_002293"; transcript_id "TCONS_00004170"; exon_number "1"; oId "CUFF.1917.1"; class_code "u"; tss_id "TSS3169";
supercont1.116	Cufflinks	exon	1403753	1403932	.	-	.	gene_id "XLOC_002293"; transcript_id "TCONS_00004170"; exon_number "2"; oId "CUFF.1917.1"; class_code "u"; tss_id "TSS3169";
supercont1.116	Cufflinks	exon	708550	708757	.	.	.	gene_id "XLOC_002304"; transcript_id "TCONS_00004199"; exon_number "1"; oId "CUFF.1890.1"; class_code "u"; tss_id "TSS3188";
supercont1.116	Cufflinks	exon	1090526	1090794	.	.	.	gene_id "XLOC_002305"; transcript_id "TCONS_00004200"; exon_number "1"; oId "CUFF.1907.1"; class_code "u"; tss_id "TSS3189";
supercont1.116	Cufflinks	exon	1235255	1236616	.	.	.	gene_id "XLOC_002306"; transcript_id "TCONS_00004201"; exon_number "1"; oId "CUFF.1908.1"; class_code "u"; tss_id "TSS3190";
supercont1.116	Cufflinks	exon	1302019	1302225	.	.	.	gene_id "XLOC_002309"; transcript_id "TCONS_00004204"; exon_number "1"; oId "CUFF.1912.1"; class_code "u"; tss_id "TSS3193";
supercont1.116	Cufflinks	exon	2235591	2235926	.	.	.	gene_id "XLOC_002321"; transcript_id "TCONS_00004216"; exon_number "1"; oId "CUFF.1936.1"; class_code "u"; tss_id "TSS3205";
supercont1.1161	Cufflinks	exon	198	946	.	.	.	gene_id "XLOC_002329"; transcript_id "TCONS_00004225"; exon_number "1"; oId "CUFF.1940.1"; class_code "u"; tss_id "TSS3214";
supercont1.1165	Cufflinks	exon	29073	29091	.	+	.	gene_id "XLOC_002336"; transcript_id "TCONS_00004234"; exon_number "1"; oId "CUFF.1951.1"; class_code "u"; tss_id "TSS3222";
supercont1.1165	Cufflinks	exon	29158	29437	.	+	.	gene_id "XLOC_002336"; transcript_id "TCONS_00004234"; exon_number "2"; oId "CUFF.1951.1"; class_code "u"; tss_id "TSS3222";
supercont1.1165	Cufflinks	exon	153492	153798	.	.	.	gene_id "XLOC_002340"; transcript_id "TCONS_00004241"; exon_number "1"; oId "CUFF.1953.1"; class_code "u"; tss_id "TSS3227";
supercont1.1166	Cufflinks	exon	192176	195479	.	-	.	gene_id "XLOC_002346"; transcript_id "TCONS_00004255"; exon_number "1"; oId "CUFF.1957.1"; class_code "u"; tss_id "TSS3234";
supercont1.1166	Cufflinks	exon	203818	203884	.	-	.	gene_id "XLOC_002346"; transcript_id "TCONS_00004255"; exon_number "2"; oId "CUFF.1957.1"; class_code "u"; tss_id "TSS3234";
supercont1.117	Cufflinks	exon	1523541	1524633	.	+	.	gene_id "XLOC_002357"; transcript_id "TCONS_00004276"; exon_number "1"; oId "CUFF.1983.2"; class_code "u"; tss_id "TSS3253";
supercont1.117	Cufflinks	exon	1566140	1566160	.	+	.	gene_id "XLOC_002357"; transcript_id "TCONS_00004276"; exon_number "2"; oId "CUFF.1983.2"; class_code "u"; tss_id "TSS3253";
supercont1.117	Cufflinks	exon	1688238	1688434	.	+	.	gene_id "XLOC_002357"; transcript_id "TCONS_00004282"; exon_number "1"; oId "CUFF.1983.4"; class_code "u"; tss_id "TSS3254";
supercont1.117	Cufflinks	exon	1700568	1700887	.	+	.	gene_id "XLOC_002357"; transcript_id "TCONS_00004282"; exon_number "2"; oId "CUFF.1983.4"; class_code "u"; tss_id "TSS3254";
supercont1.117	Cufflinks	exon	1627598	1627738	.	+	.	gene_id "XLOC_002359"; transcript_id "TCONS_00004281"; exon_number "1"; oId "CUFF.1985.2"; class_code "u"; tss_id "TSS3256";
supercont1.117	Cufflinks	exon	1632264	1633189	.	+	.	gene_id "XLOC_002359"; transcript_id "TCONS_00004281"; exon_number "2"; oId "CUFF.1985.2"; class_code "u"; tss_id "TSS3256";
supercont1.117	Cufflinks	exon	1627598	1627813	.	+	.	gene_id "XLOC_002359"; transcript_id "TCONS_00004280"; exon_number "1"; oId "CUFF.1985.1"; class_code "u"; tss_id "TSS3256";
supercont1.117	Cufflinks	exon	1632264	1633189	.	+	.	gene_id "XLOC_002359"; transcript_id "TCONS_00004280"; exon_number "2"; oId "CUFF.1985.1"; class_code "u"; tss_id "TSS3256";
supercont1.117	Cufflinks	exon	167354	167763	.	.	.	gene_id "XLOC_002379"; transcript_id "TCONS_00004326"; exon_number "1"; oId "CUFF.1964.1"; class_code "u"; tss_id "TSS3286";
supercont1.117	Cufflinks	exon	181977	182503	.	.	.	gene_id "XLOC_002381"; transcript_id "TCONS_00004328"; exon_number "1"; oId "CUFF.1966.1"; class_code "u"; tss_id "TSS3288";
supercont1.117	Cufflinks	exon	1106426	1107384	.	.	.	gene_id "XLOC_002386"; transcript_id "TCONS_00004333"; exon_number "1"; oId "CUFF.1979.1"; class_code "u"; tss_id "TSS3293";
supercont1.1171	Cufflinks	exon	85071	85091	.	+	.	gene_id "XLOC_002395"; transcript_id "TCONS_00004346"; exon_number "1"; oId "CUFF.2004.1"; class_code "u"; tss_id "TSS3305";
supercont1.1171	Cufflinks	exon	90320	90938	.	+	.	gene_id "XLOC_002395"; transcript_id "TCONS_00004346"; exon_number "2"; oId "CUFF.2004.1"; class_code "u"; tss_id "TSS3305";
supercont1.1171	Cufflinks	exon	89299	89326	.	+	.	gene_id "XLOC_002395"; transcript_id "TCONS_00004347"; exon_number "1"; oId "CUFF.2004.2"; class_code "u"; tss_id "TSS3306";
supercont1.1171	Cufflinks	exon	89805	90938	.	+	.	gene_id "XLOC_002395"; transcript_id "TCONS_00004347"; exon_number "2"; oId "CUFF.2004.2"; class_code "u"; tss_id "TSS3306";
supercont1.1171	Cufflinks	exon	89447	90938	.	+	.	gene_id "XLOC_002395"; transcript_id "TCONS_00004348"; exon_number "1"; oId "CUFF.2005.1"; class_code "u"; tss_id "TSS3307";
supercont1.1171	Cufflinks	exon	234067	234074	.	+	.	gene_id "XLOC_002398"; transcript_id "TCONS_00004357"; exon_number "1"; oId "CUFF.2015.1"; class_code "u"; tss_id "TSS3314";
supercont1.1171	Cufflinks	exon	237909	238155	.	+	.	gene_id "XLOC_002398"; transcript_id "TCONS_00004357"; exon_number "2"; oId "CUFF.2015.1"; class_code "u"; tss_id "TSS3314";
supercont1.1171	Cufflinks	exon	115383	116011	.	.	.	gene_id "XLOC_002403"; transcript_id "TCONS_00004366"; exon_number "1"; oId "CUFF.2006.1"; class_code "u"; tss_id "TSS3322";
supercont1.1171	Cufflinks	exon	148487	151223	.	.	.	gene_id "XLOC_002404"; transcript_id "TCONS_00004367"; exon_number "1"; oId "CUFF.2010.1"; class_code "u"; tss_id "TSS3323";
supercont1.1174	Cufflinks	exon	136779	137283	.	.	.	gene_id "XLOC_002429"; transcript_id "TCONS_00004405"; exon_number "1"; oId "CUFF.2030.1"; class_code "u"; tss_id "TSS3352";
supercont1.1175	Cufflinks	exon	33694	33987	.	.	.	gene_id "XLOC_002431"; transcript_id "TCONS_00004410"; exon_number "1"; oId "CUFF.2032.1"; class_code "u"; tss_id "TSS3356";
supercont1.1176	Cufflinks	exon	99845	100072	.	+	.	gene_id "XLOC_002432"; transcript_id "TCONS_00004411"; exon_number "1"; oId "CUFF.2035.1"; class_code "u"; tss_id "TSS3357";
supercont1.1176	Cufflinks	exon	127123	127153	.	+	.	gene_id "XLOC_002432"; transcript_id "TCONS_00004411"; exon_number "2"; oId "CUFF.2035.1"; class_code "u"; tss_id "TSS3357";
supercont1.118	Cufflinks	exon	10695	11121	.	.	.	gene_id "XLOC_002460"; transcript_id "TCONS_00004483"; exon_number "1"; oId "CUFF.2044.1"; class_code "u"; tss_id "TSS3404";
supercont1.118	Cufflinks	exon	489935	490329	.	.	.	gene_id "XLOC_002465"; transcript_id "TCONS_00004488"; exon_number "1"; oId "CUFF.2054.1"; class_code "u"; tss_id "TSS3409";
supercont1.118	Cufflinks	exon	491540	491800	.	.	.	gene_id "XLOC_002466"; transcript_id "TCONS_00004489"; exon_number "1"; oId "CUFF.2055.1"; class_code "u"; tss_id "TSS3410";
supercont1.118	Cufflinks	exon	957455	957987	.	.	.	gene_id "XLOC_002468"; transcript_id "TCONS_00004491"; exon_number "1"; oId "CUFF.2057.1"; class_code "u"; tss_id "TSS3412";
supercont1.118	Cufflinks	exon	1739469	1739793	.	.	.	gene_id "XLOC_002472"; transcript_id "TCONS_00004495"; exon_number "1"; oId "CUFF.2065.1"; class_code "u"; tss_id "TSS3416";
supercont1.119	Cufflinks	exon	1225333	1225471	.	+	.	gene_id "XLOC_002526"; transcript_id "TCONS_00004612"; exon_number "1"; oId "CUFF.2155.1"; class_code "u"; tss_id "TSS3494";
supercont1.119	Cufflinks	exon	1225532	1225746	.	+	.	gene_id "XLOC_002526"; transcript_id "TCONS_00004612"; exon_number "2"; oId "CUFF.2155.1"; class_code "u"; tss_id "TSS3494";
supercont1.119	Cufflinks	exon	457393	457594	.	.	.	gene_id "XLOC_002557"; transcript_id "TCONS_00004682"; exon_number "1"; oId "CUFF.2140.1"; class_code "u"; tss_id "TSS3540";
supercont1.119	Cufflinks	exon	1923890	1924165	.	.	.	gene_id "XLOC_002562"; transcript_id "TCONS_00004687"; exon_number "1"; oId "CUFF.2160.1"; class_code "u"; tss_id "TSS3545";
supercont1.1190	Cufflinks	exon	114474	114759	.	+	.	gene_id "XLOC_002567"; transcript_id "TCONS_00004698"; exon_number "1"; oId "CUFF.2171.2"; class_code "u"; tss_id "TSS3551";
supercont1.1190	Cufflinks	exon	114854	115343	.	+	.	gene_id "XLOC_002567"; transcript_id "TCONS_00004698"; exon_number "2"; oId "CUFF.2171.2"; class_code "u"; tss_id "TSS3551";
supercont1.1190	Cufflinks	exon	127432	127653	.	+	.	gene_id "XLOC_002567"; transcript_id "TCONS_00004698"; exon_number "3"; oId "CUFF.2171.2"; class_code "u"; tss_id "TSS3551";
supercont1.1190	Cufflinks	exon	114492	115046	.	+	.	gene_id "XLOC_002567"; transcript_id "TCONS_00004700"; exon_number "1"; oId "CUFF.2171.3"; class_code "u"; tss_id "TSS3551";
supercont1.1190	Cufflinks	exon	127432	127653	.	+	.	gene_id "XLOC_002567"; transcript_id "TCONS_00004700"; exon_number "2"; oId "CUFF.2171.3"; class_code "u"; tss_id "TSS3551";
supercont1.1190	Cufflinks	exon	114512	114898	.	+	.	gene_id "XLOC_002567"; transcript_id "TCONS_00004701"; exon_number "1"; oId "CUFF.2171.4"; class_code "u"; tss_id "TSS3551";
supercont1.1190	Cufflinks	exon	127432	127653	.	+	.	gene_id "XLOC_002567"; transcript_id "TCONS_00004701"; exon_number "2"; oId "CUFF.2171.4"; class_code "u"; tss_id "TSS3551";
supercont1.1190	Cufflinks	exon	114538	114759	.	+	.	gene_id "XLOC_002567"; transcript_id "TCONS_00004704"; exon_number "1"; oId "CUFF.2171.7"; class_code "u"; tss_id "TSS3551";
supercont1.1190	Cufflinks	exon	127432	127653	.	+	.	gene_id "XLOC_002567"; transcript_id "TCONS_00004704"; exon_number "2"; oId "CUFF.2171.7"; class_code "u"; tss_id "TSS3551";
supercont1.1196	Cufflinks	exon	169676	169914	.	.	.	gene_id "XLOC_002595"; transcript_id "TCONS_00004745"; exon_number "1"; oId "CUFF.2201.1"; class_code "u"; tss_id "TSS3588";
supercont1.1197	Cufflinks	exon	25926	26135	.	-	.	gene_id "XLOC_002597"; transcript_id "TCONS_00004748"; exon_number "1"; oId "CUFF.2202.1"; class_code "u"; tss_id "TSS3591";
supercont1.1197	Cufflinks	exon	32168	32304	.	-	.	gene_id "XLOC_002597"; transcript_id "TCONS_00004748"; exon_number "2"; oId "CUFF.2202.1"; class_code "u"; tss_id "TSS3591";
supercont1.1198	Cufflinks	exon	99798	100205	.	.	.	gene_id "XLOC_002601"; transcript_id "TCONS_00004755"; exon_number "1"; oId "CUFF.2206.1"; class_code "u"; tss_id "TSS3596";
supercont1.12	Cufflinks	exon	952190	952500	.	+	.	gene_id "XLOC_002615"; transcript_id "TCONS_00004809"; exon_number "1"; oId "CUFF.2247.1"; class_code "u"; tss_id "TSS3630";
supercont1.12	Cufflinks	exon	952566	952985	.	+	.	gene_id "XLOC_002615"; transcript_id "TCONS_00004809"; exon_number "2"; oId "CUFF.2247.1"; class_code "u"; tss_id "TSS3630";
supercont1.12	Cufflinks	exon	3518758	3518859	.	+	.	gene_id "XLOC_002624"; transcript_id "TCONS_00004837"; exon_number "1"; oId "CUFF.2282.1"; class_code "u"; tss_id "TSS3650";
supercont1.12	Cufflinks	exon	3518929	3519366	.	+	.	gene_id "XLOC_002624"; transcript_id "TCONS_00004837"; exon_number "2"; oId "CUFF.2282.1"; class_code "u"; tss_id "TSS3650";
supercont1.12	Cufflinks	exon	835244	836335	.	-	.	gene_id "XLOC_002639"; transcript_id "TCONS_00004869"; exon_number "1"; oId "CUFF.2242.1"; class_code "u"; tss_id "TSS3672";
supercont1.12	Cufflinks	exon	836522	838078	.	-	.	gene_id "XLOC_002639"; transcript_id "TCONS_00004869"; exon_number "2"; oId "CUFF.2242.1"; class_code "u"; tss_id "TSS3672";
supercont1.12	Cufflinks	exon	357870	358333	.	.	.	gene_id "XLOC_002655"; transcript_id "TCONS_00004895"; exon_number "1"; oId "CUFF.2223.1"; class_code "u"; tss_id "TSS3694";
supercont1.12	Cufflinks	exon	619982	621418	.	.	.	gene_id "XLOC_002659"; transcript_id "TCONS_00004899"; exon_number "1"; oId "CUFF.2230.1"; class_code "u"; tss_id "TSS3698";
supercont1.12	Cufflinks	exon	638176	639022	.	.	.	gene_id "XLOC_002660"; transcript_id "TCONS_00004900"; exon_number "1"; oId "CUFF.2231.1"; class_code "u"; tss_id "TSS3699";
supercont1.12	Cufflinks	exon	730896	731114	.	.	.	gene_id "XLOC_002662"; transcript_id "TCONS_00004902"; exon_number "1"; oId "CUFF.2235.1"; class_code "u"; tss_id "TSS3701";
supercont1.12	Cufflinks	exon	818109	818940	.	.	.	gene_id "XLOC_002664"; transcript_id "TCONS_00004904"; exon_number "1"; oId "CUFF.2241.1"; class_code "u"; tss_id "TSS3703";
supercont1.12	Cufflinks	exon	949670	951282	.	.	.	gene_id "XLOC_002667"; transcript_id "TCONS_00004907"; exon_number "1"; oId "CUFF.2246.1"; class_code "u"; tss_id "TSS3706";
supercont1.120	Cufflinks	exon	540307	540694	.	-	.	gene_id "XLOC_002712"; transcript_id "TCONS_00004993"; exon_number "1"; oId "CUFF.2301.1"; class_code "u"; tss_id "TSS3773";
supercont1.120	Cufflinks	exon	540760	540881	.	-	.	gene_id "XLOC_002712"; transcript_id "TCONS_00004993"; exon_number "2"; oId "CUFF.2301.1"; class_code "u"; tss_id "TSS3773";
supercont1.120	Cufflinks	exon	1180306	1180515	.	.	.	gene_id "XLOC_002733"; transcript_id "TCONS_00005048"; exon_number "1"; oId "CUFF.2319.1"; class_code "u"; tss_id "TSS3809";
supercont1.120	Cufflinks	exon	1943527	1943822	.	.	.	gene_id "XLOC_002738"; transcript_id "TCONS_00005053"; exon_number "1"; oId "CUFF.2331.1"; class_code "u"; tss_id "TSS3814";
supercont1.1200	Cufflinks	exon	9034	9285	.	.	.	gene_id "XLOC_002750"; transcript_id "TCONS_00005076"; exon_number "1"; oId "CUFF.2337.1"; class_code "u"; tss_id "TSS3834";
supercont1.121	Cufflinks	exon	1845858	1846375	.	-	.	gene_id "XLOC_002797"; transcript_id "TCONS_00005178"; exon_number "1"; oId "CUFF.2395.1"; class_code "u"; tss_id "TSS3900";
supercont1.121	Cufflinks	exon	1846695	1846805	.	-	.	gene_id "XLOC_002797"; transcript_id "TCONS_00005178"; exon_number "2"; oId "CUFF.2395.1"; class_code "u"; tss_id "TSS3900";
supercont1.121	Cufflinks	exon	1846864	1846921	.	-	.	gene_id "XLOC_002797"; transcript_id "TCONS_00005178"; exon_number "3"; oId "CUFF.2395.1"; class_code "u"; tss_id "TSS3900";
supercont1.121	Cufflinks	exon	2165579	2166511	.	.	.	gene_id "XLOC_002822"; transcript_id "TCONS_00005225"; exon_number "1"; oId "CUFF.2404.1"; class_code "u"; tss_id "TSS3927";
supercont1.1210	Cufflinks	exon	110594	111043	.	.	.	gene_id "XLOC_002825"; transcript_id "TCONS_00005228"; exon_number "1"; oId "CUFF.2408.1"; class_code "u"; tss_id "TSS3930";
supercont1.1213	Cufflinks	exon	153376	153801	.	.	.	gene_id "XLOC_002837"; transcript_id "TCONS_00005253"; exon_number "1"; oId "CUFF.2420.1"; class_code "u"; tss_id "TSS3947";
supercont1.1216	Cufflinks	exon	74701	74782	.	-	.	gene_id "XLOC_002847"; transcript_id "TCONS_00005274"; exon_number "1"; oId "CUFF.2428.5"; class_code "u"; tss_id "TSS3960";
supercont1.1216	Cufflinks	exon	74856	75161	.	-	.	gene_id "XLOC_002847"; transcript_id "TCONS_00005274"; exon_number "2"; oId "CUFF.2428.5"; class_code "u"; tss_id "TSS3960";
supercont1.1216	Cufflinks	exon	114602	114609	.	-	.	gene_id "XLOC_002847"; transcript_id "TCONS_00005276"; exon_number "1"; oId "CUFF.2428.6"; class_code "u"; tss_id "TSS3961";
supercont1.1216	Cufflinks	exon	131280	133287	.	-	.	gene_id "XLOC_002847"; transcript_id "TCONS_00005276"; exon_number "2"; oId "CUFF.2428.6"; class_code "u"; tss_id "TSS3961";
supercont1.1217	Cufflinks	exon	141836	141955	.	+	.	gene_id "XLOC_002852"; transcript_id "TCONS_00005283"; exon_number "1"; oId "CUFF.2432.2"; class_code "u"; tss_id "TSS3968";
supercont1.1217	Cufflinks	exon	153069	153703	.	+	.	gene_id "XLOC_002852"; transcript_id "TCONS_00005283"; exon_number "2"; oId "CUFF.2432.2"; class_code "u"; tss_id "TSS3968";
supercont1.1217	Cufflinks	exon	141836	142042	.	+	.	gene_id "XLOC_002852"; transcript_id "TCONS_00005282"; exon_number "1"; oId "CUFF.2432.1"; class_code "u"; tss_id "TSS3968";
supercont1.1217	Cufflinks	exon	153069	153703	.	+	.	gene_id "XLOC_002852"; transcript_id "TCONS_00005282"; exon_number "2"; oId "CUFF.2432.1"; class_code "u"; tss_id "TSS3968";
supercont1.1217	Cufflinks	exon	141880	141955	.	+	.	gene_id "XLOC_002852"; transcript_id "TCONS_00005285"; exon_number "1"; oId "CUFF.2432.4"; class_code "u"; tss_id "TSS3968";
supercont1.1217	Cufflinks	exon	153112	153703	.	+	.	gene_id "XLOC_002852"; transcript_id "TCONS_00005285"; exon_number "2"; oId "CUFF.2432.4"; class_code "u"; tss_id "TSS3968";
supercont1.1217	Cufflinks	exon	141880	142066	.	+	.	gene_id "XLOC_002852"; transcript_id "TCONS_00005284"; exon_number "1"; oId "CUFF.2432.3"; class_code "u"; tss_id "TSS3968";
supercont1.1217	Cufflinks	exon	153069	153703	.	+	.	gene_id "XLOC_002852"; transcript_id "TCONS_00005284"; exon_number "2"; oId "CUFF.2432.3"; class_code "u"; tss_id "TSS3968";
supercont1.1217	Cufflinks	exon	141915	141955	.	+	.	gene_id "XLOC_002852"; transcript_id "TCONS_00005286"; exon_number "1"; oId "CUFF.2432.5"; class_code "u"; tss_id "TSS3968";
supercont1.1217	Cufflinks	exon	153143	153703	.	+	.	gene_id "XLOC_002852"; transcript_id "TCONS_00005286"; exon_number "2"; oId "CUFF.2432.5"; class_code "u"; tss_id "TSS3968";
supercont1.1217	Cufflinks	exon	142586	142606	.	+	.	gene_id "XLOC_002852"; transcript_id "TCONS_00005287"; exon_number "1"; oId "CUFF.2432.6"; class_code "u"; tss_id "TSS3969";
supercont1.1217	Cufflinks	exon	152664	153703	.	+	.	gene_id "XLOC_002852"; transcript_id "TCONS_00005287"; exon_number "2"; oId "CUFF.2432.6"; class_code "u"; tss_id "TSS3969";
supercont1.122	Cufflinks	exon	370082	370413	.	.	.	gene_id "XLOC_002900"; transcript_id "TCONS_00005378"; exon_number "1"; oId "CUFF.2452.1"; class_code "u"; tss_id "TSS4049";
supercont1.122	Cufflinks	exon	755066	755356	.	.	.	gene_id "XLOC_002901"; transcript_id "TCONS_00005379"; exon_number "1"; oId "CUFF.2453.1"; class_code "u"; tss_id "TSS4050";
supercont1.1221	Cufflinks	exon	158779	159113	.	.	.	gene_id "XLOC_002925"; transcript_id "TCONS_00005404"; exon_number "1"; oId "CUFF.2488.1"; class_code "u"; tss_id "TSS4075";
supercont1.1221	Cufflinks	exon	159395	159641	.	.	.	gene_id "XLOC_002926"; transcript_id "TCONS_00005405"; exon_number "1"; oId "CUFF.2489.1"; class_code "u"; tss_id "TSS4076";
supercont1.1221	Cufflinks	exon	160020	160376	.	.	.	gene_id "XLOC_002927"; transcript_id "TCONS_00005406"; exon_number "1"; oId "CUFF.2490.1"; class_code "u"; tss_id "TSS4077";
supercont1.1222	Cufflinks	exon	18784	19220	.	.	.	gene_id "XLOC_002931"; transcript_id "TCONS_00005411"; exon_number "1"; oId "CUFF.2491.1"; class_code "u"; tss_id "TSS4081";
supercont1.1222	Cufflinks	exon	56575	57120	.	.	.	gene_id "XLOC_002932"; transcript_id "TCONS_00005412"; exon_number "1"; oId "CUFF.2492.1"; class_code "u"; tss_id "TSS4082";
supercont1.1223	Cufflinks	exon	46349	46907	.	-	.	gene_id "XLOC_002936"; transcript_id "TCONS_00005422"; exon_number "1"; oId "CUFF.2494.2"; class_code "u"; tss_id "TSS4088";
supercont1.1223	Cufflinks	exon	55661	55715	.	-	.	gene_id "XLOC_002936"; transcript_id "TCONS_00005422"; exon_number "2"; oId "CUFF.2494.2"; class_code "u"; tss_id "TSS4088";
supercont1.1223	Cufflinks	exon	46349	46907	.	-	.	gene_id "XLOC_002936"; transcript_id "TCONS_00005421"; exon_number "1"; oId "CUFF.2494.1"; class_code "u"; tss_id "TSS4088";
supercont1.1223	Cufflinks	exon	55610	55715	.	-	.	gene_id "XLOC_002936"; transcript_id "TCONS_00005421"; exon_number "2"; oId "CUFF.2494.1"; class_code "u"; tss_id "TSS4088";
supercont1.1224	Cufflinks	exon	26518	26864	.	.	.	gene_id "XLOC_002943"; transcript_id "TCONS_00005435"; exon_number "1"; oId "CUFF.2497.1"; class_code "u"; tss_id "TSS4096";
supercont1.1227	Cufflinks	exon	84951	85184	.	+	.	gene_id "XLOC_002954"; transcript_id "TCONS_00005452"; exon_number "1"; oId "CUFF.2507.1"; class_code "u"; tss_id "TSS4111";
supercont1.1227	Cufflinks	exon	93211	93425	.	+	.	gene_id "XLOC_002954"; transcript_id "TCONS_00005452"; exon_number "2"; oId "CUFF.2507.1"; class_code "u"; tss_id "TSS4111";
supercont1.1229	Cufflinks	exon	183416	183467	.	+	.	gene_id "XLOC_002957"; transcript_id "TCONS_00005457"; exon_number "1"; oId "CUFF.2511.3"; class_code "u"; tss_id "TSS4115";
supercont1.1229	Cufflinks	exon	184259	184303	.	+	.	gene_id "XLOC_002957"; transcript_id "TCONS_00005457"; exon_number "2"; oId "CUFF.2511.3"; class_code "u"; tss_id "TSS4115";
supercont1.1229	Cufflinks	exon	185035	185571	.	+	.	gene_id "XLOC_002957"; transcript_id "TCONS_00005457"; exon_number "3"; oId "CUFF.2511.3"; class_code "u"; tss_id "TSS4115";
supercont1.123	Cufflinks	exon	892796	894827	.	+	.	gene_id "XLOC_002961"; transcript_id "TCONS_00005466"; exon_number "1"; oId "CUFF.2515.4"; class_code "u"; tss_id "TSS4123";
supercont1.123	Cufflinks	exon	905859	905874	.	+	.	gene_id "XLOC_002961"; transcript_id "TCONS_00005466"; exon_number "2"; oId "CUFF.2515.4"; class_code "u"; tss_id "TSS4123";
supercont1.123	Cufflinks	exon	644465	644659	.	+	.	gene_id "XLOC_002962"; transcript_id "TCONS_00005463"; exon_number "1"; oId "CUFF.2519.1"; class_code "u"; tss_id "TSS4124";
supercont1.123	Cufflinks	exon	692663	692695	.	+	.	gene_id "XLOC_002962"; transcript_id "TCONS_00005463"; exon_number "2"; oId "CUFF.2519.1"; class_code "u"; tss_id "TSS4124";
supercont1.123	Cufflinks	exon	1719423	1720053	.	+	.	gene_id "XLOC_002972"; transcript_id "TCONS_00005489"; exon_number "1"; oId "CUFF.2545.2"; class_code "u"; tss_id "TSS4139";
supercont1.123	Cufflinks	exon	1720132	1720287	.	+	.	gene_id "XLOC_002972"; transcript_id "TCONS_00005489"; exon_number "2"; oId "CUFF.2545.2"; class_code "u"; tss_id "TSS4139";
supercont1.123	Cufflinks	exon	644062	644396	.	.	.	gene_id "XLOC_003011"; transcript_id "TCONS_00005558"; exon_number "1"; oId "CUFF.2518.1"; class_code "u"; tss_id "TSS4192";
supercont1.123	Cufflinks	exon	731760	732015	.	.	.	gene_id "XLOC_003012"; transcript_id "TCONS_00005559"; exon_number "1"; oId "CUFF.2520.1"; class_code "u"; tss_id "TSS4193";
supercont1.123	Cufflinks	exon	1455082	1455522	.	.	.	gene_id "XLOC_003015"; transcript_id "TCONS_00005562"; exon_number "1"; oId "CUFF.2534.1"; class_code "u"; tss_id "TSS4196";
supercont1.123	Cufflinks	exon	1888949	1889327	.	.	.	gene_id "XLOC_003016"; transcript_id "TCONS_00005563"; exon_number "1"; oId "CUFF.2555.1"; class_code "u"; tss_id "TSS4197";
supercont1.123	Cufflinks	exon	2379721	2381141	.	.	.	gene_id "XLOC_003018"; transcript_id "TCONS_00005565"; exon_number "1"; oId "CUFF.2566.1"; class_code "u"; tss_id "TSS4199";
supercont1.1234	Cufflinks	exon	172683	173263	.	.	.	gene_id "XLOC_003033"; transcript_id "TCONS_00005589"; exon_number "1"; oId "CUFF.2578.1"; class_code "u"; tss_id "TSS4220";
supercont1.1235	Cufflinks	exon	163495	163620	.	+	.	gene_id "XLOC_003034"; transcript_id "TCONS_00005590"; exon_number "1"; oId "CUFF.2580.1"; class_code "u"; tss_id "TSS4221";
supercont1.1235	Cufflinks	exon	163681	163807	.	+	.	gene_id "XLOC_003034"; transcript_id "TCONS_00005590"; exon_number "2"; oId "CUFF.2580.1"; class_code "u"; tss_id "TSS4221";
supercont1.1235	Cufflinks	exon	12119	12531	.	.	.	gene_id "XLOC_003040"; transcript_id "TCONS_00005597"; exon_number "1"; oId "CUFF.2579.1"; class_code "u"; tss_id "TSS4228";
supercont1.124	Cufflinks	exon	1331696	1331787	.	+	.	gene_id "XLOC_003059"; transcript_id "TCONS_00005632"; exon_number "1"; oId "CUFF.2610.1"; class_code "u"; tss_id "TSS4254";
supercont1.124	Cufflinks	exon	1331856	1332384	.	+	.	gene_id "XLOC_003059"; transcript_id "TCONS_00005632"; exon_number "2"; oId "CUFF.2610.1"; class_code "u"; tss_id "TSS4254";
supercont1.124	Cufflinks	exon	505990	506265	.	.	.	gene_id "XLOC_003078"; transcript_id "TCONS_00005677"; exon_number "1"; oId "CUFF.2593.1"; class_code "u"; tss_id "TSS4286";
supercont1.124	Cufflinks	exon	585028	586327	.	.	.	gene_id "XLOC_003079"; transcript_id "TCONS_00005678"; exon_number "1"; oId "CUFF.2594.1"; class_code "u"; tss_id "TSS4287";
supercont1.124	Cufflinks	exon	586378	586783	.	.	.	gene_id "XLOC_003080"; transcript_id "TCONS_00005679"; exon_number "1"; oId "CUFF.2595.1"; class_code "u"; tss_id "TSS4288";
supercont1.124	Cufflinks	exon	765152	765360	.	.	.	gene_id "XLOC_003083"; transcript_id "TCONS_00005682"; exon_number "1"; oId "CUFF.2599.1"; class_code "u"; tss_id "TSS4291";
supercont1.124	Cufflinks	exon	1962195	1962853	.	.	.	gene_id "XLOC_003094"; transcript_id "TCONS_00005693"; exon_number "1"; oId "CUFF.2621.1"; class_code "u"; tss_id "TSS4302";
supercont1.124	Cufflinks	exon	1982713	1983428	.	.	.	gene_id "XLOC_003098"; transcript_id "TCONS_00005697"; exon_number "1"; oId "CUFF.2625.1"; class_code "u"; tss_id "TSS4306";
supercont1.124	Cufflinks	exon	2067350	2067666	.	.	.	gene_id "XLOC_003101"; transcript_id "TCONS_00005700"; exon_number "1"; oId "CUFF.2633.1"; class_code "u"; tss_id "TSS4309";
supercont1.124	Cufflinks	exon	2089439	2090312	.	.	.	gene_id "XLOC_003103"; transcript_id "TCONS_00005702"; exon_number "1"; oId "CUFF.2635.1"; class_code "u"; tss_id "TSS4311";
supercont1.1242	Cufflinks	exon	6533	6827	.	-	.	gene_id "XLOC_003123"; transcript_id "TCONS_00005735"; exon_number "1"; oId "CUFF.2648.1"; class_code "u"; tss_id "TSS4337";
supercont1.1242	Cufflinks	exon	7645	7820	.	-	.	gene_id "XLOC_003123"; transcript_id "TCONS_00005735"; exon_number "2"; oId "CUFF.2648.1"; class_code "u"; tss_id "TSS4337";
supercont1.1244	Cufflinks	exon	41895	45519	.	.	.	gene_id "XLOC_003132"; transcript_id "TCONS_00005750"; exon_number "1"; oId "CUFF.2660.1"; class_code "u"; tss_id "TSS4349";
supercont1.1245	Cufflinks	exon	6782	7860	.	.	.	gene_id "XLOC_003137"; transcript_id "TCONS_00005756"; exon_number "1"; oId "CUFF.2664.1"; class_code "u"; tss_id "TSS4355";
supercont1.1247	Cufflinks	exon	3570	3791	.	.	.	gene_id "XLOC_003142"; transcript_id "TCONS_00005764"; exon_number "1"; oId "CUFF.2667.1"; class_code "u"; tss_id "TSS4363";
supercont1.1247	Cufflinks	exon	104594	104798	.	.	.	gene_id "XLOC_003145"; transcript_id "TCONS_00005767"; exon_number "1"; oId "CUFF.2672.1"; class_code "u"; tss_id "TSS4366";
supercont1.1248	Cufflinks	exon	47857	48091	.	.	.	gene_id "XLOC_003150"; transcript_id "TCONS_00005777"; exon_number "1"; oId "CUFF.2676.1"; class_code "u"; tss_id "TSS4373";
supercont1.125	Cufflinks	exon	844396	844775	.	.	.	gene_id "XLOC_003200"; transcript_id "TCONS_00005948"; exon_number "1"; oId "CUFF.2686.1"; class_code "u"; tss_id "TSS4485";
supercont1.125	Cufflinks	exon	961194	961467	.	.	.	gene_id "XLOC_003201"; transcript_id "TCONS_00005949"; exon_number "1"; oId "CUFF.2691.1"; class_code "u"; tss_id "TSS4486";
supercont1.125	Cufflinks	exon	1037492	1037962	.	.	.	gene_id "XLOC_003208"; transcript_id "TCONS_00005956"; exon_number "1"; oId "CUFF.2699.1"; class_code "u"; tss_id "TSS4493";
supercont1.125	Cufflinks	exon	1479611	1479832	.	.	.	gene_id "XLOC_003217"; transcript_id "TCONS_00005965"; exon_number "1"; oId "CUFF.2723.1"; class_code "u"; tss_id "TSS4502";
supercont1.125	Cufflinks	exon	1480189	1480424	.	.	.	gene_id "XLOC_003218"; transcript_id "TCONS_00005966"; exon_number "1"; oId "CUFF.2724.1"; class_code "u"; tss_id "TSS4503";
supercont1.1252	Cufflinks	exon	71596	71604	.	-	.	gene_id "XLOC_003230"; transcript_id "TCONS_00005985"; exon_number "1"; oId "CUFF.2750.1"; class_code "u"; tss_id "TSS4518";
supercont1.1252	Cufflinks	exon	89085	89808	.	-	.	gene_id "XLOC_003230"; transcript_id "TCONS_00005985"; exon_number "2"; oId "CUFF.2750.1"; class_code "u"; tss_id "TSS4518";
supercont1.1253	Cufflinks	exon	59431	60109	.	+	.	gene_id "XLOC_003233"; transcript_id "TCONS_00005992"; exon_number "1"; oId "CUFF.2753.1"; class_code "u"; tss_id "TSS4525";
supercont1.1253	Cufflinks	exon	60309	60712	.	+	.	gene_id "XLOC_003233"; transcript_id "TCONS_00005992"; exon_number "2"; oId "CUFF.2753.1"; class_code "u"; tss_id "TSS4525";
supercont1.1253	Cufflinks	exon	110061	110116	.	+	.	gene_id "XLOC_003233"; transcript_id "TCONS_00005992"; exon_number "3"; oId "CUFF.2753.1"; class_code "u"; tss_id "TSS4525";
supercont1.1253	Cufflinks	exon	71241	71481	.	.	.	gene_id "XLOC_003234"; transcript_id "TCONS_00005993"; exon_number "1"; oId "CUFF.2754.1"; class_code "u"; tss_id "TSS4526";
supercont1.1255	Cufflinks	exon	5380	5691	.	.	.	gene_id "XLOC_003242"; transcript_id "TCONS_00006012"; exon_number "1"; oId "CUFF.2760.1"; class_code "u"; tss_id "TSS4539";
supercont1.1258	Cufflinks	exon	27650	27785	.	+	.	gene_id "XLOC_003247"; transcript_id "TCONS_00006017"; exon_number "1"; oId "CUFF.2765.1"; class_code "u"; tss_id "TSS4544";
supercont1.1258	Cufflinks	exon	30907	31056	.	+	.	gene_id "XLOC_003247"; transcript_id "TCONS_00006017"; exon_number "2"; oId "CUFF.2765.1"; class_code "u"; tss_id "TSS4544";
supercont1.1258	Cufflinks	exon	37814	37966	.	+	.	gene_id "XLOC_003248"; transcript_id "TCONS_00006019"; exon_number "1"; oId "CUFF.2768.1"; class_code "u"; tss_id "TSS4545";
supercont1.1258	Cufflinks	exon	45516	45726	.	+	.	gene_id "XLOC_003248"; transcript_id "TCONS_00006019"; exon_number "2"; oId "CUFF.2768.1"; class_code "u"; tss_id "TSS4545";
supercont1.1258	Cufflinks	exon	16531	16675	.	-	.	gene_id "XLOC_003250"; transcript_id "TCONS_00006024"; exon_number "1"; oId "CUFF.2764.1"; class_code "u"; tss_id "TSS4549";
supercont1.1258	Cufflinks	exon	22172	22290	.	-	.	gene_id "XLOC_003250"; transcript_id "TCONS_00006024"; exon_number "2"; oId "CUFF.2764.1"; class_code "u"; tss_id "TSS4549";
supercont1.1258	Cufflinks	exon	16531	16675	.	-	.	gene_id "XLOC_003250"; transcript_id "TCONS_00006025"; exon_number "1"; oId "CUFF.2764.2"; class_code "u"; tss_id "TSS4550";
supercont1.1258	Cufflinks	exon	23559	24007	.	-	.	gene_id "XLOC_003250"; transcript_id "TCONS_00006025"; exon_number "2"; oId "CUFF.2764.2"; class_code "u"; tss_id "TSS4550";
supercont1.126	Cufflinks	exon	7262	7594	.	.	.	gene_id "XLOC_003289"; transcript_id "TCONS_00006125"; exon_number "1"; oId "CUFF.2771.1"; class_code "u"; tss_id "TSS4618";
supercont1.126	Cufflinks	exon	140768	141099	.	.	.	gene_id "XLOC_003291"; transcript_id "TCONS_00006127"; exon_number "1"; oId "CUFF.2774.1"; class_code "u"; tss_id "TSS4620";
supercont1.126	Cufflinks	exon	1264880	1265178	.	.	.	gene_id "XLOC_003293"; transcript_id "TCONS_00006129"; exon_number "1"; oId "CUFF.2800.1"; class_code "u"; tss_id "TSS4622";
supercont1.126	Cufflinks	exon	1834489	1834816	.	.	.	gene_id "XLOC_003297"; transcript_id "TCONS_00006133"; exon_number "1"; oId "CUFF.2808.1"; class_code "u"; tss_id "TSS4626";
supercont1.1260	Cufflinks	exon	9144	10024	.	.	.	gene_id "XLOC_003305"; transcript_id "TCONS_00006145"; exon_number "1"; oId "CUFF.2815.1"; class_code "u"; tss_id "TSS4636";
supercont1.1261	Cufflinks	exon	91108	91196	.	-	.	gene_id "XLOC_003306"; transcript_id "TCONS_00006146"; exon_number "1"; oId "CUFF.2821.1"; class_code "u"; tss_id "TSS4637";
supercont1.1261	Cufflinks	exon	102568	102682	.	-	.	gene_id "XLOC_003306"; transcript_id "TCONS_00006146"; exon_number "2"; oId "CUFF.2821.1"; class_code "u"; tss_id "TSS4637";
supercont1.1261	Cufflinks	exon	102765	103155	.	-	.	gene_id "XLOC_003306"; transcript_id "TCONS_00006146"; exon_number "3"; oId "CUFF.2821.1"; class_code "u"; tss_id "TSS4637";
supercont1.1261	Cufflinks	exon	70899	71141	.	.	.	gene_id "XLOC_003308"; transcript_id "TCONS_00006148"; exon_number "1"; oId "CUFF.2819.1"; class_code "u"; tss_id "TSS4639";
supercont1.1266	Cufflinks	exon	158050	158314	.	+	.	gene_id "XLOC_003322"; transcript_id "TCONS_00006169"; exon_number "1"; oId "CUFF.2835.2"; class_code "u"; tss_id "TSS4657";
supercont1.1266	Cufflinks	exon	170689	170874	.	+	.	gene_id "XLOC_003322"; transcript_id "TCONS_00006169"; exon_number "2"; oId "CUFF.2835.2"; class_code "u"; tss_id "TSS4657";
supercont1.1266	Cufflinks	exon	158050	158141	.	+	.	gene_id "XLOC_003322"; transcript_id "TCONS_00006168"; exon_number "1"; oId "CUFF.2835.1"; class_code "u"; tss_id "TSS4657";
supercont1.1266	Cufflinks	exon	170689	170874	.	+	.	gene_id "XLOC_003322"; transcript_id "TCONS_00006168"; exon_number "2"; oId "CUFF.2835.1"; class_code "u"; tss_id "TSS4657";
supercont1.1266	Cufflinks	exon	121508	121748	.	-	.	gene_id "XLOC_003324"; transcript_id "TCONS_00006173"; exon_number "1"; oId "CUFF.2833.2"; class_code "u"; tss_id "TSS4659";
supercont1.1266	Cufflinks	exon	122087	122171	.	-	.	gene_id "XLOC_003324"; transcript_id "TCONS_00006173"; exon_number "2"; oId "CUFF.2833.2"; class_code "u"; tss_id "TSS4659";
supercont1.127	Cufflinks	exon	1510996	1511200	.	+	.	gene_id "XLOC_003346"; transcript_id "TCONS_00006218"; exon_number "1"; oId "CUFF.2873.1"; class_code "u"; tss_id "TSS4690";
supercont1.127	Cufflinks	exon	1394260	1394401	.	-	.	gene_id "XLOC_003359"; transcript_id "TCONS_00006252"; exon_number "1"; oId "CUFF.2861.1"; class_code "u"; tss_id "TSS4713";
supercont1.127	Cufflinks	exon	1394464	1394683	.	-	.	gene_id "XLOC_003359"; transcript_id "TCONS_00006252"; exon_number "2"; oId "CUFF.2861.1"; class_code "u"; tss_id "TSS4713";
supercont1.1271	Cufflinks	exon	22884	23644	.	-	.	gene_id "XLOC_003373"; transcript_id "TCONS_00006279"; exon_number "1"; oId "CUFF.2879.1"; class_code "u"; tss_id "TSS4734";
supercont1.1271	Cufflinks	exon	23707	23823	.	-	.	gene_id "XLOC_003373"; transcript_id "TCONS_00006279"; exon_number "2"; oId "CUFF.2879.1"; class_code "u"; tss_id "TSS4734";
supercont1.1272	Cufflinks	exon	10747	11313	.	+	.	gene_id "XLOC_003376"; transcript_id "TCONS_00006283"; exon_number "1"; oId "CUFF.2882.2"; class_code "u"; tss_id "TSS4737";
supercont1.1272	Cufflinks	exon	11508	11546	.	+	.	gene_id "XLOC_003376"; transcript_id "TCONS_00006283"; exon_number "2"; oId "CUFF.2882.2"; class_code "u"; tss_id "TSS4737";
supercont1.1272	Cufflinks	exon	32603	32906	.	+	.	gene_id "XLOC_003376"; transcript_id "TCONS_00006283"; exon_number "3"; oId "CUFF.2882.2"; class_code "u"; tss_id "TSS4737";
supercont1.1272	Cufflinks	exon	59766	60018	.	+	.	gene_id "XLOC_003376"; transcript_id "TCONS_00006283"; exon_number "4"; oId "CUFF.2882.2"; class_code "u"; tss_id "TSS4737";
supercont1.1276	Cufflinks	exon	20547	21157	.	+	.	gene_id "XLOC_003384"; transcript_id "TCONS_00006292"; exon_number "1"; oId "CUFF.2890.1"; class_code "u"; tss_id "TSS4745";
supercont1.1276	Cufflinks	exon	21220	21547	.	+	.	gene_id "XLOC_003384"; transcript_id "TCONS_00006292"; exon_number "2"; oId "CUFF.2890.1"; class_code "u"; tss_id "TSS4745";
supercont1.1277	Cufflinks	exon	139293	139794	.	.	.	gene_id "XLOC_003399"; transcript_id "TCONS_00006313"; exon_number "1"; oId "CUFF.2900.1"; class_code "u"; tss_id "TSS4763";
supercont1.128	Cufflinks	exon	265746	266466	.	.	.	gene_id "XLOC_003441"; transcript_id "TCONS_00006442"; exon_number "1"; oId "CUFF.2910.1"; class_code "u"; tss_id "TSS4852";
supercont1.128	Cufflinks	exon	2294907	2295461	.	.	.	gene_id "XLOC_003448"; transcript_id "TCONS_00006449"; exon_number "1"; oId "CUFF.2957.1"; class_code "u"; tss_id "TSS4859";
supercont1.1280	Cufflinks	exon	134987	135242	.	.	.	gene_id "XLOC_003457"; transcript_id "TCONS_00006461"; exon_number "1"; oId "CUFF.2962.1"; class_code "u"; tss_id "TSS4869";
supercont1.1280	Cufflinks	exon	136808	137071	.	.	.	gene_id "XLOC_003458"; transcript_id "TCONS_00006462"; exon_number "1"; oId "CUFF.2964.1"; class_code "u"; tss_id "TSS4870";
supercont1.1280	Cufflinks	exon	143434	143695	.	.	.	gene_id "XLOC_003459"; transcript_id "TCONS_00006463"; exon_number "1"; oId "CUFF.2966.1"; class_code "u"; tss_id "TSS4871";
supercont1.1281	Cufflinks	exon	43807	45289	.	.	.	gene_id "XLOC_003468"; transcript_id "TCONS_00006472"; exon_number "1"; oId "CUFF.2975.1"; class_code "u"; tss_id "TSS4880";
supercont1.1285	Cufflinks	exon	98702	99010	.	-	.	gene_id "XLOC_003482"; transcript_id "TCONS_00006492"; exon_number "1"; oId "CUFF.2985.1"; class_code "u"; tss_id "TSS4897";
supercont1.1285	Cufflinks	exon	99072	99273	.	-	.	gene_id "XLOC_003482"; transcript_id "TCONS_00006492"; exon_number "2"; oId "CUFF.2985.1"; class_code "u"; tss_id "TSS4897";
supercont1.1285	Cufflinks	exon	99332	99408	.	-	.	gene_id "XLOC_003482"; transcript_id "TCONS_00006492"; exon_number "3"; oId "CUFF.2985.1"; class_code "u"; tss_id "TSS4897";
supercont1.1285	Cufflinks	exon	113315	113407	.	-	.	gene_id "XLOC_003483"; transcript_id "TCONS_00006493"; exon_number "1"; oId "CUFF.2986.2"; class_code "u"; tss_id "TSS4898";
supercont1.1285	Cufflinks	exon	113467	113635	.	-	.	gene_id "XLOC_003483"; transcript_id "TCONS_00006493"; exon_number "2"; oId "CUFF.2986.2"; class_code "u"; tss_id "TSS4898";
supercont1.129	Cufflinks	exon	233997	234339	.	.	.	gene_id "XLOC_003548"; transcript_id "TCONS_00006612"; exon_number "1"; oId "CUFF.2995.1"; class_code "u"; tss_id "TSS4986";
supercont1.129	Cufflinks	exon	2135901	2136347	.	.	.	gene_id "XLOC_003553"; transcript_id "TCONS_00006617"; exon_number "1"; oId "CUFF.3025.1"; class_code "u"; tss_id "TSS4991";
supercont1.13	Cufflinks	exon	772611	772876	.	+	.	gene_id "XLOC_003587"; transcript_id "TCONS_00006674"; exon_number "1"; oId "CUFF.3072.1"; class_code "u"; tss_id "TSS5036";
supercont1.13	Cufflinks	exon	773211	773243	.	+	.	gene_id "XLOC_003587"; transcript_id "TCONS_00006674"; exon_number "2"; oId "CUFF.3072.1"; class_code "u"; tss_id "TSS5036";
supercont1.13	Cufflinks	exon	1600945	1601250	.	+	.	gene_id "XLOC_003597"; transcript_id "TCONS_00006693"; exon_number "1"; oId "CUFF.3102.2"; class_code "u"; tss_id "TSS5050";
supercont1.13	Cufflinks	exon	1601334	1601703	.	+	.	gene_id "XLOC_003597"; transcript_id "TCONS_00006693"; exon_number "2"; oId "CUFF.3102.2"; class_code "u"; tss_id "TSS5050";
supercont1.13	Cufflinks	exon	4042047	4042067	.	+	.	gene_id "XLOC_003603"; transcript_id "TCONS_00006710"; exon_number "1"; oId "CUFF.3117.1"; class_code "u"; tss_id "TSS5064";
supercont1.13	Cufflinks	exon	4042983	4043285	.	+	.	gene_id "XLOC_003603"; transcript_id "TCONS_00006710"; exon_number "2"; oId "CUFF.3117.1"; class_code "u"; tss_id "TSS5064";
supercont1.13	Cufflinks	exon	35088	35371	.	.	.	gene_id "XLOC_003632"; transcript_id "TCONS_00006777"; exon_number "1"; oId "CUFF.3053.1"; class_code "u"; tss_id "TSS5109";
supercont1.13	Cufflinks	exon	65110	65382	.	.	.	gene_id "XLOC_003633"; transcript_id "TCONS_00006778"; exon_number "1"; oId "CUFF.3054.1"; class_code "u"; tss_id "TSS5110";
supercont1.13	Cufflinks	exon	746062	746303	.	.	.	gene_id "XLOC_003637"; transcript_id "TCONS_00006782"; exon_number "1"; oId "CUFF.3069.1"; class_code "u"; tss_id "TSS5114";
supercont1.13	Cufflinks	exon	758545	758774	.	.	.	gene_id "XLOC_003638"; transcript_id "TCONS_00006783"; exon_number "1"; oId "CUFF.3070.1"; class_code "u"; tss_id "TSS5115";
supercont1.13	Cufflinks	exon	1094068	1094342	.	.	.	gene_id "XLOC_003646"; transcript_id "TCONS_00006791"; exon_number "1"; oId "CUFF.3084.1"; class_code "u"; tss_id "TSS5123";
supercont1.13	Cufflinks	exon	1342752	1343051	.	.	.	gene_id "XLOC_003647"; transcript_id "TCONS_00006792"; exon_number "1"; oId "CUFF.3093.1"; class_code "u"; tss_id "TSS5124";
supercont1.13	Cufflinks	exon	1698712	1698956	.	.	.	gene_id "XLOC_003655"; transcript_id "TCONS_00006800"; exon_number "1"; oId "CUFF.3104.1"; class_code "u"; tss_id "TSS5132";
supercont1.13	Cufflinks	exon	1969257	1969468	.	.	.	gene_id "XLOC_003656"; transcript_id "TCONS_00006801"; exon_number "1"; oId "CUFF.3105.1"; class_code "u"; tss_id "TSS5133";
supercont1.13	Cufflinks	exon	4183987	4184246	.	.	.	gene_id "XLOC_003666"; transcript_id "TCONS_00006811"; exon_number "1"; oId "CUFF.3121.1"; class_code "u"; tss_id "TSS5143";
supercont1.130	Cufflinks	exon	2295877	2295992	.	+	.	gene_id "XLOC_003683"; transcript_id "TCONS_00006835"; exon_number "1"; oId "CUFF.3172.1"; class_code "u"; tss_id "TSS5165";
supercont1.130	Cufflinks	exon	2296052	2296465	.	+	.	gene_id "XLOC_003683"; transcript_id "TCONS_00006835"; exon_number "2"; oId "CUFF.3172.1"; class_code "u"; tss_id "TSS5165";
supercont1.130	Cufflinks	exon	2297355	2297514	.	+	.	gene_id "XLOC_003683"; transcript_id "TCONS_00006835"; exon_number "3"; oId "CUFF.3172.1"; class_code "u"; tss_id "TSS5165";
supercont1.130	Cufflinks	exon	72678	74611	.	-	.	gene_id "XLOC_003685"; transcript_id "TCONS_00006837"; exon_number "1"; oId "CUFF.3133.1"; class_code "u"; tss_id "TSS5167";
supercont1.130	Cufflinks	exon	1922924	1923134	.	-	.	gene_id "XLOC_003690"; transcript_id "TCONS_00006856"; exon_number "1"; oId "CUFF.3161.1"; class_code "u"; tss_id "TSS5181";
supercont1.130	Cufflinks	exon	1938029	1938174	.	-	.	gene_id "XLOC_003690"; transcript_id "TCONS_00006856"; exon_number "2"; oId "CUFF.3161.1"; class_code "u"; tss_id "TSS5181";
supercont1.130	Cufflinks	exon	1937623	1937970	.	-	.	gene_id "XLOC_003690"; transcript_id "TCONS_00006857"; exon_number "1"; oId "CUFF.3161.2"; class_code "u"; tss_id "TSS5181";
supercont1.130	Cufflinks	exon	1938029	1938163	.	-	.	gene_id "XLOC_003690"; transcript_id "TCONS_00006857"; exon_number "2"; oId "CUFF.3161.2"; class_code "u"; tss_id "TSS5181";
supercont1.130	Cufflinks	exon	63185	63694	.	.	.	gene_id "XLOC_003693"; transcript_id "TCONS_00006865"; exon_number "1"; oId "CUFF.3131.1"; class_code "u"; tss_id "TSS5185";
supercont1.1300	Cufflinks	exon	92013	92275	.	.	.	gene_id "XLOC_003711"; transcript_id "TCONS_00006884"; exon_number "1"; oId "CUFF.3176.1"; class_code "u"; tss_id "TSS5204";
supercont1.1303	Cufflinks	exon	41773	42057	.	+	.	gene_id "XLOC_003716"; transcript_id "TCONS_00006892"; exon_number "1"; oId "CUFF.3180.2"; class_code "u"; tss_id "TSS5211";
supercont1.1303	Cufflinks	exon	42635	44096	.	+	.	gene_id "XLOC_003716"; transcript_id "TCONS_00006892"; exon_number "2"; oId "CUFF.3180.2"; class_code "u"; tss_id "TSS5211";
supercont1.1303	Cufflinks	exon	94017	95122	.	+	.	gene_id "XLOC_003717"; transcript_id "TCONS_00006893"; exon_number "1"; oId "CUFF.3181.1"; class_code "u"; tss_id "TSS5212";
supercont1.1303	Cufflinks	exon	95459	95524	.	+	.	gene_id "XLOC_003717"; transcript_id "TCONS_00006893"; exon_number "2"; oId "CUFF.3181.1"; class_code "u"; tss_id "TSS5212";
supercont1.1306	Cufflinks	exon	103598	104369	.	-	.	gene_id "XLOC_003721"; transcript_id "TCONS_00006900"; exon_number "1"; oId "CUFF.3184.2"; class_code "u"; tss_id "TSS5216";
supercont1.1306	Cufflinks	exon	104527	105150	.	-	.	gene_id "XLOC_003721"; transcript_id "TCONS_00006900"; exon_number "2"; oId "CUFF.3184.2"; class_code "u"; tss_id "TSS5216";
supercont1.1308	Cufflinks	exon	129268	129897	.	.	.	gene_id "XLOC_003725"; transcript_id "TCONS_00006914"; exon_number "1"; oId "CUFF.3188.1"; class_code "u"; tss_id "TSS5221";
supercont1.131	Cufflinks	exon	57398	57514	.	+	.	gene_id "XLOC_003728"; transcript_id "TCONS_00006919"; exon_number "1"; oId "CUFF.3192.1"; class_code "u"; tss_id "TSS5225";
supercont1.131	Cufflinks	exon	57577	57780	.	+	.	gene_id "XLOC_003728"; transcript_id "TCONS_00006919"; exon_number "2"; oId "CUFF.3192.1"; class_code "u"; tss_id "TSS5225";
supercont1.131	Cufflinks	exon	57848	57999	.	+	.	gene_id "XLOC_003728"; transcript_id "TCONS_00006919"; exon_number "3"; oId "CUFF.3192.1"; class_code "u"; tss_id "TSS5225";
supercont1.131	Cufflinks	exon	2084355	2084580	.	-	.	gene_id "XLOC_003763"; transcript_id "TCONS_00006999"; exon_number "1"; oId "CUFF.3236.3"; class_code "u"; tss_id "TSS5281";
supercont1.131	Cufflinks	exon	2084645	2084914	.	-	.	gene_id "XLOC_003763"; transcript_id "TCONS_00006999"; exon_number "2"; oId "CUFF.3236.3"; class_code "u"; tss_id "TSS5281";
supercont1.131	Cufflinks	exon	125721	126000	.	.	.	gene_id "XLOC_003767"; transcript_id "TCONS_00007004"; exon_number "1"; oId "CUFF.3195.1"; class_code "u"; tss_id "TSS5285";
supercont1.131	Cufflinks	exon	1212362	1212849	.	.	.	gene_id "XLOC_003769"; transcript_id "TCONS_00007006"; exon_number "1"; oId "CUFF.3210.1"; class_code "u"; tss_id "TSS5287";
supercont1.131	Cufflinks	exon	1406205	1409190	.	.	.	gene_id "XLOC_003773"; transcript_id "TCONS_00007010"; exon_number "1"; oId "CUFF.3215.1"; class_code "u"; tss_id "TSS5291";
supercont1.1318	Cufflinks	exon	73895	74156	.	.	.	gene_id "XLOC_003799"; transcript_id "TCONS_00007082"; exon_number "1"; oId "CUFF.3255.1"; class_code "u"; tss_id "TSS5323";
supercont1.132	Cufflinks	exon	414841	416168	.	+	.	gene_id "XLOC_003807"; transcript_id "TCONS_00007096"; exon_number "1"; oId "CUFF.3267.1"; class_code "u"; tss_id "TSS5334";
supercont1.132	Cufflinks	exon	435628	436051	.	+	.	gene_id "XLOC_003807"; transcript_id "TCONS_00007096"; exon_number "2"; oId "CUFF.3267.1"; class_code "u"; tss_id "TSS5334";
supercont1.132	Cufflinks	exon	447047	448005	.	+	.	gene_id "XLOC_003807"; transcript_id "TCONS_00007096"; exon_number "3"; oId "CUFF.3267.1"; class_code "u"; tss_id "TSS5334";
supercont1.132	Cufflinks	exon	1012547	1013304	.	+	.	gene_id "XLOC_003810"; transcript_id "TCONS_00007100"; exon_number "1"; oId "CUFF.3276.1"; class_code "u"; tss_id "TSS5338";
supercont1.132	Cufflinks	exon	1438654	1439303	.	-	.	gene_id "XLOC_003839"; transcript_id "TCONS_00007187"; exon_number "1"; oId "CUFF.3298.1"; class_code "u"; tss_id "TSS5387";
supercont1.132	Cufflinks	exon	1439930	1440307	.	-	.	gene_id "XLOC_003839"; transcript_id "TCONS_00007187"; exon_number "2"; oId "CUFF.3298.1"; class_code "u"; tss_id "TSS5387";
supercont1.132	Cufflinks	exon	1845675	1845915	.	-	.	gene_id "XLOC_003845"; transcript_id "TCONS_00007204"; exon_number "1"; oId "CUFF.3315.1"; class_code "u"; tss_id "TSS5396";
supercont1.132	Cufflinks	exon	1862113	1862568	.	-	.	gene_id "XLOC_003845"; transcript_id "TCONS_00007204"; exon_number "2"; oId "CUFF.3315.1"; class_code "u"; tss_id "TSS5396";
supercont1.132	Cufflinks	exon	1326981	1327190	.	.	.	gene_id "XLOC_003858"; transcript_id "TCONS_00007218"; exon_number "1"; oId "CUFF.3291.1"; class_code "u"; tss_id "TSS5410";
supercont1.1324	Cufflinks	exon	9422	10175	.	+	.	gene_id "XLOC_003876"; transcript_id "TCONS_00007244"; exon_number "1"; oId "CUFF.3333.1"; class_code "u"; tss_id "TSS5435";
supercont1.1324	Cufflinks	exon	9463	9774	.	+	.	gene_id "XLOC_003876"; transcript_id "TCONS_00007245"; exon_number "1"; oId "CUFF.3334.1"; class_code "u"; tss_id "TSS5435";
supercont1.1324	Cufflinks	exon	10006	10012	.	+	.	gene_id "XLOC_003876"; transcript_id "TCONS_00007245"; exon_number "2"; oId "CUFF.3334.1"; class_code "u"; tss_id "TSS5435";
supercont1.1325	Cufflinks	exon	112695	112940	.	.	.	gene_id "XLOC_003878"; transcript_id "TCONS_00007252"; exon_number "1"; oId "CUFF.3336.1"; class_code "u"; tss_id "TSS5438";
supercont1.133	Cufflinks	exon	21631	21989	.	+	.	gene_id "XLOC_003892"; transcript_id "TCONS_00007274"; exon_number "1"; oId "CUFF.3345.1"; class_code "u"; tss_id "TSS5457";
supercont1.133	Cufflinks	exon	40022	40386	.	+	.	gene_id "XLOC_003892"; transcript_id "TCONS_00007274"; exon_number "2"; oId "CUFF.3345.1"; class_code "u"; tss_id "TSS5457";
supercont1.133	Cufflinks	exon	30479	30686	.	+	.	gene_id "XLOC_003892"; transcript_id "TCONS_00007277"; exon_number "1"; oId "CUFF.3345.4"; class_code "u"; tss_id "TSS5460";
supercont1.133	Cufflinks	exon	40022	40386	.	+	.	gene_id "XLOC_003892"; transcript_id "TCONS_00007277"; exon_number "2"; oId "CUFF.3345.4"; class_code "u"; tss_id "TSS5460";
supercont1.133	Cufflinks	exon	685012	685217	.	.	.	gene_id "XLOC_003926"; transcript_id "TCONS_00007354"; exon_number "1"; oId "CUFF.3358.1"; class_code "u"; tss_id "TSS5518";
supercont1.133	Cufflinks	exon	1089515	1089791	.	.	.	gene_id "XLOC_003927"; transcript_id "TCONS_00007355"; exon_number "1"; oId "CUFF.3363.1"; class_code "u"; tss_id "TSS5519";
supercont1.133	Cufflinks	exon	1154395	1154803	.	.	.	gene_id "XLOC_003928"; transcript_id "TCONS_00007356"; exon_number "1"; oId "CUFF.3366.1"; class_code "u"; tss_id "TSS5520";
supercont1.133	Cufflinks	exon	1530528	1530805	.	.	.	gene_id "XLOC_003929"; transcript_id "TCONS_00007357"; exon_number "1"; oId "CUFF.3381.1"; class_code "u"; tss_id "TSS5521";
supercont1.133	Cufflinks	exon	1548887	1550468	.	.	.	gene_id "XLOC_003931"; transcript_id "TCONS_00007359"; exon_number "1"; oId "CUFF.3383.1"; class_code "u"; tss_id "TSS5523";
supercont1.1332	Cufflinks	exon	68642	68923	.	.	.	gene_id "XLOC_003944"; transcript_id "TCONS_00007377"; exon_number "1"; oId "CUFF.3397.1"; class_code "u"; tss_id "TSS5539";
supercont1.1333	Cufflinks	exon	35517	35656	.	+	.	gene_id "XLOC_003945"; transcript_id "TCONS_00007378"; exon_number "1"; oId "CUFF.3399.1"; class_code "u"; tss_id "TSS5540";
supercont1.1333	Cufflinks	exon	35717	35881	.	+	.	gene_id "XLOC_003945"; transcript_id "TCONS_00007378"; exon_number "2"; oId "CUFF.3399.1"; class_code "u"; tss_id "TSS5540";
supercont1.1337	Cufflinks	exon	71292	71550	.	.	.	gene_id "XLOC_003972"; transcript_id "TCONS_00007416"; exon_number "1"; oId "CUFF.3413.1"; class_code "u"; tss_id "TSS5575";
supercont1.134	Cufflinks	exon	919265	919699	.	-	.	gene_id "XLOC_003996"; transcript_id "TCONS_00007478"; exon_number "1"; oId "CUFF.3440.1"; class_code "u"; tss_id "TSS5615";
supercont1.134	Cufflinks	exon	919760	919916	.	-	.	gene_id "XLOC_003996"; transcript_id "TCONS_00007478"; exon_number "2"; oId "CUFF.3440.1"; class_code "u"; tss_id "TSS5615";
supercont1.134	Cufflinks	exon	546407	546726	.	.	.	gene_id "XLOC_004011"; transcript_id "TCONS_00007504"; exon_number "1"; oId "CUFF.3424.1"; class_code "u"; tss_id "TSS5631";
supercont1.134	Cufflinks	exon	591174	591454	.	.	.	gene_id "XLOC_004012"; transcript_id "TCONS_00007505"; exon_number "1"; oId "CUFF.3425.1"; class_code "u"; tss_id "TSS5632";
supercont1.134	Cufflinks	exon	1765306	1766579	.	.	.	gene_id "XLOC_004019"; transcript_id "TCONS_00007512"; exon_number "1"; oId "CUFF.3449.1"; class_code "u"; tss_id "TSS5639";
supercont1.134	Cufflinks	exon	1791085	1791354	.	.	.	gene_id "XLOC_004020"; transcript_id "TCONS_00007513"; exon_number "1"; oId "CUFF.3450.1"; class_code "u"; tss_id "TSS5640";
supercont1.134	Cufflinks	exon	2172147	2172474	.	.	.	gene_id "XLOC_004023"; transcript_id "TCONS_00007516"; exon_number "1"; oId "CUFF.3456.1"; class_code "u"; tss_id "TSS5643";
supercont1.134	Cufflinks	exon	2229142	2229354	.	.	.	gene_id "XLOC_004024"; transcript_id "TCONS_00007517"; exon_number "1"; oId "CUFF.3457.1"; class_code "u"; tss_id "TSS5644";
supercont1.1340	Cufflinks	exon	32594	33008	.	.	.	gene_id "XLOC_004027"; transcript_id "TCONS_00007520"; exon_number "1"; oId "CUFF.3460.1"; class_code "u"; tss_id "TSS5647";
supercont1.1343	Cufflinks	exon	174713	175192	.	.	.	gene_id "XLOC_004031"; transcript_id "TCONS_00007524"; exon_number "1"; oId "CUFF.3463.1"; class_code "u"; tss_id "TSS5651";
supercont1.135	Cufflinks	exon	1061261	1061714	.	+	.	gene_id "XLOC_004048"; transcript_id "TCONS_00007557"; exon_number "1"; oId "CUFF.3490.1"; class_code "u"; tss_id "TSS5675";
supercont1.135	Cufflinks	exon	366372	366812	.	.	.	gene_id "XLOC_004071"; transcript_id "TCONS_00007617"; exon_number "1"; oId "CUFF.3476.1"; class_code "u"; tss_id "TSS5709";
supercont1.135	Cufflinks	exon	366878	367528	.	.	.	gene_id "XLOC_004072"; transcript_id "TCONS_00007618"; exon_number "1"; oId "CUFF.3477.1"; class_code "u"; tss_id "TSS5710";
supercont1.135	Cufflinks	exon	781846	782722	.	.	.	gene_id "XLOC_004074"; transcript_id "TCONS_00007620"; exon_number "1"; oId "CUFF.3480.1"; class_code "u"; tss_id "TSS5712";
supercont1.135	Cufflinks	exon	1006038	1006354	.	.	.	gene_id "XLOC_004076"; transcript_id "TCONS_00007622"; exon_number "1"; oId "CUFF.3487.1"; class_code "u"; tss_id "TSS5714";
supercont1.135	Cufflinks	exon	1569368	1569746	.	.	.	gene_id "XLOC_004086"; transcript_id "TCONS_00007632"; exon_number "1"; oId "CUFF.3503.1"; class_code "u"; tss_id "TSS5724";
supercont1.135	Cufflinks	exon	1593296	1598031	.	.	.	gene_id "XLOC_004092"; transcript_id "TCONS_00007638"; exon_number "1"; oId "CUFF.3509.1"; class_code "u"; tss_id "TSS5730";
supercont1.1350	Cufflinks	exon	86957	87363	.	.	.	gene_id "XLOC_004100"; transcript_id "TCONS_00007646"; exon_number "1"; oId "CUFF.3526.1"; class_code "u"; tss_id "TSS5738";
supercont1.1354	Cufflinks	exon	60442	60763	.	.	.	gene_id "XLOC_004109"; transcript_id "TCONS_00007665"; exon_number "1"; oId "CUFF.3533.1"; class_code "u"; tss_id "TSS5750";
supercont1.1355	Cufflinks	exon	73461	73815	.	.	.	gene_id "XLOC_004111"; transcript_id "TCONS_00007667"; exon_number "1"; oId "CUFF.3535.1"; class_code "u"; tss_id "TSS5752";
supercont1.1359	Cufflinks	exon	50938	51163	.	.	.	gene_id "XLOC_004127"; transcript_id "TCONS_00007695"; exon_number "1"; oId "CUFF.3547.1"; class_code "u"; tss_id "TSS5775";
supercont1.1359	Cufflinks	exon	59822	60089	.	.	.	gene_id "XLOC_004128"; transcript_id "TCONS_00007696"; exon_number "1"; oId "CUFF.3548.1"; class_code "u"; tss_id "TSS5776";
supercont1.136	Cufflinks	exon	877917	878412	.	+	.	gene_id "XLOC_004140"; transcript_id "TCONS_00007731"; exon_number "1"; oId "CUFF.3574.1"; class_code "u"; tss_id "TSS5801";
supercont1.136	Cufflinks	exon	1093625	1094272	.	+	.	gene_id "XLOC_004141"; transcript_id "TCONS_00007737"; exon_number "1"; oId "CUFF.3576.1"; class_code "u"; tss_id "TSS5803";
supercont1.136	Cufflinks	exon	1466522	1467075	.	+	.	gene_id "XLOC_004144"; transcript_id "TCONS_00007745"; exon_number "1"; oId "CUFF.3582.4"; class_code "u"; tss_id "TSS5808";
supercont1.136	Cufflinks	exon	1467963	1468232	.	+	.	gene_id "XLOC_004144"; transcript_id "TCONS_00007745"; exon_number "2"; oId "CUFF.3582.4"; class_code "u"; tss_id "TSS5808";
supercont1.136	Cufflinks	exon	1510920	1511520	.	+	.	gene_id "XLOC_004144"; transcript_id "TCONS_00007748"; exon_number "1"; oId "CUFF.3583.1"; class_code "u"; tss_id "TSS5809";
supercont1.136	Cufflinks	exon	441068	441223	.	-	.	gene_id "XLOC_004152"; transcript_id "TCONS_00007775"; exon_number "1"; oId "CUFF.3564.1"; class_code "u"; tss_id "TSS5825";
supercont1.136	Cufflinks	exon	441305	442071	.	-	.	gene_id "XLOC_004152"; transcript_id "TCONS_00007775"; exon_number "2"; oId "CUFF.3564.1"; class_code "u"; tss_id "TSS5825";
supercont1.136	Cufflinks	exon	75140	75659	.	.	.	gene_id "XLOC_004166"; transcript_id "TCONS_00007796"; exon_number "1"; oId "CUFF.3551.1"; class_code "u"; tss_id "TSS5841";
supercont1.136	Cufflinks	exon	1893616	1893843	.	.	.	gene_id "XLOC_004171"; transcript_id "TCONS_00007801"; exon_number "1"; oId "CUFF.3585.1"; class_code "u"; tss_id "TSS5846";
supercont1.1360	Cufflinks	exon	30764	32170	.	.	.	gene_id "XLOC_004177"; transcript_id "TCONS_00007809"; exon_number "1"; oId "CUFF.3593.1"; class_code "u"; tss_id "TSS5854";
supercont1.1361	Cufflinks	exon	85146	85292	.	-	.	gene_id "XLOC_004179"; transcript_id "TCONS_00007814"; exon_number "1"; oId "CUFF.3595.6"; class_code "u"; tss_id "TSS5857";
supercont1.1361	Cufflinks	exon	101258	101649	.	-	.	gene_id "XLOC_004179"; transcript_id "TCONS_00007814"; exon_number "2"; oId "CUFF.3595.6"; class_code "u"; tss_id "TSS5857";
supercont1.1361	Cufflinks	exon	107070	107102	.	-	.	gene_id "XLOC_004179"; transcript_id "TCONS_00007814"; exon_number "3"; oId "CUFF.3595.6"; class_code "u"; tss_id "TSS5857";
supercont1.1361	Cufflinks	exon	85146	85292	.	-	.	gene_id "XLOC_004179"; transcript_id "TCONS_00007815"; exon_number "1"; oId "CUFF.3595.10"; class_code "u"; tss_id "TSS5857";
supercont1.1361	Cufflinks	exon	101258	101649	.	-	.	gene_id "XLOC_004179"; transcript_id "TCONS_00007815"; exon_number "2"; oId "CUFF.3595.10"; class_code "u"; tss_id "TSS5857";
supercont1.1361	Cufflinks	exon	101831	102332	.	-	.	gene_id "XLOC_004179"; transcript_id "TCONS_00007815"; exon_number "3"; oId "CUFF.3595.10"; class_code "u"; tss_id "TSS5857";
supercont1.1361	Cufflinks	exon	107070	107103	.	-	.	gene_id "XLOC_004179"; transcript_id "TCONS_00007815"; exon_number "4"; oId "CUFF.3595.10"; class_code "u"; tss_id "TSS5857";
supercont1.1361	Cufflinks	exon	85146	85292	.	-	.	gene_id "XLOC_004179"; transcript_id "TCONS_00007819"; exon_number "1"; oId "CUFF.3595.11"; class_code "u"; tss_id "TSS5857";
supercont1.1361	Cufflinks	exon	101258	101970	.	-	.	gene_id "XLOC_004179"; transcript_id "TCONS_00007819"; exon_number "2"; oId "CUFF.3595.11"; class_code "u"; tss_id "TSS5857";
supercont1.1361	Cufflinks	exon	107070	107130	.	-	.	gene_id "XLOC_004179"; transcript_id "TCONS_00007819"; exon_number "3"; oId "CUFF.3595.11"; class_code "u"; tss_id "TSS5857";
supercont1.1366	Cufflinks	exon	39861	40164	.	.	.	gene_id "XLOC_004185"; transcript_id "TCONS_00007848"; exon_number "1"; oId "CUFF.3598.1"; class_code "u"; tss_id "TSS5871";
supercont1.137	Cufflinks	exon	1200948	1201287	.	-	.	gene_id "XLOC_004212"; transcript_id "TCONS_00007901"; exon_number "1"; oId "CUFF.3628.1"; class_code "u"; tss_id "TSS5918";
supercont1.137	Cufflinks	exon	1201355	1201438	.	-	.	gene_id "XLOC_004212"; transcript_id "TCONS_00007901"; exon_number "2"; oId "CUFF.3628.1"; class_code "u"; tss_id "TSS5918";
supercont1.1370	Cufflinks	exon	48101	48330	.	-	.	gene_id "XLOC_004237"; transcript_id "TCONS_00007971"; exon_number "1"; oId "CUFF.3650.1"; class_code "u"; tss_id "TSS5955";
supercont1.1370	Cufflinks	exon	50224	50361	.	-	.	gene_id "XLOC_004237"; transcript_id "TCONS_00007971"; exon_number "2"; oId "CUFF.3650.1"; class_code "u"; tss_id "TSS5955";
supercont1.1370	Cufflinks	exon	49456	50420	.	-	.	gene_id "XLOC_004237"; transcript_id "TCONS_00007972"; exon_number "1"; oId "CUFF.3651.1"; class_code "u"; tss_id "TSS5955";
supercont1.1370	Cufflinks	exon	91777	91995	.	.	.	gene_id "XLOC_004239"; transcript_id "TCONS_00007974"; exon_number "1"; oId "CUFF.3653.1"; class_code "u"; tss_id "TSS5957";
supercont1.138	Cufflinks	exon	2148806	2148975	.	-	.	gene_id "XLOC_004277"; transcript_id "TCONS_00008042"; exon_number "1"; oId "CUFF.3695.1"; class_code "u"; tss_id "TSS6010";
supercont1.138	Cufflinks	exon	2149042	2149237	.	-	.	gene_id "XLOC_004277"; transcript_id "TCONS_00008042"; exon_number "2"; oId "CUFF.3695.1"; class_code "u"; tss_id "TSS6010";
supercont1.138	Cufflinks	exon	92796	93106	.	.	.	gene_id "XLOC_004281"; transcript_id "TCONS_00008046"; exon_number "1"; oId "CUFF.3673.1"; class_code "u"; tss_id "TSS6014";
supercont1.138	Cufflinks	exon	809813	810348	.	.	.	gene_id "XLOC_004284"; transcript_id "TCONS_00008049"; exon_number "1"; oId "CUFF.3678.1"; class_code "u"; tss_id "TSS6017";
supercont1.138	Cufflinks	exon	1516331	1518012	.	.	.	gene_id "XLOC_004290"; transcript_id "TCONS_00008055"; exon_number "1"; oId "CUFF.3688.1"; class_code "u"; tss_id "TSS6023";
supercont1.138	Cufflinks	exon	1910961	1911195	.	.	.	gene_id "XLOC_004292"; transcript_id "TCONS_00008057"; exon_number "1"; oId "CUFF.3694.1"; class_code "u"; tss_id "TSS6025";
supercont1.1380	Cufflinks	exon	97085	97927	.	.	.	gene_id "XLOC_004294"; transcript_id "TCONS_00008059"; exon_number "1"; oId "CUFF.3698.1"; class_code "u"; tss_id "TSS6027";
supercont1.1384	Cufflinks	exon	29377	29586	.	.	.	gene_id "XLOC_004311"; transcript_id "TCONS_00008079"; exon_number "1"; oId "CUFF.3703.1"; class_code "u"; tss_id "TSS6046";
supercont1.1387	Cufflinks	exon	2591	2824	.	.	.	gene_id "XLOC_004320"; transcript_id "TCONS_00008093"; exon_number "1"; oId "CUFF.3711.1"; class_code "u"; tss_id "TSS6058";
supercont1.1389	Cufflinks	exon	59755	59929	.	-	.	gene_id "XLOC_004326"; transcript_id "TCONS_00008101"; exon_number "1"; oId "CUFF.3720.1"; class_code "u"; tss_id "TSS6065";
supercont1.1389	Cufflinks	exon	60009	60117	.	-	.	gene_id "XLOC_004326"; transcript_id "TCONS_00008101"; exon_number "2"; oId "CUFF.3720.1"; class_code "u"; tss_id "TSS6065";
supercont1.1389	Cufflinks	exon	31997	32341	.	.	.	gene_id "XLOC_004328"; transcript_id "TCONS_00008103"; exon_number "1"; oId "CUFF.3718.1"; class_code "u"; tss_id "TSS6067";
supercont1.139	Cufflinks	exon	561260	565736	.	.	.	gene_id "XLOC_004372"; transcript_id "TCONS_00008204"; exon_number "1"; oId "CUFF.3747.1"; class_code "u"; tss_id "TSS6145";
supercont1.139	Cufflinks	exon	665886	666834	.	.	.	gene_id "XLOC_004373"; transcript_id "TCONS_00008205"; exon_number "1"; oId "CUFF.3751.1"; class_code "u"; tss_id "TSS6146";
supercont1.139	Cufflinks	exon	846543	847311	.	.	.	gene_id "XLOC_004375"; transcript_id "TCONS_00008207"; exon_number "1"; oId "CUFF.3760.1"; class_code "u"; tss_id "TSS6148";
supercont1.139	Cufflinks	exon	847676	847913	.	.	.	gene_id "XLOC_004376"; transcript_id "TCONS_00008208"; exon_number "1"; oId "CUFF.3761.1"; class_code "u"; tss_id "TSS6149";
supercont1.139	Cufflinks	exon	1015640	1015859	.	.	.	gene_id "XLOC_004383"; transcript_id "TCONS_00008215"; exon_number "1"; oId "CUFF.3771.1"; class_code "u"; tss_id "TSS6156";
supercont1.139	Cufflinks	exon	2134250	2134492	.	.	.	gene_id "XLOC_004387"; transcript_id "TCONS_00008219"; exon_number "1"; oId "CUFF.3784.1"; class_code "u"; tss_id "TSS6160";
supercont1.14	Cufflinks	exon	2871642	2875012	.	-	.	gene_id "XLOC_004449"; transcript_id "TCONS_00008353"; exon_number "1"; oId "CUFF.3846.1"; class_code "u"; tss_id "TSS6254";
supercont1.14	Cufflinks	exon	796432	798901	.	.	.	gene_id "XLOC_004462"; transcript_id "TCONS_00008376"; exon_number "1"; oId "CUFF.3820.1"; class_code "u"; tss_id "TSS6275";
supercont1.14	Cufflinks	exon	1407344	1407620	.	.	.	gene_id "XLOC_004464"; transcript_id "TCONS_00008378"; exon_number "1"; oId "CUFF.3836.1"; class_code "u"; tss_id "TSS6277";
supercont1.14	Cufflinks	exon	1407947	1408189	.	.	.	gene_id "XLOC_004465"; transcript_id "TCONS_00008379"; exon_number "1"; oId "CUFF.3837.1"; class_code "u"; tss_id "TSS6278";
supercont1.14	Cufflinks	exon	2875117	2875391	.	.	.	gene_id "XLOC_004466"; transcript_id "TCONS_00008380"; exon_number "1"; oId "CUFF.3847.1"; class_code "u"; tss_id "TSS6279";
supercont1.14	Cufflinks	exon	2875450	2877309	.	.	.	gene_id "XLOC_004467"; transcript_id "TCONS_00008381"; exon_number "1"; oId "CUFF.3848.1"; class_code "u"; tss_id "TSS6280";
supercont1.14	Cufflinks	exon	2982451	2983307	.	.	.	gene_id "XLOC_004469"; transcript_id "TCONS_00008383"; exon_number "1"; oId "CUFF.3851.1"; class_code "u"; tss_id "TSS6282";
supercont1.14	Cufflinks	exon	3133476	3133757	.	.	.	gene_id "XLOC_004470"; transcript_id "TCONS_00008384"; exon_number "1"; oId "CUFF.3852.1"; class_code "u"; tss_id "TSS6283";
supercont1.14	Cufflinks	exon	3263776	3263997	.	.	.	gene_id "XLOC_004472"; transcript_id "TCONS_00008386"; exon_number "1"; oId "CUFF.3855.1"; class_code "u"; tss_id "TSS6285";
supercont1.14	Cufflinks	exon	3425316	3425592	.	.	.	gene_id "XLOC_004473"; transcript_id "TCONS_00008387"; exon_number "1"; oId "CUFF.3857.1"; class_code "u"; tss_id "TSS6286";
supercont1.14	Cufflinks	exon	3438939	3439210	.	.	.	gene_id "XLOC_004474"; transcript_id "TCONS_00008388"; exon_number "1"; oId "CUFF.3858.1"; class_code "u"; tss_id "TSS6287";
supercont1.14	Cufflinks	exon	3620771	3621044	.	.	.	gene_id "XLOC_004475"; transcript_id "TCONS_00008389"; exon_number "1"; oId "CUFF.3859.1"; class_code "u"; tss_id "TSS6288";
supercont1.140	Cufflinks	exon	56223	56238	.	+	.	gene_id "XLOC_004485"; transcript_id "TCONS_00008401"; exon_number "1"; oId "CUFF.3873.2"; class_code "u"; tss_id "TSS6300";
supercont1.140	Cufflinks	exon	56751	56970	.	+	.	gene_id "XLOC_004485"; transcript_id "TCONS_00008401"; exon_number "2"; oId "CUFF.3873.2"; class_code "u"; tss_id "TSS6300";
supercont1.140	Cufflinks	exon	57066	57091	.	+	.	gene_id "XLOC_004485"; transcript_id "TCONS_00008401"; exon_number "3"; oId "CUFF.3873.2"; class_code "u"; tss_id "TSS6300";
supercont1.140	Cufflinks	exon	1439141	1439419	.	.	.	gene_id "XLOC_004532"; transcript_id "TCONS_00008518"; exon_number "1"; oId "CUFF.3903.1"; class_code "u"; tss_id "TSS6383";
supercont1.140	Cufflinks	exon	2046498	2046809	.	.	.	gene_id "XLOC_004535"; transcript_id "TCONS_00008521"; exon_number "1"; oId "CUFF.3914.1"; class_code "u"; tss_id "TSS6386";
supercont1.1407	Cufflinks	exon	75629	75928	.	.	.	gene_id "XLOC_004550"; transcript_id "TCONS_00008550"; exon_number "1"; oId "CUFF.3933.1"; class_code "u"; tss_id "TSS6408";
supercont1.141	Cufflinks	exon	98667	99104	.	.	.	gene_id "XLOC_004566"; transcript_id "TCONS_00008580"; exon_number "1"; oId "CUFF.3936.1"; class_code "u"; tss_id "TSS6431";
supercont1.1411	Cufflinks	exon	62622	63091	.	+	.	gene_id "XLOC_004592"; transcript_id "TCONS_00008611"; exon_number "1"; oId "CUFF.3975.3"; class_code "u"; tss_id "TSS6458";
supercont1.1411	Cufflinks	exon	76984	77623	.	+	.	gene_id "XLOC_004592"; transcript_id "TCONS_00008611"; exon_number "2"; oId "CUFF.3975.3"; class_code "u"; tss_id "TSS6458";
supercont1.1411	Cufflinks	exon	62637	62711	.	+	.	gene_id "XLOC_004592"; transcript_id "TCONS_00008617"; exon_number "1"; oId "CUFF.3975.9"; class_code "u"; tss_id "TSS6458";
supercont1.1411	Cufflinks	exon	62993	63091	.	+	.	gene_id "XLOC_004592"; transcript_id "TCONS_00008617"; exon_number "2"; oId "CUFF.3975.9"; class_code "u"; tss_id "TSS6458";
supercont1.1411	Cufflinks	exon	76992	77623	.	+	.	gene_id "XLOC_004592"; transcript_id "TCONS_00008617"; exon_number "3"; oId "CUFF.3975.9"; class_code "u"; tss_id "TSS6458";
supercont1.1411	Cufflinks	exon	83685	83922	.	.	.	gene_id "XLOC_004599"; transcript_id "TCONS_00008629"; exon_number "1"; oId "CUFF.3976.1"; class_code "u"; tss_id "TSS6466";
supercont1.1418	Cufflinks	exon	22372	22760	.	.	.	gene_id "XLOC_004612"; transcript_id "TCONS_00008646"; exon_number "1"; oId "CUFF.3986.1"; class_code "u"; tss_id "TSS6480";
supercont1.142	Cufflinks	exon	953790	955989	.	+	.	gene_id "XLOC_004633"; transcript_id "TCONS_00008683"; exon_number "1"; oId "CUFF.4012.1"; class_code "u"; tss_id "TSS6512";
supercont1.142	Cufflinks	exon	1255780	1255968	.	+	.	gene_id "XLOC_004635"; transcript_id "TCONS_00008685"; exon_number "1"; oId "CUFF.4021.1"; class_code "u"; tss_id "TSS6514";
supercont1.142	Cufflinks	exon	1256033	1256352	.	+	.	gene_id "XLOC_004635"; transcript_id "TCONS_00008685"; exon_number "2"; oId "CUFF.4021.1"; class_code "u"; tss_id "TSS6514";
supercont1.142	Cufflinks	exon	2314948	2315633	.	-	.	gene_id "XLOC_004658"; transcript_id "TCONS_00008746"; exon_number "1"; oId "CUFF.4043.1"; class_code "u"; tss_id "TSS6555";
supercont1.142	Cufflinks	exon	1154629	1154852	.	.	.	gene_id "XLOC_004665"; transcript_id "TCONS_00008754"; exon_number "1"; oId "CUFF.4020.1"; class_code "u"; tss_id "TSS6563";
supercont1.142	Cufflinks	exon	2032271	2032475	.	.	.	gene_id "XLOC_004674"; transcript_id "TCONS_00008763"; exon_number "1"; oId "CUFF.4038.1"; class_code "u"; tss_id "TSS6572";
supercont1.142	Cufflinks	exon	2303911	2304478	.	.	.	gene_id "XLOC_004676"; transcript_id "TCONS_00008765"; exon_number "1"; oId "CUFF.4041.1"; class_code "u"; tss_id "TSS6574";
supercont1.1427	Cufflinks	exon	20842	20862	.	+	.	gene_id "XLOC_004694"; transcript_id "TCONS_00008786"; exon_number "1"; oId "CUFF.4057.2"; class_code "u"; tss_id "TSS6592";
supercont1.1427	Cufflinks	exon	20929	21300	.	+	.	gene_id "XLOC_004694"; transcript_id "TCONS_00008786"; exon_number "2"; oId "CUFF.4057.2"; class_code "u"; tss_id "TSS6592";
supercont1.1427	Cufflinks	exon	20842	20871	.	+	.	gene_id "XLOC_004694"; transcript_id "TCONS_00008785"; exon_number "1"; oId "CUFF.4057.1"; class_code "u"; tss_id "TSS6592";
supercont1.1427	Cufflinks	exon	20929	21300	.	+	.	gene_id "XLOC_004694"; transcript_id "TCONS_00008785"; exon_number "2"; oId "CUFF.4057.1"; class_code "u"; tss_id "TSS6592";
supercont1.143	Cufflinks	exon	803851	804096	.	.	.	gene_id "XLOC_004730"; transcript_id "TCONS_00008897"; exon_number "1"; oId "CUFF.4077.1"; class_code "u"; tss_id "TSS6659";
supercont1.143	Cufflinks	exon	804169	804466	.	.	.	gene_id "XLOC_004731"; transcript_id "TCONS_00008898"; exon_number "1"; oId "CUFF.4078.1"; class_code "u"; tss_id "TSS6660";
supercont1.143	Cufflinks	exon	810122	810953	.	.	.	gene_id "XLOC_004732"; transcript_id "TCONS_00008899"; exon_number "1"; oId "CUFF.4079.1"; class_code "u"; tss_id "TSS6661";
supercont1.143	Cufflinks	exon	1698814	1699128	.	.	.	gene_id "XLOC_004741"; transcript_id "TCONS_00008908"; exon_number "1"; oId "CUFF.4102.1"; class_code "u"; tss_id "TSS6670";
supercont1.143	Cufflinks	exon	1699674	1699938	.	.	.	gene_id "XLOC_004742"; transcript_id "TCONS_00008909"; exon_number "1"; oId "CUFF.4103.1"; class_code "u"; tss_id "TSS6671";
supercont1.1431	Cufflinks	exon	19775	20212	.	+	.	gene_id "XLOC_004747"; transcript_id "TCONS_00008915"; exon_number "1"; oId "CUFF.4108.1"; class_code "u"; tss_id "TSS6676";
supercont1.1431	Cufflinks	exon	58209	58596	.	+	.	gene_id "XLOC_004747"; transcript_id "TCONS_00008915"; exon_number "2"; oId "CUFF.4108.1"; class_code "u"; tss_id "TSS6676";
supercont1.1438	Cufflinks	exon	79458	79658	.	+	.	gene_id "XLOC_004765"; transcript_id "TCONS_00008942"; exon_number "1"; oId "CUFF.4131.1"; class_code "u"; tss_id "TSS6698";
supercont1.1438	Cufflinks	exon	79724	79857	.	+	.	gene_id "XLOC_004765"; transcript_id "TCONS_00008942"; exon_number "2"; oId "CUFF.4131.1"; class_code "u"; tss_id "TSS6698";
supercont1.1438	Cufflinks	exon	17939	18164	.	.	.	gene_id "XLOC_004768"; transcript_id "TCONS_00008947"; exon_number "1"; oId "CUFF.4125.1"; class_code "u"; tss_id "TSS6702";
supercont1.1438	Cufflinks	exon	18279	19396	.	.	.	gene_id "XLOC_004769"; transcript_id "TCONS_00008948"; exon_number "1"; oId "CUFF.4126.1"; class_code "u"; tss_id "TSS6703";
supercont1.1438	Cufflinks	exon	73441	73757	.	.	.	gene_id "XLOC_004772"; transcript_id "TCONS_00008951"; exon_number "1"; oId "CUFF.4130.1"; class_code "u"; tss_id "TSS6706";
supercont1.144	Cufflinks	exon	383759	383932	.	-	.	gene_id "XLOC_004785"; transcript_id "TCONS_00008977"; exon_number "1"; oId "CUFF.4150.1"; class_code "u"; tss_id "TSS6729";
supercont1.144	Cufflinks	exon	384308	384452	.	-	.	gene_id "XLOC_004785"; transcript_id "TCONS_00008977"; exon_number "2"; oId "CUFF.4150.1"; class_code "u"; tss_id "TSS6729";
supercont1.144	Cufflinks	exon	34767	35053	.	.	.	gene_id "XLOC_004797"; transcript_id "TCONS_00008990"; exon_number "1"; oId "CUFF.4137.1"; class_code "u"; tss_id "TSS6742";
supercont1.144	Cufflinks	exon	500919	501156	.	.	.	gene_id "XLOC_004806"; transcript_id "TCONS_00008999"; exon_number "1"; oId "CUFF.4153.1"; class_code "u"; tss_id "TSS6751";
supercont1.144	Cufflinks	exon	708855	709456	.	.	.	gene_id "XLOC_004809"; transcript_id "TCONS_00009002"; exon_number "1"; oId "CUFF.4159.1"; class_code "u"; tss_id "TSS6754";
supercont1.144	Cufflinks	exon	1060730	1062596	.	.	.	gene_id "XLOC_004812"; transcript_id "TCONS_00009005"; exon_number "1"; oId "CUFF.4163.1"; class_code "u"; tss_id "TSS6757";
supercont1.144	Cufflinks	exon	1777327	1777574	.	.	.	gene_id "XLOC_004817"; transcript_id "TCONS_00009010"; exon_number "1"; oId "CUFF.4169.1"; class_code "u"; tss_id "TSS6762";
supercont1.144	Cufflinks	exon	2123575	2123777	.	.	.	gene_id "XLOC_004819"; transcript_id "TCONS_00009012"; exon_number "1"; oId "CUFF.4171.1"; class_code "u"; tss_id "TSS6764";
supercont1.1440	Cufflinks	exon	41622	42009	.	+	.	gene_id "XLOC_004826"; transcript_id "TCONS_00009020"; exon_number "1"; oId "CUFF.4179.1"; class_code "u"; tss_id "TSS6771";
supercont1.1448	Cufflinks	exon	52890	53433	.	+	.	gene_id "XLOC_004837"; transcript_id "TCONS_00009040"; exon_number "1"; oId "CUFF.4191.1"; class_code "u"; tss_id "TSS6788";
supercont1.1448	Cufflinks	exon	458	894	.	.	.	gene_id "XLOC_004838"; transcript_id "TCONS_00009041"; exon_number "1"; oId "CUFF.4189.1"; class_code "u"; tss_id "TSS6789";
supercont1.145	Cufflinks	exon	1148698	1148896	.	-	.	gene_id "XLOC_004861"; transcript_id "TCONS_00009112"; exon_number "1"; oId "CUFF.4210.4"; class_code "u"; tss_id "TSS6831";
supercont1.145	Cufflinks	exon	1159241	1159259	.	-	.	gene_id "XLOC_004861"; transcript_id "TCONS_00009112"; exon_number "2"; oId "CUFF.4210.4"; class_code "u"; tss_id "TSS6831";
supercont1.145	Cufflinks	exon	1773380	1773851	.	-	.	gene_id "XLOC_004868"; transcript_id "TCONS_00009131"; exon_number "1"; oId "CUFF.4230.1"; class_code "u"; tss_id "TSS6845";
supercont1.145	Cufflinks	exon	1774679	1774801	.	-	.	gene_id "XLOC_004868"; transcript_id "TCONS_00009131"; exon_number "2"; oId "CUFF.4230.1"; class_code "u"; tss_id "TSS6845";
supercont1.145	Cufflinks	exon	2114859	2115177	.	-	.	gene_id "XLOC_004879"; transcript_id "TCONS_00009179"; exon_number "1"; oId "CUFF.4251.1"; class_code "u"; tss_id "TSS6869";
supercont1.145	Cufflinks	exon	2115250	2115420	.	-	.	gene_id "XLOC_004879"; transcript_id "TCONS_00009179"; exon_number "2"; oId "CUFF.4251.1"; class_code "u"; tss_id "TSS6869";
supercont1.145	Cufflinks	exon	963193	963795	.	.	.	gene_id "XLOC_004888"; transcript_id "TCONS_00009191"; exon_number "1"; oId "CUFF.4208.1"; class_code "u"; tss_id "TSS6879";
supercont1.145	Cufflinks	exon	1183211	1183424	.	.	.	gene_id "XLOC_004892"; transcript_id "TCONS_00009195"; exon_number "1"; oId "CUFF.4217.1"; class_code "u"; tss_id "TSS6883";
supercont1.145	Cufflinks	exon	1790520	1791141	.	.	.	gene_id "XLOC_004894"; transcript_id "TCONS_00009197"; exon_number "1"; oId "CUFF.4231.1"; class_code "u"; tss_id "TSS6885";
supercont1.1452	Cufflinks	exon	4780	4888	.	-	.	gene_id "XLOC_004898"; transcript_id "TCONS_00009201"; exon_number "1"; oId "CUFF.4255.1"; class_code "u"; tss_id "TSS6889";
supercont1.1452	Cufflinks	exon	4954	5421	.	-	.	gene_id "XLOC_004898"; transcript_id "TCONS_00009201"; exon_number "2"; oId "CUFF.4255.1"; class_code "u"; tss_id "TSS6889";
supercont1.1452	Cufflinks	exon	4780	4888	.	-	.	gene_id "XLOC_004898"; transcript_id "TCONS_00009203"; exon_number "1"; oId "CUFF.4255.3"; class_code "u"; tss_id "TSS6890";
supercont1.1452	Cufflinks	exon	4954	5134	.	-	.	gene_id "XLOC_004898"; transcript_id "TCONS_00009203"; exon_number "2"; oId "CUFF.4255.3"; class_code "u"; tss_id "TSS6890";
supercont1.1452	Cufflinks	exon	6875	7072	.	-	.	gene_id "XLOC_004898"; transcript_id "TCONS_00009203"; exon_number "3"; oId "CUFF.4255.3"; class_code "u"; tss_id "TSS6890";
supercont1.1452	Cufflinks	exon	4780	4888	.	-	.	gene_id "XLOC_004898"; transcript_id "TCONS_00009202"; exon_number "1"; oId "CUFF.4255.2"; class_code "u"; tss_id "TSS6890";
supercont1.1452	Cufflinks	exon	4954	5130	.	-	.	gene_id "XLOC_004898"; transcript_id "TCONS_00009202"; exon_number "2"; oId "CUFF.4255.2"; class_code "u"; tss_id "TSS6890";
supercont1.1452	Cufflinks	exon	6875	7072	.	-	.	gene_id "XLOC_004898"; transcript_id "TCONS_00009202"; exon_number "3"; oId "CUFF.4255.2"; class_code "u"; tss_id "TSS6890";
supercont1.1456	Cufflinks	exon	57234	57766	.	.	.	gene_id "XLOC_004907"; transcript_id "TCONS_00009213"; exon_number "1"; oId "CUFF.4260.1"; class_code "u"; tss_id "TSS6900";
supercont1.146	Cufflinks	exon	169625	170015	.	+	.	gene_id "XLOC_004916"; transcript_id "TCONS_00009233"; exon_number "1"; oId "CUFF.4276.1"; class_code "u"; tss_id "TSS6914";
supercont1.146	Cufflinks	exon	170073	171030	.	+	.	gene_id "XLOC_004916"; transcript_id "TCONS_00009233"; exon_number "2"; oId "CUFF.4276.1"; class_code "u"; tss_id "TSS6914";
supercont1.146	Cufflinks	exon	36451	36552	.	-	.	gene_id "XLOC_004932"; transcript_id "TCONS_00009288"; exon_number "1"; oId "CUFF.4268.1"; class_code "u"; tss_id "TSS6942";
supercont1.146	Cufflinks	exon	36622	36767	.	-	.	gene_id "XLOC_004932"; transcript_id "TCONS_00009288"; exon_number "2"; oId "CUFF.4268.1"; class_code "u"; tss_id "TSS6942";
supercont1.146	Cufflinks	exon	185195	185408	.	.	.	gene_id "XLOC_004951"; transcript_id "TCONS_00009338"; exon_number "1"; oId "CUFF.4277.1"; class_code "u"; tss_id "TSS6975";
supercont1.146	Cufflinks	exon	536353	536590	.	.	.	gene_id "XLOC_004954"; transcript_id "TCONS_00009341"; exon_number "1"; oId "CUFF.4280.1"; class_code "u"; tss_id "TSS6978";
supercont1.146	Cufflinks	exon	735546	736505	.	.	.	gene_id "XLOC_004956"; transcript_id "TCONS_00009343"; exon_number "1"; oId "CUFF.4283.1"; class_code "u"; tss_id "TSS6980";
supercont1.1461	Cufflinks	exon	38894	39654	.	.	.	gene_id "XLOC_004970"; transcript_id "TCONS_00009358"; exon_number "1"; oId "CUFF.4327.1"; class_code "u"; tss_id "TSS6995";
supercont1.1469	Cufflinks	exon	19820	20113	.	.	.	gene_id "XLOC_004983"; transcript_id "TCONS_00009390"; exon_number "1"; oId "CUFF.4333.1"; class_code "u"; tss_id "TSS7015";
supercont1.147	Cufflinks	exon	526707	526841	.	+	.	gene_id "XLOC_004984"; transcript_id "TCONS_00009391"; exon_number "1"; oId "CUFF.4337.1"; class_code "u"; tss_id "TSS7016";
supercont1.147	Cufflinks	exon	526945	527629	.	+	.	gene_id "XLOC_004984"; transcript_id "TCONS_00009391"; exon_number "2"; oId "CUFF.4337.1"; class_code "u"; tss_id "TSS7016";
supercont1.147	Cufflinks	exon	104324	104666	.	.	.	gene_id "XLOC_005000"; transcript_id "TCONS_00009445"; exon_number "1"; oId "CUFF.4334.1"; class_code "u"; tss_id "TSS7049";
supercont1.148	Cufflinks	exon	81026	81162	.	+	.	gene_id "XLOC_005024"; transcript_id "TCONS_00009495"; exon_number "1"; oId "CUFF.4373.2"; class_code "u"; tss_id "TSS7079";
supercont1.148	Cufflinks	exon	81988	82622	.	+	.	gene_id "XLOC_005024"; transcript_id "TCONS_00009495"; exon_number "2"; oId "CUFF.4373.2"; class_code "u"; tss_id "TSS7079";
supercont1.148	Cufflinks	exon	501525	501770	.	.	.	gene_id "XLOC_005061"; transcript_id "TCONS_00009605"; exon_number "1"; oId "CUFF.4382.1"; class_code "u"; tss_id "TSS7150";
supercont1.148	Cufflinks	exon	523435	523942	.	.	.	gene_id "XLOC_005062"; transcript_id "TCONS_00009606"; exon_number "1"; oId "CUFF.4383.1"; class_code "u"; tss_id "TSS7151";
supercont1.148	Cufflinks	exon	546215	546629	.	.	.	gene_id "XLOC_005067"; transcript_id "TCONS_00009611"; exon_number "1"; oId "CUFF.4388.1"; class_code "u"; tss_id "TSS7156";
supercont1.148	Cufflinks	exon	1160359	1160665	.	.	.	gene_id "XLOC_005069"; transcript_id "TCONS_00009613"; exon_number "1"; oId "CUFF.4394.1"; class_code "u"; tss_id "TSS7158";
supercont1.148	Cufflinks	exon	1410021	1410664	.	.	.	gene_id "XLOC_005070"; transcript_id "TCONS_00009614"; exon_number "1"; oId "CUFF.4396.1"; class_code "u"; tss_id "TSS7159";
supercont1.148	Cufflinks	exon	1490275	1491193	.	.	.	gene_id "XLOC_005071"; transcript_id "TCONS_00009615"; exon_number "1"; oId "CUFF.4398.1"; class_code "u"; tss_id "TSS7160";
supercont1.148	Cufflinks	exon	1714291	1714513	.	.	.	gene_id "XLOC_005072"; transcript_id "TCONS_00009616"; exon_number "1"; oId "CUFF.4403.1"; class_code "u"; tss_id "TSS7161";
supercont1.1480	Cufflinks	exon	31895	32123	.	.	.	gene_id "XLOC_005084"; transcript_id "TCONS_00009628"; exon_number "1"; oId "CUFF.4424.1"; class_code "u"; tss_id "TSS7173";
supercont1.1489	Cufflinks	exon	27965	29932	.	.	.	gene_id "XLOC_005095"; transcript_id "TCONS_00009647"; exon_number "1"; oId "CUFF.4434.1"; class_code "u"; tss_id "TSS7190";
supercont1.149	Cufflinks	exon	1106232	1106393	.	+	.	gene_id "XLOC_005097"; transcript_id "TCONS_00009651"; exon_number "1"; oId "CUFF.4439.1"; class_code "u"; tss_id "TSS7193";
supercont1.149	Cufflinks	exon	1106457	1106793	.	+	.	gene_id "XLOC_005097"; transcript_id "TCONS_00009651"; exon_number "2"; oId "CUFF.4439.1"; class_code "u"; tss_id "TSS7193";
supercont1.149	Cufflinks	exon	1278111	1278143	.	+	.	gene_id "XLOC_005098"; transcript_id "TCONS_00009652"; exon_number "1"; oId "CUFF.4440.1"; class_code "u"; tss_id "TSS7194";
supercont1.149	Cufflinks	exon	1278206	1278295	.	+	.	gene_id "XLOC_005098"; transcript_id "TCONS_00009652"; exon_number "2"; oId "CUFF.4440.1"; class_code "u"; tss_id "TSS7194";
supercont1.149	Cufflinks	exon	1296763	1297148	.	+	.	gene_id "XLOC_005098"; transcript_id "TCONS_00009652"; exon_number "3"; oId "CUFF.4440.1"; class_code "u"; tss_id "TSS7194";
supercont1.149	Cufflinks	exon	1466349	1466731	.	-	.	gene_id "XLOC_005102"; transcript_id "TCONS_00009662"; exon_number "1"; oId "CUFF.4445.2"; class_code "u"; tss_id "TSS7200";
supercont1.149	Cufflinks	exon	1467201	1467365	.	-	.	gene_id "XLOC_005102"; transcript_id "TCONS_00009662"; exon_number "2"; oId "CUFF.4445.2"; class_code "u"; tss_id "TSS7200";
supercont1.15	Cufflinks	exon	2649064	2649772	.	-	.	gene_id "XLOC_005165"; transcript_id "TCONS_00009799"; exon_number "1"; oId "CUFF.4498.3"; class_code "u"; tss_id "TSS7295";
supercont1.15	Cufflinks	exon	2650792	2650953	.	-	.	gene_id "XLOC_005165"; transcript_id "TCONS_00009799"; exon_number "2"; oId "CUFF.4498.3"; class_code "u"; tss_id "TSS7295";
supercont1.15	Cufflinks	exon	2649064	2649772	.	-	.	gene_id "XLOC_005165"; transcript_id "TCONS_00009800"; exon_number "1"; oId "CUFF.4498.2"; class_code "u"; tss_id "TSS7295";
supercont1.15	Cufflinks	exon	2650763	2650980	.	-	.	gene_id "XLOC_005165"; transcript_id "TCONS_00009800"; exon_number "2"; oId "CUFF.4498.2"; class_code "u"; tss_id "TSS7295";
supercont1.15	Cufflinks	exon	13242	13768	.	.	.	gene_id "XLOC_005174"; transcript_id "TCONS_00009817"; exon_number "1"; oId "CUFF.4466.1"; class_code "u"; tss_id "TSS7307";
supercont1.15	Cufflinks	exon	129602	129907	.	.	.	gene_id "XLOC_005175"; transcript_id "TCONS_00009818"; exon_number "1"; oId "CUFF.4468.1"; class_code "u"; tss_id "TSS7308";
supercont1.15	Cufflinks	exon	463722	464462	.	.	.	gene_id "XLOC_005177"; transcript_id "TCONS_00009820"; exon_number "1"; oId "CUFF.4480.1"; class_code "u"; tss_id "TSS7310";
supercont1.15	Cufflinks	exon	704349	709039	.	.	.	gene_id "XLOC_005179"; transcript_id "TCONS_00009822"; exon_number "1"; oId "CUFF.4485.1"; class_code "u"; tss_id "TSS7312";
supercont1.15	Cufflinks	exon	3248768	3249432	.	.	.	gene_id "XLOC_005183"; transcript_id "TCONS_00009826"; exon_number "1"; oId "CUFF.4501.1"; class_code "u"; tss_id "TSS7316";
supercont1.150	Cufflinks	exon	1649585	1650319	.	+	.	gene_id "XLOC_005200"; transcript_id "TCONS_00009879"; exon_number "1"; oId "CUFF.4550.1"; class_code "u"; tss_id "TSS7343";
supercont1.150	Cufflinks	exon	1663007	1663014	.	+	.	gene_id "XLOC_005200"; transcript_id "TCONS_00009879"; exon_number "2"; oId "CUFF.4550.1"; class_code "u"; tss_id "TSS7343";
supercont1.150	Cufflinks	exon	1794889	1795016	.	+	.	gene_id "XLOC_005202"; transcript_id "TCONS_00009886"; exon_number "1"; oId "CUFF.4555.1"; class_code "u"; tss_id "TSS7347";
supercont1.150	Cufflinks	exon	1795080	1795450	.	+	.	gene_id "XLOC_005202"; transcript_id "TCONS_00009886"; exon_number "2"; oId "CUFF.4555.1"; class_code "u"; tss_id "TSS7347";
supercont1.150	Cufflinks	exon	2148754	2148771	.	-	.	gene_id "XLOC_005217"; transcript_id "TCONS_00009920"; exon_number "1"; oId "CUFF.4556.6"; class_code "u"; tss_id "TSS7369";
supercont1.150	Cufflinks	exon	2169494	2170317	.	-	.	gene_id "XLOC_005217"; transcript_id "TCONS_00009920"; exon_number "2"; oId "CUFF.4556.6"; class_code "u"; tss_id "TSS7369";
supercont1.150	Cufflinks	exon	2197897	2197948	.	-	.	gene_id "XLOC_005217"; transcript_id "TCONS_00009920"; exon_number "3"; oId "CUFF.4556.6"; class_code "u"; tss_id "TSS7369";
supercont1.150	Cufflinks	exon	138195	138774	.	.	.	gene_id "XLOC_005220"; transcript_id "TCONS_00009923"; exon_number "1"; oId "CUFF.4523.1"; class_code "u"; tss_id "TSS7372";
supercont1.150	Cufflinks	exon	917581	917814	.	.	.	gene_id "XLOC_005224"; transcript_id "TCONS_00009927"; exon_number "1"; oId "CUFF.4539.1"; class_code "u"; tss_id "TSS7376";
supercont1.150	Cufflinks	exon	1020428	1020795	.	.	.	gene_id "XLOC_005225"; transcript_id "TCONS_00009928"; exon_number "1"; oId "CUFF.4540.1"; class_code "u"; tss_id "TSS7377";
supercont1.150	Cufflinks	exon	1096677	1096902	.	.	.	gene_id "XLOC_005227"; transcript_id "TCONS_00009930"; exon_number "1"; oId "CUFF.4542.1"; class_code "u"; tss_id "TSS7379";
supercont1.150	Cufflinks	exon	2183106	2183536	.	.	.	gene_id "XLOC_005232"; transcript_id "TCONS_00009935"; exon_number "1"; oId "CUFF.4557.1"; class_code "u"; tss_id "TSS7384";
supercont1.1501	Cufflinks	exon	49657	49710	.	+	.	gene_id "XLOC_005235"; transcript_id "TCONS_00009939"; exon_number "1"; oId "CUFF.4560.1"; class_code "u"; tss_id "TSS7387";
supercont1.1501	Cufflinks	exon	49778	49955	.	+	.	gene_id "XLOC_005235"; transcript_id "TCONS_00009939"; exon_number "2"; oId "CUFF.4560.1"; class_code "u"; tss_id "TSS7387";
supercont1.1501	Cufflinks	exon	48786	49030	.	.	.	gene_id "XLOC_005237"; transcript_id "TCONS_00009941"; exon_number "1"; oId "CUFF.4559.1"; class_code "u"; tss_id "TSS7389";
supercont1.151	Cufflinks	exon	1915424	1916882	.	+	.	gene_id "XLOC_005259"; transcript_id "TCONS_00009979"; exon_number "1"; oId "CUFF.4602.1"; class_code "u"; tss_id "TSS7418";
supercont1.151	Cufflinks	exon	1460427	1460579	.	-	.	gene_id "XLOC_005279"; transcript_id "TCONS_00010078"; exon_number "1"; oId "CUFF.4596.1"; class_code "u"; tss_id "TSS7470";
supercont1.151	Cufflinks	exon	1460638	1460730	.	-	.	gene_id "XLOC_005279"; transcript_id "TCONS_00010078"; exon_number "2"; oId "CUFF.4596.1"; class_code "u"; tss_id "TSS7470";
supercont1.151	Cufflinks	exon	1378976	1379272	.	.	.	gene_id "XLOC_005288"; transcript_id "TCONS_00010092"; exon_number "1"; oId "CUFF.4593.1"; class_code "u"; tss_id "TSS7481";
supercont1.1517	Cufflinks	exon	31058	31134	.	-	.	gene_id "XLOC_005309"; transcript_id "TCONS_00010121"; exon_number "1"; oId "CUFF.4621.1"; class_code "u"; tss_id "TSS7507";
supercont1.1517	Cufflinks	exon	31198	31367	.	-	.	gene_id "XLOC_005309"; transcript_id "TCONS_00010121"; exon_number "2"; oId "CUFF.4621.1"; class_code "u"; tss_id "TSS7507";
supercont1.1517	Cufflinks	exon	47198	47723	.	.	.	gene_id "XLOC_005312"; transcript_id "TCONS_00010124"; exon_number "1"; oId "CUFF.4622.1"; class_code "u"; tss_id "TSS7510";
supercont1.152	Cufflinks	exon	564649	565414	.	.	.	gene_id "XLOC_005344"; transcript_id "TCONS_00010277"; exon_number "1"; oId "CUFF.4630.1"; class_code "u"; tss_id "TSS7575";
supercont1.1525	Cufflinks	exon	13089	14044	.	-	.	gene_id "XLOC_005355"; transcript_id "TCONS_00010289"; exon_number "1"; oId "CUFF.4664.2"; class_code "u"; tss_id "TSS7586";
supercont1.1525	Cufflinks	exon	25354	25762	.	-	.	gene_id "XLOC_005355"; transcript_id "TCONS_00010289"; exon_number "2"; oId "CUFF.4664.2"; class_code "u"; tss_id "TSS7586";
supercont1.1527	Cufflinks	exon	48717	49137	.	.	.	gene_id "XLOC_005362"; transcript_id "TCONS_00010298"; exon_number "1"; oId "CUFF.4667.1"; class_code "u"; tss_id "TSS7594";
supercont1.1529	Cufflinks	exon	5706	5827	.	+	.	gene_id "XLOC_005365"; transcript_id "TCONS_00010301"; exon_number "1"; oId "CUFF.4671.1"; class_code "u"; tss_id "TSS7597";
supercont1.1529	Cufflinks	exon	5893	6966	.	+	.	gene_id "XLOC_005365"; transcript_id "TCONS_00010301"; exon_number "2"; oId "CUFF.4671.1"; class_code "u"; tss_id "TSS7597";
supercont1.1529	Cufflinks	exon	33647	33703	.	+	.	gene_id "XLOC_005367"; transcript_id "TCONS_00010303"; exon_number "1"; oId "CUFF.4672.1"; class_code "u"; tss_id "TSS7599";
supercont1.1529	Cufflinks	exon	33763	33964	.	+	.	gene_id "XLOC_005367"; transcript_id "TCONS_00010303"; exon_number "2"; oId "CUFF.4672.1"; class_code "u"; tss_id "TSS7599";
supercont1.153	Cufflinks	exon	1030760	1031043	.	.	.	gene_id "XLOC_005389"; transcript_id "TCONS_00010339"; exon_number "1"; oId "CUFF.4686.1"; class_code "u"; tss_id "TSS7626";
supercont1.153	Cufflinks	exon	1952755	1953159	.	.	.	gene_id "XLOC_005390"; transcript_id "TCONS_00010340"; exon_number "1"; oId "CUFF.4693.1"; class_code "u"; tss_id "TSS7627";
supercont1.153	Cufflinks	exon	2016280	2016693	.	.	.	gene_id "XLOC_005393"; transcript_id "TCONS_00010343"; exon_number "1"; oId "CUFF.4698.1"; class_code "u"; tss_id "TSS7630";
supercont1.153	Cufflinks	exon	2082313	2082554	.	.	.	gene_id "XLOC_005396"; transcript_id "TCONS_00010346"; exon_number "1"; oId "CUFF.4701.1"; class_code "u"; tss_id "TSS7633";
supercont1.154	Cufflinks	exon	1383495	1386526	.	.	.	gene_id "XLOC_005462"; transcript_id "TCONS_00010483"; exon_number "1"; oId "CUFF.4744.1"; class_code "u"; tss_id "TSS7723";
supercont1.154	Cufflinks	exon	1858032	1858284	.	.	.	gene_id "XLOC_005464"; transcript_id "TCONS_00010485"; exon_number "1"; oId "CUFF.4750.1"; class_code "u"; tss_id "TSS7725";
supercont1.154	Cufflinks	exon	2067222	2067684	.	.	.	gene_id "XLOC_005468"; transcript_id "TCONS_00010489"; exon_number "1"; oId "CUFF.4756.1"; class_code "u"; tss_id "TSS7729";
supercont1.1541	Cufflinks	exon	25769	25986	.	.	.	gene_id "XLOC_005469"; transcript_id "TCONS_00010490"; exon_number "1"; oId "CUFF.4758.1"; class_code "u"; tss_id "TSS7730";
supercont1.155	Cufflinks	exon	1346501	1347084	.	+	.	gene_id "XLOC_005492"; transcript_id "TCONS_00010537"; exon_number "1"; oId "CUFF.4800.1"; class_code "u"; tss_id "TSS7765";
supercont1.155	Cufflinks	exon	117151	118067	.	.	.	gene_id "XLOC_005508"; transcript_id "TCONS_00010626"; exon_number "1"; oId "CUFF.4765.1"; class_code "u"; tss_id "TSS7798";
supercont1.155	Cufflinks	exon	128084	128611	.	.	.	gene_id "XLOC_005509"; transcript_id "TCONS_00010627"; exon_number "1"; oId "CUFF.4766.1"; class_code "u"; tss_id "TSS7799";
supercont1.155	Cufflinks	exon	278423	278638	.	.	.	gene_id "XLOC_005510"; transcript_id "TCONS_00010628"; exon_number "1"; oId "CUFF.4768.1"; class_code "u"; tss_id "TSS7800";
supercont1.155	Cufflinks	exon	1181319	1181910	.	.	.	gene_id "XLOC_005513"; transcript_id "TCONS_00010631"; exon_number "1"; oId "CUFF.4794.1"; class_code "u"; tss_id "TSS7803";
supercont1.155	Cufflinks	exon	1653754	1653987	.	.	.	gene_id "XLOC_005514"; transcript_id "TCONS_00010632"; exon_number "1"; oId "CUFF.4807.1"; class_code "u"; tss_id "TSS7804";
supercont1.155	Cufflinks	exon	1890216	1892592	.	.	.	gene_id "XLOC_005517"; transcript_id "TCONS_00010635"; exon_number "1"; oId "CUFF.4812.1"; class_code "u"; tss_id "TSS7807";
supercont1.1553	Cufflinks	exon	28096	28340	.	+	.	gene_id "XLOC_005522"; transcript_id "TCONS_00010641"; exon_number "1"; oId "CUFF.4816.1"; class_code "u"; tss_id "TSS7813";
supercont1.1553	Cufflinks	exon	28412	28470	.	+	.	gene_id "XLOC_005522"; transcript_id "TCONS_00010641"; exon_number "2"; oId "CUFF.4816.1"; class_code "u"; tss_id "TSS7813";
supercont1.156	Cufflinks	exon	696023	696228	.	.	.	gene_id "XLOC_005565"; transcript_id "TCONS_00010736"; exon_number "1"; oId "CUFF.4843.1"; class_code "u"; tss_id "TSS7872";
supercont1.157	Cufflinks	exon	853970	854171	.	-	.	gene_id "XLOC_005589"; transcript_id "TCONS_00010783"; exon_number "1"; oId "CUFF.4873.1"; class_code "u"; tss_id "TSS7910";
supercont1.157	Cufflinks	exon	854229	854289	.	-	.	gene_id "XLOC_005589"; transcript_id "TCONS_00010783"; exon_number "2"; oId "CUFF.4873.1"; class_code "u"; tss_id "TSS7910";
supercont1.157	Cufflinks	exon	1054553	1054780	.	-	.	gene_id "XLOC_005591"; transcript_id "TCONS_00010790"; exon_number "1"; oId "CUFF.4877.1"; class_code "u"; tss_id "TSS7914";
supercont1.157	Cufflinks	exon	1056355	1056433	.	-	.	gene_id "XLOC_005591"; transcript_id "TCONS_00010790"; exon_number "2"; oId "CUFF.4877.1"; class_code "u"; tss_id "TSS7914";
supercont1.157	Cufflinks	exon	1147993	1148230	.	.	.	gene_id "XLOC_005604"; transcript_id "TCONS_00010829"; exon_number "1"; oId "CUFF.4879.1"; class_code "u"; tss_id "TSS7939";
supercont1.157	Cufflinks	exon	1456246	1462350	.	.	.	gene_id "XLOC_005612"; transcript_id "TCONS_00010837"; exon_number "1"; oId "CUFF.4888.1"; class_code "u"; tss_id "TSS7947";
supercont1.157	Cufflinks	exon	1774550	1775087	.	.	.	gene_id "XLOC_005613"; transcript_id "TCONS_00010838"; exon_number "1"; oId "CUFF.4897.1"; class_code "u"; tss_id "TSS7948";
supercont1.1577	Cufflinks	exon	46258	46469	.	.	.	gene_id "XLOC_005628"; transcript_id "TCONS_00010854"; exon_number "1"; oId "CUFF.4912.1"; class_code "u"; tss_id "TSS7964";
supercont1.158	Cufflinks	exon	1620856	1626755	.	+	.	gene_id "XLOC_005640"; transcript_id "TCONS_00010897"; exon_number "1"; oId "CUFF.4939.1"; class_code "u"; tss_id "TSS7989";
supercont1.158	Cufflinks	exon	646696	647127	.	-	.	gene_id "XLOC_005645"; transcript_id "TCONS_00010904"; exon_number "1"; oId "CUFF.4918.1"; class_code "u"; tss_id "TSS7994";
supercont1.158	Cufflinks	exon	647202	647524	.	-	.	gene_id "XLOC_005645"; transcript_id "TCONS_00010904"; exon_number "2"; oId "CUFF.4918.1"; class_code "u"; tss_id "TSS7994";
supercont1.158	Cufflinks	exon	652231	652534	.	.	.	gene_id "XLOC_005655"; transcript_id "TCONS_00010923"; exon_number "1"; oId "CUFF.4920.1"; class_code "u"; tss_id "TSS8011";
supercont1.158	Cufflinks	exon	1849697	1850157	.	.	.	gene_id "XLOC_005659"; transcript_id "TCONS_00010927"; exon_number "1"; oId "CUFF.4945.1"; class_code "u"; tss_id "TSS8015";
supercont1.1580	Cufflinks	exon	9	226	.	.	.	gene_id "XLOC_005660"; transcript_id "TCONS_00010928"; exon_number "1"; oId "CUFF.4948.1"; class_code "u"; tss_id "TSS8016";
supercont1.1597	Cufflinks	exon	73039	73435	.	.	.	gene_id "XLOC_005701"; transcript_id "TCONS_00011008"; exon_number "1"; oId "CUFF.4989.1"; class_code "u"; tss_id "TSS8076";
supercont1.16	Cufflinks	exon	223032	223502	.	-	.	gene_id "XLOC_005729"; transcript_id "TCONS_00011056"; exon_number "1"; oId "CUFF.4992.2"; class_code "u"; tss_id "TSS8116";
supercont1.16	Cufflinks	exon	223845	223973	.	-	.	gene_id "XLOC_005729"; transcript_id "TCONS_00011056"; exon_number "2"; oId "CUFF.4992.2"; class_code "u"; tss_id "TSS8116";
supercont1.16	Cufflinks	exon	309686	310391	.	-	.	gene_id "XLOC_005729"; transcript_id "TCONS_00011058"; exon_number "1"; oId "CUFF.4993.1"; class_code "u"; tss_id "TSS8117";
supercont1.16	Cufflinks	exon	354574	354852	.	-	.	gene_id "XLOC_005730"; transcript_id "TCONS_00011059"; exon_number "1"; oId "CUFF.4995.1"; class_code "u"; tss_id "TSS8118";
supercont1.16	Cufflinks	exon	354984	355044	.	-	.	gene_id "XLOC_005730"; transcript_id "TCONS_00011059"; exon_number "2"; oId "CUFF.4995.1"; class_code "u"; tss_id "TSS8118";
supercont1.16	Cufflinks	exon	3814930	3815175	.	-	.	gene_id "XLOC_005761"; transcript_id "TCONS_00011137"; exon_number "1"; oId "CUFF.5043.3"; class_code "u"; tss_id "TSS8171";
supercont1.16	Cufflinks	exon	3815470	3815681	.	-	.	gene_id "XLOC_005761"; transcript_id "TCONS_00011137"; exon_number "2"; oId "CUFF.5043.3"; class_code "u"; tss_id "TSS8171";
supercont1.16	Cufflinks	exon	986278	986817	.	.	.	gene_id "XLOC_005772"; transcript_id "TCONS_00011153"; exon_number "1"; oId "CUFF.5009.1"; class_code "u"; tss_id "TSS8183";
supercont1.16	Cufflinks	exon	2258923	2259373	.	.	.	gene_id "XLOC_005775"; transcript_id "TCONS_00011156"; exon_number "1"; oId "CUFF.5026.1"; class_code "u"; tss_id "TSS8186";
supercont1.16	Cufflinks	exon	3088379	3088735	.	.	.	gene_id "XLOC_005777"; transcript_id "TCONS_00011158"; exon_number "1"; oId "CUFF.5036.1"; class_code "u"; tss_id "TSS8188";
supercont1.16	Cufflinks	exon	3170689	3171020	.	.	.	gene_id "XLOC_005778"; transcript_id "TCONS_00011159"; exon_number "1"; oId "CUFF.5037.1"; class_code "u"; tss_id "TSS8189";
supercont1.16	Cufflinks	exon	3313523	3313741	.	.	.	gene_id "XLOC_005779"; transcript_id "TCONS_00011160"; exon_number "1"; oId "CUFF.5038.1"; class_code "u"; tss_id "TSS8190";
supercont1.16	Cufflinks	exon	3774670	3775271	.	.	.	gene_id "XLOC_005780"; transcript_id "TCONS_00011161"; exon_number "1"; oId "CUFF.5042.1"; class_code "u"; tss_id "TSS8191";
supercont1.16	Cufflinks	exon	3966855	3967268	.	.	.	gene_id "XLOC_005782"; transcript_id "TCONS_00011163"; exon_number "1"; oId "CUFF.5049.1"; class_code "u"; tss_id "TSS8193";
supercont1.16	Cufflinks	exon	3967329	3967655	.	.	.	gene_id "XLOC_005783"; transcript_id "TCONS_00011164"; exon_number "1"; oId "CUFF.5050.1"; class_code "u"; tss_id "TSS8194";
supercont1.160	Cufflinks	exon	848228	848473	.	+	.	gene_id "XLOC_005792"; transcript_id "TCONS_00011182"; exon_number "1"; oId "CUFF.5077.1"; class_code "u"; tss_id "TSS8207";
supercont1.160	Cufflinks	exon	952699	952800	.	+	.	gene_id "XLOC_005792"; transcript_id "TCONS_00011182"; exon_number "2"; oId "CUFF.5077.1"; class_code "u"; tss_id "TSS8207";
supercont1.160	Cufflinks	exon	231767	234650	.	.	.	gene_id "XLOC_005816"; transcript_id "TCONS_00011234"; exon_number "1"; oId "CUFF.5056.1"; class_code "u"; tss_id "TSS8244";
supercont1.160	Cufflinks	exon	330475	332695	.	.	.	gene_id "XLOC_005822"; transcript_id "TCONS_00011240"; exon_number "1"; oId "CUFF.5063.1"; class_code "u"; tss_id "TSS8250";
supercont1.160	Cufflinks	exon	429459	429917	.	.	.	gene_id "XLOC_005823"; transcript_id "TCONS_00011241"; exon_number "1"; oId "CUFF.5065.1"; class_code "u"; tss_id "TSS8251";
supercont1.160	Cufflinks	exon	744752	745169	.	.	.	gene_id "XLOC_005826"; transcript_id "TCONS_00011244"; exon_number "1"; oId "CUFF.5074.1"; class_code "u"; tss_id "TSS8254";
supercont1.1601	Cufflinks	exon	39752	40066	.	.	.	gene_id "XLOC_005840"; transcript_id "TCONS_00011258"; exon_number "1"; oId "CUFF.5104.1"; class_code "u"; tss_id "TSS8268";
supercont1.1602	Cufflinks	exon	9639	10142	.	.	.	gene_id "XLOC_005842"; transcript_id "TCONS_00011260"; exon_number "1"; oId "CUFF.5106.1"; class_code "u"; tss_id "TSS8270";
supercont1.1604	Cufflinks	exon	2199	2536	.	.	.	gene_id "XLOC_005848"; transcript_id "TCONS_00011266"; exon_number "1"; oId "CUFF.5110.1"; class_code "u"; tss_id "TSS8276";
supercont1.1604	Cufflinks	exon	30575	31573	.	.	.	gene_id "XLOC_005852"; transcript_id "TCONS_00011270"; exon_number "1"; oId "CUFF.5114.1"; class_code "u"; tss_id "TSS8280";
supercont1.1604	Cufflinks	exon	32169	32719	.	.	.	gene_id "XLOC_005853"; transcript_id "TCONS_00011271"; exon_number "1"; oId "CUFF.5115.1"; class_code "u"; tss_id "TSS8281";
supercont1.1607	Cufflinks	exon	29799	30097	.	.	.	gene_id "XLOC_005859"; transcript_id "TCONS_00011277"; exon_number "1"; oId "CUFF.5121.1"; class_code "u"; tss_id "TSS8287";
supercont1.161	Cufflinks	exon	2024912	2025735	.	+	.	gene_id "XLOC_005868"; transcript_id "TCONS_00011300"; exon_number "1"; oId "CUFF.5153.1"; class_code "u"; tss_id "TSS8306";
supercont1.161	Cufflinks	exon	487329	488232	.	.	.	gene_id "XLOC_005881"; transcript_id "TCONS_00011345"; exon_number "1"; oId "CUFF.5134.1"; class_code "u"; tss_id "TSS8335";
supercont1.161	Cufflinks	exon	1039359	1039642	.	.	.	gene_id "XLOC_005885"; transcript_id "TCONS_00011349"; exon_number "1"; oId "CUFF.5148.1"; class_code "u"; tss_id "TSS8339";
supercont1.162	Cufflinks	exon	1354105	1354789	.	.	.	gene_id "XLOC_005936"; transcript_id "TCONS_00011440"; exon_number "1"; oId "CUFF.5195.1"; class_code "u"; tss_id "TSS8405";
supercont1.162	Cufflinks	exon	1530537	1530805	.	.	.	gene_id "XLOC_005937"; transcript_id "TCONS_00011441"; exon_number "1"; oId "CUFF.5196.1"; class_code "u"; tss_id "TSS8406";
supercont1.162	Cufflinks	exon	1662909	1663184	.	.	.	gene_id "XLOC_005938"; transcript_id "TCONS_00011442"; exon_number "1"; oId "CUFF.5197.1"; class_code "u"; tss_id "TSS8407";
supercont1.1622	Cufflinks	exon	10258	10864	.	.	.	gene_id "XLOC_005942"; transcript_id "TCONS_00011446"; exon_number "1"; oId "CUFF.5205.1"; class_code "u"; tss_id "TSS8411";
supercont1.1625	Cufflinks	exon	10865	11128	.	.	.	gene_id "XLOC_005947"; transcript_id "TCONS_00011453"; exon_number "1"; oId "CUFF.5210.1"; class_code "u"; tss_id "TSS8417";
supercont1.1626	Cufflinks	exon	11317	11594	.	.	.	gene_id "XLOC_005949"; transcript_id "TCONS_00011455"; exon_number "1"; oId "CUFF.5212.1"; class_code "u"; tss_id "TSS8419";
supercont1.163	Cufflinks	exon	440225	440945	.	+	.	gene_id "XLOC_005956"; transcript_id "TCONS_00011465"; exon_number "1"; oId "CUFF.5221.1"; class_code "u"; tss_id "TSS8427";
supercont1.163	Cufflinks	exon	441786	442143	.	+	.	gene_id "XLOC_005957"; transcript_id "TCONS_00011466"; exon_number "1"; oId "CUFF.5222.1"; class_code "u"; tss_id "TSS8428";
supercont1.163	Cufflinks	exon	440225	440486	.	-	.	gene_id "XLOC_005971"; transcript_id "TCONS_00011555"; exon_number "1"; oId "CUFF.5220.3"; class_code "u"; tss_id "TSS8470";
supercont1.163	Cufflinks	exon	441908	442113	.	-	.	gene_id "XLOC_005971"; transcript_id "TCONS_00011555"; exon_number "2"; oId "CUFF.5220.3"; class_code "u"; tss_id "TSS8470";
supercont1.163	Cufflinks	exon	1149701	1151971	.	-	.	gene_id "XLOC_005980"; transcript_id "TCONS_00011579"; exon_number "1"; oId "CUFF.5243.2"; class_code "u"; tss_id "TSS8488";
supercont1.163	Cufflinks	exon	1170482	1170592	.	-	.	gene_id "XLOC_005980"; transcript_id "TCONS_00011579"; exon_number "2"; oId "CUFF.5243.2"; class_code "u"; tss_id "TSS8488";
supercont1.163	Cufflinks	exon	1170658	1174035	.	-	.	gene_id "XLOC_005980"; transcript_id "TCONS_00011579"; exon_number "3"; oId "CUFF.5243.2"; class_code "u"; tss_id "TSS8488";
supercont1.163	Cufflinks	exon	1789106	1789281	.	-	.	gene_id "XLOC_005987"; transcript_id "TCONS_00011616"; exon_number "1"; oId "CUFF.5263.1"; class_code "u"; tss_id "TSS8504";
supercont1.163	Cufflinks	exon	1789340	1789434	.	-	.	gene_id "XLOC_005987"; transcript_id "TCONS_00011616"; exon_number "2"; oId "CUFF.5263.1"; class_code "u"; tss_id "TSS8504";
supercont1.163	Cufflinks	exon	1800998	1801017	.	-	.	gene_id "XLOC_005987"; transcript_id "TCONS_00011616"; exon_number "3"; oId "CUFF.5263.1"; class_code "u"; tss_id "TSS8504";
supercont1.163	Cufflinks	exon	119711	120353	.	.	.	gene_id "XLOC_005989"; transcript_id "TCONS_00011618"; exon_number "1"; oId "CUFF.5218.1"; class_code "u"; tss_id "TSS8506";
supercont1.163	Cufflinks	exon	1066690	1066913	.	.	.	gene_id "XLOC_005993"; transcript_id "TCONS_00011622"; exon_number "1"; oId "CUFF.5241.1"; class_code "u"; tss_id "TSS8510";
supercont1.163	Cufflinks	exon	1190528	1190858	.	.	.	gene_id "XLOC_005996"; transcript_id "TCONS_00011625"; exon_number "1"; oId "CUFF.5247.1"; class_code "u"; tss_id "TSS8513";
supercont1.163	Cufflinks	exon	1269586	1270458	.	.	.	gene_id "XLOC_005999"; transcript_id "TCONS_00011628"; exon_number "1"; oId "CUFF.5250.1"; class_code "u"; tss_id "TSS8516";
supercont1.1632	Cufflinks	exon	35513	35730	.	-	.	gene_id "XLOC_006006"; transcript_id "TCONS_00011635"; exon_number "1"; oId "CUFF.5272.1"; class_code "u"; tss_id "TSS8523";
supercont1.1632	Cufflinks	exon	35808	35928	.	-	.	gene_id "XLOC_006006"; transcript_id "TCONS_00011635"; exon_number "2"; oId "CUFF.5272.1"; class_code "u"; tss_id "TSS8523";
supercont1.1632	Cufflinks	exon	35985	36156	.	-	.	gene_id "XLOC_006006"; transcript_id "TCONS_00011635"; exon_number "3"; oId "CUFF.5272.1"; class_code "u"; tss_id "TSS8523";
supercont1.1636	Cufflinks	exon	14666	14904	.	.	.	gene_id "XLOC_006010"; transcript_id "TCONS_00011640"; exon_number "1"; oId "CUFF.5276.1"; class_code "u"; tss_id "TSS8527";
supercont1.164	Cufflinks	exon	64632	64989	.	+	.	gene_id "XLOC_006014"; transcript_id "TCONS_00011647"; exon_number "1"; oId "CUFF.5283.2"; class_code "u"; tss_id "TSS8534";
supercont1.164	Cufflinks	exon	65057	65074	.	+	.	gene_id "XLOC_006014"; transcript_id "TCONS_00011647"; exon_number "2"; oId "CUFF.5283.2"; class_code "u"; tss_id "TSS8534";
supercont1.164	Cufflinks	exon	903379	903540	.	-	.	gene_id "XLOC_006035"; transcript_id "TCONS_00011688"; exon_number "1"; oId "CUFF.5300.1"; class_code "u"; tss_id "TSS8570";
supercont1.164	Cufflinks	exon	903622	903699	.	-	.	gene_id "XLOC_006035"; transcript_id "TCONS_00011688"; exon_number "2"; oId "CUFF.5300.1"; class_code "u"; tss_id "TSS8570";
supercont1.164	Cufflinks	exon	903759	903905	.	-	.	gene_id "XLOC_006035"; transcript_id "TCONS_00011688"; exon_number "3"; oId "CUFF.5300.1"; class_code "u"; tss_id "TSS8570";
supercont1.164	Cufflinks	exon	279240	279576	.	.	.	gene_id "XLOC_006041"; transcript_id "TCONS_00011699"; exon_number "1"; oId "CUFF.5287.1"; class_code "u"; tss_id "TSS8578";
supercont1.164	Cufflinks	exon	701394	702131	.	.	.	gene_id "XLOC_006043"; transcript_id "TCONS_00011701"; exon_number "1"; oId "CUFF.5293.1"; class_code "u"; tss_id "TSS8580";
supercont1.1641	Cufflinks	exon	35071	35656	.	.	.	gene_id "XLOC_006053"; transcript_id "TCONS_00011711"; exon_number "1"; oId "CUFF.5309.1"; class_code "u"; tss_id "TSS8590";
supercont1.1644	Cufflinks	exon	37571	38729	.	-	.	gene_id "XLOC_006055"; transcript_id "TCONS_00011713"; exon_number "1"; oId "CUFF.5311.1"; class_code "u"; tss_id "TSS8592";
supercont1.1644	Cufflinks	exon	38898	39040	.	-	.	gene_id "XLOC_006055"; transcript_id "TCONS_00011713"; exon_number "2"; oId "CUFF.5311.1"; class_code "u"; tss_id "TSS8592";
supercont1.1647	Cufflinks	exon	28950	29171	.	.	.	gene_id "XLOC_006060"; transcript_id "TCONS_00011721"; exon_number "1"; oId "CUFF.5314.1"; class_code "u"; tss_id "TSS8599";
supercont1.165	Cufflinks	exon	82497	82928	.	.	.	gene_id "XLOC_006078"; transcript_id "TCONS_00011746"; exon_number "1"; oId "CUFF.5315.1"; class_code "u"; tss_id "TSS8622";
supercont1.165	Cufflinks	exon	83152	83455	.	.	.	gene_id "XLOC_006079"; transcript_id "TCONS_00011747"; exon_number "1"; oId "CUFF.5316.1"; class_code "u"; tss_id "TSS8623";
supercont1.165	Cufflinks	exon	1155534	1155956	.	.	.	gene_id "XLOC_006080"; transcript_id "TCONS_00011748"; exon_number "1"; oId "CUFF.5332.1"; class_code "u"; tss_id "TSS8624";
supercont1.1656	Cufflinks	exon	43436	43926	.	.	.	gene_id "XLOC_006091"; transcript_id "TCONS_00011759"; exon_number "1"; oId "CUFF.5346.1"; class_code "u"; tss_id "TSS8635";
supercont1.166	Cufflinks	exon	1690593	1691616	.	.	.	gene_id "XLOC_006122"; transcript_id "TCONS_00011819"; exon_number "1"; oId "CUFF.5367.1"; class_code "u"; tss_id "TSS8681";
supercont1.166	Cufflinks	exon	1699652	1700749	.	.	.	gene_id "XLOC_006123"; transcript_id "TCONS_00011820"; exon_number "1"; oId "CUFF.5368.1"; class_code "u"; tss_id "TSS8682";
supercont1.167	Cufflinks	exon	1815436	1815641	.	+	.	gene_id "XLOC_006137"; transcript_id "TCONS_00011841"; exon_number "1"; oId "CUFF.5390.1"; class_code "u"; tss_id "TSS8699";
supercont1.167	Cufflinks	exon	1815695	1815737	.	+	.	gene_id "XLOC_006137"; transcript_id "TCONS_00011841"; exon_number "2"; oId "CUFF.5390.1"; class_code "u"; tss_id "TSS8699";
supercont1.167	Cufflinks	exon	1815799	1815992	.	+	.	gene_id "XLOC_006137"; transcript_id "TCONS_00011841"; exon_number "3"; oId "CUFF.5390.1"; class_code "u"; tss_id "TSS8699";
supercont1.167	Cufflinks	exon	71710	72030	.	.	.	gene_id "XLOC_006139"; transcript_id "TCONS_00011843"; exon_number "1"; oId "CUFF.5377.1"; class_code "u"; tss_id "TSS8701";
supercont1.168	Cufflinks	exon	922464	922513	.	+	.	gene_id "XLOC_006165"; transcript_id "TCONS_00011879"; exon_number "1"; oId "CUFF.5413.1"; class_code "u"; tss_id "TSS8732";
supercont1.168	Cufflinks	exon	922573	922995	.	+	.	gene_id "XLOC_006165"; transcript_id "TCONS_00011879"; exon_number "2"; oId "CUFF.5413.1"; class_code "u"; tss_id "TSS8732";
supercont1.168	Cufflinks	exon	1345928	1346226	.	.	.	gene_id "XLOC_006196"; transcript_id "TCONS_00011947"; exon_number "1"; oId "CUFF.5435.1"; class_code "u"; tss_id "TSS8780";
supercont1.169	Cufflinks	exon	1514648	1515920	.	+	.	gene_id "XLOC_006223"; transcript_id "TCONS_00012010"; exon_number "1"; oId "CUFF.5471.1"; class_code "u"; tss_id "TSS8815";
supercont1.169	Cufflinks	exon	1517398	1517445	.	+	.	gene_id "XLOC_006223"; transcript_id "TCONS_00012010"; exon_number "2"; oId "CUFF.5471.1"; class_code "u"; tss_id "TSS8815";
supercont1.169	Cufflinks	exon	1206665	1207242	.	.	.	gene_id "XLOC_006237"; transcript_id "TCONS_00012049"; exon_number "1"; oId "CUFF.5463.1"; class_code "u"; tss_id "TSS8835";
supercont1.17	Cufflinks	exon	3549418	3549441	.	+	.	gene_id "XLOC_006282"; transcript_id "TCONS_00012144"; exon_number "1"; oId "CUFF.5542.1"; class_code "u"; tss_id "TSS8901";
supercont1.17	Cufflinks	exon	3556922	3557951	.	+	.	gene_id "XLOC_006282"; transcript_id "TCONS_00012144"; exon_number "2"; oId "CUFF.5542.1"; class_code "u"; tss_id "TSS8901";
supercont1.17	Cufflinks	exon	2609643	2610335	.	-	.	gene_id "XLOC_006313"; transcript_id "TCONS_00012221"; exon_number "1"; oId "CUFF.5526.1"; class_code "u"; tss_id "TSS8949";
supercont1.17	Cufflinks	exon	2610395	2610515	.	-	.	gene_id "XLOC_006313"; transcript_id "TCONS_00012221"; exon_number "2"; oId "CUFF.5526.1"; class_code "u"; tss_id "TSS8949";
supercont1.17	Cufflinks	exon	2660296	2660344	.	-	.	gene_id "XLOC_006313"; transcript_id "TCONS_00012221"; exon_number "3"; oId "CUFF.5526.1"; class_code "u"; tss_id "TSS8949";
supercont1.17	Cufflinks	exon	2621243	2621367	.	-	.	gene_id "XLOC_006314"; transcript_id "TCONS_00012222"; exon_number "1"; oId "CUFF.5528.1"; class_code "u"; tss_id "TSS8950";
supercont1.17	Cufflinks	exon	2621441	2621911	.	-	.	gene_id "XLOC_006314"; transcript_id "TCONS_00012222"; exon_number "2"; oId "CUFF.5528.1"; class_code "u"; tss_id "TSS8950";
supercont1.17	Cufflinks	exon	2876006	2876975	.	-	.	gene_id "XLOC_006317"; transcript_id "TCONS_00012231"; exon_number "1"; oId "CUFF.5538.1"; class_code "u"; tss_id "TSS8955";
supercont1.17	Cufflinks	exon	391017	391245	.	.	.	gene_id "XLOC_006330"; transcript_id "TCONS_00012252"; exon_number "1"; oId "CUFF.5490.1"; class_code "u"; tss_id "TSS8973";
supercont1.17	Cufflinks	exon	991771	991971	.	.	.	gene_id "XLOC_006332"; transcript_id "TCONS_00012254"; exon_number "1"; oId "CUFF.5493.1"; class_code "u"; tss_id "TSS8975";
supercont1.17	Cufflinks	exon	1022748	1022974	.	.	.	gene_id "XLOC_006333"; transcript_id "TCONS_00012255"; exon_number "1"; oId "CUFF.5495.1"; class_code "u"; tss_id "TSS8976";
supercont1.17	Cufflinks	exon	2594302	2594698	.	.	.	gene_id "XLOC_006336"; transcript_id "TCONS_00012258"; exon_number "1"; oId "CUFF.5525.1"; class_code "u"; tss_id "TSS8979";
supercont1.17	Cufflinks	exon	3883939	3884151	.	.	.	gene_id "XLOC_006344"; transcript_id "TCONS_00012266"; exon_number "1"; oId "CUFF.5551.1"; class_code "u"; tss_id "TSS8987";
supercont1.170	Cufflinks	exon	71221	71313	.	+	.	gene_id "XLOC_006353"; transcript_id "TCONS_00012281"; exon_number "1"; oId "CUFF.5565.1"; class_code "u"; tss_id "TSS8999";
supercont1.170	Cufflinks	exon	71394	71930	.	+	.	gene_id "XLOC_006353"; transcript_id "TCONS_00012281"; exon_number "2"; oId "CUFF.5565.1"; class_code "u"; tss_id "TSS8999";
supercont1.170	Cufflinks	exon	1405520	1405886	.	+	.	gene_id "XLOC_006374"; transcript_id "TCONS_00012322"; exon_number "1"; oId "CUFF.5591.2"; class_code "u"; tss_id "TSS9035";
supercont1.170	Cufflinks	exon	1406185	1406357	.	+	.	gene_id "XLOC_006374"; transcript_id "TCONS_00012322"; exon_number "2"; oId "CUFF.5591.2"; class_code "u"; tss_id "TSS9035";
supercont1.170	Cufflinks	exon	1538578	1538682	.	+	.	gene_id "XLOC_006377"; transcript_id "TCONS_00012325"; exon_number "1"; oId "CUFF.5594.1"; class_code "u"; tss_id "TSS9038";
supercont1.170	Cufflinks	exon	1538745	1539034	.	+	.	gene_id "XLOC_006377"; transcript_id "TCONS_00012325"; exon_number "2"; oId "CUFF.5594.1"; class_code "u"; tss_id "TSS9038";
supercont1.170	Cufflinks	exon	1829214	1829272	.	+	.	gene_id "XLOC_006380"; transcript_id "TCONS_00012328"; exon_number "1"; oId "CUFF.5599.1"; class_code "u"; tss_id "TSS9041";
supercont1.170	Cufflinks	exon	1829331	1829552	.	+	.	gene_id "XLOC_006380"; transcript_id "TCONS_00012328"; exon_number "2"; oId "CUFF.5599.1"; class_code "u"; tss_id "TSS9041";
supercont1.170	Cufflinks	exon	1398071	1398400	.	-	.	gene_id "XLOC_006392"; transcript_id "TCONS_00012349"; exon_number "1"; oId "CUFF.5589.1"; class_code "u"; tss_id "TSS9059";
supercont1.170	Cufflinks	exon	1406158	1406357	.	-	.	gene_id "XLOC_006392"; transcript_id "TCONS_00012349"; exon_number "2"; oId "CUFF.5589.1"; class_code "u"; tss_id "TSS9059";
supercont1.170	Cufflinks	exon	1292885	1293290	.	.	.	gene_id "XLOC_006400"; transcript_id "TCONS_00012358"; exon_number "1"; oId "CUFF.5586.1"; class_code "u"; tss_id "TSS9067";
supercont1.170	Cufflinks	exon	1312830	1313056	.	.	.	gene_id "XLOC_006401"; transcript_id "TCONS_00012359"; exon_number "1"; oId "CUFF.5587.1"; class_code "u"; tss_id "TSS9068";
supercont1.170	Cufflinks	exon	2025896	2026120	.	.	.	gene_id "XLOC_006406"; transcript_id "TCONS_00012364"; exon_number "1"; oId "CUFF.5606.1"; class_code "u"; tss_id "TSS9073";
supercont1.171	Cufflinks	exon	2024270	2024973	.	-	.	gene_id "XLOC_006431"; transcript_id "TCONS_00012420"; exon_number "1"; oId "CUFF.5638.1"; class_code "u"; tss_id "TSS9112";
supercont1.171	Cufflinks	exon	2025026	2025108	.	-	.	gene_id "XLOC_006431"; transcript_id "TCONS_00012420"; exon_number "2"; oId "CUFF.5638.1"; class_code "u"; tss_id "TSS9112";
supercont1.171	Cufflinks	exon	2025170	2025207	.	-	.	gene_id "XLOC_006431"; transcript_id "TCONS_00012420"; exon_number "3"; oId "CUFF.5638.1"; class_code "u"; tss_id "TSS9112";
supercont1.171	Cufflinks	exon	2025271	2025664	.	-	.	gene_id "XLOC_006431"; transcript_id "TCONS_00012420"; exon_number "4"; oId "CUFF.5638.1"; class_code "u"; tss_id "TSS9112";
supercont1.171	Cufflinks	exon	212527	213033	.	.	.	gene_id "XLOC_006432"; transcript_id "TCONS_00012421"; exon_number "1"; oId "CUFF.5616.1"; class_code "u"; tss_id "TSS9113";
supercont1.171	Cufflinks	exon	1166824	1167090	.	.	.	gene_id "XLOC_006439"; transcript_id "TCONS_00012428"; exon_number "1"; oId "CUFF.5625.1"; class_code "u"; tss_id "TSS9120";
supercont1.1710	Cufflinks	exon	56722	56999	.	-	.	gene_id "XLOC_006444"; transcript_id "TCONS_00012433"; exon_number "1"; oId "CUFF.5639.1"; class_code "u"; tss_id "TSS9125";
supercont1.1710	Cufflinks	exon	57747	58697	.	-	.	gene_id "XLOC_006444"; transcript_id "TCONS_00012433"; exon_number "2"; oId "CUFF.5639.1"; class_code "u"; tss_id "TSS9125";
supercont1.1715	Cufflinks	exon	7778	8022	.	.	.	gene_id "XLOC_006448"; transcript_id "TCONS_00012440"; exon_number "1"; oId "CUFF.5641.1"; class_code "u"; tss_id "TSS9132";
supercont1.1717	Cufflinks	exon	19282	19966	.	.	.	gene_id "XLOC_006450"; transcript_id "TCONS_00012442"; exon_number "1"; oId "CUFF.5644.1"; class_code "u"; tss_id "TSS9134";
supercont1.172	Cufflinks	exon	327389	328080	.	+	.	gene_id "XLOC_006454"; transcript_id "TCONS_00012447"; exon_number "1"; oId "CUFF.5646.2"; class_code "u"; tss_id "TSS9139";
supercont1.172	Cufflinks	exon	335879	335886	.	+	.	gene_id "XLOC_006454"; transcript_id "TCONS_00012447"; exon_number "2"; oId "CUFF.5646.2"; class_code "u"; tss_id "TSS9139";
supercont1.172	Cufflinks	exon	926394	930043	.	+	.	gene_id "XLOC_006455"; transcript_id "TCONS_00012460"; exon_number "1"; oId "CUFF.5655.1"; class_code "u"; tss_id "TSS9144";
supercont1.172	Cufflinks	exon	777601	778573	.	.	.	gene_id "XLOC_006485"; transcript_id "TCONS_00012563"; exon_number "1"; oId "CUFF.5652.1"; class_code "u"; tss_id "TSS9196";
supercont1.172	Cufflinks	exon	901175	902715	.	.	.	gene_id "XLOC_006486"; transcript_id "TCONS_00012564"; exon_number "1"; oId "CUFF.5656.1"; class_code "u"; tss_id "TSS9197";
supercont1.172	Cufflinks	exon	1072798	1073012	.	.	.	gene_id "XLOC_006488"; transcript_id "TCONS_00012566"; exon_number "1"; oId "CUFF.5659.1"; class_code "u"; tss_id "TSS9199";
supercont1.172	Cufflinks	exon	1731824	1732210	.	.	.	gene_id "XLOC_006495"; transcript_id "TCONS_00012573"; exon_number "1"; oId "CUFF.5670.1"; class_code "u"; tss_id "TSS9206";
supercont1.172	Cufflinks	exon	1750385	1750884	.	.	.	gene_id "XLOC_006496"; transcript_id "TCONS_00012574"; exon_number "1"; oId "CUFF.5671.1"; class_code "u"; tss_id "TSS9207";
supercont1.173	Cufflinks	exon	651891	652122	.	.	.	gene_id "XLOC_006540"; transcript_id "TCONS_00012641"; exon_number "1"; oId "CUFF.5694.1"; class_code "u"; tss_id "TSS9261";
supercont1.173	Cufflinks	exon	913680	913929	.	.	.	gene_id "XLOC_006544"; transcript_id "TCONS_00012645"; exon_number "1"; oId "CUFF.5701.1"; class_code "u"; tss_id "TSS9265";
supercont1.174	Cufflinks	exon	613308	613445	.	+	.	gene_id "XLOC_006571"; transcript_id "TCONS_00012682"; exon_number "1"; oId "CUFF.5734.5"; class_code "u"; tss_id "TSS9296";
supercont1.174	Cufflinks	exon	613811	614197	.	+	.	gene_id "XLOC_006571"; transcript_id "TCONS_00012682"; exon_number "2"; oId "CUFF.5734.5"; class_code "u"; tss_id "TSS9296";
supercont1.174	Cufflinks	exon	657931	657954	.	+	.	gene_id "XLOC_006571"; transcript_id "TCONS_00012682"; exon_number "3"; oId "CUFF.5734.5"; class_code "u"; tss_id "TSS9296";
supercont1.174	Cufflinks	exon	613308	613472	.	+	.	gene_id "XLOC_006571"; transcript_id "TCONS_00012681"; exon_number "1"; oId "CUFF.5734.4"; class_code "u"; tss_id "TSS9296";
supercont1.174	Cufflinks	exon	613811	614197	.	+	.	gene_id "XLOC_006571"; transcript_id "TCONS_00012681"; exon_number "2"; oId "CUFF.5734.4"; class_code "u"; tss_id "TSS9296";
supercont1.174	Cufflinks	exon	657931	657954	.	+	.	gene_id "XLOC_006571"; transcript_id "TCONS_00012681"; exon_number "3"; oId "CUFF.5734.4"; class_code "u"; tss_id "TSS9296";
supercont1.174	Cufflinks	exon	613308	613472	.	+	.	gene_id "XLOC_006571"; transcript_id "TCONS_00012680"; exon_number "1"; oId "CUFF.5734.3"; class_code "u"; tss_id "TSS9296";
supercont1.174	Cufflinks	exon	614010	614197	.	+	.	gene_id "XLOC_006571"; transcript_id "TCONS_00012680"; exon_number "2"; oId "CUFF.5734.3"; class_code "u"; tss_id "TSS9296";
supercont1.174	Cufflinks	exon	657931	657954	.	+	.	gene_id "XLOC_006571"; transcript_id "TCONS_00012680"; exon_number "3"; oId "CUFF.5734.3"; class_code "u"; tss_id "TSS9296";
supercont1.174	Cufflinks	exon	811595	812032	.	-	.	gene_id "XLOC_006593"; transcript_id "TCONS_00012714"; exon_number "1"; oId "CUFF.5738.1"; class_code "u"; tss_id "TSS9322";
supercont1.174	Cufflinks	exon	812100	812171	.	-	.	gene_id "XLOC_006593"; transcript_id "TCONS_00012714"; exon_number "2"; oId "CUFF.5738.1"; class_code "u"; tss_id "TSS9322";
supercont1.174	Cufflinks	exon	1054169	1054831	.	-	.	gene_id "XLOC_006597"; transcript_id "TCONS_00012728"; exon_number "1"; oId "CUFF.5746.1"; class_code "u"; tss_id "TSS9329";
supercont1.174	Cufflinks	exon	1796063	1796397	.	-	.	gene_id "XLOC_006602"; transcript_id "TCONS_00012751"; exon_number "1"; oId "CUFF.5758.1"; class_code "u"; tss_id "TSS9339";
supercont1.174	Cufflinks	exon	1843106	1843126	.	-	.	gene_id "XLOC_006602"; transcript_id "TCONS_00012751"; exon_number "2"; oId "CUFF.5758.1"; class_code "u"; tss_id "TSS9339";
supercont1.174	Cufflinks	exon	546871	547227	.	.	.	gene_id "XLOC_006606"; transcript_id "TCONS_00012756"; exon_number "1"; oId "CUFF.5733.1"; class_code "u"; tss_id "TSS9343";
supercont1.174	Cufflinks	exon	1935358	1935557	.	.	.	gene_id "XLOC_006610"; transcript_id "TCONS_00012760"; exon_number "1"; oId "CUFF.5760.1"; class_code "u"; tss_id "TSS9347";
supercont1.1740	Cufflinks	exon	18343	18787	.	.	.	gene_id "XLOC_006612"; transcript_id "TCONS_00012762"; exon_number "1"; oId "CUFF.5762.1"; class_code "u"; tss_id "TSS9349";
supercont1.175	Cufflinks	exon	1601168	1601557	.	-	.	gene_id "XLOC_006646"; transcript_id "TCONS_00012845"; exon_number "1"; oId "CUFF.5797.1"; class_code "u"; tss_id "TSS9409";
supercont1.175	Cufflinks	exon	1604874	1604918	.	-	.	gene_id "XLOC_006646"; transcript_id "TCONS_00012845"; exon_number "2"; oId "CUFF.5797.1"; class_code "u"; tss_id "TSS9409";
supercont1.175	Cufflinks	exon	1642307	1642682	.	-	.	gene_id "XLOC_006647"; transcript_id "TCONS_00012846"; exon_number "1"; oId "CUFF.5798.3"; class_code "u"; tss_id "TSS9410";
supercont1.175	Cufflinks	exon	1642744	1642763	.	-	.	gene_id "XLOC_006647"; transcript_id "TCONS_00012846"; exon_number "2"; oId "CUFF.5798.3"; class_code "u"; tss_id "TSS9410";
supercont1.175	Cufflinks	exon	695294	695502	.	.	.	gene_id "XLOC_006659"; transcript_id "TCONS_00012871"; exon_number "1"; oId "CUFF.5780.1"; class_code "u"; tss_id "TSS9425";
supercont1.175	Cufflinks	exon	1143492	1143780	.	.	.	gene_id "XLOC_006663"; transcript_id "TCONS_00012875"; exon_number "1"; oId "CUFF.5784.1"; class_code "u"; tss_id "TSS9429";
supercont1.175	Cufflinks	exon	1745326	1745563	.	.	.	gene_id "XLOC_006667"; transcript_id "TCONS_00012879"; exon_number "1"; oId "CUFF.5801.1"; class_code "u"; tss_id "TSS9433";
supercont1.175	Cufflinks	exon	1745623	1745849	.	.	.	gene_id "XLOC_006668"; transcript_id "TCONS_00012880"; exon_number "1"; oId "CUFF.5802.1"; class_code "u"; tss_id "TSS9434";
supercont1.176	Cufflinks	exon	500589	501196	.	-	.	gene_id "XLOC_006694"; transcript_id "TCONS_00012931"; exon_number "1"; oId "CUFF.5848.3"; class_code "u"; tss_id "TSS9473";
supercont1.176	Cufflinks	exon	501373	501556	.	-	.	gene_id "XLOC_006694"; transcript_id "TCONS_00012931"; exon_number "2"; oId "CUFF.5848.3"; class_code "u"; tss_id "TSS9473";
supercont1.176	Cufflinks	exon	500589	501196	.	-	.	gene_id "XLOC_006694"; transcript_id "TCONS_00012930"; exon_number "1"; oId "CUFF.5848.1"; class_code "u"; tss_id "TSS9473";
supercont1.176	Cufflinks	exon	501265	501556	.	-	.	gene_id "XLOC_006694"; transcript_id "TCONS_00012930"; exon_number "2"; oId "CUFF.5848.1"; class_code "u"; tss_id "TSS9473";
supercont1.176	Cufflinks	exon	500589	501196	.	-	.	gene_id "XLOC_006694"; transcript_id "TCONS_00012932"; exon_number "1"; oId "CUFF.5848.2"; class_code "u"; tss_id "TSS9474";
supercont1.176	Cufflinks	exon	517090	517420	.	-	.	gene_id "XLOC_006694"; transcript_id "TCONS_00012932"; exon_number "2"; oId "CUFF.5848.2"; class_code "u"; tss_id "TSS9474";
supercont1.176	Cufflinks	exon	500589	501196	.	-	.	gene_id "XLOC_006694"; transcript_id "TCONS_00012933"; exon_number "1"; oId "CUFF.5848.4"; class_code "u"; tss_id "TSS9475";
supercont1.176	Cufflinks	exon	528010	528164	.	-	.	gene_id "XLOC_006694"; transcript_id "TCONS_00012933"; exon_number "2"; oId "CUFF.5848.4"; class_code "u"; tss_id "TSS9475";
supercont1.176	Cufflinks	exon	101567	101839	.	.	.	gene_id "XLOC_006707"; transcript_id "TCONS_00012952"; exon_number "1"; oId "CUFF.5830.1"; class_code "u"; tss_id "TSS9490";
supercont1.176	Cufflinks	exon	253311	253905	.	.	.	gene_id "XLOC_006710"; transcript_id "TCONS_00012955"; exon_number "1"; oId "CUFF.5836.1"; class_code "u"; tss_id "TSS9493";
supercont1.176	Cufflinks	exon	378649	379028	.	.	.	gene_id "XLOC_006712"; transcript_id "TCONS_00012957"; exon_number "1"; oId "CUFF.5839.1"; class_code "u"; tss_id "TSS9495";
supercont1.176	Cufflinks	exon	398418	398917	.	.	.	gene_id "XLOC_006716"; transcript_id "TCONS_00012961"; exon_number "1"; oId "CUFF.5843.1"; class_code "u"; tss_id "TSS9499";
supercont1.176	Cufflinks	exon	890707	891223	.	.	.	gene_id "XLOC_006721"; transcript_id "TCONS_00012966"; exon_number "1"; oId "CUFF.5855.1"; class_code "u"; tss_id "TSS9504";
supercont1.177	Cufflinks	exon	1954914	1955186	.	-	.	gene_id "XLOC_006769"; transcript_id "TCONS_00013077"; exon_number "1"; oId "CUFF.5923.3"; class_code "u"; tss_id "TSS9585";
supercont1.177	Cufflinks	exon	1955595	1955684	.	-	.	gene_id "XLOC_006769"; transcript_id "TCONS_00013077"; exon_number "2"; oId "CUFF.5923.3"; class_code "u"; tss_id "TSS9585";
supercont1.177	Cufflinks	exon	1731741	1731985	.	.	.	gene_id "XLOC_006778"; transcript_id "TCONS_00013087"; exon_number "1"; oId "CUFF.5915.1"; class_code "u"; tss_id "TSS9594";
supercont1.177	Cufflinks	exon	1937521	1938057	.	.	.	gene_id "XLOC_006780"; transcript_id "TCONS_00013090"; exon_number "1"; oId "CUFF.5921.1"; class_code "u"; tss_id "TSS9597";
supercont1.177	Cufflinks	exon	1944063	1946483	.	.	.	gene_id "XLOC_006781"; transcript_id "TCONS_00013091"; exon_number "1"; oId "CUFF.5922.1"; class_code "u"; tss_id "TSS9598";
supercont1.177	Cufflinks	exon	1974768	1976150	.	.	.	gene_id "XLOC_006782"; transcript_id "TCONS_00013092"; exon_number "1"; oId "CUFF.5924.1"; class_code "u"; tss_id "TSS9599";
supercont1.1772	Cufflinks	exon	45618	46263	.	.	.	gene_id "XLOC_006787"; transcript_id "TCONS_00013097"; exon_number "1"; oId "CUFF.5928.1"; class_code "u"; tss_id "TSS9604";
supercont1.178	Cufflinks	exon	162045	162372	.	.	.	gene_id "XLOC_006825"; transcript_id "TCONS_00013177"; exon_number "1"; oId "CUFF.5938.1"; class_code "u"; tss_id "TSS9662";
supercont1.178	Cufflinks	exon	1026842	1028490	.	.	.	gene_id "XLOC_006828"; transcript_id "TCONS_00013180"; exon_number "1"; oId "CUFF.5950.1"; class_code "u"; tss_id "TSS9665";
supercont1.178	Cufflinks	exon	1087158	1087757	.	.	.	gene_id "XLOC_006831"; transcript_id "TCONS_00013183"; exon_number "1"; oId "CUFF.5956.1"; class_code "u"; tss_id "TSS9668";
supercont1.178	Cufflinks	exon	1722250	1722486	.	.	.	gene_id "XLOC_006832"; transcript_id "TCONS_00013184"; exon_number "1"; oId "CUFF.5963.1"; class_code "u"; tss_id "TSS9669";
supercont1.179	Cufflinks	exon	175150	178147	.	+	.	gene_id "XLOC_006845"; transcript_id "TCONS_00013199"; exon_number "1"; oId "CUFF.5975.1"; class_code "u"; tss_id "TSS9682";
supercont1.179	Cufflinks	exon	455855	456813	.	+	.	gene_id "XLOC_006852"; transcript_id "TCONS_00013207"; exon_number "1"; oId "CUFF.5982.1"; class_code "u"; tss_id "TSS9689";
supercont1.179	Cufflinks	exon	729499	729855	.	+	.	gene_id "XLOC_006856"; transcript_id "TCONS_00013214"; exon_number "1"; oId "CUFF.5995.1"; class_code "u"; tss_id "TSS9695";
supercont1.179	Cufflinks	exon	742693	743076	.	+	.	gene_id "XLOC_006856"; transcript_id "TCONS_00013214"; exon_number "2"; oId "CUFF.5995.1"; class_code "u"; tss_id "TSS9695";
supercont1.179	Cufflinks	exon	742534	742550	.	+	.	gene_id "XLOC_006856"; transcript_id "TCONS_00013215"; exon_number "1"; oId "CUFF.5995.2"; class_code "u"; tss_id "TSS9696";
supercont1.179	Cufflinks	exon	742693	743076	.	+	.	gene_id "XLOC_006856"; transcript_id "TCONS_00013215"; exon_number "2"; oId "CUFF.5995.2"; class_code "u"; tss_id "TSS9696";
supercont1.179	Cufflinks	exon	99088	99945	.	-	.	gene_id "XLOC_006863"; transcript_id "TCONS_00013239"; exon_number "1"; oId "CUFF.5972.1"; class_code "u"; tss_id "TSS9711";
supercont1.179	Cufflinks	exon	100128	100322	.	-	.	gene_id "XLOC_006863"; transcript_id "TCONS_00013239"; exon_number "2"; oId "CUFF.5972.1"; class_code "u"; tss_id "TSS9711";
supercont1.179	Cufflinks	exon	924852	925354	.	-	.	gene_id "XLOC_006870"; transcript_id "TCONS_00013264"; exon_number "1"; oId "CUFF.5999.2"; class_code "u"; tss_id "TSS9723";
supercont1.179	Cufflinks	exon	925524	925661	.	-	.	gene_id "XLOC_006870"; transcript_id "TCONS_00013264"; exon_number "2"; oId "CUFF.5999.2"; class_code "u"; tss_id "TSS9723";
supercont1.179	Cufflinks	exon	924852	925354	.	-	.	gene_id "XLOC_006870"; transcript_id "TCONS_00013263"; exon_number "1"; oId "CUFF.5999.1"; class_code "u"; tss_id "TSS9723";
supercont1.179	Cufflinks	exon	925503	925661	.	-	.	gene_id "XLOC_006870"; transcript_id "TCONS_00013263"; exon_number "2"; oId "CUFF.5999.1"; class_code "u"; tss_id "TSS9723";
supercont1.179	Cufflinks	exon	992892	992933	.	-	.	gene_id "XLOC_006871"; transcript_id "TCONS_00013266"; exon_number "1"; oId "CUFF.6000.2"; class_code "u"; tss_id "TSS9724";
supercont1.179	Cufflinks	exon	1110709	1111237	.	-	.	gene_id "XLOC_006871"; transcript_id "TCONS_00013266"; exon_number "2"; oId "CUFF.6000.2"; class_code "u"; tss_id "TSS9724";
supercont1.179	Cufflinks	exon	1133549	1134214	.	-	.	gene_id "XLOC_006871"; transcript_id "TCONS_00013266"; exon_number "3"; oId "CUFF.6000.2"; class_code "u"; tss_id "TSS9724";
supercont1.179	Cufflinks	exon	1704500	1705105	.	.	.	gene_id "XLOC_006882"; transcript_id "TCONS_00013292"; exon_number "1"; oId "CUFF.6018.1"; class_code "u"; tss_id "TSS9743";
supercont1.1796	Cufflinks	exon	18796	20672	.	+	.	gene_id "XLOC_006888"; transcript_id "TCONS_00013306"; exon_number "1"; oId "CUFF.6024.1"; class_code "u"; tss_id "TSS9751";
supercont1.18	Cufflinks	exon	751788	752012	.	-	.	gene_id "XLOC_006943"; transcript_id "TCONS_00013436"; exon_number "1"; oId "CUFF.6056.1"; class_code "u"; tss_id "TSS9842";
supercont1.18	Cufflinks	exon	752585	752613	.	-	.	gene_id "XLOC_006943"; transcript_id "TCONS_00013436"; exon_number "2"; oId "CUFF.6056.1"; class_code "u"; tss_id "TSS9842";
supercont1.18	Cufflinks	exon	1955376	1955536	.	-	.	gene_id "XLOC_006955"; transcript_id "TCONS_00013462"; exon_number "1"; oId "CUFF.6081.1"; class_code "u"; tss_id "TSS9865";
supercont1.18	Cufflinks	exon	1955612	1955759	.	-	.	gene_id "XLOC_006955"; transcript_id "TCONS_00013462"; exon_number "2"; oId "CUFF.6081.1"; class_code "u"; tss_id "TSS9865";
supercont1.18	Cufflinks	exon	3363403	3363416	.	-	.	gene_id "XLOC_006965"; transcript_id "TCONS_00013499"; exon_number "1"; oId "CUFF.6101.3"; class_code "u"; tss_id "TSS9885";
supercont1.18	Cufflinks	exon	3385641	3385655	.	-	.	gene_id "XLOC_006965"; transcript_id "TCONS_00013499"; exon_number "2"; oId "CUFF.6101.3"; class_code "u"; tss_id "TSS9885";
supercont1.18	Cufflinks	exon	3385791	3386137	.	-	.	gene_id "XLOC_006965"; transcript_id "TCONS_00013499"; exon_number "3"; oId "CUFF.6101.3"; class_code "u"; tss_id "TSS9885";
supercont1.18	Cufflinks	exon	33797	35014	.	.	.	gene_id "XLOC_006974"; transcript_id "TCONS_00013527"; exon_number "1"; oId "CUFF.6027.1"; class_code "u"; tss_id "TSS9902";
supercont1.18	Cufflinks	exon	2730597	2730837	.	.	.	gene_id "XLOC_006985"; transcript_id "TCONS_00013538"; exon_number "1"; oId "CUFF.6085.1"; class_code "u"; tss_id "TSS9913";
supercont1.18	Cufflinks	exon	3303652	3304437	.	.	.	gene_id "XLOC_006988"; transcript_id "TCONS_00013541"; exon_number "1"; oId "CUFF.6096.1"; class_code "u"; tss_id "TSS9916";
supercont1.18	Cufflinks	exon	3556890	3557844	.	.	.	gene_id "XLOC_006989"; transcript_id "TCONS_00013542"; exon_number "1"; oId "CUFF.6107.1"; class_code "u"; tss_id "TSS9917";
supercont1.18	Cufflinks	exon	3596468	3596713	.	.	.	gene_id "XLOC_006990"; transcript_id "TCONS_00013543"; exon_number "1"; oId "CUFF.6108.1"; class_code "u"; tss_id "TSS9918";
supercont1.18	Cufflinks	exon	3619493	3619754	.	.	.	gene_id "XLOC_006991"; transcript_id "TCONS_00013544"; exon_number "1"; oId "CUFF.6110.1"; class_code "u"; tss_id "TSS9919";
supercont1.180	Cufflinks	exon	1083463	1083978	.	+	.	gene_id "XLOC_007010"; transcript_id "TCONS_00013596"; exon_number "1"; oId "CUFF.6149.3"; class_code "u"; tss_id "TSS9949";
supercont1.180	Cufflinks	exon	1109066	1109082	.	+	.	gene_id "XLOC_007010"; transcript_id "TCONS_00013596"; exon_number "2"; oId "CUFF.6149.3"; class_code "u"; tss_id "TSS9949";
supercont1.180	Cufflinks	exon	517739	518104	.	.	.	gene_id "XLOC_007035"; transcript_id "TCONS_00013654"; exon_number "1"; oId "CUFF.6130.1"; class_code "u"; tss_id "TSS9987";
supercont1.180	Cufflinks	exon	1085185	1085439	.	.	.	gene_id "XLOC_007037"; transcript_id "TCONS_00013656"; exon_number "1"; oId "CUFF.6150.1"; class_code "u"; tss_id "TSS9989";
supercont1.180	Cufflinks	exon	1118445	1118676	.	.	.	gene_id "XLOC_007039"; transcript_id "TCONS_00013658"; exon_number "1"; oId "CUFF.6152.1"; class_code "u"; tss_id "TSS9991";
supercont1.181	Cufflinks	exon	1014675	1015118	.	.	.	gene_id "XLOC_007081"; transcript_id "TCONS_00013738"; exon_number "1"; oId "CUFF.6188.1"; class_code "u"; tss_id "TSS10052";
supercont1.181	Cufflinks	exon	1173258	1173495	.	.	.	gene_id "XLOC_007082"; transcript_id "TCONS_00013739"; exon_number "1"; oId "CUFF.6191.1"; class_code "u"; tss_id "TSS10053";
supercont1.1814	Cufflinks	exon	16492	16789	.	.	.	gene_id "XLOC_007091"; transcript_id "TCONS_00013748"; exon_number "1"; oId "CUFF.6209.1"; class_code "u"; tss_id "TSS10062";
supercont1.182	Cufflinks	exon	520832	521041	.	+	.	gene_id "XLOC_007097"; transcript_id "TCONS_00013755"; exon_number "1"; oId "CUFF.6218.1"; class_code "u"; tss_id "TSS10069";
supercont1.182	Cufflinks	exon	530030	530065	.	+	.	gene_id "XLOC_007097"; transcript_id "TCONS_00013755"; exon_number "2"; oId "CUFF.6218.1"; class_code "u"; tss_id "TSS10069";
supercont1.182	Cufflinks	exon	530147	530501	.	+	.	gene_id "XLOC_007097"; transcript_id "TCONS_00013755"; exon_number "3"; oId "CUFF.6218.1"; class_code "u"; tss_id "TSS10069";
supercont1.182	Cufflinks	exon	103496	103745	.	.	.	gene_id "XLOC_007114"; transcript_id "TCONS_00013797"; exon_number "1"; oId "CUFF.6214.1"; class_code "u"; tss_id "TSS10102";
supercont1.183	Cufflinks	exon	540945	541176	.	.	.	gene_id "XLOC_007145"; transcript_id "TCONS_00013877"; exon_number "1"; oId "CUFF.6242.1"; class_code "u"; tss_id "TSS10149";
supercont1.183	Cufflinks	exon	1295853	1296813	.	.	.	gene_id "XLOC_007148"; transcript_id "TCONS_00013880"; exon_number "1"; oId "CUFF.6255.1"; class_code "u"; tss_id "TSS10152";
supercont1.1830	Cufflinks	exon	10099	10838	.	.	.	gene_id "XLOC_007151"; transcript_id "TCONS_00013883"; exon_number "1"; oId "CUFF.6261.1"; class_code "u"; tss_id "TSS10155";
supercont1.1830	Cufflinks	exon	16750	17079	.	.	.	gene_id "XLOC_007152"; transcript_id "TCONS_00013884"; exon_number "1"; oId "CUFF.6262.1"; class_code "u"; tss_id "TSS10156";
supercont1.184	Cufflinks	exon	248439	248493	.	+	.	gene_id "XLOC_007160"; transcript_id "TCONS_00013899"; exon_number "1"; oId "CUFF.6276.1"; class_code "u"; tss_id "TSS10168";
supercont1.184	Cufflinks	exon	264331	264552	.	+	.	gene_id "XLOC_007160"; transcript_id "TCONS_00013899"; exon_number "2"; oId "CUFF.6276.1"; class_code "u"; tss_id "TSS10168";
supercont1.184	Cufflinks	exon	248442	248702	.	+	.	gene_id "XLOC_007160"; transcript_id "TCONS_00013900"; exon_number "1"; oId "CUFF.6277.1"; class_code "u"; tss_id "TSS10168";
supercont1.184	Cufflinks	exon	17398	19383	.	.	.	gene_id "XLOC_007169"; transcript_id "TCONS_00013918"; exon_number "1"; oId "CUFF.6266.1"; class_code "u"; tss_id "TSS10186";
supercont1.184	Cufflinks	exon	414948	415210	.	.	.	gene_id "XLOC_007179"; transcript_id "TCONS_00013928"; exon_number "1"; oId "CUFF.6284.1"; class_code "u"; tss_id "TSS10196";
supercont1.184	Cufflinks	exon	691556	692710	.	.	.	gene_id "XLOC_007180"; transcript_id "TCONS_00013929"; exon_number "1"; oId "CUFF.6286.1"; class_code "u"; tss_id "TSS10197";
supercont1.185	Cufflinks	exon	254396	254467	.	+	.	gene_id "XLOC_007190"; transcript_id "TCONS_00013941"; exon_number "1"; oId "CUFF.6298.2"; class_code "u"; tss_id "TSS10207";
supercont1.185	Cufflinks	exon	254675	254849	.	+	.	gene_id "XLOC_007190"; transcript_id "TCONS_00013941"; exon_number "2"; oId "CUFF.6298.2"; class_code "u"; tss_id "TSS10207";
supercont1.185	Cufflinks	exon	254921	255352	.	+	.	gene_id "XLOC_007190"; transcript_id "TCONS_00013941"; exon_number "3"; oId "CUFF.6298.2"; class_code "u"; tss_id "TSS10207";
supercont1.185	Cufflinks	exon	256235	256879	.	+	.	gene_id "XLOC_007191"; transcript_id "TCONS_00013942"; exon_number "1"; oId "CUFF.6299.1"; class_code "u"; tss_id "TSS10208";
supercont1.185	Cufflinks	exon	256235	256584	.	+	.	gene_id "XLOC_007191"; transcript_id "TCONS_00013944"; exon_number "1"; oId "CUFF.6302.2"; class_code "u"; tss_id "TSS10208";
supercont1.185	Cufflinks	exon	278156	278344	.	+	.	gene_id "XLOC_007191"; transcript_id "TCONS_00013944"; exon_number "2"; oId "CUFF.6302.2"; class_code "u"; tss_id "TSS10208";
supercont1.185	Cufflinks	exon	316171	316188	.	+	.	gene_id "XLOC_007191"; transcript_id "TCONS_00013944"; exon_number "3"; oId "CUFF.6302.2"; class_code "u"; tss_id "TSS10208";
supercont1.185	Cufflinks	exon	277467	278545	.	+	.	gene_id "XLOC_007191"; transcript_id "TCONS_00013945"; exon_number "1"; oId "CUFF.6300.1"; class_code "u"; tss_id "TSS10209";
supercont1.185	Cufflinks	exon	256274	256469	.	-	.	gene_id "XLOC_007204"; transcript_id "TCONS_00013980"; exon_number "1"; oId "CUFF.6303.1"; class_code "u"; tss_id "TSS10228";
supercont1.185	Cufflinks	exon	278234	278545	.	-	.	gene_id "XLOC_007204"; transcript_id "TCONS_00013980"; exon_number "2"; oId "CUFF.6303.1"; class_code "u"; tss_id "TSS10228";
supercont1.185	Cufflinks	exon	345838	346159	.	.	.	gene_id "XLOC_007221"; transcript_id "TCONS_00014013"; exon_number "1"; oId "CUFF.6311.1"; class_code "u"; tss_id "TSS10253";
supercont1.185	Cufflinks	exon	438878	439142	.	.	.	gene_id "XLOC_007222"; transcript_id "TCONS_00014014"; exon_number "1"; oId "CUFF.6315.1"; class_code "u"; tss_id "TSS10254";
supercont1.185	Cufflinks	exon	1723986	1724349	.	.	.	gene_id "XLOC_007234"; transcript_id "TCONS_00014026"; exon_number "1"; oId "CUFF.6336.1"; class_code "u"; tss_id "TSS10266";
supercont1.1853	Cufflinks	exon	10165	10574	.	.	.	gene_id "XLOC_007237"; transcript_id "TCONS_00014029"; exon_number "1"; oId "CUFF.6343.1"; class_code "u"; tss_id "TSS10269";
supercont1.186	Cufflinks	exon	1812378	1812688	.	+	.	gene_id "XLOC_007255"; transcript_id "TCONS_00014077"; exon_number "1"; oId "CUFF.6389.1"; class_code "u"; tss_id "TSS10297";
supercont1.186	Cufflinks	exon	1812864	1812883	.	+	.	gene_id "XLOC_007255"; transcript_id "TCONS_00014077"; exon_number "2"; oId "CUFF.6389.1"; class_code "u"; tss_id "TSS10297";
supercont1.186	Cufflinks	exon	338561	338876	.	.	.	gene_id "XLOC_007278"; transcript_id "TCONS_00014154"; exon_number "1"; oId "CUFF.6350.1"; class_code "u"; tss_id "TSS10339";
supercont1.186	Cufflinks	exon	356783	356982	.	.	.	gene_id "XLOC_007279"; transcript_id "TCONS_00014155"; exon_number "1"; oId "CUFF.6352.1"; class_code "u"; tss_id "TSS10340";
supercont1.186	Cufflinks	exon	1420898	1421114	.	.	.	gene_id "XLOC_007285"; transcript_id "TCONS_00014161"; exon_number "1"; oId "CUFF.6375.1"; class_code "u"; tss_id "TSS10346";
supercont1.187	Cufflinks	exon	804526	805104	.	.	.	gene_id "XLOC_007324"; transcript_id "TCONS_00014227"; exon_number "1"; oId "CUFF.6428.1"; class_code "u"; tss_id "TSS10403";
supercont1.1871	Cufflinks	exon	14908	15042	.	-	.	gene_id "XLOC_007329"; transcript_id "TCONS_00014232"; exon_number "1"; oId "CUFF.6439.1"; class_code "u"; tss_id "TSS10408";
supercont1.1871	Cufflinks	exon	15113	15182	.	-	.	gene_id "XLOC_007329"; transcript_id "TCONS_00014232"; exon_number "2"; oId "CUFF.6439.1"; class_code "u"; tss_id "TSS10408";
supercont1.188	Cufflinks	exon	1011944	1012066	.	+	.	gene_id "XLOC_007340"; transcript_id "TCONS_00014249"; exon_number "1"; oId "CUFF.6452.1"; class_code "u"; tss_id "TSS10424";
supercont1.188	Cufflinks	exon	1012124	1012291	.	+	.	gene_id "XLOC_007340"; transcript_id "TCONS_00014249"; exon_number "2"; oId "CUFF.6452.1"; class_code "u"; tss_id "TSS10424";
supercont1.188	Cufflinks	exon	1012366	1012824	.	+	.	gene_id "XLOC_007340"; transcript_id "TCONS_00014249"; exon_number "3"; oId "CUFF.6452.1"; class_code "u"; tss_id "TSS10424";
supercont1.188	Cufflinks	exon	434290	434489	.	.	.	gene_id "XLOC_007366"; transcript_id "TCONS_00014297"; exon_number "1"; oId "CUFF.6448.1"; class_code "u"; tss_id "TSS10463";
supercont1.188	Cufflinks	exon	1149566	1149905	.	.	.	gene_id "XLOC_007374"; transcript_id "TCONS_00014305"; exon_number "1"; oId "CUFF.6461.1"; class_code "u"; tss_id "TSS10471";
supercont1.188	Cufflinks	exon	1718977	1719202	.	.	.	gene_id "XLOC_007377"; transcript_id "TCONS_00014308"; exon_number "1"; oId "CUFF.6472.1"; class_code "u"; tss_id "TSS10474";
supercont1.1887	Cufflinks	exon	9374	10766	.	.	.	gene_id "XLOC_007382"; transcript_id "TCONS_00014314"; exon_number "1"; oId "CUFF.6484.1"; class_code "u"; tss_id "TSS10480";
supercont1.189	Cufflinks	exon	57291	57703	.	.	.	gene_id "XLOC_007409"; transcript_id "TCONS_00014360"; exon_number "1"; oId "CUFF.6487.1"; class_code "u"; tss_id "TSS10512";
supercont1.189	Cufflinks	exon	461666	461937	.	.	.	gene_id "XLOC_007414"; transcript_id "TCONS_00014365"; exon_number "1"; oId "CUFF.6498.1"; class_code "u"; tss_id "TSS10517";
supercont1.189	Cufflinks	exon	1833043	1833256	.	.	.	gene_id "XLOC_007420"; transcript_id "TCONS_00014371"; exon_number "1"; oId "CUFF.6505.1"; class_code "u"; tss_id "TSS10523";
supercont1.189	Cufflinks	exon	2075307	2075674	.	.	.	gene_id "XLOC_007425"; transcript_id "TCONS_00014376"; exon_number "1"; oId "CUFF.6512.1"; class_code "u"; tss_id "TSS10528";
supercont1.1898	Cufflinks	exon	2666	3044	.	.	.	gene_id "XLOC_007433"; transcript_id "TCONS_00014384"; exon_number "1"; oId "CUFF.6521.1"; class_code "u"; tss_id "TSS10536";
supercont1.19	Cufflinks	exon	376250	376835	.	.	.	gene_id "XLOC_007488"; transcript_id "TCONS_00014554"; exon_number "1"; oId "CUFF.6531.1"; class_code "u"; tss_id "TSS10634";
supercont1.19	Cufflinks	exon	546691	548252	.	.	.	gene_id "XLOC_007489"; transcript_id "TCONS_00014555"; exon_number "1"; oId "CUFF.6534.1"; class_code "u"; tss_id "TSS10635";
supercont1.19	Cufflinks	exon	631484	631734	.	.	.	gene_id "XLOC_007494"; transcript_id "TCONS_00014562"; exon_number "1"; oId "CUFF.6542.1"; class_code "u"; tss_id "TSS10642";
supercont1.19	Cufflinks	exon	2230576	2235581	.	.	.	gene_id "XLOC_007511"; transcript_id "TCONS_00014579"; exon_number "1"; oId "CUFF.6572.1"; class_code "u"; tss_id "TSS10659";
supercont1.19	Cufflinks	exon	3562277	3562524	.	.	.	gene_id "XLOC_007519"; transcript_id "TCONS_00014587"; exon_number "1"; oId "CUFF.6583.1"; class_code "u"; tss_id "TSS10667";
supercont1.19	Cufflinks	exon	3949325	3949939	.	.	.	gene_id "XLOC_007522"; transcript_id "TCONS_00014590"; exon_number "1"; oId "CUFF.6599.1"; class_code "u"; tss_id "TSS10670";
supercont1.19	Cufflinks	exon	3950422	3950871	.	.	.	gene_id "XLOC_007523"; transcript_id "TCONS_00014591"; exon_number "1"; oId "CUFF.6600.1"; class_code "u"; tss_id "TSS10671";
supercont1.190	Cufflinks	exon	110777	110945	.	+	.	gene_id "XLOC_007530"; transcript_id "TCONS_00014603"; exon_number "1"; oId "CUFF.6610.5"; class_code "u"; tss_id "TSS10680";
supercont1.190	Cufflinks	exon	114237	115304	.	+	.	gene_id "XLOC_007530"; transcript_id "TCONS_00014603"; exon_number "2"; oId "CUFF.6610.5"; class_code "u"; tss_id "TSS10680";
supercont1.190	Cufflinks	exon	110787	110945	.	+	.	gene_id "XLOC_007530"; transcript_id "TCONS_00014604"; exon_number "1"; oId "CUFF.6610.6"; class_code "u"; tss_id "TSS10680";
supercont1.190	Cufflinks	exon	114125	114160	.	+	.	gene_id "XLOC_007530"; transcript_id "TCONS_00014604"; exon_number "2"; oId "CUFF.6610.6"; class_code "u"; tss_id "TSS10680";
supercont1.190	Cufflinks	exon	114237	115304	.	+	.	gene_id "XLOC_007530"; transcript_id "TCONS_00014604"; exon_number "3"; oId "CUFF.6610.6"; class_code "u"; tss_id "TSS10680";
supercont1.190	Cufflinks	exon	113840	114048	.	+	.	gene_id "XLOC_007530"; transcript_id "TCONS_00014606"; exon_number "1"; oId "CUFF.6610.8"; class_code "u"; tss_id "TSS10682";
supercont1.190	Cufflinks	exon	114125	114160	.	+	.	gene_id "XLOC_007530"; transcript_id "TCONS_00014606"; exon_number "2"; oId "CUFF.6610.8"; class_code "u"; tss_id "TSS10682";
supercont1.190	Cufflinks	exon	114237	115304	.	+	.	gene_id "XLOC_007530"; transcript_id "TCONS_00014606"; exon_number "3"; oId "CUFF.6610.8"; class_code "u"; tss_id "TSS10682";
supercont1.190	Cufflinks	exon	1527803	1528275	.	.	.	gene_id "XLOC_007544"; transcript_id "TCONS_00014641"; exon_number "1"; oId "CUFF.6621.1"; class_code "u"; tss_id "TSS10707";
supercont1.191	Cufflinks	exon	1150269	1150517	.	-	.	gene_id "XLOC_007597"; transcript_id "TCONS_00014745"; exon_number "1"; oId "CUFF.6664.1"; class_code "u"; tss_id "TSS10792";
supercont1.191	Cufflinks	exon	1168155	1168253	.	-	.	gene_id "XLOC_007597"; transcript_id "TCONS_00014745"; exon_number "2"; oId "CUFF.6664.1"; class_code "u"; tss_id "TSS10792";
supercont1.191	Cufflinks	exon	1208977	1209270	.	-	.	gene_id "XLOC_007597"; transcript_id "TCONS_00014745"; exon_number "3"; oId "CUFF.6664.1"; class_code "u"; tss_id "TSS10792";
supercont1.191	Cufflinks	exon	1143236	1143436	.	.	.	gene_id "XLOC_007604"; transcript_id "TCONS_00014756"; exon_number "1"; oId "CUFF.6662.1"; class_code "u"; tss_id "TSS10800";
supercont1.191	Cufflinks	exon	1208062	1208446	.	.	.	gene_id "XLOC_007607"; transcript_id "TCONS_00014759"; exon_number "1"; oId "CUFF.6666.1"; class_code "u"; tss_id "TSS10803";
supercont1.191	Cufflinks	exon	1329477	1329758	.	.	.	gene_id "XLOC_007609"; transcript_id "TCONS_00014761"; exon_number "1"; oId "CUFF.6672.1"; class_code "u"; tss_id "TSS10805";
supercont1.192	Cufflinks	exon	1825135	1825733	.	+	.	gene_id "XLOC_007625"; transcript_id "TCONS_00014783"; exon_number "1"; oId "CUFF.6704.1"; class_code "u"; tss_id "TSS10825";
supercont1.192	Cufflinks	exon	140805	141062	.	-	.	gene_id "XLOC_007626"; transcript_id "TCONS_00014784"; exon_number "1"; oId "CUFF.6687.1"; class_code "u"; tss_id "TSS10826";
supercont1.192	Cufflinks	exon	141136	141344	.	-	.	gene_id "XLOC_007626"; transcript_id "TCONS_00014784"; exon_number "2"; oId "CUFF.6687.1"; class_code "u"; tss_id "TSS10826";
supercont1.192	Cufflinks	exon	134035	134424	.	.	.	gene_id "XLOC_007638"; transcript_id "TCONS_00014807"; exon_number "1"; oId "CUFF.6686.1"; class_code "u"; tss_id "TSS10845";
supercont1.192	Cufflinks	exon	1033709	1033932	.	.	.	gene_id "XLOC_007640"; transcript_id "TCONS_00014809"; exon_number "1"; oId "CUFF.6694.1"; class_code "u"; tss_id "TSS10847";
supercont1.192	Cufflinks	exon	1383860	1384186	.	.	.	gene_id "XLOC_007643"; transcript_id "TCONS_00014812"; exon_number "1"; oId "CUFF.6699.1"; class_code "u"; tss_id "TSS10850";
supercont1.192	Cufflinks	exon	1570947	1571179	.	.	.	gene_id "XLOC_007645"; transcript_id "TCONS_00014814"; exon_number "1"; oId "CUFF.6701.1"; class_code "u"; tss_id "TSS10852";
supercont1.192	Cufflinks	exon	1852288	1852652	.	.	.	gene_id "XLOC_007646"; transcript_id "TCONS_00014815"; exon_number "1"; oId "CUFF.6707.1"; class_code "u"; tss_id "TSS10853";
supercont1.193	Cufflinks	exon	1058986	1059377	.	.	.	gene_id "XLOC_007678"; transcript_id "TCONS_00014895"; exon_number "1"; oId "CUFF.6729.1"; class_code "u"; tss_id "TSS10909";
supercont1.194	Cufflinks	exon	631187	631488	.	+	.	gene_id "XLOC_007699"; transcript_id "TCONS_00014923"; exon_number "1"; oId "CUFF.6769.1"; class_code "u"; tss_id "TSS10933";
supercont1.194	Cufflinks	exon	682915	683303	.	+	.	gene_id "XLOC_007699"; transcript_id "TCONS_00014923"; exon_number "2"; oId "CUFF.6769.1"; class_code "u"; tss_id "TSS10933";
supercont1.194	Cufflinks	exon	1038338	1038438	.	+	.	gene_id "XLOC_007702"; transcript_id "TCONS_00014927"; exon_number "1"; oId "CUFF.6774.1"; class_code "u"; tss_id "TSS10936";
supercont1.194	Cufflinks	exon	1038498	1039023	.	+	.	gene_id "XLOC_007702"; transcript_id "TCONS_00014927"; exon_number "2"; oId "CUFF.6774.1"; class_code "u"; tss_id "TSS10936";
supercont1.194	Cufflinks	exon	1752901	1753102	.	-	.	gene_id "XLOC_007715"; transcript_id "TCONS_00014969"; exon_number "1"; oId "CUFF.6782.1"; class_code "u"; tss_id "TSS10964";
supercont1.194	Cufflinks	exon	1753175	1753264	.	-	.	gene_id "XLOC_007715"; transcript_id "TCONS_00014969"; exon_number "2"; oId "CUFF.6782.1"; class_code "u"; tss_id "TSS10964";
supercont1.194	Cufflinks	exon	276370	278338	.	.	.	gene_id "XLOC_007719"; transcript_id "TCONS_00014979"; exon_number "1"; oId "CUFF.6750.1"; class_code "u"; tss_id "TSS10971";
supercont1.194	Cufflinks	exon	367108	367897	.	.	.	gene_id "XLOC_007723"; transcript_id "TCONS_00014983"; exon_number "1"; oId "CUFF.6756.1"; class_code "u"; tss_id "TSS10975";
supercont1.194	Cufflinks	exon	496687	496887	.	.	.	gene_id "XLOC_007725"; transcript_id "TCONS_00014985"; exon_number "1"; oId "CUFF.6761.1"; class_code "u"; tss_id "TSS10977";
supercont1.195	Cufflinks	exon	1344894	1345249	.	-	.	gene_id "XLOC_007755"; transcript_id "TCONS_00015047"; exon_number "1"; oId "CUFF.6805.1"; class_code "u"; tss_id "TSS11021";
supercont1.195	Cufflinks	exon	1356956	1357526	.	-	.	gene_id "XLOC_007755"; transcript_id "TCONS_00015047"; exon_number "2"; oId "CUFF.6805.1"; class_code "u"; tss_id "TSS11021";
supercont1.195	Cufflinks	exon	1462401	1462506	.	-	.	gene_id "XLOC_007757"; transcript_id "TCONS_00015052"; exon_number "1"; oId "CUFF.6811.1"; class_code "u"; tss_id "TSS11025";
supercont1.195	Cufflinks	exon	1462605	1462804	.	-	.	gene_id "XLOC_007757"; transcript_id "TCONS_00015052"; exon_number "2"; oId "CUFF.6811.1"; class_code "u"; tss_id "TSS11025";
supercont1.195	Cufflinks	exon	720737	721336	.	.	.	gene_id "XLOC_007767"; transcript_id "TCONS_00015063"; exon_number "1"; oId "CUFF.6802.1"; class_code "u"; tss_id "TSS11035";
supercont1.196	Cufflinks	exon	1263143	1263383	.	.	.	gene_id "XLOC_007805"; transcript_id "TCONS_00015164"; exon_number "1"; oId "CUFF.6849.1"; class_code "u"; tss_id "TSS11101";
supercont1.196	Cufflinks	exon	1493111	1493315	.	.	.	gene_id "XLOC_007807"; transcript_id "TCONS_00015166"; exon_number "1"; oId "CUFF.6853.1"; class_code "u"; tss_id "TSS11103";
supercont1.197	Cufflinks	exon	588185	588420	.	+	.	gene_id "XLOC_007825"; transcript_id "TCONS_00015190"; exon_number "1"; oId "CUFF.6868.1"; class_code "u"; tss_id "TSS11122";
supercont1.197	Cufflinks	exon	588486	588538	.	+	.	gene_id "XLOC_007825"; transcript_id "TCONS_00015190"; exon_number "2"; oId "CUFF.6868.1"; class_code "u"; tss_id "TSS11122";
supercont1.197	Cufflinks	exon	1772366	1773002	.	.	.	gene_id "XLOC_007856"; transcript_id "TCONS_00015245"; exon_number "1"; oId "CUFF.6888.1"; class_code "u"; tss_id "TSS11168";
supercont1.198	Cufflinks	exon	254569	254810	.	+	.	gene_id "XLOC_007866"; transcript_id "TCONS_00015257"; exon_number "1"; oId "CUFF.6898.1"; class_code "u"; tss_id "TSS11178";
supercont1.198	Cufflinks	exon	257784	258111	.	+	.	gene_id "XLOC_007866"; transcript_id "TCONS_00015257"; exon_number "2"; oId "CUFF.6898.1"; class_code "u"; tss_id "TSS11178";
supercont1.198	Cufflinks	exon	913317	913681	.	.	.	gene_id "XLOC_007890"; transcript_id "TCONS_00015328"; exon_number "1"; oId "CUFF.6905.1"; class_code "u"; tss_id "TSS11235";
supercont1.198	Cufflinks	exon	1055575	1055804	.	.	.	gene_id "XLOC_007891"; transcript_id "TCONS_00015329"; exon_number "1"; oId "CUFF.6912.1"; class_code "u"; tss_id "TSS11236";
supercont1.199	Cufflinks	exon	636786	637037	.	+	.	gene_id "XLOC_007903"; transcript_id "TCONS_00015348"; exon_number "1"; oId "CUFF.6933.8"; class_code "u"; tss_id "TSS11250";
supercont1.199	Cufflinks	exon	648993	649068	.	+	.	gene_id "XLOC_007903"; transcript_id "TCONS_00015348"; exon_number "2"; oId "CUFF.6933.8"; class_code "u"; tss_id "TSS11250";
supercont1.199	Cufflinks	exon	1886769	1887064	.	.	.	gene_id "XLOC_007946"; transcript_id "TCONS_00015432"; exon_number "1"; oId "CUFF.6962.1"; class_code "u"; tss_id "TSS11319";
supercont1.1999	Cufflinks	exon	4424	4746	.	.	.	gene_id "XLOC_007952"; transcript_id "TCONS_00015439"; exon_number "1"; oId "CUFF.6966.1"; class_code "u"; tss_id "TSS11326";
supercont1.2	Cufflinks	exon	1014061	1014337	.	+	.	gene_id "XLOC_007962"; transcript_id "TCONS_00015455"; exon_number "1"; oId "CUFF.6993.1"; class_code "u"; tss_id "TSS11338";
supercont1.2	Cufflinks	exon	1014391	1014442	.	+	.	gene_id "XLOC_007962"; transcript_id "TCONS_00015455"; exon_number "2"; oId "CUFF.6993.1"; class_code "u"; tss_id "TSS11338";
supercont1.2	Cufflinks	exon	1014506	1014692	.	+	.	gene_id "XLOC_007962"; transcript_id "TCONS_00015455"; exon_number "3"; oId "CUFF.6993.1"; class_code "u"; tss_id "TSS11338";
supercont1.2	Cufflinks	exon	5400170	5400227	.	+	.	gene_id "XLOC_007984"; transcript_id "TCONS_00015490"; exon_number "1"; oId "CUFF.7052.1"; class_code "u"; tss_id "TSS11363";
supercont1.2	Cufflinks	exon	5400310	5400755	.	+	.	gene_id "XLOC_007984"; transcript_id "TCONS_00015490"; exon_number "2"; oId "CUFF.7052.1"; class_code "u"; tss_id "TSS11363";
supercont1.2	Cufflinks	exon	146186	146443	.	.	.	gene_id "XLOC_008028"; transcript_id "TCONS_00015567"; exon_number "1"; oId "CUFF.6975.1"; class_code "u"; tss_id "TSS11425";
supercont1.2	Cufflinks	exon	1263768	1264057	.	.	.	gene_id "XLOC_008031"; transcript_id "TCONS_00015570"; exon_number "1"; oId "CUFF.6997.1"; class_code "u"; tss_id "TSS11428";
supercont1.2	Cufflinks	exon	1346578	1347013	.	.	.	gene_id "XLOC_008037"; transcript_id "TCONS_00015576"; exon_number "1"; oId "CUFF.7003.1"; class_code "u"; tss_id "TSS11434";
supercont1.2	Cufflinks	exon	1354635	1354895	.	.	.	gene_id "XLOC_008038"; transcript_id "TCONS_00015577"; exon_number "1"; oId "CUFF.7004.1"; class_code "u"; tss_id "TSS11435";
supercont1.2	Cufflinks	exon	1414062	1414311	.	.	.	gene_id "XLOC_008039"; transcript_id "TCONS_00015578"; exon_number "1"; oId "CUFF.7005.1"; class_code "u"; tss_id "TSS11436";
supercont1.2	Cufflinks	exon	2236098	2236759	.	.	.	gene_id "XLOC_008040"; transcript_id "TCONS_00015579"; exon_number "1"; oId "CUFF.7006.1"; class_code "u"; tss_id "TSS11437";
supercont1.2	Cufflinks	exon	4917168	4917460	.	.	.	gene_id "XLOC_008056"; transcript_id "TCONS_00015595"; exon_number "1"; oId "CUFF.7033.1"; class_code "u"; tss_id "TSS11453";
supercont1.2	Cufflinks	exon	5048612	5048852	.	.	.	gene_id "XLOC_008058"; transcript_id "TCONS_00015597"; exon_number "1"; oId "CUFF.7039.1"; class_code "u"; tss_id "TSS11455";
supercont1.2	Cufflinks	exon	5241002	5241215	.	.	.	gene_id "XLOC_008059"; transcript_id "TCONS_00015598"; exon_number "1"; oId "CUFF.7047.1"; class_code "u"; tss_id "TSS11456";
supercont1.2	Cufflinks	exon	5314928	5315140	.	.	.	gene_id "XLOC_008060"; transcript_id "TCONS_00015599"; exon_number "1"; oId "CUFF.7048.1"; class_code "u"; tss_id "TSS11457";
supercont1.2	Cufflinks	exon	5338133	5338462	.	.	.	gene_id "XLOC_008062"; transcript_id "TCONS_00015601"; exon_number "1"; oId "CUFF.7050.1"; class_code "u"; tss_id "TSS11459";
supercont1.20	Cufflinks	exon	389861	390199	.	+	.	gene_id "XLOC_008071"; transcript_id "TCONS_00015611"; exon_number "1"; oId "CUFF.7071.1"; class_code "u"; tss_id "TSS11468";
supercont1.20	Cufflinks	exon	396870	397091	.	+	.	gene_id "XLOC_008071"; transcript_id "TCONS_00015611"; exon_number "2"; oId "CUFF.7071.1"; class_code "u"; tss_id "TSS11468";
supercont1.20	Cufflinks	exon	880266	882038	.	-	.	gene_id "XLOC_008097"; transcript_id "TCONS_00015681"; exon_number "1"; oId "CUFF.7080.1"; class_code "u"; tss_id "TSS11518";
supercont1.20	Cufflinks	exon	2388766	2389360	.	-	.	gene_id "XLOC_008100"; transcript_id "TCONS_00015684"; exon_number "1"; oId "CUFF.7091.1"; class_code "u"; tss_id "TSS11521";
supercont1.20	Cufflinks	exon	2389421	2389609	.	-	.	gene_id "XLOC_008100"; transcript_id "TCONS_00015684"; exon_number "2"; oId "CUFF.7091.1"; class_code "u"; tss_id "TSS11521";
supercont1.20	Cufflinks	exon	269223	269920	.	.	.	gene_id "XLOC_008126"; transcript_id "TCONS_00015737"; exon_number "1"; oId "CUFF.7069.1"; class_code "u"; tss_id "TSS11555";
supercont1.20	Cufflinks	exon	2508813	2509095	.	.	.	gene_id "XLOC_008136"; transcript_id "TCONS_00015747"; exon_number "1"; oId "CUFF.7095.1"; class_code "u"; tss_id "TSS11565";
supercont1.20	Cufflinks	exon	2888913	2889171	.	.	.	gene_id "XLOC_008139"; transcript_id "TCONS_00015750"; exon_number "1"; oId "CUFF.7105.1"; class_code "u"; tss_id "TSS11568";
supercont1.20	Cufflinks	exon	3429180	3429474	.	.	.	gene_id "XLOC_008157"; transcript_id "TCONS_00015768"; exon_number "1"; oId "CUFF.7126.1"; class_code "u"; tss_id "TSS11586";
supercont1.200	Cufflinks	exon	1626669	1627866	.	+	.	gene_id "XLOC_008174"; transcript_id "TCONS_00015802"; exon_number "1"; oId "CUFF.7177.1"; class_code "u"; tss_id "TSS11613";
supercont1.200	Cufflinks	exon	1070594	1070794	.	.	.	gene_id "XLOC_008189"; transcript_id "TCONS_00015850"; exon_number "1"; oId "CUFF.7159.1"; class_code "u"; tss_id "TSS11649";
supercont1.201	Cufflinks	exon	1629129	1629638	.	-	.	gene_id "XLOC_008250"; transcript_id "TCONS_00015959"; exon_number "1"; oId "CUFF.7232.1"; class_code "u"; tss_id "TSS11729";
supercont1.201	Cufflinks	exon	1629742	1629955	.	-	.	gene_id "XLOC_008250"; transcript_id "TCONS_00015959"; exon_number "2"; oId "CUFF.7232.1"; class_code "u"; tss_id "TSS11729";
supercont1.201	Cufflinks	exon	1630030	1630127	.	-	.	gene_id "XLOC_008250"; transcript_id "TCONS_00015959"; exon_number "3"; oId "CUFF.7232.1"; class_code "u"; tss_id "TSS11729";
supercont1.201	Cufflinks	exon	424805	425011	.	.	.	gene_id "XLOC_008254"; transcript_id "TCONS_00015964"; exon_number "1"; oId "CUFF.7201.1"; class_code "u"; tss_id "TSS11733";
supercont1.2014	Cufflinks	exon	11739	12255	.	.	.	gene_id "XLOC_008263"; transcript_id "TCONS_00015973"; exon_number "1"; oId "CUFF.7236.1"; class_code "u"; tss_id "TSS11742";
supercont1.202	Cufflinks	exon	724413	724639	.	+	.	gene_id "XLOC_008271"; transcript_id "TCONS_00015981"; exon_number "1"; oId "CUFF.7247.1"; class_code "u"; tss_id "TSS11750";
supercont1.202	Cufflinks	exon	724703	725052	.	+	.	gene_id "XLOC_008271"; transcript_id "TCONS_00015981"; exon_number "2"; oId "CUFF.7247.1"; class_code "u"; tss_id "TSS11750";
supercont1.202	Cufflinks	exon	508158	508459	.	.	.	gene_id "XLOC_008300"; transcript_id "TCONS_00016031"; exon_number "1"; oId "CUFF.7239.1"; class_code "u"; tss_id "TSS11791";
supercont1.202	Cufflinks	exon	582722	583060	.	.	.	gene_id "XLOC_008301"; transcript_id "TCONS_00016032"; exon_number "1"; oId "CUFF.7241.1"; class_code "u"; tss_id "TSS11792";
supercont1.202	Cufflinks	exon	583131	583378	.	.	.	gene_id "XLOC_008302"; transcript_id "TCONS_00016033"; exon_number "1"; oId "CUFF.7242.1"; class_code "u"; tss_id "TSS11793";
supercont1.202	Cufflinks	exon	708653	709416	.	.	.	gene_id "XLOC_008304"; transcript_id "TCONS_00016035"; exon_number "1"; oId "CUFF.7246.1"; class_code "u"; tss_id "TSS11795";
supercont1.202	Cufflinks	exon	1267971	1268222	.	.	.	gene_id "XLOC_008306"; transcript_id "TCONS_00016037"; exon_number "1"; oId "CUFF.7258.1"; class_code "u"; tss_id "TSS11797";
supercont1.202	Cufflinks	exon	1687394	1687602	.	.	.	gene_id "XLOC_008312"; transcript_id "TCONS_00016043"; exon_number "1"; oId "CUFF.7268.1"; class_code "u"; tss_id "TSS11803";
supercont1.202	Cufflinks	exon	1786428	1787466	.	.	.	gene_id "XLOC_008313"; transcript_id "TCONS_00016044"; exon_number "1"; oId "CUFF.7271.1"; class_code "u"; tss_id "TSS11804";
supercont1.203	Cufflinks	exon	1416854	1416955	.	+	.	gene_id "XLOC_008322"; transcript_id "TCONS_00016056"; exon_number "1"; oId "CUFF.7289.1"; class_code "u"; tss_id "TSS11816";
supercont1.203	Cufflinks	exon	1417021	1417205	.	+	.	gene_id "XLOC_008322"; transcript_id "TCONS_00016056"; exon_number "2"; oId "CUFF.7289.1"; class_code "u"; tss_id "TSS11816";
supercont1.203	Cufflinks	exon	218429	218676	.	.	.	gene_id "XLOC_008336"; transcript_id "TCONS_00016093"; exon_number "1"; oId "CUFF.7276.1"; class_code "u"; tss_id "TSS11842";
supercont1.203	Cufflinks	exon	1095307	1095904	.	.	.	gene_id "XLOC_008344"; transcript_id "TCONS_00016101"; exon_number "1"; oId "CUFF.7287.1"; class_code "u"; tss_id "TSS11850";
supercont1.2030	Cufflinks	exon	38939	39409	.	.	.	gene_id "XLOC_008349"; transcript_id "TCONS_00016106"; exon_number "1"; oId "CUFF.7299.1"; class_code "u"; tss_id "TSS11855";
supercont1.2031	Cufflinks	exon	8576	9149	.	.	.	gene_id "XLOC_008350"; transcript_id "TCONS_00016107"; exon_number "1"; oId "CUFF.7300.1"; class_code "u"; tss_id "TSS11856";
supercont1.2033	Cufflinks	exon	5170	5460	.	.	.	gene_id "XLOC_008352"; transcript_id "TCONS_00016109"; exon_number "1"; oId "CUFF.7301.1"; class_code "u"; tss_id "TSS11858";
supercont1.204	Cufflinks	exon	1595941	1596254	.	-	.	gene_id "XLOC_008391"; transcript_id "TCONS_00016186"; exon_number "1"; oId "CUFF.7347.4"; class_code "u"; tss_id "TSS11915";
supercont1.204	Cufflinks	exon	1597071	1597366	.	-	.	gene_id "XLOC_008391"; transcript_id "TCONS_00016186"; exon_number "2"; oId "CUFF.7347.4"; class_code "u"; tss_id "TSS11915";
supercont1.204	Cufflinks	exon	454084	454322	.	.	.	gene_id "XLOC_008401"; transcript_id "TCONS_00016196"; exon_number "1"; oId "CUFF.7310.1"; class_code "u"; tss_id "TSS11925";
supercont1.204	Cufflinks	exon	885461	885702	.	.	.	gene_id "XLOC_008402"; transcript_id "TCONS_00016197"; exon_number "1"; oId "CUFF.7316.1"; class_code "u"; tss_id "TSS11926";
supercont1.204	Cufflinks	exon	886178	886528	.	.	.	gene_id "XLOC_008403"; transcript_id "TCONS_00016198"; exon_number "1"; oId "CUFF.7317.1"; class_code "u"; tss_id "TSS11927";
supercont1.204	Cufflinks	exon	889080	891379	.	.	.	gene_id "XLOC_008405"; transcript_id "TCONS_00016200"; exon_number "1"; oId "CUFF.7319.1"; class_code "u"; tss_id "TSS11929";
supercont1.204	Cufflinks	exon	1095972	1096270	.	.	.	gene_id "XLOC_008408"; transcript_id "TCONS_00016203"; exon_number "1"; oId "CUFF.7339.1"; class_code "u"; tss_id "TSS11932";
supercont1.205	Cufflinks	exon	491828	492122	.	+	.	gene_id "XLOC_008425"; transcript_id "TCONS_00016230"; exon_number "1"; oId "CUFF.7370.1"; class_code "u"; tss_id "TSS11954";
supercont1.205	Cufflinks	exon	972289	972416	.	+	.	gene_id "XLOC_008427"; transcript_id "TCONS_00016260"; exon_number "1"; oId "CUFF.7380.1"; class_code "u"; tss_id "TSS11962";
supercont1.205	Cufflinks	exon	972476	972562	.	+	.	gene_id "XLOC_008427"; transcript_id "TCONS_00016260"; exon_number "2"; oId "CUFF.7380.1"; class_code "u"; tss_id "TSS11962";
supercont1.205	Cufflinks	exon	1152400	1153375	.	.	.	gene_id "XLOC_008450"; transcript_id "TCONS_00016295"; exon_number "1"; oId "CUFF.7381.1"; class_code "u"; tss_id "TSS11992";
supercont1.205	Cufflinks	exon	1160939	1161725	.	.	.	gene_id "XLOC_008451"; transcript_id "TCONS_00016296"; exon_number "1"; oId "CUFF.7382.1"; class_code "u"; tss_id "TSS11993";
supercont1.206	Cufflinks	exon	522281	522471	.	+	.	gene_id "XLOC_008473"; transcript_id "TCONS_00016340"; exon_number "1"; oId "CUFF.7416.1"; class_code "u"; tss_id "TSS12025";
supercont1.206	Cufflinks	exon	522528	522617	.	+	.	gene_id "XLOC_008473"; transcript_id "TCONS_00016340"; exon_number "2"; oId "CUFF.7416.1"; class_code "u"; tss_id "TSS12025";
supercont1.206	Cufflinks	exon	523061	523151	.	+	.	gene_id "XLOC_008473"; transcript_id "TCONS_00016340"; exon_number "3"; oId "CUFF.7416.1"; class_code "u"; tss_id "TSS12025";
supercont1.206	Cufflinks	exon	523209	523468	.	+	.	gene_id "XLOC_008473"; transcript_id "TCONS_00016340"; exon_number "4"; oId "CUFF.7416.1"; class_code "u"; tss_id "TSS12025";
supercont1.206	Cufflinks	exon	1084045	1084346	.	.	.	gene_id "XLOC_008503"; transcript_id "TCONS_00016384"; exon_number "1"; oId "CUFF.7429.1"; class_code "u"; tss_id "TSS12061";
supercont1.206	Cufflinks	exon	1561855	1562079	.	.	.	gene_id "XLOC_008505"; transcript_id "TCONS_00016386"; exon_number "1"; oId "CUFF.7431.1"; class_code "u"; tss_id "TSS12063";
supercont1.2067	Cufflinks	exon	2851	4574	.	.	.	gene_id "XLOC_008513"; transcript_id "TCONS_00016394"; exon_number "1"; oId "CUFF.7438.1"; class_code "u"; tss_id "TSS12071";
supercont1.2068	Cufflinks	exon	3	1778	.	.	.	gene_id "XLOC_008514"; transcript_id "TCONS_00016395"; exon_number "1"; oId "CUFF.7439.1"; class_code "u"; tss_id "TSS12072";
supercont1.2068	Cufflinks	exon	13805	15044	.	.	.	gene_id "XLOC_008515"; transcript_id "TCONS_00016396"; exon_number "1"; oId "CUFF.7440.1"; class_code "u"; tss_id "TSS12073";
supercont1.208	Cufflinks	exon	896276	896661	.	-	.	gene_id "XLOC_008552"; transcript_id "TCONS_00016451"; exon_number "1"; oId "CUFF.7459.1"; class_code "u"; tss_id "TSS12121";
supercont1.208	Cufflinks	exon	896724	896787	.	-	.	gene_id "XLOC_008552"; transcript_id "TCONS_00016451"; exon_number "2"; oId "CUFF.7459.1"; class_code "u"; tss_id "TSS12121";
supercont1.208	Cufflinks	exon	1264962	1266061	.	.	.	gene_id "XLOC_008571"; transcript_id "TCONS_00016481"; exon_number "1"; oId "CUFF.7463.1"; class_code "u"; tss_id "TSS12144";
supercont1.2085	Cufflinks	exon	15148	15384	.	.	.	gene_id "XLOC_008576"; transcript_id "TCONS_00016486"; exon_number "1"; oId "CUFF.7486.1"; class_code "u"; tss_id "TSS12149";
supercont1.209	Cufflinks	exon	397110	397374	.	+	.	gene_id "XLOC_008581"; transcript_id "TCONS_00016495"; exon_number "1"; oId "CUFF.7495.1"; class_code "u"; tss_id "TSS12156";
supercont1.209	Cufflinks	exon	397433	397717	.	+	.	gene_id "XLOC_008581"; transcript_id "TCONS_00016495"; exon_number "2"; oId "CUFF.7495.1"; class_code "u"; tss_id "TSS12156";
supercont1.21	Cufflinks	exon	2322665	2323876	.	+	.	gene_id "XLOC_008626"; transcript_id "TCONS_00016610"; exon_number "1"; oId "CUFF.7571.2"; class_code "u"; tss_id "TSS12226";
supercont1.21	Cufflinks	exon	2354958	2355168	.	+	.	gene_id "XLOC_008626"; transcript_id "TCONS_00016610"; exon_number "2"; oId "CUFF.7571.2"; class_code "u"; tss_id "TSS12226";
supercont1.21	Cufflinks	exon	2082691	2084191	.	.	.	gene_id "XLOC_008676"; transcript_id "TCONS_00016697"; exon_number "1"; oId "CUFF.7556.1"; class_code "u"; tss_id "TSS12303";
supercont1.210	Cufflinks	exon	1634887	1634917	.	+	.	gene_id "XLOC_008705"; transcript_id "TCONS_00016763"; exon_number "1"; oId "CUFF.7627.2"; class_code "u"; tss_id "TSS12354";
supercont1.210	Cufflinks	exon	1701412	1702065	.	+	.	gene_id "XLOC_008705"; transcript_id "TCONS_00016763"; exon_number "2"; oId "CUFF.7627.2"; class_code "u"; tss_id "TSS12354";
supercont1.210	Cufflinks	exon	21452	21605	.	-	.	gene_id "XLOC_008708"; transcript_id "TCONS_00016769"; exon_number "1"; oId "CUFF.7590.1"; class_code "u"; tss_id "TSS12358";
supercont1.210	Cufflinks	exon	21748	21979	.	-	.	gene_id "XLOC_008708"; transcript_id "TCONS_00016769"; exon_number "2"; oId "CUFF.7590.1"; class_code "u"; tss_id "TSS12358";
supercont1.210	Cufflinks	exon	932875	933233	.	.	.	gene_id "XLOC_008724"; transcript_id "TCONS_00016821"; exon_number "1"; oId "CUFF.7610.1"; class_code "u"; tss_id "TSS12386";
supercont1.2103	Cufflinks	exon	4649	4864	.	.	.	gene_id "XLOC_008728"; transcript_id "TCONS_00016825"; exon_number "1"; oId "CUFF.7631.1"; class_code "u"; tss_id "TSS12390";
supercont1.2107	Cufflinks	exon	3709	4087	.	.	.	gene_id "XLOC_008730"; transcript_id "TCONS_00016827"; exon_number "1"; oId "CUFF.7632.1"; class_code "u"; tss_id "TSS12392";
supercont1.211	Cufflinks	exon	1240610	1241015	.	+	.	gene_id "XLOC_008739"; transcript_id "TCONS_00016853"; exon_number "1"; oId "CUFF.7653.1"; class_code "u"; tss_id "TSS12408";
supercont1.211	Cufflinks	exon	1241108	1241371	.	+	.	gene_id "XLOC_008739"; transcript_id "TCONS_00016853"; exon_number "2"; oId "CUFF.7653.1"; class_code "u"; tss_id "TSS12408";
supercont1.211	Cufflinks	exon	1371268	1371426	.	+	.	gene_id "XLOC_008742"; transcript_id "TCONS_00016858"; exon_number "1"; oId "CUFF.7655.1"; class_code "u"; tss_id "TSS12411";
supercont1.211	Cufflinks	exon	1371487	1371611	.	+	.	gene_id "XLOC_008742"; transcript_id "TCONS_00016858"; exon_number "2"; oId "CUFF.7655.1"; class_code "u"; tss_id "TSS12411";
supercont1.211	Cufflinks	exon	1540749	1541207	.	.	.	gene_id "XLOC_008767"; transcript_id "TCONS_00016904"; exon_number "1"; oId "CUFF.7659.1"; class_code "u"; tss_id "TSS12445";
supercont1.211	Cufflinks	exon	1617157	1618065	.	.	.	gene_id "XLOC_008768"; transcript_id "TCONS_00016905"; exon_number "1"; oId "CUFF.7660.1"; class_code "u"; tss_id "TSS12446";
supercont1.211	Cufflinks	exon	1693053	1693447	.	.	.	gene_id "XLOC_008769"; transcript_id "TCONS_00016906"; exon_number "1"; oId "CUFF.7663.1"; class_code "u"; tss_id "TSS12447";
supercont1.2112	Cufflinks	exon	1	209	.	.	.	gene_id "XLOC_008770"; transcript_id "TCONS_00016907"; exon_number "1"; oId "CUFF.7665.1"; class_code "u"; tss_id "TSS12448";
supercont1.212	Cufflinks	exon	742500	743241	.	+	.	gene_id "XLOC_008774"; transcript_id "TCONS_00016912"; exon_number "1"; oId "CUFF.7671.1"; class_code "u"; tss_id "TSS12452";
supercont1.212	Cufflinks	exon	743298	743645	.	+	.	gene_id "XLOC_008774"; transcript_id "TCONS_00016912"; exon_number "2"; oId "CUFF.7671.1"; class_code "u"; tss_id "TSS12452";
supercont1.212	Cufflinks	exon	19140	19600	.	.	.	gene_id "XLOC_008788"; transcript_id "TCONS_00016931"; exon_number "1"; oId "CUFF.7668.1"; class_code "u"; tss_id "TSS12470";
supercont1.212	Cufflinks	exon	52517	53089	.	.	.	gene_id "XLOC_008789"; transcript_id "TCONS_00016932"; exon_number "1"; oId "CUFF.7669.1"; class_code "u"; tss_id "TSS12471";
supercont1.213	Cufflinks	exon	50391	50607	.	.	.	gene_id "XLOC_008827"; transcript_id "TCONS_00017024"; exon_number "1"; oId "CUFF.7686.1"; class_code "u"; tss_id "TSS12538";
supercont1.213	Cufflinks	exon	50696	51168	.	.	.	gene_id "XLOC_008828"; transcript_id "TCONS_00017025"; exon_number "1"; oId "CUFF.7687.1"; class_code "u"; tss_id "TSS12539";
supercont1.213	Cufflinks	exon	279859	280173	.	.	.	gene_id "XLOC_008829"; transcript_id "TCONS_00017026"; exon_number "1"; oId "CUFF.7689.1"; class_code "u"; tss_id "TSS12540";
supercont1.213	Cufflinks	exon	1271105	1271324	.	.	.	gene_id "XLOC_008832"; transcript_id "TCONS_00017029"; exon_number "1"; oId "CUFF.7712.1"; class_code "u"; tss_id "TSS12543";
supercont1.213	Cufflinks	exon	1731873	1732094	.	.	.	gene_id "XLOC_008834"; transcript_id "TCONS_00017031"; exon_number "1"; oId "CUFF.7719.1"; class_code "u"; tss_id "TSS12545";
supercont1.2137	Cufflinks	exon	1117	1623	.	.	.	gene_id "XLOC_008841"; transcript_id "TCONS_00017038"; exon_number "1"; oId "CUFF.7723.1"; class_code "u"; tss_id "TSS12552";
supercont1.214	Cufflinks	exon	332596	332684	.	-	.	gene_id "XLOC_008848"; transcript_id "TCONS_00017050"; exon_number "1"; oId "CUFF.7726.1"; class_code "u"; tss_id "TSS12562";
supercont1.214	Cufflinks	exon	376822	376906	.	-	.	gene_id "XLOC_008848"; transcript_id "TCONS_00017050"; exon_number "2"; oId "CUFF.7726.1"; class_code "u"; tss_id "TSS12562";
supercont1.214	Cufflinks	exon	376993	377168	.	-	.	gene_id "XLOC_008848"; transcript_id "TCONS_00017050"; exon_number "3"; oId "CUFF.7726.1"; class_code "u"; tss_id "TSS12562";
supercont1.214	Cufflinks	exon	640995	642167	.	.	.	gene_id "XLOC_008861"; transcript_id "TCONS_00017087"; exon_number "1"; oId "CUFF.7732.1"; class_code "u"; tss_id "TSS12584";
supercont1.214	Cufflinks	exon	660919	661136	.	.	.	gene_id "XLOC_008862"; transcript_id "TCONS_00017088"; exon_number "1"; oId "CUFF.7733.1"; class_code "u"; tss_id "TSS12585";
supercont1.214	Cufflinks	exon	1654644	1655054	.	.	.	gene_id "XLOC_008863"; transcript_id "TCONS_00017089"; exon_number "1"; oId "CUFF.7742.1"; class_code "u"; tss_id "TSS12586";
supercont1.215	Cufflinks	exon	935641	935860	.	-	.	gene_id "XLOC_008891"; transcript_id "TCONS_00017153"; exon_number "1"; oId "CUFF.7776.1"; class_code "u"; tss_id "TSS12629";
supercont1.215	Cufflinks	exon	935925	936253	.	-	.	gene_id "XLOC_008891"; transcript_id "TCONS_00017153"; exon_number "2"; oId "CUFF.7776.1"; class_code "u"; tss_id "TSS12629";
supercont1.215	Cufflinks	exon	1046240	1046468	.	.	.	gene_id "XLOC_008906"; transcript_id "TCONS_00017172"; exon_number "1"; oId "CUFF.7778.1"; class_code "u"; tss_id "TSS12648";
supercont1.216	Cufflinks	exon	427520	427607	.	+	.	gene_id "XLOC_008920"; transcript_id "TCONS_00017205"; exon_number "1"; oId "CUFF.7800.4"; class_code "u"; tss_id "TSS12671";
supercont1.216	Cufflinks	exon	428214	428359	.	+	.	gene_id "XLOC_008920"; transcript_id "TCONS_00017205"; exon_number "2"; oId "CUFF.7800.4"; class_code "u"; tss_id "TSS12671";
supercont1.216	Cufflinks	exon	1161666	1162771	.	+	.	gene_id "XLOC_008923"; transcript_id "TCONS_00017221"; exon_number "1"; oId "CUFF.7812.1"; class_code "u"; tss_id "TSS12678";
supercont1.216	Cufflinks	exon	1163134	1163196	.	+	.	gene_id "XLOC_008923"; transcript_id "TCONS_00017221"; exon_number "2"; oId "CUFF.7812.1"; class_code "u"; tss_id "TSS12678";
supercont1.216	Cufflinks	exon	1454081	1454141	.	+	.	gene_id "XLOC_008923"; transcript_id "TCONS_00017221"; exon_number "3"; oId "CUFF.7812.1"; class_code "u"; tss_id "TSS12678";
supercont1.216	Cufflinks	exon	1465454	1468836	.	+	.	gene_id "XLOC_008923"; transcript_id "TCONS_00017221"; exon_number "4"; oId "CUFF.7812.1"; class_code "u"; tss_id "TSS12678";
supercont1.216	Cufflinks	exon	278659	281948	.	.	.	gene_id "XLOC_008940"; transcript_id "TCONS_00017254"; exon_number "1"; oId "CUFF.7792.1"; class_code "u"; tss_id "TSS12703";
supercont1.216	Cufflinks	exon	1737339	1737575	.	.	.	gene_id "XLOC_008950"; transcript_id "TCONS_00017264"; exon_number "1"; oId "CUFF.7820.1"; class_code "u"; tss_id "TSS12713";
supercont1.216	Cufflinks	exon	1812379	1812668	.	.	.	gene_id "XLOC_008952"; transcript_id "TCONS_00017266"; exon_number "1"; oId "CUFF.7822.1"; class_code "u"; tss_id "TSS12715";
supercont1.217	Cufflinks	exon	811660	813665	.	+	.	gene_id "XLOC_008963"; transcript_id "TCONS_00017283"; exon_number "1"; oId "CUFF.7836.1"; class_code "u"; tss_id "TSS12727";
supercont1.217	Cufflinks	exon	811696	811824	.	+	.	gene_id "XLOC_008963"; transcript_id "TCONS_00017285"; exon_number "1"; oId "CUFF.7837.2"; class_code "u"; tss_id "TSS12727";
supercont1.217	Cufflinks	exon	812208	813579	.	+	.	gene_id "XLOC_008963"; transcript_id "TCONS_00017285"; exon_number "2"; oId "CUFF.7837.2"; class_code "u"; tss_id "TSS12727";
supercont1.217	Cufflinks	exon	1201537	1201766	.	.	.	gene_id "XLOC_008991"; transcript_id "TCONS_00017327"; exon_number "1"; oId "CUFF.7851.1"; class_code "u"; tss_id "TSS12762";
supercont1.2172	Cufflinks	exon	29	3884	.	.	.	gene_id "XLOC_008997"; transcript_id "TCONS_00017333"; exon_number "1"; oId "CUFF.7857.1"; class_code "u"; tss_id "TSS12768";
supercont1.2174	Cufflinks	exon	12954	13441	.	.	.	gene_id "XLOC_008998"; transcript_id "TCONS_00017334"; exon_number "1"; oId "CUFF.7858.1"; class_code "u"; tss_id "TSS12769";
supercont1.218	Cufflinks	exon	317846	318118	.	-	.	gene_id "XLOC_009010"; transcript_id "TCONS_00017357"; exon_number "1"; oId "CUFF.7868.1"; class_code "u"; tss_id "TSS12786";
supercont1.218	Cufflinks	exon	318175	318391	.	-	.	gene_id "XLOC_009010"; transcript_id "TCONS_00017357"; exon_number "2"; oId "CUFF.7868.1"; class_code "u"; tss_id "TSS12786";
supercont1.218	Cufflinks	exon	336313	339622	.	.	.	gene_id "XLOC_009023"; transcript_id "TCONS_00017377"; exon_number "1"; oId "CUFF.7869.1"; class_code "u"; tss_id "TSS12803";
supercont1.218	Cufflinks	exon	1116036	1116668	.	.	.	gene_id "XLOC_009030"; transcript_id "TCONS_00017384"; exon_number "1"; oId "CUFF.7884.1"; class_code "u"; tss_id "TSS12810";
supercont1.219	Cufflinks	exon	555704	555864	.	+	.	gene_id "XLOC_009054"; transcript_id "TCONS_00017427"; exon_number "1"; oId "CUFF.7918.2"; class_code "u"; tss_id "TSS12842";
supercont1.219	Cufflinks	exon	556374	556440	.	+	.	gene_id "XLOC_009054"; transcript_id "TCONS_00017427"; exon_number "2"; oId "CUFF.7918.2"; class_code "u"; tss_id "TSS12842";
supercont1.219	Cufflinks	exon	555704	555864	.	+	.	gene_id "XLOC_009054"; transcript_id "TCONS_00017429"; exon_number "1"; oId "CUFF.7918.3"; class_code "u"; tss_id "TSS12842";
supercont1.219	Cufflinks	exon	556220	556304	.	+	.	gene_id "XLOC_009054"; transcript_id "TCONS_00017429"; exon_number "2"; oId "CUFF.7918.3"; class_code "u"; tss_id "TSS12842";
supercont1.219	Cufflinks	exon	565006	565039	.	+	.	gene_id "XLOC_009054"; transcript_id "TCONS_00017429"; exon_number "3"; oId "CUFF.7918.3"; class_code "u"; tss_id "TSS12842";
supercont1.219	Cufflinks	exon	956669	956746	.	-	.	gene_id "XLOC_009074"; transcript_id "TCONS_00017488"; exon_number "1"; oId "CUFF.7924.5"; class_code "u"; tss_id "TSS12877";
supercont1.219	Cufflinks	exon	1019117	1020415	.	-	.	gene_id "XLOC_009074"; transcript_id "TCONS_00017488"; exon_number "2"; oId "CUFF.7924.5"; class_code "u"; tss_id "TSS12877";
supercont1.219	Cufflinks	exon	290919	291131	.	.	.	gene_id "XLOC_009086"; transcript_id "TCONS_00017522"; exon_number "1"; oId "CUFF.7906.1"; class_code "u"; tss_id "TSS12896";
supercont1.219	Cufflinks	exon	1646924	1647607	.	.	.	gene_id "XLOC_009090"; transcript_id "TCONS_00017526"; exon_number "1"; oId "CUFF.7938.1"; class_code "u"; tss_id "TSS12900";
supercont1.22	Cufflinks	exon	2880493	2880559	.	+	.	gene_id "XLOC_009104"; transcript_id "TCONS_00017560"; exon_number "1"; oId "CUFF.7976.6"; class_code "u"; tss_id "TSS12924";
supercont1.22	Cufflinks	exon	2880627	2881050	.	+	.	gene_id "XLOC_009104"; transcript_id "TCONS_00017560"; exon_number "2"; oId "CUFF.7976.6"; class_code "u"; tss_id "TSS12924";
supercont1.22	Cufflinks	exon	2986105	2986586	.	+	.	gene_id "XLOC_009106"; transcript_id "TCONS_00017563"; exon_number "1"; oId "CUFF.7987.1"; class_code "u"; tss_id "TSS12927";
supercont1.22	Cufflinks	exon	2986644	2987041	.	+	.	gene_id "XLOC_009106"; transcript_id "TCONS_00017563"; exon_number "2"; oId "CUFF.7987.1"; class_code "u"; tss_id "TSS12927";
supercont1.22	Cufflinks	exon	283105	283488	.	.	.	gene_id "XLOC_009146"; transcript_id "TCONS_00017695"; exon_number "1"; oId "CUFF.7952.1"; class_code "u"; tss_id "TSS13002";
supercont1.22	Cufflinks	exon	1780469	1780889	.	.	.	gene_id "XLOC_009153"; transcript_id "TCONS_00017702"; exon_number "1"; oId "CUFF.7968.1"; class_code "u"; tss_id "TSS13009";
supercont1.22	Cufflinks	exon	2654373	2654653	.	.	.	gene_id "XLOC_009154"; transcript_id "TCONS_00017703"; exon_number "1"; oId "CUFF.7971.1"; class_code "u"; tss_id "TSS13010";
supercont1.22	Cufflinks	exon	2919534	2919814	.	.	.	gene_id "XLOC_009159"; transcript_id "TCONS_00017708"; exon_number "1"; oId "CUFF.7982.1"; class_code "u"; tss_id "TSS13015";
supercont1.22	Cufflinks	exon	3028975	3029468	.	.	.	gene_id "XLOC_009162"; transcript_id "TCONS_00017711"; exon_number "1"; oId "CUFF.7989.1"; class_code "u"; tss_id "TSS13018";
supercont1.220	Cufflinks	exon	135936	136250	.	+	.	gene_id "XLOC_009169"; transcript_id "TCONS_00017718"; exon_number "1"; oId "CUFF.8005.1"; class_code "u"; tss_id "TSS13025";
supercont1.220	Cufflinks	exon	137115	137303	.	+	.	gene_id "XLOC_009169"; transcript_id "TCONS_00017718"; exon_number "2"; oId "CUFF.8005.1"; class_code "u"; tss_id "TSS13025";
supercont1.220	Cufflinks	exon	161902	162774	.	+	.	gene_id "XLOC_009169"; transcript_id "TCONS_00017718"; exon_number "3"; oId "CUFF.8005.1"; class_code "u"; tss_id "TSS13025";
supercont1.220	Cufflinks	exon	243587	243882	.	+	.	gene_id "XLOC_009170"; transcript_id "TCONS_00017723"; exon_number "1"; oId "CUFF.8007.1"; class_code "u"; tss_id "TSS13028";
supercont1.220	Cufflinks	exon	244306	246763	.	+	.	gene_id "XLOC_009170"; transcript_id "TCONS_00017723"; exon_number "2"; oId "CUFF.8007.1"; class_code "u"; tss_id "TSS13028";
supercont1.220	Cufflinks	exon	983491	985134	.	+	.	gene_id "XLOC_009173"; transcript_id "TCONS_00017731"; exon_number "1"; oId "CUFF.8017.1"; class_code "u"; tss_id "TSS13033";
supercont1.220	Cufflinks	exon	985224	985713	.	+	.	gene_id "XLOC_009173"; transcript_id "TCONS_00017731"; exon_number "2"; oId "CUFF.8017.1"; class_code "u"; tss_id "TSS13033";
supercont1.220	Cufflinks	exon	986747	986754	.	+	.	gene_id "XLOC_009173"; transcript_id "TCONS_00017731"; exon_number "3"; oId "CUFF.8017.1"; class_code "u"; tss_id "TSS13033";
supercont1.220	Cufflinks	exon	983785	984265	.	+	.	gene_id "XLOC_009173"; transcript_id "TCONS_00017735"; exon_number "1"; oId "CUFF.8017.5"; class_code "u"; tss_id "TSS13034";
supercont1.220	Cufflinks	exon	985224	985715	.	+	.	gene_id "XLOC_009173"; transcript_id "TCONS_00017735"; exon_number "2"; oId "CUFF.8017.5"; class_code "u"; tss_id "TSS13034";
supercont1.220	Cufflinks	exon	983785	984261	.	+	.	gene_id "XLOC_009173"; transcript_id "TCONS_00017734"; exon_number "1"; oId "CUFF.8017.4"; class_code "u"; tss_id "TSS13034";
supercont1.220	Cufflinks	exon	985224	985715	.	+	.	gene_id "XLOC_009173"; transcript_id "TCONS_00017734"; exon_number "2"; oId "CUFF.8017.4"; class_code "u"; tss_id "TSS13034";
supercont1.220	Cufflinks	exon	983792	983886	.	+	.	gene_id "XLOC_009173"; transcript_id "TCONS_00017736"; exon_number "1"; oId "CUFF.8017.6"; class_code "u"; tss_id "TSS13034";
supercont1.220	Cufflinks	exon	984835	985715	.	+	.	gene_id "XLOC_009173"; transcript_id "TCONS_00017736"; exon_number "2"; oId "CUFF.8017.6"; class_code "u"; tss_id "TSS13034";
supercont1.220	Cufflinks	exon	1563638	1563938	.	.	.	gene_id "XLOC_009192"; transcript_id "TCONS_00017788"; exon_number "1"; oId "CUFF.8029.1"; class_code "u"; tss_id "TSS13073";
supercont1.221	Cufflinks	exon	834791	835179	.	+	.	gene_id "XLOC_009209"; transcript_id "TCONS_00017826"; exon_number "1"; oId "CUFF.8061.1"; class_code "u"; tss_id "TSS13104";
supercont1.221	Cufflinks	exon	1742053	1742731	.	.	.	gene_id "XLOC_009239"; transcript_id "TCONS_00017925"; exon_number "1"; oId "CUFF.8076.1"; class_code "u"; tss_id "TSS13162";
supercont1.222	Cufflinks	exon	999577	1000054	.	-	.	gene_id "XLOC_009257"; transcript_id "TCONS_00017961"; exon_number "1"; oId "CUFF.8096.1"; class_code "u"; tss_id "TSS13190";
supercont1.222	Cufflinks	exon	1000152	1000308	.	-	.	gene_id "XLOC_009257"; transcript_id "TCONS_00017961"; exon_number "2"; oId "CUFF.8096.1"; class_code "u"; tss_id "TSS13190";
supercont1.222	Cufflinks	exon	466040	466241	.	.	.	gene_id "XLOC_009265"; transcript_id "TCONS_00017971"; exon_number "1"; oId "CUFF.8083.1"; class_code "u"; tss_id "TSS13200";
supercont1.222	Cufflinks	exon	466735	466991	.	.	.	gene_id "XLOC_009266"; transcript_id "TCONS_00017972"; exon_number "1"; oId "CUFF.8084.1"; class_code "u"; tss_id "TSS13201";
supercont1.222	Cufflinks	exon	986619	988582	.	.	.	gene_id "XLOC_009272"; transcript_id "TCONS_00017978"; exon_number "1"; oId "CUFF.8100.1"; class_code "u"; tss_id "TSS13207";
supercont1.222	Cufflinks	exon	1389347	1389973	.	.	.	gene_id "XLOC_009275"; transcript_id "TCONS_00017981"; exon_number "1"; oId "CUFF.8107.1"; class_code "u"; tss_id "TSS13210";
supercont1.2221	Cufflinks	exon	9076	10550	.	.	.	gene_id "XLOC_009276"; transcript_id "TCONS_00017982"; exon_number "1"; oId "CUFF.8110.1"; class_code "u"; tss_id "TSS13211";
supercont1.223	Cufflinks	exon	66700	67983	.	.	.	gene_id "XLOC_009304"; transcript_id "TCONS_00018025"; exon_number "1"; oId "CUFF.8113.1"; class_code "u"; tss_id "TSS13244";
supercont1.223	Cufflinks	exon	368257	368464	.	.	.	gene_id "XLOC_009308"; transcript_id "TCONS_00018029"; exon_number "1"; oId "CUFF.8122.1"; class_code "u"; tss_id "TSS13248";
supercont1.223	Cufflinks	exon	455548	455852	.	.	.	gene_id "XLOC_009311"; transcript_id "TCONS_00018032"; exon_number "1"; oId "CUFF.8125.1"; class_code "u"; tss_id "TSS13251";
supercont1.223	Cufflinks	exon	1571597	1571864	.	.	.	gene_id "XLOC_009317"; transcript_id "TCONS_00018038"; exon_number "1"; oId "CUFF.8133.1"; class_code "u"; tss_id "TSS13257";
supercont1.224	Cufflinks	exon	348749	348887	.	+	.	gene_id "XLOC_009337"; transcript_id "TCONS_00018075"; exon_number "1"; oId "CUFF.8157.1"; class_code "u"; tss_id "TSS13284";
supercont1.224	Cufflinks	exon	348947	349336	.	+	.	gene_id "XLOC_009337"; transcript_id "TCONS_00018075"; exon_number "2"; oId "CUFF.8157.1"; class_code "u"; tss_id "TSS13284";
supercont1.224	Cufflinks	exon	1122127	1122719	.	.	.	gene_id "XLOC_009370"; transcript_id "TCONS_00018152"; exon_number "1"; oId "CUFF.8176.1"; class_code "u"; tss_id "TSS13338";
supercont1.225	Cufflinks	exon	1572187	1572319	.	+	.	gene_id "XLOC_009381"; transcript_id "TCONS_00018187"; exon_number "1"; oId "CUFF.8216.3"; class_code "u"; tss_id "TSS13364";
supercont1.225	Cufflinks	exon	1572805	1573157	.	+	.	gene_id "XLOC_009381"; transcript_id "TCONS_00018187"; exon_number "2"; oId "CUFF.8216.3"; class_code "u"; tss_id "TSS13364";
supercont1.225	Cufflinks	exon	1630665	1631972	.	+	.	gene_id "XLOC_009382"; transcript_id "TCONS_00018189"; exon_number "1"; oId "CUFF.8218.1"; class_code "u"; tss_id "TSS13366";
supercont1.225	Cufflinks	exon	646036	646456	.	.	.	gene_id "XLOC_009398"; transcript_id "TCONS_00018226"; exon_number "1"; oId "CUFF.8193.1"; class_code "u"; tss_id "TSS13396";
supercont1.225	Cufflinks	exon	879912	880167	.	.	.	gene_id "XLOC_009402"; transcript_id "TCONS_00018230"; exon_number "1"; oId "CUFF.8201.1"; class_code "u"; tss_id "TSS13400";
supercont1.225	Cufflinks	exon	1712672	1713231	.	.	.	gene_id "XLOC_009408"; transcript_id "TCONS_00018236"; exon_number "1"; oId "CUFF.8220.1"; class_code "u"; tss_id "TSS13406";
supercont1.2268	Cufflinks	exon	10231	10289	.	-	.	gene_id "XLOC_009432"; transcript_id "TCONS_00018286"; exon_number "1"; oId "CUFF.8241.1"; class_code "u"; tss_id "TSS13440";
supercont1.2268	Cufflinks	exon	10405	10921	.	-	.	gene_id "XLOC_009432"; transcript_id "TCONS_00018286"; exon_number "2"; oId "CUFF.8241.1"; class_code "u"; tss_id "TSS13440";
supercont1.227	Cufflinks	exon	60993	61249	.	.	.	gene_id "XLOC_009454"; transcript_id "TCONS_00018350"; exon_number "1"; oId "CUFF.8248.1"; class_code "u"; tss_id "TSS13479";
supercont1.227	Cufflinks	exon	199007	200259	.	.	.	gene_id "XLOC_009455"; transcript_id "TCONS_00018351"; exon_number "1"; oId "CUFF.8249.1"; class_code "u"; tss_id "TSS13480";
supercont1.2273	Cufflinks	exon	5877	6105	.	.	.	gene_id "XLOC_009461"; transcript_id "TCONS_00018357"; exon_number "1"; oId "CUFF.8260.1"; class_code "u"; tss_id "TSS13486";
supercont1.228	Cufflinks	exon	171885	172606	.	.	.	gene_id "XLOC_009475"; transcript_id "TCONS_00018389"; exon_number "1"; oId "CUFF.8263.1"; class_code "u"; tss_id "TSS13512";
supercont1.228	Cufflinks	exon	1278941	1279308	.	.	.	gene_id "XLOC_009483"; transcript_id "TCONS_00018397"; exon_number "1"; oId "CUFF.8277.1"; class_code "u"; tss_id "TSS13520";
supercont1.228	Cufflinks	exon	1353592	1354249	.	.	.	gene_id "XLOC_009485"; transcript_id "TCONS_00018399"; exon_number "1"; oId "CUFF.8280.1"; class_code "u"; tss_id "TSS13522";
supercont1.228	Cufflinks	exon	1779072	1779561	.	.	.	gene_id "XLOC_009486"; transcript_id "TCONS_00018400"; exon_number "1"; oId "CUFF.8283.1"; class_code "u"; tss_id "TSS13523";
supercont1.2287	Cufflinks	exon	7170	7770	.	-	.	gene_id "XLOC_009491"; transcript_id "TCONS_00018411"; exon_number "1"; oId "CUFF.8287.4"; class_code "u"; tss_id "TSS13530";
supercont1.2287	Cufflinks	exon	8065	8112	.	-	.	gene_id "XLOC_009491"; transcript_id "TCONS_00018411"; exon_number "2"; oId "CUFF.8287.4"; class_code "u"; tss_id "TSS13530";
supercont1.2287	Cufflinks	exon	7170	7770	.	-	.	gene_id "XLOC_009491"; transcript_id "TCONS_00018412"; exon_number "1"; oId "CUFF.8287.1"; class_code "u"; tss_id "TSS13530";
supercont1.2287	Cufflinks	exon	8077	8113	.	-	.	gene_id "XLOC_009491"; transcript_id "TCONS_00018412"; exon_number "2"; oId "CUFF.8287.1"; class_code "u"; tss_id "TSS13530";
supercont1.229	Cufflinks	exon	1137337	1137585	.	-	.	gene_id "XLOC_009516"; transcript_id "TCONS_00018503"; exon_number "1"; oId "CUFF.8314.1"; class_code "u"; tss_id "TSS13584";
supercont1.229	Cufflinks	exon	1137659	1137708	.	-	.	gene_id "XLOC_009516"; transcript_id "TCONS_00018503"; exon_number "2"; oId "CUFF.8314.1"; class_code "u"; tss_id "TSS13584";
supercont1.229	Cufflinks	exon	1137783	1137886	.	-	.	gene_id "XLOC_009516"; transcript_id "TCONS_00018503"; exon_number "3"; oId "CUFF.8314.1"; class_code "u"; tss_id "TSS13584";
supercont1.229	Cufflinks	exon	29984	30311	.	.	.	gene_id "XLOC_009521"; transcript_id "TCONS_00018513"; exon_number "1"; oId "CUFF.8291.1"; class_code "u"; tss_id "TSS13591";
supercont1.229	Cufflinks	exon	1019310	1019510	.	.	.	gene_id "XLOC_009526"; transcript_id "TCONS_00018518"; exon_number "1"; oId "CUFF.8311.1"; class_code "u"; tss_id "TSS13596";
supercont1.23	Cufflinks	exon	2165595	2165639	.	+	.	gene_id "XLOC_009556"; transcript_id "TCONS_00018593"; exon_number "1"; oId "CUFF.8405.1"; class_code "u"; tss_id "TSS13646";
supercont1.23	Cufflinks	exon	2165979	2166347	.	+	.	gene_id "XLOC_009556"; transcript_id "TCONS_00018593"; exon_number "2"; oId "CUFF.8405.1"; class_code "u"; tss_id "TSS13646";
supercont1.23	Cufflinks	exon	2353616	2359887	.	+	.	gene_id "XLOC_009559"; transcript_id "TCONS_00018602"; exon_number "1"; oId "CUFF.8409.1"; class_code "u"; tss_id "TSS13652";
supercont1.23	Cufflinks	exon	950268	954305	.	-	.	gene_id "XLOC_009578"; transcript_id "TCONS_00018646"; exon_number "1"; oId "CUFF.8376.1"; class_code "u"; tss_id "TSS13683";
supercont1.23	Cufflinks	exon	286551	286771	.	.	.	gene_id "XLOC_009597"; transcript_id "TCONS_00018701"; exon_number "1"; oId "CUFF.8342.1"; class_code "u"; tss_id "TSS13724";
supercont1.23	Cufflinks	exon	288389	288674	.	.	.	gene_id "XLOC_009599"; transcript_id "TCONS_00018703"; exon_number "1"; oId "CUFF.8344.1"; class_code "u"; tss_id "TSS13726";
supercont1.23	Cufflinks	exon	291241	291464	.	.	.	gene_id "XLOC_009601"; transcript_id "TCONS_00018705"; exon_number "1"; oId "CUFF.8346.1"; class_code "u"; tss_id "TSS13728";
supercont1.23	Cufflinks	exon	515498	516466	.	.	.	gene_id "XLOC_009608"; transcript_id "TCONS_00018712"; exon_number "1"; oId "CUFF.8362.1"; class_code "u"; tss_id "TSS13735";
supercont1.23	Cufflinks	exon	702348	702669	.	.	.	gene_id "XLOC_009614"; transcript_id "TCONS_00018718"; exon_number "1"; oId "CUFF.8372.1"; class_code "u"; tss_id "TSS13741";
supercont1.23	Cufflinks	exon	1181063	1181363	.	.	.	gene_id "XLOC_009622"; transcript_id "TCONS_00018727"; exon_number "1"; oId "CUFF.8389.1"; class_code "u"; tss_id "TSS13750";
supercont1.230	Cufflinks	exon	122438	122653	.	.	.	gene_id "XLOC_009673"; transcript_id "TCONS_00018821"; exon_number "1"; oId "CUFF.8456.1"; class_code "u"; tss_id "TSS13822";
supercont1.230	Cufflinks	exon	1003038	1003339	.	.	.	gene_id "XLOC_009676"; transcript_id "TCONS_00018824"; exon_number "1"; oId "CUFF.8477.1"; class_code "u"; tss_id "TSS13825";
supercont1.231	Cufflinks	exon	1082944	1083199	.	-	.	gene_id "XLOC_009718"; transcript_id "TCONS_00018952"; exon_number "1"; oId "CUFF.8513.1"; class_code "u"; tss_id "TSS13895";
supercont1.231	Cufflinks	exon	1083265	1083438	.	-	.	gene_id "XLOC_009718"; transcript_id "TCONS_00018952"; exon_number "2"; oId "CUFF.8513.1"; class_code "u"; tss_id "TSS13895";
supercont1.231	Cufflinks	exon	637514	637815	.	.	.	gene_id "XLOC_009730"; transcript_id "TCONS_00018984"; exon_number "1"; oId "CUFF.8503.1"; class_code "u"; tss_id "TSS13912";
supercont1.231	Cufflinks	exon	1359705	1362870	.	.	.	gene_id "XLOC_009731"; transcript_id "TCONS_00018985"; exon_number "1"; oId "CUFF.8517.1"; class_code "u"; tss_id "TSS13913";
supercont1.232	Cufflinks	exon	503222	503426	.	-	.	gene_id "XLOC_009751"; transcript_id "TCONS_00019015"; exon_number "1"; oId "CUFF.8540.1"; class_code "u"; tss_id "TSS13939";
supercont1.232	Cufflinks	exon	542917	543036	.	-	.	gene_id "XLOC_009751"; transcript_id "TCONS_00019015"; exon_number "2"; oId "CUFF.8540.1"; class_code "u"; tss_id "TSS13939";
supercont1.232	Cufflinks	exon	597292	598242	.	.	.	gene_id "XLOC_009760"; transcript_id "TCONS_00019047"; exon_number "1"; oId "CUFF.8541.1"; class_code "u"; tss_id "TSS13963";
supercont1.2324	Cufflinks	exon	10813	10907	.	+	.	gene_id "XLOC_009761"; transcript_id "TCONS_00019048"; exon_number "1"; oId "CUFF.8556.1"; class_code "u"; tss_id "TSS13964";
supercont1.2324	Cufflinks	exon	11153	11492	.	+	.	gene_id "XLOC_009761"; transcript_id "TCONS_00019048"; exon_number "2"; oId "CUFF.8556.1"; class_code "u"; tss_id "TSS13964";
supercont1.2326	Cufflinks	exon	1	639	.	.	.	gene_id "XLOC_009763"; transcript_id "TCONS_00019050"; exon_number "1"; oId "CUFF.8557.1"; class_code "u"; tss_id "TSS13966";
supercont1.233	Cufflinks	exon	209666	209928	.	+	.	gene_id "XLOC_009769"; transcript_id "TCONS_00019064"; exon_number "1"; oId "CUFF.8565.1"; class_code "u"; tss_id "TSS13977";
supercont1.233	Cufflinks	exon	209995	210225	.	+	.	gene_id "XLOC_009769"; transcript_id "TCONS_00019064"; exon_number "2"; oId "CUFF.8565.1"; class_code "u"; tss_id "TSS13977";
supercont1.233	Cufflinks	exon	1599379	1600381	.	+	.	gene_id "XLOC_009785"; transcript_id "TCONS_00019094"; exon_number "1"; oId "CUFF.8588.1"; class_code "u"; tss_id "TSS14001";
supercont1.233	Cufflinks	exon	1599379	1599465	.	+	.	gene_id "XLOC_009785"; transcript_id "TCONS_00019093"; exon_number "1"; oId "CUFF.8587.1"; class_code "u"; tss_id "TSS14001";
supercont1.233	Cufflinks	exon	1599896	1600381	.	+	.	gene_id "XLOC_009785"; transcript_id "TCONS_00019093"; exon_number "2"; oId "CUFF.8587.1"; class_code "u"; tss_id "TSS14001";
supercont1.233	Cufflinks	exon	170045	170287	.	.	.	gene_id "XLOC_009802"; transcript_id "TCONS_00019151"; exon_number "1"; oId "CUFF.8562.1"; class_code "u"; tss_id "TSS14024";
supercont1.233	Cufflinks	exon	201594	201800	.	.	.	gene_id "XLOC_009804"; transcript_id "TCONS_00019153"; exon_number "1"; oId "CUFF.8564.1"; class_code "u"; tss_id "TSS14026";
supercont1.233	Cufflinks	exon	350876	351266	.	.	.	gene_id "XLOC_009805"; transcript_id "TCONS_00019154"; exon_number "1"; oId "CUFF.8569.1"; class_code "u"; tss_id "TSS14027";
supercont1.233	Cufflinks	exon	509863	510087	.	.	.	gene_id "XLOC_009806"; transcript_id "TCONS_00019155"; exon_number "1"; oId "CUFF.8574.1"; class_code "u"; tss_id "TSS14028";
supercont1.2330	Cufflinks	exon	11256	11870	.	.	.	gene_id "XLOC_009811"; transcript_id "TCONS_00019160"; exon_number "1"; oId "CUFF.8590.1"; class_code "u"; tss_id "TSS14033";
supercont1.234	Cufflinks	exon	33655	34124	.	.	.	gene_id "XLOC_009830"; transcript_id "TCONS_00019193"; exon_number "1"; oId "CUFF.8592.1"; class_code "u"; tss_id "TSS14062";
supercont1.234	Cufflinks	exon	699483	699706	.	.	.	gene_id "XLOC_009835"; transcript_id "TCONS_00019198"; exon_number "1"; oId "CUFF.8602.1"; class_code "u"; tss_id "TSS14067";
supercont1.234	Cufflinks	exon	850959	851159	.	.	.	gene_id "XLOC_009837"; transcript_id "TCONS_00019200"; exon_number "1"; oId "CUFF.8604.1"; class_code "u"; tss_id "TSS14069";
supercont1.234	Cufflinks	exon	936119	937670	.	.	.	gene_id "XLOC_009838"; transcript_id "TCONS_00019201"; exon_number "1"; oId "CUFF.8605.1"; class_code "u"; tss_id "TSS14070";
supercont1.235	Cufflinks	exon	363129	363329	.	+	.	gene_id "XLOC_009857"; transcript_id "TCONS_00019226"; exon_number "1"; oId "CUFF.8637.1"; class_code "u"; tss_id "TSS14091";
supercont1.235	Cufflinks	exon	363853	364028	.	+	.	gene_id "XLOC_009857"; transcript_id "TCONS_00019226"; exon_number "2"; oId "CUFF.8637.1"; class_code "u"; tss_id "TSS14091";
supercont1.235	Cufflinks	exon	1111427	1111906	.	-	.	gene_id "XLOC_009870"; transcript_id "TCONS_00019274"; exon_number "1"; oId "CUFF.8648.2"; class_code "u"; tss_id "TSS14115";
supercont1.235	Cufflinks	exon	1161204	1161564	.	-	.	gene_id "XLOC_009870"; transcript_id "TCONS_00019274"; exon_number "2"; oId "CUFF.8648.2"; class_code "u"; tss_id "TSS14115";
supercont1.235	Cufflinks	exon	1169996	1170579	.	-	.	gene_id "XLOC_009870"; transcript_id "TCONS_00019274"; exon_number "3"; oId "CUFF.8648.2"; class_code "u"; tss_id "TSS14115";
supercont1.235	Cufflinks	exon	368130	373544	.	.	.	gene_id "XLOC_009875"; transcript_id "TCONS_00019286"; exon_number "1"; oId "CUFF.8638.1"; class_code "u"; tss_id "TSS14126";
supercont1.235	Cufflinks	exon	1032692	1033174	.	.	.	gene_id "XLOC_009879"; transcript_id "TCONS_00019290"; exon_number "1"; oId "CUFF.8644.1"; class_code "u"; tss_id "TSS14130";
supercont1.235	Cufflinks	exon	1319545	1319760	.	.	.	gene_id "XLOC_009884"; transcript_id "TCONS_00019295"; exon_number "1"; oId "CUFF.8655.1"; class_code "u"; tss_id "TSS14135";
supercont1.235	Cufflinks	exon	1544156	1544355	.	.	.	gene_id "XLOC_009885"; transcript_id "TCONS_00019296"; exon_number "1"; oId "CUFF.8656.1"; class_code "u"; tss_id "TSS14136";
supercont1.2365	Cufflinks	exon	2010	2398	.	.	.	gene_id "XLOC_009915"; transcript_id "TCONS_00019336"; exon_number "1"; oId "CUFF.8685.1"; class_code "u"; tss_id "TSS14172";
supercont1.237	Cufflinks	exon	117084	117091	.	-	.	gene_id "XLOC_009922"; transcript_id "TCONS_00019346"; exon_number "1"; oId "CUFF.8687.3"; class_code "u"; tss_id "TSS14180";
supercont1.237	Cufflinks	exon	132864	133608	.	-	.	gene_id "XLOC_009922"; transcript_id "TCONS_00019346"; exon_number "2"; oId "CUFF.8687.3"; class_code "u"; tss_id "TSS14180";
supercont1.237	Cufflinks	exon	149489	149993	.	-	.	gene_id "XLOC_009922"; transcript_id "TCONS_00019346"; exon_number "3"; oId "CUFF.8687.3"; class_code "u"; tss_id "TSS14180";
supercont1.237	Cufflinks	exon	126563	126914	.	.	.	gene_id "XLOC_009933"; transcript_id "TCONS_00019361"; exon_number "1"; oId "CUFF.8688.1"; class_code "u"; tss_id "TSS14194";
supercont1.238	Cufflinks	exon	1311502	1312351	.	+	.	gene_id "XLOC_009948"; transcript_id "TCONS_00019382"; exon_number "1"; oId "CUFF.8713.1"; class_code "u"; tss_id "TSS14214";
supercont1.238	Cufflinks	exon	1324504	1324512	.	+	.	gene_id "XLOC_009948"; transcript_id "TCONS_00019382"; exon_number "2"; oId "CUFF.8713.1"; class_code "u"; tss_id "TSS14214";
supercont1.238	Cufflinks	exon	396223	396516	.	.	.	gene_id "XLOC_009964"; transcript_id "TCONS_00019421"; exon_number "1"; oId "CUFF.8701.1"; class_code "u"; tss_id "TSS14240";
supercont1.238	Cufflinks	exon	697730	698092	.	.	.	gene_id "XLOC_009965"; transcript_id "TCONS_00019422"; exon_number "1"; oId "CUFF.8703.1"; class_code "u"; tss_id "TSS14241";
supercont1.238	Cufflinks	exon	1346800	1347507	.	.	.	gene_id "XLOC_009969"; transcript_id "TCONS_00019426"; exon_number "1"; oId "CUFF.8714.1"; class_code "u"; tss_id "TSS14245";
supercont1.2381	Cufflinks	exon	10868	11205	.	.	.	gene_id "XLOC_009970"; transcript_id "TCONS_00019427"; exon_number "1"; oId "CUFF.8734.1"; class_code "u"; tss_id "TSS14246";
supercont1.239	Cufflinks	exon	306698	307857	.	.	.	gene_id "XLOC_009979"; transcript_id "TCONS_00019448"; exon_number "1"; oId "CUFF.8736.1"; class_code "u"; tss_id "TSS14264";
supercont1.239	Cufflinks	exon	1326940	1327344	.	.	.	gene_id "XLOC_009985"; transcript_id "TCONS_00019454"; exon_number "1"; oId "CUFF.8748.1"; class_code "u"; tss_id "TSS14270";
supercont1.24	Cufflinks	exon	1118028	1118315	.	+	.	gene_id "XLOC_010003"; transcript_id "TCONS_00019483"; exon_number "1"; oId "CUFF.8790.1"; class_code "u"; tss_id "TSS14294";
supercont1.24	Cufflinks	exon	1119515	1119531	.	+	.	gene_id "XLOC_010003"; transcript_id "TCONS_00019483"; exon_number "2"; oId "CUFF.8790.1"; class_code "u"; tss_id "TSS14294";
supercont1.24	Cufflinks	exon	2578185	2578336	.	+	.	gene_id "XLOC_010014"; transcript_id "TCONS_00019523"; exon_number "1"; oId "CUFF.8806.11"; class_code "u"; tss_id "TSS14313";
supercont1.24	Cufflinks	exon	2578443	2578681	.	+	.	gene_id "XLOC_010014"; transcript_id "TCONS_00019523"; exon_number "2"; oId "CUFF.8806.11"; class_code "u"; tss_id "TSS14313";
supercont1.24	Cufflinks	exon	2593159	2593370	.	+	.	gene_id "XLOC_010014"; transcript_id "TCONS_00019523"; exon_number "3"; oId "CUFF.8806.11"; class_code "u"; tss_id "TSS14313";
supercont1.24	Cufflinks	exon	668843	669046	.	-	.	gene_id "XLOC_010027"; transcript_id "TCONS_00019555"; exon_number "1"; oId "CUFF.8769.1"; class_code "u"; tss_id "TSS14338";
supercont1.24	Cufflinks	exon	669128	669378	.	-	.	gene_id "XLOC_010027"; transcript_id "TCONS_00019555"; exon_number "2"; oId "CUFF.8769.1"; class_code "u"; tss_id "TSS14338";
supercont1.24	Cufflinks	exon	3980942	3981295	.	-	.	gene_id "XLOC_010045"; transcript_id "TCONS_00019586"; exon_number "1"; oId "CUFF.8818.2"; class_code "u"; tss_id "TSS14362";
supercont1.24	Cufflinks	exon	3981461	3981525	.	-	.	gene_id "XLOC_010045"; transcript_id "TCONS_00019586"; exon_number "2"; oId "CUFF.8818.2"; class_code "u"; tss_id "TSS14362";
supercont1.24	Cufflinks	exon	317360	317646	.	.	.	gene_id "XLOC_010048"; transcript_id "TCONS_00019589"; exon_number "1"; oId "CUFF.8756.1"; class_code "u"; tss_id "TSS14365";
supercont1.24	Cufflinks	exon	1711690	1712198	.	.	.	gene_id "XLOC_010059"; transcript_id "TCONS_00019600"; exon_number "1"; oId "CUFF.8796.1"; class_code "u"; tss_id "TSS14376";
supercont1.24	Cufflinks	exon	2556971	2557813	.	.	.	gene_id "XLOC_010060"; transcript_id "TCONS_00019601"; exon_number "1"; oId "CUFF.8805.1"; class_code "u"; tss_id "TSS14377";
supercont1.24	Cufflinks	exon	2869745	2870503	.	.	.	gene_id "XLOC_010062"; transcript_id "TCONS_00019603"; exon_number "1"; oId "CUFF.8811.1"; class_code "u"; tss_id "TSS14379";
supercont1.240	Cufflinks	exon	163955	164247	.	-	.	gene_id "XLOC_010084"; transcript_id "TCONS_00019640"; exon_number "1"; oId "CUFF.8825.1"; class_code "u"; tss_id "TSS14411";
supercont1.240	Cufflinks	exon	164483	164620	.	-	.	gene_id "XLOC_010084"; transcript_id "TCONS_00019640"; exon_number "2"; oId "CUFF.8825.1"; class_code "u"; tss_id "TSS14411";
supercont1.240	Cufflinks	exon	971214	971260	.	-	.	gene_id "XLOC_010093"; transcript_id "TCONS_00019681"; exon_number "1"; oId "CUFF.8840.27"; class_code "u"; tss_id "TSS14426";
supercont1.240	Cufflinks	exon	982238	983348	.	-	.	gene_id "XLOC_010093"; transcript_id "TCONS_00019681"; exon_number "2"; oId "CUFF.8840.27"; class_code "u"; tss_id "TSS14426";
supercont1.240	Cufflinks	exon	1743914	1744210	.	-	.	gene_id "XLOC_010098"; transcript_id "TCONS_00019689"; exon_number "1"; oId "CUFF.8886.1"; class_code "u"; tss_id "TSS14434";
supercont1.240	Cufflinks	exon	1744274	1744494	.	-	.	gene_id "XLOC_010098"; transcript_id "TCONS_00019689"; exon_number "2"; oId "CUFF.8886.1"; class_code "u"; tss_id "TSS14434";
supercont1.240	Cufflinks	exon	110551	112772	.	.	.	gene_id "XLOC_010103"; transcript_id "TCONS_00019694"; exon_number "1"; oId "CUFF.8821.1"; class_code "u"; tss_id "TSS14439";
supercont1.240	Cufflinks	exon	1124303	1124515	.	.	.	gene_id "XLOC_010115"; transcript_id "TCONS_00019706"; exon_number "1"; oId "CUFF.8858.1"; class_code "u"; tss_id "TSS14451";
supercont1.240	Cufflinks	exon	1220534	1221829	.	.	.	gene_id "XLOC_010122"; transcript_id "TCONS_00019713"; exon_number "1"; oId "CUFF.8865.1"; class_code "u"; tss_id "TSS14458";
supercont1.240	Cufflinks	exon	1222389	1222687	.	.	.	gene_id "XLOC_010123"; transcript_id "TCONS_00019714"; exon_number "1"; oId "CUFF.8866.1"; class_code "u"; tss_id "TSS14459";
supercont1.240	Cufflinks	exon	1233575	1235114	.	.	.	gene_id "XLOC_010128"; transcript_id "TCONS_00019719"; exon_number "1"; oId "CUFF.8871.1"; class_code "u"; tss_id "TSS14464";
supercont1.240	Cufflinks	exon	1400868	1401296	.	.	.	gene_id "XLOC_010136"; transcript_id "TCONS_00019727"; exon_number "1"; oId "CUFF.8881.1"; class_code "u"; tss_id "TSS14472";
supercont1.240	Cufflinks	exon	1452624	1452855	.	.	.	gene_id "XLOC_010137"; transcript_id "TCONS_00019728"; exon_number "1"; oId "CUFF.8882.1"; class_code "u"; tss_id "TSS14473";
supercont1.242	Cufflinks	exon	760999	761166	.	+	.	gene_id "XLOC_010178"; transcript_id "TCONS_00019817"; exon_number "1"; oId "CUFF.8925.1"; class_code "u"; tss_id "TSS14533";
supercont1.242	Cufflinks	exon	771130	771276	.	+	.	gene_id "XLOC_010178"; transcript_id "TCONS_00019817"; exon_number "2"; oId "CUFF.8925.1"; class_code "u"; tss_id "TSS14533";
supercont1.242	Cufflinks	exon	792604	792865	.	.	.	gene_id "XLOC_010192"; transcript_id "TCONS_00019847"; exon_number "1"; oId "CUFF.8927.1"; class_code "u"; tss_id "TSS14557";
supercont1.243	Cufflinks	exon	1486737	1486775	.	+	.	gene_id "XLOC_010212"; transcript_id "TCONS_00019886"; exon_number "1"; oId "CUFF.8961.1"; class_code "u"; tss_id "TSS14589";
supercont1.243	Cufflinks	exon	1486831	1487061	.	+	.	gene_id "XLOC_010212"; transcript_id "TCONS_00019886"; exon_number "2"; oId "CUFF.8961.1"; class_code "u"; tss_id "TSS14589";
supercont1.243	Cufflinks	exon	939999	940343	.	.	.	gene_id "XLOC_010227"; transcript_id "TCONS_00019918"; exon_number "1"; oId "CUFF.8953.1"; class_code "u"; tss_id "TSS14614";
supercont1.2434	Cufflinks	exon	4652	5480	.	.	.	gene_id "XLOC_010231"; transcript_id "TCONS_00019922"; exon_number "1"; oId "CUFF.8965.1"; class_code "u"; tss_id "TSS14618";
supercont1.2437	Cufflinks	exon	1655	2184	.	.	.	gene_id "XLOC_010232"; transcript_id "TCONS_00019923"; exon_number "1"; oId "CUFF.8966.1"; class_code "u"; tss_id "TSS14619";
supercont1.244	Cufflinks	exon	403851	404553	.	.	.	gene_id "XLOC_010269"; transcript_id "TCONS_00020003"; exon_number "1"; oId "CUFF.8975.1"; class_code "u"; tss_id "TSS14681";
supercont1.245	Cufflinks	exon	1527790	1528095	.	-	.	gene_id "XLOC_010312"; transcript_id "TCONS_00020088"; exon_number "1"; oId "CUFF.9047.1"; class_code "u"; tss_id "TSS14743";
supercont1.245	Cufflinks	exon	1528163	1528932	.	-	.	gene_id "XLOC_010312"; transcript_id "TCONS_00020088"; exon_number "2"; oId "CUFF.9047.1"; class_code "u"; tss_id "TSS14743";
supercont1.245	Cufflinks	exon	217037	217719	.	.	.	gene_id "XLOC_010317"; transcript_id "TCONS_00020093"; exon_number "1"; oId "CUFF.9019.1"; class_code "u"; tss_id "TSS14748";
supercont1.245	Cufflinks	exon	416087	416381	.	.	.	gene_id "XLOC_010318"; transcript_id "TCONS_00020094"; exon_number "1"; oId "CUFF.9022.1"; class_code "u"; tss_id "TSS14749";
supercont1.245	Cufflinks	exon	466954	472666	.	.	.	gene_id "XLOC_010320"; transcript_id "TCONS_00020096"; exon_number "1"; oId "CUFF.9024.1"; class_code "u"; tss_id "TSS14751";
supercont1.245	Cufflinks	exon	503198	503600	.	.	.	gene_id "XLOC_010321"; transcript_id "TCONS_00020097"; exon_number "1"; oId "CUFF.9026.1"; class_code "u"; tss_id "TSS14752";
supercont1.245	Cufflinks	exon	764262	764525	.	.	.	gene_id "XLOC_010322"; transcript_id "TCONS_00020098"; exon_number "1"; oId "CUFF.9030.1"; class_code "u"; tss_id "TSS14753";
supercont1.245	Cufflinks	exon	1097419	1098166	.	.	.	gene_id "XLOC_010326"; transcript_id "TCONS_00020102"; exon_number "1"; oId "CUFF.9043.1"; class_code "u"; tss_id "TSS14757";
supercont1.245	Cufflinks	exon	1124565	1125027	.	.	.	gene_id "XLOC_010328"; transcript_id "TCONS_00020104"; exon_number "1"; oId "CUFF.9045.1"; class_code "u"; tss_id "TSS14759";
supercont1.247	Cufflinks	exon	330219	330436	.	+	.	gene_id "XLOC_010358"; transcript_id "TCONS_00020157"; exon_number "1"; oId "CUFF.9076.1"; class_code "u"; tss_id "TSS14799";
supercont1.247	Cufflinks	exon	330497	330780	.	+	.	gene_id "XLOC_010358"; transcript_id "TCONS_00020157"; exon_number "2"; oId "CUFF.9076.1"; class_code "u"; tss_id "TSS14799";
supercont1.247	Cufflinks	exon	567568	568189	.	+	.	gene_id "XLOC_010360"; transcript_id "TCONS_00020164"; exon_number "1"; oId "CUFF.9080.1"; class_code "u"; tss_id "TSS14804";
supercont1.247	Cufflinks	exon	568256	568409	.	+	.	gene_id "XLOC_010360"; transcript_id "TCONS_00020164"; exon_number "2"; oId "CUFF.9080.1"; class_code "u"; tss_id "TSS14804";
supercont1.247	Cufflinks	exon	272441	272716	.	.	.	gene_id "XLOC_010390"; transcript_id "TCONS_00020265"; exon_number "1"; oId "CUFF.9074.1"; class_code "u"; tss_id "TSS14865";
supercont1.247	Cufflinks	exon	826432	826678	.	.	.	gene_id "XLOC_010393"; transcript_id "TCONS_00020268"; exon_number "1"; oId "CUFF.9089.1"; class_code "u"; tss_id "TSS14868";
supercont1.247	Cufflinks	exon	1252008	1252269	.	.	.	gene_id "XLOC_010395"; transcript_id "TCONS_00020270"; exon_number "1"; oId "CUFF.9100.1"; class_code "u"; tss_id "TSS14870";
supercont1.2472	Cufflinks	exon	4107	4349	.	+	.	gene_id "XLOC_010396"; transcript_id "TCONS_00020272"; exon_number "1"; oId "CUFF.9109.2"; class_code "u"; tss_id "TSS14871";
supercont1.2472	Cufflinks	exon	4589	4611	.	+	.	gene_id "XLOC_010396"; transcript_id "TCONS_00020272"; exon_number "2"; oId "CUFF.9109.2"; class_code "u"; tss_id "TSS14871";
supercont1.2472	Cufflinks	exon	3237	3468	.	.	.	gene_id "XLOC_010397"; transcript_id "TCONS_00020274"; exon_number "1"; oId "CUFF.9108.1"; class_code "u"; tss_id "TSS14873";
supercont1.248	Cufflinks	exon	583047	583323	.	.	.	gene_id "XLOC_010421"; transcript_id "TCONS_00020309"; exon_number "1"; oId "CUFF.9120.1"; class_code "u"; tss_id "TSS14905";
supercont1.248	Cufflinks	exon	633473	634004	.	.	.	gene_id "XLOC_010423"; transcript_id "TCONS_00020311"; exon_number "1"; oId "CUFF.9122.1"; class_code "u"; tss_id "TSS14907";
supercont1.248	Cufflinks	exon	958386	958850	.	.	.	gene_id "XLOC_010424"; transcript_id "TCONS_00020312"; exon_number "1"; oId "CUFF.9123.1"; class_code "u"; tss_id "TSS14908";
supercont1.248	Cufflinks	exon	1450883	1451237	.	.	.	gene_id "XLOC_010429"; transcript_id "TCONS_00020317"; exon_number "1"; oId "CUFF.9133.1"; class_code "u"; tss_id "TSS14913";
supercont1.248	Cufflinks	exon	1682495	1683950	.	.	.	gene_id "XLOC_010430"; transcript_id "TCONS_00020318"; exon_number "1"; oId "CUFF.9141.1"; class_code "u"; tss_id "TSS14914";
supercont1.249	Cufflinks	exon	649146	651407	.	+	.	gene_id "XLOC_010437"; transcript_id "TCONS_00020342"; exon_number "1"; oId "CUFF.9159.1"; class_code "u"; tss_id "TSS14928";
supercont1.249	Cufflinks	exon	667092	668033	.	+	.	gene_id "XLOC_010438"; transcript_id "TCONS_00020343"; exon_number "1"; oId "CUFF.9160.1"; class_code "u"; tss_id "TSS14929";
supercont1.249	Cufflinks	exon	1650013	1650274	.	+	.	gene_id "XLOC_010443"; transcript_id "TCONS_00020351"; exon_number "1"; oId "CUFF.9188.1"; class_code "u"; tss_id "TSS14937";
supercont1.249	Cufflinks	exon	1650377	1650559	.	+	.	gene_id "XLOC_010443"; transcript_id "TCONS_00020351"; exon_number "2"; oId "CUFF.9188.1"; class_code "u"; tss_id "TSS14937";
supercont1.249	Cufflinks	exon	574901	575283	.	-	.	gene_id "XLOC_010449"; transcript_id "TCONS_00020359"; exon_number "1"; oId "CUFF.9152.1"; class_code "u"; tss_id "TSS14943";
supercont1.249	Cufflinks	exon	575343	575376	.	-	.	gene_id "XLOC_010449"; transcript_id "TCONS_00020359"; exon_number "2"; oId "CUFF.9152.1"; class_code "u"; tss_id "TSS14943";
supercont1.249	Cufflinks	exon	1358386	1358499	.	-	.	gene_id "XLOC_010460"; transcript_id "TCONS_00020395"; exon_number "1"; oId "CUFF.9178.1"; class_code "u"; tss_id "TSS14962";
supercont1.249	Cufflinks	exon	1358625	1358793	.	-	.	gene_id "XLOC_010460"; transcript_id "TCONS_00020395"; exon_number "2"; oId "CUFF.9178.1"; class_code "u"; tss_id "TSS14962";
supercont1.249	Cufflinks	exon	79838	80275	.	.	.	gene_id "XLOC_010466"; transcript_id "TCONS_00020405"; exon_number "1"; oId "CUFF.9146.1"; class_code "u"; tss_id "TSS14969";
supercont1.249	Cufflinks	exon	1090938	1091163	.	.	.	gene_id "XLOC_010469"; transcript_id "TCONS_00020408"; exon_number "1"; oId "CUFF.9175.1"; class_code "u"; tss_id "TSS14972";
supercont1.249	Cufflinks	exon	1694453	1694690	.	.	.	gene_id "XLOC_010475"; transcript_id "TCONS_00020414"; exon_number "1"; oId "CUFF.9191.1"; class_code "u"; tss_id "TSS14978";
supercont1.25	Cufflinks	exon	3614161	3614363	.	.	.	gene_id "XLOC_010519"; transcript_id "TCONS_00020505"; exon_number "1"; oId "CUFF.9223.1"; class_code "u"; tss_id "TSS15045";
supercont1.250	Cufflinks	exon	205236	205326	.	+	.	gene_id "XLOC_010523"; transcript_id "TCONS_00020511"; exon_number "1"; oId "CUFF.9238.2"; class_code "u"; tss_id "TSS15051";
supercont1.250	Cufflinks	exon	205733	206168	.	+	.	gene_id "XLOC_010523"; transcript_id "TCONS_00020511"; exon_number "2"; oId "CUFF.9238.2"; class_code "u"; tss_id "TSS15051";
supercont1.250	Cufflinks	exon	617220	617545	.	+	.	gene_id "XLOC_010528"; transcript_id "TCONS_00020537"; exon_number "1"; oId "CUFF.9247.1"; class_code "u"; tss_id "TSS15067";
supercont1.2504	Cufflinks	exon	8770	10220	.	.	.	gene_id "XLOC_010545"; transcript_id "TCONS_00020563"; exon_number "1"; oId "CUFF.9256.1"; class_code "u"; tss_id "TSS15089";
supercont1.251	Cufflinks	exon	1534672	1535066	.	-	.	gene_id "XLOC_010570"; transcript_id "TCONS_00020615"; exon_number "1"; oId "CUFF.9287.6"; class_code "u"; tss_id "TSS15128";
supercont1.251	Cufflinks	exon	1535457	1535472	.	-	.	gene_id "XLOC_010570"; transcript_id "TCONS_00020615"; exon_number "2"; oId "CUFF.9287.6"; class_code "u"; tss_id "TSS15128";
supercont1.251	Cufflinks	exon	147607	147845	.	.	.	gene_id "XLOC_010571"; transcript_id "TCONS_00020616"; exon_number "1"; oId "CUFF.9258.1"; class_code "u"; tss_id "TSS15129";
supercont1.251	Cufflinks	exon	1010051	1010646	.	.	.	gene_id "XLOC_010579"; transcript_id "TCONS_00020624"; exon_number "1"; oId "CUFF.9271.1"; class_code "u"; tss_id "TSS15137";
supercont1.251	Cufflinks	exon	1330050	1330310	.	.	.	gene_id "XLOC_010582"; transcript_id "TCONS_00020627"; exon_number "1"; oId "CUFF.9279.1"; class_code "u"; tss_id "TSS15140";
supercont1.251	Cufflinks	exon	1473259	1475309	.	.	.	gene_id "XLOC_010583"; transcript_id "TCONS_00020628"; exon_number "1"; oId "CUFF.9286.1"; class_code "u"; tss_id "TSS15141";
supercont1.251	Cufflinks	exon	1541820	1542062	.	.	.	gene_id "XLOC_010586"; transcript_id "TCONS_00020631"; exon_number "1"; oId "CUFF.9290.1"; class_code "u"; tss_id "TSS15144";
supercont1.2519	Cufflinks	exon	9521	10096	.	.	.	gene_id "XLOC_010591"; transcript_id "TCONS_00020636"; exon_number "1"; oId "CUFF.9295.1"; class_code "u"; tss_id "TSS15149";
supercont1.252	Cufflinks	exon	62159	62191	.	-	.	gene_id "XLOC_010595"; transcript_id "TCONS_00020655"; exon_number "1"; oId "CUFF.9296.10"; class_code "u"; tss_id "TSS15158";
supercont1.252	Cufflinks	exon	73855	73914	.	-	.	gene_id "XLOC_010595"; transcript_id "TCONS_00020655"; exon_number "2"; oId "CUFF.9296.10"; class_code "u"; tss_id "TSS15158";
supercont1.252	Cufflinks	exon	96831	97293	.	-	.	gene_id "XLOC_010595"; transcript_id "TCONS_00020655"; exon_number "3"; oId "CUFF.9296.10"; class_code "u"; tss_id "TSS15158";
supercont1.252	Cufflinks	exon	115409	115614	.	-	.	gene_id "XLOC_010595"; transcript_id "TCONS_00020655"; exon_number "4"; oId "CUFF.9296.10"; class_code "u"; tss_id "TSS15158";
supercont1.252	Cufflinks	exon	62159	62191	.	-	.	gene_id "XLOC_010595"; transcript_id "TCONS_00020656"; exon_number "1"; oId "CUFF.9296.9"; class_code "u"; tss_id "TSS15159";
supercont1.252	Cufflinks	exon	73855	73914	.	-	.	gene_id "XLOC_010595"; transcript_id "TCONS_00020656"; exon_number "2"; oId "CUFF.9296.9"; class_code "u"; tss_id "TSS15159";
supercont1.252	Cufflinks	exon	242556	242944	.	-	.	gene_id "XLOC_010595"; transcript_id "TCONS_00020656"; exon_number "3"; oId "CUFF.9296.9"; class_code "u"; tss_id "TSS15159";
supercont1.252	Cufflinks	exon	790030	790299	.	.	.	gene_id "XLOC_010603"; transcript_id "TCONS_00020678"; exon_number "1"; oId "CUFF.9302.1"; class_code "u"; tss_id "TSS15170";
supercont1.2522	Cufflinks	exon	8610	9167	.	.	.	gene_id "XLOC_010609"; transcript_id "TCONS_00020684"; exon_number "1"; oId "CUFF.9312.1"; class_code "u"; tss_id "TSS15176";
supercont1.2522	Cufflinks	exon	9234	9521	.	.	.	gene_id "XLOC_010610"; transcript_id "TCONS_00020685"; exon_number "1"; oId "CUFF.9313.1"; class_code "u"; tss_id "TSS15177";
supercont1.253	Cufflinks	exon	1503987	1504239	.	.	.	gene_id "XLOC_010641"; transcript_id "TCONS_00020752"; exon_number "1"; oId "CUFF.9335.1"; class_code "u"; tss_id "TSS15220";
supercont1.2539	Cufflinks	exon	1687	1929	.	.	.	gene_id "XLOC_010644"; transcript_id "TCONS_00020755"; exon_number "1"; oId "CUFF.9338.1"; class_code "u"; tss_id "TSS15223";
supercont1.2539	Cufflinks	exon	2146	2523	.	.	.	gene_id "XLOC_010645"; transcript_id "TCONS_00020756"; exon_number "1"; oId "CUFF.9339.1"; class_code "u"; tss_id "TSS15224";
supercont1.254	Cufflinks	exon	551484	551882	.	+	.	gene_id "XLOC_010650"; transcript_id "TCONS_00020766"; exon_number "1"; oId "CUFF.9353.1"; class_code "u"; tss_id "TSS15231";
supercont1.2543	Cufflinks	exon	642	763	.	+	.	gene_id "XLOC_010664"; transcript_id "TCONS_00020801"; exon_number "1"; oId "CUFF.9365.1"; class_code "u"; tss_id "TSS15253";
supercont1.2543	Cufflinks	exon	827	1205	.	+	.	gene_id "XLOC_010664"; transcript_id "TCONS_00020801"; exon_number "2"; oId "CUFF.9365.1"; class_code "u"; tss_id "TSS15253";
supercont1.255	Cufflinks	exon	427702	428155	.	+	.	gene_id "XLOC_010668"; transcript_id "TCONS_00020807"; exon_number "1"; oId "CUFF.9374.1"; class_code "u"; tss_id "TSS15257";
supercont1.255	Cufflinks	exon	428307	428615	.	+	.	gene_id "XLOC_010668"; transcript_id "TCONS_00020807"; exon_number "2"; oId "CUFF.9374.1"; class_code "u"; tss_id "TSS15257";
supercont1.255	Cufflinks	exon	427729	428049	.	+	.	gene_id "XLOC_010668"; transcript_id "TCONS_00020808"; exon_number "1"; oId "CUFF.9374.2"; class_code "u"; tss_id "TSS15257";
supercont1.255	Cufflinks	exon	428307	428615	.	+	.	gene_id "XLOC_010668"; transcript_id "TCONS_00020808"; exon_number "2"; oId "CUFF.9374.2"; class_code "u"; tss_id "TSS15257";
supercont1.255	Cufflinks	exon	664380	665037	.	-	.	gene_id "XLOC_010687"; transcript_id "TCONS_00020844"; exon_number "1"; oId "CUFF.9376.1"; class_code "u"; tss_id "TSS15283";
supercont1.255	Cufflinks	exon	665116	665150	.	-	.	gene_id "XLOC_010687"; transcript_id "TCONS_00020844"; exon_number "2"; oId "CUFF.9376.1"; class_code "u"; tss_id "TSS15283";
supercont1.255	Cufflinks	exon	1453362	1454854	.	-	.	gene_id "XLOC_010693"; transcript_id "TCONS_00020859"; exon_number "1"; oId "CUFF.9408.1"; class_code "u"; tss_id "TSS15291";
supercont1.255	Cufflinks	exon	759071	762119	.	.	.	gene_id "XLOC_010695"; transcript_id "TCONS_00020864"; exon_number "1"; oId "CUFF.9379.1"; class_code "u"; tss_id "TSS15295";
supercont1.255	Cufflinks	exon	969647	969978	.	.	.	gene_id "XLOC_010698"; transcript_id "TCONS_00020867"; exon_number "1"; oId "CUFF.9389.1"; class_code "u"; tss_id "TSS15298";
supercont1.255	Cufflinks	exon	983468	983793	.	.	.	gene_id "XLOC_010699"; transcript_id "TCONS_00020868"; exon_number "1"; oId "CUFF.9390.1"; class_code "u"; tss_id "TSS15299";
supercont1.255	Cufflinks	exon	1098472	1098694	.	.	.	gene_id "XLOC_010700"; transcript_id "TCONS_00020869"; exon_number "1"; oId "CUFF.9395.1"; class_code "u"; tss_id "TSS15300";
supercont1.255	Cufflinks	exon	1441798	1447940	.	.	.	gene_id "XLOC_010703"; transcript_id "TCONS_00020872"; exon_number "1"; oId "CUFF.9402.1"; class_code "u"; tss_id "TSS15303";
supercont1.255	Cufflinks	exon	1448827	1449086	.	.	.	gene_id "XLOC_010704"; transcript_id "TCONS_00020873"; exon_number "1"; oId "CUFF.9403.1"; class_code "u"; tss_id "TSS15304";
supercont1.255	Cufflinks	exon	1449214	1449418	.	.	.	gene_id "XLOC_010705"; transcript_id "TCONS_00020874"; exon_number "1"; oId "CUFF.9404.1"; class_code "u"; tss_id "TSS15305";
supercont1.255	Cufflinks	exon	1449963	1453258	.	.	.	gene_id "XLOC_010708"; transcript_id "TCONS_00020877"; exon_number "1"; oId "CUFF.9407.1"; class_code "u"; tss_id "TSS15308";
supercont1.2552	Cufflinks	exon	5783	7766	.	.	.	gene_id "XLOC_010718"; transcript_id "TCONS_00020887"; exon_number "1"; oId "CUFF.9418.1"; class_code "u"; tss_id "TSS15318";
supercont1.256	Cufflinks	exon	354328	354967	.	+	.	gene_id "XLOC_010724"; transcript_id "TCONS_00020909"; exon_number "1"; oId "CUFF.9430.1"; class_code "u"; tss_id "TSS15332";
supercont1.256	Cufflinks	exon	632919	633469	.	+	.	gene_id "XLOC_010728"; transcript_id "TCONS_00020920"; exon_number "1"; oId "CUFF.9445.1"; class_code "u"; tss_id "TSS15340";
supercont1.256	Cufflinks	exon	633585	633773	.	+	.	gene_id "XLOC_010728"; transcript_id "TCONS_00020920"; exon_number "2"; oId "CUFF.9445.1"; class_code "u"; tss_id "TSS15340";
supercont1.256	Cufflinks	exon	716836	722822	.	.	.	gene_id "XLOC_010750"; transcript_id "TCONS_00020967"; exon_number "1"; oId "CUFF.9447.1"; class_code "u"; tss_id "TSS15370";
supercont1.256	Cufflinks	exon	1475635	1477409	.	.	.	gene_id "XLOC_010753"; transcript_id "TCONS_00020970"; exon_number "1"; oId "CUFF.9457.1"; class_code "u"; tss_id "TSS15373";
supercont1.2565	Cufflinks	exon	7675	8174	.	.	.	gene_id "XLOC_010756"; transcript_id "TCONS_00020973"; exon_number "1"; oId "CUFF.9458.1"; class_code "u"; tss_id "TSS15376";
supercont1.257	Cufflinks	exon	1382308	1382716	.	+	.	gene_id "XLOC_010769"; transcript_id "TCONS_00020997"; exon_number "1"; oId "CUFF.9485.1"; class_code "u"; tss_id "TSS15396";
supercont1.257	Cufflinks	exon	291202	291556	.	.	.	gene_id "XLOC_010786"; transcript_id "TCONS_00021025"; exon_number "1"; oId "CUFF.9461.1"; class_code "u"; tss_id "TSS15419";
supercont1.257	Cufflinks	exon	456510	456723	.	.	.	gene_id "XLOC_010787"; transcript_id "TCONS_00021026"; exon_number "1"; oId "CUFF.9465.1"; class_code "u"; tss_id "TSS15420";
supercont1.257	Cufflinks	exon	670431	671003	.	.	.	gene_id "XLOC_010791"; transcript_id "TCONS_00021030"; exon_number "1"; oId "CUFF.9470.1"; class_code "u"; tss_id "TSS15424";
supercont1.257	Cufflinks	exon	1469594	1472795	.	.	.	gene_id "XLOC_010797"; transcript_id "TCONS_00021036"; exon_number "1"; oId "CUFF.9489.1"; class_code "u"; tss_id "TSS15430";
supercont1.259	Cufflinks	exon	251698	252039	.	.	.	gene_id "XLOC_010845"; transcript_id "TCONS_00021144"; exon_number "1"; oId "CUFF.9524.1"; class_code "u"; tss_id "TSS15507";
supercont1.259	Cufflinks	exon	839164	839432	.	.	.	gene_id "XLOC_010847"; transcript_id "TCONS_00021146"; exon_number "1"; oId "CUFF.9528.1"; class_code "u"; tss_id "TSS15509";
supercont1.26	Cufflinks	exon	983929	983992	.	+	.	gene_id "XLOC_010852"; transcript_id "TCONS_00021159"; exon_number "1"; oId "CUFF.9539.8"; class_code "u"; tss_id "TSS15517";
supercont1.26	Cufflinks	exon	984068	984774	.	+	.	gene_id "XLOC_010852"; transcript_id "TCONS_00021159"; exon_number "2"; oId "CUFF.9539.8"; class_code "u"; tss_id "TSS15517";
supercont1.26	Cufflinks	exon	398461	398744	.	.	.	gene_id "XLOC_010868"; transcript_id "TCONS_00021176"; exon_number "1"; oId "CUFF.9536.1"; class_code "u"; tss_id "TSS15533";
supercont1.260	Cufflinks	exon	1198075	1198256	.	-	.	gene_id "XLOC_010891"; transcript_id "TCONS_00021215"; exon_number "1"; oId "CUFF.9565.2"; class_code "u"; tss_id "TSS15563";
supercont1.260	Cufflinks	exon	1198673	1198782	.	-	.	gene_id "XLOC_010891"; transcript_id "TCONS_00021215"; exon_number "2"; oId "CUFF.9565.2"; class_code "u"; tss_id "TSS15563";
supercont1.260	Cufflinks	exon	1198075	1198488	.	-	.	gene_id "XLOC_010891"; transcript_id "TCONS_00021214"; exon_number "1"; oId "CUFF.9565.1"; class_code "u"; tss_id "TSS15563";
supercont1.260	Cufflinks	exon	1198696	1198782	.	-	.	gene_id "XLOC_010891"; transcript_id "TCONS_00021214"; exon_number "2"; oId "CUFF.9565.1"; class_code "u"; tss_id "TSS15563";
supercont1.260	Cufflinks	exon	637132	637350	.	.	.	gene_id "XLOC_010894"; transcript_id "TCONS_00021219"; exon_number "1"; oId "CUFF.9556.1"; class_code "u"; tss_id "TSS15566";
supercont1.260	Cufflinks	exon	784308	784567	.	.	.	gene_id "XLOC_010900"; transcript_id "TCONS_00021225"; exon_number "1"; oId "CUFF.9563.1"; class_code "u"; tss_id "TSS15572";
supercont1.260	Cufflinks	exon	1401689	1402229	.	.	.	gene_id "XLOC_010903"; transcript_id "TCONS_00021228"; exon_number "1"; oId "CUFF.9569.1"; class_code "u"; tss_id "TSS15575";
supercont1.260	Cufflinks	exon	1542176	1542423	.	.	.	gene_id "XLOC_010904"; transcript_id "TCONS_00021229"; exon_number "1"; oId "CUFF.9571.1"; class_code "u"; tss_id "TSS15576";
supercont1.261	Cufflinks	exon	125146	125889	.	.	.	gene_id "XLOC_010922"; transcript_id "TCONS_00021278"; exon_number "1"; oId "CUFF.9574.1"; class_code "u"; tss_id "TSS15614";
supercont1.261	Cufflinks	exon	468968	469257	.	.	.	gene_id "XLOC_010925"; transcript_id "TCONS_00021281"; exon_number "1"; oId "CUFF.9584.1"; class_code "u"; tss_id "TSS15617";
supercont1.261	Cufflinks	exon	613043	613677	.	.	.	gene_id "XLOC_010926"; transcript_id "TCONS_00021282"; exon_number "1"; oId "CUFF.9586.1"; class_code "u"; tss_id "TSS15618";
supercont1.261	Cufflinks	exon	627309	627942	.	.	.	gene_id "XLOC_010927"; transcript_id "TCONS_00021283"; exon_number "1"; oId "CUFF.9587.1"; class_code "u"; tss_id "TSS15619";
supercont1.2618	Cufflinks	exon	3161	3365	.	-	.	gene_id "XLOC_010933"; transcript_id "TCONS_00021291"; exon_number "1"; oId "CUFF.9600.1"; class_code "u"; tss_id "TSS15626";
supercont1.2618	Cufflinks	exon	3429	3519	.	-	.	gene_id "XLOC_010933"; transcript_id "TCONS_00021291"; exon_number "2"; oId "CUFF.9600.1"; class_code "u"; tss_id "TSS15626";
supercont1.262	Cufflinks	exon	1555262	1555355	.	+	.	gene_id "XLOC_010973"; transcript_id "TCONS_00021359"; exon_number "1"; oId "CUFF.9633.1"; class_code "u"; tss_id "TSS15679";
supercont1.262	Cufflinks	exon	1555432	1556026	.	+	.	gene_id "XLOC_010973"; transcript_id "TCONS_00021359"; exon_number "2"; oId "CUFF.9633.1"; class_code "u"; tss_id "TSS15679";
supercont1.262	Cufflinks	exon	605641	605899	.	.	.	gene_id "XLOC_011021"; transcript_id "TCONS_00021417"; exon_number "1"; oId "CUFF.9609.1"; class_code "u"; tss_id "TSS15733";
supercont1.262	Cufflinks	exon	993868	994600	.	.	.	gene_id "XLOC_011024"; transcript_id "TCONS_00021420"; exon_number "1"; oId "CUFF.9615.1"; class_code "u"; tss_id "TSS15736";
supercont1.262	Cufflinks	exon	1369012	1369315	.	.	.	gene_id "XLOC_011027"; transcript_id "TCONS_00021423"; exon_number "1"; oId "CUFF.9622.1"; class_code "u"; tss_id "TSS15739";
supercont1.263	Cufflinks	exon	1322533	1323264	.	+	.	gene_id "XLOC_011039"; transcript_id "TCONS_00021441"; exon_number "1"; oId "CUFF.9652.1"; class_code "u"; tss_id "TSS15756";
supercont1.264	Cufflinks	exon	29407	30186	.	.	.	gene_id "XLOC_011073"; transcript_id "TCONS_00021509"; exon_number "1"; oId "CUFF.9663.1"; class_code "u"; tss_id "TSS15809";
supercont1.264	Cufflinks	exon	113748	114488	.	.	.	gene_id "XLOC_011074"; transcript_id "TCONS_00021510"; exon_number "1"; oId "CUFF.9664.1"; class_code "u"; tss_id "TSS15810";
supercont1.264	Cufflinks	exon	1134311	1134770	.	.	.	gene_id "XLOC_011075"; transcript_id "TCONS_00021511"; exon_number "1"; oId "CUFF.9673.1"; class_code "u"; tss_id "TSS15811";
supercont1.264	Cufflinks	exon	1630298	1630857	.	.	.	gene_id "XLOC_011079"; transcript_id "TCONS_00021515"; exon_number "1"; oId "CUFF.9682.1"; class_code "u"; tss_id "TSS15815";
supercont1.265	Cufflinks	exon	509457	509896	.	+	.	gene_id "XLOC_011089"; transcript_id "TCONS_00021528"; exon_number "1"; oId "CUFF.9698.1"; class_code "u"; tss_id "TSS15827";
supercont1.265	Cufflinks	exon	510384	510820	.	+	.	gene_id "XLOC_011089"; transcript_id "TCONS_00021528"; exon_number "2"; oId "CUFF.9698.1"; class_code "u"; tss_id "TSS15827";
supercont1.265	Cufflinks	exon	311117	311361	.	-	.	gene_id "XLOC_011101"; transcript_id "TCONS_00021548"; exon_number "1"; oId "CUFF.9689.1"; class_code "u"; tss_id "TSS15842";
supercont1.265	Cufflinks	exon	311434	311494	.	-	.	gene_id "XLOC_011101"; transcript_id "TCONS_00021548"; exon_number "2"; oId "CUFF.9689.1"; class_code "u"; tss_id "TSS15842";
supercont1.265	Cufflinks	exon	637448	637839	.	-	.	gene_id "XLOC_011104"; transcript_id "TCONS_00021554"; exon_number "1"; oId "CUFF.9704.1"; class_code "u"; tss_id "TSS15847";
supercont1.265	Cufflinks	exon	637895	638068	.	-	.	gene_id "XLOC_011104"; transcript_id "TCONS_00021554"; exon_number "2"; oId "CUFF.9704.1"; class_code "u"; tss_id "TSS15847";
supercont1.265	Cufflinks	exon	39887	40087	.	.	.	gene_id "XLOC_011108"; transcript_id "TCONS_00021571"; exon_number "1"; oId "CUFF.9685.1"; class_code "u"; tss_id "TSS15854";
supercont1.265	Cufflinks	exon	522846	523336	.	.	.	gene_id "XLOC_011116"; transcript_id "TCONS_00021579"; exon_number "1"; oId "CUFF.9700.1"; class_code "u"; tss_id "TSS15862";
supercont1.266	Cufflinks	exon	271352	271678	.	-	.	gene_id "XLOC_011127"; transcript_id "TCONS_00021599"; exon_number "1"; oId "CUFF.9721.1"; class_code "u"; tss_id "TSS15876";
supercont1.266	Cufflinks	exon	271738	271890	.	-	.	gene_id "XLOC_011127"; transcript_id "TCONS_00021599"; exon_number "2"; oId "CUFF.9721.1"; class_code "u"; tss_id "TSS15876";
supercont1.266	Cufflinks	exon	1360317	1360550	.	-	.	gene_id "XLOC_011131"; transcript_id "TCONS_00021603"; exon_number "1"; oId "CUFF.9741.1"; class_code "u"; tss_id "TSS15880";
supercont1.266	Cufflinks	exon	1360626	1360735	.	-	.	gene_id "XLOC_011131"; transcript_id "TCONS_00021603"; exon_number "2"; oId "CUFF.9741.1"; class_code "u"; tss_id "TSS15880";
supercont1.266	Cufflinks	exon	285402	285661	.	.	.	gene_id "XLOC_011132"; transcript_id "TCONS_00021604"; exon_number "1"; oId "CUFF.9722.1"; class_code "u"; tss_id "TSS15881";
supercont1.266	Cufflinks	exon	779221	779493	.	.	.	gene_id "XLOC_011134"; transcript_id "TCONS_00021606"; exon_number "1"; oId "CUFF.9724.1"; class_code "u"; tss_id "TSS15883";
supercont1.266	Cufflinks	exon	1243815	1244055	.	.	.	gene_id "XLOC_011141"; transcript_id "TCONS_00021613"; exon_number "1"; oId "CUFF.9733.1"; class_code "u"; tss_id "TSS15890";
supercont1.266	Cufflinks	exon	1331409	1331953	.	.	.	gene_id "XLOC_011144"; transcript_id "TCONS_00021616"; exon_number "1"; oId "CUFF.9738.1"; class_code "u"; tss_id "TSS15893";
supercont1.266	Cufflinks	exon	1335316	1335579	.	.	.	gene_id "XLOC_011145"; transcript_id "TCONS_00021617"; exon_number "1"; oId "CUFF.9739.1"; class_code "u"; tss_id "TSS15894";
supercont1.267	Cufflinks	exon	842189	842514	.	+	.	gene_id "XLOC_011147"; transcript_id "TCONS_00021623"; exon_number "1"; oId "CUFF.9748.5"; class_code "u"; tss_id "TSS15897";
supercont1.267	Cufflinks	exon	853438	853501	.	+	.	gene_id "XLOC_011147"; transcript_id "TCONS_00021623"; exon_number "2"; oId "CUFF.9748.5"; class_code "u"; tss_id "TSS15897";
supercont1.267	Cufflinks	exon	434763	434988	.	.	.	gene_id "XLOC_011166"; transcript_id "TCONS_00021666"; exon_number "1"; oId "CUFF.9745.1"; class_code "u"; tss_id "TSS15929";
supercont1.267	Cufflinks	exon	822159	822385	.	.	.	gene_id "XLOC_011168"; transcript_id "TCONS_00021668"; exon_number "1"; oId "CUFF.9747.1"; class_code "u"; tss_id "TSS15931";
supercont1.268	Cufflinks	exon	1438921	1439033	.	-	.	gene_id "XLOC_011190"; transcript_id "TCONS_00021705"; exon_number "1"; oId "CUFF.9801.1"; class_code "u"; tss_id "TSS15963";
supercont1.268	Cufflinks	exon	1519632	1519716	.	-	.	gene_id "XLOC_011190"; transcript_id "TCONS_00021705"; exon_number "2"; oId "CUFF.9801.1"; class_code "u"; tss_id "TSS15963";
supercont1.268	Cufflinks	exon	1557338	1558002	.	-	.	gene_id "XLOC_011190"; transcript_id "TCONS_00021705"; exon_number "3"; oId "CUFF.9801.1"; class_code "u"; tss_id "TSS15963";
supercont1.268	Cufflinks	exon	1519630	1519716	.	-	.	gene_id "XLOC_011190"; transcript_id "TCONS_00021706"; exon_number "1"; oId "CUFF.9801.4"; class_code "u"; tss_id "TSS15963";
supercont1.268	Cufflinks	exon	1557338	1557458	.	-	.	gene_id "XLOC_011190"; transcript_id "TCONS_00021706"; exon_number "2"; oId "CUFF.9801.4"; class_code "u"; tss_id "TSS15963";
supercont1.268	Cufflinks	exon	1557685	1557997	.	-	.	gene_id "XLOC_011190"; transcript_id "TCONS_00021706"; exon_number "3"; oId "CUFF.9801.4"; class_code "u"; tss_id "TSS15963";
supercont1.268	Cufflinks	exon	1519630	1519716	.	-	.	gene_id "XLOC_011190"; transcript_id "TCONS_00021708"; exon_number "1"; oId "CUFF.9801.3"; class_code "u"; tss_id "TSS15963";
supercont1.268	Cufflinks	exon	1557338	1557458	.	-	.	gene_id "XLOC_011190"; transcript_id "TCONS_00021708"; exon_number "2"; oId "CUFF.9801.3"; class_code "u"; tss_id "TSS15963";
supercont1.268	Cufflinks	exon	1557917	1558013	.	-	.	gene_id "XLOC_011190"; transcript_id "TCONS_00021708"; exon_number "3"; oId "CUFF.9801.3"; class_code "u"; tss_id "TSS15963";
supercont1.268	Cufflinks	exon	1089800	1090010	.	.	.	gene_id "XLOC_011196"; transcript_id "TCONS_00021715"; exon_number "1"; oId "CUFF.9784.1"; class_code "u"; tss_id "TSS15970";
supercont1.268	Cufflinks	exon	1090069	1090272	.	.	.	gene_id "XLOC_011197"; transcript_id "TCONS_00021716"; exon_number "1"; oId "CUFF.9785.1"; class_code "u"; tss_id "TSS15971";
supercont1.268	Cufflinks	exon	1096265	1096623	.	.	.	gene_id "XLOC_011200"; transcript_id "TCONS_00021719"; exon_number "1"; oId "CUFF.9788.1"; class_code "u"; tss_id "TSS15974";
supercont1.268	Cufflinks	exon	1101137	1101384	.	.	.	gene_id "XLOC_011201"; transcript_id "TCONS_00021720"; exon_number "1"; oId "CUFF.9790.1"; class_code "u"; tss_id "TSS15975";
supercont1.268	Cufflinks	exon	1102224	1102534	.	.	.	gene_id "XLOC_011202"; transcript_id "TCONS_00021721"; exon_number "1"; oId "CUFF.9791.1"; class_code "u"; tss_id "TSS15976";
supercont1.268	Cufflinks	exon	1352238	1352524	.	.	.	gene_id "XLOC_011206"; transcript_id "TCONS_00021725"; exon_number "1"; oId "CUFF.9796.1"; class_code "u"; tss_id "TSS15980";
supercont1.268	Cufflinks	exon	1566624	1566839	.	.	.	gene_id "XLOC_011211"; transcript_id "TCONS_00021730"; exon_number "1"; oId "CUFF.9802.1"; class_code "u"; tss_id "TSS15985";
supercont1.269	Cufflinks	exon	49893	50443	.	+	.	gene_id "XLOC_011214"; transcript_id "TCONS_00021736"; exon_number "1"; oId "CUFF.9806.1"; class_code "u"; tss_id "TSS15989";
supercont1.269	Cufflinks	exon	974139	974450	.	+	.	gene_id "XLOC_011216"; transcript_id "TCONS_00021755"; exon_number "1"; oId "CUFF.9823.1"; class_code "u"; tss_id "TSS15995";
supercont1.269	Cufflinks	exon	1531100	1531242	.	-	.	gene_id "XLOC_011224"; transcript_id "TCONS_00021781"; exon_number "1"; oId "CUFF.9828.1"; class_code "u"; tss_id "TSS16011";
supercont1.269	Cufflinks	exon	1542245	1542464	.	-	.	gene_id "XLOC_011224"; transcript_id "TCONS_00021781"; exon_number "2"; oId "CUFF.9828.1"; class_code "u"; tss_id "TSS16011";
supercont1.269	Cufflinks	exon	1542634	1542732	.	-	.	gene_id "XLOC_011224"; transcript_id "TCONS_00021781"; exon_number "3"; oId "CUFF.9828.1"; class_code "u"; tss_id "TSS16011";
supercont1.269	Cufflinks	exon	732749	732979	.	.	.	gene_id "XLOC_011227"; transcript_id "TCONS_00021784"; exon_number "1"; oId "CUFF.9817.1"; class_code "u"; tss_id "TSS16014";
supercont1.269	Cufflinks	exon	1481946	1482193	.	.	.	gene_id "XLOC_011232"; transcript_id "TCONS_00021789"; exon_number "1"; oId "CUFF.9826.1"; class_code "u"; tss_id "TSS16019";
supercont1.27	Cufflinks	exon	258478	258885	.	.	.	gene_id "XLOC_011270"; transcript_id "TCONS_00021854"; exon_number "1"; oId "CUFF.9834.1"; class_code "u"; tss_id "TSS16071";
supercont1.27	Cufflinks	exon	381023	387556	.	.	.	gene_id "XLOC_011272"; transcript_id "TCONS_00021856"; exon_number "1"; oId "CUFF.9837.1"; class_code "u"; tss_id "TSS16073";
supercont1.27	Cufflinks	exon	1154459	1154741	.	.	.	gene_id "XLOC_011277"; transcript_id "TCONS_00021861"; exon_number "1"; oId "CUFF.9851.1"; class_code "u"; tss_id "TSS16078";
supercont1.27	Cufflinks	exon	1615791	1616076	.	.	.	gene_id "XLOC_011278"; transcript_id "TCONS_00021862"; exon_number "1"; oId "CUFF.9859.1"; class_code "u"; tss_id "TSS16079";
supercont1.27	Cufflinks	exon	2639717	2639946	.	.	.	gene_id "XLOC_011285"; transcript_id "TCONS_00021869"; exon_number "1"; oId "CUFF.9872.1"; class_code "u"; tss_id "TSS16086";
supercont1.27	Cufflinks	exon	3104831	3105129	.	.	.	gene_id "XLOC_011288"; transcript_id "TCONS_00021872"; exon_number "1"; oId "CUFF.9879.1"; class_code "u"; tss_id "TSS16089";
supercont1.270	Cufflinks	exon	178667	178888	.	.	.	gene_id "XLOC_011308"; transcript_id "TCONS_00021910"; exon_number "1"; oId "CUFF.9890.1"; class_code "u"; tss_id "TSS16118";
supercont1.270	Cufflinks	exon	1033565	1033768	.	.	.	gene_id "XLOC_011312"; transcript_id "TCONS_00021914"; exon_number "1"; oId "CUFF.9901.1"; class_code "u"; tss_id "TSS16122";
supercont1.271	Cufflinks	exon	122950	122975	.	+	.	gene_id "XLOC_011318"; transcript_id "TCONS_00021922"; exon_number "1"; oId "CUFF.9909.1"; class_code "u"; tss_id "TSS16129";
supercont1.271	Cufflinks	exon	129063	129383	.	+	.	gene_id "XLOC_011318"; transcript_id "TCONS_00021922"; exon_number "2"; oId "CUFF.9909.1"; class_code "u"; tss_id "TSS16129";
supercont1.271	Cufflinks	exon	332985	333356	.	.	.	gene_id "XLOC_011342"; transcript_id "TCONS_00022004"; exon_number "1"; oId "CUFF.9917.1"; class_code "u"; tss_id "TSS16172";
supercont1.271	Cufflinks	exon	1393488	1394091	.	.	.	gene_id "XLOC_011350"; transcript_id "TCONS_00022012"; exon_number "1"; oId "CUFF.9935.1"; class_code "u"; tss_id "TSS16180";
supercont1.271	Cufflinks	exon	1512528	1513070	.	.	.	gene_id "XLOC_011353"; transcript_id "TCONS_00022015"; exon_number "1"; oId "CUFF.9942.1"; class_code "u"; tss_id "TSS16183";
supercont1.272	Cufflinks	exon	133056	133251	.	+	.	gene_id "XLOC_011355"; transcript_id "TCONS_00022018"; exon_number "1"; oId "CUFF.9944.1"; class_code "u"; tss_id "TSS16185";
supercont1.272	Cufflinks	exon	142278	142808	.	+	.	gene_id "XLOC_011355"; transcript_id "TCONS_00022018"; exon_number "2"; oId "CUFF.9944.1"; class_code "u"; tss_id "TSS16185";
supercont1.272	Cufflinks	exon	1275441	1275992	.	-	.	gene_id "XLOC_011363"; transcript_id "TCONS_00022043"; exon_number "1"; oId "CUFF.9966.2"; class_code "u"; tss_id "TSS16204";
supercont1.272	Cufflinks	exon	1277743	1277785	.	-	.	gene_id "XLOC_011363"; transcript_id "TCONS_00022043"; exon_number "2"; oId "CUFF.9966.2"; class_code "u"; tss_id "TSS16204";
supercont1.272	Cufflinks	exon	1277859	1278090	.	-	.	gene_id "XLOC_011363"; transcript_id "TCONS_00022043"; exon_number "3"; oId "CUFF.9966.2"; class_code "u"; tss_id "TSS16204";
supercont1.272	Cufflinks	exon	1276768	1277785	.	-	.	gene_id "XLOC_011363"; transcript_id "TCONS_00022044"; exon_number "1"; oId "CUFF.9966.3"; class_code "u"; tss_id "TSS16204";
supercont1.272	Cufflinks	exon	1277859	1278090	.	-	.	gene_id "XLOC_011363"; transcript_id "TCONS_00022044"; exon_number "2"; oId "CUFF.9966.3"; class_code "u"; tss_id "TSS16204";
supercont1.2725	Cufflinks	exon	5	511	.	.	.	gene_id "XLOC_011379"; transcript_id "TCONS_00022062"; exon_number "1"; oId "CUFF.9972.1"; class_code "u"; tss_id "TSS16221";
supercont1.2726	Cufflinks	exon	1631	1952	.	.	.	gene_id "XLOC_011380"; transcript_id "TCONS_00022063"; exon_number "1"; oId "CUFF.9973.1"; class_code "u"; tss_id "TSS16222";
supercont1.273	Cufflinks	exon	895250	895983	.	-	.	gene_id "XLOC_011390"; transcript_id "TCONS_00022082"; exon_number "1"; oId "CUFF.9981.3"; class_code "u"; tss_id "TSS16235";
supercont1.273	Cufflinks	exon	941640	942184	.	-	.	gene_id "XLOC_011390"; transcript_id "TCONS_00022082"; exon_number "2"; oId "CUFF.9981.3"; class_code "u"; tss_id "TSS16235";
supercont1.273	Cufflinks	exon	895250	895983	.	-	.	gene_id "XLOC_011390"; transcript_id "TCONS_00022081"; exon_number "1"; oId "CUFF.9981.2"; class_code "u"; tss_id "TSS16235";
supercont1.273	Cufflinks	exon	941644	941752	.	-	.	gene_id "XLOC_011390"; transcript_id "TCONS_00022081"; exon_number "2"; oId "CUFF.9981.2"; class_code "u"; tss_id "TSS16235";
supercont1.273	Cufflinks	exon	941808	941878	.	-	.	gene_id "XLOC_011390"; transcript_id "TCONS_00022081"; exon_number "3"; oId "CUFF.9981.2"; class_code "u"; tss_id "TSS16235";
supercont1.273	Cufflinks	exon	941943	942184	.	-	.	gene_id "XLOC_011390"; transcript_id "TCONS_00022081"; exon_number "4"; oId "CUFF.9981.2"; class_code "u"; tss_id "TSS16235";
supercont1.273	Cufflinks	exon	1485547	1485701	.	-	.	gene_id "XLOC_011392"; transcript_id "TCONS_00022085"; exon_number "1"; oId "CUFF.9991.1"; class_code "u"; tss_id "TSS16237";
supercont1.273	Cufflinks	exon	1485775	1485869	.	-	.	gene_id "XLOC_011392"; transcript_id "TCONS_00022085"; exon_number "2"; oId "CUFF.9991.1"; class_code "u"; tss_id "TSS16237";
supercont1.273	Cufflinks	exon	15732	17184	.	.	.	gene_id "XLOC_011394"; transcript_id "TCONS_00022087"; exon_number "1"; oId "CUFF.9975.1"; class_code "u"; tss_id "TSS16239";
supercont1.273	Cufflinks	exon	93832	94044	.	.	.	gene_id "XLOC_011396"; transcript_id "TCONS_00022089"; exon_number "1"; oId "CUFF.9977.1"; class_code "u"; tss_id "TSS16241";
supercont1.273	Cufflinks	exon	1257608	1257921	.	.	.	gene_id "XLOC_011401"; transcript_id "TCONS_00022094"; exon_number "1"; oId "CUFF.9985.1"; class_code "u"; tss_id "TSS16246";
supercont1.274	Cufflinks	exon	948132	948437	.	-	.	gene_id "XLOC_011421"; transcript_id "TCONS_00022147"; exon_number "1"; oId "CUFF.10005.3"; class_code "u"; tss_id "TSS16285";
supercont1.274	Cufflinks	exon	949222	949474	.	-	.	gene_id "XLOC_011421"; transcript_id "TCONS_00022147"; exon_number "2"; oId "CUFF.10005.3"; class_code "u"; tss_id "TSS16285";
supercont1.274	Cufflinks	exon	1378653	1379221	.	.	.	gene_id "XLOC_011428"; transcript_id "TCONS_00022160"; exon_number "1"; oId "CUFF.10012.1"; class_code "u"; tss_id "TSS16297";
supercont1.275	Cufflinks	exon	420330	420778	.	-	.	gene_id "XLOC_011445"; transcript_id "TCONS_00022190"; exon_number "1"; oId "CUFF.10022.1"; class_code "u"; tss_id "TSS16320";
supercont1.275	Cufflinks	exon	490735	491049	.	-	.	gene_id "XLOC_011445"; transcript_id "TCONS_00022190"; exon_number "2"; oId "CUFF.10022.1"; class_code "u"; tss_id "TSS16320";
supercont1.275	Cufflinks	exon	953993	954249	.	.	.	gene_id "XLOC_011460"; transcript_id "TCONS_00022225"; exon_number "1"; oId "CUFF.10030.1"; class_code "u"; tss_id "TSS16343";
supercont1.276	Cufflinks	exon	388023	388631	.	-	.	gene_id "XLOC_011482"; transcript_id "TCONS_00022259"; exon_number "1"; oId "CUFF.10057.1"; class_code "u"; tss_id "TSS16372";
supercont1.277	Cufflinks	exon	1042998	1043075	.	+	.	gene_id "XLOC_011516"; transcript_id "TCONS_00022313"; exon_number "1"; oId "CUFF.10119.2"; class_code "u"; tss_id "TSS16419";
supercont1.277	Cufflinks	exon	1043511	1043841	.	+	.	gene_id "XLOC_011516"; transcript_id "TCONS_00022313"; exon_number "2"; oId "CUFF.10119.2"; class_code "u"; tss_id "TSS16419";
supercont1.277	Cufflinks	exon	444196	444399	.	-	.	gene_id "XLOC_011523"; transcript_id "TCONS_00022323"; exon_number "1"; oId "CUFF.10101.1"; class_code "u"; tss_id "TSS16427";
supercont1.277	Cufflinks	exon	447185	447240	.	-	.	gene_id "XLOC_011523"; transcript_id "TCONS_00022323"; exon_number "2"; oId "CUFF.10101.1"; class_code "u"; tss_id "TSS16427";
supercont1.277	Cufflinks	exon	1417276	1417699	.	-	.	gene_id "XLOC_011527"; transcript_id "TCONS_00022329"; exon_number "1"; oId "CUFF.10121.1"; class_code "u"; tss_id "TSS16433";
supercont1.277	Cufflinks	exon	1417836	1417925	.	-	.	gene_id "XLOC_011527"; transcript_id "TCONS_00022329"; exon_number "2"; oId "CUFF.10121.1"; class_code "u"; tss_id "TSS16433";
supercont1.277	Cufflinks	exon	1477413	1477458	.	-	.	gene_id "XLOC_011529"; transcript_id "TCONS_00022332"; exon_number "1"; oId "CUFF.10124.1"; class_code "u"; tss_id "TSS16436";
supercont1.277	Cufflinks	exon	1492632	1492816	.	-	.	gene_id "XLOC_011529"; transcript_id "TCONS_00022332"; exon_number "2"; oId "CUFF.10124.1"; class_code "u"; tss_id "TSS16436";
supercont1.277	Cufflinks	exon	695050	695318	.	.	.	gene_id "XLOC_011537"; transcript_id "TCONS_00022340"; exon_number "1"; oId "CUFF.10107.1"; class_code "u"; tss_id "TSS16444";
supercont1.277	Cufflinks	exon	1286319	1286545	.	.	.	gene_id "XLOC_011546"; transcript_id "TCONS_00022349"; exon_number "1"; oId "CUFF.10120.1"; class_code "u"; tss_id "TSS16453";
supercont1.277	Cufflinks	exon	1476286	1477079	.	.	.	gene_id "XLOC_011547"; transcript_id "TCONS_00022350"; exon_number "1"; oId "CUFF.10123.1"; class_code "u"; tss_id "TSS16454";
supercont1.278	Cufflinks	exon	626904	627245	.	.	.	gene_id "XLOC_011575"; transcript_id "TCONS_00022408"; exon_number "1"; oId "CUFF.10133.1"; class_code "u"; tss_id "TSS16494";
supercont1.279	Cufflinks	exon	1418062	1418349	.	-	.	gene_id "XLOC_011600"; transcript_id "TCONS_00022457"; exon_number "1"; oId "CUFF.10172.1"; class_code "u"; tss_id "TSS16533";
supercont1.279	Cufflinks	exon	1418440	1418518	.	-	.	gene_id "XLOC_011600"; transcript_id "TCONS_00022457"; exon_number "2"; oId "CUFF.10172.1"; class_code "u"; tss_id "TSS16533";
supercont1.279	Cufflinks	exon	1242510	1242842	.	.	.	gene_id "XLOC_011611"; transcript_id "TCONS_00022471"; exon_number "1"; oId "CUFF.10168.1"; class_code "u"; tss_id "TSS16547";
supercont1.279	Cufflinks	exon	1474412	1474699	.	.	.	gene_id "XLOC_011613"; transcript_id "TCONS_00022473"; exon_number "1"; oId "CUFF.10174.1"; class_code "u"; tss_id "TSS16549";
supercont1.28	Cufflinks	exon	263481	263713	.	+	.	gene_id "XLOC_011616"; transcript_id "TCONS_00022481"; exon_number "1"; oId "CUFF.10194.1"; class_code "u"; tss_id "TSS16555";
supercont1.28	Cufflinks	exon	264016	264058	.	+	.	gene_id "XLOC_011616"; transcript_id "TCONS_00022481"; exon_number "2"; oId "CUFF.10194.1"; class_code "u"; tss_id "TSS16555";
supercont1.28	Cufflinks	exon	2511393	2511411	.	+	.	gene_id "XLOC_011632"; transcript_id "TCONS_00022527"; exon_number "1"; oId "CUFF.10238.4"; class_code "u"; tss_id "TSS16584";
supercont1.28	Cufflinks	exon	2535774	2535995	.	+	.	gene_id "XLOC_011632"; transcript_id "TCONS_00022527"; exon_number "2"; oId "CUFF.10238.4"; class_code "u"; tss_id "TSS16584";
supercont1.28	Cufflinks	exon	2530443	2530461	.	+	.	gene_id "XLOC_011632"; transcript_id "TCONS_00022528"; exon_number "1"; oId "CUFF.10238.5"; class_code "u"; tss_id "TSS16585";
supercont1.28	Cufflinks	exon	2535774	2535995	.	+	.	gene_id "XLOC_011632"; transcript_id "TCONS_00022528"; exon_number "2"; oId "CUFF.10238.5"; class_code "u"; tss_id "TSS16585";
supercont1.28	Cufflinks	exon	3509717	3509852	.	+	.	gene_id "XLOC_011643"; transcript_id "TCONS_00022553"; exon_number "1"; oId "CUFF.10265.1"; class_code "u"; tss_id "TSS16606";
supercont1.28	Cufflinks	exon	3509919	3509998	.	+	.	gene_id "XLOC_011643"; transcript_id "TCONS_00022553"; exon_number "2"; oId "CUFF.10265.1"; class_code "u"; tss_id "TSS16606";
supercont1.28	Cufflinks	exon	2840757	2840976	.	-	.	gene_id "XLOC_011665"; transcript_id "TCONS_00022601"; exon_number "1"; oId "CUFF.10254.3"; class_code "u"; tss_id "TSS16640";
supercont1.28	Cufflinks	exon	2841082	2841467	.	-	.	gene_id "XLOC_011665"; transcript_id "TCONS_00022601"; exon_number "2"; oId "CUFF.10254.3"; class_code "u"; tss_id "TSS16640";
supercont1.28	Cufflinks	exon	3751271	3751324	.	-	.	gene_id "XLOC_011674"; transcript_id "TCONS_00022626"; exon_number "1"; oId "CUFF.10271.1"; class_code "u"; tss_id "TSS16659";
supercont1.28	Cufflinks	exon	3760936	3761083	.	-	.	gene_id "XLOC_011674"; transcript_id "TCONS_00022626"; exon_number "2"; oId "CUFF.10271.1"; class_code "u"; tss_id "TSS16659";
supercont1.28	Cufflinks	exon	3761570	3761629	.	-	.	gene_id "XLOC_011674"; transcript_id "TCONS_00022626"; exon_number "3"; oId "CUFF.10271.1"; class_code "u"; tss_id "TSS16659";
supercont1.28	Cufflinks	exon	1966569	1967473	.	.	.	gene_id "XLOC_011690"; transcript_id "TCONS_00022642"; exon_number "1"; oId "CUFF.10221.1"; class_code "u"; tss_id "TSS16675";
supercont1.28	Cufflinks	exon	2197683	2198010	.	.	.	gene_id "XLOC_011691"; transcript_id "TCONS_00022643"; exon_number "1"; oId "CUFF.10224.1"; class_code "u"; tss_id "TSS16676";
supercont1.28	Cufflinks	exon	2421078	2421293	.	.	.	gene_id "XLOC_011692"; transcript_id "TCONS_00022644"; exon_number "1"; oId "CUFF.10226.1"; class_code "u"; tss_id "TSS16677";
supercont1.28	Cufflinks	exon	2470054	2470316	.	.	.	gene_id "XLOC_011693"; transcript_id "TCONS_00022645"; exon_number "1"; oId "CUFF.10230.1"; class_code "u"; tss_id "TSS16678";
supercont1.28	Cufflinks	exon	2470387	2470620	.	.	.	gene_id "XLOC_011694"; transcript_id "TCONS_00022646"; exon_number "1"; oId "CUFF.10231.1"; class_code "u"; tss_id "TSS16679";
supercont1.28	Cufflinks	exon	2615758	2616090	.	.	.	gene_id "XLOC_011700"; transcript_id "TCONS_00022652"; exon_number "1"; oId "CUFF.10241.1"; class_code "u"; tss_id "TSS16685";
supercont1.280	Cufflinks	exon	153730	153952	.	.	.	gene_id "XLOC_011723"; transcript_id "TCONS_00022684"; exon_number "1"; oId "CUFF.10275.1"; class_code "u"; tss_id "TSS16713";
supercont1.2807	Cufflinks	exon	6416	8343	.	.	.	gene_id "XLOC_011738"; transcript_id "TCONS_00022699"; exon_number "1"; oId "CUFF.10296.1"; class_code "u"; tss_id "TSS16728";
supercont1.281	Cufflinks	exon	973424	973630	.	-	.	gene_id "XLOC_011747"; transcript_id "TCONS_00022716"; exon_number "1"; oId "CUFF.10313.1"; class_code "u"; tss_id "TSS16742";
supercont1.281	Cufflinks	exon	973688	973808	.	-	.	gene_id "XLOC_011747"; transcript_id "TCONS_00022716"; exon_number "2"; oId "CUFF.10313.1"; class_code "u"; tss_id "TSS16742";
supercont1.281	Cufflinks	exon	28798	29502	.	.	.	gene_id "XLOC_011749"; transcript_id "TCONS_00022718"; exon_number "1"; oId "CUFF.10297.1"; class_code "u"; tss_id "TSS16744";
supercont1.282	Cufflinks	exon	859520	859653	.	+	.	gene_id "XLOC_011764"; transcript_id "TCONS_00022733"; exon_number "1"; oId "CUFF.10324.1"; class_code "u"; tss_id "TSS16759";
supercont1.282	Cufflinks	exon	859727	859811	.	+	.	gene_id "XLOC_011764"; transcript_id "TCONS_00022733"; exon_number "2"; oId "CUFF.10324.1"; class_code "u"; tss_id "TSS16759";
supercont1.282	Cufflinks	exon	343680	343996	.	.	.	gene_id "XLOC_011767"; transcript_id "TCONS_00022737"; exon_number "1"; oId "CUFF.10321.1"; class_code "u"; tss_id "TSS16763";
supercont1.282	Cufflinks	exon	860906	861189	.	.	.	gene_id "XLOC_011769"; transcript_id "TCONS_00022739"; exon_number "1"; oId "CUFF.10325.1"; class_code "u"; tss_id "TSS16765";
supercont1.282	Cufflinks	exon	916267	916479	.	.	.	gene_id "XLOC_011770"; transcript_id "TCONS_00022740"; exon_number "1"; oId "CUFF.10326.1"; class_code "u"; tss_id "TSS16766";
supercont1.282	Cufflinks	exon	1417092	1417339	.	.	.	gene_id "XLOC_011776"; transcript_id "TCONS_00022746"; exon_number "1"; oId "CUFF.10333.1"; class_code "u"; tss_id "TSS16772";
supercont1.283	Cufflinks	exon	321305	323059	.	+	.	gene_id "XLOC_011786"; transcript_id "TCONS_00022763"; exon_number "1"; oId "CUFF.10348.1"; class_code "u"; tss_id "TSS16785";
supercont1.283	Cufflinks	exon	323317	324142	.	+	.	gene_id "XLOC_011786"; transcript_id "TCONS_00022763"; exon_number "2"; oId "CUFF.10348.1"; class_code "u"; tss_id "TSS16785";
supercont1.283	Cufflinks	exon	550991	551900	.	+	.	gene_id "XLOC_011793"; transcript_id "TCONS_00022771"; exon_number "1"; oId "CUFF.10363.1"; class_code "u"; tss_id "TSS16793";
supercont1.283	Cufflinks	exon	551972	552071	.	+	.	gene_id "XLOC_011793"; transcript_id "TCONS_00022771"; exon_number "2"; oId "CUFF.10363.1"; class_code "u"; tss_id "TSS16793";
supercont1.283	Cufflinks	exon	84456	85481	.	-	.	gene_id "XLOC_011801"; transcript_id "TCONS_00022786"; exon_number "1"; oId "CUFF.10337.1"; class_code "u"; tss_id "TSS16803";
supercont1.283	Cufflinks	exon	84459	84778	.	-	.	gene_id "XLOC_011801"; transcript_id "TCONS_00022787"; exon_number "1"; oId "CUFF.10338.1"; class_code "u"; tss_id "TSS16803";
supercont1.283	Cufflinks	exon	85234	85427	.	-	.	gene_id "XLOC_011801"; transcript_id "TCONS_00022787"; exon_number "2"; oId "CUFF.10338.1"; class_code "u"; tss_id "TSS16803";
supercont1.285	Cufflinks	exon	460456	460530	.	+	.	gene_id "XLOC_011860"; transcript_id "TCONS_00022889"; exon_number "1"; oId "CUFF.10407.1"; class_code "u"; tss_id "TSS16883";
supercont1.285	Cufflinks	exon	460600	460889	.	+	.	gene_id "XLOC_011860"; transcript_id "TCONS_00022889"; exon_number "2"; oId "CUFF.10407.1"; class_code "u"; tss_id "TSS16883";
supercont1.285	Cufflinks	exon	61914	62143	.	.	.	gene_id "XLOC_011870"; transcript_id "TCONS_00022914"; exon_number "1"; oId "CUFF.10405.1"; class_code "u"; tss_id "TSS16900";
supercont1.286	Cufflinks	exon	740961	741232	.	+	.	gene_id "XLOC_011884"; transcript_id "TCONS_00022941"; exon_number "1"; oId "CUFF.10446.1"; class_code "u"; tss_id "TSS16923";
supercont1.286	Cufflinks	exon	741304	741437	.	+	.	gene_id "XLOC_011884"; transcript_id "TCONS_00022941"; exon_number "2"; oId "CUFF.10446.1"; class_code "u"; tss_id "TSS16923";
supercont1.286	Cufflinks	exon	55418	55743	.	-	.	gene_id "XLOC_011901"; transcript_id "TCONS_00022969"; exon_number "1"; oId "CUFF.10422.1"; class_code "u"; tss_id "TSS16946";
supercont1.286	Cufflinks	exon	55804	55895	.	-	.	gene_id "XLOC_011901"; transcript_id "TCONS_00022969"; exon_number "2"; oId "CUFF.10422.1"; class_code "u"; tss_id "TSS16946";
supercont1.2864	Cufflinks	exon	5710	6261	.	.	.	gene_id "XLOC_011943"; transcript_id "TCONS_00023031"; exon_number "1"; oId "CUFF.10492.1"; class_code "u"; tss_id "TSS16996";
supercont1.287	Cufflinks	exon	1338684	1339654	.	+	.	gene_id "XLOC_011962"; transcript_id "TCONS_00023067"; exon_number "1"; oId "CUFF.10530.2"; class_code "u"; tss_id "TSS17025";
supercont1.287	Cufflinks	exon	1402583	1402624	.	+	.	gene_id "XLOC_011962"; transcript_id "TCONS_00023067"; exon_number "2"; oId "CUFF.10530.2"; class_code "u"; tss_id "TSS17025";
supercont1.287	Cufflinks	exon	521726	522008	.	.	.	gene_id "XLOC_011982"; transcript_id "TCONS_00023121"; exon_number "1"; oId "CUFF.10506.1"; class_code "u"; tss_id "TSS17058";
supercont1.287	Cufflinks	exon	1226239	1226456	.	.	.	gene_id "XLOC_011986"; transcript_id "TCONS_00023125"; exon_number "1"; oId "CUFF.10527.1"; class_code "u"; tss_id "TSS17062";
supercont1.288	Cufflinks	exon	59926	60450	.	+	.	gene_id "XLOC_011992"; transcript_id "TCONS_00023135"; exon_number "1"; oId "CUFF.10538.1"; class_code "u"; tss_id "TSS17070";
supercont1.288	Cufflinks	exon	653919	654899	.	+	.	gene_id "XLOC_011997"; transcript_id "TCONS_00023149"; exon_number "1"; oId "CUFF.10549.1"; class_code "u"; tss_id "TSS17081";
supercont1.288	Cufflinks	exon	661643	661658	.	+	.	gene_id "XLOC_011997"; transcript_id "TCONS_00023149"; exon_number "2"; oId "CUFF.10549.1"; class_code "u"; tss_id "TSS17081";
supercont1.288	Cufflinks	exon	229729	231433	.	.	.	gene_id "XLOC_012023"; transcript_id "TCONS_00023231"; exon_number "1"; oId "CUFF.10542.1"; class_code "u"; tss_id "TSS17137";
supercont1.288	Cufflinks	exon	1063562	1063911	.	.	.	gene_id "XLOC_012029"; transcript_id "TCONS_00023237"; exon_number "1"; oId "CUFF.10577.1"; class_code "u"; tss_id "TSS17143";
supercont1.288	Cufflinks	exon	1080649	1080977	.	.	.	gene_id "XLOC_012030"; transcript_id "TCONS_00023238"; exon_number "1"; oId "CUFF.10580.1"; class_code "u"; tss_id "TSS17144";
supercont1.288	Cufflinks	exon	1359253	1359505	.	.	.	gene_id "XLOC_012034"; transcript_id "TCONS_00023242"; exon_number "1"; oId "CUFF.10585.1"; class_code "u"; tss_id "TSS17148";
supercont1.2886	Cufflinks	exon	5088	6024	.	.	.	gene_id "XLOC_012035"; transcript_id "TCONS_00023243"; exon_number "1"; oId "CUFF.10587.1"; class_code "u"; tss_id "TSS17149";
supercont1.289	Cufflinks	exon	221170	221698	.	+	.	gene_id "XLOC_012039"; transcript_id "TCONS_00023261"; exon_number "1"; oId "CUFF.10595.2"; class_code "u"; tss_id "TSS17158";
supercont1.289	Cufflinks	exon	239993	241611	.	+	.	gene_id "XLOC_012039"; transcript_id "TCONS_00023261"; exon_number "2"; oId "CUFF.10595.2"; class_code "u"; tss_id "TSS17158";
supercont1.289	Cufflinks	exon	240623	240649	.	+	.	gene_id "XLOC_012039"; transcript_id "TCONS_00023262"; exon_number "1"; oId "CUFF.10595.3"; class_code "u"; tss_id "TSS17159";
supercont1.289	Cufflinks	exon	240976	241611	.	+	.	gene_id "XLOC_012039"; transcript_id "TCONS_00023262"; exon_number "2"; oId "CUFF.10595.3"; class_code "u"; tss_id "TSS17159";
supercont1.289	Cufflinks	exon	204408	204624	.	.	.	gene_id "XLOC_012052"; transcript_id "TCONS_00023283"; exon_number "1"; oId "CUFF.10594.1"; class_code "u"; tss_id "TSS17176";
supercont1.2892	Cufflinks	exon	7199	7430	.	.	.	gene_id "XLOC_012060"; transcript_id "TCONS_00023291"; exon_number "1"; oId "CUFF.10606.1"; class_code "u"; tss_id "TSS17184";
supercont1.29	Cufflinks	exon	2251160	2252513	.	+	.	gene_id "XLOC_012073"; transcript_id "TCONS_00023316"; exon_number "1"; oId "CUFF.10640.1"; class_code "u"; tss_id "TSS17205";
supercont1.29	Cufflinks	exon	2251171	2251219	.	+	.	gene_id "XLOC_012073"; transcript_id "TCONS_00023317"; exon_number "1"; oId "CUFF.10641.1"; class_code "u"; tss_id "TSS17205";
supercont1.29	Cufflinks	exon	2251935	2252412	.	+	.	gene_id "XLOC_012073"; transcript_id "TCONS_00023317"; exon_number "2"; oId "CUFF.10641.1"; class_code "u"; tss_id "TSS17205";
supercont1.29	Cufflinks	exon	2296899	2296920	.	+	.	gene_id "XLOC_012073"; transcript_id "TCONS_00023317"; exon_number "3"; oId "CUFF.10641.1"; class_code "u"; tss_id "TSS17205";
supercont1.29	Cufflinks	exon	2630804	2631074	.	+	.	gene_id "XLOC_012076"; transcript_id "TCONS_00023320"; exon_number "1"; oId "CUFF.10649.1"; class_code "u"; tss_id "TSS17208";
supercont1.29	Cufflinks	exon	2631496	2631750	.	+	.	gene_id "XLOC_012076"; transcript_id "TCONS_00023320"; exon_number "2"; oId "CUFF.10649.1"; class_code "u"; tss_id "TSS17208";
supercont1.29	Cufflinks	exon	815490	816038	.	-	.	gene_id "XLOC_012098"; transcript_id "TCONS_00023371"; exon_number "1"; oId "CUFF.10625.1"; class_code "u"; tss_id "TSS17245";
supercont1.29	Cufflinks	exon	1701080	1701349	.	-	.	gene_id "XLOC_012104"; transcript_id "TCONS_00023382"; exon_number "1"; oId "CUFF.10634.2"; class_code "u"; tss_id "TSS17252";
supercont1.29	Cufflinks	exon	1715133	1715294	.	-	.	gene_id "XLOC_012104"; transcript_id "TCONS_00023382"; exon_number "2"; oId "CUFF.10634.2"; class_code "u"; tss_id "TSS17252";
supercont1.29	Cufflinks	exon	1715358	1715554	.	-	.	gene_id "XLOC_012104"; transcript_id "TCONS_00023382"; exon_number "3"; oId "CUFF.10634.2"; class_code "u"; tss_id "TSS17252";
supercont1.29	Cufflinks	exon	526408	526637	.	.	.	gene_id "XLOC_012116"; transcript_id "TCONS_00023404"; exon_number "1"; oId "CUFF.10617.1"; class_code "u"; tss_id "TSS17271";
supercont1.29	Cufflinks	exon	581155	581420	.	.	.	gene_id "XLOC_012117"; transcript_id "TCONS_00023405"; exon_number "1"; oId "CUFF.10618.1"; class_code "u"; tss_id "TSS17272";
supercont1.29	Cufflinks	exon	1814740	1814980	.	.	.	gene_id "XLOC_012120"; transcript_id "TCONS_00023408"; exon_number "1"; oId "CUFF.10636.1"; class_code "u"; tss_id "TSS17275";
supercont1.29	Cufflinks	exon	1838375	1838597	.	.	.	gene_id "XLOC_012121"; transcript_id "TCONS_00023409"; exon_number "1"; oId "CUFF.10637.1"; class_code "u"; tss_id "TSS17276";
supercont1.29	Cufflinks	exon	3299445	3299845	.	.	.	gene_id "XLOC_012134"; transcript_id "TCONS_00023422"; exon_number "1"; oId "CUFF.10663.1"; class_code "u"; tss_id "TSS17289";
supercont1.29	Cufflinks	exon	3424852	3425362	.	.	.	gene_id "XLOC_012135"; transcript_id "TCONS_00023423"; exon_number "1"; oId "CUFF.10666.1"; class_code "u"; tss_id "TSS17290";
supercont1.291	Cufflinks	exon	746902	747982	.	-	.	gene_id "XLOC_012181"; transcript_id "TCONS_00023516"; exon_number "1"; oId "CUFF.10695.2"; class_code "u"; tss_id "TSS17361";
supercont1.291	Cufflinks	exon	755097	755653	.	-	.	gene_id "XLOC_012181"; transcript_id "TCONS_00023516"; exon_number "2"; oId "CUFF.10695.2"; class_code "u"; tss_id "TSS17361";
supercont1.291	Cufflinks	exon	1306107	1308444	.	.	.	gene_id "XLOC_012196"; transcript_id "TCONS_00023555"; exon_number "1"; oId "CUFF.10712.1"; class_code "u"; tss_id "TSS17390";
supercont1.292	Cufflinks	exon	25449	25687	.	.	.	gene_id "XLOC_012222"; transcript_id "TCONS_00023646"; exon_number "1"; oId "CUFF.10719.1"; class_code "u"; tss_id "TSS17452";
supercont1.292	Cufflinks	exon	429724	430749	.	.	.	gene_id "XLOC_012223"; transcript_id "TCONS_00023647"; exon_number "1"; oId "CUFF.10724.1"; class_code "u"; tss_id "TSS17453";
supercont1.292	Cufflinks	exon	893639	893932	.	.	.	gene_id "XLOC_012225"; transcript_id "TCONS_00023649"; exon_number "1"; oId "CUFF.10746.1"; class_code "u"; tss_id "TSS17455";
supercont1.293	Cufflinks	exon	143572	143586	.	+	.	gene_id "XLOC_012232"; transcript_id "TCONS_00023660"; exon_number "1"; oId "CUFF.10764.2"; class_code "u"; tss_id "TSS17464";
supercont1.293	Cufflinks	exon	143651	143958	.	+	.	gene_id "XLOC_012232"; transcript_id "TCONS_00023660"; exon_number "2"; oId "CUFF.10764.2"; class_code "u"; tss_id "TSS17464";
supercont1.293	Cufflinks	exon	144023	144108	.	+	.	gene_id "XLOC_012232"; transcript_id "TCONS_00023660"; exon_number "3"; oId "CUFF.10764.2"; class_code "u"; tss_id "TSS17464";
supercont1.293	Cufflinks	exon	541286	541603	.	+	.	gene_id "XLOC_012234"; transcript_id "TCONS_00023663"; exon_number "1"; oId "CUFF.10780.1"; class_code "u"; tss_id "TSS17467";
supercont1.293	Cufflinks	exon	111909	112663	.	.	.	gene_id "XLOC_012261"; transcript_id "TCONS_00023738"; exon_number "1"; oId "CUFF.10761.1"; class_code "u"; tss_id "TSS17517";
supercont1.293	Cufflinks	exon	540857	541225	.	.	.	gene_id "XLOC_012274"; transcript_id "TCONS_00023751"; exon_number "1"; oId "CUFF.10779.1"; class_code "u"; tss_id "TSS17530";
supercont1.294	Cufflinks	exon	1363513	1363732	.	.	.	gene_id "XLOC_012299"; transcript_id "TCONS_00023784"; exon_number "1"; oId "CUFF.10820.1"; class_code "u"; tss_id "TSS17559";
supercont1.295	Cufflinks	exon	18709	19267	.	.	.	gene_id "XLOC_012314"; transcript_id "TCONS_00023818"; exon_number "1"; oId "CUFF.10822.1"; class_code "u"; tss_id "TSS17588";
supercont1.296	Cufflinks	exon	938709	938718	.	-	.	gene_id "XLOC_012324"; transcript_id "TCONS_00023847"; exon_number "1"; oId "CUFF.10847.5"; class_code "u"; tss_id "TSS17606";
supercont1.296	Cufflinks	exon	942243	942644	.	-	.	gene_id "XLOC_012324"; transcript_id "TCONS_00023847"; exon_number "2"; oId "CUFF.10847.5"; class_code "u"; tss_id "TSS17606";
supercont1.296	Cufflinks	exon	42001	42599	.	.	.	gene_id "XLOC_012326"; transcript_id "TCONS_00023849"; exon_number "1"; oId "CUFF.10842.1"; class_code "u"; tss_id "TSS17611";
supercont1.296	Cufflinks	exon	1036820	1037053	.	.	.	gene_id "XLOC_012327"; transcript_id "TCONS_00023850"; exon_number "1"; oId "CUFF.10848.1"; class_code "u"; tss_id "TSS17612";
supercont1.296	Cufflinks	exon	1065703	1066447	.	.	.	gene_id "XLOC_012328"; transcript_id "TCONS_00023851"; exon_number "1"; oId "CUFF.10849.1"; class_code "u"; tss_id "TSS17613";
supercont1.297	Cufflinks	exon	1263566	1263921	.	+	.	gene_id "XLOC_012338"; transcript_id "TCONS_00023873"; exon_number "1"; oId "CUFF.10866.1"; class_code "u"; tss_id "TSS17629";
supercont1.297	Cufflinks	exon	1194003	1195275	.	.	.	gene_id "XLOC_012355"; transcript_id "TCONS_00023905"; exon_number "1"; oId "CUFF.10865.1"; class_code "u"; tss_id "TSS17649";
supercont1.298	Cufflinks	exon	14803	14998	.	+	.	gene_id "XLOC_012361"; transcript_id "TCONS_00023911"; exon_number "1"; oId "CUFF.10876.1"; class_code "u"; tss_id "TSS17655";
supercont1.298	Cufflinks	exon	15198	15443	.	+	.	gene_id "XLOC_012361"; transcript_id "TCONS_00023911"; exon_number "2"; oId "CUFF.10876.1"; class_code "u"; tss_id "TSS17655";
supercont1.298	Cufflinks	exon	26057	26142	.	-	.	gene_id "XLOC_012381"; transcript_id "TCONS_00023936"; exon_number "1"; oId "CUFF.10879.1"; class_code "u"; tss_id "TSS17680";
supercont1.298	Cufflinks	exon	26896	27124	.	-	.	gene_id "XLOC_012381"; transcript_id "TCONS_00023936"; exon_number "2"; oId "CUFF.10879.1"; class_code "u"; tss_id "TSS17680";
supercont1.298	Cufflinks	exon	1192033	1193595	.	.	.	gene_id "XLOC_012394"; transcript_id "TCONS_00023953"; exon_number "1"; oId "CUFF.10889.1"; class_code "u"; tss_id "TSS17697";
supercont1.299	Cufflinks	exon	675268	675608	.	+	.	gene_id "XLOC_012405"; transcript_id "TCONS_00023987"; exon_number "1"; oId "CUFF.10919.1"; class_code "u"; tss_id "TSS17717";
supercont1.299	Cufflinks	exon	675672	676246	.	+	.	gene_id "XLOC_012405"; transcript_id "TCONS_00023987"; exon_number "2"; oId "CUFF.10919.1"; class_code "u"; tss_id "TSS17717";
supercont1.299	Cufflinks	exon	339391	339450	.	-	.	gene_id "XLOC_012417"; transcript_id "TCONS_00024013"; exon_number "1"; oId "CUFF.10911.1"; class_code "u"; tss_id "TSS17735";
supercont1.299	Cufflinks	exon	340073	340230	.	-	.	gene_id "XLOC_012417"; transcript_id "TCONS_00024013"; exon_number "2"; oId "CUFF.10911.1"; class_code "u"; tss_id "TSS17735";
supercont1.3	Cufflinks	exon	1294362	1295614	.	+	.	gene_id "XLOC_012444"; transcript_id "TCONS_00024074"; exon_number "1"; oId "CUFF.10964.1"; class_code "u"; tss_id "TSS17775";
supercont1.3	Cufflinks	exon	5074748	5074878	.	+	.	gene_id "XLOC_012466"; transcript_id "TCONS_00024112"; exon_number "1"; oId "CUFF.11036.1"; class_code "u"; tss_id "TSS17806";
supercont1.3	Cufflinks	exon	5074990	5075186	.	+	.	gene_id "XLOC_012466"; transcript_id "TCONS_00024112"; exon_number "2"; oId "CUFF.11036.1"; class_code "u"; tss_id "TSS17806";
supercont1.3	Cufflinks	exon	3987078	3987436	.	-	.	gene_id "XLOC_012494"; transcript_id "TCONS_00024188"; exon_number "1"; oId "CUFF.11013.1"; class_code "u"; tss_id "TSS17855";
supercont1.3	Cufflinks	exon	852509	852725	.	.	.	gene_id "XLOC_012511"; transcript_id "TCONS_00024243"; exon_number "1"; oId "CUFF.10946.1"; class_code "u"; tss_id "TSS17894";
supercont1.3	Cufflinks	exon	1065069	1065337	.	.	.	gene_id "XLOC_012516"; transcript_id "TCONS_00024248"; exon_number "1"; oId "CUFF.10952.1"; class_code "u"; tss_id "TSS17899";
supercont1.3	Cufflinks	exon	1896149	1899513	.	.	.	gene_id "XLOC_012519"; transcript_id "TCONS_00024251"; exon_number "1"; oId "CUFF.10978.1"; class_code "u"; tss_id "TSS17902";
supercont1.3	Cufflinks	exon	2018634	2018845	.	.	.	gene_id "XLOC_012520"; transcript_id "TCONS_00024252"; exon_number "1"; oId "CUFF.10982.1"; class_code "u"; tss_id "TSS17903";
supercont1.3	Cufflinks	exon	2087023	2087421	.	.	.	gene_id "XLOC_012521"; transcript_id "TCONS_00024253"; exon_number "1"; oId "CUFF.10985.1"; class_code "u"; tss_id "TSS17904";
supercont1.3	Cufflinks	exon	2094309	2094596	.	.	.	gene_id "XLOC_012523"; transcript_id "TCONS_00024255"; exon_number "1"; oId "CUFF.10987.1"; class_code "u"; tss_id "TSS17906";
supercont1.3	Cufflinks	exon	3322854	3323116	.	.	.	gene_id "XLOC_012527"; transcript_id "TCONS_00024259"; exon_number "1"; oId "CUFF.10993.1"; class_code "u"; tss_id "TSS17910";
supercont1.3	Cufflinks	exon	4480641	4480982	.	.	.	gene_id "XLOC_012537"; transcript_id "TCONS_00024269"; exon_number "1"; oId "CUFF.11015.1"; class_code "u"; tss_id "TSS17920";
supercont1.3	Cufflinks	exon	4610832	4611122	.	.	.	gene_id "XLOC_012538"; transcript_id "TCONS_00024270"; exon_number "1"; oId "CUFF.11020.1"; class_code "u"; tss_id "TSS17921";
supercont1.30	Cufflinks	exon	3173830	3175411	.	-	.	gene_id "XLOC_012585"; transcript_id "TCONS_00024362"; exon_number "1"; oId "CUFF.11101.1"; class_code "u"; tss_id "TSS17990";
supercont1.30	Cufflinks	exon	3362899	3363457	.	-	.	gene_id "XLOC_012586"; transcript_id "TCONS_00024363"; exon_number "1"; oId "CUFF.11102.1"; class_code "u"; tss_id "TSS17991";
supercont1.30	Cufflinks	exon	626870	627155	.	.	.	gene_id "XLOC_012597"; transcript_id "TCONS_00024375"; exon_number "1"; oId "CUFF.11057.1"; class_code "u"; tss_id "TSS18002";
supercont1.30	Cufflinks	exon	1683648	1683873	.	.	.	gene_id "XLOC_012607"; transcript_id "TCONS_00024387"; exon_number "1"; oId "CUFF.11073.1"; class_code "u"; tss_id "TSS18014";
supercont1.30	Cufflinks	exon	1702887	1703250	.	.	.	gene_id "XLOC_012608"; transcript_id "TCONS_00024388"; exon_number "1"; oId "CUFF.11074.1"; class_code "u"; tss_id "TSS18015";
supercont1.30	Cufflinks	exon	1720627	1720860	.	.	.	gene_id "XLOC_012609"; transcript_id "TCONS_00024389"; exon_number "1"; oId "CUFF.11075.1"; class_code "u"; tss_id "TSS18016";
supercont1.30	Cufflinks	exon	2143983	2144238	.	.	.	gene_id "XLOC_012613"; transcript_id "TCONS_00024393"; exon_number "1"; oId "CUFF.11079.1"; class_code "u"; tss_id "TSS18020";
supercont1.30	Cufflinks	exon	2360897	2361105	.	.	.	gene_id "XLOC_012614"; transcript_id "TCONS_00024394"; exon_number "1"; oId "CUFF.11080.1"; class_code "u"; tss_id "TSS18021";
supercont1.300	Cufflinks	exon	40188	40273	.	+	.	gene_id "XLOC_012627"; transcript_id "TCONS_00024407"; exon_number "1"; oId "CUFF.11116.1"; class_code "u"; tss_id "TSS18034";
supercont1.300	Cufflinks	exon	40334	40614	.	+	.	gene_id "XLOC_012627"; transcript_id "TCONS_00024407"; exon_number "2"; oId "CUFF.11116.1"; class_code "u"; tss_id "TSS18034";
supercont1.300	Cufflinks	exon	983561	983777	.	+	.	gene_id "XLOC_012632"; transcript_id "TCONS_00024427"; exon_number "1"; oId "CUFF.11135.1"; class_code "u"; tss_id "TSS18047";
supercont1.300	Cufflinks	exon	983840	983981	.	+	.	gene_id "XLOC_012632"; transcript_id "TCONS_00024427"; exon_number "2"; oId "CUFF.11135.1"; class_code "u"; tss_id "TSS18047";
supercont1.300	Cufflinks	exon	1220644	1221142	.	-	.	gene_id "XLOC_012650"; transcript_id "TCONS_00024470"; exon_number "1"; oId "CUFF.11144.1"; class_code "u"; tss_id "TSS18076";
supercont1.300	Cufflinks	exon	40675	40984	.	.	.	gene_id "XLOC_012654"; transcript_id "TCONS_00024479"; exon_number "1"; oId "CUFF.11117.1"; class_code "u"; tss_id "TSS18083";
supercont1.300	Cufflinks	exon	737893	738115	.	.	.	gene_id "XLOC_012656"; transcript_id "TCONS_00024481"; exon_number "1"; oId "CUFF.11126.1"; class_code "u"; tss_id "TSS18085";
supercont1.300	Cufflinks	exon	740445	741048	.	.	.	gene_id "XLOC_012657"; transcript_id "TCONS_00024482"; exon_number "1"; oId "CUFF.11127.1"; class_code "u"; tss_id "TSS18086";
supercont1.301	Cufflinks	exon	815926	816149	.	+	.	gene_id "XLOC_012674"; transcript_id "TCONS_00024506"; exon_number "1"; oId "CUFF.11175.2"; class_code "u"; tss_id "TSS18108";
supercont1.301	Cufflinks	exon	816223	816476	.	+	.	gene_id "XLOC_012674"; transcript_id "TCONS_00024506"; exon_number "2"; oId "CUFF.11175.2"; class_code "u"; tss_id "TSS18108";
supercont1.301	Cufflinks	exon	1151254	1151261	.	-	.	gene_id "XLOC_012694"; transcript_id "TCONS_00024561"; exon_number "1"; oId "CUFF.11184.12"; class_code "u"; tss_id "TSS18150";
supercont1.301	Cufflinks	exon	1151642	1152119	.	-	.	gene_id "XLOC_012694"; transcript_id "TCONS_00024561"; exon_number "2"; oId "CUFF.11184.12"; class_code "u"; tss_id "TSS18150";
supercont1.301	Cufflinks	exon	98924	99217	.	.	.	gene_id "XLOC_012695"; transcript_id "TCONS_00024562"; exon_number "1"; oId "CUFF.11157.1"; class_code "u"; tss_id "TSS18152";
supercont1.301	Cufflinks	exon	677304	678167	.	.	.	gene_id "XLOC_012698"; transcript_id "TCONS_00024565"; exon_number "1"; oId "CUFF.11168.1"; class_code "u"; tss_id "TSS18155";
supercont1.301	Cufflinks	exon	896671	896874	.	.	.	gene_id "XLOC_012701"; transcript_id "TCONS_00024568"; exon_number "1"; oId "CUFF.11179.1"; class_code "u"; tss_id "TSS18158";
supercont1.3010	Cufflinks	exon	1546	1894	.	.	.	gene_id "XLOC_012703"; transcript_id "TCONS_00024570"; exon_number "1"; oId "CUFF.11189.1"; class_code "u"; tss_id "TSS18160";
supercont1.3011	Cufflinks	exon	4069	4331	.	.	.	gene_id "XLOC_012704"; transcript_id "TCONS_00024571"; exon_number "1"; oId "CUFF.11190.1"; class_code "u"; tss_id "TSS18161";
supercont1.302	Cufflinks	exon	701317	701332	.	+	.	gene_id "XLOC_012716"; transcript_id "TCONS_00024591"; exon_number "1"; oId "CUFF.11218.1"; class_code "u"; tss_id "TSS18178";
supercont1.302	Cufflinks	exon	701795	701901	.	+	.	gene_id "XLOC_012716"; transcript_id "TCONS_00024591"; exon_number "2"; oId "CUFF.11218.1"; class_code "u"; tss_id "TSS18178";
supercont1.302	Cufflinks	exon	701973	702097	.	+	.	gene_id "XLOC_012716"; transcript_id "TCONS_00024591"; exon_number "3"; oId "CUFF.11218.1"; class_code "u"; tss_id "TSS18178";
supercont1.302	Cufflinks	exon	345690	345898	.	.	.	gene_id "XLOC_012732"; transcript_id "TCONS_00024621"; exon_number "1"; oId "CUFF.11205.1"; class_code "u"; tss_id "TSS18203";
supercont1.303	Cufflinks	exon	119634	119824	.	+	.	gene_id "XLOC_012747"; transcript_id "TCONS_00024637"; exon_number "1"; oId "CUFF.11231.2"; class_code "u"; tss_id "TSS18218";
supercont1.303	Cufflinks	exon	122942	123347	.	+	.	gene_id "XLOC_012747"; transcript_id "TCONS_00024637"; exon_number "2"; oId "CUFF.11231.2"; class_code "u"; tss_id "TSS18218";
supercont1.303	Cufflinks	exon	119634	119839	.	+	.	gene_id "XLOC_012747"; transcript_id "TCONS_00024636"; exon_number "1"; oId "CUFF.11231.1"; class_code "u"; tss_id "TSS18218";
supercont1.303	Cufflinks	exon	122942	123347	.	+	.	gene_id "XLOC_012747"; transcript_id "TCONS_00024636"; exon_number "2"; oId "CUFF.11231.1"; class_code "u"; tss_id "TSS18218";
supercont1.303	Cufflinks	exon	120116	120162	.	+	.	gene_id "XLOC_012747"; transcript_id "TCONS_00024638"; exon_number "1"; oId "CUFF.11231.3"; class_code "u"; tss_id "TSS18219";
supercont1.303	Cufflinks	exon	122942	123347	.	+	.	gene_id "XLOC_012747"; transcript_id "TCONS_00024638"; exon_number "2"; oId "CUFF.11231.3"; class_code "u"; tss_id "TSS18219";
supercont1.303	Cufflinks	exon	687768	688038	.	.	.	gene_id "XLOC_012789"; transcript_id "TCONS_00024696"; exon_number "1"; oId "CUFF.11242.1"; class_code "u"; tss_id "TSS18274";
supercont1.303	Cufflinks	exon	688107	688342	.	.	.	gene_id "XLOC_012790"; transcript_id "TCONS_00024697"; exon_number "1"; oId "CUFF.11243.1"; class_code "u"; tss_id "TSS18275";
supercont1.303	Cufflinks	exon	922194	922412	.	.	.	gene_id "XLOC_012793"; transcript_id "TCONS_00024700"; exon_number "1"; oId "CUFF.11246.1"; class_code "u"; tss_id "TSS18278";
supercont1.304	Cufflinks	exon	1341128	1341169	.	+	.	gene_id "XLOC_012824"; transcript_id "TCONS_00024770"; exon_number "1"; oId "CUFF.11288.3"; class_code "u"; tss_id "TSS18332";
supercont1.304	Cufflinks	exon	1342688	1342950	.	+	.	gene_id "XLOC_012824"; transcript_id "TCONS_00024770"; exon_number "2"; oId "CUFF.11288.3"; class_code "u"; tss_id "TSS18332";
supercont1.304	Cufflinks	exon	1341128	1341169	.	+	.	gene_id "XLOC_012824"; transcript_id "TCONS_00024769"; exon_number "1"; oId "CUFF.11288.2"; class_code "u"; tss_id "TSS18332";
supercont1.304	Cufflinks	exon	1342737	1342950	.	+	.	gene_id "XLOC_012824"; transcript_id "TCONS_00024769"; exon_number "2"; oId "CUFF.11288.2"; class_code "u"; tss_id "TSS18332";
supercont1.304	Cufflinks	exon	1341128	1341218	.	+	.	gene_id "XLOC_012824"; transcript_id "TCONS_00024768"; exon_number "1"; oId "CUFF.11288.1"; class_code "u"; tss_id "TSS18332";
supercont1.304	Cufflinks	exon	1342688	1342950	.	+	.	gene_id "XLOC_012824"; transcript_id "TCONS_00024768"; exon_number "2"; oId "CUFF.11288.1"; class_code "u"; tss_id "TSS18332";
supercont1.307	Cufflinks	exon	118361	118881	.	+	.	gene_id "XLOC_012913"; transcript_id "TCONS_00024935"; exon_number "1"; oId "CUFF.11325.1"; class_code "u"; tss_id "TSS18453";
supercont1.307	Cufflinks	exon	658906	659509	.	.	.	gene_id "XLOC_012931"; transcript_id "TCONS_00024991"; exon_number "1"; oId "CUFF.11337.1"; class_code "u"; tss_id "TSS18485";
supercont1.307	Cufflinks	exon	895929	896336	.	.	.	gene_id "XLOC_012935"; transcript_id "TCONS_00024995"; exon_number "1"; oId "CUFF.11341.1"; class_code "u"; tss_id "TSS18489";
supercont1.308	Cufflinks	exon	121148	121359	.	.	.	gene_id "XLOC_012942"; transcript_id "TCONS_00025006"; exon_number "1"; oId "CUFF.11347.1"; class_code "u"; tss_id "TSS18499";
supercont1.308	Cufflinks	exon	132010	132268	.	.	.	gene_id "XLOC_012943"; transcript_id "TCONS_00025007"; exon_number "1"; oId "CUFF.11348.1"; class_code "u"; tss_id "TSS18500";
supercont1.309	Cufflinks	exon	35856	35924	.	+	.	gene_id "XLOC_012949"; transcript_id "TCONS_00025013"; exon_number "1"; oId "CUFF.11354.1"; class_code "u"; tss_id "TSS18506";
supercont1.309	Cufflinks	exon	36006	36493	.	+	.	gene_id "XLOC_012949"; transcript_id "TCONS_00025013"; exon_number "2"; oId "CUFF.11354.1"; class_code "u"; tss_id "TSS18506";
supercont1.309	Cufflinks	exon	415785	416145	.	+	.	gene_id "XLOC_012953"; transcript_id "TCONS_00025018"; exon_number "1"; oId "CUFF.11364.1"; class_code "u"; tss_id "TSS18510";
supercont1.309	Cufflinks	exon	416223	416383	.	+	.	gene_id "XLOC_012953"; transcript_id "TCONS_00025018"; exon_number "2"; oId "CUFF.11364.1"; class_code "u"; tss_id "TSS18510";
supercont1.309	Cufflinks	exon	502397	502604	.	.	.	gene_id "XLOC_012973"; transcript_id "TCONS_00025057"; exon_number "1"; oId "CUFF.11368.1"; class_code "u"; tss_id "TSS18540";
supercont1.309	Cufflinks	exon	598434	599447	.	.	.	gene_id "XLOC_012974"; transcript_id "TCONS_00025058"; exon_number "1"; oId "CUFF.11371.1"; class_code "u"; tss_id "TSS18541";
supercont1.309	Cufflinks	exon	607717	607921	.	.	.	gene_id "XLOC_012978"; transcript_id "TCONS_00025062"; exon_number "1"; oId "CUFF.11375.1"; class_code "u"; tss_id "TSS18545";
supercont1.309	Cufflinks	exon	688156	688399	.	.	.	gene_id "XLOC_012984"; transcript_id "TCONS_00025068"; exon_number "1"; oId "CUFF.11387.1"; class_code "u"; tss_id "TSS18551";
supercont1.309	Cufflinks	exon	992827	994156	.	.	.	gene_id "XLOC_012989"; transcript_id "TCONS_00025073"; exon_number "1"; oId "CUFF.11395.1"; class_code "u"; tss_id "TSS18556";
supercont1.3096	Cufflinks	exon	5305	5562	.	.	.	gene_id "XLOC_012993"; transcript_id "TCONS_00025077"; exon_number "1"; oId "CUFF.11399.1"; class_code "u"; tss_id "TSS18560";
supercont1.31	Cufflinks	exon	667236	667315	.	+	.	gene_id "XLOC_013003"; transcript_id "TCONS_00025107"; exon_number "1"; oId "CUFF.11419.1"; class_code "u"; tss_id "TSS18580";
supercont1.31	Cufflinks	exon	667406	667514	.	+	.	gene_id "XLOC_013003"; transcript_id "TCONS_00025107"; exon_number "2"; oId "CUFF.11419.1"; class_code "u"; tss_id "TSS18580";
supercont1.31	Cufflinks	exon	675960	676605	.	+	.	gene_id "XLOC_013003"; transcript_id "TCONS_00025107"; exon_number "3"; oId "CUFF.11419.1"; class_code "u"; tss_id "TSS18580";
supercont1.31	Cufflinks	exon	1065085	1065885	.	-	.	gene_id "XLOC_013028"; transcript_id "TCONS_00025190"; exon_number "1"; oId "CUFF.11431.1"; class_code "u"; tss_id "TSS18623";
supercont1.31	Cufflinks	exon	3446794	3447295	.	-	.	gene_id "XLOC_013034"; transcript_id "TCONS_00025207"; exon_number "1"; oId "CUFF.11454.1"; class_code "u"; tss_id "TSS18640";
supercont1.31	Cufflinks	exon	3447397	3447518	.	-	.	gene_id "XLOC_013034"; transcript_id "TCONS_00025207"; exon_number "2"; oId "CUFF.11454.1"; class_code "u"; tss_id "TSS18640";
supercont1.31	Cufflinks	exon	616267	616548	.	.	.	gene_id "XLOC_013037"; transcript_id "TCONS_00025210"; exon_number "1"; oId "CUFF.11417.1"; class_code "u"; tss_id "TSS18643";
supercont1.31	Cufflinks	exon	897363	900008	.	.	.	gene_id "XLOC_013038"; transcript_id "TCONS_00025211"; exon_number "1"; oId "CUFF.11424.1"; class_code "u"; tss_id "TSS18644";
supercont1.31	Cufflinks	exon	991004	992337	.	.	.	gene_id "XLOC_013039"; transcript_id "TCONS_00025212"; exon_number "1"; oId "CUFF.11426.1"; class_code "u"; tss_id "TSS18645";
supercont1.310	Cufflinks	exon	1470762	1472521	.	+	.	gene_id "XLOC_013068"; transcript_id "TCONS_00025253"; exon_number "1"; oId "CUFF.11484.1"; class_code "u"; tss_id "TSS18683";
supercont1.310	Cufflinks	exon	459304	459770	.	.	.	gene_id "XLOC_013079"; transcript_id "TCONS_00025287"; exon_number "1"; oId "CUFF.11457.1"; class_code "u"; tss_id "TSS18705";
supercont1.310	Cufflinks	exon	716461	716700	.	.	.	gene_id "XLOC_013080"; transcript_id "TCONS_00025288"; exon_number "1"; oId "CUFF.11463.1"; class_code "u"; tss_id "TSS18706";
supercont1.310	Cufflinks	exon	1401526	1401827	.	.	.	gene_id "XLOC_013088"; transcript_id "TCONS_00025296"; exon_number "1"; oId "CUFF.11482.1"; class_code "u"; tss_id "TSS18714";
supercont1.310	Cufflinks	exon	1405300	1405837	.	.	.	gene_id "XLOC_013089"; transcript_id "TCONS_00025297"; exon_number "1"; oId "CUFF.11483.1"; class_code "u"; tss_id "TSS18715";
supercont1.311	Cufflinks	exon	1096884	1097627	.	+	.	gene_id "XLOC_013098"; transcript_id "TCONS_00025319"; exon_number "1"; oId "CUFF.11505.6"; class_code "u"; tss_id "TSS18732";
supercont1.311	Cufflinks	exon	1097705	1097970	.	+	.	gene_id "XLOC_013098"; transcript_id "TCONS_00025319"; exon_number "2"; oId "CUFF.11505.6"; class_code "u"; tss_id "TSS18732";
supercont1.311	Cufflinks	exon	96699	96773	.	-	.	gene_id "XLOC_013103"; transcript_id "TCONS_00025323"; exon_number "1"; oId "CUFF.11487.1"; class_code "u"; tss_id "TSS18738";
supercont1.311	Cufflinks	exon	230865	231739	.	-	.	gene_id "XLOC_013103"; transcript_id "TCONS_00025323"; exon_number "2"; oId "CUFF.11487.1"; class_code "u"; tss_id "TSS18738";
supercont1.312	Cufflinks	exon	1117316	1117621	.	-	.	gene_id "XLOC_013129"; transcript_id "TCONS_00025374"; exon_number "1"; oId "CUFF.11527.1"; class_code "u"; tss_id "TSS18771";
supercont1.312	Cufflinks	exon	1249723	1250110	.	-	.	gene_id "XLOC_013129"; transcript_id "TCONS_00025374"; exon_number "2"; oId "CUFF.11527.1"; class_code "u"; tss_id "TSS18771";
supercont1.312	Cufflinks	exon	1265878	1266337	.	-	.	gene_id "XLOC_013129"; transcript_id "TCONS_00025374"; exon_number "3"; oId "CUFF.11527.1"; class_code "u"; tss_id "TSS18771";
supercont1.312	Cufflinks	exon	1023531	1023868	.	.	.	gene_id "XLOC_013139"; transcript_id "TCONS_00025393"; exon_number "1"; oId "CUFF.11522.1"; class_code "u"; tss_id "TSS18782";
supercont1.312	Cufflinks	exon	1089663	1089879	.	.	.	gene_id "XLOC_013140"; transcript_id "TCONS_00025394"; exon_number "1"; oId "CUFF.11523.1"; class_code "u"; tss_id "TSS18783";
supercont1.313	Cufflinks	exon	423487	423837	.	.	.	gene_id "XLOC_013169"; transcript_id "TCONS_00025442"; exon_number "1"; oId "CUFF.11545.1"; class_code "u"; tss_id "TSS18824";
supercont1.313	Cufflinks	exon	478235	478523	.	.	.	gene_id "XLOC_013170"; transcript_id "TCONS_00025443"; exon_number "1"; oId "CUFF.11547.1"; class_code "u"; tss_id "TSS18825";
supercont1.313	Cufflinks	exon	672685	673315	.	.	.	gene_id "XLOC_013172"; transcript_id "TCONS_00025445"; exon_number "1"; oId "CUFF.11549.1"; class_code "u"; tss_id "TSS18827";
supercont1.313	Cufflinks	exon	794394	794626	.	.	.	gene_id "XLOC_013173"; transcript_id "TCONS_00025446"; exon_number "1"; oId "CUFF.11551.1"; class_code "u"; tss_id "TSS18828";
supercont1.314	Cufflinks	exon	74910	75396	.	.	.	gene_id "XLOC_013191"; transcript_id "TCONS_00025492"; exon_number "1"; oId "CUFF.11564.1"; class_code "u"; tss_id "TSS18857";
supercont1.314	Cufflinks	exon	285501	285718	.	.	.	gene_id "XLOC_013192"; transcript_id "TCONS_00025493"; exon_number "1"; oId "CUFF.11566.1"; class_code "u"; tss_id "TSS18858";
supercont1.314	Cufflinks	exon	662455	662711	.	.	.	gene_id "XLOC_013193"; transcript_id "TCONS_00025494"; exon_number "1"; oId "CUFF.11568.1"; class_code "u"; tss_id "TSS18859";
supercont1.314	Cufflinks	exon	770938	771186	.	.	.	gene_id "XLOC_013195"; transcript_id "TCONS_00025496"; exon_number "1"; oId "CUFF.11570.1"; class_code "u"; tss_id "TSS18861";
supercont1.314	Cufflinks	exon	1274313	1274660	.	.	.	gene_id "XLOC_013204"; transcript_id "TCONS_00025505"; exon_number "1"; oId "CUFF.11588.1"; class_code "u"; tss_id "TSS18870";
supercont1.315	Cufflinks	exon	584208	584367	.	+	.	gene_id "XLOC_013206"; transcript_id "TCONS_00025510"; exon_number "1"; oId "CUFF.11601.1"; class_code "u"; tss_id "TSS18875";
supercont1.315	Cufflinks	exon	584487	584786	.	+	.	gene_id "XLOC_013206"; transcript_id "TCONS_00025510"; exon_number "2"; oId "CUFF.11601.1"; class_code "u"; tss_id "TSS18875";
supercont1.315	Cufflinks	exon	929176	929224	.	+	.	gene_id "XLOC_013210"; transcript_id "TCONS_00025515"; exon_number "1"; oId "CUFF.11607.1"; class_code "u"; tss_id "TSS18879";
supercont1.315	Cufflinks	exon	929310	929519	.	+	.	gene_id "XLOC_013210"; transcript_id "TCONS_00025515"; exon_number "2"; oId "CUFF.11607.1"; class_code "u"; tss_id "TSS18879";
supercont1.316	Cufflinks	exon	1200630	1201192	.	-	.	gene_id "XLOC_013227"; transcript_id "TCONS_00025534"; exon_number "1"; oId "CUFF.11613.1"; class_code "u"; tss_id "TSS18898";
supercont1.316	Cufflinks	exon	1201331	1201458	.	-	.	gene_id "XLOC_013227"; transcript_id "TCONS_00025534"; exon_number "2"; oId "CUFF.11613.1"; class_code "u"; tss_id "TSS18898";
supercont1.316	Cufflinks	exon	755184	755396	.	.	.	gene_id "XLOC_013229"; transcript_id "TCONS_00025536"; exon_number "1"; oId "CUFF.11610.1"; class_code "u"; tss_id "TSS18900";
supercont1.317	Cufflinks	exon	1389143	1389762	.	+	.	gene_id "XLOC_013233"; transcript_id "TCONS_00025540"; exon_number "1"; oId "CUFF.11627.2"; class_code "u"; tss_id "TSS18904";
supercont1.317	Cufflinks	exon	1397477	1397484	.	+	.	gene_id "XLOC_013233"; transcript_id "TCONS_00025540"; exon_number "2"; oId "CUFF.11627.2"; class_code "u"; tss_id "TSS18904";
supercont1.317	Cufflinks	exon	1279168	1279387	.	.	.	gene_id "XLOC_013243"; transcript_id "TCONS_00025553"; exon_number "1"; oId "CUFF.11624.1"; class_code "u"; tss_id "TSS18916";
supercont1.318	Cufflinks	exon	1132145	1132358	.	.	.	gene_id "XLOC_013264"; transcript_id "TCONS_00025590"; exon_number "1"; oId "CUFF.11639.1"; class_code "u"; tss_id "TSS18943";
supercont1.32	Cufflinks	exon	117698	117873	.	+	.	gene_id "XLOC_013290"; transcript_id "TCONS_00025650"; exon_number "1"; oId "CUFF.11665.3"; class_code "u"; tss_id "TSS18985";
supercont1.32	Cufflinks	exon	118589	118781	.	+	.	gene_id "XLOC_013290"; transcript_id "TCONS_00025650"; exon_number "2"; oId "CUFF.11665.3"; class_code "u"; tss_id "TSS18985";
supercont1.32	Cufflinks	exon	2267295	2268028	.	-	.	gene_id "XLOC_013345"; transcript_id "TCONS_00025756"; exon_number "1"; oId "CUFF.11695.1"; class_code "u"; tss_id "TSS19070";
supercont1.32	Cufflinks	exon	2357463	2358593	.	-	.	gene_id "XLOC_013345"; transcript_id "TCONS_00025756"; exon_number "2"; oId "CUFF.11695.1"; class_code "u"; tss_id "TSS19070";
supercont1.32	Cufflinks	exon	2367999	2368393	.	-	.	gene_id "XLOC_013345"; transcript_id "TCONS_00025756"; exon_number "3"; oId "CUFF.11695.1"; class_code "u"; tss_id "TSS19070";
supercont1.32	Cufflinks	exon	1390535	1391291	.	.	.	gene_id "XLOC_013366"; transcript_id "TCONS_00025829"; exon_number "1"; oId "CUFF.11687.1"; class_code "u"; tss_id "TSS19109";
supercont1.32	Cufflinks	exon	1448961	1449942	.	.	.	gene_id "XLOC_013367"; transcript_id "TCONS_00025830"; exon_number "1"; oId "CUFF.11688.1"; class_code "u"; tss_id "TSS19110";
supercont1.32	Cufflinks	exon	1694826	1695207	.	.	.	gene_id "XLOC_013368"; transcript_id "TCONS_00025831"; exon_number "1"; oId "CUFF.11690.1"; class_code "u"; tss_id "TSS19111";
supercont1.32	Cufflinks	exon	1746284	1746593	.	.	.	gene_id "XLOC_013369"; transcript_id "TCONS_00025832"; exon_number "1"; oId "CUFF.11691.1"; class_code "u"; tss_id "TSS19112";
supercont1.320	Cufflinks	exon	980122	980463	.	+	.	gene_id "XLOC_013392"; transcript_id "TCONS_00025886"; exon_number "1"; oId "CUFF.11748.1"; class_code "u"; tss_id "TSS19146";
supercont1.320	Cufflinks	exon	619236	619732	.	.	.	gene_id "XLOC_013401"; transcript_id "TCONS_00025910"; exon_number "1"; oId "CUFF.11739.1"; class_code "u"; tss_id "TSS19161";
supercont1.321	Cufflinks	exon	885639	885844	.	-	.	gene_id "XLOC_013425"; transcript_id "TCONS_00025971"; exon_number "1"; oId "CUFF.11780.1"; class_code "u"; tss_id "TSS19198";
supercont1.321	Cufflinks	exon	885905	885938	.	-	.	gene_id "XLOC_013425"; transcript_id "TCONS_00025971"; exon_number "2"; oId "CUFF.11780.1"; class_code "u"; tss_id "TSS19198";
supercont1.321	Cufflinks	exon	1197742	1198117	.	-	.	gene_id "XLOC_013433"; transcript_id "TCONS_00025987"; exon_number "1"; oId "CUFF.11790.1"; class_code "u"; tss_id "TSS19211";
supercont1.321	Cufflinks	exon	113878	114330	.	.	.	gene_id "XLOC_013437"; transcript_id "TCONS_00025992"; exon_number "1"; oId "CUFF.11758.1"; class_code "u"; tss_id "TSS19216";
supercont1.321	Cufflinks	exon	574555	574763	.	.	.	gene_id "XLOC_013446"; transcript_id "TCONS_00026001"; exon_number "1"; oId "CUFF.11768.1"; class_code "u"; tss_id "TSS19225";
supercont1.322	Cufflinks	exon	692754	692900	.	+	.	gene_id "XLOC_013462"; transcript_id "TCONS_00026022"; exon_number "1"; oId "CUFF.11815.1"; class_code "u"; tss_id "TSS19245";
supercont1.322	Cufflinks	exon	693038	693175	.	+	.	gene_id "XLOC_013462"; transcript_id "TCONS_00026022"; exon_number "2"; oId "CUFF.11815.1"; class_code "u"; tss_id "TSS19245";
supercont1.322	Cufflinks	exon	136609	136616	.	-	.	gene_id "XLOC_013467"; transcript_id "TCONS_00026029"; exon_number "1"; oId "CUFF.11803.1"; class_code "u"; tss_id "TSS19251";
supercont1.322	Cufflinks	exon	156003	156491	.	-	.	gene_id "XLOC_013467"; transcript_id "TCONS_00026029"; exon_number "2"; oId "CUFF.11803.1"; class_code "u"; tss_id "TSS19251";
supercont1.322	Cufflinks	exon	490099	490322	.	-	.	gene_id "XLOC_013471"; transcript_id "TCONS_00026039"; exon_number "1"; oId "CUFF.11809.1"; class_code "u"; tss_id "TSS19259";
supercont1.322	Cufflinks	exon	490403	490481	.	-	.	gene_id "XLOC_013471"; transcript_id "TCONS_00026039"; exon_number "2"; oId "CUFF.11809.1"; class_code "u"; tss_id "TSS19259";
supercont1.322	Cufflinks	exon	846	1503	.	.	.	gene_id "XLOC_013476"; transcript_id "TCONS_00026053"; exon_number "1"; oId "CUFF.11799.1"; class_code "u"; tss_id "TSS19270";
supercont1.322	Cufflinks	exon	748052	748279	.	.	.	gene_id "XLOC_013480"; transcript_id "TCONS_00026057"; exon_number "1"; oId "CUFF.11817.1"; class_code "u"; tss_id "TSS19274";
supercont1.323	Cufflinks	exon	349036	349354	.	.	.	gene_id "XLOC_013503"; transcript_id "TCONS_00026095"; exon_number "1"; oId "CUFF.11835.1"; class_code "u"; tss_id "TSS19303";
supercont1.323	Cufflinks	exon	1029207	1031110	.	.	.	gene_id "XLOC_013509"; transcript_id "TCONS_00026101"; exon_number "1"; oId "CUFF.11847.1"; class_code "u"; tss_id "TSS19309";
supercont1.324	Cufflinks	exon	199291	199451	.	+	.	gene_id "XLOC_013518"; transcript_id "TCONS_00026112"; exon_number "1"; oId "CUFF.11859.1"; class_code "u"; tss_id "TSS19320";
supercont1.324	Cufflinks	exon	199512	199917	.	+	.	gene_id "XLOC_013518"; transcript_id "TCONS_00026112"; exon_number "2"; oId "CUFF.11859.1"; class_code "u"; tss_id "TSS19320";
supercont1.324	Cufflinks	exon	1220141	1220419	.	+	.	gene_id "XLOC_013525"; transcript_id "TCONS_00026143"; exon_number "1"; oId "CUFF.11889.3"; class_code "u"; tss_id "TSS19336";
supercont1.324	Cufflinks	exon	1231823	1231985	.	+	.	gene_id "XLOC_013525"; transcript_id "TCONS_00026143"; exon_number "2"; oId "CUFF.11889.3"; class_code "u"; tss_id "TSS19336";
supercont1.324	Cufflinks	exon	1365522	1365545	.	+	.	gene_id "XLOC_013525"; transcript_id "TCONS_00026143"; exon_number "3"; oId "CUFF.11889.3"; class_code "u"; tss_id "TSS19336";
supercont1.324	Cufflinks	exon	1220141	1220640	.	+	.	gene_id "XLOC_013525"; transcript_id "TCONS_00026142"; exon_number "1"; oId "CUFF.11889.2"; class_code "u"; tss_id "TSS19336";
supercont1.324	Cufflinks	exon	1231823	1231985	.	+	.	gene_id "XLOC_013525"; transcript_id "TCONS_00026142"; exon_number "2"; oId "CUFF.11889.2"; class_code "u"; tss_id "TSS19336";
supercont1.324	Cufflinks	exon	1365522	1365545	.	+	.	gene_id "XLOC_013525"; transcript_id "TCONS_00026142"; exon_number "3"; oId "CUFF.11889.2"; class_code "u"; tss_id "TSS19336";
supercont1.324	Cufflinks	exon	1220141	1220290	.	+	.	gene_id "XLOC_013525"; transcript_id "TCONS_00026141"; exon_number "1"; oId "CUFF.11889.1"; class_code "u"; tss_id "TSS19336";
supercont1.324	Cufflinks	exon	1231823	1231985	.	+	.	gene_id "XLOC_013525"; transcript_id "TCONS_00026141"; exon_number "2"; oId "CUFF.11889.1"; class_code "u"; tss_id "TSS19336";
supercont1.324	Cufflinks	exon	1365522	1365545	.	+	.	gene_id "XLOC_013525"; transcript_id "TCONS_00026141"; exon_number "3"; oId "CUFF.11889.1"; class_code "u"; tss_id "TSS19336";
supercont1.324	Cufflinks	exon	1220176	1220396	.	+	.	gene_id "XLOC_013525"; transcript_id "TCONS_00026144"; exon_number "1"; oId "CUFF.11889.4"; class_code "u"; tss_id "TSS19336";
supercont1.324	Cufflinks	exon	1231823	1231985	.	+	.	gene_id "XLOC_013525"; transcript_id "TCONS_00026144"; exon_number "2"; oId "CUFF.11889.4"; class_code "u"; tss_id "TSS19336";
supercont1.324	Cufflinks	exon	1365522	1365545	.	+	.	gene_id "XLOC_013525"; transcript_id "TCONS_00026144"; exon_number "3"; oId "CUFF.11889.4"; class_code "u"; tss_id "TSS19336";
supercont1.324	Cufflinks	exon	554400	554835	.	.	.	gene_id "XLOC_013541"; transcript_id "TCONS_00026171"; exon_number "1"; oId "CUFF.11870.1"; class_code "u"; tss_id "TSS19358";
supercont1.324	Cufflinks	exon	766353	770110	.	.	.	gene_id "XLOC_013543"; transcript_id "TCONS_00026173"; exon_number "1"; oId "CUFF.11877.1"; class_code "u"; tss_id "TSS19360";
supercont1.324	Cufflinks	exon	800647	801076	.	.	.	gene_id "XLOC_013544"; transcript_id "TCONS_00026174"; exon_number "1"; oId "CUFF.11878.1"; class_code "u"; tss_id "TSS19361";
supercont1.324	Cufflinks	exon	1027884	1028315	.	.	.	gene_id "XLOC_013546"; transcript_id "TCONS_00026176"; exon_number "1"; oId "CUFF.11886.1"; class_code "u"; tss_id "TSS19363";
supercont1.324	Cufflinks	exon	1028540	1030763	.	.	.	gene_id "XLOC_013547"; transcript_id "TCONS_00026177"; exon_number "1"; oId "CUFF.11887.1"; class_code "u"; tss_id "TSS19364";
supercont1.325	Cufflinks	exon	1033678	1034053	.	+	.	gene_id "XLOC_013557"; transcript_id "TCONS_00026187"; exon_number "1"; oId "CUFF.11904.1"; class_code "u"; tss_id "TSS19374";
supercont1.325	Cufflinks	exon	1034143	1034659	.	+	.	gene_id "XLOC_013557"; transcript_id "TCONS_00026187"; exon_number "2"; oId "CUFF.11904.1"; class_code "u"; tss_id "TSS19374";
supercont1.325	Cufflinks	exon	1108562	1108580	.	+	.	gene_id "XLOC_013557"; transcript_id "TCONS_00026187"; exon_number "3"; oId "CUFF.11904.1"; class_code "u"; tss_id "TSS19374";
supercont1.325	Cufflinks	exon	807137	807582	.	.	.	gene_id "XLOC_013569"; transcript_id "TCONS_00026208"; exon_number "1"; oId "CUFF.11893.1"; class_code "u"; tss_id "TSS19392";
supercont1.325	Cufflinks	exon	990292	990842	.	.	.	gene_id "XLOC_013572"; transcript_id "TCONS_00026211"; exon_number "1"; oId "CUFF.11899.1"; class_code "u"; tss_id "TSS19395";
supercont1.325	Cufflinks	exon	1096247	1096487	.	.	.	gene_id "XLOC_013573"; transcript_id "TCONS_00026212"; exon_number "1"; oId "CUFF.11905.1"; class_code "u"; tss_id "TSS19396";
supercont1.326	Cufflinks	exon	142057	142323	.	.	.	gene_id "XLOC_013584"; transcript_id "TCONS_00026236"; exon_number "1"; oId "CUFF.11908.1"; class_code "u"; tss_id "TSS19412";
supercont1.326	Cufflinks	exon	244268	247097	.	.	.	gene_id "XLOC_013585"; transcript_id "TCONS_00026237"; exon_number "1"; oId "CUFF.11912.1"; class_code "u"; tss_id "TSS19413";
supercont1.326	Cufflinks	exon	316351	316650	.	.	.	gene_id "XLOC_013587"; transcript_id "TCONS_00026239"; exon_number "1"; oId "CUFF.11915.1"; class_code "u"; tss_id "TSS19415";
supercont1.326	Cufflinks	exon	1329459	1330449	.	.	.	gene_id "XLOC_013592"; transcript_id "TCONS_00026244"; exon_number "1"; oId "CUFF.11922.1"; class_code "u"; tss_id "TSS19420";
supercont1.327	Cufflinks	exon	7723	8015	.	.	.	gene_id "XLOC_013610"; transcript_id "TCONS_00026272"; exon_number "1"; oId "CUFF.11923.1"; class_code "u"; tss_id "TSS19447";
supercont1.327	Cufflinks	exon	299864	300166	.	.	.	gene_id "XLOC_013612"; transcript_id "TCONS_00026274"; exon_number "1"; oId "CUFF.11930.1"; class_code "u"; tss_id "TSS19449";
supercont1.327	Cufflinks	exon	346178	346406	.	.	.	gene_id "XLOC_013613"; transcript_id "TCONS_00026275"; exon_number "1"; oId "CUFF.11931.1"; class_code "u"; tss_id "TSS19450";
supercont1.328	Cufflinks	exon	300365	300599	.	-	.	gene_id "XLOC_013636"; transcript_id "TCONS_00026320"; exon_number "1"; oId "CUFF.11945.1"; class_code "u"; tss_id "TSS19485";
supercont1.328	Cufflinks	exon	301925	301945	.	-	.	gene_id "XLOC_013636"; transcript_id "TCONS_00026320"; exon_number "2"; oId "CUFF.11945.1"; class_code "u"; tss_id "TSS19485";
supercont1.328	Cufflinks	exon	1079266	1079552	.	.	.	gene_id "XLOC_013650"; transcript_id "TCONS_00026349"; exon_number "1"; oId "CUFF.11967.1"; class_code "u"; tss_id "TSS19509";
supercont1.33	Cufflinks	exon	67995	68042	.	+	.	gene_id "XLOC_013680"; transcript_id "TCONS_00026400"; exon_number "1"; oId "CUFF.12002.1"; class_code "u"; tss_id "TSS19551";
supercont1.33	Cufflinks	exon	68121	68242	.	+	.	gene_id "XLOC_013680"; transcript_id "TCONS_00026400"; exon_number "2"; oId "CUFF.12002.1"; class_code "u"; tss_id "TSS19551";
supercont1.33	Cufflinks	exon	68313	68485	.	+	.	gene_id "XLOC_013680"; transcript_id "TCONS_00026400"; exon_number "3"; oId "CUFF.12002.1"; class_code "u"; tss_id "TSS19551";
supercont1.33	Cufflinks	exon	82417	82591	.	-	.	gene_id "XLOC_013702"; transcript_id "TCONS_00026463"; exon_number "1"; oId "CUFF.12003.1"; class_code "u"; tss_id "TSS19592";
supercont1.33	Cufflinks	exon	82647	82705	.	-	.	gene_id "XLOC_013702"; transcript_id "TCONS_00026463"; exon_number "2"; oId "CUFF.12003.1"; class_code "u"; tss_id "TSS19592";
supercont1.33	Cufflinks	exon	291296	291499	.	-	.	gene_id "XLOC_013704"; transcript_id "TCONS_00026473"; exon_number "1"; oId "CUFF.12010.1"; class_code "u"; tss_id "TSS19596";
supercont1.33	Cufflinks	exon	291567	291624	.	-	.	gene_id "XLOC_013704"; transcript_id "TCONS_00026473"; exon_number "2"; oId "CUFF.12010.1"; class_code "u"; tss_id "TSS19596";
supercont1.33	Cufflinks	exon	847210	847612	.	-	.	gene_id "XLOC_013709"; transcript_id "TCONS_00026511"; exon_number "1"; oId "CUFF.12027.1"; class_code "u"; tss_id "TSS19611";
supercont1.33	Cufflinks	exon	64372	64705	.	.	.	gene_id "XLOC_013717"; transcript_id "TCONS_00026529"; exon_number "1"; oId "CUFF.12001.1"; class_code "u"; tss_id "TSS19627";
supercont1.33	Cufflinks	exon	1488486	1488701	.	.	.	gene_id "XLOC_013723"; transcript_id "TCONS_00026535"; exon_number "1"; oId "CUFF.12028.1"; class_code "u"; tss_id "TSS19633";
supercont1.33	Cufflinks	exon	2935336	2935746	.	.	.	gene_id "XLOC_013730"; transcript_id "TCONS_00026542"; exon_number "1"; oId "CUFF.12037.1"; class_code "u"; tss_id "TSS19640";
supercont1.33	Cufflinks	exon	3657508	3658502	.	.	.	gene_id "XLOC_013739"; transcript_id "TCONS_00026551"; exon_number "1"; oId "CUFF.12053.1"; class_code "u"; tss_id "TSS19649";
supercont1.330	Cufflinks	exon	591793	592092	.	+	.	gene_id "XLOC_013746"; transcript_id "TCONS_00026564"; exon_number "1"; oId "CUFF.12070.2"; class_code "u"; tss_id "TSS19661";
supercont1.330	Cufflinks	exon	601483	601856	.	+	.	gene_id "XLOC_013746"; transcript_id "TCONS_00026564"; exon_number "2"; oId "CUFF.12070.2"; class_code "u"; tss_id "TSS19661";
supercont1.330	Cufflinks	exon	274280	274306	.	-	.	gene_id "XLOC_013754"; transcript_id "TCONS_00026580"; exon_number "1"; oId "CUFF.12062.1"; class_code "u"; tss_id "TSS19674";
supercont1.330	Cufflinks	exon	292694	292833	.	-	.	gene_id "XLOC_013754"; transcript_id "TCONS_00026580"; exon_number "2"; oId "CUFF.12062.1"; class_code "u"; tss_id "TSS19674";
supercont1.330	Cufflinks	exon	293294	293462	.	-	.	gene_id "XLOC_013754"; transcript_id "TCONS_00026580"; exon_number "3"; oId "CUFF.12062.1"; class_code "u"; tss_id "TSS19674";
supercont1.330	Cufflinks	exon	274328	274356	.	-	.	gene_id "XLOC_013754"; transcript_id "TCONS_00026581"; exon_number "1"; oId "CUFF.12062.2"; class_code "u"; tss_id "TSS19675";
supercont1.330	Cufflinks	exon	306336	306482	.	-	.	gene_id "XLOC_013754"; transcript_id "TCONS_00026581"; exon_number "2"; oId "CUFF.12062.2"; class_code "u"; tss_id "TSS19675";
supercont1.330	Cufflinks	exon	306943	307124	.	-	.	gene_id "XLOC_013754"; transcript_id "TCONS_00026581"; exon_number "3"; oId "CUFF.12062.2"; class_code "u"; tss_id "TSS19675";
supercont1.330	Cufflinks	exon	292688	292833	.	-	.	gene_id "XLOC_013754"; transcript_id "TCONS_00026582"; exon_number "1"; oId "CUFF.12062.3"; class_code "u"; tss_id "TSS19675";
supercont1.330	Cufflinks	exon	306943	307124	.	-	.	gene_id "XLOC_013754"; transcript_id "TCONS_00026582"; exon_number "2"; oId "CUFF.12062.3"; class_code "u"; tss_id "TSS19675";
supercont1.330	Cufflinks	exon	306332	306482	.	-	.	gene_id "XLOC_013754"; transcript_id "TCONS_00026583"; exon_number "1"; oId "CUFF.12062.4"; class_code "u"; tss_id "TSS19675";
supercont1.330	Cufflinks	exon	306928	307121	.	-	.	gene_id "XLOC_013754"; transcript_id "TCONS_00026583"; exon_number "2"; oId "CUFF.12062.4"; class_code "u"; tss_id "TSS19675";
supercont1.3300	Cufflinks	exon	3896	4482	.	.	.	gene_id "XLOC_013770"; transcript_id "TCONS_00026608"; exon_number "1"; oId "CUFF.12085.1"; class_code "u"; tss_id "TSS19695";
supercont1.331	Cufflinks	exon	642929	642957	.	+	.	gene_id "XLOC_013782"; transcript_id "TCONS_00026630"; exon_number "1"; oId "CUFF.12110.1"; class_code "u"; tss_id "TSS19714";
supercont1.331	Cufflinks	exon	643060	643364	.	+	.	gene_id "XLOC_013782"; transcript_id "TCONS_00026630"; exon_number "2"; oId "CUFF.12110.1"; class_code "u"; tss_id "TSS19714";
supercont1.331	Cufflinks	exon	1182556	1182679	.	+	.	gene_id "XLOC_013786"; transcript_id "TCONS_00026638"; exon_number "1"; oId "CUFF.12115.1"; class_code "u"; tss_id "TSS19722";
supercont1.331	Cufflinks	exon	1182755	1183357	.	+	.	gene_id "XLOC_013786"; transcript_id "TCONS_00026638"; exon_number "2"; oId "CUFF.12115.1"; class_code "u"; tss_id "TSS19722";
supercont1.331	Cufflinks	exon	215305	216283	.	.	.	gene_id "XLOC_013809"; transcript_id "TCONS_00026710"; exon_number "1"; oId "CUFF.12089.1"; class_code "u"; tss_id "TSS19772";
supercont1.331	Cufflinks	exon	304460	304699	.	.	.	gene_id "XLOC_013810"; transcript_id "TCONS_00026711"; exon_number "1"; oId "CUFF.12094.1"; class_code "u"; tss_id "TSS19773";
supercont1.331	Cufflinks	exon	367060	367333	.	.	.	gene_id "XLOC_013811"; transcript_id "TCONS_00026712"; exon_number "1"; oId "CUFF.12096.1"; class_code "u"; tss_id "TSS19774";
supercont1.331	Cufflinks	exon	1296005	1296221	.	.	.	gene_id "XLOC_013815"; transcript_id "TCONS_00026716"; exon_number "1"; oId "CUFF.12119.1"; class_code "u"; tss_id "TSS19778";
supercont1.332	Cufflinks	exon	3635	3700	.	+	.	gene_id "XLOC_013817"; transcript_id "TCONS_00026718"; exon_number "1"; oId "CUFF.12122.1"; class_code "u"; tss_id "TSS19780";
[truncated: 2,285 more rows]
