# Supplementary material for: The Developmental Transcriptome of the Mosquito Aedes aegypti, an Invasive Species and Major Arbovirus Vector
Source: G3 (Bethesda). 2013 Sep 1;3(9):1493–509. doi: 10.1534/g3.113.006742 (PMC3755910; doi:10.1534/g3.113.006742)
Supplement: Supporting Information [file supp_g3.113.006742_TableS1.xlsx]

## Sheet: Sheet1
Sample	Short Poly(A)+ RNA-Seq	Paired End Poly(A)+ RNA-Seq	Small RNA, RNA-Seq
Male Testes	✔	✔	✔
Male Carcass	✔	✔	✔
Non-BF Female Carcass	✔
12hr-BF Female Carcass	✔
24hr-BF Female Carcass	✔
36hr-BF Female Carcass	✔
48hr-BF Female Carcass	✔
60hr BF-Female Carcass	✔
72hr BF female Carcass	✔	✔	✔
Non-BF Female Ovary	✔		✔
24hr-BF Female Ovary	✔
24hr-BF Female Ovary	✔		✔
36hr-BF Female Ovary	✔
48hr-BF Female Ovary	✔		✔
60hr-BF Female Ovary	✔
72hr BF female Ovary	✔	✔	✔
0-2hr Embryo	✔		✔
2-4hr Embryo	✔		✔
4-8hr Embryo	✔
8-12hr Embryo	✔
12-16hr Embryos	✔
16-20hr Embryo	✔
20-24hr Embryo	✔
24-28hr Embryo	✔
28-32hr Embryo	✔
32-36hr Embryo	✔
36-40hr Embryo	✔
40-44hr Embryo	✔
44-48hr Embryo	✔
48-52hr Embryo	✔
52-56hr Embryo	✔
56-60hr Embryo	✔
60-64hr Embryos	✔
64-68hr Embryos	✔
68-72hr Embryos	✔
72-76hr Embryos	✔
1st Instar Larvae	✔
2nd Instar Larvae	✔
3rd Instar Larvae	✔
4th Instar Larvae	✔
Male Pupae	✔
Female Pupae	✔
Totals	41	4	9
