# Supplementary material for: The Developmental Transcriptome of the Mosquito Aedes aegypti, an Invasive Species and Major Arbovirus Vector
Source: G3 (Bethesda). 2013 Sep 1;3(9):1493–509. doi: 10.1534/g3.113.006742 (PMC3755910; doi:10.1534/g3.113.006742)
Supplement: Supporting Information [file supp_g3.113.006742_TableS2.xlsx]

## Sheet: Sheet1
Biological Sample ID	Sample Description	Read type/length	Total reads mapped to junctions	% Total reads mapped to junctions	Total reads mapped to exons	% Total reads mapped to exons	Total reads mapped uniquely	% Total reads mapped uniquely	Total reads mapped to multimple locations	%Total reads mapped to multimple locations	Total Reads Mapped	% of Total Reads Mapped	Total Reads Produced	Total Locations Mapped
11357	Male Testes	Single end, 38bp	439177	0.0359278	11784705	0.964072	11367085	0.929908	856797	0.0700921	12223882	0.808419	15120717	13634578
11357	Male Testes	Paired end, 76bp	4655173	0.319429	12114075	0.831243	13454509	0.923221	1118932	0.0767788	14573441	0.839544	17358765	27135762
11356	Male Carcass	Single end, 38bp	451083	0.0354745	12264598	0.964525	10515322	0.826957	2200359	0.173043	12715681	0.879869	14451789	16680577
11356	Male Carcass	Paired end, 76bp	2245588	0.0940718	21625713	0.905941	19118718	0.800918	4752278	0.199082	23870996	0.86459	27609616	63135722
11358	Non-BF Female Carcass	Single end, 38bp	509105	0.0387479	12629798	0.961252	10803324	0.822239	2335579	0.177761	13138903	0.807682	16267418	16630668
11780	12hr-BF Female Carcass	Single end, 38bp	733159	0.0323831	21906984	0.967617	19792147	0.874206	2847996	0.125794	22640143	0.907446	24949298	27187404
11781	24hr-BF Female Carcass	Single end, 38bp	664642	0.0269073	24036559	0.973093	22104562	0.894878	2596639	0.105122	24701201	0.919873	26852839	28596540
12072	36hr-BF Female Carcass	Single end, 38bp	601889	0.0260669	22488310	0.973933	20402287	0.883591	2687912	0.116409	23090199	0.934316	24713472	27294020
12073	48hr-BF Female Carcass	Single end, 38bp	898948	0.0347016	25006121	0.965298	21948435	0.847264	3956634	0.152736	25905069	0.921809	28102436	32581028
12074	60hr BF-Female Carcass	Single end, 38bp	965582	0.0360546	25815559	0.963945	22062612	0.823812	4718529	0.176188	26781141	0.924225	28976860	35200725
11361	72hr BF female Carcass	Single end, 38bp	583177	0.0429063	13008688	0.957094	11689394	0.860029	1902471	0.139971	13591865	0.873541	15559497	16196045
11361	72hr BF female Carcass	Paired end, 76bp	2829773	0.121224	20513644	0.878783	20447424	0.875946	2895824	0.124054	23343248	0.839436	27808255	54676926
11359	Non-BF Female Ovary	Single end, 38bp	388054	0.0325204	11544586	0.96748	7227244	0.60567	4705396	0.39433	11932640	0.77325	15431793	21992185
11511	12hr-BF Female Ovary	Single end, 38bp	524873	0.0364118	13890039	0.963588	12844054	0.891025	1570858	0.108975	14414912	0.941869	15304578	16623507
11512	24hr-BF Female Ovary	Single end, 38bp	717254	0.0312075	22266102	0.968792	19778114	0.860541	3205242	0.139459	22983356	0.936503	24541676	27886596
11513	36hr-BF Female Ovary	Single end, 38bp	620759	0.0293835	20505378	0.970617	17932434	0.848827	3193703	0.151173	21126137	0.939243	22492738	25940366
11514	48hr-BF Female Ovary	Single end, 38bp	766221	0.0376388	19590991	0.962361	18335428	0.900685	2021784	0.0993154	20357212	0.945052	21540846	22962023
11515	60hr-BF Female Ovary	Single end, 38bp	746041	0.0371892	19314653	0.962811	18029100	0.898728	2031594	0.101272	20060694	0.944412	21241462	22793994
11360	72hr BF female Ovary	Single end, 38bp	563309	0.0382008	14182690	0.961799	13308653	0.902526	1437346	0.0974736	14745999	0.904866	16296342	16640359
11360	72hr BF female Ovary	Paired end, 76bp	2783515	0.176246	14825956	0.938746	14981235	0.948578	812133	0.0514224	15793368	0.880049	17946010	27195904
11362	0-2hr Embryo	Single end, 38bp	452308	0.037104	11737974	0.962896	10966497	0.89961	1223785	0.10039	12190282	0.858272	14203293	13881245
11507	2-4hr Embryo	Single end, 38bp	643776	0.0377884	16392554	0.962212	15346858	0.900831	1689472	0.0991688	17036330	0.938292	18156752	19378722
11508	4-8hr Embryo	Single end, 38bp	630405	0.0340345	17892137	0.965966	16527663	0.8923	1994879	0.1077	18522542	0.933891	19833726	21521836
11509	8-12hr Embryo	Single end, 38bp	500844	0.0296231	16406383	0.970377	14678450	0.868176	2228777	0.131824	16907227	0.906868	18643531	20803658
11724	12-16hr Embryos	Single end, 38bp	536178	0.0347712	14883997	0.965229	13645375	0.884904	1774800	0.115096	15420175	0.924317	16682785	18118509
11772	16-20hr Embryo	Single end, 38bp	783432	0.0332414	22784534	0.966759	20993539	0.890766	2574427	0.109234	23567966	0.919349	25635504	27556497
11773	20-24hr Embryo	Single end, 38bp	819075	0.0321176	24683278	0.967882	22760558	0.892489	2741795	0.107511	25502353	0.92164	27670629	29771287
12105	24-28hr Embryo	Single end, 38bp	903127	0.0369513	23537889	0.963049	21749913	0.889894	2691103	0.110106	24441016	0.907461	26933397	28434726
12170	28-32hr Embryo	Single end, 38bp	883430	0.0370147	22983545	0.962985	21442148	0.898402	2424827	0.101598	23866975	0.902605	26442329	27331507
12171	32-36hr Embryo	Single end, 38bp	824515	0.038729	20464851	0.961271	19018668	0.893341	2270698	0.106659	21289366	0.892821	23845042	24532689
11774	36-40hr Embryo	Single end, 38bp	782884	0.0323684	23403771	0.967632	21426220	0.88587	2760435	0.11413	24186655	0.918154	26342693	28358745
11775	40-44hr Embryo	Single end, 38bp	935972	0.0385744	23328091	0.961426	21933262	0.90394	2330801	0.0960598	24264063	0.92126	26337911	27567273
11776	44-48hr Embryo	Single end, 38bp	760961	0.03419	21495861	0.96581	19914033	0.894738	2342789	0.105262	22256822	0.916789	24276930	25760721
12172	48-52hr Embryo	Single end, 38bp	855230	0.037065	22218579	0.962935	20750522	0.899311	2323287	0.100689	23073809	0.877755	26287296	26487040
12173	52-56hr Embryo	Single end, 38bp	904887	0.0394775	22016689	0.960522	20596251	0.898553	2325325	0.101447	22921576	0.887075	25839502	26242013
12106	56-60hr Embryo	Single end, 38bp	930863	0.0376486	23794162	0.962351	21269308	0.860234	3455717	0.139766	24725025	0.89615	27590280	30103440
11777	60-64hr Embryos	Single end, 38bp	769259	0.0374208	19787736	0.962579	18112966	0.88111	2444029	0.11889	20556995	0.915869	22445356	24154434
12174	64-68hr Embryos	Single end, 38bp	1001213	0.0455037	21001670	0.954496	19456995	0.884293	2545888	0.115707	22002883	0.890457	24709654	25634483
12175	68-72hr Embryos	Single end, 38bp	944325	0.0402099	22540553	0.95979	20619873	0.878006	2865005	0.121994	23484878	0.902341	26026599	27539412
12107	72-76hr Embryos	Single end, 38bp	1157937	0.0442419	25014918	0.955758	22767447	0.869888	3405408	0.130112	26172855	0.911543	28712683	31181978
11782	1st Instar Larvae	Single end, 38bp	766948	0.0383277	19243327	0.961672	17963539	0.897716	2046736	0.102284	20010275	0.909227	22008009	22934297
11783	2nd Instar Larvae	Single end, 38bp	812219	0.0379717	20577899	0.962028	18852759	0.881377	2537359	0.118623	21390118	0.90313	23684423	24920651
11784	3rd Instar Larvae	Single end, 38bp	827479	0.0361049	22091282	0.963895	19587440	0.854647	3331321	0.145353	22918761	0.913225	25096500	27204318
11363	4th Instar Larvae	Single end, 38bp	477287	0.0331548	13918425	0.966845	12273880	0.852607	2121832	0.147393	14395712	0.888624	16200002	17244006
11725	Male Pupae	Single end, 38bp	533722	0.0319076	16193366	0.968092	13861823	0.828705	2865265	0.171295	16727088	0.921466	18152691	21694116
11666	Female Pupae	Single end, 38bp	415048	0.0258236	15657369	0.974176	12161099	0.756644	3911318	0.243356	16072417	0.913373	17596775	23717922
