# Supplementary material for: The Developmental Transcriptome of the Mosquito Aedes aegypti, an Invasive Species and Major Arbovirus Vector
Source: G3 (Bethesda). 2013 Sep 1;3(9):1493–509. doi: 10.1534/g3.113.006742 (PMC3755910; doi:10.1534/g3.113.006742)
Supplement: Supporting Information [file supp_g3.113.006742_TableS3.xlsx]

## Sheet: Sheet1
ID	Tissue	Read type/length	Unique	%Unique	Failed Align	%FailedToAlign	Mapped and Aligned to more then 1 place	%Mapped and Aligned to more then 1 place	Total Mapped Reads	% mapped	Total Reads
11471, 11472	NBF-Ovary	single read/38bp	14431468	0.4194	4155647	0.1205	15859508	0.4601	30316754	0.87945	34345338
11428, 11429	24hr_PBM-Ovary	single read/38bp	14462509	0.4649	3142686	0.1009	13522964	0.4342	28002299	0.899095	31019812
11426, 11427	48hr_PBM-Ovary	single read/38bp	13051269	0.3931	3641468	0.1093	16572906	0.4976	29666376	0.890672	32980997
11430, 11431	72hr_PBM-Ovary	single read/38bp	5715713	0.446	1733283	0.135	5382247	0.4191	11109708	0.865041	12737861
11473, 11474	0-2hr Embryo	single read/38bp	10379246	0.3316	6506154	0.2073	14470804	0.4611	24877690	0.792691	30933898
11475, 11476	2-4hr Embryo	single read/38bp	10250866	0.3266	6384063	0.2034	14753883	0.47	25004749	0.796613	31388812
11524	72hr_PBM_Female_Carcass	single read/38bp	5948227	0.5502	1199967	0.111	3662007	0.3388	9610234	0.888997	10810201
10292	Male Testes	single read/38bp	2639485	0.3599	1410101	0.1923	3284109	0.4478	5923594	0.807723	7333695
10293	Male Carcass (-testes )	single read/38bp	8759205	0.6104	1532977	0.1068	4057821	0.2828	12817026	0.893172	14350003
Grand Totals	7 Tissue Samples, 2 whole Animal	single read/38bp	85762181	0.41424	29706346	0.143485	91566249	0.442275	177328430	0.856515	207034776
