# Supplementary material for: The Developmental Transcriptome of the Mosquito Aedes aegypti, an Invasive Species and Major Arbovirus Vector
Source: G3 (Bethesda). 2013 Sep 1;3(9):1493–509. doi: 10.1534/g3.113.006742 (PMC3755910; doi:10.1534/g3.113.006742)
Supplement: Supporting Information [file supp_g3.113.006742_TableS4.xlsx]

## Sheet: NTR.blastx.hits
Hits	Descriptions	Evalue
Query:	TCONS_00000048
Best hit:	ref|XP_001866660.1| conserved hypothetical protein [Culex quinquefasciatus] gb|EDS43724.1| conserved hypothetical protein [Culex quinquefasciatus]
A. aegypti:	ref|XP_001653511.1| hypothetical protein AaeL_AAEL008882 [Aedes aegypti] gb|EAT39307.1| conserved hypothetical protein [Aedes aegypti]	4e-07
Other hits:	ref|XP_001866660.1| conserved hypothetical protein [Culex quinquefasciatus] gb|EDS43724.1| conserved hypothetical protein [Culex quinquefasciatus]	0
Other hits:	ref|XP_307770.5| AGAP003261-PA [Anopheles gambiae str. PEST] gb|EAA03543.5| AGAP003261-PA [Anopheles gambiae str. PEST]	1e-167
Other hits:	gb|EHJ78480.1| hypothetical protein KGM_14475 [Danaus plexippus]	7e-138
Other hits:	ref|XP_001984908.1| GH14786 [Drosophila grimshawi] gb|EDV97256.1| GH14786 [Drosophila grimshawi]	2e-122
Other hits:	ref|XP_002061858.1| GK16962 [Drosophila willistoni] gb|EDW72844.1| GK16962 [Drosophila willistoni]	1e-117
Other hits:	ref|XP_001944450.2| PREDICTED: hypothetical protein LOC100159113 [Acyrthosiphon pisum]	6e-115
Other hits:	ref|XP_002423928.1| conserved hypothetical protein [Pediculus humanus corporis] gb|EEB11190.1| conserved hypothetical protein [Pediculus humanus corporis]	1e-114
Other hits:	ref|XP_002008400.1| GI11840 [Drosophila mojavensis] gb|EDW18876.1| GI11840 [Drosophila mojavensis]	4e-112
Other hits:	ref|XP_001957268.1| GF25319, isoform A [Drosophila ananassae] gb|EDV40074.1| GF25319, isoform A [Drosophila ananassae]	6e-112
Other hits:	ref|XP_002135249.1| GA23353 [Drosophila pseudoobscura pseudoobscura] gb|EDY73876.1| GA23353 [Drosophila pseudoobscura pseudoobscura]	2e-102
Query:	TCONS_00000049
Best hit:	ref|XP_307770.5| AGAP003261-PA [Anopheles gambiae str. PEST] gb|EAA03543.5| AGAP003261-PA [Anopheles gambiae str. PEST]
A. aegypti:	ref|XP_001653511.1| hypothetical protein AaeL_AAEL008882 [Aedes aegypti] gb|EAT39307.1| conserved hypothetical protein [Aedes aegypti]	9e-06
Other hits:	ref|XP_307770.5| AGAP003261-PA [Anopheles gambiae str. PEST] gb|EAA03543.5| AGAP003261-PA [Anopheles gambiae str. PEST]	1e-141
Other hits:	ref|XP_001866660.1| conserved hypothetical protein [Culex quinquefasciatus] gb|EDS43724.1| conserved hypothetical protein [Culex quinquefasciatus]	2e-123
Other hits:	gb|EHJ78480.1| hypothetical protein KGM_14475 [Danaus plexippus]	3e-108
Other hits:	ref|XP_002061858.1| GK16962 [Drosophila willistoni] gb|EDW72844.1| GK16962 [Drosophila willistoni]	1e-107
Other hits:	ref|XP_001984908.1| GH14786 [Drosophila grimshawi] gb|EDV97256.1| GH14786 [Drosophila grimshawi]	1e-101
Other hits:	ref|XP_002008400.1| GI11840 [Drosophila mojavensis] gb|EDW18876.1| GI11840 [Drosophila mojavensis]	2e-96
Other hits:	ref|XP_002423928.1| conserved hypothetical protein [Pediculus humanus corporis] gb|EEB11190.1| conserved hypothetical protein [Pediculus humanus corporis]	6e-94
Other hits:	ref|XP_001957268.1| GF25319, isoform A [Drosophila ananassae] gb|EDV40074.1| GF25319, isoform A [Drosophila ananassae]	2e-92
Other hits:	ref|XP_001944450.2| PREDICTED: hypothetical protein LOC100159113 [Acyrthosiphon pisum]	4e-90
Other hits:	ref|XP_001957269.1| GF25319, isoform B [Drosophila ananassae] gb|EDV40075.1| GF25319, isoform B [Drosophila ananassae]	6e-84
Query:	TCONS_00000050
Best hit:	ref|XP_001866660.1| conserved hypothetical protein [Culex quinquefasciatus] gb|EDS43724.1| conserved hypothetical protein [Culex quinquefasciatus]
A. aegypti:	ref|XP_001653511.1| hypothetical protein AaeL_AAEL008882 [Aedes aegypti] gb|EAT39307.1| conserved hypothetical protein [Aedes aegypti]	3e-06
Other hits:	ref|XP_001866660.1| conserved hypothetical protein [Culex quinquefasciatus] gb|EDS43724.1| conserved hypothetical protein [Culex quinquefasciatus]	6e-154
Other hits:	ref|XP_307770.5| AGAP003261-PA [Anopheles gambiae str. PEST] gb|EAA03543.5| AGAP003261-PA [Anopheles gambiae str. PEST]	1e-147
Other hits:	gb|EHJ78480.1| hypothetical protein KGM_14475 [Danaus plexippus]	6e-117
Other hits:	ref|XP_002061858.1| GK16962 [Drosophila willistoni] gb|EDW72844.1| GK16962 [Drosophila willistoni]	2e-98
Other hits:	ref|XP_001984908.1| GH14786 [Drosophila grimshawi] gb|EDV97256.1| GH14786 [Drosophila grimshawi]	1e-96
Other hits:	ref|XP_002008400.1| GI11840 [Drosophila mojavensis] gb|EDW18876.1| GI11840 [Drosophila mojavensis]	4e-91
Other hits:	ref|XP_001957268.1| GF25319, isoform A [Drosophila ananassae] gb|EDV40074.1| GF25319, isoform A [Drosophila ananassae]	7e-91
Other hits:	ref|XP_002423928.1| conserved hypothetical protein [Pediculus humanus corporis] gb|EEB11190.1| conserved hypothetical protein [Pediculus humanus corporis]	9e-91
Other hits:	ref|XP_001944450.2| PREDICTED: hypothetical protein LOC100159113 [Acyrthosiphon pisum]	5e-90
Other hits:	ref|XP_002135249.1| GA23353 [Drosophila pseudoobscura pseudoobscura] gb|EDY73876.1| GA23353 [Drosophila pseudoobscura pseudoobscura]	5e-82
Query:	TCONS_00000059
Best hit:	ref|XP_001663821.1| ubiquitously transcribed sex (x/y) chromosome tetratricopeptide repeat protein [Aedes aegypti] gb|EAT34081.1| ubiquitously transcribed sex (x/y) chromosome tetratricopeptide repeat protein [Aedes aegypti]
A. aegypti:	ref|XP_001663821.1| ubiquitously transcribed sex (x/y) chromosome tetratricopeptide repeat protein [Aedes aegypti] gb|EAT34081.1| ubiquitously transcribed sex (x/y) chromosome tetratricopeptide repeat protein [Aedes aegypti]	3e-19
Other hits:	ref|XP_001868424.1| uty-prov protein [Culex quinquefasciatus] gb|EDS26865.1| uty-prov protein [Culex quinquefasciatus]	1e-18
Other hits:	ref|XP_316935.4| AGAP008509-PA [Anopheles gambiae str. PEST] gb|EAA12210.5| AGAP008509-PA [Anopheles gambiae str. PEST]	1e-15
Other hits:	gb|EFR27321.1| hypothetical protein AND_06052 [Anopheles darlingi]	1e-15
Other hits:	ref|XP_003428074.1| PREDICTED: LOW QUALITY PROTEIN: lysine-specific demethylase 6A-like [Nasonia vitripennis]	2e-13
Other hits:	ref|XP_003398118.1| PREDICTED: LOW QUALITY PROTEIN: lysine-specific demethylase 6A-like [Bombus terrestris]	6e-13
Other hits:	ref|XP_003250079.1| PREDICTED: histone demethylase UTY-like, partial [Apis mellifera]	6e-13
Other hits:	ref|XP_002004102.1| GI19424 [Drosophila mojavensis] gb|EDW13544.1| GI19424 [Drosophila mojavensis]	6e-13
Other hits:	ref|XP_003488419.1| PREDICTED: lysine-specific demethylase 6A-like [Bombus impatiens]	8e-13
Other hits:	ref|NP_609368.3| Utx, isoform A [Drosophila melanogaster] gb|AAM76179.1| LD05703p [Drosophila melanogaster] gb|AAQ22558.1| LD02225p [Drosophila melanogaster] gb|AAF52897.3| Utx, isoform A [Drosophila melanogaster] gb|ACL87722.1| CG5640-PA [synthetic construct]	1e-12
Other hits:	ref|XP_002036466.1| GM11868 [Drosophila sechellia] gb|EDW52389.1| GM11868 [Drosophila sechellia]	1e-12
Query:	TCONS_00000067
Best hit:	gb|EFR20290.1| hypothetical protein AND_20345 [Anopheles darlingi]
Other hits:	gb|EFR20290.1| hypothetical protein AND_20345 [Anopheles darlingi]	6e-26
Other hits:	ref|XP_003436232.1| AGAP013025-PA [Anopheles gambiae str. PEST] gb|EGK96781.1| AGAP013025-PA [Anopheles gambiae str. PEST]	5e-23
Query:	TCONS_00000098
Best hit:	ref|XP_003666203.1| hypothetical protein MYCTH_2310733 [Myceliophthora thermophila ATCC 42464] gb|AEO60958.1| hypothetical protein MYCTH_2310733 [Myceliophthora thermophila ATCC 42464]
Other hits:	ref|XP_003666203.1| hypothetical protein MYCTH_2310733 [Myceliophthora thermophila ATCC 42464] gb|AEO60958.1| hypothetical protein MYCTH_2310733 [Myceliophthora thermophila ATCC 42464]	0.032
Query:	TCONS_00000123
Best hit:	gb|AAA92124.2| ORF1 [Drosophila virilis]
A. aegypti:	gb|AAZ15235.1| reverse transcriptase [Aedes aegypti]	1e-28
Other hits:	gb|AAA92124.2| ORF1 [Drosophila virilis]	2e-102
Other hits:	gb|AAL14979.1|AF418571_1 reverse transcriptase [Drosophila virilis]	2e-102
Other hits:	gb|AAR86939.1| reverse transcriptase [Drosophila melanogaster]	2e-102
Other hits:	gb|AAR86938.1| reverse transcriptase [Drosophila melanogaster]	2e-101
Other hits:	gb|AAG33987.1| unknown [Drosophila virilis]	1e-89
Other hits:	gb|EFN64068.1| hypothetical protein EAG_11890 [Camponotus floridanus]	3e-85
Other hits:	ref|XP_001200565.1| PREDICTED: similar to putative reverse transcriptase [Strongylocentrotus purpuratus] ref|XP_001195436.1| PREDICTED: similar to putative reverse transcriptase [Strongylocentrotus purpuratus]	3e-81
Other hits:	ref|XP_001844135.1| conserved hypothetical protein [Culex quinquefasciatus] gb|EDS35988.1| conserved hypothetical protein [Culex quinquefasciatus]	7e-81
Other hits:	emb|CAX83713.1| reverse transcriptase [Schistosoma japonicum]	7e-76
Other hits:	gb|AAK58879.1|AF355375_1 putative reverse transcriptase [Takifugu rubripes]	2e-72
Query:	TCONS_00000155
Best hit:	ref|XP_001647863.1| macroglobulin/complement [Aedes aegypti] gb|EAT48920.1| macroglobulin/complement [Aedes aegypti]
A. aegypti:	ref|XP_001647863.1| macroglobulin/complement [Aedes aegypti] gb|EAT48920.1| macroglobulin/complement [Aedes aegypti]	0
Other hits:	ref|XP_001842016.1| macroglobulin/complement [Culex quinquefasciatus] gb|EDS37554.1| macroglobulin/complement [Culex quinquefasciatus]	1e-107
Other hits:	ref|XP_001842018.1| pregnancy zone protein [Culex quinquefasciatus] gb|EDS37556.1| pregnancy zone protein [Culex quinquefasciatus]	5e-93
Other hits:	ref|XP_001842017.1| CD109 antigen [Culex quinquefasciatus] gb|EDS37555.1| CD109 antigen [Culex quinquefasciatus]	4e-91
Other hits:	ref|XP_001848388.1| CD109 antigen [Culex quinquefasciatus] gb|EDS28245.1| CD109 antigen [Culex quinquefasciatus]	4e-88
Other hits:	gb|ACG68541.1| TEP1 [Anopheles arabiensis]	8e-84
Other hits:	gb|ACG68523.1| TEP1 [Anopheles gambiae]	1e-83
Other hits:	emb|CBA02642.1| thioester-containing protein 1 [Anopheles gambiae]	1e-83
Other hits:	gb|AAG00600.1|AF291654_1 thioester-containing protein I [Anopheles gambiae]	1e-83
Other hits:	gb|ACG68525.1| TEP1 [Anopheles gambiae] gb|ACG68529.1| TEP1 [Anopheles gambiae]	2e-83
Other hits:	gb|ACG68544.1| TEP1 [Anopheles arabiensis] gb|ACG68558.1| TEP1 [Anopheles arabiensis]	2e-83
Query:	TCONS_00000169
Best hit:	ref|XP_307770.5| AGAP003261-PA [Anopheles gambiae str. PEST] gb|EAA03543.5| AGAP003261-PA [Anopheles gambiae str. PEST]
A. aegypti:	ref|XP_001653511.1| hypothetical protein AaeL_AAEL008882 [Aedes aegypti] gb|EAT39307.1| conserved hypothetical protein [Aedes aegypti]	5e-09
Other hits:	ref|XP_307770.5| AGAP003261-PA [Anopheles gambiae str. PEST] gb|EAA03543.5| AGAP003261-PA [Anopheles gambiae str. PEST]	0
Other hits:	ref|XP_001866660.1| conserved hypothetical protein [Culex quinquefasciatus] gb|EDS43724.1| conserved hypothetical protein [Culex quinquefasciatus]	0
Other hits:	ref|XP_002061858.1| GK16962 [Drosophila willistoni] gb|EDW72844.1| GK16962 [Drosophila willistoni]	3e-175
Other hits:	gb|EHJ78480.1| hypothetical protein KGM_14475 [Danaus plexippus]	1e-171
Other hits:	ref|XP_001984908.1| GH14786 [Drosophila grimshawi] gb|EDV97256.1| GH14786 [Drosophila grimshawi]	4e-170
Other hits:	ref|XP_002423928.1| conserved hypothetical protein [Pediculus humanus corporis] gb|EEB11190.1| conserved hypothetical protein [Pediculus humanus corporis]	3e-153
Other hits:	ref|XP_002008400.1| GI11840 [Drosophila mojavensis] gb|EDW18876.1| GI11840 [Drosophila mojavensis]	6e-151
Other hits:	ref|XP_001957268.1| GF25319, isoform A [Drosophila ananassae] gb|EDV40074.1| GF25319, isoform A [Drosophila ananassae]	2e-149
Other hits:	ref|XP_002135249.1| GA23353 [Drosophila pseudoobscura pseudoobscura] gb|EDY73876.1| GA23353 [Drosophila pseudoobscura pseudoobscura]	3e-140
Other hits:	ref|XP_001944450.2| PREDICTED: hypothetical protein LOC100159113 [Acyrthosiphon pisum]	4e-138
Query:	TCONS_00000170
Best hit:	ref|XP_307770.5| AGAP003261-PA [Anopheles gambiae str. PEST] gb|EAA03543.5| AGAP003261-PA [Anopheles gambiae str. PEST]
A. aegypti:	ref|XP_001653511.1| hypothetical protein AaeL_AAEL008882 [Aedes aegypti] gb|EAT39307.1| conserved hypothetical protein [Aedes aegypti]	6e-09
Other hits:	ref|XP_307770.5| AGAP003261-PA [Anopheles gambiae str. PEST] gb|EAA03543.5| AGAP003261-PA [Anopheles gambiae str. PEST]	0
Other hits:	ref|XP_002061858.1| GK16962 [Drosophila willistoni] gb|EDW72844.1| GK16962 [Drosophila willistoni]	0
Other hits:	ref|XP_002135249.1| GA23353 [Drosophila pseudoobscura pseudoobscura] gb|EDY73876.1| GA23353 [Drosophila pseudoobscura pseudoobscura]	0
Other hits:	ref|XP_001957268.1| GF25319, isoform A [Drosophila ananassae] gb|EDV40074.1| GF25319, isoform A [Drosophila ananassae]	0
Other hits:	gb|EHJ78480.1| hypothetical protein KGM_14475 [Danaus plexippus]	0
Other hits:	ref|XP_001866660.1| conserved hypothetical protein [Culex quinquefasciatus] gb|EDS43724.1| conserved hypothetical protein [Culex quinquefasciatus]	0
Other hits:	ref|XP_001984908.1| GH14786 [Drosophila grimshawi] gb|EDV97256.1| GH14786 [Drosophila grimshawi]	0
Other hits:	ref|XP_002008400.1| GI11840 [Drosophila mojavensis] gb|EDW18876.1| GI11840 [Drosophila mojavensis]	0
Other hits:	ref|XP_002423928.1| conserved hypothetical protein [Pediculus humanus corporis] gb|EEB11190.1| conserved hypothetical protein [Pediculus humanus corporis]	0
Other hits:	ref|NP_649220.1| zye [Drosophila melanogaster] gb|AAF51592.1| zye [Drosophila melanogaster]	2e-177
Query:	TCONS_00000171
Best hit:	ref|XP_001866660.1| conserved hypothetical protein [Culex quinquefasciatus] gb|EDS43724.1| conserved hypothetical protein [Culex quinquefasciatus]
A. aegypti:	ref|XP_001653511.1| hypothetical protein AaeL_AAEL008882 [Aedes aegypti] gb|EAT39307.1| conserved hypothetical protein [Aedes aegypti]	0.001
Other hits:	ref|XP_001866660.1| conserved hypothetical protein [Culex quinquefasciatus] gb|EDS43724.1| conserved hypothetical protein [Culex quinquefasciatus]	9e-152
Other hits:	ref|XP_307770.5| AGAP003261-PA [Anopheles gambiae str. PEST] gb|EAA03543.5| AGAP003261-PA [Anopheles gambiae str. PEST]	2e-132
Other hits:	gb|EHJ78480.1| hypothetical protein KGM_14475 [Danaus plexippus]	3e-102
Other hits:	ref|XP_002061858.1| GK16962 [Drosophila willistoni] gb|EDW72844.1| GK16962 [Drosophila willistoni]	2e-97
Other hits:	ref|XP_001984908.1| GH14786 [Drosophila grimshawi] gb|EDV97256.1| GH14786 [Drosophila grimshawi]	4e-95
Other hits:	ref|XP_001944450.2| PREDICTED: hypothetical protein LOC100159113 [Acyrthosiphon pisum]	1e-90
Other hits:	ref|XP_002008400.1| GI11840 [Drosophila mojavensis] gb|EDW18876.1| GI11840 [Drosophila mojavensis]	9e-90
Other hits:	ref|XP_001957268.1| GF25319, isoform A [Drosophila ananassae] gb|EDV40074.1| GF25319, isoform A [Drosophila ananassae]	1e-87
Other hits:	ref|XP_002423928.1| conserved hypothetical protein [Pediculus humanus corporis] gb|EEB11190.1| conserved hypothetical protein [Pediculus humanus corporis]	1e-86
Other hits:	ref|NP_649220.1| zye [Drosophila melanogaster] gb|AAF51592.1| zye [Drosophila melanogaster]	2e-73
Query:	TCONS_00000172
Best hit:	ref|XP_307770.5| AGAP003261-PA [Anopheles gambiae str. PEST] gb|EAA03543.5| AGAP003261-PA [Anopheles gambiae str. PEST]
A. aegypti:	ref|XP_001655475.1| hypothetical protein AaeL_AAEL002537 [Aedes aegypti] gb|EAT46301.1| conserved hypothetical protein [Aedes aegypti]	3e-41
Other hits:	ref|XP_307770.5| AGAP003261-PA [Anopheles gambiae str. PEST] gb|EAA03543.5| AGAP003261-PA [Anopheles gambiae str. PEST]	0
Other hits:	ref|XP_002061858.1| GK16962 [Drosophila willistoni] gb|EDW72844.1| GK16962 [Drosophila willistoni]	0
Other hits:	ref|XP_001957268.1| GF25319, isoform A [Drosophila ananassae] gb|EDV40074.1| GF25319, isoform A [Drosophila ananassae]	0
Other hits:	gb|EHJ78480.1| hypothetical protein KGM_14475 [Danaus plexippus]	0
Other hits:	ref|XP_001866660.1| conserved hypothetical protein [Culex quinquefasciatus] gb|EDS43724.1| conserved hypothetical protein [Culex quinquefasciatus]	0
Other hits:	ref|XP_001984908.1| GH14786 [Drosophila grimshawi] gb|EDV97256.1| GH14786 [Drosophila grimshawi]	0
Other hits:	ref|XP_002008400.1| GI11840 [Drosophila mojavensis] gb|EDW18876.1| GI11840 [Drosophila mojavensis]	0
Other hits:	ref|XP_002423928.1| conserved hypothetical protein [Pediculus humanus corporis] gb|EEB11190.1| conserved hypothetical protein [Pediculus humanus corporis]	0
Other hits:	ref|XP_001957269.1| GF25319, isoform B [Drosophila ananassae] gb|EDV40075.1| GF25319, isoform B [Drosophila ananassae]	3e-177
Other hits:	gb|EFR29174.1| hypothetical protein AND_02103 [Anopheles darlingi]	4e-175
Query:	TCONS_00000173
Best hit:	ref|XP_307770.5| AGAP003261-PA [Anopheles gambiae str. PEST] gb|EAA03543.5| AGAP003261-PA [Anopheles gambiae str. PEST]
A. aegypti:	ref|XP_001655475.1| hypothetical protein AaeL_AAEL002537 [Aedes aegypti] gb|EAT46301.1| conserved hypothetical protein [Aedes aegypti]	3e-41
Other hits:	ref|XP_307770.5| AGAP003261-PA [Anopheles gambiae str. PEST] gb|EAA03543.5| AGAP003261-PA [Anopheles gambiae str. PEST]	0
Other hits:	ref|XP_002061858.1| GK16962 [Drosophila willistoni] gb|EDW72844.1| GK16962 [Drosophila willistoni]	0
Other hits:	ref|NP_649220.1| zye [Drosophila melanogaster] gb|AAF51592.1| zye [Drosophila melanogaster]	0
Other hits:	ref|XP_002135249.1| GA23353 [Drosophila pseudoobscura pseudoobscura] gb|EDY73876.1| GA23353 [Drosophila pseudoobscura pseudoobscura]	0
Other hits:	ref|XP_001957268.1| GF25319, isoform A [Drosophila ananassae] gb|EDV40074.1| GF25319, isoform A [Drosophila ananassae]	0
Other hits:	gb|EHJ78480.1| hypothetical protein KGM_14475 [Danaus plexippus]	0
Other hits:	ref|XP_001866660.1| conserved hypothetical protein [Culex quinquefasciatus] gb|EDS43724.1| conserved hypothetical protein [Culex quinquefasciatus]	0
Other hits:	ref|XP_001984908.1| GH14786 [Drosophila grimshawi] gb|EDV97256.1| GH14786 [Drosophila grimshawi]	0
Other hits:	ref|XP_002008400.1| GI11840 [Drosophila mojavensis] gb|EDW18876.1| GI11840 [Drosophila mojavensis]	0
Other hits:	ref|XP_002423928.1| conserved hypothetical protein [Pediculus humanus corporis] gb|EEB11190.1| conserved hypothetical protein [Pediculus humanus corporis]	0
Query:	TCONS_00000174
Best hit:	ref|XP_307770.5| AGAP003261-PA [Anopheles gambiae str. PEST] gb|EAA03543.5| AGAP003261-PA [Anopheles gambiae str. PEST]
A. aegypti:	ref|XP_001655475.1| hypothetical protein AaeL_AAEL002537 [Aedes aegypti] gb|EAT46301.1| conserved hypothetical protein [Aedes aegypti]	3e-41
Other hits:	ref|XP_307770.5| AGAP003261-PA [Anopheles gambiae str. PEST] gb|EAA03543.5| AGAP003261-PA [Anopheles gambiae str. PEST]	0
Other hits:	ref|XP_002061858.1| GK16962 [Drosophila willistoni] gb|EDW72844.1| GK16962 [Drosophila willistoni]	0
Other hits:	ref|XP_002135249.1| GA23353 [Drosophila pseudoobscura pseudoobscura] gb|EDY73876.1| GA23353 [Drosophila pseudoobscura pseudoobscura]	0
Other hits:	ref|XP_001957268.1| GF25319, isoform A [Drosophila ananassae] gb|EDV40074.1| GF25319, isoform A [Drosophila ananassae]	0
Other hits:	ref|XP_001866660.1| conserved hypothetical protein [Culex quinquefasciatus] gb|EDS43724.1| conserved hypothetical protein [Culex quinquefasciatus]	0
Other hits:	ref|XP_001984908.1| GH14786 [Drosophila grimshawi] gb|EDV97256.1| GH14786 [Drosophila grimshawi]	0
Other hits:	ref|XP_002008400.1| GI11840 [Drosophila mojavensis] gb|EDW18876.1| GI11840 [Drosophila mojavensis]	0
Other hits:	ref|XP_002423928.1| conserved hypothetical protein [Pediculus humanus corporis] gb|EEB11190.1| conserved hypothetical protein [Pediculus humanus corporis]	0
Other hits:	ref|NP_649220.1| zye [Drosophila melanogaster] gb|AAF51592.1| zye [Drosophila melanogaster]	9e-180
Other hits:	gb|EHJ78480.1| hypothetical protein KGM_14475 [Danaus plexippus]	4e-178
Query:	TCONS_00000175
Best hit:	ref|XP_307770.5| AGAP003261-PA [Anopheles gambiae str. PEST] gb|EAA03543.5| AGAP003261-PA [Anopheles gambiae str. PEST]
A. aegypti:	ref|XP_001655475.1| hypothetical protein AaeL_AAEL002537 [Aedes aegypti] gb|EAT46301.1| conserved hypothetical protein [Aedes aegypti]	3e-41
Other hits:	ref|XP_307770.5| AGAP003261-PA [Anopheles gambiae str. PEST] gb|EAA03543.5| AGAP003261-PA [Anopheles gambiae str. PEST]	0
Other hits:	ref|XP_002061858.1| GK16962 [Drosophila willistoni] gb|EDW72844.1| GK16962 [Drosophila willistoni]	0
Other hits:	ref|NP_649220.1| zye [Drosophila melanogaster] gb|AAF51592.1| zye [Drosophila melanogaster]	0
Other hits:	ref|XP_002135249.1| GA23353 [Drosophila pseudoobscura pseudoobscura] gb|EDY73876.1| GA23353 [Drosophila pseudoobscura pseudoobscura]	0
Other hits:	ref|XP_001957268.1| GF25319, isoform A [Drosophila ananassae] gb|EDV40074.1| GF25319, isoform A [Drosophila ananassae]	0
Other hits:	gb|EHJ78480.1| hypothetical protein KGM_14475 [Danaus plexippus]	0
Other hits:	ref|XP_001866660.1| conserved hypothetical protein [Culex quinquefasciatus] gb|EDS43724.1| conserved hypothetical protein [Culex quinquefasciatus]	0
Other hits:	ref|XP_001984908.1| GH14786 [Drosophila grimshawi] gb|EDV97256.1| GH14786 [Drosophila grimshawi]	0
Other hits:	ref|XP_002008400.1| GI11840 [Drosophila mojavensis] gb|EDW18876.1| GI11840 [Drosophila mojavensis]	0
Other hits:	ref|XP_002423928.1| conserved hypothetical protein [Pediculus humanus corporis] gb|EEB11190.1| conserved hypothetical protein [Pediculus humanus corporis]	0
Query:	TCONS_00000176
Best hit:	ref|XP_307770.5| AGAP003261-PA [Anopheles gambiae str. PEST] gb|EAA03543.5| AGAP003261-PA [Anopheles gambiae str. PEST]
A. aegypti:	ref|XP_001655475.1| hypothetical protein AaeL_AAEL002537 [Aedes aegypti] gb|EAT46301.1| conserved hypothetical protein [Aedes aegypti]	2e-41
Other hits:	ref|XP_307770.5| AGAP003261-PA [Anopheles gambiae str. PEST] gb|EAA03543.5| AGAP003261-PA [Anopheles gambiae str. PEST]	0
Other hits:	ref|XP_002061858.1| GK16962 [Drosophila willistoni] gb|EDW72844.1| GK16962 [Drosophila willistoni]	0
Other hits:	ref|XP_001957268.1| GF25319, isoform A [Drosophila ananassae] gb|EDV40074.1| GF25319, isoform A [Drosophila ananassae]	0
Other hits:	ref|XP_001866660.1| conserved hypothetical protein [Culex quinquefasciatus] gb|EDS43724.1| conserved hypothetical protein [Culex quinquefasciatus]	0
Other hits:	ref|XP_001984908.1| GH14786 [Drosophila grimshawi] gb|EDV97256.1| GH14786 [Drosophila grimshawi]	0
Other hits:	ref|XP_002423928.1| conserved hypothetical protein [Pediculus humanus corporis] gb|EEB11190.1| conserved hypothetical protein [Pediculus humanus corporis]	0
Other hits:	gb|EFR29174.1| hypothetical protein AND_02103 [Anopheles darlingi]	4e-175
Other hits:	ref|XP_001957269.1| GF25319, isoform B [Drosophila ananassae] gb|EDV40075.1| GF25319, isoform B [Drosophila ananassae]	2e-149
Other hits:	ref|XP_002047609.1| GJ13539 [Drosophila virilis] gb|EDW69951.1| GJ13539 [Drosophila virilis]	7e-139
Other hits:	gb|EHJ78480.1| hypothetical protein KGM_14475 [Danaus plexippus]	5e-138
Query:	TCONS_00000177
Best hit:	ref|XP_307770.5| AGAP003261-PA [Anopheles gambiae str. PEST] gb|EAA03543.5| AGAP003261-PA [Anopheles gambiae str. PEST]
A. aegypti:	ref|XP_001655475.1| hypothetical protein AaeL_AAEL002537 [Aedes aegypti] gb|EAT46301.1| conserved hypothetical protein [Aedes aegypti]	2e-41
Other hits:	ref|XP_307770.5| AGAP003261-PA [Anopheles gambiae str. PEST] gb|EAA03543.5| AGAP003261-PA [Anopheles gambiae str. PEST]	0
Other hits:	ref|XP_001866660.1| conserved hypothetical protein [Culex quinquefasciatus] gb|EDS43724.1| conserved hypothetical protein [Culex quinquefasciatus]	0
Other hits:	ref|XP_001957268.1| GF25319, isoform A [Drosophila ananassae] gb|EDV40074.1| GF25319, isoform A [Drosophila ananassae]	1e-175
Other hits:	gb|EFR29174.1| hypothetical protein AND_02103 [Anopheles darlingi]	3e-175
Other hits:	ref|XP_002423928.1| conserved hypothetical protein [Pediculus humanus corporis] gb|EEB11190.1| conserved hypothetical protein [Pediculus humanus corporis]	4e-168
Other hits:	ref|XP_001984908.1| GH14786 [Drosophila grimshawi] gb|EDV97256.1| GH14786 [Drosophila grimshawi]	5e-163
Other hits:	ref|XP_001957269.1| GF25319, isoform B [Drosophila ananassae] gb|EDV40075.1| GF25319, isoform B [Drosophila ananassae]	1e-155
Other hits:	ref|XP_002047609.1| GJ13539 [Drosophila virilis] gb|EDW69951.1| GJ13539 [Drosophila virilis]	6e-139
Other hits:	ref|XP_002095461.1| GE19679 [Drosophila yakuba] gb|EDW95173.1| GE19679 [Drosophila yakuba]	1e-129
Other hits:	gb|EHJ78480.1| hypothetical protein KGM_14475 [Danaus plexippus]	1e-127
Query:	TCONS_00000208
Best hit:	ref|XP_001845981.1| conserved hypothetical protein [Culex quinquefasciatus] gb|EDS42241.1| conserved hypothetical protein [Culex quinquefasciatus]
Other hits:	ref|XP_001845981.1| conserved hypothetical protein [Culex quinquefasciatus] gb|EDS42241.1| conserved hypothetical protein [Culex quinquefasciatus]	4e-37
Other hits:	ref|XP_001868197.1| conserved hypothetical protein [Culex quinquefasciatus] gb|EDS26306.1| conserved hypothetical protein [Culex quinquefasciatus]	5e-30
Other hits:	ref|XP_001848949.1| conserved hypothetical protein [Culex quinquefasciatus] gb|EDS29408.1| conserved hypothetical protein [Culex quinquefasciatus]	1e-28
Other hits:	ref|XP_003427692.1| PREDICTED: hypothetical protein LOC100680303 [Nasonia vitripennis]	2e-26
Other hits:	ref|XP_001842820.1| conserved hypothetical protein [Culex quinquefasciatus] gb|EDS28185.1| conserved hypothetical protein [Culex quinquefasciatus]	5e-17
Other hits:	emb|CAO98966.1| 19.5g1 protein [Chelonus inanitus bracovirus]	5e-17
Other hits:	ref|XP_001866581.1| conserved hypothetical protein [Culex quinquefasciatus] gb|EDS43606.1| conserved hypothetical protein [Culex quinquefasciatus]	3e-16
Other hits:	ref|XP_002170656.1| PREDICTED: similar to conserved hypothetical protein, partial [Hydra magnipapillata]	5e-16
Other hits:	ref|XP_787866.2| PREDICTED: similar to heterogeneous nuclear ribonucleoprotein A3, partial [Strongylocentrotus purpuratus]	3e-15
Other hits:	ref|XP_003427691.1| PREDICTED: hypothetical protein LOC100680277 [Nasonia vitripennis]	4e-15
Query:	TCONS_00000255
Best hit:	ref|XP_313605.4| AGAP004327-PA [Anopheles gambiae str. PEST] gb|EAA09300.5| AGAP004327-PA [Anopheles gambiae str. PEST]
Other hits:	ref|XP_313605.4| AGAP004327-PA [Anopheles gambiae str. PEST] gb|EAA09300.5| AGAP004327-PA [Anopheles gambiae str. PEST]	3e-11
Other hits:	gb|EFR27658.1| hypothetical protein AND_05508 [Anopheles darlingi]	1e-09
Other hits:	gb|EFR20476.1| hypothetical protein AND_20048 [Anopheles darlingi]	1e-08
Query:	TCONS_00000256
Best hit:	ref|XP_001658034.1| hypothetical protein AaeL_AAEL006781 [Aedes aegypti] gb|EAT41600.1| hypothetical protein AaeL_AAEL006781 [Aedes aegypti]
A. aegypti:	ref|XP_001658034.1| hypothetical protein AaeL_AAEL006781 [Aedes aegypti] gb|EAT41600.1| hypothetical protein AaeL_AAEL006781 [Aedes aegypti]	3e-16
Query:	TCONS_00000258
Best hit:	ref|ZP_08833932.1| hypothetical protein HMPREF0666_00108 [Prevotella sp. C561] gb|EGW49141.1| hypothetical protein HMPREF0666_00108 [Prevotella sp. C561]
Other hits:	ref|ZP_08833932.1| hypothetical protein HMPREF0666_00108 [Prevotella sp. C561] gb|EGW49141.1| hypothetical protein HMPREF0666_00108 [Prevotella sp. C561]	0.055
Query:	TCONS_00000259
Best hit:	ref|XP_002385618.1| LINE-1 retrotransposon-like element, putative [Aspergillus flavus NRRL3357] gb|EED44706.1| LINE-1 retrotransposon-like element, putative [Aspergillus flavus NRRL3357]
Other hits:	ref|XP_002385618.1| LINE-1 retrotransposon-like element, putative [Aspergillus flavus NRRL3357] gb|EED44706.1| LINE-1 retrotransposon-like element, putative [Aspergillus flavus NRRL3357]	3e-09
Query:	TCONS_00000263
Best hit:	ref|XP_001845769.1| CPXV158 protein [Culex quinquefasciatus] gb|EDS41589.1| CPXV158 protein [Culex quinquefasciatus]
Other hits:	ref|XP_001845769.1| CPXV158 protein [Culex quinquefasciatus] gb|EDS41589.1| CPXV158 protein [Culex quinquefasciatus]	8e-05
Other hits:	ref|XP_001688950.1| AGAP006661-PA [Anopheles gambiae str. PEST] gb|EDO63956.1| AGAP006661-PA [Anopheles gambiae str. PEST]	0.002
Query:	TCONS_00000269
Best hit:	sp|Q8I7Q0.1|GAGO_DROME RecName: Full=Retrovirus-related Gag polyprotein from transposon opus gb|AAN87270.1| ORF1 [Drosophila melanogaster]
Other hits:	sp|Q8I7Q0.1|GAGO_DROME RecName: Full=Retrovirus-related Gag polyprotein from transposon opus gb|AAN87270.1| ORF1 [Drosophila melanogaster]	0.0008
Other hits:	sp|Q967S7.1|GAGHB_DROME RecName: Full=Retrovirus-related Gag polyprotein from transposon HMS-Beagle gb|AAK53387.1|AF365402_2 gag [Drosophila melanogaster]	0.025
Query:	TCONS_00000270
Best hit:	gb|AAL16060.1|AF420242_1 RNA-directed DNA polymerase [Drosophila melanogaster]
Other hits:	gb|AAL16060.1|AF420242_1 RNA-directed DNA polymerase [Drosophila melanogaster]	3e-112
Other hits:	gb|AAN34652.1| pol protein [Drosophila melanogaster]	4e-112
Other hits:	sp|P10394.1|POL4_DROME RecName: Full=Retrovirus-related Pol polyprotein from transposon 412; Includes: RecName: Full=Protease; Includes: RecName: Full=Reverse transcriptase; Includes: RecName: Full=Endonuclease emb|CAA27750.1| unnamed protein product [Drosophila melanogaster]	4e-111
Other hits:	gb|AAX28841.1| RNA-dependent DNA polymerase [Drosophila melanogaster]	5e-111
Other hits:	gb|AAD14015.2|S68526_1 pol polyprotein [Drosophila melanogaster]	2e-110
Other hits:	pir||S70430 hypothetical protein 4 - fruit fly (Drosophila melanogaster) retrotransposon mgd1	2e-108
Other hits:	gb|AAN87268.1| ORF3 [Drosophila melanogaster]	6e-104
Other hits:	gb|EFA13518.1| hypothetical protein TcasGA2_TC001491 [Tribolium castaneum]	6e-96
Other hits:	gb|AAL90422.1| RH61266p [Drosophila melanogaster]	3e-86
Other hits:	gb|EFA13656.1| hypothetical protein TcasGA2_TC016129 [Tribolium castaneum]	3e-74
Query:	TCONS_00000271
Best hit:	pir||S70430 hypothetical protein 4 - fruit fly (Drosophila melanogaster) retrotransposon mgd1
Other hits:	pir||S70430 hypothetical protein 4 - fruit fly (Drosophila melanogaster) retrotransposon mgd1	3e-34
Other hits:	gb|AAM29462.1| RE36839p [Drosophila melanogaster]	3e-33
Other hits:	gb|AAL16060.1|AF420242_1 RNA-directed DNA polymerase [Drosophila melanogaster]	4e-33
Other hits:	gb|AAN87268.1| ORF3 [Drosophila melanogaster]	1e-32
Other hits:	gb|AAN34652.1| pol protein [Drosophila melanogaster]	1e-32
Other hits:	sp|P10394.1|POL4_DROME RecName: Full=Retrovirus-related Pol polyprotein from transposon 412; Includes: RecName: Full=Protease; Includes: RecName: Full=Reverse transcriptase; Includes: RecName: Full=Endonuclease emb|CAA27750.1| unnamed protein product [Drosophila melanogaster]	2e-32
Other hits:	gb|AAX28841.1| RNA-dependent DNA polymerase [Drosophila melanogaster]	2e-32
Other hits:	emb|CAB39733.1| protease, reverse transcriptase, ribonuclease H, integrase [Drosophila buzzatii]	2e-26
Other hits:	gb|EGT45949.1| hypothetical protein CAEBREN_01577 [Caenorhabditis brenneri]	2e-26
Other hits:	emb|CCD78935.1| KRAB-A domain-containing protein [Schistosoma mansoni]	4e-26
Query:	TCONS_00000272
Best hit:	sp|P10394.1|POL4_DROME RecName: Full=Retrovirus-related Pol polyprotein from transposon 412; Includes: RecName: Full=Protease; Includes: RecName: Full=Reverse transcriptase; Includes: RecName: Full=Endonuclease emb|CAA27750.1| unnamed protein product [Drosophila melanogaster]
Other hits:	sp|P10394.1|POL4_DROME RecName: Full=Retrovirus-related Pol polyprotein from transposon 412; Includes: RecName: Full=Protease; Includes: RecName: Full=Reverse transcriptase; Includes: RecName: Full=Endonuclease emb|CAA27750.1| unnamed protein product [Drosophila melanogaster]	5e-61
Other hits:	gb|AAX28841.1| RNA-dependent DNA polymerase [Drosophila melanogaster]	5e-61
Other hits:	gb|AAM29462.1| RE36839p [Drosophila melanogaster]	3e-59
Other hits:	pir||S70430 hypothetical protein 4 - fruit fly (Drosophila melanogaster) retrotransposon mgd1	2e-57
Other hits:	gb|AAN87268.1| ORF3 [Drosophila melanogaster]	4e-55
Other hits:	gb|EFA13518.1| hypothetical protein TcasGA2_TC001491 [Tribolium castaneum]	2e-43
Other hits:	ref|XP_002431501.1| enzymatic polyprotein, putative [Pediculus humanus corporis] gb|EEB18763.1| enzymatic polyprotein, putative [Pediculus humanus corporis]	6e-43
Other hits:	gb|EEZ97441.1| hypothetical protein TcasGA2_TC011272 [Tribolium castaneum]	3e-42
Other hits:	gb|EEZ97394.1| hypothetical protein TcasGA2_TC011220 [Tribolium castaneum]	3e-42
Other hits:	pir||B36329 hypothetical protein 2 - cabbage looper transposon TED (fragment)	3e-41
Query:	TCONS_00000273
Best hit:	pir||S70430 hypothetical protein 4 - fruit fly (Drosophila melanogaster) retrotransposon mgd1
Other hits:	pir||S70430 hypothetical protein 4 - fruit fly (Drosophila melanogaster) retrotransposon mgd1	7e-09
Other hits:	gb|AAM29462.1| RE36839p [Drosophila melanogaster]	3e-06
Other hits:	sp|P10394.1|POL4_DROME RecName: Full=Retrovirus-related Pol polyprotein from transposon 412; Includes: RecName: Full=Protease; Includes: RecName: Full=Reverse transcriptase; Includes: RecName: Full=Endonuclease emb|CAA27750.1| unnamed protein product [Drosophila melanogaster]	4e-05
Query:	TCONS_00000275
Best hit:	gb|AAX28842.1| ORF2 [Drosophila melanogaster]
Other hits:	gb|AAX28842.1| ORF2 [Drosophila melanogaster]	6e-08
Other hits:	pir||C29349 hypothetical protein 3 - fruit fly (Drosophila melanogaster) transposon 412 emb|CAA27749.1| unnamed protein product [Drosophila melanogaster]	6e-08
Other hits:	tpg|DAA03807.1| TPA_inf: HDC10856 [Drosophila melanogaster]	1e-07
Other hits:	gb|AAY83339.1| HDC10856 [Drosophila melanogaster]	1e-07
Other hits:	gb|AAN34653.1| unknown [Drosophila melanogaster]	5e-07
Other hits:	gb|AAN87267.1| ORF2 [Drosophila melanogaster]	1e-06
Other hits:	gb|AAL90437.1| SD06908p [Drosophila melanogaster]	1e-06
Other hits:	pir||S70429 hypothetical protein 3 - fruit fly (Drosophila melanogaster) retrotransposon mgd1	0.0005
Other hits:	prf||1710151C transposable element MDG1 ORF450	0.0005
Query:	TCONS_00000277
Best hit:	gb|EFA09479.1| hypothetical protein TcasGA2_TC010973 [Tribolium castaneum]
Other hits:	gb|EFA09479.1| hypothetical protein TcasGA2_TC010973 [Tribolium castaneum]	8e-29
Other hits:	ref|XP_001948591.2| PREDICTED: hypothetical protein LOC100167765 [Acyrthosiphon pisum]	1e-27
Other hits:	ref|XP_968999.2| PREDICTED: similar to zinc knuckle domain protein [Tribolium castaneum]	1e-26
Other hits:	ref|XP_001809963.1| PREDICTED: similar to BEL12_AG transposon polyprotein [Tribolium castaneum] gb|EFA13455.1| hypothetical protein TcasGA2_TC010686 [Tribolium castaneum]	2e-26
Other hits:	ref|XP_003242398.1| PREDICTED: hypothetical protein LOC100569539 [Acyrthosiphon pisum]	6e-26
Other hits:	emb|CAJ14165.1| BEL12_AG transposon polyprotein [Anopheles gambiae]	6e-26
Other hits:	gb|EFA13224.1| hypothetical protein TcasGA2_TC010713 [Tribolium castaneum]	2e-25
Other hits:	gb|EFA08484.1| hypothetical protein TcasGA2_TC006136 [Tribolium castaneum]	2e-25
Other hits:	ref|XP_003241778.1| PREDICTED: hypothetical protein LOC100573291 [Acyrthosiphon pisum]	4e-25
Other hits:	gb|EFA13223.1| hypothetical protein TcasGA2_TC010712 [Tribolium castaneum]	5e-25
Query:	TCONS_00000278
Best hit:	ref|XP_001658709.1| hypothetical protein AaeL_AAEL007844 [Aedes aegypti] gb|EAT40425.1| hypothetical protein AaeL_AAEL007844 [Aedes aegypti]
A. aegypti:	ref|XP_001658709.1| hypothetical protein AaeL_AAEL007844 [Aedes aegypti] gb|EAT40425.1| hypothetical protein AaeL_AAEL007844 [Aedes aegypti]	5e-37
Other hits:	ref|YP_238533.1| glycoprotein [Tupaia virus] gb|AAX47601.1| glycoprotein [Tupaia virus]	1e-08
Other hits:	gb|ADB88756.1| glycoprotein [Durham virus]	9e-07
Other hits:	dbj|BAK40080.1| glycoprotein [Culex tritaeniorhynchus rhabdovirus]	0.001
Other hits:	gb|AEQ59502.1| glycoprotein [Rhabdovirus 024698]	0.008
Query:	TCONS_00000279
Best hit:	ref|XP_001654021.1| hypothetical protein AaeL_AAEL009725 [Aedes aegypti] gb|EAT38375.1| hypothetical protein AaeL_AAEL009725 [Aedes aegypti]
A. aegypti:	ref|XP_001654021.1| hypothetical protein AaeL_AAEL009725 [Aedes aegypti] gb|EAT38375.1| hypothetical protein AaeL_AAEL009725 [Aedes aegypti]	1e-09
Other hits:	ref|XP_001849596.1| conserved hypothetical protein [Culex quinquefasciatus] gb|EDS30542.1| conserved hypothetical protein [Culex quinquefasciatus]	0.0005
Other hits:	ref|XP_001866062.1| conserved hypothetical protein [Culex quinquefasciatus] gb|EDS42696.1| conserved hypothetical protein [Culex quinquefasciatus]	0.0005
Other hits:	ref|ZP_01217566.1| hypothetical protein PCNPT3_13830 [Psychromonas sp. CNPT3] gb|EAS37615.1| hypothetical protein PCNPT3_13830 [Psychromonas sp. CNPT3]	0.006
Other hits:	gb|AAC28743.1| pol-like protein [Ceratitis capitata]	0.059
Other hits:	ref|XP_001859415.1| conserved hypothetical protein [Culex quinquefasciatus] gb|EDS35070.1| conserved hypothetical protein [Culex quinquefasciatus]	0.084
Other hits:	ref|XP_001843493.1| conserved hypothetical protein [Culex quinquefasciatus] gb|EDS32903.1| conserved hypothetical protein [Culex quinquefasciatus]	0.084
Other hits:	ref|XP_001869496.1| conserved hypothetical protein [Culex quinquefasciatus] gb|EDS29472.1| conserved hypothetical protein [Culex quinquefasciatus]	0.084
Other hits:	ref|XP_001863053.1| conserved hypothetical protein [Culex quinquefasciatus] gb|EDS37956.1| conserved hypothetical protein [Culex quinquefasciatus]	0.084
Query:	TCONS_00000282
Best hit:	ref|XP_001656756.1| hypothetical protein AaeL_AAEL003386 [Aedes aegypti] gb|EAT45349.1| hypothetical protein AaeL_AAEL003386 [Aedes aegypti]
A. aegypti:	ref|XP_001656756.1| hypothetical protein AaeL_AAEL003386 [Aedes aegypti] gb|EAT45349.1| hypothetical protein AaeL_AAEL003386 [Aedes aegypti]	4e-13
Other hits:	pir||S70430 hypothetical protein 4 - fruit fly (Drosophila melanogaster) retrotransposon mgd1	6e-07
Other hits:	gb|AAM29462.1| RE36839p [Drosophila melanogaster]	3e-05
Other hits:	gb|AAN87268.1| ORF3 [Drosophila melanogaster]	6e-05
Other hits:	sp|P10394.1|POL4_DROME RecName: Full=Retrovirus-related Pol polyprotein from transposon 412; Includes: RecName: Full=Protease; Includes: RecName: Full=Reverse transcriptase; Includes: RecName: Full=Endonuclease emb|CAA27750.1| unnamed protein product [Drosophila melanogaster]	0.003
Other hits:	gb|AAX28841.1| RNA-dependent DNA polymerase [Drosophila melanogaster]	0.003
Query:	TCONS_00000288
Best hit:	ref|XP_001657713.1| hypothetical protein AaeL_AAEL000979 [Aedes aegypti] gb|EAT47908.1| hypothetical protein AaeL_AAEL000979 [Aedes aegypti]
A. aegypti:	ref|XP_001657713.1| hypothetical protein AaeL_AAEL000979 [Aedes aegypti] gb|EAT47908.1| hypothetical protein AaeL_AAEL000979 [Aedes aegypti]	2e-85
Other hits:	ref|XP_001843074.1| conserved hypothetical protein [Culex quinquefasciatus] gb|EDS30349.1| conserved hypothetical protein [Culex quinquefasciatus]	2e-76
Other hits:	ref|XP_001861570.1| conserved hypothetical protein [Culex quinquefasciatus] gb|EDS35830.1| conserved hypothetical protein [Culex quinquefasciatus]	2e-69
Other hits:	ref|XP_001847874.1| conserved hypothetical protein [Culex quinquefasciatus] gb|EDS27116.1| conserved hypothetical protein [Culex quinquefasciatus]	1e-66
Other hits:	ref|XP_001854657.1| conserved hypothetical protein [Culex quinquefasciatus] gb|EDS34462.1| conserved hypothetical protein [Culex quinquefasciatus]	8e-54
Other hits:	ref|XP_001867986.1| conserved hypothetical protein [Culex quinquefasciatus] gb|EDS25888.1| conserved hypothetical protein [Culex quinquefasciatus]	7e-21
Other hits:	ref|XP_001849695.1| conserved hypothetical protein [Culex quinquefasciatus] gb|EDS30696.1| conserved hypothetical protein [Culex quinquefasciatus]	2e-20
Other hits:	ref|XP_001866779.1| conserved hypothetical protein [Culex quinquefasciatus] gb|EDS43896.1| conserved hypothetical protein [Culex quinquefasciatus]	6e-20
Other hits:	ref|XP_001847095.1| conserved hypothetical protein [Culex quinquefasciatus] gb|EDS45621.1| conserved hypothetical protein [Culex quinquefasciatus]	5e-14
Other hits:	ref|XP_001861768.1| conserved hypothetical protein [Culex quinquefasciatus] gb|EDS36088.1| conserved hypothetical protein [Culex quinquefasciatus]	2e-12
Other hits:	ref|XP_001866151.1| serine/threonine-protein kinase RIO2 [Culex quinquefasciatus] gb|EDS42935.1| serine/threonine-protein kinase RIO2 [Culex quinquefasciatus]	5e-07
Query:	TCONS_00000291
Best hit:	gb|EFR24076.1| hypothetical protein AND_11601 [Anopheles darlingi]
Other hits:	gb|EFR24076.1| hypothetical protein AND_11601 [Anopheles darlingi]	7e-12
Other hits:	dbj|BAC57904.1| reverse transcriptase [Anopheles gambiae]	5e-09
Other hits:	dbj|BAC06450.1| reverse transcrpitase [Papilio xuthus]	1e-08
Other hits:	dbj|BAC06452.1| reverse transcrpitase [Papilio xuthus]	2e-08
Other hits:	ref|XP_001973844.1| GG16330 [Drosophila erecta] gb|EDV52870.1| GG16330 [Drosophila erecta]	2e-08
Other hits:	dbj|BAC06454.1| reverse transcriptase [Papilio xuthus]	4e-08
Other hits:	dbj|BAC06456.1| reverse transcriptase [Papilio xuthus]	5e-08
Other hits:	dbj|BAC57906.1| reverse transcriptase [Anopheles gambiae]	1e-07
Other hits:	ref|XP_002085997.1| GE22701 [Drosophila yakuba] gb|EDW99390.1| GE22701 [Drosophila yakuba]	2e-07
Other hits:	ref|XP_002043354.1| GM16507 [Drosophila sechellia] gb|EDW49520.1| GM16507 [Drosophila sechellia]	4e-07
Query:	TCONS_00000293
Best hit:	ref|XP_002385618.1| LINE-1 retrotransposon-like element, putative [Aspergillus flavus NRRL3357] gb|EED44706.1| LINE-1 retrotransposon-like element, putative [Aspergillus flavus NRRL3357]
Other hits:	ref|XP_002385618.1| LINE-1 retrotransposon-like element, putative [Aspergillus flavus NRRL3357] gb|EED44706.1| LINE-1 retrotransposon-like element, putative [Aspergillus flavus NRRL3357]	3e-18
Other hits:	ref|XP_001866757.1| conserved hypothetical protein [Culex quinquefasciatus] gb|EDS43874.1| conserved hypothetical protein [Culex quinquefasciatus]	2e-06
Other hits:	ref|XP_001868154.1| conserved hypothetical protein [Culex quinquefasciatus] gb|EDS26214.1| conserved hypothetical protein [Culex quinquefasciatus]	4e-05
Other hits:	ref|XP_001871001.1| conserved hypothetical protein [Culex quinquefasciatus] gb|EDS35345.1| conserved hypothetical protein [Culex quinquefasciatus]	0.006
Other hits:	ref|XP_001866677.1| conserved hypothetical protein [Culex quinquefasciatus] gb|EDS43741.1| conserved hypothetical protein [Culex quinquefasciatus]	0.01
Other hits:	gb|ADI61823.1| endonuclease-reverse transcriptase [Bombyx mori]	0.076
Query:	TCONS_00000294
Best hit:	ref|XP_002060948.1| GK22261 [Drosophila willistoni] gb|EDW71934.1| GK22261 [Drosophila willistoni]
Other hits:	ref|XP_002060948.1| GK22261 [Drosophila willistoni] gb|EDW71934.1| GK22261 [Drosophila willistoni]	1e-30
Other hits:	ref|XP_002076020.1| GK19301 [Drosophila willistoni] gb|EDW87006.1| GK19301 [Drosophila willistoni]	9e-16
Other hits:	ref|XP_001867493.1| conserved hypothetical protein [Culex quinquefasciatus] gb|EDS45166.1| conserved hypothetical protein [Culex quinquefasciatus]	5e-13
Other hits:	ref|XP_001867655.1| conserved hypothetical protein [Culex quinquefasciatus] gb|EDS45411.1| conserved hypothetical protein [Culex quinquefasciatus]	1e-10
Other hits:	ref|XP_001864349.1| conserved hypothetical protein [Culex quinquefasciatus] gb|EDS40054.1| conserved hypothetical protein [Culex quinquefasciatus]	1e-08
Other hits:	ref|XP_001869345.1| conserved hypothetical protein [Culex quinquefasciatus] gb|EDS29063.1| conserved hypothetical protein [Culex quinquefasciatus]	3e-05
Other hits:	ref|XP_001867987.1| conserved hypothetical protein [Culex quinquefasciatus] gb|EDS25889.1| conserved hypothetical protein [Culex quinquefasciatus]	0.0002
Other hits:	ref|XP_001861835.1| hyperplastic discs protein [Culex quinquefasciatus] gb|EDS36155.1| hyperplastic discs protein [Culex quinquefasciatus]	0.0003
Other hits:	gb|ADI61823.1| endonuclease-reverse transcriptase [Bombyx mori]	0.002
Other hits:	gb|EFN80576.1| Putative uncharacterized transposon-derived protein F52C9.6 [Harpegnathos saltator]	0.035
Query:	TCONS_00000295
Best hit:	gb|AAA29354.1| reverse transcriptase-like protein [Aedes aegypti]
A. aegypti:	gb|AAA29354.1| reverse transcriptase-like protein [Aedes aegypti]	8e-07
Other hits:	pir||B56679 probable reverse transcriptase - house mosquito gb|AAA28291.1| reverse transcriptase [Culex pipiens]	0.0005
Other hits:	emb|CAJ00465.1| putative reverse transcriptase [Aedes albopictus]	0.025
Query:	TCONS_00000304
Best hit:	ref|XP_001864821.1| conserved hypothetical protein [Culex quinquefasciatus] gb|EDS40784.1| conserved hypothetical protein [Culex quinquefasciatus]
Other hits:	ref|XP_001864821.1| conserved hypothetical protein [Culex quinquefasciatus] gb|EDS40784.1| conserved hypothetical protein [Culex quinquefasciatus]	7e-42
Other hits:	ref|XP_001849306.1| conserved hypothetical protein [Culex quinquefasciatus] gb|EDS30014.1| conserved hypothetical protein [Culex quinquefasciatus]	2e-17
Other hits:	ref|XP_001849305.1| conserved hypothetical protein [Culex quinquefasciatus] gb|EDS30013.1| conserved hypothetical protein [Culex quinquefasciatus]	1e-13
Query:	TCONS_00000308
Best hit:	emb|CCE81275.1| Piso0_003627 [Millerozyma farinosa CBS 7064] emb|CCE80510.1| Piso0_003627 [Millerozyma farinosa CBS 7064]
Other hits:	emb|CCE81275.1| Piso0_003627 [Millerozyma farinosa CBS 7064] emb|CCE80510.1| Piso0_003627 [Millerozyma farinosa CBS 7064]	0.039
Other hits:	ref|XP_002421193.1| conserved hypothetical protein [Candida dubliniensis CD36] emb|CAX41354.1| conserved hypothetical protein [Candida dubliniensis CD36]	0.051
Other hits:	ref|XP_001374757.2| PREDICTED: ubinuclein-2 [Monodelphis domestica]	0.087
Query:	TCONS_00000309
Best hit:	ref|XP_002060930.1| GK12693 [Drosophila willistoni] gb|EDW71916.1| GK12693 [Drosophila willistoni]
Other hits:	ref|XP_002060930.1| GK12693 [Drosophila willistoni] gb|EDW71916.1| GK12693 [Drosophila willistoni]	0.0007
Query:	TCONS_00000310
Best hit:	ref|XP_002060930.1| GK12693 [Drosophila willistoni] gb|EDW71916.1| GK12693 [Drosophila willistoni]
Other hits:	ref|XP_002060930.1| GK12693 [Drosophila willistoni] gb|EDW71916.1| GK12693 [Drosophila willistoni]	0.002
Query:	TCONS_00000343
Best hit:	gb|EFN81772.1| Beta-3 adrenergic receptor [Harpegnathos saltator]
Other hits:	gb|EFN81772.1| Beta-3 adrenergic receptor [Harpegnathos saltator]	5e-51
Other hits:	ref|XP_002049478.1| GJ21608 [Drosophila virilis] gb|EDW60671.1| GJ21608 [Drosophila virilis]	5e-46
Other hits:	ref|XP_002062875.1| GK19464 [Drosophila willistoni] gb|EDW73861.1| GK19464 [Drosophila willistoni]	4e-41
Other hits:	ref|XP_001361976.2| GA12373 [Drosophila pseudoobscura pseudoobscura] gb|EAL26555.2| GA12373 [Drosophila pseudoobscura pseudoobscura]	6e-39
Other hits:	ref|XP_564170.3| AGAP011320-PA [Anopheles gambiae str. PEST] gb|EAL41534.3| AGAP011320-PA [Anopheles gambiae str. PEST]	6e-33
Other hits:	ref|XP_003393279.1| PREDICTED: trace amine-associated receptor 8b-like [Bombus terrestris]	2e-30
Other hits:	ref|XP_003489594.1| PREDICTED: trace amine-associated receptor 8b-like [Bombus impatiens]	2e-30
Other hits:	ref|XP_003251787.1| PREDICTED: trace amine-associated receptor 8b-like [Apis mellifera]	2e-30
Other hits:	ref|XP_001606361.2| PREDICTED: trace amine-associated receptor 8c-like [Nasonia vitripennis]	3e-29
Other hits:	gb|EEZ99285.1| hypothetical protein TcasGA2_TC001180 [Tribolium castaneum]	1e-28
Query:	TCONS_00000402
Best hit:	ref|XP_001867185.1| conserved hypothetical protein [Culex quinquefasciatus] gb|EDS44576.1| conserved hypothetical protein [Culex quinquefasciatus]
Other hits:	ref|XP_001867185.1| conserved hypothetical protein [Culex quinquefasciatus] gb|EDS44576.1| conserved hypothetical protein [Culex quinquefasciatus]	0.01
Other hits:	ref|XP_309446.4| AGAP011195-PA [Anopheles gambiae str. PEST] gb|EAA05311.5| AGAP011195-PA [Anopheles gambiae str. PEST]	0.039
Query:	TCONS_00000403
Best hit:	gb|EHL02480.1| putative Threonyl-tRNA synthetase, cytoplasmic [Glarea lozoyensis 74030]
Other hits:	gb|EHL02480.1| putative Threonyl-tRNA synthetase, cytoplasmic [Glarea lozoyensis 74030]	0.074
Query:	TCONS_00000424
Best hit:	gb|EFR25357.1| hypothetical protein AND_09368 [Anopheles darlingi]
Other hits:	gb|EFR25357.1| hypothetical protein AND_09368 [Anopheles darlingi]	1e-31
Other hits:	ref|NP_611917.2| CG13579 [Drosophila melanogaster] gb|AAF47210.2| CG13579 [Drosophila melanogaster]	0.011
Other hits:	ref|XP_564170.3| AGAP011320-PA [Anopheles gambiae str. PEST] gb|EAL41534.3| AGAP011320-PA [Anopheles gambiae str. PEST]	0.071
Query:	TCONS_00000428
Best hit:	gb|AAC28743.1| pol-like protein [Ceratitis capitata]
A. aegypti:	ref|XP_001660511.1| hypothetical protein AaeL_AAEL009966 [Aedes aegypti] gb|EAT38107.1| hypothetical protein AaeL_AAEL009966 [Aedes aegypti]	4e-17
Other hits:	gb|AAC28743.1| pol-like protein [Ceratitis capitata]	2e-41
Other hits:	gb|AAK53386.1|AF365402_1 reverse transcriptase-like polymerase [Drosophila melanogaster]	3e-41
Other hits:	ref|ZP_00373813.1| reverse transcriptase polyprotein [Wolbachia endosymbiont of Drosophila ananassae] gb|EAL58673.1| reverse transcriptase polyprotein [Wolbachia endosymbiont of Drosophila ananassae]	3e-39
Other hits:	sp|Q8I7P9.1|POL5_DROME RecName: Full=Retrovirus-related Pol polyprotein from transposon opus; Includes: RecName: Full=Protease; Includes: RecName: Full=Reverse transcriptase; Includes: RecName: Full=Endonuclease gb|AAN87271.1| ORF2 [Drosophila melanogaster]	7e-39
Other hits:	gb|AAB50148.1| reverse transcriptase polyprotein [Drosophila melanogaster]	5e-35
Other hits:	emb|CAA04050.1| RNase H [Drosophila melanogaster]	3e-32
Other hits:	gb|ABI48303.1| pol protein [Drosophila melanogaster]	6e-31
Other hits:	gb|ABI48306.1| pol protein [Drosophila melanogaster]	6e-31
Other hits:	gb|AAA70219.1| unknown protein [Drosophila melanogaster]	5e-30
Other hits:	pir||S64734 retrovirus-related pol polyprotein homolog - fruit fly (Drosophila subobscura) retrotransposon gypsy	5e-30
Query:	TCONS_00000429
Best hit:	gb|AAX28844.1| reverse transcriptase [Drosophila melanogaster]
Other hits:	gb|AAX28844.1| reverse transcriptase [Drosophila melanogaster]	3e-107
Other hits:	gb|EFA13136.1| hypothetical protein TcasGA2_TC002008 [Tribolium castaneum]	1e-105
Other hits:	gb|EEZ97394.1| hypothetical protein TcasGA2_TC011220 [Tribolium castaneum]	3e-105
Other hits:	gb|EEZ97441.1| hypothetical protein TcasGA2_TC011272 [Tribolium castaneum]	9e-105
Other hits:	emb|CAA04050.1| RNase H [Drosophila melanogaster]	1e-102
Other hits:	emb|CAA08807.1| Pol protein [Drosophila melanogaster]	2e-102
Other hits:	pir||B36329 hypothetical protein 2 - cabbage looper transposon TED (fragment)	9e-102
Other hits:	gb|AAA92249.1| ORF B (bases 1850-5560) first start codon at 2306 [Autographa californica nucleopolyhedrovirus]	9e-102
Other hits:	pir||S34639 pol protein - fruit fly (Drosophila ananassae) transposon Tom (fragment) emb|CAA80824.1| pol protein [Drosophila ananassae]	1e-100
Other hits:	gb|AAK52058.1|AF364550_1 RNA-directed DNA polymerase [Drosophila melanogaster]	2e-100
Query:	TCONS_00000430
Best hit:	ref|XP_002076020.1| GK19301 [Drosophila willistoni] gb|EDW87006.1| GK19301 [Drosophila willistoni]
Other hits:	ref|XP_002076020.1| GK19301 [Drosophila willistoni] gb|EDW87006.1| GK19301 [Drosophila willistoni]	0.0005
Other hits:	ref|XP_001867493.1| conserved hypothetical protein [Culex quinquefasciatus] gb|EDS45166.1| conserved hypothetical protein [Culex quinquefasciatus]	0.077
Query:	TCONS_00000431
Best hit:	gb|EFB27273.1| hypothetical protein PANDA_012072 [Ailuropoda melanoleuca]
Other hits:	gb|EFB27273.1| hypothetical protein PANDA_012072 [Ailuropoda melanoleuca]	0.016
Other hits:	ref|XP_002816430.1| PREDICTED: hypothetical protein LOC100432382 [Pongo abelii]	0.028
Other hits:	gb|EFN64704.1| hypothetical protein EAG_06933 [Camponotus floridanus]	0.082
Other hits:	ref|XP_003310467.1| PREDICTED: hypothetical protein LOC100608845 [Pan troglodytes]	0.082
Query:	TCONS_00000433
Best hit:	ref|XP_002385618.1| LINE-1 retrotransposon-like element, putative [Aspergillus flavus NRRL3357] gb|EED44706.1| LINE-1 retrotransposon-like element, putative [Aspergillus flavus NRRL3357]
A. aegypti:	gb|AAK12626.1| unknown protein [Aedes aegypti]	3e-18
Other hits:	ref|XP_002385618.1| LINE-1 retrotransposon-like element, putative [Aspergillus flavus NRRL3357] gb|EED44706.1| LINE-1 retrotransposon-like element, putative [Aspergillus flavus NRRL3357]	3e-32
Other hits:	gb|AAL56548.1|AF387862_2 pol polyprotein [Anopheles gambiae]	2e-18
Other hits:	gb|AAL55241.1|AF295693_1 polyprotein [Anopheles gambiae]	2e-16
Other hits:	ref|XP_003381524.1| putative integrase core domain protein [Trichinella spiralis] gb|EFV62422.1| putative integrase core domain protein [Trichinella spiralis]	3e-15
Other hits:	dbj|BAB01972.1| copia-like retrotransposable element [Arabidopsis thaliana]	5e-15
Other hits:	ref|XP_003381516.1| putative copia protein [Trichinella spiralis] gb|EFV62430.1| putative copia protein [Trichinella spiralis]	7e-15
Other hits:	gb|EFR28149.1| hypothetical protein AND_04255 [Anopheles darlingi]	2e-14
Other hits:	ref|XP_003223441.1| PREDICTED: copia protein-like [Anolis carolinensis]	5e-13
Other hits:	gb|AAD17409.1| putative retroelement pol polyprotein [Arabidopsis thaliana]	3e-12
Other hits:	gb|ACN78973.1| copia-type polyprotein [Glycine max] gb|ACN78980.1| copia-type polyprotein [Glycine max]	4e-12
Query:	TCONS_00000435
Best hit:	dbj|GAA47606.1| hypothetical protein CLF_100574 [Clonorchis sinensis]
Other hits:	dbj|GAA47606.1| hypothetical protein CLF_100574 [Clonorchis sinensis]	0.003
Query:	TCONS_00000436
Best hit:	ref|XP_001948591.2| PREDICTED: hypothetical protein LOC100167765 [Acyrthosiphon pisum]
Other hits:	ref|XP_001948591.2| PREDICTED: hypothetical protein LOC100167765 [Acyrthosiphon pisum]	3e-39
Other hits:	gb|AAN87269.1| ORF [Drosophila melanogaster]	6e-39
Other hits:	emb|CAD32253.1| gag-pol polyprotein precursor [Drosophila melanogaster]	2e-38
Other hits:	ref|XP_003241778.1| PREDICTED: hypothetical protein LOC100573291 [Acyrthosiphon pisum]	4e-36
Other hits:	gb|EFZ10365.1| hypothetical protein SINV_11683 [Solenopsis invicta]	3e-35
Other hits:	ref|XP_003245995.1| PREDICTED: hypothetical protein LOC100570266 [Acyrthosiphon pisum]	2e-33
Other hits:	ref|XP_003242398.1| PREDICTED: hypothetical protein LOC100569539 [Acyrthosiphon pisum]	9e-33
Other hits:	gb|EFA07214.1| hypothetical protein TcasGA2_TC010221 [Tribolium castaneum]	4e-32
Other hits:	emb|CAJ14165.1| BEL12_AG transposon polyprotein [Anopheles gambiae]	4e-30
Other hits:	pir||T13250 hypothetical protein - fruit fly (Drosophila melanogaster) transposon BEL gb|AAB03640.1| unknown [Drosophila melanogaster]	5e-29
Query:	TCONS_00000437
Best hit:	ref|XP_001870293.1| conserved hypothetical protein [Culex quinquefasciatus] gb|EDS32799.1| conserved hypothetical protein [Culex quinquefasciatus]
Other hits:	ref|XP_001870293.1| conserved hypothetical protein [Culex quinquefasciatus] gb|EDS32799.1| conserved hypothetical protein [Culex quinquefasciatus]	7e-12
Other hits:	ref|XP_001842594.1| o-linked N-acetyl glucosamine transferase [Culex quinquefasciatus] gb|EDS25808.1| o-linked N-acetyl glucosamine transferase [Culex quinquefasciatus]	2e-10
Other hits:	ref|XP_001866401.1| conserved hypothetical protein [Culex quinquefasciatus] gb|EDS43281.1| conserved hypothetical protein [Culex quinquefasciatus]	2e-07
Other hits:	ref|XP_001322356.1| PT repeat family protein [Trichomonas vaginalis G3] gb|EAY10133.1| PT repeat family protein [Trichomonas vaginalis G3]	5e-07
Other hits:	ref|XP_001843952.1| transcription factor IIIA [Culex quinquefasciatus] gb|EDS35284.1| transcription factor IIIA [Culex quinquefasciatus]	4e-06
Other hits:	ref|XP_001197580.1| PREDICTED: hypothetical protein, partial [Strongylocentrotus purpuratus] ref|XP_001201319.1| PREDICTED: hypothetical protein, partial [Strongylocentrotus purpuratus]	6e-06
Other hits:	emb|CBZ54190.1| hypothetical protein NCLIV_046220 [Neospora caninum Liverpool]	7e-06
Other hits:	ref|XP_001351831.1| hsp70 interacting protein, putative [Plasmodium falciparum 3D7] emb|CAD51638.1| hsp70 interacting protein, putative [Plasmodium falciparum 3D7]	9e-06
Other hits:	ref|XP_001526083.1| conserved hypothetical protein [Lodderomyces elongisporus NRRL YB-4239] gb|EDK44462.1| conserved hypothetical protein [Lodderomyces elongisporus NRRL YB-4239]	9e-06
Other hits:	ref|XP_001410315.1| hypothetical protein [Magnaporthe oryzae 70-15]	1e-05
Query:	TCONS_00000464
Best hit:	gb|EFR19307.1| hypothetical protein AND_22719 [Anopheles darlingi]
Other hits:	gb|EFR19307.1| hypothetical protein AND_22719 [Anopheles darlingi]	4e-31
Other hits:	ref|XP_001953984.1| GF16967 [Drosophila ananassae] gb|EDV42545.1| GF16967 [Drosophila ananassae]	1e-14
Other hits:	ref|XP_001982367.1| GG12559 [Drosophila erecta] gb|EDV54237.1| GG12559 [Drosophila erecta]	2e-14
Other hits:	ref|XP_002058710.1| GJ14160 [Drosophila virilis] gb|EDW58678.1| GJ14160 [Drosophila virilis]	2e-14
Other hits:	ref|XP_001358148.2| GA19796 [Drosophila pseudoobscura pseudoobscura] gb|EAL27285.2| GA19796 [Drosophila pseudoobscura pseudoobscura]	4e-14
Other hits:	ref|XP_001999829.1| GI22862 [Drosophila mojavensis] gb|EDW15290.1| GI22862 [Drosophila mojavensis]	4e-14
Other hits:	ref|XP_001989595.1| GH18714 [Drosophila grimshawi] gb|EDV92657.1| GH18714 [Drosophila grimshawi]	4e-14
Other hits:	ref|XP_002104326.1| GD18503 [Drosophila simulans] gb|EDX13829.1| GD18503 [Drosophila simulans]	5e-14
Other hits:	ref|XP_002032108.1| GM23693 [Drosophila sechellia] gb|EDW43094.1| GM23693 [Drosophila sechellia]	5e-14
Other hits:	ref|NP_732661.1| Calcium/calmodulin-dependent protein kinase, isoform A [Drosophila melanogaster] ref|NP_001097862.1| Calcium/calmodulin-dependent protein kinase, isoform D [Drosophila melanogaster] gb|AAF55921.2| Calcium/calmodulin-dependent protein kinase, isoform A [Drosophila melanogaster] gb|ABW08723.1| Calcium/calmodulin-dependent protein kinase, isoform D [Drosophila melanogaster] gb|ACI12…	5e-14
Query:	TCONS_00000500
Best hit:	gb|AAF20019.1|AF134900_2 pol-like protein [Aedes aegypti]
A. aegypti:	gb|AAF20019.1|AF134900_2 pol-like protein [Aedes aegypti]	9e-48
Other hits:	gb|AAA70222.2| putative ORF2 [Drosophila melanogaster]	2e-12
Other hits:	gb|ABN58714.1| pol-like protein [Biomphalaria glabrata]	3e-12
Other hits:	ref|XP_001949504.2| PREDICTED: hypothetical protein LOC100162931 [Acyrthosiphon pisum]	4e-11
Other hits:	emb|CAC16871.1| pol [Drosophila melanogaster]	9e-08
Other hits:	gb|AAA74495.1| unknown protein [Drosophila teissieri]	2e-07
Other hits:	gb|EHJ74015.1| putative pol-like protein [Danaus plexippus]	1e-06
Other hits:	ref|XP_003389476.1| PREDICTED: hypothetical protein LOC100636423 [Amphimedon queenslandica]	0.0008
Other hits:	gb|EHJ70885.1| putative pol-like protein [Danaus plexippus]	0.005
Other hits:	gb|EHJ73416.1| putative pol-like protein [Danaus plexippus]	0.005
Other hits:	gb|EFA13538.1| hypothetical protein TcasGA2_TC002170 [Tribolium castaneum]	0.011
Query:	TCONS_00000501
Best hit:	ref|XP_002385618.1| LINE-1 retrotransposon-like element, putative [Aspergillus flavus NRRL3357] gb|EED44706.1| LINE-1 retrotransposon-like element, putative [Aspergillus flavus NRRL3357]
Other hits:	ref|XP_002385618.1| LINE-1 retrotransposon-like element, putative [Aspergillus flavus NRRL3357] gb|EED44706.1| LINE-1 retrotransposon-like element, putative [Aspergillus flavus NRRL3357]	4e-47
Other hits:	ref|XP_002060935.1| GK10815 [Drosophila willistoni] gb|EDW71921.1| GK10815 [Drosophila willistoni]	2e-35
Other hits:	gb|ADI61823.1| endonuclease-reverse transcriptase [Bombyx mori]	1e-19
Other hits:	ref|XP_001866757.1| conserved hypothetical protein [Culex quinquefasciatus] gb|EDS43874.1| conserved hypothetical protein [Culex quinquefasciatus]	2e-18
Other hits:	gb|EFN64073.1| Craniofacial development protein 2 [Camponotus floridanus]	2e-16
Other hits:	ref|XP_003248346.1| PREDICTED: craniofacial development protein 2-like, partial [Acyrthosiphon pisum]	6e-15
Other hits:	ref|XP_003244507.1| PREDICTED: hypothetical protein LOC100573392 [Acyrthosiphon pisum]	3e-14
Other hits:	ref|XP_003243695.1| PREDICTED: craniofacial development protein 2-like [Acyrthosiphon pisum]	3e-14
Other hits:	ref|XP_003427281.1| PREDICTED: LOW QUALITY PROTEIN: craniofacial development protein 2-like [Nasonia vitripennis]	2e-13
Other hits:	ref|XP_003248303.1| PREDICTED: craniofacial development protein 2-like [Acyrthosiphon pisum]	6e-13
Query:	TCONS_00000503
Best hit:	ref|XP_003436872.1| AGAP013331-PA [Anopheles gambiae str. PEST] gb|EGK97251.1| AGAP013331-PA [Anopheles gambiae str. PEST]
Other hits:	ref|XP_003436872.1| AGAP013331-PA [Anopheles gambiae str. PEST] gb|EGK97251.1| AGAP013331-PA [Anopheles gambiae str. PEST]	2e-17
Other hits:	ref|XP_001991836.1| GH11854 [Drosophila grimshawi] gb|EDW00461.1| GH11854 [Drosophila grimshawi]	0.095
Query:	TCONS_00000516
Best hit:	ref|XP_001651232.1| serine protease inhibitor, serpin [Aedes aegypti] gb|EAT42829.1| serine protease inhibitor, serpin [Aedes aegypti]
A. aegypti:	ref|XP_001651232.1| serine protease inhibitor, serpin [Aedes aegypti] gb|EAT42829.1| serine protease inhibitor, serpin [Aedes aegypti]	4e-17
Other hits:	ref|XP_001866682.1| glia-derived nexin [Culex quinquefasciatus] gb|EDS43746.1| glia-derived nexin [Culex quinquefasciatus]	1e-12
Other hits:	ref|XP_001866680.1| plasminogen activator inhibitor 1 [Culex quinquefasciatus] gb|EDS43744.1| plasminogen activator inhibitor 1 [Culex quinquefasciatus]	4e-12
Other hits:	gb|EFR24515.1| hypothetical protein AND_10843 [Anopheles darlingi]	2e-06
Other hits:	gb|ABJ52802.1| serpin 3 [Anopheles gambiae]	9e-06
Other hits:	ref|XP_308846.4| AGAP006910-PA [Anopheles gambiae str. PEST] gb|EAA04367.4| AGAP006910-PA [Anopheles gambiae str. PEST]	1e-05
Other hits:	ref|XP_001962395.1| GF14458 [Drosophila ananassae] gb|EDV31616.1| GF14458 [Drosophila ananassae]	8e-05
Other hits:	ref|XP_001970052.1| GG23599 [Drosophila erecta] gb|EDV59111.1| GG23599 [Drosophila erecta]	0.0002
Other hits:	ref|XP_002088146.1| GE18418 [Drosophila yakuba] gb|EDW87858.1| GE18418 [Drosophila yakuba]	0.0003
Other hits:	ref|XP_002078409.1| GD22555 [Drosophila simulans] gb|EDX03994.1| GD22555 [Drosophila simulans]	0.0003
Other hits:	ref|NP_652024.1| serpin 27A [Drosophila melanogaster] gb|AAF24518.1|AF220045_1 serpin 27A [Drosophila melanogaster] gb|AAF52420.1| serpin 27A [Drosophila melanogaster] gb|AAO42650.1| LD24467p [Drosophila melanogaster] gb|ACL84553.1| Spn27A-PA [synthetic construct] gb|ACL89440.1| Spn27A-PA [synthetic construct] gb|ADQ54339.1| MIP27581p [Drosophila melanogaster]	0.0003
Query:	TCONS_00000518
Best hit:	gb|ABF18279.1| hypothetical membrane-anchored protein [Aedes aegypti]
A. aegypti:	gb|ABF18279.1| hypothetical membrane-anchored protein [Aedes aegypti]	5e-10
Query:	TCONS_00000521
Best hit:	gb|EGT47040.1| hypothetical protein CAEBREN_15845 [Caenorhabditis brenneri]
Other hits:	gb|EGT47040.1| hypothetical protein CAEBREN_15845 [Caenorhabditis brenneri]	4e-05
Other hits:	ref|XP_657202.1| eukaryotic translation initiation factor 4 gamma [Entamoeba histolytica HM-1:IMSS] gb|EAL51823.1| eukaryotic translation initiation factor 4 gamma, putative [Entamoeba histolytica HM-1:IMSS]	0.003
Other hits:	ref|NP_083628.3| dual specificity protein phosphatase 9 [Mus musculus] gb|AAP81160.1| dual-specificity MAP kinase phosphatase-4 [Mus musculus] gb|AAI00310.1| Dual specificity phosphatase 9 [Mus musculus] emb|CAM21054.1| dual specificity phosphatase 9 [Mus musculus] gb|EDL29892.1| dual specificity phosphatase 9, isoform CRA_a [Mus musculus]	0.005
Other hits:	emb|CAD22884.1| MAP kinase phosphatase 4 [Mus musculus]	0.015
Other hits:	ref|NP_736451.1| peptidoglycan linked protein [Streptococcus agalactiae NEM316] emb|CAD47677.1| gbs2018 [Streptococcus agalactiae NEM316] emb|CAJ66784.1| putative cell-wall anchored surface adhesin [Streptococcus agalactiae] gb|ACU44439.1| BibA [Streptococcus agalactiae] gb|ACU44441.1| BibA [Streptococcus agalactiae]	0.015
Other hits:	emb|CCA60495.1| hypothetical protein SVEN_7209 [Streptomyces venezuelae ATCC 10712]	0.015
Other hits:	gb|EFA00141.1| hypothetical protein TcasGA2_TC002962 [Tribolium castaneum]	0.017
Other hits:	ref|XP_729684.1| calcium/calmodulin-dependent 3',5'-cyclic nucleotide phosphodiesterase 1b [Plasmodium yoelii yoelii str. 17XNL] gb|EAA21249.1| calcium/calmodulin-dependent 3',5'-cyclic nucleotide phosphodiesterase 1b [Plasmodium yoelii yoelii]	0.026
Other hits:	emb|CAJ66802.1| putative cell-wall anchored surface adhesin [Streptococcus agalactiae]	0.044
Other hits:	ref|YP_295018.1| unnamed protein product [Ralstonia eutropha JMP134] gb|AAZ60174.1| Cell division and transport-associated protein TolA [Ralstonia eutropha JMP134]	0.044
Query:	TCONS_00000523
Best hit:	gb|EFN83701.1| hypothetical protein EAI_10237 [Harpegnathos saltator]
Other hits:	gb|EFN83701.1| hypothetical protein EAI_10237 [Harpegnathos saltator]	2e-09
Other hits:	gb|EFN89995.1| hypothetical protein EAI_13241 [Harpegnathos saltator]	2e-09
Other hits:	gb|EFN75319.1| hypothetical protein EAI_05245 [Harpegnathos saltator]	2e-09
Other hits:	gb|EFN79095.1| hypothetical protein EAI_11676 [Harpegnathos saltator]	2e-09
Other hits:	gb|EFN81526.1| hypothetical protein EAI_11453 [Harpegnathos saltator]	2e-09
Other hits:	gb|EFN81206.1| hypothetical protein EAI_08034 [Harpegnathos saltator]	2e-09
Other hits:	gb|EFN82042.1| hypothetical protein EAI_09401 [Harpegnathos saltator]	3e-09
Other hits:	gb|EFN85905.1| hypothetical protein EAI_05047 [Harpegnathos saltator]	3e-09
Other hits:	gb|EFN75710.1| hypothetical protein EAI_09712 [Harpegnathos saltator]	3e-09
Other hits:	gb|EFN89094.1| hypothetical protein EAI_07479 [Harpegnathos saltator]	3e-09
Query:	TCONS_00000525
Best hit:	ref|XP_002103800.1| GD20623 [Drosophila simulans] gb|EDX13303.1| GD20623 [Drosophila simulans]
A. aegypti:	ref|XP_001660147.1| cadherin [Aedes aegypti] gb|EAT48765.1| cadherin [Aedes aegypti]	6e-59
Other hits:	ref|XP_002103800.1| GD20623 [Drosophila simulans] gb|EDX13303.1| GD20623 [Drosophila simulans]	0
Other hits:	ref|XP_001989490.1| GH18776 [Drosophila grimshawi] gb|EDV92552.1| GH18776 [Drosophila grimshawi]	0
Other hits:	ref|XP_002031554.1| GM26060 [Drosophila sechellia] gb|EDW42540.1| GM26060 [Drosophila sechellia]	0
Other hits:	gb|EFN67487.1| Cadherin-87A [Camponotus floridanus]	0
Other hits:	ref|XP_001605047.2| PREDICTED: cadherin-87A-like [Nasonia vitripennis]	0
Other hits:	ref|XP_002019351.1| GL12362 [Drosophila persimilis] gb|EDW37985.1| GL12362 [Drosophila persimilis]	0
Other hits:	ref|XP_001964426.1| GF23055 [Drosophila ananassae] gb|EDV30222.1| GF23055 [Drosophila ananassae]	0
Other hits:	gb|EFZ16609.1| hypothetical protein SINV_01844 [Solenopsis invicta]	0
Other hits:	ref|XP_392736.4| PREDICTED: cadherin-87A-like [Apis mellifera]	0
Other hits:	ref|XP_003486436.1| PREDICTED: cadherin-87A-like [Bombus impatiens]	0
Query:	TCONS_00000535
Best hit:	ref|XP_002385618.1| LINE-1 retrotransposon-like element, putative [Aspergillus flavus NRRL3357] gb|EED44706.1| LINE-1 retrotransposon-like element, putative [Aspergillus flavus NRRL3357]
Other hits:	ref|XP_002385618.1| LINE-1 retrotransposon-like element, putative [Aspergillus flavus NRRL3357] gb|EED44706.1| LINE-1 retrotransposon-like element, putative [Aspergillus flavus NRRL3357]	1e-11
Query:	TCONS_00000546
Best hit:	gb|EFX65837.1| hypothetical protein DAPPUDRAFT_65172 [Daphnia pulex]
Other hits:	gb|EFX65837.1| hypothetical protein DAPPUDRAFT_65172 [Daphnia pulex]	0.002
Other hits:	ref|XP_308381.4| AGAP007494-PA [Anopheles gambiae str. PEST] gb|EAA04642.4| AGAP007494-PA [Anopheles gambiae str. PEST]	0.002
Other hits:	ref|NP_725476.1| flotillin, isoform B [Drosophila melanogaster] ref|XP_002033994.1| GM20133 [Drosophila sechellia] ref|XP_002081644.1| GD25610 [Drosophila simulans] gb|AAF58121.1| flotillin, isoform B [Drosophila melanogaster] gb|EDW48007.1| GM20133 [Drosophila sechellia] gb|EDX07229.1| GD25610 [Drosophila simulans]	0.004
Other hits:	ref|XP_002004703.1| GI19457 [Drosophila mojavensis] gb|EDW08638.1| GI19457 [Drosophila mojavensis]	0.004
Other hits:	ref|XP_001975487.1| GG22345 [Drosophila erecta] gb|EDV55887.1| GG22345 [Drosophila erecta]	0.004
Other hits:	ref|XP_002430367.1| Flotillin-1, putative [Pediculus humanus corporis] gb|EEB17629.1| Flotillin-1, putative [Pediculus humanus corporis]	0.004
Other hits:	ref|NP_477358.1| flotillin, isoform A [Drosophila melanogaster] sp|O61491.1|FLOT1_DROME RecName: Full=Flotillin-1 gb|AAC39012.1| flotillin-1 [Drosophila melanogaster] gb|AAF58120.1| flotillin, isoform A [Drosophila melanogaster] gb|AAL14023.1| SD10657p [Drosophila melanogaster] gb|ACL90691.1| Flo-PA [synthetic construct]	0.004
Other hits:	ref|XP_002048737.1| GJ21208 [Drosophila virilis] gb|EDW59930.1| GJ21208 [Drosophila virilis]	0.004
Other hits:	gb|EHJ74021.1| putative Flotillin-1 [Danaus plexippus]	0.004
Other hits:	ref|XP_002016298.1| GL11508 [Drosophila persimilis] ref|XP_001360695.2| GA20892 [Drosophila pseudoobscura pseudoobscura] gb|EDW32188.1| GL11508 [Drosophila persimilis] gb|EAL25270.2| GA20892 [Drosophila pseudoobscura pseudoobscura]	0.004
Query:	TCONS_00000559
Best hit:	ref|XP_001850362.1| ionotropic glutamate receptor [Culex quinquefasciatus] gb|EDS31919.1| ionotropic glutamate receptor [Culex quinquefasciatus]
A. aegypti:	ref|XP_001648017.1| glutamate receptor, putative [Aedes aegypti] gb|EAT33628.1| glutamate receptor, putative [Aedes aegypti]	8e-65
Other hits:	ref|XP_001850362.1| ionotropic glutamate receptor [Culex quinquefasciatus] gb|EDS31919.1| ionotropic glutamate receptor [Culex quinquefasciatus]	2e-91
Other hits:	ref|XP_308379.4| AGAP007498-PA [Anopheles gambiae str. PEST] gb|EAA04525.5| AGAP007498-PA [Anopheles gambiae str. PEST]	7e-61
Other hits:	gb|EFR26011.1| hypothetical protein AND_08211 [Anopheles darlingi]	3e-56
Other hits:	gb|EFR26137.1| hypothetical protein AND_07987 [Anopheles darlingi]	9e-45
Other hits:	ref|XP_975640.2| PREDICTED: similar to ionotropic glutamate receptor-invertebrate [Tribolium castaneum] gb|EFA02514.1| hypothetical protein TcasGA2_TC008218 [Tribolium castaneum]	4e-40
Other hits:	ref|XP_003435724.1| AGAP005466-PB [Anopheles gambiae str. PEST] gb|EGK97276.1| AGAP005466-PB [Anopheles gambiae str. PEST]	7e-40
Other hits:	ref|XP_001600996.2| PREDICTED: protein PTHB1-like [Nasonia vitripennis]	3e-34
Other hits:	ref|XP_003489735.1| PREDICTED: protein PTHB1-like [Bombus impatiens]	7e-32
Other hits:	gb|EHJ76038.1| putative ionotropic glutamate receptor-invertebrate [Danaus plexippus]	2e-31
Other hits:	ref|XP_003398764.1| PREDICTED: protein PTHB1-like [Bombus terrestris]	5e-30
Query:	TCONS_00000581
Best hit:	ref|XP_001661275.1| long-chain-fatty-acid coa ligase [Aedes aegypti] gb|EAT36967.1| long-chain-fatty-acid coa ligase [Aedes aegypti]
A. aegypti:	ref|XP_001661275.1| long-chain-fatty-acid coa ligase [Aedes aegypti] gb|EAT36967.1| long-chain-fatty-acid coa ligase [Aedes aegypti]	3e-21
Other hits:	ref|XP_001869621.1| long-chain-fatty-acid coa ligase [Culex quinquefasciatus] gb|EDS29881.1| long-chain-fatty-acid coa ligase [Culex quinquefasciatus]	8e-21
Other hits:	ref|XP_001866029.1| long-chain-fatty-acid coa ligase [Culex quinquefasciatus] gb|EDS42649.1| long-chain-fatty-acid coa ligase [Culex quinquefasciatus]	8e-21
Other hits:	ref|XP_003436541.1| AGAP003623-PB [Anopheles gambiae str. PEST] gb|EGK97082.1| AGAP003623-PB [Anopheles gambiae str. PEST]	9e-17
Other hits:	ref|XP_003436540.1| AGAP003623-PC [Anopheles gambiae str. PEST] gb|EGK97083.1| AGAP003623-PC [Anopheles gambiae str. PEST]	9e-17
Other hits:	ref|XP_313383.2| AGAP003623-PA [Anopheles gambiae str. PEST] gb|EAA08767.2| AGAP003623-PA [Anopheles gambiae str. PEST]	9e-17
Other hits:	ref|XP_001958811.1| GF12373 [Drosophila ananassae] gb|EDV35633.1| GF12373 [Drosophila ananassae]	3e-16
Other hits:	gb|EFR19239.1| hypothetical protein AND_22834 [Anopheles darlingi]	3e-16
Other hits:	ref|XP_002017798.1| GL17113 [Drosophila persimilis] gb|EDW35637.1| GL17113 [Drosophila persimilis]	1e-15
Other hits:	ref|XP_001361520.2| GA21288 [Drosophila pseudoobscura pseudoobscura] gb|EAL26098.2| GA21288 [Drosophila pseudoobscura pseudoobscura]	1e-15
Other hits:	ref|XP_002063081.1| GK21733 [Drosophila willistoni] gb|EDW74067.1| GK21733 [Drosophila willistoni]	1e-15
Query:	TCONS_00000590
Best hit:	ref|XP_001656084.1| phenylalanyl-tRNA synthetase alpha chain [Aedes aegypti] gb|EAT45883.1| phenylalanyl-tRNA synthetase alpha chain [Aedes aegypti]
A. aegypti:	ref|XP_001656084.1| phenylalanyl-tRNA synthetase alpha chain [Aedes aegypti] gb|EAT45883.1| phenylalanyl-tRNA synthetase alpha chain [Aedes aegypti]	2e-07
Other hits:	ref|XP_001845604.1| phenylalanyl-tRNA synthetase alpha chain [Culex quinquefasciatus] gb|EDS40899.1| phenylalanyl-tRNA synthetase alpha chain [Culex quinquefasciatus]	0.008
Other hits:	ref|XP_312272.1| AGAP002653-PA [Anopheles gambiae str. PEST] gb|EAA08174.1| AGAP002653-PA [Anopheles gambiae str. PEST]	0.064
Query:	TCONS_00000593
Best hit:	ref|XP_001660582.1| hypothetical protein AaeL_AAEL010031 [Aedes aegypti] gb|EAT38047.1| hypothetical protein AaeL_AAEL010031 [Aedes aegypti]
A. aegypti:	ref|XP_001660582.1| hypothetical protein AaeL_AAEL010031 [Aedes aegypti] gb|EAT38047.1| hypothetical protein AaeL_AAEL010031 [Aedes aegypti]	2e-08
Other hits:	ref|XP_001846055.1| conserved hypothetical protein [Culex quinquefasciatus] gb|EDS42410.1| conserved hypothetical protein [Culex quinquefasciatus]	0.01
Other hits:	ref|XP_001868986.1| c-AMP-dependent rap1 guanine-nucleotide exchange factor [Culex quinquefasciatus] gb|EDS28126.1| c-AMP-dependent rap1 guanine-nucleotide exchange factor [Culex quinquefasciatus]	0.01
Other hits:	ref|XP_001864846.1| conserved hypothetical protein [Culex quinquefasciatus] gb|EDS40809.1| conserved hypothetical protein [Culex quinquefasciatus]	0.017
Other hits:	ref|XP_001841812.1| c-AMP-dependent rap1 guanine-nucleotide exchange factor [Culex quinquefasciatus] gb|EDS25765.1| c-AMP-dependent rap1 guanine-nucleotide exchange factor [Culex quinquefasciatus]	0.082
Query:	TCONS_00000594
Best hit:	ref|XP_001663569.1| vacuolar sorting protein [Aedes aegypti] gb|EAT34367.1| vacuolar sorting protein [Aedes aegypti]
A. aegypti:	ref|XP_001663569.1| vacuolar sorting protein [Aedes aegypti] gb|EAT34367.1| vacuolar sorting protein [Aedes aegypti]	1e-12
Other hits:	ref|XP_308188.4| AGAP007683-PA [Anopheles gambiae str. PEST] gb|EAA04647.5| AGAP007683-PA [Anopheles gambiae str. PEST]	2e-10
Other hits:	ref|XP_001958905.1| GF12616 [Drosophila ananassae] gb|EDV35727.1| GF12616 [Drosophila ananassae]	3e-10
Other hits:	gb|AAL28782.1| LD17594p [Drosophila melanogaster]	3e-10
Other hits:	gb|AAT94432.1| RE65032p [Drosophila melanogaster]	3e-10
Other hits:	ref|NP_726175.3| vacuolar protein sorting 35, isoform B [Drosophila melanogaster] gb|AAF46817.4| vacuolar protein sorting 35, isoform B [Drosophila melanogaster] gb|ACZ52624.1| SD03023p [Drosophila melanogaster]	3e-10
Other hits:	ref|XP_001975169.1| GG22173 [Drosophila erecta] gb|EDV55569.1| GG22173 [Drosophila erecta]	3e-10
Other hits:	ref|NP_611651.4| vacuolar protein sorting 35, isoform A [Drosophila melanogaster] gb|AAF46816.4| vacuolar protein sorting 35, isoform A [Drosophila melanogaster]	3e-10
Other hits:	ref|XP_002082592.1| GD11652 [Drosophila simulans] gb|EDX08177.1| GD11652 [Drosophila simulans]	3e-10
Other hits:	ref|XP_002092388.1| GE14166 [Drosophila yakuba] gb|EDW92100.1| GE14166 [Drosophila yakuba]	5e-10
Other hits:	ref|XP_001986166.1| GH21205 [Drosophila grimshawi] gb|EDW01033.1| GH21205 [Drosophila grimshawi]	1e-09
Query:	TCONS_00000595
Best hit:	ref|XP_001663569.1| vacuolar sorting protein [Aedes aegypti] gb|EAT34367.1| vacuolar sorting protein [Aedes aegypti]
A. aegypti:	ref|XP_001663569.1| vacuolar sorting protein [Aedes aegypti] gb|EAT34367.1| vacuolar sorting protein [Aedes aegypti]	2e-33
Other hits:	ref|XP_001868892.1| vacuolar sorting protein [Culex quinquefasciatus] gb|EDS27889.1| vacuolar sorting protein [Culex quinquefasciatus]	2e-32
Other hits:	ref|XP_308188.4| AGAP007683-PA [Anopheles gambiae str. PEST] gb|EAA04647.5| AGAP007683-PA [Anopheles gambiae str. PEST]	3e-32
Other hits:	ref|XP_002061290.1| GK20803 [Drosophila willistoni] gb|EDW72276.1| GK20803 [Drosophila willistoni]	2e-29
Other hits:	ref|XP_001986166.1| GH21205 [Drosophila grimshawi] gb|EDW01033.1| GH21205 [Drosophila grimshawi]	5e-29
Other hits:	gb|AAL28782.1| LD17594p [Drosophila melanogaster]	5e-29
Other hits:	gb|AAT94432.1| RE65032p [Drosophila melanogaster]	5e-29
Other hits:	ref|NP_726175.3| vacuolar protein sorting 35, isoform B [Drosophila melanogaster] gb|AAF46817.4| vacuolar protein sorting 35, isoform B [Drosophila melanogaster] gb|ACZ52624.1| SD03023p [Drosophila melanogaster]	5e-29
Other hits:	ref|XP_002018107.1| GL17528 [Drosophila persimilis] ref|XP_002138795.1| GA24193 [Drosophila pseudoobscura pseudoobscura] gb|EDW35946.1| GL17528 [Drosophila persimilis] gb|EDY69353.1| GA24193 [Drosophila pseudoobscura pseudoobscura]	5e-29
Other hits:	ref|XP_001975169.1| GG22173 [Drosophila erecta] gb|EDV55569.1| GG22173 [Drosophila erecta]	5e-29
Other hits:	ref|NP_611651.4| vacuolar protein sorting 35, isoform A [Drosophila melanogaster] gb|AAF46816.4| vacuolar protein sorting 35, isoform A [Drosophila melanogaster]	5e-29
Query:	TCONS_00000625
Best hit:	ref|XP_001659929.1| hypothetical protein AaeL_AAEL009329 [Aedes aegypti] gb|EAT38815.1| hypothetical protein AaeL_AAEL009329 [Aedes aegypti]
A. aegypti:	ref|XP_001659929.1| hypothetical protein AaeL_AAEL009329 [Aedes aegypti] gb|EAT38815.1| hypothetical protein AaeL_AAEL009329 [Aedes aegypti]	4e-39
Other hits:	gb|EFR23313.1| hypothetical protein AND_13122 [Anopheles darlingi]	0.0001
Other hits:	gb|EHJ73416.1| putative pol-like protein [Danaus plexippus]	0.0003
Other hits:	ref|XP_001847995.1| conserved hypothetical protein [Culex quinquefasciatus] gb|EDS27336.1| conserved hypothetical protein [Culex quinquefasciatus]	0.0009
Other hits:	ref|XP_660400.1| hypothetical protein AN2796.2 [Aspergillus nidulans FGSC A4] gb|EAA63230.1| hypothetical protein AN2796.2 [Aspergillus nidulans FGSC A4] tpe|CBF83995.1| TPA: conserved hypothetical protein [Aspergillus nidulans FGSC A4]	0.006
Other hits:	gb|EEH45678.1| conserved hypothetical protein [Paracoccidioides brasiliensis Pb18]	0.007
Other hits:	gb|ABY19378.1| reverse transcriptase [Paracoccidioides brasiliensis]	0.007
Other hits:	ref|XP_001542897.1| predicted protein [Ajellomyces capsulatus NAm1] gb|EDN06465.1| predicted protein [Ajellomyces capsulatus NAm1]	0.013
Other hits:	ref|XP_001539051.1| predicted protein [Ajellomyces capsulatus NAm1] gb|EDN09489.1| predicted protein [Ajellomyces capsulatus NAm1]	0.013
Other hits:	ref|XP_001535976.1| hypothetical protein HCAG_09089 [Ajellomyces capsulatus NAm1] gb|EDN05471.1| predicted protein [Ajellomyces capsulatus NAm1]	0.013
Other hits:	ref|XP_001539883.1| predicted protein [Ajellomyces capsulatus NAm1] gb|EDN08851.1| predicted protein [Ajellomyces capsulatus NAm1]	0.013
Query:	TCONS_00000629
Best hit:	ref|NP_297916.1| hypothetical protein XF0626 [Xylella fastidiosa 9a5c] gb|AAF83436.1|AE003908_4 hypothetical protein XF_0626 [Xylella fastidiosa 9a5c]
Other hits:	ref|NP_297916.1| hypothetical protein XF0626 [Xylella fastidiosa 9a5c] gb|AAF83436.1|AE003908_4 hypothetical protein XF_0626 [Xylella fastidiosa 9a5c]	4e-16
Other hits:	ref|XP_001863364.1| conserved hypothetical protein [Culex quinquefasciatus] gb|EDS38491.1| conserved hypothetical protein [Culex quinquefasciatus]	3e-12
Other hits:	ref|XP_001630049.1| predicted protein [Nematostella vectensis] gb|EDO37986.1| predicted protein [Nematostella vectensis]	5e-10
Other hits:	ref|XP_001869031.1| dynein heavy chain [Culex quinquefasciatus] gb|EDS28275.1| dynein heavy chain [Culex quinquefasciatus]	2e-09
Other hits:	ref|YP_003137924.1| unnamed protein product [Cyanothece sp. PCC 8802] gb|ACV01089.1| conserved hypothetical protein [Cyanothece sp. PCC 8802]	1e-05
Other hits:	ref|XP_001865517.1| Av71 muscle cell intermediate filament [Culex quinquefasciatus] gb|EDS41845.1| Av71 muscle cell intermediate filament [Culex quinquefasciatus]	0.0002
Other hits:	ref|XP_002586784.1| hypothetical protein BRAFLDRAFT_102942 [Branchiostoma floridae] gb|EEN42795.1| hypothetical protein BRAFLDRAFT_102942 [Branchiostoma floridae]	0.0004
Other hits:	gb|EGG16332.1| hypothetical protein DFA_09362 [Dictyostelium fasciculatum]	0.0004
Other hits:	gb|AAI50712.1| AI607873 protein [Mus musculus]	0.0006
Other hits:	ref|XP_001870401.1| glycosyltransferase PglE [Culex quinquefasciatus] gb|EDS33608.1| glycosyltransferase PglE [Culex quinquefasciatus]	0.003
Query:	TCONS_00000630
Best hit:	ref|NP_297916.1| hypothetical protein XF0626 [Xylella fastidiosa 9a5c] gb|AAF83436.1|AE003908_4 hypothetical protein XF_0626 [Xylella fastidiosa 9a5c]
Other hits:	ref|NP_297916.1| hypothetical protein XF0626 [Xylella fastidiosa 9a5c] gb|AAF83436.1|AE003908_4 hypothetical protein XF_0626 [Xylella fastidiosa 9a5c]	0.038
Other hits:	ref|XP_001863364.1| conserved hypothetical protein [Culex quinquefasciatus] gb|EDS38491.1| conserved hypothetical protein [Culex quinquefasciatus]	0.084
Query:	TCONS_00000631
Best hit:	ref|NP_297916.1| hypothetical protein XF0626 [Xylella fastidiosa 9a5c] gb|AAF83436.1|AE003908_4 hypothetical protein XF_0626 [Xylella fastidiosa 9a5c]
Other hits:	ref|NP_297916.1| hypothetical protein XF0626 [Xylella fastidiosa 9a5c] gb|AAF83436.1|AE003908_4 hypothetical protein XF_0626 [Xylella fastidiosa 9a5c]	0.01
Query:	TCONS_00000666
Best hit:	gb|EHK16935.1| hypothetical protein TRIVIDRAFT_10609, partial [Trichoderma virens Gv29-8]
Other hits:	gb|EHK16935.1| hypothetical protein TRIVIDRAFT_10609, partial [Trichoderma virens Gv29-8]	0.073
Query:	TCONS_00000687
Best hit:	gb|EFR22518.1| hypothetical protein AND_15086 [Anopheles darlingi]
Other hits:	gb|EFR22518.1| hypothetical protein AND_15086 [Anopheles darlingi]	1e-12
Other hits:	gb|EHJ64407.1| putative MON2-like protein [Danaus plexippus]	8e-07
Other hits:	ref|XP_001947417.2| PREDICTED: protein MON2 homolog [Acyrthosiphon pisum]	6e-05
Other hits:	ref|XP_001961775.1| GF15133 [Drosophila ananassae] gb|EDV30996.1| GF15133 [Drosophila ananassae]	0.0007
Other hits:	ref|XP_001355922.2| GA16450 [Drosophila pseudoobscura pseudoobscura] gb|EAL32981.2| GA16450 [Drosophila pseudoobscura pseudoobscura]	0.0009
Other hits:	ref|XP_002027258.1| GL24746 [Drosophila persimilis] gb|EDW35138.1| GL24746 [Drosophila persimilis]	0.0009
Other hits:	sp|Q29L43.2|MON2_DROPS RecName: Full=Protein MON2 homolog	0.0009
Other hits:	ref|XP_002065194.1| GK14801 [Drosophila willistoni] gb|EDW76180.1| GK14801 [Drosophila willistoni]	0.0009
Other hits:	ref|XP_001970239.1| GG23477 [Drosophila erecta] gb|EDV59298.1| GG23477 [Drosophila erecta]	0.001
Other hits:	ref|NP_001033884.2| CG8683 [Drosophila melanogaster] sp|Q9VLT1.4|MON2_DROME RecName: Full=Protein MON2 homolog gb|ABX00755.1| LD30939p [Drosophila melanogaster] gb|AAF52603.4| CG8683 [Drosophila melanogaster]	0.001
Query:	TCONS_00000699
Best hit:	ref|XP_001650001.1| hypothetical protein AaeL_AAEL004901 [Aedes aegypti] gb|EAT43665.1| hypothetical protein AaeL_AAEL004901 [Aedes aegypti]
A. aegypti:	ref|XP_001650001.1| hypothetical protein AaeL_AAEL004901 [Aedes aegypti] gb|EAT43665.1| hypothetical protein AaeL_AAEL004901 [Aedes aegypti]	3e-17
Other hits:	ref|XP_001523058.1| predicted protein [Lodderomyces elongisporus NRRL YB-4239] gb|EDK47423.1| predicted protein [Lodderomyces elongisporus NRRL YB-4239]	0.054
Other hits:	ref|ZP_02240279.1| polyprotein [Yersinia pestis biovar Antiqua str. B42003004] gb|EDR49080.1| polyprotein [Yersinia pestis biovar Antiqua str. B42003004]	0.092
Query:	TCONS_00000709
Best hit:	ref|XP_001663114.1| hypothetical protein AaeL_AAEL012927 [Aedes aegypti] ref|XP_001663115.1| hypothetical protein AaeL_AAEL012927 [Aedes aegypti] gb|EAT34870.1| hypothetical protein AaeL_AAEL012927 [Aedes aegypti] gb|EAT34871.1| hypothetical protein AaeL_AAEL012927 [Aedes aegypti]
A. aegypti:	ref|XP_001663114.1| hypothetical protein AaeL_AAEL012927 [Aedes aegypti] ref|XP_001663115.1| hypothetical protein AaeL_AAEL012927 [Aedes aegypti] gb|EAT34870.1| hypothetical protein AaeL_AAEL012927 [Aedes aegypti] gb|EAT34871.1| hypothetical protein AaeL_AAEL012927 [Aedes aegypti]	1e-30
Query:	TCONS_00000710
Best hit:	ref|XP_001860847.1| conserved hypothetical protein [Culex quinquefasciatus] gb|EDS35374.1| conserved hypothetical protein [Culex quinquefasciatus]
Other hits:	ref|XP_001860847.1| conserved hypothetical protein [Culex quinquefasciatus] gb|EDS35374.1| conserved hypothetical protein [Culex quinquefasciatus]	0.022
Query:	TCONS_00000711
Best hit:	gb|EGR71264.1| anti-termination protein [Escherichia coli O104:H4 str. LB226692]
Other hits:	gb|EGR71264.1| anti-termination protein [Escherichia coli O104:H4 str. LB226692]	0.015
Query:	TCONS_00000714
Best hit:	ref|XP_001842473.1| zinc finger MYM-type protein 1 [Culex quinquefasciatus] gb|EDS44959.1| zinc finger MYM-type protein 1 [Culex quinquefasciatus]
Other hits:	ref|XP_001842473.1| zinc finger MYM-type protein 1 [Culex quinquefasciatus] gb|EDS44959.1| zinc finger MYM-type protein 1 [Culex quinquefasciatus]	9e-07
Other hits:	gb|EFA12602.1| hypothetical protein TcasGA2_TC001842 [Tribolium castaneum]	0.002
Other hits:	gb|EFA13187.1| hypothetical protein TcasGA2_TC006862 [Tribolium castaneum]	0.039
Other hits:	gb|EFA11968.1| hypothetical protein TcasGA2_TC004049 [Tribolium castaneum]	0.039
Other hits:	ref|XP_003241269.1| PREDICTED: hypothetical protein LOC100572086 [Acyrthosiphon pisum]	0.086
Query:	TCONS_00000715
Best hit:	ref|XP_001842473.1| zinc finger MYM-type protein 1 [Culex quinquefasciatus] gb|EDS44959.1| zinc finger MYM-type protein 1 [Culex quinquefasciatus]
A. aegypti:	ref|XP_001657909.1| hypothetical protein AaeL_AAEL015413 [Aedes aegypti] gb|EAT32514.1| hypothetical protein AaeL_AAEL015413 [Aedes aegypti]	9e-05
Other hits:	ref|XP_001842473.1| zinc finger MYM-type protein 1 [Culex quinquefasciatus] gb|EDS44959.1| zinc finger MYM-type protein 1 [Culex quinquefasciatus]	7e-10
Other hits:	ref|XP_003218078.1| PREDICTED: hypothetical protein LOC100562870 [Anolis carolinensis]	0.002
Other hits:	ref|XP_001841700.1| conserved hypothetical protein [Culex quinquefasciatus] gb|EDS25653.1| conserved hypothetical protein [Culex quinquefasciatus]	0.042
Query:	TCONS_00000726
Best hit:	ref|XP_001663504.1| lysosomal acid lipase, putative [Aedes aegypti] gb|EAT34385.1| lysosomal acid lipase, putative [Aedes aegypti]
A. aegypti:	ref|XP_001663504.1| lysosomal acid lipase, putative [Aedes aegypti] gb|EAT34385.1| lysosomal acid lipase, putative [Aedes aegypti]	2e-11
Other hits:	ref|XP_316926.4| AGAP008514-PA [Anopheles gambiae str. PEST] gb|EAA12678.4| AGAP008514-PA [Anopheles gambiae str. PEST]	0.003
Other hits:	ref|XP_001842038.1| lysosomal acid lipase [Culex quinquefasciatus] gb|EDS37576.1| lysosomal acid lipase [Culex quinquefasciatus]	0.006
Other hits:	gb|EFR21048.1| hypothetical protein AND_17658 [Anopheles darlingi]	0.029
Query:	TCONS_00000756
Best hit:	ref|XP_552798.3| AGAP008916-PA [Anopheles gambiae str. PEST] gb|EAL38974.3| AGAP008916-PA [Anopheles gambiae str. PEST]
A. aegypti:	ref|XP_001656140.1| 60S ribosomal protein L7 [Aedes aegypti] ref|XP_001656141.1| 60S ribosomal protein L7 [Aedes aegypti] gb|ABF18246.1| ribosomal protein L7 [Aedes aegypti] gb|EAT35231.1| 60S ribosomal protein L7 [Aedes aegypti] gb|EAT35232.1| 60S ribosomal protein L7 [Aedes aegypti]	2e-08
Other hits:	ref|XP_552798.3| AGAP008916-PA [Anopheles gambiae str. PEST] gb|EAL38974.3| AGAP008916-PA [Anopheles gambiae str. PEST]	8e-13
Other hits:	gb|ACJ64489.1| ribosomal protein L7 [Culex tarsalis]	1e-12
Other hits:	ref|XP_002070829.1| GK18655 [Drosophila willistoni] ref|XP_002074243.1| GK18411 [Drosophila willistoni] gb|EDW81815.1| GK18655 [Drosophila willistoni] gb|EDW85229.1| GK18411 [Drosophila willistoni]	7e-10
Other hits:	ref|XP_002057725.1| GJ17944 [Drosophila virilis] gb|EDW57798.1| GJ17944 [Drosophila virilis]	2e-09
Other hits:	ref|XP_001963049.1| GF15749 [Drosophila ananassae] gb|EDV32270.1| GF15749 [Drosophila ananassae]	4e-09
Other hits:	ref|XP_002036440.1| GM17982 [Drosophila sechellia] ref|XP_002078881.1| GD23662 [Drosophila simulans] gb|EDW52363.1| GM17982 [Drosophila sechellia] gb|EDX04466.1| GD23662 [Drosophila simulans]	4e-09
Other hits:	ref|XP_002089039.1| RpL7 [Drosophila yakuba] gb|EDW88751.1| RpL7 [Drosophila yakuba]	4e-09
Other hits:	ref|XP_001988285.1| GH11082 [Drosophila grimshawi] gb|EDW03152.1| GH11082 [Drosophila grimshawi]	4e-09
Other hits:	emb|CAA33207.1| ribosomal protein [Drosophila melanogaster]	4e-09
Other hits:	ref|NP_523531.1| ribosomal protein L7 [Drosophila melanogaster] sp|P32100.2|RL7_DROME RecName: Full=60S ribosomal protein L7 gb|AAF52868.1| ribosomal protein L7 [Drosophila melanogaster] gb|AAL90386.1| RH04903p [Drosophila melanogaster] gb|ACL87132.1| RpL7-PA [synthetic construct] gb|ACL91739.1| RpL7-PA [synthetic construct]	4e-09
Query:	TCONS_00000757
Best hit:	gb|ADI61823.1| endonuclease-reverse transcriptase [Bombyx mori]
Other hits:	gb|ADI61823.1| endonuclease-reverse transcriptase [Bombyx mori]	1e-13
Other hits:	ref|XP_002385618.1| LINE-1 retrotransposon-like element, putative [Aspergillus flavus NRRL3357] gb|EED44706.1| LINE-1 retrotransposon-like element, putative [Aspergillus flavus NRRL3357]	3e-11
Other hits:	ref|XP_002076020.1| GK19301 [Drosophila willistoni] gb|EDW87006.1| GK19301 [Drosophila willistoni]	3e-11
Other hits:	ref|XP_001867493.1| conserved hypothetical protein [Culex quinquefasciatus] gb|EDS45166.1| conserved hypothetical protein [Culex quinquefasciatus]	2e-09
Other hits:	ref|XP_001866757.1| conserved hypothetical protein [Culex quinquefasciatus] gb|EDS43874.1| conserved hypothetical protein [Culex quinquefasciatus]	2e-09
Other hits:	ref|XP_001862265.1| conserved hypothetical protein [Culex quinquefasciatus] gb|EDS36803.1| conserved hypothetical protein [Culex quinquefasciatus]	4e-09
Other hits:	ref|XP_001866677.1| conserved hypothetical protein [Culex quinquefasciatus] gb|EDS43741.1| conserved hypothetical protein [Culex quinquefasciatus]	9e-09
Other hits:	ref|XP_001868154.1| conserved hypothetical protein [Culex quinquefasciatus] gb|EDS26214.1| conserved hypothetical protein [Culex quinquefasciatus]	9e-08
Other hits:	ref|XP_001867655.1| conserved hypothetical protein [Culex quinquefasciatus] gb|EDS45411.1| conserved hypothetical protein [Culex quinquefasciatus]	2e-07
Other hits:	ref|XP_001847664.1| conserved hypothetical protein [Culex quinquefasciatus] gb|EDS26671.1| conserved hypothetical protein [Culex quinquefasciatus]	8e-07
Query:	TCONS_00000758
Best hit:	gb|EGI60416.1| hypothetical protein G5I_11395 [Acromyrmex echinatior]
Other hits:	gb|EGI60416.1| hypothetical protein G5I_11395 [Acromyrmex echinatior]	2e-06
Other hits:	gb|EFN63215.1| hypothetical protein EAG_15200 [Camponotus floridanus]	8e-06
Other hits:	ref|XP_003492352.1| PREDICTED: hypothetical protein LOC100746190 [Bombus impatiens]	5e-05
Other hits:	ref|XP_003397913.1| PREDICTED: hypothetical protein LOC100651288 [Bombus terrestris]	5e-05
Other hits:	gb|EFN75519.1| hypothetical protein EAI_03543 [Harpegnathos saltator]	5e-05
Other hits:	ref|XP_003251066.1| PREDICTED: hypothetical protein LOC100578798 [Apis mellifera]	5e-05
Other hits:	gb|EFX69937.1| hypothetical protein DAPPUDRAFT_328622 [Daphnia pulex] gb|EFX69938.1| hypothetical protein DAPPUDRAFT_328621 [Daphnia pulex]	0.001
Query:	TCONS_00000759
Best hit:	ref|XP_003436142.1| AGAP013007-PA [Anopheles gambiae str. PEST] gb|EGK96871.1| AGAP013007-PA [Anopheles gambiae str. PEST]
Other hits:	ref|XP_003436142.1| AGAP013007-PA [Anopheles gambiae str. PEST] gb|EGK96871.1| AGAP013007-PA [Anopheles gambiae str. PEST]	0
Other hits:	gb|EFR29306.1| hypothetical protein AND_01861 [Anopheles darlingi]	3e-179
Other hits:	gb|EFA01737.1| hypothetical protein TcasGA2_TC007333 [Tribolium castaneum]	1e-83
Other hits:	gb|EHJ78291.1| hypothetical protein KGM_22714 [Danaus plexippus]	1e-79
Other hits:	ref|XP_001606286.2| PREDICTED: hypothetical protein LOC100122676 [Nasonia vitripennis]	3e-39
Other hits:	ref|XP_001949508.2| PREDICTED: hypothetical protein LOC100164009 [Acyrthosiphon pisum]	3e-36
Other hits:	gb|EFZ21162.1| hypothetical protein SINV_05286 [Solenopsis invicta]	1e-34
Other hits:	gb|EFN63214.1| hypothetical protein EAG_15199 [Camponotus floridanus]	2e-33
Other hits:	gb|EGI60415.1| hypothetical protein G5I_11394 [Acromyrmex echinatior]	2e-30
Other hits:	ref|XP_003492335.1| PREDICTED: hypothetical protein LOC100744029 [Bombus impatiens]	6e-30
Query:	TCONS_00000760
Best hit:	ref|XP_003436142.1| AGAP013007-PA [Anopheles gambiae str. PEST] gb|EGK96871.1| AGAP013007-PA [Anopheles gambiae str. PEST]
Other hits:	ref|XP_003436142.1| AGAP013007-PA [Anopheles gambiae str. PEST] gb|EGK96871.1| AGAP013007-PA [Anopheles gambiae str. PEST]	0
Other hits:	gb|EFR29306.1| hypothetical protein AND_01861 [Anopheles darlingi]	3e-179
Other hits:	gb|EFA01737.1| hypothetical protein TcasGA2_TC007333 [Tribolium castaneum]	1e-83
Other hits:	gb|EHJ78291.1| hypothetical protein KGM_22714 [Danaus plexippus]	1e-79
Other hits:	ref|XP_001606286.2| PREDICTED: hypothetical protein LOC100122676 [Nasonia vitripennis]	3e-39
Other hits:	ref|XP_001949508.2| PREDICTED: hypothetical protein LOC100164009 [Acyrthosiphon pisum]	3e-36
Other hits:	gb|EFZ21162.1| hypothetical protein SINV_05286 [Solenopsis invicta]	1e-34
Other hits:	gb|EFN63214.1| hypothetical protein EAG_15199 [Camponotus floridanus]	2e-33
Other hits:	gb|EGI60415.1| hypothetical protein G5I_11394 [Acromyrmex echinatior]	2e-30
Other hits:	ref|XP_003492335.1| PREDICTED: hypothetical protein LOC100744029 [Bombus impatiens]	6e-30
Query:	TCONS_00000777
Best hit:	ref|XP_001861985.1| serine protease inhibitor, serpin [Culex quinquefasciatus] gb|EDS36324.1| serine protease inhibitor, serpin [Culex quinquefasciatus]
A. aegypti:	ref|XP_001664134.1| serine protease inhibitor, serpin [Aedes aegypti] gb|EAT33799.1| serine protease inhibitor, serpin [Aedes aegypti]	2e-10
Other hits:	ref|XP_001861985.1| serine protease inhibitor, serpin [Culex quinquefasciatus] gb|EDS36324.1| serine protease inhibitor, serpin [Culex quinquefasciatus]	3e-23
Other hits:	gb|EFR29790.1| hypothetical protein AND_01003 [Anopheles darlingi]	2e-11
Other hits:	ref|XP_001850794.1| serine protease inhibitor, serpin [Culex quinquefasciatus] gb|EDS32654.1| serine protease inhibitor, serpin [Culex quinquefasciatus]	8e-11
Other hits:	emb|CAO84125.1| SRPN6 protein [Anopheles arabiensis] emb|CAO84126.1| SRPN6 protein [Anopheles arabiensis] emb|CAO84127.1| SRPN6 protein [Anopheles arabiensis] emb|CAO84128.1| SRPN6 protein [Anopheles arabiensis] emb|CAO84129.1| SRPN6 protein [Anopheles arabiensis] emb|CAO84131.1| SRPN6 protein [Anopheles arabiensis] emb|CAO84132.1| SRPN6 protein [Anopheles arabiensis]	1e-09
Other hits:	emb|CAO84130.1| SRPN6 protein [Anopheles arabiensis]	1e-09
Other hits:	emb|CAO84134.1| SRPN6 protein [Anopheles gambiae] emb|CAO84136.1| SRPN6 protein [Anopheles gambiae]	1e-09
Other hits:	emb|CAO84142.1| SRPN6 protein [Anopheles gambiae]	2e-09
Other hits:	emb|CAO84145.1| SRPN6 protein [Anopheles gambiae]	4e-09
Other hits:	emb|CAO84149.1| SRPN6 protein [Anopheles gambiae]	4e-09
Other hits:	emb|CAO84141.1| SRPN6 protein [Anopheles gambiae] emb|CAO84144.1| SRPN6 protein [Anopheles gambiae] emb|CAO84147.1| SRPN6 protein [Anopheles gambiae]	5e-09
Query:	TCONS_00000778
Best hit:	ref|XP_001861985.1| serine protease inhibitor, serpin [Culex quinquefasciatus] gb|EDS36324.1| serine protease inhibitor, serpin [Culex quinquefasciatus]
A. aegypti:	ref|XP_001664134.1| serine protease inhibitor, serpin [Aedes aegypti] gb|EAT33799.1| serine protease inhibitor, serpin [Aedes aegypti]	3e-10
Other hits:	ref|XP_001861985.1| serine protease inhibitor, serpin [Culex quinquefasciatus] gb|EDS36324.1| serine protease inhibitor, serpin [Culex quinquefasciatus]	4e-23
Other hits:	gb|EFR29790.1| hypothetical protein AND_01003 [Anopheles darlingi]	2e-11
Other hits:	ref|XP_001850794.1| serine protease inhibitor, serpin [Culex quinquefasciatus] gb|EDS32654.1| serine protease inhibitor, serpin [Culex quinquefasciatus]	1e-10
Other hits:	emb|CAO84125.1| SRPN6 protein [Anopheles arabiensis] emb|CAO84126.1| SRPN6 protein [Anopheles arabiensis] emb|CAO84127.1| SRPN6 protein [Anopheles arabiensis] emb|CAO84128.1| SRPN6 protein [Anopheles arabiensis] emb|CAO84129.1| SRPN6 protein [Anopheles arabiensis] emb|CAO84131.1| SRPN6 protein [Anopheles arabiensis] emb|CAO84132.1| SRPN6 protein [Anopheles arabiensis]	2e-09
Other hits:	emb|CAO84130.1| SRPN6 protein [Anopheles arabiensis]	2e-09
Other hits:	emb|CAO84134.1| SRPN6 protein [Anopheles gambiae] emb|CAO84136.1| SRPN6 protein [Anopheles gambiae]	2e-09
Other hits:	emb|CAO84142.1| SRPN6 protein [Anopheles gambiae]	4e-09
Other hits:	emb|CAO84145.1| SRPN6 protein [Anopheles gambiae]	6e-09
Other hits:	emb|CAO84149.1| SRPN6 protein [Anopheles gambiae]	6e-09
Other hits:	emb|CAO84141.1| SRPN6 protein [Anopheles gambiae] emb|CAO84144.1| SRPN6 protein [Anopheles gambiae] emb|CAO84147.1| SRPN6 protein [Anopheles gambiae]	8e-09
Query:	TCONS_00000781
Best hit:	ref|XP_309618.5| AGAP004066-PA [Anopheles gambiae str. PEST] gb|EAA05336.6| AGAP004066-PA [Anopheles gambiae str. PEST]
A. aegypti:	ref|XP_001663810.1| laminin gamma-3 chain [Aedes aegypti] gb|EAT34127.1| laminin gamma-3 chain [Aedes aegypti]	1e-10
Other hits:	ref|XP_309618.5| AGAP004066-PA [Anopheles gambiae str. PEST] gb|EAA05336.6| AGAP004066-PA [Anopheles gambiae str. PEST]	2e-100
Other hits:	ref|XP_002001431.1| GI21979 [Drosophila mojavensis] gb|EDW16892.1| GI21979 [Drosophila mojavensis]	2e-94
Other hits:	ref|XP_002058389.1| GJ14339 [Drosophila virilis] gb|EDW58357.1| GJ14339 [Drosophila virilis]	6e-94
Other hits:	ref|XP_001993917.1| GH22245 [Drosophila grimshawi] gb|EDV94653.1| GH22245 [Drosophila grimshawi]	1e-93
Other hits:	ref|XP_002069775.1| GK11702 [Drosophila willistoni] gb|EDW80761.1| GK11702 [Drosophila willistoni]	1e-93
Other hits:	ref|XP_001964790.1| GF23380 [Drosophila ananassae] gb|EDV30586.1| GF23380 [Drosophila ananassae]	3e-93
Other hits:	ref|XP_001358713.2| GA20059 [Drosophila pseudoobscura pseudoobscura] gb|EAL27856.2| GA20059 [Drosophila pseudoobscura pseudoobscura]	5e-93
Other hits:	ref|XP_001982269.1| GG11140 [Drosophila erecta] gb|EDV54139.1| GG11140 [Drosophila erecta]	5e-93
Other hits:	ref|XP_002098297.1| GE10306 [Drosophila yakuba] gb|EDW98009.1| GE10306 [Drosophila yakuba]	5e-93
Other hits:	ref|NP_524449.1| neurexin 1, isoform A [Drosophila melanogaster] gb|AAF56006.1| neurexin 1, isoform A [Drosophila melanogaster]	5e-93
Query:	TCONS_00000792
Best hit:	emb|CAH66391.1| OSIGBa0134J07.9 [Oryza sativa Indica Group]
A. aegypti:	gb|AAK12626.1| unknown protein [Aedes aegypti]	7e-08
Other hits:	emb|CAH66391.1| OSIGBa0134J07.9 [Oryza sativa Indica Group]	5e-10
Other hits:	ref|XP_003377800.1| conserved hypothetical protein [Trichinella spiralis] gb|EFV56955.1| conserved hypothetical protein [Trichinella spiralis]	8e-10
Other hits:	emb|CAN78207.1| hypothetical protein VITISV_023428 [Vitis vinifera]	8e-10
Other hits:	emb|CAN78208.1| hypothetical protein VITISV_023429 [Vitis vinifera]	8e-10
Other hits:	gb|AAP46257.1| putative polyprotein [Oryza sativa Japonica Group] gb|ABF99717.1| retrotransposon protein, putative, unclassified [Oryza sativa Japonica Group]	1e-09
Other hits:	ref|XP_003369343.1| hypothetical protein Tsp_04758 [Trichinella spiralis] gb|EFV51018.1| hypothetical protein Tsp_04758 [Trichinella spiralis]	4e-09
Other hits:	gb|EFN71322.1| Retrovirus-related Pol polyprotein from transposon TNT 1-94 [Camponotus floridanus]	5e-09
Other hits:	gb|ABA99612.1| retrotransposon protein, putative, unclassified [Oryza sativa Japonica Group]	6e-09
Other hits:	gb|ACI62137.1| polyprotein [Drosophila melanogaster]	1e-08
Other hits:	gb|AAF18630.1|AC006228_1 F5J5.1 [Arabidopsis thaliana]	1e-08
Query:	TCONS_00000794
Best hit:	ref|XP_001659880.1| hypothetical protein AaeL_AAEL009255 [Aedes aegypti] gb|EAT38890.1| hypothetical protein AaeL_AAEL009255 [Aedes aegypti]
A. aegypti:	ref|XP_001659880.1| hypothetical protein AaeL_AAEL009255 [Aedes aegypti] gb|EAT38890.1| hypothetical protein AaeL_AAEL009255 [Aedes aegypti]	1e-15
Query:	TCONS_00000804
Best hit:	ref|XP_003418168.1| PREDICTED: tigger transposable element-derived protein 1-like [Loxodonta africana]
Other hits:	ref|XP_003418168.1| PREDICTED: tigger transposable element-derived protein 1-like [Loxodonta africana]	8e-17
Other hits:	ref|XP_002159612.1| PREDICTED: similar to Tigger transposable element-derived protein 2 [Hydra magnipapillata]	8e-17
Other hits:	gb|DAA20259.1| CENPB DNA-binding domains containing 1-like [Bos taurus]	1e-15
Other hits:	ref|XP_002926855.1| PREDICTED: tigger transposable element-derived protein 1-like [Ailuropoda melanoleuca]	2e-15
Other hits:	ref|XP_003434740.1| PREDICTED: CENPB DNA-binding domain-containing protein 1 [Canis lupus familiaris]	3e-15
Other hits:	ref|XP_003481821.1| PREDICTED: LOW QUALITY PROTEIN: CENPB DNA-binding domain-containing protein 1-like [Sus scrofa]	5e-15
Other hits:	ref|XP_003228935.1| PREDICTED: tigger transposable element-derived protein 1-like [Anolis carolinensis]	5e-14
Other hits:	ref|XP_002834165.1| PREDICTED: tigger transposable element-derived protein 1-like [Pongo abelii]	5e-14
Other hits:	ref|XP_002927762.1| PREDICTED: tigger transposable element-derived protein 1-like [Ailuropoda melanoleuca]	1e-13
Other hits:	gb|AAH35143.2| Tigger transposable element derived 1 [Homo sapiens]	1e-13
Query:	TCONS_00000805
Best hit:	ref|XP_002159612.1| PREDICTED: similar to Tigger transposable element-derived protein 2 [Hydra magnipapillata]
Other hits:	ref|XP_002159612.1| PREDICTED: similar to Tigger transposable element-derived protein 2 [Hydra magnipapillata]	3e-19
Other hits:	ref|XP_003228935.1| PREDICTED: tigger transposable element-derived protein 1-like [Anolis carolinensis]	5e-18
Other hits:	gb|DAA20259.1| CENPB DNA-binding domains containing 1-like [Bos taurus]	1e-16
Other hits:	ref|XP_003418168.1| PREDICTED: tigger transposable element-derived protein 1-like [Loxodonta africana]	2e-16
Other hits:	ref|XP_002926855.1| PREDICTED: tigger transposable element-derived protein 1-like [Ailuropoda melanoleuca]	1e-15
Other hits:	ref|XP_003434740.1| PREDICTED: CENPB DNA-binding domain-containing protein 1 [Canis lupus familiaris]	4e-15
Other hits:	ref|XP_003481821.1| PREDICTED: LOW QUALITY PROTEIN: CENPB DNA-binding domain-containing protein 1-like [Sus scrofa]	4e-15
Other hits:	ref|NP_659476.2| CENPB DNA-binding domain-containing protein 1 [Homo sapiens] sp|B2RD01.1|CENP1_HUMAN RecName: Full=CENPB DNA-binding domain-containing protein 1 dbj|BAG37748.1| unnamed protein product [Homo sapiens]	3e-14
Other hits:	gb|EFB13300.1| hypothetical protein PANDA_004047 [Ailuropoda melanoleuca]	3e-14
Other hits:	ref|XP_002834165.1| PREDICTED: tigger transposable element-derived protein 1-like [Pongo abelii]	4e-14
Query:	TCONS_00000806
Best hit:	ref|XP_002159612.1| PREDICTED: similar to Tigger transposable element-derived protein 2 [Hydra magnipapillata]
Other hits:	ref|XP_002159612.1| PREDICTED: similar to Tigger transposable element-derived protein 2 [Hydra magnipapillata]	1e-19
Other hits:	ref|XP_003228935.1| PREDICTED: tigger transposable element-derived protein 1-like [Anolis carolinensis]	6e-18
Other hits:	gb|DAA20259.1| CENPB DNA-binding domains containing 1-like [Bos taurus]	2e-15
Other hits:	ref|XP_003418168.1| PREDICTED: tigger transposable element-derived protein 1-like [Loxodonta africana]	2e-15
Other hits:	ref|XP_002926855.1| PREDICTED: tigger transposable element-derived protein 1-like [Ailuropoda melanoleuca]	1e-14
Other hits:	ref|XP_003434740.1| PREDICTED: CENPB DNA-binding domain-containing protein 1 [Canis lupus familiaris]	1e-14
Other hits:	ref|XP_002834165.1| PREDICTED: tigger transposable element-derived protein 1-like [Pongo abelii]	4e-14
Other hits:	ref|XP_003481821.1| PREDICTED: LOW QUALITY PROTEIN: CENPB DNA-binding domain-containing protein 1-like [Sus scrofa]	5e-14
Other hits:	gb|EFB13300.1| hypothetical protein PANDA_004047 [Ailuropoda melanoleuca]	9e-14
Other hits:	ref|NP_659476.2| CENPB DNA-binding domain-containing protein 1 [Homo sapiens] sp|B2RD01.1|CENP1_HUMAN RecName: Full=CENPB DNA-binding domain-containing protein 1 dbj|BAG37748.1| unnamed protein product [Homo sapiens]	3e-13
Query:	TCONS_00000819
Best hit:	ref|XP_001659787.1| six/sine homebox transcription factors [Aedes aegypti] gb|EAT38990.1| six/sine homebox transcription factors [Aedes aegypti]
A. aegypti:	ref|XP_001659787.1| six/sine homebox transcription factors [Aedes aegypti] gb|EAT38990.1| six/sine homebox transcription factors [Aedes aegypti]	1e-10
Other hits:	ref|XP_001865190.1| conserved hypothetical protein [Culex quinquefasciatus] gb|EDS41268.1| conserved hypothetical protein [Culex quinquefasciatus]	2e-06
Other hits:	gb|EFR28167.1| hypothetical protein AND_04223 [Anopheles darlingi]	0.002
Other hits:	ref|XP_320814.4| AGAP011695-PA [Anopheles gambiae str. PEST] gb|EAA00668.4| AGAP011695-PA [Anopheles gambiae str. PEST]	0.024
Query:	TCONS_00000838
Best hit:	ref|XP_001864821.1| conserved hypothetical protein [Culex quinquefasciatus] gb|EDS40784.1| conserved hypothetical protein [Culex quinquefasciatus]
A. aegypti:	ref|XP_001654383.1| hypothetical protein AaeL_AAEL010255 [Aedes aegypti] gb|EAT37787.1| conserved hypothetical protein [Aedes aegypti]	0.0002
Other hits:	ref|XP_001864821.1| conserved hypothetical protein [Culex quinquefasciatus] gb|EDS40784.1| conserved hypothetical protein [Culex quinquefasciatus]	1e-35
Other hits:	ref|XP_001849306.1| conserved hypothetical protein [Culex quinquefasciatus] gb|EDS30014.1| conserved hypothetical protein [Culex quinquefasciatus]	1e-26
Other hits:	ref|XP_001849305.1| conserved hypothetical protein [Culex quinquefasciatus] gb|EDS30013.1| conserved hypothetical protein [Culex quinquefasciatus]	3e-20
Other hits:	ref|XP_002737623.1| PREDICTED: polyprotein-like [Saccoglossus kowalevskii]	4e-09
Other hits:	ref|XP_003390497.1| PREDICTED: uncharacterized protein K02A2.6-like [Amphimedon queenslandica]	3e-08
Other hits:	ref|XP_002740159.1| PREDICTED: polyprotein-like [Saccoglossus kowalevskii]	8e-08
Other hits:	ref|XP_002739415.1| PREDICTED: RETRotransposon-like family member (retr-1)-like, partial [Saccoglossus kowalevskii]	8e-08
Other hits:	ref|XP_002732479.1| PREDICTED: polyprotein-like, partial [Saccoglossus kowalevskii]	4e-07
Other hits:	ref|XP_002936566.1| PREDICTED: uncharacterized protein K02A2.6-like [Xenopus (Silurana) tropicalis]	2e-06
Other hits:	ref|XP_002740782.1| PREDICTED: polyprotein-like [Saccoglossus kowalevskii]	3e-06
Query:	TCONS_00001066
Best hit:	gb|ADI61823.1| endonuclease-reverse transcriptase [Bombyx mori]
Other hits:	gb|ADI61823.1| endonuclease-reverse transcriptase [Bombyx mori]	2e-06
Other hits:	ref|XP_002385618.1| LINE-1 retrotransposon-like element, putative [Aspergillus flavus NRRL3357] gb|EED44706.1| LINE-1 retrotransposon-like element, putative [Aspergillus flavus NRRL3357]	6e-06
Other hits:	ref|XP_003241778.1| PREDICTED: hypothetical protein LOC100573291 [Acyrthosiphon pisum]	7e-05
Other hits:	ref|XP_001809908.1| PREDICTED: similar to BEL12_AG transposon polyprotein [Tribolium castaneum]	0.0006
Other hits:	gb|EFA13453.1| hypothetical protein TcasGA2_TC010684 [Tribolium castaneum]	0.0006
Other hits:	ref|XP_001809963.1| PREDICTED: similar to BEL12_AG transposon polyprotein [Tribolium castaneum] gb|EFA13455.1| hypothetical protein TcasGA2_TC010686 [Tribolium castaneum]	0.007
Other hits:	ref|XP_002076483.1| GD17742 [Drosophila simulans] gb|EDX15312.1| GD17742 [Drosophila simulans]	0.011
Other hits:	ref|XP_003243437.1| PREDICTED: hypothetical protein LOC100572891 [Acyrthosiphon pisum]	0.014
Other hits:	ref|XP_001967628.1| GF16019 [Drosophila ananassae] gb|EDV29985.1| GF16019 [Drosophila ananassae]	0.015
Other hits:	ref|XP_001967416.1| GF19270 [Drosophila ananassae] gb|EDV34840.1| GF19270 [Drosophila ananassae]	0.015
Query:	TCONS_00001094
Best hit:	ref|XP_001868597.1| conserved hypothetical protein [Culex quinquefasciatus] gb|EDS27200.1| conserved hypothetical protein [Culex quinquefasciatus]
Other hits:	ref|XP_001868597.1| conserved hypothetical protein [Culex quinquefasciatus] gb|EDS27200.1| conserved hypothetical protein [Culex quinquefasciatus]	0.013
Other hits:	ref|XP_001862379.1| conserved hypothetical protein [Culex quinquefasciatus] gb|EDS36984.1| conserved hypothetical protein [Culex quinquefasciatus]	0.013
Other hits:	ref|XP_001846123.1| conserved hypothetical protein [Culex quinquefasciatus] gb|EDS42574.1| conserved hypothetical protein [Culex quinquefasciatus]	0.021
Other hits:	ref|XP_001846122.1| conserved hypothetical protein [Culex quinquefasciatus] gb|EDS42573.1| conserved hypothetical protein [Culex quinquefasciatus]	0.098
Query:	TCONS_00001097
Best hit:	gb|AAF20019.1|AF134900_2 pol-like protein [Aedes aegypti]
A. aegypti:	gb|AAF20019.1|AF134900_2 pol-like protein [Aedes aegypti]	0.029
Query:	TCONS_00001099
Best hit:	gb|AAZ15240.1| reverse transcriptase [Aedes aegypti]
A. aegypti:	gb|AAZ15240.1| reverse transcriptase [Aedes aegypti]	2e-50
Other hits:	gb|AAA53489.1| putative reverse transcriptase [Anopheles gambiae]	2e-44
Other hits:	pir||B34751 hypothetical protein - African malaria mosquito transposon T1-2 (fragment) gb|AAA29367.1| unknown [Anopheles gambiae]	2e-34
Other hits:	dbj|BAK26811.1| putative reverse transcriptase [Culex quinquefasciatus]	3e-27
Other hits:	ref|XP_003245892.1| PREDICTED: hypothetical protein LOC100575767 [Acyrthosiphon pisum]	1e-21
Other hits:	gb|EFA12306.1| hypothetical protein TcasGA2_TC016101 [Tribolium castaneum]	5e-20
Other hits:	gb|EFA13486.1| hypothetical protein TcasGA2_TC004225 [Tribolium castaneum]	3e-19
Other hits:	gb|EFA13487.1| hypothetical protein TcasGA2_TC004226 [Tribolium castaneum]	5e-19
Other hits:	gb|EFA13480.1| hypothetical protein TcasGA2_TC002031 [Tribolium castaneum]	6e-19
Other hits:	gb|EFA13488.1| hypothetical protein TcasGA2_TC004227 [Tribolium castaneum]	6e-19
Other hits:	gb|EFA12308.1| hypothetical protein TcasGA2_TC016103 [Tribolium castaneum]	7e-18
Query:	TCONS_00001103
Best hit:	ref|XP_001322356.1| PT repeat family protein [Trichomonas vaginalis G3] gb|EAY10133.1| PT repeat family protein [Trichomonas vaginalis G3]
Other hits:	ref|XP_001322356.1| PT repeat family protein [Trichomonas vaginalis G3] gb|EAY10133.1| PT repeat family protein [Trichomonas vaginalis G3]	2e-09
Other hits:	ref|XP_002942130.1| PREDICTED: hypothetical protein LOC100486353 [Xenopus (Silurana) tropicalis]	0.03
Other hits:	emb|CBX96403.1| hypothetical protein LEMA_P106680.1 [Leptosphaeria maculans JN3]	0.072
Other hits:	gb|EFB30251.1| hypothetical protein PANDA_016941 [Ailuropoda melanoleuca]	0.074
Other hits:	gb|EGW05689.1| Epsin-1 [Cricetulus griseus]	0.095
Query:	TCONS_00001104
Best hit:	gb|EFN89117.1| Muscle M-line assembly protein unc-89 [Harpegnathos saltator]
Other hits:	gb|EFN89117.1| Muscle M-line assembly protein unc-89 [Harpegnathos saltator]	0.002
Other hits:	ref|NP_042979.2| regulatory protein IE2 [Human herpesvirus 6]	0.003
Other hits:	gb|AAA68477.1| major immediate-early protein 2 [Human herpesvirus 6]	0.003
Other hits:	emb|CAA58335.1| U86, IE2 [Human herpesvirus 6]	0.003
Other hits:	sp|Q77Z83.2|IE2_HHV6U RecName: Full=Immediate-early protein 2; Short=IE2	0.006
Other hits:	gb|AAB67722.1| IE2hom [Human herpesvirus 6 (strain Uganda-1102)] gb|AAB69858.1| IE-2 protein [Human herpesvirus 6]	0.013
Other hits:	emb|CBZ54948.1| Smc ABC ATpase, related [Neospora caninum Liverpool]	0.022
Other hits:	sp|Q8BB47.1|IE2_HHV6G RecName: Full=Immediate-early protein 2; Short=IE2 gb|AAK67493.1| IE2 protein [Human herpesvirus 6]	0.029
Other hits:	ref|XP_001629504.1| predicted protein [Nematostella vectensis] gb|EDO37441.1| predicted protein [Nematostella vectensis]	0.085
Query:	TCONS_00001105
Best hit:	ref|XP_001870683.1| leukocyte receptor tyrosine protein kinase [Culex quinquefasciatus] gb|EDS33979.1| leukocyte receptor tyrosine protein kinase [Culex quinquefasciatus]
Other hits:	ref|XP_001870683.1| leukocyte receptor tyrosine protein kinase [Culex quinquefasciatus] gb|EDS33979.1| leukocyte receptor tyrosine protein kinase [Culex quinquefasciatus]	6e-08
Query:	TCONS_00001106
Best hit:	ref|XP_002740782.1| PREDICTED: polyprotein-like [Saccoglossus kowalevskii]
Other hits:	ref|XP_002740782.1| PREDICTED: polyprotein-like [Saccoglossus kowalevskii]	8e-112
Other hits:	ref|XP_002730526.1| PREDICTED: polyprotein-like [Saccoglossus kowalevskii]	1e-94
Other hits:	ref|XP_002737623.1| PREDICTED: polyprotein-like [Saccoglossus kowalevskii]	3e-94
Other hits:	ref|XP_002737624.1| PREDICTED: polyprotein-like [Saccoglossus kowalevskii]	4e-94
Other hits:	ref|XP_002740159.1| PREDICTED: polyprotein-like [Saccoglossus kowalevskii]	9e-87
Other hits:	ref|XP_002733125.1| PREDICTED: polyprotein-like [Saccoglossus kowalevskii]	1e-85
Other hits:	ref|XP_002740160.1| PREDICTED: polyprotein-like [Saccoglossus kowalevskii]	2e-83
Other hits:	ref|XP_002739850.1| PREDICTED: polyprotein-like [Saccoglossus kowalevskii]	6e-82
Other hits:	ref|XP_002732479.1| PREDICTED: polyprotein-like, partial [Saccoglossus kowalevskii]	5e-73
Other hits:	ref|XP_003390028.1| PREDICTED: uncharacterized protein K02A2.6-like [Amphimedon queenslandica]	5e-72
Query:	TCONS_00001131
Best hit:	ref|XP_001862269.1| conserved hypothetical protein [Culex quinquefasciatus] gb|EDS36807.1| conserved hypothetical protein [Culex quinquefasciatus]
A. aegypti:	ref|XP_001652401.1| hypothetical protein AaeL_AAEL001117 [Aedes aegypti] gb|EAT47779.1| conserved hypothetical protein [Aedes aegypti]	5e-32
Other hits:	ref|XP_001862269.1| conserved hypothetical protein [Culex quinquefasciatus] gb|EDS36807.1| conserved hypothetical protein [Culex quinquefasciatus]	7e-114
Other hits:	ref|XP_001869009.1| conserved hypothetical protein [Culex quinquefasciatus] gb|EDS28235.1| conserved hypothetical protein [Culex quinquefasciatus]	8e-30
Other hits:	ref|XP_001862906.1| conserved hypothetical protein [Culex quinquefasciatus] gb|EDS37759.1| conserved hypothetical protein [Culex quinquefasciatus]	1e-27
Other hits:	ref|XP_001868353.1| conserved hypothetical protein [Culex quinquefasciatus] gb|EDS26704.1| conserved hypothetical protein [Culex quinquefasciatus]	6e-12
Other hits:	ref|XP_001862955.1| conserved hypothetical protein [Culex quinquefasciatus] gb|EDS37808.1| conserved hypothetical protein [Culex quinquefasciatus]	7e-11
Other hits:	ref|XP_003454158.1| PREDICTED: uncharacterized protein K02A2.6-like [Oreochromis niloticus]	9e-10
Other hits:	ref|XP_001868190.1| conserved hypothetical protein [Culex quinquefasciatus] gb|EDS26299.1| conserved hypothetical protein [Culex quinquefasciatus]	2e-09
Other hits:	ref|XP_782581.2| PREDICTED: similar to transposase [Strongylocentrotus purpuratus] ref|XP_001196302.1| PREDICTED: similar to transposase [Strongylocentrotus purpuratus]	9e-08
Other hits:	ref|XP_001203584.1| PREDICTED: similar to novel transposon, partial [Strongylocentrotus purpuratus] ref|XP_787470.2| PREDICTED: similar to novel transposon, partial [Strongylocentrotus purpuratus]	9e-08
Other hits:	ref|XP_003368116.1| conserved hypothetical protein [Trichinella spiralis] gb|EFV50036.1| conserved hypothetical protein [Trichinella spiralis]	2e-07
Query:	TCONS_00001132
Best hit:	ref|XP_001862269.1| conserved hypothetical protein [Culex quinquefasciatus] gb|EDS36807.1| conserved hypothetical protein [Culex quinquefasciatus]
A. aegypti:	ref|XP_001663096.1| hypothetical protein AaeL_AAEL003068 [Aedes aegypti] gb|EAT45690.1| hypothetical protein AaeL_AAEL003068 [Aedes aegypti]	2e-05
Other hits:	ref|XP_001862269.1| conserved hypothetical protein [Culex quinquefasciatus] gb|EDS36807.1| conserved hypothetical protein [Culex quinquefasciatus]	7e-41
Other hits:	ref|XP_003454158.1| PREDICTED: uncharacterized protein K02A2.6-like [Oreochromis niloticus]	4e-09
Other hits:	ref|XP_001333892.3| PREDICTED: uncharacterized protein K02A2.6-like [Danio rerio]	6e-08
Other hits:	ref|XP_003456102.1| PREDICTED: hypothetical protein LOC100701410 [Oreochromis niloticus]	3e-07
Other hits:	ref|XP_001332599.3| PREDICTED: uncharacterized protein K02A2.6-like [Danio rerio]	1e-06
Other hits:	ref|XP_003241242.1| PREDICTED: uncharacterized protein K02A2.6-like [Acyrthosiphon pisum]	1e-06
Other hits:	ref|XP_001343884.1| PREDICTED: uncharacterized protein K02A2.6-like [Danio rerio]	2e-06
Other hits:	ref|XP_002663225.2| PREDICTED: uncharacterized protein K02A2.6-like [Danio rerio]	2e-06
Other hits:	ref|XP_003424941.1| PREDICTED: hypothetical protein LOC100678979 [Nasonia vitripennis]	2e-06
Other hits:	ref|XP_003199161.1| PREDICTED: uncharacterized protein K02A2.6-like [Danio rerio]	4e-06
Query:	TCONS_00001133
Best hit:	ref|XP_001862269.1| conserved hypothetical protein [Culex quinquefasciatus] gb|EDS36807.1| conserved hypothetical protein [Culex quinquefasciatus]
A. aegypti:	ref|XP_001663096.1| hypothetical protein AaeL_AAEL003068 [Aedes aegypti] gb|EAT45690.1| hypothetical protein AaeL_AAEL003068 [Aedes aegypti]	2e-06
Other hits:	ref|XP_001862269.1| conserved hypothetical protein [Culex quinquefasciatus] gb|EDS36807.1| conserved hypothetical protein [Culex quinquefasciatus]	1e-52
Other hits:	ref|XP_003454158.1| PREDICTED: uncharacterized protein K02A2.6-like [Oreochromis niloticus]	3e-09
Other hits:	ref|XP_001333892.3| PREDICTED: uncharacterized protein K02A2.6-like [Danio rerio]	1e-07
Other hits:	ref|XP_003456102.1| PREDICTED: hypothetical protein LOC100701410 [Oreochromis niloticus]	6e-07
Other hits:	ref|XP_001332599.3| PREDICTED: uncharacterized protein K02A2.6-like [Danio rerio]	2e-06
Other hits:	ref|XP_003241242.1| PREDICTED: uncharacterized protein K02A2.6-like [Acyrthosiphon pisum]	2e-06
Other hits:	ref|XP_002663225.2| PREDICTED: uncharacterized protein K02A2.6-like [Danio rerio]	4e-06
Other hits:	ref|XP_001343884.1| PREDICTED: uncharacterized protein K02A2.6-like [Danio rerio]	5e-06
Other hits:	ref|XP_003424941.1| PREDICTED: hypothetical protein LOC100678979 [Nasonia vitripennis]	5e-06
Other hits:	ref|XP_003199161.1| PREDICTED: uncharacterized protein K02A2.6-like [Danio rerio]	8e-06
Query:	TCONS_00001180
Best hit:	ref|XP_001868507.1| conserved hypothetical protein [Culex quinquefasciatus] gb|EDS27014.1| conserved hypothetical protein [Culex quinquefasciatus]
Other hits:	ref|XP_001868507.1| conserved hypothetical protein [Culex quinquefasciatus] gb|EDS27014.1| conserved hypothetical protein [Culex quinquefasciatus]	0.001
Other hits:	gb|EFR24584.1| hypothetical protein AND_10716 [Anopheles darlingi]	0.002
Query:	TCONS_00001204
Best hit:	ref|XP_001652207.1| 60S ribosomal protein L18a [Aedes aegypti] ref|XP_001855160.1| 60S ribosomal protein L18a [Culex quinquefasciatus] gb|EAT41558.1| 60S ribosomal protein L18a [Aedes aegypti] gb|EDS34494.1| 60S ribosomal protein L18a [Culex quinquefasciatus]
A. aegypti:	ref|XP_001652207.1| 60S ribosomal protein L18a [Aedes aegypti] ref|XP_001855160.1| 60S ribosomal protein L18a [Culex quinquefasciatus] gb|EAT41558.1| 60S ribosomal protein L18a [Aedes aegypti] gb|EDS34494.1| 60S ribosomal protein L18a [Culex quinquefasciatus]	4e-54
Other hits:	gb|AAV90708.1| 60S ribosomal protein L18a [Aedes albopictus]	5e-54
Other hits:	gb|ACU30877.1| 60S ribosomal protein L18a [Ochlerotatus triseriatus]	1e-53
Other hits:	gb|ACJ64426.1| 60S ribosomal protein L18a [Culex tarsalis]	5e-53
Other hits:	ref|XP_320252.4| AGAP012284-PA [Anopheles gambiae str. PEST] gb|EAA00294.5| AGAP012284-PA [Anopheles gambiae str. PEST]	1e-51
Other hits:	gb|EFR21829.1| hypothetical protein AND_16293 [Anopheles darlingi]	8e-51
Other hits:	dbj|BAH28893.1| ribosomal protein L18a [Polypedilum vanderplanki]	5e-47
Other hits:	gb|ACJ64452.1| 60S ribosomal protein L18a [Culex tarsalis]	3e-46
Other hits:	ref|XP_002006863.1| GI21298 [Drosophila mojavensis] ref|XP_002049161.1| GJ20900 [Drosophila virilis] gb|EDW10798.1| GI21298 [Drosophila mojavensis] gb|EDW60354.1| GJ20900 [Drosophila virilis]	1e-42
Other hits:	ref|XP_001960744.1| GF13512 [Drosophila ananassae] gb|EDV37566.1| GF13512 [Drosophila ananassae]	2e-42
Other hits:	ref|XP_001360626.1| GA19650 [Drosophila pseudoobscura pseudoobscura] ref|XP_002016203.1| GL10622 [Drosophila persimilis] gb|EAL25201.1| GA19650 [Drosophila pseudoobscura pseudoobscura] gb|EDW32093.1| GL10622 [Drosophila persimilis]	2e-42
Query:	TCONS_00001224
Best hit:	gb|EFN66003.1| Transposable element Tcb1 transposase [Camponotus floridanus]
Other hits:	gb|EFN66003.1| Transposable element Tcb1 transposase [Camponotus floridanus]	7e-38
Other hits:	dbj|BAF37936.1| Tc1-like transporase [Oncorhynchus mykiss]	2e-30
Other hits:	gb|EFN80244.1| Transposable element Tcb1 transposase [Harpegnathos saltator]	2e-30
Other hits:	gb|AAB02109.1| transposase [Anopheles albimanus]	2e-29
Other hits:	emb|CAB51372.1| transposase [Pleuronectes platessa]	5e-29
Other hits:	emb|CAB51371.1| transposase [Pleuronectes platessa]	5e-29
Other hits:	gb|ABV31710.1| transposase [Salmo salar]	2e-28
Other hits:	ref|XP_002161911.1| PREDICTED: similar to predicted protein [Hydra magnipapillata]	4e-28
Other hits:	emb|CBN81309.1| Transposable element Tcb1 transposase [Dicentrarchus labrax]	9e-28
Other hits:	ref|ZP_00373323.1| transposase [Wolbachia endosymbiont of Drosophila ananassae] gb|EAL59155.1| transposase [Wolbachia endosymbiont of Drosophila ananassae]	1e-27
Query:	TCONS_00001237
Best hit:	ref|XP_001660981.1| hypothetical protein AaeL_AAEL010649 [Aedes aegypti] gb|EAT37343.1| conserved hypothetical protein [Aedes aegypti]
A. aegypti:	ref|XP_001660981.1| hypothetical protein AaeL_AAEL010649 [Aedes aegypti] gb|EAT37343.1| conserved hypothetical protein [Aedes aegypti]	1e-89
Other hits:	ref|XP_001863246.1| importin beta-3 [Culex quinquefasciatus] gb|EDS38316.1| importin beta-3 [Culex quinquefasciatus]	5e-67
Other hits:	gb|EFZ15939.1| hypothetical protein SINV_05014 [Solenopsis invicta]	5e-08
Other hits:	gb|EFN65964.1| hypothetical protein EAG_07129 [Camponotus floridanus]	9e-07
Other hits:	ref|XP_001989117.1| GH10221 [Drosophila grimshawi] gb|EDW03984.1| GH10221 [Drosophila grimshawi]	3e-05
Other hits:	ref|XP_002051885.1| GJ17243 [Drosophila virilis] gb|EDW64040.1| GJ17243 [Drosophila virilis]	4e-05
Other hits:	ref|XP_002001788.1| GI15049 [Drosophila mojavensis] gb|EDW11230.1| GI15049 [Drosophila mojavensis]	7e-05
Other hits:	ref|XP_002018666.1| GL25828 [Drosophila persimilis] gb|EDW36862.1| GL25828 [Drosophila persimilis]	0.004
Other hits:	ref|XP_001357459.2| GA14313 [Drosophila pseudoobscura pseudoobscura] gb|EAL34528.2| GA14313 [Drosophila pseudoobscura pseudoobscura]	0.004
Other hits:	ref|XP_002069251.1| GK21066 [Drosophila willistoni] gb|EDW80237.1| GK21066 [Drosophila willistoni]	0.008
Other hits:	ref|XP_002041555.1| GM16684 [Drosophila sechellia] gb|EDW45371.1| GM16684 [Drosophila sechellia]	0.088
Query:	TCONS_00001238
Best hit:	ref|XP_001660981.1| hypothetical protein AaeL_AAEL010649 [Aedes aegypti] gb|EAT37343.1| conserved hypothetical protein [Aedes aegypti]
A. aegypti:	ref|XP_001660981.1| hypothetical protein AaeL_AAEL010649 [Aedes aegypti] gb|EAT37343.1| conserved hypothetical protein [Aedes aegypti]	1e-89
Other hits:	ref|XP_001863246.1| importin beta-3 [Culex quinquefasciatus] gb|EDS38316.1| importin beta-3 [Culex quinquefasciatus]	4e-67
Other hits:	gb|EFZ15939.1| hypothetical protein SINV_05014 [Solenopsis invicta]	5e-08
Other hits:	gb|EFN65964.1| hypothetical protein EAG_07129 [Camponotus floridanus]	9e-07
Other hits:	ref|XP_001989117.1| GH10221 [Drosophila grimshawi] gb|EDW03984.1| GH10221 [Drosophila grimshawi]	3e-05
Other hits:	ref|XP_002051885.1| GJ17243 [Drosophila virilis] gb|EDW64040.1| GJ17243 [Drosophila virilis]	4e-05
Other hits:	ref|XP_002001788.1| GI15049 [Drosophila mojavensis] gb|EDW11230.1| GI15049 [Drosophila mojavensis]	6e-05
Other hits:	ref|XP_002018666.1| GL25828 [Drosophila persimilis] gb|EDW36862.1| GL25828 [Drosophila persimilis]	0.003
Other hits:	ref|XP_001357459.2| GA14313 [Drosophila pseudoobscura pseudoobscura] gb|EAL34528.2| GA14313 [Drosophila pseudoobscura pseudoobscura]	0.003
Other hits:	ref|XP_002069251.1| GK21066 [Drosophila willistoni] gb|EDW80237.1| GK21066 [Drosophila willistoni]	0.008
Other hits:	ref|XP_002041555.1| GM16684 [Drosophila sechellia] gb|EDW45371.1| GM16684 [Drosophila sechellia]	0.084
Query:	TCONS_00001239
Best hit:	ref|XP_001660981.1| hypothetical protein AaeL_AAEL010649 [Aedes aegypti] gb|EAT37343.1| conserved hypothetical protein [Aedes aegypti]
A. aegypti:	ref|XP_001660981.1| hypothetical protein AaeL_AAEL010649 [Aedes aegypti] gb|EAT37343.1| conserved hypothetical protein [Aedes aegypti]	1e-89
Other hits:	ref|XP_001863246.1| importin beta-3 [Culex quinquefasciatus] gb|EDS38316.1| importin beta-3 [Culex quinquefasciatus]	4e-67
Other hits:	gb|EFZ15939.1| hypothetical protein SINV_05014 [Solenopsis invicta]	5e-08
Other hits:	gb|EFN65964.1| hypothetical protein EAG_07129 [Camponotus floridanus]	9e-07
Other hits:	ref|XP_001989117.1| GH10221 [Drosophila grimshawi] gb|EDW03984.1| GH10221 [Drosophila grimshawi]	3e-05
Other hits:	ref|XP_002051885.1| GJ17243 [Drosophila virilis] gb|EDW64040.1| GJ17243 [Drosophila virilis]	4e-05
Other hits:	ref|XP_002001788.1| GI15049 [Drosophila mojavensis] gb|EDW11230.1| GI15049 [Drosophila mojavensis]	6e-05
Other hits:	ref|XP_002018666.1| GL25828 [Drosophila persimilis] gb|EDW36862.1| GL25828 [Drosophila persimilis]	0.003
Other hits:	ref|XP_001357459.2| GA14313 [Drosophila pseudoobscura pseudoobscura] gb|EAL34528.2| GA14313 [Drosophila pseudoobscura pseudoobscura]	0.003
Other hits:	ref|XP_002069251.1| GK21066 [Drosophila willistoni] gb|EDW80237.1| GK21066 [Drosophila willistoni]	0.008
Other hits:	ref|XP_002041555.1| GM16684 [Drosophila sechellia] gb|EDW45371.1| GM16684 [Drosophila sechellia]	0.085
Query:	TCONS_00001247
Best hit:	ref|ZP_08736904.1| hypothetical protein VITU9109_03007 [Vibrio tubiashii ATCC 19109] gb|EGU58322.1| hypothetical protein VITU9109_03007 [Vibrio tubiashii ATCC 19109]
Other hits:	ref|ZP_08736904.1| hypothetical protein VITU9109_03007 [Vibrio tubiashii ATCC 19109] gb|EGU58322.1| hypothetical protein VITU9109_03007 [Vibrio tubiashii ATCC 19109]	5e-09
Other hits:	ref|ZP_08738031.1| hypothetical protein VITU9109_03430 [Vibrio tubiashii ATCC 19109] gb|EGU56021.1| hypothetical protein VITU9109_03430 [Vibrio tubiashii ATCC 19109]	2e-06
Other hits:	gb|EGC42717.1| predicted protein [Ajellomyces capsulatus H88]	2e-05
Other hits:	ref|ZP_08739318.1| hypothetical protein VITU9109_18593 [Vibrio tubiashii ATCC 19109] gb|EGU53170.1| hypothetical protein VITU9109_18593 [Vibrio tubiashii ATCC 19109]	0.0002
Other hits:	ref|ZP_08738614.1| hypothetical protein VITU9109_04137 [Vibrio tubiashii ATCC 19109] gb|EGU54668.1| hypothetical protein VITU9109_04137 [Vibrio tubiashii ATCC 19109]	0.0005
Other hits:	ref|XP_002947441.1| hypothetical protein VOLCADRAFT_37158 [Volvox carteri f. nagariensis] gb|EFJ51489.1| hypothetical protein VOLCADRAFT_37158 [Volvox carteri f. nagariensis]	0.0006
Other hits:	ref|ZP_08736918.1| hypothetical protein VITU9109_16818 [Vibrio tubiashii ATCC 19109] gb|EGU58288.1| hypothetical protein VITU9109_16818 [Vibrio tubiashii ATCC 19109]	0.001
Other hits:	ref|ZP_08739896.1| hypothetical protein VITU9109_03117 [Vibrio tubiashii ATCC 19109] gb|EGU50689.1| hypothetical protein VITU9109_03117 [Vibrio tubiashii ATCC 19109]	0.001
Other hits:	ref|ZP_08736855.1| hypothetical protein VITU9109_11196 [Vibrio tubiashii ATCC 19109] gb|EGU58380.1| hypothetical protein VITU9109_11196 [Vibrio tubiashii ATCC 19109]	0.001
Other hits:	ref|ZP_04972992.1| conserved hypothetical protein [Burkholderia mallei 2002721280] gb|EDK83867.1| conserved hypothetical protein [Burkholderia mallei 2002721280]	0.003
Query:	TCONS_00001250
Best hit:	emb|CAD32253.1| gag-pol polyprotein precursor [Drosophila melanogaster]
Other hits:	emb|CAD32253.1| gag-pol polyprotein precursor [Drosophila melanogaster]	1e-10
Other hits:	emb|CAJ14165.1| BEL12_AG transposon polyprotein [Anopheles gambiae]	5e-10
Other hits:	gb|EFA09479.1| hypothetical protein TcasGA2_TC010973 [Tribolium castaneum]	9e-09
Other hits:	ref|XP_002075157.1| GK23465 [Drosophila willistoni] gb|EDW86143.1| GK23465 [Drosophila willistoni]	3e-08
Other hits:	ref|XP_002074488.1| GK23227 [Drosophila willistoni] gb|EDW85474.1| GK23227 [Drosophila willistoni]	3e-08
Other hits:	gb|ABP48078.1| putative gag-pol protein [Drosophila ananassae]	3e-08
Other hits:	emb|CCD80834.1| hypothetical protein Smp_188510 [Schistosoma mansoni]	4e-08
Other hits:	ref|XP_003458758.1| PREDICTED: hypothetical protein LOC100700692 [Oreochromis niloticus]	6e-08
Other hits:	ref|XP_002012451.1| GI14275 [Drosophila mojavensis] gb|EDW06234.1| GI14275 [Drosophila mojavensis]	8e-08
Other hits:	emb|CCD81118.1| hypothetical protein Smp_188960 [Schistosoma mansoni]	8e-08
Query:	TCONS_00001286
Best hit:	ref|XP_001870660.1| lim homeobox protein [Culex quinquefasciatus] gb|EDS33737.1| lim homeobox protein [Culex quinquefasciatus]
A. aegypti:	ref|XP_001659418.1| lim homeobox protein [Aedes aegypti] gb|EAT39511.1| lim homeobox protein [Aedes aegypti]	3e-92
Other hits:	ref|XP_001870660.1| lim homeobox protein [Culex quinquefasciatus] gb|EDS33737.1| lim homeobox protein [Culex quinquefasciatus]	6e-106
Other hits:	gb|EHJ74087.1| apterous [Danaus plexippus]	3e-55
Other hits:	dbj|BAK19077.1| apterous B alpha [Bombyx mori]	1e-54
Other hits:	ref|NP_001139388.1| apterous [Tribolium castaneum] gb|ACN43342.1| apterous b [Tribolium castaneum]	6e-54
Other hits:	ref|XP_001599685.2| PREDICTED: LIM/homeobox protein Lhx9-like [Nasonia vitripennis]	1e-53
Other hits:	ref|XP_002432399.1| LIM/homeobox protein Lhx2, putative [Pediculus humanus corporis] gb|EEB19661.1| LIM/homeobox protein Lhx2, putative [Pediculus humanus corporis]	2e-52
Other hits:	gb|EFN60494.1| LIM/homeobox protein Lhx9 [Camponotus floridanus]	2e-52
Other hits:	ref|XP_003398925.1| PREDICTED: LIM/homeobox protein Lhx9-like [Bombus terrestris]	3e-51
Other hits:	ref|XP_003487211.1| PREDICTED: LIM/homeobox protein Lhx9-like [Bombus impatiens]	3e-51
Other hits:	ref|XP_003250891.1| PREDICTED: LIM/homeobox protein Lhx9-like [Apis mellifera]	3e-51
Query:	TCONS_00001287
Best hit:	ref|XP_001870660.1| lim homeobox protein [Culex quinquefasciatus] gb|EDS33737.1| lim homeobox protein [Culex quinquefasciatus]
A. aegypti:	ref|XP_001659418.1| lim homeobox protein [Aedes aegypti] gb|EAT39511.1| lim homeobox protein [Aedes aegypti]	3e-92
Other hits:	ref|XP_001870660.1| lim homeobox protein [Culex quinquefasciatus] gb|EDS33737.1| lim homeobox protein [Culex quinquefasciatus]	7e-106
Other hits:	gb|EHJ74087.1| apterous [Danaus plexippus]	3e-55
Other hits:	dbj|BAK19077.1| apterous B alpha [Bombyx mori]	1e-54
Other hits:	ref|NP_001139388.1| apterous [Tribolium castaneum] gb|ACN43342.1| apterous b [Tribolium castaneum]	6e-54
Other hits:	ref|XP_001599685.2| PREDICTED: LIM/homeobox protein Lhx9-like [Nasonia vitripennis]	1e-53
Other hits:	ref|XP_002432399.1| LIM/homeobox protein Lhx2, putative [Pediculus humanus corporis] gb|EEB19661.1| LIM/homeobox protein Lhx2, putative [Pediculus humanus corporis]	2e-52
Other hits:	gb|EFN60494.1| LIM/homeobox protein Lhx9 [Camponotus floridanus]	2e-52
Other hits:	ref|XP_003398925.1| PREDICTED: LIM/homeobox protein Lhx9-like [Bombus terrestris]	3e-51
Other hits:	ref|XP_003487211.1| PREDICTED: LIM/homeobox protein Lhx9-like [Bombus impatiens]	3e-51
Other hits:	ref|XP_003250891.1| PREDICTED: LIM/homeobox protein Lhx9-like [Apis mellifera]	3e-51
Query:	TCONS_00001288
Best hit:	ref|XP_001870660.1| lim homeobox protein [Culex quinquefasciatus] gb|EDS33737.1| lim homeobox protein [Culex quinquefasciatus]
A. aegypti:	ref|XP_001659418.1| lim homeobox protein [Aedes aegypti] gb|EAT39511.1| lim homeobox protein [Aedes aegypti]	9e-60
Other hits:	ref|XP_001870660.1| lim homeobox protein [Culex quinquefasciatus] gb|EDS33737.1| lim homeobox protein [Culex quinquefasciatus]	7e-65
Other hits:	gb|EHJ74087.1| apterous [Danaus plexippus]	4e-55
Other hits:	dbj|BAK19077.1| apterous B alpha [Bombyx mori]	3e-53
Other hits:	ref|XP_002432399.1| LIM/homeobox protein Lhx2, putative [Pediculus humanus corporis] gb|EEB19661.1| LIM/homeobox protein Lhx2, putative [Pediculus humanus corporis]	3e-52
Other hits:	ref|NP_001139388.1| apterous [Tribolium castaneum] gb|ACN43342.1| apterous b [Tribolium castaneum]	5e-52
Other hits:	gb|EFX65839.1| hypothetical protein DAPPUDRAFT_65174 [Daphnia pulex]	5e-47
Other hits:	ref|XP_002724915.1| PREDICTED: LIM homeobox 9-like [Rattus norvegicus] gb|EDM09632.1| LIM homeobox 9, isoform CRA_a [Rattus norvegicus] gb|EDM09635.1| LIM homeobox 9, isoform CRA_a [Rattus norvegicus]	5e-46
Other hits:	ref|NP_001019715.1| LIM/homeobox protein Lhx9 [Bos taurus] gb|AAX46681.1| LIM homeobox 9 [Bos taurus] gb|DAA20966.1| LIM/homeobox protein Lhx9 [Bos taurus]	8e-46
Other hits:	ref|NP_852032.1| LIM/homeobox protein Lhx9 [Rattus norvegicus] sp|Q80W90.1|LHX9_RAT RecName: Full=LIM/homeobox protein Lhx9; Short=LIM homeobox protein 9 gb|AAP32472.1| LIM-homeodomain type transcription factor Lhx9 [Rattus norvegicus]	8e-46
Other hits:	gb|AAO27570.1| LIM-homeodomain type transcription factor Lhx9 [Rattus norvegicus]	8e-46
Query:	TCONS_00001300
Best hit:	gb|AAK12626.1| unknown protein [Aedes aegypti]
A. aegypti:	gb|AAK12626.1| unknown protein [Aedes aegypti]	2e-131
Other hits:	ref|XP_002939372.1| PREDICTED: copia protein-like [Xenopus (Silurana) tropicalis]	9e-90
Other hits:	gb|AAL55241.1|AF295693_1 polyprotein [Anopheles gambiae]	2e-84
Other hits:	ref|XP_002932098.1| PREDICTED: copia protein-like [Xenopus (Silurana) tropicalis]	6e-70
Other hits:	gb|AAQ01581.1| agCP7521-like protein [Aedes albopictus]	9e-60
Other hits:	ref|XP_969432.2| PREDICTED: similar to Copia protein (Gag-int-pol protein) [Tribolium castaneum]	8e-56
Other hits:	gb|EFA07743.1| hypothetical protein TcasGA2_TC002223 [Tribolium castaneum]	8e-56
Other hits:	ref|XP_002945123.1| PREDICTED: copia protein-like [Xenopus (Silurana) tropicalis]	2e-55
Other hits:	gb|EFA05312.1| hypothetical protein TcasGA2_TC015470 [Tribolium castaneum]	2e-54
Other hits:	ref|XP_002064813.1| GK15001 [Drosophila willistoni] gb|EDW75799.1| GK15001 [Drosophila willistoni]	2e-53
Other hits:	gb|ACI62137.1| polyprotein [Drosophila melanogaster]	3e-53
Query:	TCONS_00001301
Best hit:	ref|XP_002060930.1| GK12693 [Drosophila willistoni] gb|EDW71916.1| GK12693 [Drosophila willistoni]
Other hits:	ref|XP_002060930.1| GK12693 [Drosophila willistoni] gb|EDW71916.1| GK12693 [Drosophila willistoni]	0.003
Query:	TCONS_00001308
Best hit:	dbj|GAA47606.1| hypothetical protein CLF_100574 [Clonorchis sinensis]
A. aegypti:	ref|XP_001664188.1| hypothetical protein AaeL_AAEL003778 [Aedes aegypti] gb|EAT44898.1| conserved hypothetical protein [Aedes aegypti]	0.048
Other hits:	dbj|GAA47606.1| hypothetical protein CLF_100574 [Clonorchis sinensis]	2e-10
Other hits:	ref|XP_001349158.1| conserved Plasmodium membrane protein, unknown function [Plasmodium falciparum 3D7] emb|CAD51004.1| conserved Plasmodium membrane protein, unknown function [Plasmodium falciparum 3D7]	7e-06
Other hits:	ref|XP_003151849.1| hypothetical protein LOAG_16312 [Loa loa] gb|EFO12220.1| hypothetical protein LOAG_16312 [Loa loa]	5e-05
Other hits:	ref|NP_048116.1| ORF MSV045 hypothetical protein [Melanoplus sanguinipes entomopoxvirus] gb|AAC97618.1| ORF MSV045 hypothetical protein [Melanoplus sanguinipes entomopoxvirus]	0.0002
Other hits:	emb|CAL23152.1| gustatory receptor candidate 19 [Tribolium castaneum] gb|ABY40594.1| gustatory receptor [Tribolium castaneum]	0.0002
Other hits:	ref|XP_001736647.1| ATP synthase a chain [Entamoeba dispar SAW760] gb|EDR27060.1| ATP synthase a chain, putative [Entamoeba dispar SAW760]	0.0002
Other hits:	ref|XP_001636610.1| predicted protein [Nematostella vectensis] gb|EDO44547.1| predicted protein [Nematostella vectensis]	0.0004
Other hits:	ref|XP_001863364.1| conserved hypothetical protein [Culex quinquefasciatus] gb|EDS38491.1| conserved hypothetical protein [Culex quinquefasciatus]	0.0004
Other hits:	ref|XP_001734741.1| hypothetical protein [Entamoeba dispar SAW760] gb|EDR29091.1| hypothetical protein, conserved [Entamoeba dispar SAW760]	0.0005
Other hits:	ref|XP_001238633.1| hypothetical protein, conserved [Eimeria tenella] emb|CAK51380.1| hypothetical protein, conserved [Eimeria tenella]	0.0007
Query:	TCONS_00001319
Best hit:	ref|XP_001846161.1| conserved hypothetical protein [Culex quinquefasciatus] gb|EDS42857.1| conserved hypothetical protein [Culex quinquefasciatus]
A. aegypti:	ref|XP_001660724.1| hypothetical protein AaeL_AAEL010297 [Aedes aegypti] gb|EAT37741.1| hypothetical protein AaeL_AAEL010297 [Aedes aegypti]	1e-07
Other hits:	ref|XP_001846161.1| conserved hypothetical protein [Culex quinquefasciatus] gb|EDS42857.1| conserved hypothetical protein [Culex quinquefasciatus]	4e-25
Other hits:	ref|XP_001863660.1| conserved hypothetical protein [Culex quinquefasciatus] gb|EDS38918.1| conserved hypothetical protein [Culex quinquefasciatus]	4e-25
Other hits:	ref|XP_001868593.1| voltage-dependent para-like sodium channel [Culex quinquefasciatus] gb|EDS27196.1| voltage-dependent para-like sodium channel [Culex quinquefasciatus]	5e-25
Other hits:	ref|XP_001868966.1| conserved hypothetical protein [Culex quinquefasciatus] gb|EDS28053.1| conserved hypothetical protein [Culex quinquefasciatus]	1e-06
Query:	TCONS_00001320
Best hit:	ref|XP_001842660.1| cytosol aminopeptidase [Culex quinquefasciatus] gb|EDS26627.1| cytosol aminopeptidase [Culex quinquefasciatus]
A. aegypti:	ref|XP_001657687.1| leucine aminopeptidase [Aedes aegypti] gb|EAT48878.1| leucine aminopeptidase [Aedes aegypti]	8e-07
Other hits:	ref|XP_001842660.1| cytosol aminopeptidase [Culex quinquefasciatus] gb|EDS26627.1| cytosol aminopeptidase [Culex quinquefasciatus]	2e-14
Other hits:	ref|XP_002029754.1| GM25075 [Drosophila sechellia] gb|EDW40740.1| GM25075 [Drosophila sechellia]	2e-07
Other hits:	ref|XP_002084153.1| GD14113 [Drosophila simulans] gb|EDX09738.1| GD14113 [Drosophila simulans]	2e-07
Other hits:	ref|XP_001956897.1| GF24339 [Drosophila ananassae] gb|EDV39703.1| GF24339 [Drosophila ananassae]	2e-07
Other hits:	ref|XP_002007383.1| GI12915 [Drosophila mojavensis] gb|EDW17859.1| GI12915 [Drosophila mojavensis]	4e-07
Other hits:	ref|NP_729394.1| CG32351 [Drosophila melanogaster] gb|AAF50389.1| CG32351 [Drosophila melanogaster] gb|ACE82569.1| GH13849p [Drosophila melanogaster]	5e-07
Other hits:	ref|XP_001971628.1| GG14332 [Drosophila erecta] gb|EDV50654.1| GG14332 [Drosophila erecta]	6e-07
Other hits:	ref|XP_002093429.1| GE20760 [Drosophila yakuba] gb|EDW93141.1| GE20760 [Drosophila yakuba]	6e-07
Other hits:	ref|XP_321111.3| AGAP001952-PA [Anopheles gambiae str. PEST] gb|EAA01140.3| AGAP001952-PA [Anopheles gambiae str. PEST]	8e-07
Other hits:	ref|XP_002068262.1| GK13104 [Drosophila willistoni] gb|EDW79248.1| GK13104 [Drosophila willistoni]	1e-06
Query:	TCONS_00001321
Best hit:	ref|XP_001648683.1| opioid-binding protein/cell adhesion molecule, putative [Aedes aegypti] gb|EAT44403.1| opioid-binding protein/cell adhesion molecule, putative [Aedes aegypti]
A. aegypti:	ref|XP_001648683.1| opioid-binding protein/cell adhesion molecule, putative [Aedes aegypti] gb|EAT44403.1| opioid-binding protein/cell adhesion molecule, putative [Aedes aegypti]	0
Other hits:	ref|XP_001851574.1| opioid-binding protein/cell adhesion molecule [Culex quinquefasciatus] gb|EDS33717.1| opioid-binding protein/cell adhesion molecule [Culex quinquefasciatus]	8e-90
Other hits:	ref|XP_320810.2| AGAP011700-PA [Anopheles gambiae str. PEST] gb|EAA00481.2| AGAP011700-PA [Anopheles gambiae str. PEST]	4e-64
Other hits:	ref|XP_001851573.1| opioid-binding protein/cell adhesion molecule [Culex quinquefasciatus] gb|EDS33716.1| opioid-binding protein/cell adhesion molecule [Culex quinquefasciatus]	3e-43
Other hits:	gb|EFR22789.1| hypothetical protein AND_14182 [Anopheles darlingi]	5e-41
Other hits:	ref|XP_001986428.1| GH21363 [Drosophila grimshawi] gb|EDW01295.1| GH21363 [Drosophila grimshawi]	7e-41
Other hits:	ref|XP_001361649.1| GA12334 [Drosophila pseudoobscura pseudoobscura] gb|EAL26228.1| GA12334 [Drosophila pseudoobscura pseudoobscura]	1e-39
Other hits:	ref|XP_002005601.1| GI20557 [Drosophila mojavensis] gb|EDW09536.1| GI20557 [Drosophila mojavensis]	4e-39
Other hits:	ref|XP_001959743.1| GF11887 [Drosophila ananassae] gb|EDV36565.1| GF11887 [Drosophila ananassae]	9e-38
Other hits:	gb|ADD18406.1| opioid-binding-like protein [Glossina morsitans morsitans]	3e-37
Other hits:	gb|ADD18924.1| hypothetical conserved protein [Glossina morsitans morsitans]	5e-37
Query:	TCONS_00001322
Best hit:	ref|XP_001648683.1| opioid-binding protein/cell adhesion molecule, putative [Aedes aegypti] gb|EAT44403.1| opioid-binding protein/cell adhesion molecule, putative [Aedes aegypti]
A. aegypti:	ref|XP_001648683.1| opioid-binding protein/cell adhesion molecule, putative [Aedes aegypti] gb|EAT44403.1| opioid-binding protein/cell adhesion molecule, putative [Aedes aegypti]	0
Other hits:	ref|XP_001851574.1| opioid-binding protein/cell adhesion molecule [Culex quinquefasciatus] gb|EDS33717.1| opioid-binding protein/cell adhesion molecule [Culex quinquefasciatus]	6e-86
Other hits:	ref|XP_320810.2| AGAP011700-PA [Anopheles gambiae str. PEST] gb|EAA00481.2| AGAP011700-PA [Anopheles gambiae str. PEST]	4e-55
Other hits:	gb|EFR22789.1| hypothetical protein AND_14182 [Anopheles darlingi]	8e-42
Other hits:	ref|XP_001851573.1| opioid-binding protein/cell adhesion molecule [Culex quinquefasciatus] gb|EDS33716.1| opioid-binding protein/cell adhesion molecule [Culex quinquefasciatus]	1e-38
Other hits:	ref|XP_001986428.1| GH21363 [Drosophila grimshawi] gb|EDW01295.1| GH21363 [Drosophila grimshawi]	1e-32
Other hits:	ref|XP_001361649.1| GA12334 [Drosophila pseudoobscura pseudoobscura] gb|EAL26228.1| GA12334 [Drosophila pseudoobscura pseudoobscura]	2e-31
Other hits:	ref|XP_002005601.1| GI20557 [Drosophila mojavensis] gb|EDW09536.1| GI20557 [Drosophila mojavensis]	5e-31
Other hits:	ref|XP_001959743.1| GF11887 [Drosophila ananassae] gb|EDV36565.1| GF11887 [Drosophila ananassae]	3e-29
Other hits:	gb|ADD18406.1| opioid-binding-like protein [Glossina morsitans morsitans]	4e-29
Other hits:	gb|ADD18924.1| hypothetical conserved protein [Glossina morsitans morsitans]	8e-29
Query:	TCONS_00001340
Best hit:	ref|XP_003245892.1| PREDICTED: hypothetical protein LOC100575767 [Acyrthosiphon pisum]
Other hits:	ref|XP_003245892.1| PREDICTED: hypothetical protein LOC100575767 [Acyrthosiphon pisum]	0.006
Other hits:	ref|XP_003243562.1| PREDICTED: hypothetical protein LOC100571835 [Acyrthosiphon pisum]	0.084
Query:	TCONS_00001342
Best hit:	ref|XP_001663907.1| hypothetical protein AaeL_AAEL013725 [Aedes aegypti] gb|EAT34012.1| conserved hypothetical protein [Aedes aegypti]
A. aegypti:	ref|XP_001663907.1| hypothetical protein AaeL_AAEL013725 [Aedes aegypti] gb|EAT34012.1| conserved hypothetical protein [Aedes aegypti]	8e-07
Other hits:	ref|XP_001865343.1| conserved hypothetical protein [Culex quinquefasciatus] gb|EDS41554.1| conserved hypothetical protein [Culex quinquefasciatus]	0.012
Other hits:	ref|XP_001863516.1| conserved hypothetical protein [Culex quinquefasciatus] gb|EDS38643.1| conserved hypothetical protein [Culex quinquefasciatus]	0.034
Query:	TCONS_00001345
Best hit:	ref|XP_001650035.1| hypothetical protein AaeL_AAEL004926 [Aedes aegypti] gb|EAT43641.1| conserved hypothetical protein [Aedes aegypti]
A. aegypti:	ref|XP_001650035.1| hypothetical protein AaeL_AAEL004926 [Aedes aegypti] gb|EAT43641.1| conserved hypothetical protein [Aedes aegypti]	5e-21
Other hits:	ref|XP_001842035.1| conserved hypothetical protein [Culex quinquefasciatus] gb|EDS37573.1| conserved hypothetical protein [Culex quinquefasciatus]	4e-17
Other hits:	ref|XP_316925.4| AGAP008515-PA [Anopheles gambiae str. PEST] gb|EAA12556.5| AGAP008515-PA [Anopheles gambiae str. PEST]	2e-07
Other hits:	gb|EFR21051.1| hypothetical protein AND_17649 [Anopheles darlingi]	1e-06
Query:	TCONS_00001381
Best hit:	gb|EFR27721.1| hypothetical protein AND_05237 [Anopheles darlingi]
Other hits:	gb|EFR27721.1| hypothetical protein AND_05237 [Anopheles darlingi]	0.0006
Other hits:	gb|EFR26751.1| hypothetical protein AND_06951 [Anopheles darlingi]	0.005
Other hits:	ref|XP_001862978.1| conserved hypothetical protein [Culex quinquefasciatus] gb|EDS37881.1| conserved hypothetical protein [Culex quinquefasciatus]	0.016
Other hits:	ref|XP_001687811.1| Anopheles gambiae str. PEST AGAP012676-PA [Anopheles gambiae str. PEST] gb|EDO64838.1| AGAP012676-PA [Anopheles gambiae str. PEST]	0.016
Other hits:	gb|EFR27069.1| hypothetical protein AND_06435 [Anopheles darlingi]	0.016
Other hits:	gb|EFR27070.1| hypothetical protein AND_06436 [Anopheles darlingi]	0.016
Other hits:	ref|XP_001689235.1| AGAP012355-PA [Anopheles gambiae str. PEST] gb|EDO63301.1| AGAP012355-PA [Anopheles gambiae str. PEST]	0.016
Other hits:	ref|XP_003436403.1| AGAP013465-PA [Anopheles gambiae str. PEST] gb|EGK96960.1| AGAP013465-PA [Anopheles gambiae str. PEST]	0.02
Other hits:	gb|EFR23444.1| hypothetical protein AND_12858 [Anopheles darlingi]	0.02
Other hits:	gb|EFR20692.1| hypothetical protein AND_19682 [Anopheles darlingi]	0.02
Query:	TCONS_00001384
Best hit:	ref|XP_001648237.1| hypothetical protein AaeL_AAEL004001 [Aedes aegypti] gb|EAT44678.1| conserved hypothetical protein [Aedes aegypti]
A. aegypti:	ref|XP_001648237.1| hypothetical protein AaeL_AAEL004001 [Aedes aegypti] gb|EAT44678.1| conserved hypothetical protein [Aedes aegypti]	2e-22
Other hits:	gb|EEE65134.1| hypothetical protein OsJ_20207 [Oryza sativa Japonica Group]	1e-16
Other hits:	sp|Q27490.4|H33L1_CAEEL RecName: Full=Histone H3.3-like type 1 emb|CAA86229.2| Protein HIS-70 [Caenorhabditis elegans]	2e-16
Other hits:	ref|XP_003596591.1| Histone H3 [Medicago truncatula] gb|AES66842.1| Histone H3 [Medicago truncatula]	2e-16
Other hits:	ref|XP_002745147.1| PREDICTED: histone H3.3 type 2-like [Callithrix jacchus]	2e-16
Other hits:	ref|XP_003310695.1| PREDICTED: histone H3.3 type 2-like [Pan troglodytes]	5e-16
Other hits:	ref|XP_526842.2| PREDICTED: histone H3.3 type 2-like [Pan troglodytes]	5e-16
Other hits:	ref|XP_001619752.1| hypothetical protein NEMVEDRAFT_v1g231526 [Nematostella vectensis] gb|EDO27652.1| predicted protein [Nematostella vectensis]	7e-16
Other hits:	gb|EGW11176.1| Histone H3.3 [Cricetulus griseus]	7e-16
Other hits:	ref|NP_999712.1| histone H3, embryonic [Strongylocentrotus purpuratus] sp|P06352.2|H3_STRPU RecName: Full=Histone H3, embryonic emb|CAA27582.1| unnamed protein product [Strongylocentrotus purpuratus]	7e-16
Other hits:	ref|XP_001088754.1| PREDICTED: histone H3.3-like isoform 2 [Macaca mulatta]	9e-16
Query:	TCONS_00001392
Best hit:	ref|XP_001946487.2| PREDICTED: putative nuclease HARBI1-like [Acyrthosiphon pisum]
A. aegypti:	ref|XP_001662598.1| hypothetical protein AaeL_AAEL012477 [Aedes aegypti] gb|EAT35352.1| conserved hypothetical protein [Aedes aegypti]	8e-24
Other hits:	ref|XP_001946487.2| PREDICTED: putative nuclease HARBI1-like [Acyrthosiphon pisum]	1e-67
Other hits:	ref|XP_001202360.1| PREDICTED: similar to ENSANGP00000010363, partial [Strongylocentrotus purpuratus] ref|XP_790696.2| PREDICTED: similar to ENSANGP00000010363, partial [Strongylocentrotus purpuratus]	1e-65
Other hits:	ref|XP_783499.1| PREDICTED: similar to ENSANGP00000010363 [Strongylocentrotus purpuratus] ref|XP_001181545.1| PREDICTED: similar to ENSANGP00000010363 [Strongylocentrotus purpuratus]	7e-65
Other hits:	ref|XP_003245173.1| PREDICTED: putative nuclease HARBI1-like [Acyrthosiphon pisum]	1e-64
Other hits:	ref|XP_002945359.1| PREDICTED: putative nuclease HARBI1-like [Xenopus (Silurana) tropicalis]	2e-64
Other hits:	ref|XP_001952082.2| PREDICTED: putative nuclease HARBI1-like [Acyrthosiphon pisum]	5e-60
Other hits:	ref|NP_001129460.1| uncharacterized protein LOC100191015 [Danio rerio] gb|AAI62733.1| Similar to ENSANGP00000010363 [Danio rerio] gb|AAI62738.1| Similar to ENSANGP00000010363 [Danio rerio]	2e-59
Other hits:	gb|AEO36451.1| hypothetical protein [Amblyomma maculatum]	2e-59
Other hits:	ref|XP_003244198.1| PREDICTED: hypothetical protein LOC100573332 [Acyrthosiphon pisum]	3e-58
Other hits:	gb|AEO35350.1| hypothetical protein [Amblyomma maculatum]	4e-58
Query:	TCONS_00001393
Best hit:	ref|XP_002740782.1| PREDICTED: polyprotein-like [Saccoglossus kowalevskii]
Other hits:	ref|XP_002740782.1| PREDICTED: polyprotein-like [Saccoglossus kowalevskii]	4e-179
Other hits:	ref|XP_002737623.1| PREDICTED: polyprotein-like [Saccoglossus kowalevskii]	3e-152
Other hits:	ref|XP_002737624.1| PREDICTED: polyprotein-like [Saccoglossus kowalevskii]	4e-152
Other hits:	ref|XP_002730526.1| PREDICTED: polyprotein-like [Saccoglossus kowalevskii]	1e-151
Other hits:	ref|XP_002739850.1| PREDICTED: polyprotein-like [Saccoglossus kowalevskii]	1e-148
Other hits:	ref|XP_002733125.1| PREDICTED: polyprotein-like [Saccoglossus kowalevskii]	1e-143
Other hits:	ref|XP_002738273.1| PREDICTED: RETRotransposon-like family member (retr-1)-like [Saccoglossus kowalevskii]	2e-137
Other hits:	ref|XP_002740159.1| PREDICTED: polyprotein-like [Saccoglossus kowalevskii]	3e-133
Other hits:	ref|XP_002732479.1| PREDICTED: polyprotein-like, partial [Saccoglossus kowalevskii]	8e-133
Other hits:	ref|XP_002740160.1| PREDICTED: polyprotein-like [Saccoglossus kowalevskii]	4e-131
Query:	TCONS_00001394
Best hit:	ref|XP_002740782.1| PREDICTED: polyprotein-like [Saccoglossus kowalevskii]
Other hits:	ref|XP_002740782.1| PREDICTED: polyprotein-like [Saccoglossus kowalevskii]	6e-179
Other hits:	ref|XP_002737623.1| PREDICTED: polyprotein-like [Saccoglossus kowalevskii]	3e-152
Other hits:	ref|XP_002737624.1| PREDICTED: polyprotein-like [Saccoglossus kowalevskii]	6e-152
Other hits:	ref|XP_002730526.1| PREDICTED: polyprotein-like [Saccoglossus kowalevskii]	2e-151
Other hits:	ref|XP_002739850.1| PREDICTED: polyprotein-like [Saccoglossus kowalevskii]	2e-148
Other hits:	ref|XP_002733125.1| PREDICTED: polyprotein-like [Saccoglossus kowalevskii]	2e-143
Other hits:	ref|XP_002738273.1| PREDICTED: RETRotransposon-like family member (retr-1)-like [Saccoglossus kowalevskii]	2e-137
Other hits:	ref|XP_002740159.1| PREDICTED: polyprotein-like [Saccoglossus kowalevskii]	4e-133
Other hits:	ref|XP_002732479.1| PREDICTED: polyprotein-like, partial [Saccoglossus kowalevskii]	1e-132
Other hits:	ref|XP_002740160.1| PREDICTED: polyprotein-like [Saccoglossus kowalevskii]	6e-131
Query:	TCONS_00001417
Best hit:	gb|EFR22080.1| hypothetical protein AND_15799 [Anopheles darlingi]
A. aegypti:	ref|XP_001652913.1| hypothetical protein AaeL_AAEL007797 [Aedes aegypti] gb|EAT40460.1| conserved hypothetical protein [Aedes aegypti]	0.0009
Other hits:	gb|EFR22080.1| hypothetical protein AND_15799 [Anopheles darlingi]	2e-64
Other hits:	ref|XP_564324.1| AGAP011188-PA [Anopheles gambiae str. PEST] gb|EAL41582.1| AGAP011188-PA [Anopheles gambiae str. PEST]	9e-33
Other hits:	ref|XP_002047556.1| GJ11866 [Drosophila virilis] gb|EDW69898.1| GJ11866 [Drosophila virilis]	2e-13
Other hits:	ref|XP_002008458.1| GI13505 [Drosophila mojavensis] gb|EDW18934.1| GI13505 [Drosophila mojavensis]	2e-13
Other hits:	dbj|BAA05551.1| ORF [Drosophila ananassae]	5e-13
Other hits:	ref|XP_002095583.1| GE22476 [Drosophila yakuba] gb|EDW95295.1| GE22476 [Drosophila yakuba]	7e-13
Other hits:	ref|XP_002086593.1| GE22765 [Drosophila yakuba] gb|EDW99994.1| GE22765 [Drosophila yakuba]	1e-12
Other hits:	ref|XP_002027447.1| GL20875 [Drosophila persimilis] gb|EDW35342.1| GL20875 [Drosophila persimilis]	2e-12
Other hits:	ref|XP_001352967.2| GA21316 [Drosophila pseudoobscura pseudoobscura] gb|EAL30468.2| GA21316 [Drosophila pseudoobscura pseudoobscura]	2e-12
Other hits:	ref|XP_002068239.1| GK25781 [Drosophila willistoni] gb|EDW79225.1| GK25781 [Drosophila willistoni]	4e-12
Query:	TCONS_00001427
Best hit:	ref|XP_002385618.1| LINE-1 retrotransposon-like element, putative [Aspergillus flavus NRRL3357] gb|EED44706.1| LINE-1 retrotransposon-like element, putative [Aspergillus flavus NRRL3357]
Other hits:	ref|XP_002385618.1| LINE-1 retrotransposon-like element, putative [Aspergillus flavus NRRL3357] gb|EED44706.1| LINE-1 retrotransposon-like element, putative [Aspergillus flavus NRRL3357]	1e-19
Other hits:	ref|XP_001864836.1| conserved hypothetical protein [Culex quinquefasciatus] gb|EDS40799.1| conserved hypothetical protein [Culex quinquefasciatus]	0.0007
Other hits:	ref|XP_003241752.1| PREDICTED: hypothetical protein LOC100568495 [Acyrthosiphon pisum]	0.074
Query:	TCONS_00001430
Best hit:	dbj|GAA47606.1| hypothetical protein CLF_100574 [Clonorchis sinensis]
Other hits:	dbj|GAA47606.1| hypothetical protein CLF_100574 [Clonorchis sinensis]	0.036
Query:	TCONS_00001431
Best hit:	ref|XP_001663884.1| hypothetical protein AaeL_AAEL003556 [Aedes aegypti] gb|EAT45152.1| hypothetical protein AaeL_AAEL003556 [Aedes aegypti]
A. aegypti:	ref|XP_001663884.1| hypothetical protein AaeL_AAEL003556 [Aedes aegypti] gb|EAT45152.1| hypothetical protein AaeL_AAEL003556 [Aedes aegypti]	6e-07
Query:	TCONS_00001433
Best hit:	ref|XP_001868559.1| conserved hypothetical protein [Culex quinquefasciatus] gb|EDS27106.1| conserved hypothetical protein [Culex quinquefasciatus]
Other hits:	ref|XP_001868559.1| conserved hypothetical protein [Culex quinquefasciatus] gb|EDS27106.1| conserved hypothetical protein [Culex quinquefasciatus]	1e-12
Other hits:	ref|XP_001625636.1| predicted protein [Nematostella vectensis] gb|EDO33536.1| predicted protein [Nematostella vectensis]	2e-07
Other hits:	ref|XP_001849446.1| conserved hypothetical protein [Culex quinquefasciatus] gb|EDS30235.1| conserved hypothetical protein [Culex quinquefasciatus]	7e-06
Other hits:	ref|XP_001179573.1| PREDICTED: similar to reverse transcriptase-like protein [Strongylocentrotus purpuratus] ref|XP_001201469.1| PREDICTED: similar to reverse transcriptase-like protein [Strongylocentrotus purpuratus]	0.003
Other hits:	ref|XP_780253.2| PREDICTED: similar to CR1 Danio rerio 2 reverse transcriptase isoform 3 [Strongylocentrotus purpuratus] ref|XP_001188897.1| PREDICTED: similar to CR1 Danio rerio 2 reverse transcriptase [Strongylocentrotus purpuratus]	0.003
Query:	TCONS_00001439
Best hit:	ref|XP_001648154.1| protein kinase [Aedes aegypti] gb|EAT33554.1| protein kinase [Aedes aegypti]
A. aegypti:	ref|XP_001648154.1| protein kinase [Aedes aegypti] gb|EAT33554.1| protein kinase [Aedes aegypti]	2e-126
Other hits:	ref|XP_565883.4| AGAP000477-PA [Anopheles gambiae str. PEST] gb|EAL41192.4| AGAP000477-PA [Anopheles gambiae str. PEST]	2e-79
Other hits:	ref|XP_002017540.1| GL22352 [Drosophila persimilis] gb|EDW34640.1| GL22352 [Drosophila persimilis]	5e-68
Other hits:	ref|XP_001359601.1| GA17208 [Drosophila pseudoobscura pseudoobscura] gb|EAL28751.1| GA17208 [Drosophila pseudoobscura pseudoobscura]	1e-67
Other hits:	ref|XP_002056061.1| GJ10731 [Drosophila virilis] gb|EDW59173.1| GJ10731 [Drosophila virilis]	8e-67
Other hits:	ref|XP_001989907.1| GH18536 [Drosophila grimshawi] gb|EDV92969.1| GH18536 [Drosophila grimshawi]	1e-66
Other hits:	ref|XP_002072724.1| GK13757 [Drosophila willistoni] gb|EDW83710.1| GK13757 [Drosophila willistoni]	2e-66
Other hits:	ref|XP_001954313.1| GF16810 [Drosophila ananassae] gb|EDV42874.1| GF16810 [Drosophila ananassae]	2e-66
Other hits:	ref|XP_001999136.1| GI23235 [Drosophila mojavensis] gb|EDW14597.1| GI23235 [Drosophila mojavensis]	9e-66
Other hits:	ref|XP_002102099.1| GD19680 [Drosophila simulans] gb|EDX11602.1| GD19680 [Drosophila simulans]	4e-64
Other hits:	ref|XP_002038294.1| GM10703 [Drosophila sechellia] gb|EDW54831.1| GM10703 [Drosophila sechellia]	6e-64
Query:	TCONS_00001451
Best hit:	gb|EFR28149.1| hypothetical protein AND_04255 [Anopheles darlingi]
A. aegypti:	gb|AAK12626.1| unknown protein [Aedes aegypti]	5e-70
Other hits:	gb|EFR28149.1| hypothetical protein AND_04255 [Anopheles darlingi]	3e-75
Other hits:	ref|XP_002945123.1| PREDICTED: copia protein-like [Xenopus (Silurana) tropicalis]	5e-69
Other hits:	ref|XP_003369150.1| retrovirus-related Pol polyprotein from transposon TNT 1-94 [Trichinella spiralis] gb|EFV51255.1| retrovirus-related Pol polyprotein from transposon TNT 1-94 [Trichinella spiralis]	2e-66
Other hits:	gb|ACN78973.1| copia-type polyprotein [Glycine max] gb|ACN78980.1| copia-type polyprotein [Glycine max]	1e-64
Other hits:	emb|CAN74536.1| hypothetical protein VITISV_023111 [Vitis vinifera]	2e-63
Other hits:	emb|CAN66690.1| hypothetical protein VITISV_023209 [Vitis vinifera]	6e-62
Other hits:	gb|ACI62137.1| polyprotein [Drosophila melanogaster]	5e-61
Other hits:	gb|ACL97383.1| Gag-Pol polyprotein [Medicago truncatula]	3e-60
Other hits:	emb|CAN74029.1| hypothetical protein VITISV_013540 [Vitis vinifera]	4e-60
Other hits:	gb|ABA95820.1| retrotransposon protein, putative, unclassified [Oryza sativa Japonica Group]	7e-60
Query:	TCONS_00001452
Best hit:	gb|AAK12626.1| unknown protein [Aedes aegypti]
A. aegypti:	gb|AAK12626.1| unknown protein [Aedes aegypti]	4e-97
Other hits:	dbj|BAB01972.1| copia-like retrotransposable element [Arabidopsis thaliana]	5e-85
Other hits:	gb|ACI62137.1| polyprotein [Drosophila melanogaster]	3e-79
Other hits:	gb|AAD17409.1| putative retroelement pol polyprotein [Arabidopsis thaliana]	2e-78
Other hits:	ref|XP_003223441.1| PREDICTED: copia protein-like [Anolis carolinensis]	3e-75
Other hits:	gb|AAL55241.1|AF295693_1 polyprotein [Anopheles gambiae]	7e-72
Other hits:	emb|CAD41367.2| OSJNBa0088A01.6 [Oryza sativa Japonica Group]	4e-71
Other hits:	ref|XP_002064813.1| GK15001 [Drosophila willistoni] gb|EDW75799.1| GK15001 [Drosophila willistoni]	1e-69
Other hits:	gb|AAF16534.1|AC013482_8 T26F17.17 [Arabidopsis thaliana]	2e-69
Other hits:	gb|AAL56548.1|AF387862_2 pol polyprotein [Anopheles gambiae]	3e-67
Other hits:	gb|EFA06256.1| hypothetical protein TcasGA2_TC009115 [Tribolium castaneum]	2e-66
Query:	TCONS_00001463
Best hit:	ref|XP_001867493.1| conserved hypothetical protein [Culex quinquefasciatus] gb|EDS45166.1| conserved hypothetical protein [Culex quinquefasciatus]
Other hits:	ref|XP_001867493.1| conserved hypothetical protein [Culex quinquefasciatus] gb|EDS45166.1| conserved hypothetical protein [Culex quinquefasciatus]	3e-44
Other hits:	ref|XP_002076020.1| GK19301 [Drosophila willistoni] gb|EDW87006.1| GK19301 [Drosophila willistoni]	2e-40
Other hits:	ref|XP_002060948.1| GK22261 [Drosophila willistoni] gb|EDW71934.1| GK22261 [Drosophila willistoni]	3e-34
Other hits:	ref|XP_002385618.1| LINE-1 retrotransposon-like element, putative [Aspergillus flavus NRRL3357] gb|EED44706.1| LINE-1 retrotransposon-like element, putative [Aspergillus flavus NRRL3357]	4e-34
Other hits:	ref|XP_001867655.1| conserved hypothetical protein [Culex quinquefasciatus] gb|EDS45411.1| conserved hypothetical protein [Culex quinquefasciatus]	2e-27
Other hits:	gb|ADI61823.1| endonuclease-reverse transcriptase [Bombyx mori]	3e-19
Other hits:	ref|XP_001864349.1| conserved hypothetical protein [Culex quinquefasciatus] gb|EDS40054.1| conserved hypothetical protein [Culex quinquefasciatus]	3e-16
Other hits:	gb|EFN67634.1| Putative uncharacterized transposon-derived protein F52C9.6 [Camponotus floridanus]	1e-15
Other hits:	gb|EFN65619.1| Putative uncharacterized transposon-derived protein F52C9.6 [Camponotus floridanus]	1e-15
Other hits:	ref|XP_003243437.1| PREDICTED: hypothetical protein LOC100572891 [Acyrthosiphon pisum]	3e-14
Query:	TCONS_00001464
Best hit:	ref|XP_321637.5| AGAP001485-PA [Anopheles gambiae str. PEST] gb|EAA01818.5| AGAP001485-PA [Anopheles gambiae str. PEST]
Other hits:	ref|XP_321637.5| AGAP001485-PA [Anopheles gambiae str. PEST] gb|EAA01818.5| AGAP001485-PA [Anopheles gambiae str. PEST]	2e-06
Other hits:	ref|XP_003249303.1| PREDICTED: nose resistant to fluoxetine protein 6-like [Apis mellifera]	0.019
Other hits:	ref|XP_395756.4| PREDICTED: nose resistant to fluoxetine protein 6-like isoform 1 [Apis mellifera]	0.019
Other hits:	ref|XP_002136375.1| GA25773 [Drosophila pseudoobscura pseudoobscura] gb|EDY71464.1| GA25773 [Drosophila pseudoobscura pseudoobscura]	0.032
Other hits:	ref|XP_001605014.2| PREDICTED: nose resistant to fluoxetine protein 6-like [Nasonia vitripennis]	0.032
Other hits:	ref|XP_003490899.1| PREDICTED: nose resistant to fluoxetine protein 6-like isoform 1 [Bombus impatiens]	0.042
Other hits:	ref|XP_003394313.1| PREDICTED: nose resistant to fluoxetine protein 6-like isoform 2 [Bombus terrestris]	0.042
Other hits:	ref|XP_003394312.1| PREDICTED: nose resistant to fluoxetine protein 6-like isoform 1 [Bombus terrestris]	0.042
Other hits:	ref|XP_003490900.1| PREDICTED: nose resistant to fluoxetine protein 6-like isoform 2 [Bombus impatiens]	0.042
Other hits:	ref|XP_001963992.1| GF21322 [Drosophila ananassae] gb|EDV34441.1| GF21322 [Drosophila ananassae]	0.072
Query:	TCONS_00001466
Best hit:	ref|XP_002947714.1| hypothetical protein VOLCADRAFT_87866 [Volvox carteri f. nagariensis] gb|EFJ51247.1| hypothetical protein VOLCADRAFT_87866 [Volvox carteri f. nagariensis]
Other hits:	ref|XP_002947714.1| hypothetical protein VOLCADRAFT_87866 [Volvox carteri f. nagariensis] gb|EFJ51247.1| hypothetical protein VOLCADRAFT_87866 [Volvox carteri f. nagariensis]	0.025
Other hits:	emb|CAG07466.1| unnamed protein product [Tetraodon nigroviridis]	0.095
Query:	TCONS_00001469
Best hit:	ref|XP_001648246.1| pickpocket [Aedes aegypti] gb|EAT33495.1| pickpocket [Aedes aegypti]
A. aegypti:	ref|XP_001648246.1| pickpocket [Aedes aegypti] gb|EAT33495.1| pickpocket [Aedes aegypti]	8e-76
Other hits:	ref|XP_001849208.1| pickpocket [Culex quinquefasciatus] gb|EDS29850.1| pickpocket [Culex quinquefasciatus]	1e-55
Other hits:	ref|XP_001849209.1| pickpocket [Culex quinquefasciatus] gb|EDS29851.1| pickpocket [Culex quinquefasciatus]	1e-55
Other hits:	ref|XP_001849211.1| pickpocket [Culex quinquefasciatus] gb|EDS29853.1| pickpocket [Culex quinquefasciatus]	1e-51
Other hits:	ref|XP_001849210.1| pickpocket [Culex quinquefasciatus] gb|EDS29852.1| pickpocket [Culex quinquefasciatus]	2e-50
Other hits:	ref|XP_001849212.1| pickpocket [Culex quinquefasciatus] gb|EDS29854.1| pickpocket [Culex quinquefasciatus]	1e-40
Other hits:	ref|XP_001849220.1| pickpocket [Culex quinquefasciatus] gb|EDS29862.1| pickpocket [Culex quinquefasciatus]	2e-39
Other hits:	ref|XP_001849215.1| pickpocket [Culex quinquefasciatus] gb|EDS29857.1| pickpocket [Culex quinquefasciatus]	8e-39
Other hits:	ref|XP_001849218.1| pickpocket [Culex quinquefasciatus] gb|EDS29860.1| pickpocket [Culex quinquefasciatus]	4e-38
Other hits:	ref|XP_001844855.1| gonad-specific amiloride-sensitive sodium channel 1 [Culex quinquefasciatus] gb|EDS38483.1| gonad-specific amiloride-sensitive sodium channel 1 [Culex quinquefasciatus]	8e-38
Other hits:	ref|XP_001984695.1| GH14886 [Drosophila grimshawi] gb|EDV97043.1| GH14886 [Drosophila grimshawi]	2e-37
Query:	TCONS_00001474
Best hit:	ref|XP_001648246.1| pickpocket [Aedes aegypti] gb|EAT33495.1| pickpocket [Aedes aegypti]
A. aegypti:	ref|XP_001648246.1| pickpocket [Aedes aegypti] gb|EAT33495.1| pickpocket [Aedes aegypti]	4e-97
Other hits:	ref|XP_001849208.1| pickpocket [Culex quinquefasciatus] gb|EDS29850.1| pickpocket [Culex quinquefasciatus]	1e-68
Other hits:	ref|XP_001849209.1| pickpocket [Culex quinquefasciatus] gb|EDS29851.1| pickpocket [Culex quinquefasciatus]	3e-65
Other hits:	ref|XP_001849210.1| pickpocket [Culex quinquefasciatus] gb|EDS29852.1| pickpocket [Culex quinquefasciatus]	4e-62
Other hits:	ref|XP_001849211.1| pickpocket [Culex quinquefasciatus] gb|EDS29853.1| pickpocket [Culex quinquefasciatus]	9e-54
Other hits:	ref|XP_001849212.1| pickpocket [Culex quinquefasciatus] gb|EDS29854.1| pickpocket [Culex quinquefasciatus]	6e-50
Other hits:	ref|XP_001849215.1| pickpocket [Culex quinquefasciatus] gb|EDS29857.1| pickpocket [Culex quinquefasciatus]	1e-48
Other hits:	ref|XP_001353240.2| GA21154 [Drosophila pseudoobscura pseudoobscura] gb|EAL30743.2| GA21154 [Drosophila pseudoobscura pseudoobscura]	2e-47
Other hits:	ref|XP_002022339.1| GL26473 [Drosophila persimilis] gb|EDW26343.1| GL26473 [Drosophila persimilis]	2e-47
Other hits:	ref|XP_002046662.1| GJ13005 [Drosophila virilis] gb|EDW69004.1| GJ13005 [Drosophila virilis]	3e-47
Other hits:	ref|XP_001984695.1| GH14886 [Drosophila grimshawi] gb|EDV97043.1| GH14886 [Drosophila grimshawi]	4e-47
Query:	TCONS_00001484
Best hit:	ref|XP_001661291.1| pickpocket [Aedes aegypti] gb|EAT36962.1| pickpocket [Aedes aegypti]
A. aegypti:	ref|XP_001661291.1| pickpocket [Aedes aegypti] gb|EAT36962.1| pickpocket [Aedes aegypti]	5e-16
Other hits:	ref|XP_001849211.1| pickpocket [Culex quinquefasciatus] gb|EDS29853.1| pickpocket [Culex quinquefasciatus]	3e-11
Other hits:	ref|XP_001849210.1| pickpocket [Culex quinquefasciatus] gb|EDS29852.1| pickpocket [Culex quinquefasciatus]	1e-08
Other hits:	ref|XP_001849209.1| pickpocket [Culex quinquefasciatus] gb|EDS29851.1| pickpocket [Culex quinquefasciatus]	2e-08
Other hits:	ref|XP_001844856.1| gonad-specific amiloride-sensitive sodium channel 1 [Culex quinquefasciatus] gb|EDS38484.1| gonad-specific amiloride-sensitive sodium channel 1 [Culex quinquefasciatus]	1e-06
Other hits:	ref|XP_320256.4| AGAP012279-PA [Anopheles gambiae str. PEST] gb|EAA00234.4| AGAP012279-PA [Anopheles gambiae str. PEST]	2e-06
Other hits:	ref|XP_001849220.1| pickpocket [Culex quinquefasciatus] gb|EDS29862.1| pickpocket [Culex quinquefasciatus]	3e-06
Other hits:	ref|XP_001844855.1| gonad-specific amiloride-sensitive sodium channel 1 [Culex quinquefasciatus] gb|EDS38483.1| gonad-specific amiloride-sensitive sodium channel 1 [Culex quinquefasciatus]	3e-06
Other hits:	ref|XP_001849212.1| pickpocket [Culex quinquefasciatus] gb|EDS29854.1| pickpocket [Culex quinquefasciatus]	6e-06
Other hits:	ref|XP_001849208.1| pickpocket [Culex quinquefasciatus] gb|EDS29850.1| pickpocket [Culex quinquefasciatus]	2e-05
Other hits:	gb|EFR24300.1| hypothetical protein AND_11204 [Anopheles darlingi]	5e-05
Query:	TCONS_00001485
Best hit:	ref|XP_001648246.1| pickpocket [Aedes aegypti] gb|EAT33495.1| pickpocket [Aedes aegypti]
A. aegypti:	ref|XP_001648246.1| pickpocket [Aedes aegypti] gb|EAT33495.1| pickpocket [Aedes aegypti]	2e-14
Other hits:	ref|XP_001849210.1| pickpocket [Culex quinquefasciatus] gb|EDS29852.1| pickpocket [Culex quinquefasciatus]	1e-06
Other hits:	ref|XP_001849209.1| pickpocket [Culex quinquefasciatus] gb|EDS29851.1| pickpocket [Culex quinquefasciatus]	2e-05
Other hits:	ref|XP_001849211.1| pickpocket [Culex quinquefasciatus] gb|EDS29853.1| pickpocket [Culex quinquefasciatus]	2e-05
Other hits:	ref|XP_001849208.1| pickpocket [Culex quinquefasciatus] gb|EDS29850.1| pickpocket [Culex quinquefasciatus]	6e-05
Query:	TCONS_00001491
Best hit:	ref|XP_001650755.1| hypothetical protein AaeL_AAEL015144 [Aedes aegypti] gb|EAT32649.1| conserved hypothetical protein [Aedes aegypti]
A. aegypti:	ref|XP_001650755.1| hypothetical protein AaeL_AAEL015144 [Aedes aegypti] gb|EAT32649.1| conserved hypothetical protein [Aedes aegypti]	6e-13
Other hits:	ref|XP_001861937.1| hypothetical protein CpipJ_CPIJ011255 [Culex quinquefasciatus] gb|EDS36276.1| hypothetical protein CpipJ_CPIJ011255 [Culex quinquefasciatus]	4e-06
Other hits:	ref|XP_317996.2| AGAP004814-PA [Anopheles gambiae str. PEST] gb|EAA13290.2| AGAP004814-PA [Anopheles gambiae str. PEST]	3e-05
Other hits:	gb|EFR26661.1| hypothetical protein AND_07111 [Anopheles darlingi]	0.006
Query:	TCONS_00001517
Best hit:	ref|XP_001648257.1| hypothetical protein AaeL_AAEL014239 [Aedes aegypti] gb|EAT33482.1| conserved hypothetical protein [Aedes aegypti]
A. aegypti:	ref|XP_001648257.1| hypothetical protein AaeL_AAEL014239 [Aedes aegypti] gb|EAT33482.1| conserved hypothetical protein [Aedes aegypti]	1e-143
Other hits:	ref|XP_001870949.1| conserved hypothetical protein [Culex quinquefasciatus] gb|EDS34938.1| conserved hypothetical protein [Culex quinquefasciatus]	6e-47
Other hits:	ref|XP_001870950.1| conserved hypothetical protein [Culex quinquefasciatus] gb|EDS34939.1| conserved hypothetical protein [Culex quinquefasciatus]	7e-46
Other hits:	ref|XP_001870948.1| conserved hypothetical protein [Culex quinquefasciatus] gb|EDS34937.1| conserved hypothetical protein [Culex quinquefasciatus]	2e-45
Other hits:	ref|XP_001870945.1| conserved hypothetical protein [Culex quinquefasciatus] gb|EDS34934.1| conserved hypothetical protein [Culex quinquefasciatus]	1e-42
Other hits:	ref|XP_001870951.1| conserved hypothetical protein [Culex quinquefasciatus] gb|EDS34940.1| conserved hypothetical protein [Culex quinquefasciatus]	3e-35
Other hits:	ref|XP_001846618.1| conserved hypothetical protein [Culex quinquefasciatus] gb|EDS44169.1| conserved hypothetical protein [Culex quinquefasciatus]	7e-35
Other hits:	ref|XP_001870947.1| conserved hypothetical protein [Culex quinquefasciatus] gb|EDS34936.1| conserved hypothetical protein [Culex quinquefasciatus]	4e-31
Other hits:	ref|XP_001870943.1| conserved hypothetical protein [Culex quinquefasciatus] gb|EDS34932.1| conserved hypothetical protein [Culex quinquefasciatus]	7e-22
Other hits:	ref|XP_001870944.1| conserved hypothetical protein [Culex quinquefasciatus] gb|EDS34933.1| conserved hypothetical protein [Culex quinquefasciatus]	9e-09
Other hits:	ref|XP_001849245.1| 30.5 kDa secreted protein 30.5k-1 [Culex quinquefasciatus] gb|EDS29942.1| 30.5 kDa secreted protein 30.5k-1 [Culex quinquefasciatus]	1e-05
Query:	TCONS_00001527
Best hit:	ref|XP_001846037.1| conserved hypothetical protein [Culex quinquefasciatus] gb|EDS42392.1| conserved hypothetical protein [Culex quinquefasciatus]
A. aegypti:	gb|AAW21997.1| histone H1 gamma-like protein [Aedes aegypti]	2e-05
Other hits:	ref|XP_001846037.1| conserved hypothetical protein [Culex quinquefasciatus] gb|EDS42392.1| conserved hypothetical protein [Culex quinquefasciatus]	6e-132
Other hits:	ref|XP_001851566.1| conserved hypothetical protein [Culex quinquefasciatus] gb|EDS33709.1| conserved hypothetical protein [Culex quinquefasciatus]	1e-131
Other hits:	ref|XP_001864092.1| conserved hypothetical protein [Culex quinquefasciatus] gb|EDS39572.1| conserved hypothetical protein [Culex quinquefasciatus]	2e-131
Other hits:	ref|XP_001848244.1| conserved hypothetical protein [Culex quinquefasciatus] gb|EDS27927.1| conserved hypothetical protein [Culex quinquefasciatus]	4e-131
Other hits:	ref|XP_001851059.1| tetratricopeptide repeat protein, tpr [Culex quinquefasciatus] gb|EDS32999.1| tetratricopeptide repeat protein, tpr [Culex quinquefasciatus]	3e-128
Other hits:	ref|XP_001863846.1| conserved hypothetical protein [Culex quinquefasciatus] gb|EDS39197.1| conserved hypothetical protein [Culex quinquefasciatus]	3e-124
Other hits:	ref|XP_001844740.1| conserved hypothetical protein [Culex quinquefasciatus] gb|EDS38200.1| conserved hypothetical protein [Culex quinquefasciatus]	5e-113
Other hits:	ref|XP_001848800.1| conserved hypothetical protein [Culex quinquefasciatus] gb|EDS29051.1| conserved hypothetical protein [Culex quinquefasciatus]	6e-113
Other hits:	ref|XP_001865931.1| conserved hypothetical protein [Culex quinquefasciatus] gb|EDS42495.1| conserved hypothetical protein [Culex quinquefasciatus]	6e-113
Other hits:	ref|XP_001867959.1| conserved hypothetical protein [Culex quinquefasciatus] gb|EDS45920.1| conserved hypothetical protein [Culex quinquefasciatus]	6e-113
Query:	TCONS_00001530
Best hit:	ref|XP_001648257.1| hypothetical protein AaeL_AAEL014239 [Aedes aegypti] gb|EAT33482.1| conserved hypothetical protein [Aedes aegypti]
A. aegypti:	ref|XP_001648257.1| hypothetical protein AaeL_AAEL014239 [Aedes aegypti] gb|EAT33482.1| conserved hypothetical protein [Aedes aegypti]	3e-20
Other hits:	ref|XP_001870950.1| conserved hypothetical protein [Culex quinquefasciatus] gb|EDS34939.1| conserved hypothetical protein [Culex quinquefasciatus]	9e-07
Other hits:	ref|XP_001870948.1| conserved hypothetical protein [Culex quinquefasciatus] gb|EDS34937.1| conserved hypothetical protein [Culex quinquefasciatus]	9e-07
Other hits:	ref|XP_001870949.1| conserved hypothetical protein [Culex quinquefasciatus] gb|EDS34938.1| conserved hypothetical protein [Culex quinquefasciatus]	6e-06
Other hits:	ref|XP_001870945.1| conserved hypothetical protein [Culex quinquefasciatus] gb|EDS34934.1| conserved hypothetical protein [Culex quinquefasciatus]	6e-06
Other hits:	ref|XP_001870944.1| conserved hypothetical protein [Culex quinquefasciatus] gb|EDS34933.1| conserved hypothetical protein [Culex quinquefasciatus]	0.003
Other hits:	ref|XP_001846618.1| conserved hypothetical protein [Culex quinquefasciatus] gb|EDS44169.1| conserved hypothetical protein [Culex quinquefasciatus]	0.006
Query:	TCONS_00001531
Best hit:	ref|XP_001648257.1| hypothetical protein AaeL_AAEL014239 [Aedes aegypti] gb|EAT33482.1| conserved hypothetical protein [Aedes aegypti]
A. aegypti:	ref|XP_001648257.1| hypothetical protein AaeL_AAEL014239 [Aedes aegypti] gb|EAT33482.1| conserved hypothetical protein [Aedes aegypti]	5e-87
Other hits:	ref|XP_001870949.1| conserved hypothetical protein [Culex quinquefasciatus] gb|EDS34938.1| conserved hypothetical protein [Culex quinquefasciatus]	2e-37
Other hits:	ref|XP_001870948.1| conserved hypothetical protein [Culex quinquefasciatus] gb|EDS34937.1| conserved hypothetical protein [Culex quinquefasciatus]	4e-36
Other hits:	ref|XP_001870950.1| conserved hypothetical protein [Culex quinquefasciatus] gb|EDS34939.1| conserved hypothetical protein [Culex quinquefasciatus]	2e-32
Other hits:	ref|XP_001870945.1| conserved hypothetical protein [Culex quinquefasciatus] gb|EDS34934.1| conserved hypothetical protein [Culex quinquefasciatus]	2e-32
Other hits:	ref|XP_001870951.1| conserved hypothetical protein [Culex quinquefasciatus] gb|EDS34940.1| conserved hypothetical protein [Culex quinquefasciatus]	3e-27
Other hits:	ref|XP_001846618.1| conserved hypothetical protein [Culex quinquefasciatus] gb|EDS44169.1| conserved hypothetical protein [Culex quinquefasciatus]	3e-26
Other hits:	ref|XP_001870947.1| conserved hypothetical protein [Culex quinquefasciatus] gb|EDS34936.1| conserved hypothetical protein [Culex quinquefasciatus]	2e-23
Other hits:	ref|XP_001870943.1| conserved hypothetical protein [Culex quinquefasciatus] gb|EDS34932.1| conserved hypothetical protein [Culex quinquefasciatus]	4e-18
Other hits:	ref|XP_001870944.1| conserved hypothetical protein [Culex quinquefasciatus] gb|EDS34933.1| conserved hypothetical protein [Culex quinquefasciatus]	5e-05
Other hits:	gb|AAV90697.1| putative 30.5 kDa secreted protein 30.5k-1 [Aedes albopictus]	0.001
Query:	TCONS_00001532
Best hit:	ref|XP_001997064.1| GH11089 [Drosophila grimshawi] gb|EDV99511.1| GH11089 [Drosophila grimshawi]
Other hits:	ref|XP_001997064.1| GH11089 [Drosophila grimshawi] gb|EDV99511.1| GH11089 [Drosophila grimshawi]	1e-55
Other hits:	gb|EFA07702.1| hypothetical protein TcasGA2_TC002178 [Tribolium castaneum]	5e-54
Other hits:	ref|XP_003370011.1| Pao retrotransposon peptidase superfamily [Trichinella spiralis] gb|EFV50150.1| Pao retrotransposon peptidase superfamily [Trichinella spiralis]	1e-42
Other hits:	gb|AAM51140.1| SD27140p [Drosophila melanogaster]	2e-37
Other hits:	pir||T13250 hypothetical protein - fruit fly (Drosophila melanogaster) transposon BEL gb|AAB03640.1| unknown [Drosophila melanogaster]	2e-37
Other hits:	gb|EFA13694.1| hypothetical protein TcasGA2_TC002041 [Tribolium castaneum]	4e-37
Other hits:	gb|EFZ10365.1| hypothetical protein SINV_11683 [Solenopsis invicta]	1e-36
Other hits:	gb|EFA08484.1| hypothetical protein TcasGA2_TC006136 [Tribolium castaneum]	1e-36
Other hits:	emb|CAJ14165.1| BEL12_AG transposon polyprotein [Anopheles gambiae]	3e-36
Other hits:	ref|XP_001961391.1| GF13847 [Drosophila ananassae] gb|EDV38213.1| GF13847 [Drosophila ananassae]	4e-36
Query:	TCONS_00001534
Best hit:	gb|EFR19927.1| hypothetical protein AND_21573 [Anopheles darlingi]
Other hits:	gb|EFR19927.1| hypothetical protein AND_21573 [Anopheles darlingi]	1e-19
Other hits:	dbj|BAC57904.1| reverse transcriptase [Anopheles gambiae]	2e-11
Other hits:	ref|XP_001967798.1| GF21664 [Drosophila ananassae] gb|EDV44979.1| GF21664 [Drosophila ananassae]	9e-11
Other hits:	ref|XP_002080286.1| GD10405 [Drosophila simulans] gb|EDX05871.1| GD10405 [Drosophila simulans]	5e-09
Other hits:	gb|EFR23399.1| hypothetical protein AND_12951 [Anopheles darlingi]	1e-08
Other hits:	dbj|BAC57906.1| reverse transcriptase [Anopheles gambiae]	1e-08
Other hits:	emb|CAB99192.1| endonuclease/reverse transcriptase [Drosophila melanogaster]	2e-08
Other hits:	gb|EFR28039.1| hypothetical protein AND_04510 [Anopheles darlingi]	3e-07
Other hits:	gb|EFR23730.1| hypothetical protein AND_12348 [Anopheles darlingi]	6e-07
Other hits:	pir||S27771 RNA-directed DNA polymerase (EC 2.7.7.49) - African malaria mosquito transposon RT1 (fragment) gb|AAA29363.1| unknown [Anopheles gambiae]	1e-06
Query:	TCONS_00001554
Best hit:	ref|XP_001864983.1| conserved hypothetical protein [Culex quinquefasciatus] gb|EDS41042.1| conserved hypothetical protein [Culex quinquefasciatus]
Other hits:	ref|XP_001864983.1| conserved hypothetical protein [Culex quinquefasciatus] gb|EDS41042.1| conserved hypothetical protein [Culex quinquefasciatus]	3e-48
Other hits:	ref|XP_001237404.1| AGAP002978-PA [Anopheles gambiae str. PEST] gb|EAU77055.1| AGAP002978-PA [Anopheles gambiae str. PEST]	8e-39
Other hits:	gb|EFR28434.1| hypothetical protein AND_03628 [Anopheles darlingi]	5e-30
Other hits:	ref|NP_651259.1| CG17780, isoform A [Drosophila melanogaster] gb|AAL90364.1| RE41041p [Drosophila melanogaster] gb|AAN13995.1| CG17780, isoform A [Drosophila melanogaster] gb|ACL86802.1| CG17780-PA [synthetic construct] gb|ACL91439.1| CG17780-PA [synthetic construct]	1e-10
Other hits:	ref|XP_001989466.1| GH18789 [Drosophila grimshawi] gb|EDV92528.1| GH18789 [Drosophila grimshawi]	1e-09
Other hits:	ref|XP_001967488.1| GF20714 [Drosophila ananassae] gb|EDV34022.1| GF20714 [Drosophila ananassae]	2e-09
Other hits:	ref|XP_002099232.1| GE10798 [Drosophila yakuba] gb|EDW98944.1| GE10798 [Drosophila yakuba]	4e-09
Other hits:	ref|XP_001981986.1| GG12345 [Drosophila erecta] gb|EDV53856.1| GG12345 [Drosophila erecta]	2e-08
Other hits:	ref|NP_001097902.1| CG17780, isoform C [Drosophila melanogaster] gb|ABW08749.1| CG17780, isoform C [Drosophila melanogaster]	3e-08
Other hits:	ref|XP_002053316.1| GJ23406 [Drosophila virilis] gb|EDW66836.1| GJ23406 [Drosophila virilis]	3e-08
Query:	TCONS_00001649
Best hit:	ref|XP_001864985.1| conserved hypothetical protein [Culex quinquefasciatus] gb|EDS41044.1| conserved hypothetical protein [Culex quinquefasciatus]
A. aegypti:	ref|XP_001648273.1| hypothetical protein AaeL_AAEL004024 [Aedes aegypti] gb|EAT44613.1| conserved hypothetical protein [Aedes aegypti]	0.028
Other hits:	ref|XP_001864985.1| conserved hypothetical protein [Culex quinquefasciatus] gb|EDS41044.1| conserved hypothetical protein [Culex quinquefasciatus]	0.0001
Other hits:	ref|XP_002072415.1| GK22336 [Drosophila willistoni] gb|EDW83401.1| GK22336 [Drosophila willistoni]	0.003
Other hits:	ref|XP_002053310.1| GJ23811 [Drosophila virilis] gb|EDW66830.1| GJ23811 [Drosophila virilis]	0.003
Other hits:	ref|XP_001989460.1| GH18816 [Drosophila grimshawi] gb|EDV92522.1| GH18816 [Drosophila grimshawi]	0.01
Other hits:	ref|NP_001097901.2| CG42812 [Drosophila melanogaster] gb|AAF56293.3| CG42812 [Drosophila melanogaster]	0.028
Other hits:	ref|XP_001989461.1| GH18792 [Drosophila grimshawi] gb|EDV92523.1| GH18792 [Drosophila grimshawi]	0.028
Other hits:	ref|XP_002000155.1| GI10076 [Drosophila mojavensis] gb|EDW15616.1| GI10076 [Drosophila mojavensis]	0.037
Query:	TCONS_00001650
Best hit:	ref|XP_560488.2| AGAP003272-PA [Anopheles gambiae str. PEST] gb|EAL42058.2| AGAP003272-PA [Anopheles gambiae str. PEST]
A. aegypti:	ref|XP_001648273.1| hypothetical protein AaeL_AAEL004024 [Aedes aegypti] gb|EAT44613.1| conserved hypothetical protein [Aedes aegypti]	5e-15
Other hits:	ref|XP_560488.2| AGAP003272-PA [Anopheles gambiae str. PEST] gb|EAL42058.2| AGAP003272-PA [Anopheles gambiae str. PEST]	5e-16
Other hits:	ref|XP_001864985.1| conserved hypothetical protein [Culex quinquefasciatus] gb|EDS41044.1| conserved hypothetical protein [Culex quinquefasciatus]	3e-14
Other hits:	ref|XP_563132.3| AGAP002980-PA [Anopheles gambiae str. PEST] gb|EAL40797.3| AGAP002980-PA [Anopheles gambiae str. PEST]	4e-12
Other hits:	gb|EFR28433.1| hypothetical protein AND_03627 [Anopheles darlingi]	6e-12
Other hits:	ref|XP_002000155.1| GI10076 [Drosophila mojavensis] gb|EDW15616.1| GI10076 [Drosophila mojavensis]	3e-07
Other hits:	ref|XP_002053310.1| GJ23811 [Drosophila virilis] gb|EDW66830.1| GJ23811 [Drosophila virilis]	4e-07
Other hits:	ref|XP_002032502.1| GM26594 [Drosophila sechellia] gb|EDW43488.1| GM26594 [Drosophila sechellia]	8e-07
Other hits:	ref|XP_001989460.1| GH18816 [Drosophila grimshawi] gb|EDV92522.1| GH18816 [Drosophila grimshawi]	1e-06
Other hits:	ref|XP_002072415.1| GK22336 [Drosophila willistoni] gb|EDW83401.1| GK22336 [Drosophila willistoni]	3e-06
Other hits:	ref|XP_002104718.1| GD21096 [Drosophila simulans] gb|EDX14221.1| GD21096 [Drosophila simulans]	3e-06
Query:	TCONS_00001653
Best hit:	gb|AAA29354.1| reverse transcriptase-like protein [Aedes aegypti]
A. aegypti:	gb|AAA29354.1| reverse transcriptase-like protein [Aedes aegypti]	4e-71
Other hits:	pir||B56679 probable reverse transcriptase - house mosquito gb|AAA28291.1| reverse transcriptase [Culex pipiens]	1e-59
Other hits:	emb|CAJ00465.1| putative reverse transcriptase [Aedes albopictus]	5e-37
Other hits:	emb|CAI96664.1| putative reverse transcriptase [Culex pipiens]	4e-35
Other hits:	emb|CAI96666.1| putative reverse transcriptase [Culex pipiens]	1e-34
Other hits:	emb|CAJ00466.1| putative reverse transcriptase [Aedes albopictus]	6e-33
Other hits:	emb|CAI96665.1| putative reverse transcriptase [Culex pipiens]	2e-31
Other hits:	gb|EFA12411.1| hypothetical protein TcasGA2_TC016413 [Tribolium castaneum]	1e-20
Other hits:	emb|CAJ00450.1| putative reverse transcriptase [Toxorhynchites brevipalpis]	1e-19
Other hits:	emb|CAJ00433.1| putative reverse transcriptase [Culiseta annulata] emb|CAJ00434.1| putative reverse transcriptase [Culiseta annulata]	1e-19
Other hits:	emb|CAI96667.1| putative reverse transcriptase [Culex pipiens] emb|CAI96668.1| putative reverse transcriptase [Culex pipiens]	5e-19
Query:	TCONS_00001654
Best hit:	gb|EFZ10365.1| hypothetical protein SINV_11683 [Solenopsis invicta]
Other hits:	gb|EFZ10365.1| hypothetical protein SINV_11683 [Solenopsis invicta]	1e-29
Other hits:	gb|EFA07214.1| hypothetical protein TcasGA2_TC010221 [Tribolium castaneum]	5e-26
Other hits:	ref|XP_003242398.1| PREDICTED: hypothetical protein LOC100569539 [Acyrthosiphon pisum]	6e-26
Other hits:	ref|XP_968999.2| PREDICTED: similar to zinc knuckle domain protein [Tribolium castaneum]	4e-25
Other hits:	gb|EFA13346.1| hypothetical protein TcasGA2_TC002325 [Tribolium castaneum]	1e-24
Other hits:	ref|XP_001809963.1| PREDICTED: similar to BEL12_AG transposon polyprotein [Tribolium castaneum] gb|EFA13455.1| hypothetical protein TcasGA2_TC010686 [Tribolium castaneum]	4e-24
Other hits:	gb|EFZ10614.1| hypothetical protein SINV_07850 [Solenopsis invicta]	1e-23
Other hits:	ref|ZP_00373877.1| Zinc knuckle domain protein [Wolbachia endosymbiont of Drosophila ananassae] gb|EAL58605.1| Zinc knuckle domain protein [Wolbachia endosymbiont of Drosophila ananassae]	1e-20
Other hits:	ref|XP_003388597.1| PREDICTED: hypothetical protein LOC100641852 [Amphimedon queenslandica]	2e-20
Other hits:	gb|EFA09479.1| hypothetical protein TcasGA2_TC010973 [Tribolium castaneum]	2e-19
Query:	TCONS_00001655
Best hit:	gb|EFN64015.1| hypothetical protein EAG_00896 [Camponotus floridanus]
Other hits:	gb|EFN64015.1| hypothetical protein EAG_00896 [Camponotus floridanus]	1e-16
Other hits:	ref|XP_001602000.2| PREDICTED: hypothetical protein LOC100117878 [Nasonia vitripennis]	1e-16
Other hits:	ref|XP_001809963.1| PREDICTED: similar to BEL12_AG transposon polyprotein [Tribolium castaneum] gb|EFA13455.1| hypothetical protein TcasGA2_TC010686 [Tribolium castaneum]	3e-16
Other hits:	gb|AAN87269.1| ORF [Drosophila melanogaster]	1e-15
Other hits:	ref|XP_003241778.1| PREDICTED: hypothetical protein LOC100573291 [Acyrthosiphon pisum]	2e-15
Other hits:	gb|AAM51140.1| SD27140p [Drosophila melanogaster]	5e-15
Other hits:	pir||T13250 hypothetical protein - fruit fly (Drosophila melanogaster) transposon BEL gb|AAB03640.1| unknown [Drosophila melanogaster]	5e-15
Other hits:	gb|EFA09479.1| hypothetical protein TcasGA2_TC010973 [Tribolium castaneum]	3e-14
Other hits:	gb|EFA12471.1| hypothetical protein TcasGA2_TC016140 [Tribolium castaneum]	4e-14
Other hits:	ref|XP_003245995.1| PREDICTED: hypothetical protein LOC100570266 [Acyrthosiphon pisum]	4e-14
Query:	TCONS_00001656
Best hit:	ref|XP_003241778.1| PREDICTED: hypothetical protein LOC100573291 [Acyrthosiphon pisum]
Other hits:	ref|XP_003241778.1| PREDICTED: hypothetical protein LOC100573291 [Acyrthosiphon pisum]	0.0002
Other hits:	gb|EFN64015.1| hypothetical protein EAG_00896 [Camponotus floridanus]	0.0008
Other hits:	gb|EFN72330.1| hypothetical protein EAG_12036 [Camponotus floridanus]	0.002
Other hits:	gb|EFN65032.1| hypothetical protein EAG_00552 [Camponotus floridanus]	0.003
Other hits:	gb|EFN86785.1| hypothetical protein EAI_00049 [Harpegnathos saltator]	0.004
Other hits:	gb|EFN65967.1| hypothetical protein EAG_00422 [Camponotus floridanus]	0.005
Other hits:	gb|EFN65241.1| hypothetical protein EAG_00377 [Camponotus floridanus]	0.006
Other hits:	ref|XP_003388597.1| PREDICTED: hypothetical protein LOC100641852 [Amphimedon queenslandica]	0.007
Other hits:	gb|EFZ10365.1| hypothetical protein SINV_11683 [Solenopsis invicta]	0.021
Other hits:	ref|XP_003242802.1| PREDICTED: hypothetical protein LOC100576055 [Acyrthosiphon pisum]	0.028
Query:	TCONS_00001658
Best hit:	ref|XP_001654822.1| hypothetical protein AaeL_AAEL002136 [Aedes aegypti] gb|EAT46672.1| hypothetical protein AaeL_AAEL002136 [Aedes aegypti]
A. aegypti:	ref|XP_001654822.1| hypothetical protein AaeL_AAEL002136 [Aedes aegypti] gb|EAT46672.1| hypothetical protein AaeL_AAEL002136 [Aedes aegypti]	0.007
Query:	TCONS_00001669
Best hit:	gb|EFR27860.1| hypothetical protein AND_04943 [Anopheles darlingi]
Other hits:	gb|EFR27860.1| hypothetical protein AND_04943 [Anopheles darlingi]	1e-15
Other hits:	ref|XP_309820.4| AGAP010881-PA [Anopheles gambiae str. PEST] gb|EAA05501.4| AGAP010881-PA [Anopheles gambiae str. PEST]	6e-15
Other hits:	ref|XP_001996774.1| GH24887 [Drosophila grimshawi] gb|EDV95495.1| GH24887 [Drosophila grimshawi]	2e-06
Other hits:	ref|XP_002026032.1| GL10088 [Drosophila persimilis] gb|EDW32939.1| GL10088 [Drosophila persimilis]	2e-06
Other hits:	ref|XP_002006806.1| GI18390 [Drosophila mojavensis] gb|EDW10741.1| GI18390 [Drosophila mojavensis]	2e-06
Other hits:	ref|XP_002068701.1| GK17886 [Drosophila willistoni] gb|EDW79687.1| GK17886 [Drosophila willistoni]	2e-06
Other hits:	ref|XP_001361817.2| GA20945 [Drosophila pseudoobscura pseudoobscura] gb|EAL26396.3| GA20945 [Drosophila pseudoobscura pseudoobscura]	2e-06
Other hits:	ref|NP_610706.1| silnoon [Drosophila melanogaster] gb|AAF58616.2| silnoon [Drosophila melanogaster] gb|AAV36923.1| RE01051p [Drosophila melanogaster] gb|ACL88454.1| CG8271-PA [synthetic construct]	2e-06
Other hits:	ref|XP_002049222.1| GJ21467 [Drosophila virilis] gb|EDW60415.1| GJ21467 [Drosophila virilis]	2e-06
Other hits:	ref|XP_001994990.1| GH22905 [Drosophila grimshawi] gb|EDV98062.1| GH22905 [Drosophila grimshawi]	2e-06
Query:	TCONS_00001675
Best hit:	ref|XP_001648036.1| hypothetical protein AaeL_AAEL014104 [Aedes aegypti] ref|XP_001648037.1| hypothetical protein AaeL_AAEL014104 [Aedes aegypti] gb|EAT33605.1| conserved hypothetical protein [Aedes aegypti] gb|EAT33606.1| conserved hypothetical protein [Aedes aegypti]
A. aegypti:	ref|XP_001648036.1| hypothetical protein AaeL_AAEL014104 [Aedes aegypti] ref|XP_001648037.1| hypothetical protein AaeL_AAEL014104 [Aedes aegypti] gb|EAT33605.1| conserved hypothetical protein [Aedes aegypti] gb|EAT33606.1| conserved hypothetical protein [Aedes aegypti]	9e-51
Other hits:	ref|XP_001870304.1| NEFA-interacting nuclear protein NIP30 [Culex quinquefasciatus] gb|EDS32958.1| NEFA-interacting nuclear protein NIP30 [Culex quinquefasciatus]	3e-41
Other hits:	ref|XP_001846045.1| NEFA-interacting nuclear protein NIP30 [Culex quinquefasciatus] gb|EDS42400.1| NEFA-interacting nuclear protein NIP30 [Culex quinquefasciatus]	3e-41
Other hits:	ref|XP_318539.2| AGAP010768-PA [Anopheles gambiae str. PEST] gb|EAA13738.2| AGAP010768-PA [Anopheles gambiae str. PEST]	5e-41
Other hits:	gb|EFN73250.1| NEFA-interacting nuclear protein NIP30 [Camponotus floridanus]	2e-37
Other hits:	ref|XP_003402261.1| PREDICTED: LOW QUALITY PROTEIN: protein FAM192A-like [Bombus terrestris]	2e-37
Other hits:	gb|EGI69838.1| NEFA-interacting nuclear protein NIP30 [Acromyrmex echinatior]	3e-37
Other hits:	gb|EFZ14904.1| hypothetical protein SINV_08342 [Solenopsis invicta]	7e-37
Other hits:	ref|XP_003487575.1| PREDICTED: protein FAM192A-like [Bombus impatiens]	1e-36
Other hits:	ref|XP_001121863.2| PREDICTED: protein FAM192A-like [Apis mellifera]	1e-36
Other hits:	gb|EFN78822.1| NEFA-interacting nuclear protein NIP30 [Harpegnathos saltator]	4e-36
Query:	TCONS_00001678
Best hit:	ref|XP_001648039.1| hypothetical protein AaeL_AAEL014107 [Aedes aegypti] gb|EAT33608.1| conserved hypothetical protein [Aedes aegypti]
A. aegypti:	ref|XP_001648039.1| hypothetical protein AaeL_AAEL014107 [Aedes aegypti] gb|EAT33608.1| conserved hypothetical protein [Aedes aegypti]	1e-07
Other hits:	ref|XP_001846047.1| conserved hypothetical protein [Culex quinquefasciatus] gb|EDS42402.1| conserved hypothetical protein [Culex quinquefasciatus]	9e-05
Query:	TCONS_00001687
Best hit:	ref|XP_001230658.1| AGAP010880-PA [Anopheles gambiae str. PEST] gb|EAU77482.1| AGAP010880-PA [Anopheles gambiae str. PEST]
Other hits:	ref|XP_001230658.1| AGAP010880-PA [Anopheles gambiae str. PEST] gb|EAU77482.1| AGAP010880-PA [Anopheles gambiae str. PEST]	0.036
Other hits:	ref|XP_564049.2| AGAP010880-PB [Anopheles gambiae str. PEST] gb|EAL41477.2| AGAP010880-PB [Anopheles gambiae str. PEST]	0.036
Query:	TCONS_00001694
Best hit:	ref|XP_001654379.1| hypothetical protein AaeL_AAEL010252 [Aedes aegypti] gb|EAT37783.1| hypothetical protein AaeL_AAEL010252 [Aedes aegypti]
A. aegypti:	ref|XP_001654379.1| hypothetical protein AaeL_AAEL010252 [Aedes aegypti] gb|EAT37783.1| hypothetical protein AaeL_AAEL010252 [Aedes aegypti]	0
Other hits:	ref|XP_001846751.1| conserved hypothetical protein [Culex quinquefasciatus] gb|EDS44538.1| conserved hypothetical protein [Culex quinquefasciatus]	5e-112
Other hits:	gb|EFR24162.1| hypothetical protein AND_11438 [Anopheles darlingi]	3e-35
Other hits:	ref|XP_001851568.1| conserved hypothetical protein [Culex quinquefasciatus] gb|EDS33711.1| conserved hypothetical protein [Culex quinquefasciatus]	6e-35
Other hits:	ref|XP_001462237.1| hypothetical protein [Paramecium tetraurelia strain d4-2] emb|CAK94864.1| unnamed protein product [Paramecium tetraurelia]	4e-26
Other hits:	ref|XP_001312419.1| hypothetical protein [Trichomonas vaginalis G3] gb|EAX99489.1| hypothetical protein TVAG_413070 [Trichomonas vaginalis G3]	7e-23
Other hits:	ref|XP_637275.1| hypothetical protein DDB_G0287291 [Dictyostelium discoideum AX4] sp|O76329.1|ACTNB_DICDI RecName: Full=Interaptin; AltName: Full=Actin-binding protein D; AltName: Full=Alpha-actinin B gb|AAC34582.1| interaptin [Dictyostelium discoideum] gb|EAL63713.1| hypothetical protein DDB_G0287291 [Dictyostelium discoideum AX4]	2e-21
Other hits:	ref|XP_001452685.1| hypothetical protein [Paramecium tetraurelia strain d4-2] emb|CAK85288.1| unnamed protein product [Paramecium tetraurelia]	1e-20
Other hits:	ref|XP_001305956.1| viral A-type inclusion protein [Trichomonas vaginalis G3] gb|EAX93026.1| viral A-type inclusion protein, putative [Trichomonas vaginalis G3]	2e-20
Other hits:	ref|XP_001304086.1| hypothetical protein [Trichomonas vaginalis G3] gb|EAX91156.1| hypothetical protein TVAG_497970 [Trichomonas vaginalis G3]	2e-20
Other hits:	ref|XP_003382828.1| PREDICTED: myosin heavy chain, non-muscle-like [Amphimedon queenslandica]	2e-20
Query:	TCONS_00001700
Best hit:	gb|ABO47825.1| ribosomal protein S28 [Heliconius melpomene]
A. aegypti:	ref|XP_001652294.1| ribosomal protein S28, putative [Aedes aegypti] gb|ABF18299.1| ribosomal protein S28E [Aedes aegypti] gb|EAT41509.1| ribosomal protein S28, putative [Aedes aegypti]	0.01
Other hits:	gb|ABO47825.1| ribosomal protein S28 [Heliconius melpomene]	2e-05
Other hits:	gb|AAP80664.1|AF479045_1 S28 ribosomal protein [Triticum aestivum]	0.0003
Other hits:	gb|ACG26633.1| 40S ribosomal protein S28 [Zea mays]	0.0006
Other hits:	gb|EEE58387.1| hypothetical protein OsJ_09549 [Oryza sativa Japonica Group]	0.0007
Other hits:	gb|EEC66929.1| hypothetical protein OsI_33537 [Oryza sativa Indica Group]	0.001
Other hits:	ref|XP_001115206.1| PREDICTED: 40S ribosomal protein S28-like [Macaca mulatta]	0.001
Other hits:	ref|XP_003575874.1| PREDICTED: uncharacterized protein LOC100831577 [Brachypodium distachyon]	0.001
Other hits:	gb|EGO04588.1| hypothetical protein SERLA73DRAFT_118583 [Serpula lacrymans var. lacrymans S7.3] gb|EGO30464.1| hypothetical protein SERLADRAFT_364493 [Serpula lacrymans var. lacrymans S7.9]	0.001
Other hits:	ref|XP_003575873.1| PREDICTED: 40S ribosomal protein S28-like [Brachypodium distachyon]	0.001
Other hits:	ref|XP_001873855.1| predicted protein [Laccaria bicolor S238N-H82] gb|EDR15647.1| predicted protein [Laccaria bicolor S238N-H82]	0.001
Query:	TCONS_00001701
Best hit:	ref|XP_001654379.1| hypothetical protein AaeL_AAEL010252 [Aedes aegypti] gb|EAT37783.1| hypothetical protein AaeL_AAEL010252 [Aedes aegypti]
A. aegypti:	ref|XP_001654379.1| hypothetical protein AaeL_AAEL010252 [Aedes aegypti] gb|EAT37783.1| hypothetical protein AaeL_AAEL010252 [Aedes aegypti]	3e-161
Other hits:	ref|XP_001846751.1| conserved hypothetical protein [Culex quinquefasciatus] gb|EDS44538.1| conserved hypothetical protein [Culex quinquefasciatus]	1e-26
Other hits:	gb|EFR24162.1| hypothetical protein AND_11438 [Anopheles darlingi]	3e-05
Other hits:	ref|XP_002663941.1| PREDICTED: hypothetical protein LOC553296 [Danio rerio]	0.057
Other hits:	ref|YP_004872294.1| unnamed protein product [Glaciecola nitratireducens FR1064] gb|AEP30301.1| AAA ATPase containing von Willebrand factor type A (vWA) [Glaciecola nitratireducens FR1064]	0.097
Query:	TCONS_00001724
Best hit:	ref|XP_001655797.1| ubiquitin specific protease [Aedes aegypti] gb|EAT35899.1| ubiquitin specific protease [Aedes aegypti]
A. aegypti:	ref|XP_001655797.1| ubiquitin specific protease [Aedes aegypti] gb|EAT35899.1| ubiquitin specific protease [Aedes aegypti]	0
Other hits:	ref|XP_001851519.1| ubiquitin carboxyl-terminal hydrolase 34 [Culex quinquefasciatus] gb|EDS33654.1| ubiquitin carboxyl-terminal hydrolase 34 [Culex quinquefasciatus]	0
Other hits:	ref|XP_313408.5| AGAP003643-PA [Anopheles gambiae str. PEST] gb|EAA08834.5| AGAP003643-PA [Anopheles gambiae str. PEST]	0
Other hits:	gb|EFR27203.1| hypothetical protein AND_06237 [Anopheles darlingi]	0
Other hits:	ref|XP_001998517.1| GI23592 [Drosophila mojavensis] gb|EDW13978.1| GI23592 [Drosophila mojavensis]	8e-160
Other hits:	ref|NP_996287.1| CG5794, isoform E [Drosophila melanogaster] gb|AAS65209.1| CG5794, isoform E [Drosophila melanogaster]	2e-159
Other hits:	ref|NP_651275.1| CG5794, isoform D [Drosophila melanogaster] gb|AAF56319.2| CG5794, isoform D [Drosophila melanogaster]	2e-159
Other hits:	ref|XP_002032537.1| GM23472 [Drosophila sechellia] gb|EDW43523.1| GM23472 [Drosophila sechellia]	2e-159
Other hits:	ref|NP_733022.1| CG5794, isoform B [Drosophila melanogaster] gb|AAN14009.1| CG5794, isoform B [Drosophila melanogaster]	2e-159
Other hits:	ref|XP_002099203.1| GE10785 [Drosophila yakuba] gb|EDW98915.1| GE10785 [Drosophila yakuba]	2e-156
Other hits:	ref|XP_001981960.1| GG12331 [Drosophila erecta] gb|EDV53830.1| GG12331 [Drosophila erecta]	6e-152
Query:	TCONS_00001727
Best hit:	ref|XP_001655792.1| hypothetical protein AaeL_AAEL011986 [Aedes aegypti] gb|EAT35894.1| conserved hypothetical protein [Aedes aegypti]
A. aegypti:	ref|XP_001655792.1| hypothetical protein AaeL_AAEL011986 [Aedes aegypti] gb|EAT35894.1| conserved hypothetical protein [Aedes aegypti]	4e-19
Other hits:	ref|XP_001851527.1| conserved hypothetical protein [Culex quinquefasciatus] gb|EDS33662.1| conserved hypothetical protein [Culex quinquefasciatus]	4e-19
Other hits:	ref|XP_002072161.1| GK22697 [Drosophila willistoni] gb|EDW83147.1| GK22697 [Drosophila willistoni]	3e-15
Other hits:	ref|XP_002054150.1| GJ24275 [Drosophila virilis] gb|EDW67670.1| GJ24275 [Drosophila virilis]	7e-15
Other hits:	ref|XP_001954530.1| GF18311 [Drosophila ananassae] gb|EDV43091.1| GF18311 [Drosophila ananassae]	7e-15
Other hits:	ref|XP_001979382.1| GG15136 [Drosophila erecta] gb|EDV48340.1| GG15136 [Drosophila erecta]	7e-15
Other hits:	ref|XP_001994480.1| GH15972 [Drosophila grimshawi] gb|EDV91109.1| GH15972 [Drosophila grimshawi]	7e-15
Other hits:	ref|NP_650915.1| CG17270 [Drosophila melanogaster] ref|XP_002043433.1| GM23158 [Drosophila sechellia] ref|XP_002102676.1| GD20033 [Drosophila simulans] gb|AAL39419.1| GM10285p [Drosophila melanogaster] gb|AAL49012.1| RE44773p [Drosophila melanogaster] gb|AAF55807.2| CG17270 [Drosophila melanogaster] gb|EDW49617.1| GM23158 [Drosophila sechellia] gb|EDX12179.1| GD20033 [Drosophila simulans]	7e-15
Other hits:	ref|XP_002001099.1| GI22156 [Drosophila mojavensis] gb|EDW16560.1| GI22156 [Drosophila mojavensis]	7e-15
Other hits:	ref|XP_002023970.1| GL27126 [Drosophila persimilis] ref|XP_001358093.2| GA14428 [Drosophila pseudoobscura pseudoobscura] gb|EDW28173.1| GL27126 [Drosophila persimilis] gb|EAL27230.2| GA14428 [Drosophila pseudoobscura pseudoobscura]	7e-15
Other hits:	ref|XP_002096467.1| GE25039 [Drosophila yakuba] gb|EDW96179.1| GE25039 [Drosophila yakuba]	6e-14
Query:	TCONS_00001747
Best hit:	ref|XP_002425754.1| hypothetical protein Phum_PHUM219200 [Pediculus humanus corporis] gb|EEB13016.1| hypothetical protein Phum_PHUM219200 [Pediculus humanus corporis]
Other hits:	ref|XP_002425754.1| hypothetical protein Phum_PHUM219200 [Pediculus humanus corporis] gb|EEB13016.1| hypothetical protein Phum_PHUM219200 [Pediculus humanus corporis]	2e-14
Other hits:	ref|XP_003243744.1| PREDICTED: hypothetical protein LOC100575629 [Acyrthosiphon pisum]	5e-09
Query:	TCONS_00001769
Best hit:	ref|XP_001688961.2| AGAP004648-PA [Anopheles gambiae str. PEST] gb|EDO63635.2| AGAP004648-PA [Anopheles gambiae str. PEST]
Other hits:	ref|XP_001688961.2| AGAP004648-PA [Anopheles gambiae str. PEST] gb|EDO63635.2| AGAP004648-PA [Anopheles gambiae str. PEST]	3e-38
Other hits:	gb|EFR25015.1| hypothetical protein AND_10010 [Anopheles darlingi]	9e-34
Other hits:	ref|XP_001990663.1| GH19484 [Drosophila grimshawi] gb|EDV93725.1| GH19484 [Drosophila grimshawi]	8e-20
Other hits:	ref|XP_002053521.1| GJ23937 [Drosophila virilis] gb|EDW67041.1| GJ23937 [Drosophila virilis]	2e-18
Other hits:	gb|AAX33663.1| Dbuz\pb-PD [Drosophila buzzatii]	4e-18
Other hits:	gb|AAX33660.1| Dbuz\pb-PA [Drosophila buzzatii]	4e-18
Other hits:	gb|AAX33661.1| Dbuz\pb-PC [Drosophila buzzatii]	4e-18
Other hits:	gb|AAX33662.1| Dbuz\pb-PB [Drosophila buzzatii]	4e-18
Other hits:	ref|XP_001999785.1| GI24721 [Drosophila mojavensis] gb|EDW15246.1| GI24721 [Drosophila mojavensis]	2e-17
Other hits:	ref|XP_002070800.1| GK10831 [Drosophila willistoni] gb|EDW81786.1| GK10831 [Drosophila willistoni]	3e-17
Query:	TCONS_00001772
Best hit:	gb|AAA29354.1| reverse transcriptase-like protein [Aedes aegypti]
A. aegypti:	gb|AAA29354.1| reverse transcriptase-like protein [Aedes aegypti]	2e-10
Other hits:	pir||B56679 probable reverse transcriptase - house mosquito gb|AAA28291.1| reverse transcriptase [Culex pipiens]	2e-07
Query:	TCONS_00001811
Best hit:	ref|XP_001849036.1| cation efflux protein/ zinc transporter [Culex quinquefasciatus] gb|EDS29546.1| cation efflux protein/ zinc transporter [Culex quinquefasciatus]
Other hits:	ref|XP_001849036.1| cation efflux protein/ zinc transporter [Culex quinquefasciatus] gb|EDS29546.1| cation efflux protein/ zinc transporter [Culex quinquefasciatus]	0.0002
Other hits:	ref|XP_001957004.1| GF10205 [Drosophila ananassae] gb|EDV39810.1| GF10205 [Drosophila ananassae]	0.004
Other hits:	ref|XP_001997477.1| GH25293 [Drosophila grimshawi] gb|EDW04573.1| GH25293 [Drosophila grimshawi]	0.008
Other hits:	ref|XP_001985433.1| GH17056 [Drosophila grimshawi] gb|EDV97781.1| GH17056 [Drosophila grimshawi]	0.008
Other hits:	ref|XP_002047241.1| GJ13331 [Drosophila virilis] gb|EDW69583.1| GJ13331 [Drosophila virilis]	0.008
Other hits:	ref|XP_001352485.1| GA14626 [Drosophila pseudoobscura pseudoobscura] ref|XP_002026086.1| GL16135 [Drosophila persimilis] gb|EAL29982.1| GA14626 [Drosophila pseudoobscura pseudoobscura] gb|EDW33009.1| GL16135 [Drosophila persimilis]	0.022
Other hits:	ref|XP_002083476.1| GD13749 [Drosophila simulans] gb|EDX09061.1| GD13749 [Drosophila simulans]	0.05
Other hits:	ref|XP_002093541.1| GE21350 [Drosophila yakuba] gb|EDW93253.1| GE21350 [Drosophila yakuba]	0.05
Other hits:	ref|NP_647801.1| ZnT63C, isoform A [Drosophila melanogaster] ref|NP_728856.1| ZnT63C, isoform B [Drosophila melanogaster] ref|NP_728857.1| ZnT63C, isoform C [Drosophila melanogaster] ref|NP_728858.1| ZnT63C, isoform D [Drosophila melanogaster] ref|NP_728859.1| ZnT63C, isoform E [Drosophila melanogaster] gb|AAF47754.1| ZnT63C, isoform B [Drosophila melanogaster] gb|AAF47755.1| ZnT63C, isoform A [D…	0.05
Other hits:	ref|XP_001971734.1| GG15123 [Drosophila erecta] gb|EDV50760.1| GG15123 [Drosophila erecta]	0.065
Query:	TCONS_00001886
Best hit:	ref|XP_001660571.1| mediator complex subunit rgr-1 [Aedes aegypti] gb|EAT38036.1| mediator complex subunit rgr-1 [Aedes aegypti]
A. aegypti:	ref|XP_001660571.1| mediator complex subunit rgr-1 [Aedes aegypti] gb|EAT38036.1| mediator complex subunit rgr-1 [Aedes aegypti]	4e-11
Other hits:	sp|Q16U49.2|MED14_AEDAE RecName: Full=Mediator of RNA polymerase II transcription subunit 14; AltName: Full=Mediator complex subunit 14	4e-11
Other hits:	ref|XP_001847228.1| CRSP complex subunit 2 [Culex quinquefasciatus] gb|EDS45857.1| CRSP complex subunit 2 [Culex quinquefasciatus]	6e-09
Other hits:	ref|XP_001869303.1| mediator complex subunit rgr-1 [Culex quinquefasciatus] gb|EDS28971.1| mediator complex subunit rgr-1 [Culex quinquefasciatus]	6e-09
Other hits:	ref|XP_315707.4| AGAP005700-PA [Anopheles gambiae str. PEST] sp|Q7Q6S8.5|MED14_ANOGA RecName: Full=Mediator of RNA polymerase II transcription subunit 14; AltName: Full=Mediator complex subunit 14 gb|EAA10746.4| AGAP005700-PA [Anopheles gambiae str. PEST]	7e-09
Other hits:	gb|AAV36836.1| SD16632p [Drosophila melanogaster]	0.008
Other hits:	ref|XP_002034802.1| GM14346 [Drosophila sechellia] gb|EDW49938.1| GM14346 [Drosophila sechellia]	0.008
Other hits:	gb|AAG02462.1|AF289997_1 thyroid hormone receptor-associated protein TRAP170 [Drosophila melanogaster]	0.008
Other hits:	ref|XP_002083117.1| GD13562 [Drosophila simulans] gb|EDX08702.1| GD13562 [Drosophila simulans]	0.008
Other hits:	ref|NP_728534.1| mediator complex subunit 14, isoform B [Drosophila melanogaster] gb|AAN11445.1| mediator complex subunit 14, isoform B [Drosophila melanogaster]	0.008
Other hits:	ref|NP_612041.2| mediator complex subunit 14, isoform A [Drosophila melanogaster] sp|Q9W0P8.4|MED14_DROME RecName: Full=Mediator of RNA polymerase II transcription subunit 14; AltName: Full=Mediator complex subunit 14; AltName: Full=dRGR1 gb|AAF47395.4| mediator complex subunit 14, isoform A [Drosophila melanogaster]	0.008
Query:	TCONS_00001897
Best hit:	ref|XP_001943491.1| PREDICTED: putative nuclease HARBI1-like [Acyrthosiphon pisum]
Other hits:	ref|XP_001943491.1| PREDICTED: putative nuclease HARBI1-like [Acyrthosiphon pisum]	5e-46
Other hits:	ref|XP_003242682.1| PREDICTED: putative nuclease HARBI1-like [Acyrthosiphon pisum]	7e-45
Other hits:	ref|XP_003241296.1| PREDICTED: putative nuclease HARBI1-like [Acyrthosiphon pisum]	4e-44
Other hits:	ref|XP_001950353.1| PREDICTED: putative nuclease HARBI1-like [Acyrthosiphon pisum]	3e-43
Other hits:	gb|ADD20105.1| putative transposase [Glossina morsitans morsitans]	2e-41
Other hits:	ref|XP_002933847.1| PREDICTED: putative nuclease HARBI1-like [Xenopus (Silurana) tropicalis]	8e-37
Other hits:	ref|XP_002054065.1| GJ24230 [Drosophila virilis] gb|EDW67585.1| GJ24230 [Drosophila virilis]	8e-37
Other hits:	ref|XP_002933439.1| PREDICTED: putative nuclease HARBI1-like [Xenopus (Silurana) tropicalis]	1e-36
Other hits:	ref|XP_002945236.1| PREDICTED: putative nuclease HARBI1-like [Xenopus (Silurana) tropicalis]	2e-36
Other hits:	ref|XP_002934801.1| PREDICTED: putative nuclease HARBI1-like [Xenopus (Silurana) tropicalis]	3e-35
Query:	TCONS_00001926
Best hit:	ref|XP_002734247.1| PREDICTED: integrin alpha [Saccoglossus kowalevskii]
Other hits:	ref|XP_002734247.1| PREDICTED: integrin alpha [Saccoglossus kowalevskii]	0.016
Other hits:	ref|XP_001348013.1| conserved Plasmodium protein [Plasmodium falciparum 3D7] gb|AAN35926.1| conserved Plasmodium protein [Plasmodium falciparum 3D7]	0.027
Other hits:	ref|XP_729952.1| hypothetical protein [Plasmodium yoelii yoelii str. 17XNL] gb|EAA21517.1| hypothetical protein [Plasmodium yoelii yoelii]	0.078
Query:	TCONS_00001927
Best hit:	ref|XP_001648501.1| hypothetical protein AaeL_AAEL004142 [Aedes aegypti] gb|EAT44499.1| conserved hypothetical protein [Aedes aegypti]
A. aegypti:	ref|XP_001648501.1| hypothetical protein AaeL_AAEL004142 [Aedes aegypti] gb|EAT44499.1| conserved hypothetical protein [Aedes aegypti]	5e-135
Other hits:	sp|Q17DK2.2|NAA25_AEDAE RecName: Full=Phagocyte signaling-impaired protein; AltName: Full=N-terminal acetyltransferase B complex subunit MDM20 homolog; AltName: Full=N-terminal acetyltransferase B complex subunit NAA25 homolog	5e-135
Other hits:	ref|XP_001851401.1| conserved hypothetical protein [Culex quinquefasciatus] gb|EDS33476.1| conserved hypothetical protein [Culex quinquefasciatus]	2e-81
Other hits:	sp|Q7PYI4.4|NAA25_ANOGA RecName: Full=Phagocyte signaling-impaired protein; AltName: Full=N-terminal acetyltransferase B complex subunit MDM20 homolog; AltName: Full=N-terminal acetyltransferase B complex subunit NAA25 homolog	3e-54
Other hits:	ref|XP_321109.5| AGAP001954-PA [Anopheles gambiae str. PEST] gb|EAA01102.5| AGAP001954-PA [Anopheles gambiae str. PEST]	8e-52
Other hits:	ref|XP_002044600.1| GM17689 [Drosophila sechellia] gb|EDW53877.1| GM17689 [Drosophila sechellia]	6e-42
Other hits:	gb|AAQ22590.1| AT25164p [Drosophila melanogaster]	1e-40
Other hits:	ref|NP_650858.1| phagocyte signaling impaired [Drosophila melanogaster] sp|Q9VDQ7.1|NAA25_DROME RecName: Full=Phagocyte signaling-impaired protein; AltName: Full=N-terminal acetyltransferase B complex subunit MDM20 homolog; AltName: Full=N-terminal acetyltransferase B complex subunit NAA25 homolog gb|AAF55733.1| phagocyte signaling impaired [Drosophila melanogaster]	1e-40
Other hits:	ref|XP_001979469.1| GG23669 [Drosophila erecta] gb|EDV48427.1| GG23669 [Drosophila erecta]	2e-40
Other hits:	ref|XP_002096380.1| GE25641 [Drosophila yakuba] gb|EDW96092.1| GE25641 [Drosophila yakuba]	5e-40
Other hits:	gb|EFR29413.1| hypothetical protein AND_01587 [Anopheles darlingi]	1e-38
Query:	TCONS_00001982
Best hit:	gb|AAC72723.1| nuclear transcription factor 4 homolog isoform a [Aedes aegypti]
A. aegypti:	gb|AAC72723.1| nuclear transcription factor 4 homolog isoform a [Aedes aegypti]	6e-10
Query:	TCONS_00001995
Best hit:	gb|AAL56548.1|AF387862_2 pol polyprotein [Anopheles gambiae]
A. aegypti:	gb|AAK12626.1| unknown protein [Aedes aegypti]	1e-25
Other hits:	gb|AAL56548.1|AF387862_2 pol polyprotein [Anopheles gambiae]	1e-52
Other hits:	gb|AAL56547.1|AF387862_1 gag polyprotein [Anopheles gambiae]	9e-34
Other hits:	ref|XP_003223441.1| PREDICTED: copia protein-like [Anolis carolinensis]	4e-30
Other hits:	gb|AAL55241.1|AF295693_1 polyprotein [Anopheles gambiae]	1e-26
Other hits:	gb|EFR28149.1| hypothetical protein AND_04255 [Anopheles darlingi]	6e-26
Other hits:	ref|XP_003381524.1| putative integrase core domain protein [Trichinella spiralis] gb|EFV62422.1| putative integrase core domain protein [Trichinella spiralis]	8e-25
Other hits:	ref|XP_003381516.1| putative copia protein [Trichinella spiralis] gb|EFV62430.1| putative copia protein [Trichinella spiralis]	1e-24
Other hits:	gb|AAT93883.1| putative polyprotein [Oryza sativa Japonica Group]	1e-24
Other hits:	ref|XP_003369150.1| retrovirus-related Pol polyprotein from transposon TNT 1-94 [Trichinella spiralis] gb|EFV51255.1| retrovirus-related Pol polyprotein from transposon TNT 1-94 [Trichinella spiralis]	2e-24
Other hits:	ref|XP_002932098.1| PREDICTED: copia protein-like [Xenopus (Silurana) tropicalis]	4e-24
Query:	TCONS_00001997
Best hit:	ref|XP_002385618.1| LINE-1 retrotransposon-like element, putative [Aspergillus flavus NRRL3357] gb|EED44706.1| LINE-1 retrotransposon-like element, putative [Aspergillus flavus NRRL3357]
A. aegypti:	gb|AAZ15237.1| reverse transcriptase [Aedes aegypti]	3e-07
Other hits:	ref|XP_002385618.1| LINE-1 retrotransposon-like element, putative [Aspergillus flavus NRRL3357] gb|EED44706.1| LINE-1 retrotransposon-like element, putative [Aspergillus flavus NRRL3357]	7e-34
Other hits:	ref|XP_001198853.1| PREDICTED: similar to endonuclease-reverse transcriptase [Strongylocentrotus purpuratus] ref|XP_001196835.1| PREDICTED: similar to endonuclease-reverse transcriptase [Strongylocentrotus purpuratus]	3e-07
Other hits:	gb|ADI61823.1| endonuclease-reverse transcriptase [Bombyx mori]	5e-07
Other hits:	ref|XP_003243437.1| PREDICTED: hypothetical protein LOC100572891 [Acyrthosiphon pisum]	4e-06
Other hits:	ref|XP_796756.2| PREDICTED: similar to endonuclease-reverse transcriptase, partial [Strongylocentrotus purpuratus] ref|XP_001183353.1| PREDICTED: similar to endonuclease-reverse transcriptase, partial [Strongylocentrotus purpuratus]	1e-05
Other hits:	ref|XP_003241752.1| PREDICTED: hypothetical protein LOC100568495 [Acyrthosiphon pisum]	2e-05
Other hits:	ref|XP_796769.2| PREDICTED: similar to endonuclease-reverse transcriptase [Strongylocentrotus purpuratus] ref|XP_001187856.1| PREDICTED: similar to endonuclease-reverse transcriptase [Strongylocentrotus purpuratus]	2e-05
Other hits:	ref|XP_001864836.1| conserved hypothetical protein [Culex quinquefasciatus] gb|EDS40799.1| conserved hypothetical protein [Culex quinquefasciatus]	5e-05
Other hits:	gb|ADI61814.1| endonuclease-reverse transcriptase [Bombyx mori]	6e-05
Other hits:	gb|ADI61828.1| endonuclease-reverse transcriptase [Bombyx mori]	9e-05
Query:	TCONS_00002003
Best hit:	ref|XP_001661151.1| structural maintenance of chromosomes 5 smc5 [Aedes aegypti] gb|EAT37055.1| structural maintenance of chromosomes 5 smc5 [Aedes aegypti]
A. aegypti:	ref|XP_001661151.1| structural maintenance of chromosomes 5 smc5 [Aedes aegypti] gb|EAT37055.1| structural maintenance of chromosomes 5 smc5 [Aedes aegypti]	7e-22
Other hits:	ref|XP_001862515.1| structural maintenance of chromosomes 5 smc5 [Culex quinquefasciatus] gb|EDS37153.1| structural maintenance of chromosomes 5 smc5 [Culex quinquefasciatus]	5e-20
Other hits:	emb|CAD59407.1| SMC5 protein [Anopheles gambiae]	2e-14
Other hits:	ref|XP_320881.2| AGAP011623-PA [Anopheles gambiae str. PEST] gb|EAA00424.3| AGAP011623-PA [Anopheles gambiae str. PEST]	3e-14
Other hits:	ref|XP_001996924.1| GH23715 [Drosophila grimshawi] gb|EDV90246.1| GH23715 [Drosophila grimshawi]	6e-13
Other hits:	ref|XP_002048007.1| GJ11591 [Drosophila virilis] gb|EDW70349.1| GJ11591 [Drosophila virilis]	1e-12
Other hits:	ref|XP_001973652.1| GG16203 [Drosophila erecta] gb|EDV52678.1| GG16203 [Drosophila erecta]	5e-12
Other hits:	ref|XP_002040834.1| GM22385 [Drosophila sechellia] gb|EDW44387.1| GM22385 [Drosophila sechellia]	2e-11
Other hits:	ref|XP_002095291.1| GE19773 [Drosophila yakuba] gb|EDW95003.1| GE19773 [Drosophila yakuba]	2e-11
Other hits:	ref|NP_730660.3| Smc5, isoform F [Drosophila melanogaster] gb|AAN12180.3| Smc5, isoform F [Drosophila melanogaster]	2e-11
Other hits:	gb|AAQ22436.1| RE65864p [Drosophila melanogaster]	2e-11
Query:	TCONS_00002004
Best hit:	ref|XP_001867821.1| conserved hypothetical protein [Culex quinquefasciatus] gb|EDS45656.1| conserved hypothetical protein [Culex quinquefasciatus]
Other hits:	ref|XP_001867821.1| conserved hypothetical protein [Culex quinquefasciatus] gb|EDS45656.1| conserved hypothetical protein [Culex quinquefasciatus]	8e-126
Other hits:	ref|XP_310575.5| AGAP000519-PA [Anopheles gambiae str. PEST] gb|EAA06452.5| AGAP000519-PA [Anopheles gambiae str. PEST]	4e-52
Other hits:	ref|XP_972412.2| PREDICTED: similar to AGAP000519-PA [Tribolium castaneum]	3e-51
Other hits:	gb|EEZ98342.1| hypothetical protein TcasGA2_TC000797 [Tribolium castaneum]	3e-51
Other hits:	ref|XP_565835.3| AGAP000518-PA [Anopheles gambiae str. PEST]	4e-51
Other hits:	ref|XP_002009802.1| GI15039 [Drosophila mojavensis] gb|EDW07119.1| GI15039 [Drosophila mojavensis]	1e-37
Other hits:	ref|XP_001991416.1| GH12642 [Drosophila grimshawi] gb|EDW00041.1| GH12642 [Drosophila grimshawi]	3e-36
Other hits:	ref|XP_001966745.1| GF19186 [Drosophila ananassae] gb|EDV33790.1| GF19186 [Drosophila ananassae]	5e-35
Other hits:	ref|XP_002101091.1| GE15812 [Drosophila yakuba] gb|EDX02199.1| GE15812 [Drosophila yakuba]	8e-35
Other hits:	dbj|BAA04135.1| diacylglycerol kinase [Drosophila melanogaster]	8e-35
Query:	TCONS_00002015
Best hit:	ref|XP_001658720.1| hypothetical protein AaeL_AAEL007920 [Aedes aegypti] gb|EAT40339.1| conserved hypothetical protein [Aedes aegypti]
A. aegypti:	ref|XP_001658720.1| hypothetical protein AaeL_AAEL007920 [Aedes aegypti] gb|EAT40339.1| conserved hypothetical protein [Aedes aegypti]	8e-26
Other hits:	ref|XP_001844531.1| conserved hypothetical protein [Culex quinquefasciatus] gb|EDS37652.1| conserved hypothetical protein [Culex quinquefasciatus]	1e-06
Other hits:	ref|XP_309864.4| AGAP010841-PA [Anopheles gambiae str. PEST] gb|EAA05635.4| AGAP010841-PA [Anopheles gambiae str. PEST]	2e-05
Other hits:	gb|EFR19187.1| hypothetical protein AND_22926 [Anopheles darlingi]	0.0004
Other hits:	gb|ADD18615.1| cell cycle-associated protein Mob1-1 [Glossina morsitans morsitans]	0.007
Other hits:	gb|ACM16751.1| RE25560p [Drosophila melanogaster]	0.007
Other hits:	ref|XP_002094429.1| GE20209 [Drosophila yakuba] gb|EDW94141.1| GE20209 [Drosophila yakuba]	0.007
Other hits:	ref|NP_729715.2| Mob2, isoform A [Drosophila melanogaster] gb|AAN11874.2| Mob2, isoform A [Drosophila melanogaster]	0.007
Other hits:	gb|AAN71631.1| RH70633p [Drosophila melanogaster]	0.007
Other hits:	ref|XP_001972397.1| GG13915 [Drosophila erecta] gb|EDV51423.1| GG13915 [Drosophila erecta]	0.007
Other hits:	ref|XP_001984748.1| GH16639 [Drosophila grimshawi] gb|EDV97096.1| GH16639 [Drosophila grimshawi]	0.007
Query:	TCONS_00002016
Best hit:	ref|XP_003241778.1| PREDICTED: hypothetical protein LOC100573291 [Acyrthosiphon pisum]
Other hits:	ref|XP_003241778.1| PREDICTED: hypothetical protein LOC100573291 [Acyrthosiphon pisum]	2e-89
Other hits:	ref|XP_001948591.2| PREDICTED: hypothetical protein LOC100167765 [Acyrthosiphon pisum]	2e-87
Other hits:	ref|XP_003245995.1| PREDICTED: hypothetical protein LOC100570266 [Acyrthosiphon pisum]	7e-79
Other hits:	pir||T13250 hypothetical protein - fruit fly (Drosophila melanogaster) transposon BEL gb|AAB03640.1| unknown [Drosophila melanogaster]	2e-73
Other hits:	emb|CAD32253.1| gag-pol polyprotein precursor [Drosophila melanogaster]	3e-73
Other hits:	gb|AAM51140.1| SD27140p [Drosophila melanogaster]	8e-73
Other hits:	ref|XP_001809963.1| PREDICTED: similar to BEL12_AG transposon polyprotein [Tribolium castaneum] gb|EFA13455.1| hypothetical protein TcasGA2_TC010686 [Tribolium castaneum]	4e-70
Other hits:	ref|XP_003370011.1| Pao retrotransposon peptidase superfamily [Trichinella spiralis] gb|EFV50150.1| Pao retrotransposon peptidase superfamily [Trichinella spiralis]	6e-69
Other hits:	gb|AAN87269.1| ORF [Drosophila melanogaster]	2e-68
Other hits:	ref|XP_003388597.1| PREDICTED: hypothetical protein LOC100641852 [Amphimedon queenslandica]	4e-65
Query:	TCONS_00002026
Best hit:	gb|EFR30349.1| hypothetical protein AND_23295 [Anopheles darlingi]
Other hits:	gb|EFR30349.1| hypothetical protein AND_23295 [Anopheles darlingi]	4e-37
Other hits:	gb|EFX89448.1| hypothetical protein DAPPUDRAFT_310541 [Daphnia pulex]	3e-09
Other hits:	ref|XP_002066722.1| GK24410 [Drosophila willistoni] gb|EDW77708.1| GK24410 [Drosophila willistoni]	1e-07
Other hits:	ref|XP_001965372.1| GF24784 [Drosophila ananassae] gb|EDV33506.1| GF24784 [Drosophila ananassae]	4e-05
Other hits:	ref|XP_002014585.1| GL19263 [Drosophila persimilis] ref|XP_001356437.2| GA11259 [Drosophila pseudoobscura pseudoobscura] gb|EDW28581.1| GL19263 [Drosophila persimilis] gb|EAL33501.2| GA11259 [Drosophila pseudoobscura pseudoobscura]	0.0001
Other hits:	ref|XP_001968170.1| GG24649 [Drosophila erecta] gb|EDV57229.1| GG24649 [Drosophila erecta]	0.0002
Other hits:	ref|XP_002087427.1| GE16117 [Drosophila yakuba] gb|EDW87139.1| GE16117 [Drosophila yakuba]	0.0003
Other hits:	ref|NP_608522.1| CG11885 [Drosophila melanogaster] gb|AAF51498.1| CG11885 [Drosophila melanogaster] gb|AAL68062.1| AT13539p [Drosophila melanogaster] gb|ACL87468.1| CG11885-PA [synthetic construct] gb|ACL91895.1| CG11885-PA [synthetic construct]	0.002
Other hits:	ref|XP_002041579.1| GM16669 [Drosophila sechellia] ref|XP_002077638.1| GD22958 [Drosophila simulans] gb|EDW45395.1| GM16669 [Drosophila sechellia] gb|EDX03223.1| GD22958 [Drosophila simulans]	0.002
Other hits:	ref|XP_002408412.1| proteasome assembly chaperone, putative [Ixodes scapularis] gb|EEC06834.1| proteasome assembly chaperone, putative [Ixodes scapularis]	0.013
Query:	TCONS_00002036
Best hit:	gb|EHJ63185.1| hypothetical protein KGM_01184 [Danaus plexippus]
Other hits:	gb|EHJ63185.1| hypothetical protein KGM_01184 [Danaus plexippus]	4e-06
Other hits:	gb|EFA07798.1| hypothetical protein TcasGA2_TC005359 [Tribolium castaneum]	1e-05
Other hits:	gb|EGI63856.1| Glutamine-rich protein 2 [Acromyrmex echinatior]	1e-05
Other hits:	ref|XP_003249838.1| PREDICTED: hypothetical protein LOC100577526 [Apis mellifera]	3e-05
Other hits:	ref|XP_002428746.1| hypothetical protein Phum_PHUM399540 [Pediculus humanus corporis] gb|EEB16008.1| hypothetical protein Phum_PHUM399540 [Pediculus humanus corporis]	9e-05
Other hits:	gb|EFZ13554.1| hypothetical protein SINV_09520 [Solenopsis invicta]	0.0001
Other hits:	gb|EFN71156.1| Glutamine-rich protein 2 [Camponotus floridanus]	0.0003
Other hits:	ref|XP_003396143.1| PREDICTED: glutamine-rich protein 2-like [Bombus terrestris]	0.001
Other hits:	gb|EFN79005.1| Glutamine-rich protein 2 [Harpegnathos saltator]	0.001
Other hits:	ref|XP_003490367.1| PREDICTED: hypothetical protein LOC100746858 [Bombus impatiens]	0.001
Query:	TCONS_00002037
Best hit:	gb|EFR23167.1| hypothetical protein AND_13394 [Anopheles darlingi]
Other hits:	gb|EFR23167.1| hypothetical protein AND_13394 [Anopheles darlingi]	1e-23
Other hits:	ref|XP_003249838.1| PREDICTED: hypothetical protein LOC100577526 [Apis mellifera]	1e-07
Other hits:	gb|EGI63856.1| Glutamine-rich protein 2 [Acromyrmex echinatior]	6e-07
Other hits:	ref|XP_003396143.1| PREDICTED: glutamine-rich protein 2-like [Bombus terrestris]	1e-06
Other hits:	ref|XP_003490367.1| PREDICTED: hypothetical protein LOC100746858 [Bombus impatiens]	4e-06
Other hits:	ref|XP_001622255.1| predicted protein [Nematostella vectensis] gb|EDO30155.1| predicted protein [Nematostella vectensis]	1e-05
Other hits:	ref|XP_002736948.1| PREDICTED: glutamine rich 2-like [Saccoglossus kowalevskii]	1e-05
Other hits:	ref|XP_002428746.1| hypothetical protein Phum_PHUM399540 [Pediculus humanus corporis] gb|EEB16008.1| hypothetical protein Phum_PHUM399540 [Pediculus humanus corporis]	3e-05
Other hits:	gb|EFN71156.1| Glutamine-rich protein 2 [Camponotus floridanus]	8e-05
Other hits:	ref|XP_002126785.1| PREDICTED: similar to glutamine rich 2 [Ciona intestinalis]	0.001
Query:	TCONS_00002040
Best hit:	pir||JC1440 hypothetical 55K protein - yellow fever mosquito transposon gb|AAA29355.1| DNA-binding protein [Aedes aegypti]
A. aegypti:	pir||JC1440 hypothetical 55K protein - yellow fever mosquito transposon gb|AAA29355.1| DNA-binding protein [Aedes aegypti]	3e-48
Other hits:	pir||A56679 probable RNA-binding protein - house mosquito gb|AAA28290.1| DNA-binding protein [Culex pipiens]	1e-09
Query:	TCONS_00002045
Best hit:	ref|XP_001846788.1| conserved hypothetical protein [Culex quinquefasciatus] gb|EDS44613.1| conserved hypothetical protein [Culex quinquefasciatus]
A. aegypti:	ref|XP_001662226.1| hypothetical protein AaeL_AAEL012078 [Aedes aegypti] gb|EAT35776.1| conserved hypothetical protein [Aedes aegypti]	2e-08
Other hits:	ref|XP_001846788.1| conserved hypothetical protein [Culex quinquefasciatus] gb|EDS44613.1| conserved hypothetical protein [Culex quinquefasciatus]	4e-20
Other hits:	ref|XP_321446.3| AGAP001650-PA [Anopheles gambiae str. PEST] gb|EAA00932.3| AGAP001650-PA [Anopheles gambiae str. PEST]	7e-18
Other hits:	ref|XP_002054472.1| GJ22788 [Drosophila virilis] gb|EDW67992.1| GJ22788 [Drosophila virilis]	3e-17
Other hits:	ref|XP_001999974.1| GI22786 [Drosophila mojavensis] gb|EDW15435.1| GI22786 [Drosophila mojavensis]	3e-17
Other hits:	ref|XP_001994840.1| GH17461 [Drosophila grimshawi] gb|EDV91469.1| GH17461 [Drosophila grimshawi]	3e-17
Other hits:	gb|EFR26048.1| hypothetical protein AND_08133 [Anopheles darlingi]	8e-17
Other hits:	ref|XP_001955402.1| GF16257 [Drosophila ananassae] gb|EDV43963.1| GF16257 [Drosophila ananassae]	1e-16
Other hits:	ref|XP_002104592.1| GD21033 [Drosophila simulans] gb|EDX14095.1| GD21033 [Drosophila simulans]	1e-16
Other hits:	ref|XP_002020150.1| GL13659 [Drosophila persimilis] gb|EDW38962.1| GL13659 [Drosophila persimilis]	1e-16
Other hits:	ref|XP_002032383.1| GM26525 [Drosophila sechellia] gb|EDW43369.1| GM26525 [Drosophila sechellia]	1e-16
Query:	TCONS_00002137
Best hit:	ref|XP_001649131.1| hypothetical protein AaeL_AAEL004418 [Aedes aegypti] gb|EAT44182.1| hypothetical protein AaeL_AAEL004418 [Aedes aegypti]
A. aegypti:	ref|XP_001649131.1| hypothetical protein AaeL_AAEL004418 [Aedes aegypti] gb|EAT44182.1| hypothetical protein AaeL_AAEL004418 [Aedes aegypti]	0.007
Query:	TCONS_00002187
Best hit:	ref|XP_002076020.1| GK19301 [Drosophila willistoni] gb|EDW87006.1| GK19301 [Drosophila willistoni]
Other hits:	ref|XP_002076020.1| GK19301 [Drosophila willistoni] gb|EDW87006.1| GK19301 [Drosophila willistoni]	8e-05
Other hits:	ref|XP_001867655.1| conserved hypothetical protein [Culex quinquefasciatus] gb|EDS45411.1| conserved hypothetical protein [Culex quinquefasciatus]	0.0003
Other hits:	ref|XP_001867493.1| conserved hypothetical protein [Culex quinquefasciatus] gb|EDS45166.1| conserved hypothetical protein [Culex quinquefasciatus]	0.002
Query:	TCONS_00002188
Best hit:	ref|XP_002385618.1| LINE-1 retrotransposon-like element, putative [Aspergillus flavus NRRL3357] gb|EED44706.1| LINE-1 retrotransposon-like element, putative [Aspergillus flavus NRRL3357]
Other hits:	ref|XP_002385618.1| LINE-1 retrotransposon-like element, putative [Aspergillus flavus NRRL3357] gb|EED44706.1| LINE-1 retrotransposon-like element, putative [Aspergillus flavus NRRL3357]	3e-70
Other hits:	ref|XP_003243437.1| PREDICTED: hypothetical protein LOC100572891 [Acyrthosiphon pisum]	2e-27
Other hits:	gb|ADI61823.1| endonuclease-reverse transcriptase [Bombyx mori]	7e-24
Other hits:	ref|XP_001198853.1| PREDICTED: similar to endonuclease-reverse transcriptase [Strongylocentrotus purpuratus] ref|XP_001196835.1| PREDICTED: similar to endonuclease-reverse transcriptase [Strongylocentrotus purpuratus]	3e-21
Other hits:	ref|XP_797963.2| PREDICTED: similar to endonuclease-reverse transcriptase [Strongylocentrotus purpuratus] ref|XP_001183329.1| PREDICTED: similar to endonuclease-reverse transcriptase [Strongylocentrotus purpuratus]	9e-19
Other hits:	ref|XP_001177825.1| PREDICTED: similar to endonuclease-reverse transcriptase [Strongylocentrotus purpuratus] ref|XP_001185788.1| PREDICTED: similar to endonuclease-reverse transcriptase [Strongylocentrotus purpuratus]	1e-16
Other hits:	emb|CAX83711.1| endonuclease-reverse transcriptase [Schistosoma japonicum]	2e-16
Other hits:	gb|ADI61816.1| endonuclease-reverse transcriptase [Bombyx mori]	4e-15
Other hits:	tpe|CAJ00236.1| TPA: endonuclease-reverse transcriptase [Schistosoma mansoni]	7e-15
Other hits:	gb|ADI61827.1| endonuclease-reverse transcriptase [Bombyx mori]	1e-14
Query:	TCONS_00002191
Best hit:	ref|XP_001809908.1| PREDICTED: similar to BEL12_AG transposon polyprotein [Tribolium castaneum]
Other hits:	ref|XP_001809908.1| PREDICTED: similar to BEL12_AG transposon polyprotein [Tribolium castaneum]	1e-11
Other hits:	gb|EFA13453.1| hypothetical protein TcasGA2_TC010684 [Tribolium castaneum]	1e-11
Other hits:	ref|XP_003245995.1| PREDICTED: hypothetical protein LOC100570266 [Acyrthosiphon pisum]	3e-11
Other hits:	emb|CAJ14165.1| BEL12_AG transposon polyprotein [Anopheles gambiae]	7e-11
Other hits:	gb|EFA09479.1| hypothetical protein TcasGA2_TC010973 [Tribolium castaneum]	1e-10
Other hits:	ref|XP_001809963.1| PREDICTED: similar to BEL12_AG transposon polyprotein [Tribolium castaneum] gb|EFA13455.1| hypothetical protein TcasGA2_TC010686 [Tribolium castaneum]	1e-10
Other hits:	gb|EFA12128.1| hypothetical protein TcasGA2_TC002274 [Tribolium castaneum]	1e-09
Other hits:	ref|XP_001948591.2| PREDICTED: hypothetical protein LOC100167765 [Acyrthosiphon pisum]	3e-09
Other hits:	gb|EFA13346.1| hypothetical protein TcasGA2_TC002325 [Tribolium castaneum]	8e-08
Other hits:	ref|XP_001867538.1| conserved hypothetical protein [Culex quinquefasciatus] gb|EDS45251.1| conserved hypothetical protein [Culex quinquefasciatus]	2e-07
Query:	TCONS_00002192
Best hit:	ref|XP_003245995.1| PREDICTED: hypothetical protein LOC100570266 [Acyrthosiphon pisum]
Other hits:	ref|XP_003245995.1| PREDICTED: hypothetical protein LOC100570266 [Acyrthosiphon pisum]	2e-78
Other hits:	emb|CAJ14165.1| BEL12_AG transposon polyprotein [Anopheles gambiae]	1e-76
Other hits:	gb|EFA02763.1| hypothetical protein TcasGA2_TC008496 [Tribolium castaneum]	4e-74
Other hits:	gb|EFA13346.1| hypothetical protein TcasGA2_TC002325 [Tribolium castaneum]	4e-73
Other hits:	gb|EFN64015.1| hypothetical protein EAG_00896 [Camponotus floridanus]	2e-72
Other hits:	gb|EFA09479.1| hypothetical protein TcasGA2_TC010973 [Tribolium castaneum]	6e-72
Other hits:	ref|XP_968999.2| PREDICTED: similar to zinc knuckle domain protein [Tribolium castaneum]	6e-72
Other hits:	gb|EFZ10365.1| hypothetical protein SINV_11683 [Solenopsis invicta]	1e-71
Other hits:	ref|XP_001809908.1| PREDICTED: similar to BEL12_AG transposon polyprotein [Tribolium castaneum]	3e-70
Other hits:	gb|EFA08484.1| hypothetical protein TcasGA2_TC006136 [Tribolium castaneum]	1e-69
Query:	TCONS_00002201
Best hit:	gb|AAL86009.1| putative transposase [Toxorhynchites amboinensis]
Other hits:	gb|AAL86009.1| putative transposase [Toxorhynchites amboinensis]	5e-10
Other hits:	gb|AAL16724.1|AF378002_1 putative transposase [Anopheles gambiae]	1e-08
Other hits:	gb|AAL16723.1|AF377999_1 putative transposase [Ochlerotatus atropalpus]	4e-08
Other hits:	ref|XP_002162834.1| PREDICTED: similar to SEC8 protein [Hydra magnipapillata]	0.004
Other hits:	ref|XP_002159172.1| PREDICTED: hypothetical protein [Hydra magnipapillata]	0.013
Query:	TCONS_00002203
Best hit:	ref|XP_001844853.1| conserved hypothetical protein [Culex quinquefasciatus] gb|EDS38481.1| conserved hypothetical protein [Culex quinquefasciatus]
Other hits:	ref|XP_001844853.1| conserved hypothetical protein [Culex quinquefasciatus] gb|EDS38481.1| conserved hypothetical protein [Culex quinquefasciatus]	2e-43
Other hits:	gb|EFR22998.1| hypothetical protein AND_13857 [Anopheles darlingi]	7e-22
Other hits:	ref|XP_001238270.2| AGAP012341-PA [Anopheles gambiae str. PEST] gb|EAU75767.2| AGAP012341-PA [Anopheles gambiae str. PEST]	6e-15
Other hits:	gb|EFN87926.1| hypothetical protein EAI_17176 [Harpegnathos saltator]	9e-09
Other hits:	dbj|BAH83646.1| enhancer of split malpha [Bombyx mori]	1e-08
Other hits:	ref|NP_001136227.1| enhancer of split malpha [Bombyx mori] gb|ACJ65011.1| m4-like protein [Bombyx mori]	1e-08
Other hits:	ref|XP_002022253.1| GL24664 [Drosophila persimilis] gb|EDW26257.1| GL24664 [Drosophila persimilis]	3e-08
Other hits:	ref|XP_001353191.1| GA17423 [Drosophila pseudoobscura pseudoobscura] gb|EAL30694.1| GA17423 [Drosophila pseudoobscura pseudoobscura]	3e-08
Other hits:	gb|EFN71280.1| hypothetical protein EAG_07507 [Camponotus floridanus]	3e-08
Other hits:	gb|EHJ69884.1| enhancer of split malpha [Danaus plexippus]	6e-08
Query:	TCONS_00002231
Best hit:	gb|EFR27347.1| hypothetical protein AND_06007 [Anopheles darlingi]
Other hits:	gb|EFR27347.1| hypothetical protein AND_06007 [Anopheles darlingi]	9e-19
Other hits:	gb|EFZ20387.1| hypothetical protein SINV_10691 [Solenopsis invicta]	0.0001
Other hits:	ref|XP_001952800.2| PREDICTED: hypothetical protein LOC100160807 isoform 1 [Acyrthosiphon pisum]	0.003
Other hits:	ref|XP_003240958.1| PREDICTED: hypothetical protein LOC100160807 isoform 2 [Acyrthosiphon pisum]	0.003
Query:	TCONS_00002232
Best hit:	gb|EFR27347.1| hypothetical protein AND_06007 [Anopheles darlingi]
Other hits:	gb|EFR27347.1| hypothetical protein AND_06007 [Anopheles darlingi]	6e-18
Other hits:	gb|EFZ20387.1| hypothetical protein SINV_10691 [Solenopsis invicta]	0.0008
Other hits:	ref|XP_001952800.2| PREDICTED: hypothetical protein LOC100160807 isoform 1 [Acyrthosiphon pisum]	0.019
Other hits:	ref|XP_003240958.1| PREDICTED: hypothetical protein LOC100160807 isoform 2 [Acyrthosiphon pisum]	0.019
Query:	TCONS_00002233
Best hit:	gb|EFR27347.1| hypothetical protein AND_06007 [Anopheles darlingi]
Other hits:	gb|EFR27347.1| hypothetical protein AND_06007 [Anopheles darlingi]	6e-18
Other hits:	gb|EFZ20387.1| hypothetical protein SINV_10691 [Solenopsis invicta]	0.0008
Other hits:	ref|XP_001952800.2| PREDICTED: hypothetical protein LOC100160807 isoform 1 [Acyrthosiphon pisum]	0.019
Other hits:	ref|XP_003240958.1| PREDICTED: hypothetical protein LOC100160807 isoform 2 [Acyrthosiphon pisum]	0.019
Query:	TCONS_00002242
Best hit:	gb|EGX45473.1| hypothetical protein AOL_s00169g79 [Arthrobotrys oligospora ATCC 24927]
Other hits:	gb|EGX45473.1| hypothetical protein AOL_s00169g79 [Arthrobotrys oligospora ATCC 24927]	0.027
Query:	TCONS_00002243
Best hit:	ref|XP_001662583.1| hypothetical protein AaeL_AAEL012441 [Aedes aegypti] gb|EAT35392.1| conserved hypothetical protein [Aedes aegypti]
A. aegypti:	ref|XP_001662583.1| hypothetical protein AaeL_AAEL012441 [Aedes aegypti] gb|EAT35392.1| conserved hypothetical protein [Aedes aegypti]	2e-39
Other hits:	ref|XP_001843201.1| conserved hypothetical protein [Culex quinquefasciatus] gb|EDS31260.1| conserved hypothetical protein [Culex quinquefasciatus]	6e-26
Other hits:	ref|XP_003436751.1| AGAP012952-PA [Anopheles gambiae str. PEST] gb|EGK97025.1| AGAP012952-PA [Anopheles gambiae str. PEST]	0.002
Other hits:	ref|XP_319527.4| AGAP003302-PA [Anopheles gambiae str. PEST] gb|EAA14619.4| AGAP003302-PA [Anopheles gambiae str. PEST]	0.021
[truncated: 49,528 more rows]
