# Supplementary material for: The Developmental Transcriptome of the Mosquito Aedes aegypti, an Invasive Species and Major Arbovirus Vector
Source: G3 (Bethesda). 2013 Sep 1;3(9):1493–509. doi: 10.1534/g3.113.006742 (PMC3755910; doi:10.1534/g3.113.006742)
Supplement: Supporting Information [file supp_g3.113.006742_TableS5.xlsx]

## Sheet: NTR.longORF.interproDomains
Gene ID	Domain	Domain ID	Domain Description	start	Stop
TCONS_00003274	Coil	coil	coiled-coil	90	111
TCONS_00003915	Coil	coil	coiled-coil	256	277
TCONS_00003917	Coil	coil	coiled-coil	84	105
TCONS_00004377	Coil	coil	coiled-coil	56	84
TCONS_00007948	Coil	coil	coiled-coil	88	116
TCONS_00008512	Coil	coil	coiled-coil	149	170
TCONS_00010114	Coil	coil	coiled-coil	143	171
TCONS_00010114	Coil	coil	coiled-coil	186	207
TCONS_00014479	HMMPfam	PF00089	Trypsin	65	135
TCONS_00014479	superfamily	SSF50494	Trypsin-like serine proteases	31	145
TCONS_00014479	Gene3D	G3DSA:2.40.10.10	no description	62	138
TCONS_00021447	Coil	coil	coiled-coil	111	132
TCONS_00021447	Coil	coil	coiled-coil	146	176
TCONS_00027667	Coil	coil	coiled-coil	42	63
TCONS_00046514	Coil	coil	coiled-coil	61	89
TCONS_00051382	Coil	coil	coiled-coil	37	118
TCONS_00051382	Coil	coil	coiled-coil	121	228
TCONS_00051383	Coil	coil	coiled-coil	37	118
TCONS_00051383	Coil	coil	coiled-coil	121	183
TCONS_00051383	Coil	coil	coiled-coil	194	228
TCONS_00052897	HMMPanther	PTHR22979	ZINC FINGER PROTEIN-RELATED	50	166
