# Supplementary material for: The Developmental Transcriptome of the Mosquito Aedes aegypti, an Invasive Species and Major Arbovirus Vector
Source: G3 (Bethesda). 2013 Sep 1;3(9):1493–509. doi: 10.1534/g3.113.006742 (PMC3755910; doi:10.1534/g3.113.006742)
Supplement: Supporting Information [file supp_g3.113.006742_TableS6.xlsx]

## Sheet: NTR.noncoding
>TCONS_00000026;supercont1.1[+]:944270-944710
GTCGTCGGTGTCTTTCGTTCGTCCGTCATTCAATCTCGCATGTTAGCCTTTGCGTCGCGATTGATGTGATTGAATTTCAGTGAAAACAAGTGTAATTAACAATTAGTCGTGATTTGCACGTACAATAAAGCATTATACAGTGCTAGAGGAAGAAAAAGACGGTTTAGTTATTACTTTGATGCTGTGTTCGGGAAAATTCTTCGTCGGTAATCAGAAATGAAAACAATGCACGAAGATGGTGGGTGGTGCTCAGTGAGTGGAACCAAATCCGAACGGGTTGCTTCACGGTGCGCTTTATGGCCATGGAAGTTTGCATAAATAGTGATGTGCTCCTTAGTGATGGTTTTATTTTCCCAGGACAAACAGTGCTTGATGTTCAACAAAACATAATTATACTCT…
>TCONS_00000035;supercont1.1[+]:1246072-1246404,1246523-1246633
GGCTACGTGATCGACGCTCCACTATCTACCTTCTCTCCAATATACGACCGAGTCCACTCAGCATGATCATCATCATCGTCATCAAGGGCTTCAACTTCCACTAGAGTGATAAGGAGAGTGCGATAAGCCCGATAAGAGCGGTGAGAGTTACTCCTGACCTCGATAACATCGCAGCACGACATCCGAGGATAGAGGGACCGAACGGTCGGGAGCGATGACCAGTCCAGATTTACCAGGCAACCGGGCAGCATGGGCGGTAGTCCCACGGTCATTTTAACGTGTGTAGTTTTAATTGTGTATTGTTAATTAGTCGTAAGCCGAAATTAAATAGAACGCATGTGAAAATCTCCACTGGAACCAATTTTCCGTCGATGTTGGGGGCTGGAAACAACCGATGTC…
>TCONS_00000036;supercont1.1[+]:1246319-1246404,1246514-1246633
GCATGGGCGGTAGTCCCACGGTCATTTTAACGTGTGTAGTTTTAATTGTGTATTGTTAATTAGTCGTAAGCCGAAATTAAATAGAAACTATACAGCGCATGTGAAAATCTCCACTGGAACCAATTTTCCGTCGATGTTGGGGGCTGGAAACAACCGATGTCCACTGCTAAAGTTCCAACACAAGGGTAATTGGACCTCCCCCTTCA
>TCONS_00000068;supercont1.1[+]:3402692-3403138
ACCTTTTTCACCATTTTGACAGTCTTTATCCTTTCTCGAAGTCACAAAAAACTCAACCGGATTATCCCTCGATCGCCACTACTCGCTTTCAAGATTCAAATACGTAAAACTTATCAACTTTCGTCACTTGCCTCTCGCAATTTCTTCCTTCCAATCCACACAAGTTTCCACTTCGCTTACGTTGTTCAACCCACTAGACAATGTCGATCACCAATATTGTCAGTCTGGCGTTTCAGTTCACTGTCCACATCCGCTTTGTCTTCGCCTCGGTAATTAATCAGTCCTTTCCAAGGCCGTCGATATTGGACGTTCACTTTCACCGAAAACTGGACAGGTCTCTTTCTTCTACACTGCCCGTTGCTAATCCTGATTTGTCACACGTGTGTCACACTCGTAACT…
>TCONS_00000126;supercont1.1[-]:282048-281441
CCCACGGCAAACCCAATGCGGCAACAGAGTGGCCTTCGCCAGCAACTCAAGCGAGCGCCATATCGCGGCCATTCCGTGTCGCGTCGAAGAAAGTTCCCCCTCAGTAGGTATCCCAGTCATACAAAATGAAAAAATCGCCATCACTCACCTTGATCGGCCAAATAAATTCCCTTTAGTCCGGAGCCGTGTAATCCTTTTTCCGCCCTGAAACTTCCCGAACCCCGCAAAACCCGTGGCGTATGTTATTTTTTTTCCTTTCCCAACACTAAATTCACACACGACGGATGCTCCGCGGATTCATTTTTCTTCTTTTATTCCACACACTCACTGCTGCTGATGGATTCACTTTTTTTTTCTTCGTACCTCTTGGCCGCCACTCGTTTTTGTTCCAGCCTCTGG…
>TCONS_00000287;supercont1.1[.]:1519785-1520139
GCCTGCGGTGTGGAGCGGAATAGCCTTGTTGTTTCGTAGTTTTATTTCAACAGTAATTTCCTACAGTGACTAAGTGAAATGACATTTCTTTTCAACTGCGTACTGCGATCAAAGAAAAATGCTTTTCTTGAGCATTTATTGTGCATTTAGACAAAAATTGTCGGCAGGTCGCTGGCCAACTGGCAACTTTGCCTACTTCCGATGCTATTTTCTGTTCAAAACATATGATCTCGCAACATTGTAACTAGCAAATCAAAACAATAACATTTTCGCGTTCAGTTTTCCTATCGTTGGTTTGTGGCAGTAAATATTTGTTGGAAAATAGCCAAAAACAGCAATTATGGACGGAACTTTG
>TCONS_00000299;supercont1.1[.]:3443432-3443643
GAAAAACAATTCACTCTAGCTAATAGATATTATTTCACTTCGACACGACACTGAACATCAACTTATGTATCGAAACGATCACAATGTCAATCTTTTAACACGAGAACGCAAAACGATGATTTTACGATTATGAAAACACACAAAAACGAGAAAAAATCACGACCGTAAGCAGTTTGCATAACATACATCAAAAGCAGTGATGCCAAAGTGAC
>TCONS_00000302;supercont1.1[.]:4332670-4332898
GGGCAAACAAGTCCCAAATTGTTCCGACCAACACACATCCATTCAAAAAAAAAAAAAAAAGTGGCCTGATAAGAGCAACCGCCAGCTTGGTGGGCTCGAACAGGACTTTACTCAGTTAAGGTCAGCTGAAAGTTCAAGACAAGCCTCCAGTTTAACGTTCACGAATCGCGGAATTTTAAAAATAGGCACCCCGCCAAGGGAGATTATGTGGCGAGAGTTTGTATCCGCG
>TCONS_00000303;supercont1.1[.]:4332966-4333252
TACGGGTCGTAATGGTCTATGAGATGTGGCATTTCAACTAGTAAACAAGTTTTTGTGTTTCTATTTTAGTTATAAGAAGTTTGTCGTTAAAATACTATTAGGTTTGCAATACTAAGATCTTTCACTTTTAGTTTTCCACTTAATCGATTTAGTATACCGATCTGTTGTTGTTGATTGTTGTTTGGTAATTGACGACACTGGAACACAATCTCACATCTTTTATATTTCGTTTGCGTTCCTGATGGCACGATCCACGCCAGAAAGTACAACTGACGTGATGAAAGTTC
>TCONS_00000307;supercont1.1[.]:5181768-5182153
CTAGGATGAGGTTTGAAAAATTGGGCCTCCTCCGGAACGGATCGCAGTCTAGCGTGATCTTCACCCCGGGAAGCACCTGCTGTTTGAGTGTCTGATTCGCCCGGCATTGGCGCACATTTGCGAAGGATCCCTGGCGGCACCAGCATCGTTGGACGAAGGGAGCTGGGAAACCGACCCGATAAGAAAAGTCTTCAGACGGTGTCTTTGATGACGCAGTCTGGTGCAGTGACAGTTGGTGATAAGACACGCCGCTAGTGACAATGATTTGTGGTTTAATGTGTTGTGGATTTATACGTGCTATCTGATGCTGATGAAGATGATTGAGAGATGAATAAAGTGCCGAATGGAGTTTGATCTAGTGGTTCTGCAGATACATGTTAAATATT
>TCONS_00000312;supercont1.1[.]:5750420-5750709
TACTCACTGGTTTATTTCCATTCCTTCCTTAATTGCTATCAATGGCAGCATGTCACTTTCCCAGGGATAGTTTTCTAAGCACCGGATCCCTTCGTTTTGTATTTGGAAACCTCTTGAGAGGAATGACCTAAGCGAAGCCTTAGAGTGTTTGGCTTTGTCATCCATGTTCGGCTTCAGTTGCTGTGGATCCTCTACTGGATGGTGGCGTCTACTCGATCTCTAAACCCGATGCAGAAGGAGGAATCTCCGCCAATGCCTACTGCGACGACTGCGACAGTTTTCGATTGTCT
>TCONS_00000313;supercont1.1[.]:5827982-5828267
GATTTGTTCGCCGCAAGTGGTCCAGCCTCGCGCGACAGGAGGAGCGGTAAGGAACGAAGCTCCTTCAGGGCTGCACGATGTGGCCATGATGTTATGATGTTTAACGTGTTCAGCAGAGTGTGAGCTAAAAACGGATAAATGCAGCCTCAAAATGAGAATCCTCACGCGCTGTCGTGTTGTTCTGATCCCGGAGACGACGAAAACGGCAACGCACAGTGGTTACATTTGTTCAGAGAAGCGGTCCAAATTCACTTTATGTAATATTTGATAAAAAAAATAATATCAG
>TCONS_00000369;supercont1.10[+]:3504834-3504941,3505023-3505519
AAAAAACAAAACAAATACTCGCTGCGAAAACGTTTGGTTATTTCGAGAATAAAAAACATTTCCTGCGGAAATTTCCGATACTATTTGCAATTGGAGTCGAAACAGTTTTGTTGTGATGCGACTTCAATCGGGGCAAGGAACGATGTTGCTGCCTAACCATCTAAAGTTGTTCCTGCACCAAGCAATGGATTTGCTCGTTGATTTCCAGCAGAAAGCATCTGGGACCAGAATAGTACACCAACAGTGCTGTCCGAATCTGCCATCTCCACTAGCTGCAAGAACTTTGGTAAGACATAGTTCTATTCGAAGTCCGTCAAGCAACCTGCCGGGATCAAGATGGGGATGCTTCATGCTGGAATCGTAGGAATCAAAGCTGAAGAATTGATACCAGCGGAAGGG…
>TCONS_00000370;supercont1.10[+]:3572619-3573006,3574056-3574074
GTGGGGAGCACTTGCGGTGAGAGTGTCTACGGAGAGTACAGAGGGTACGAGTTCTACCTGAATCGGAGTGTTGAACTGTTTTCATTGTACCGGTCACTACGGCAAGAGACGGGTGTTTGTTGTTTTATTGATTTCGGTCGGGTCCTGTTTTGCGTCCTGTCGGGAAAGGATCCTTGTGGGCGTGTTGTCGGTCGCCGGTGTCTAGCGGCTACATTAGGATCTAATTTGTCCACTTCTTCCGGTTTTTGTGCGGTCGGTTCGGTTCGCTGGGATATTCTTTTTTGAAACGAAGAAGTACAGGTTACTGTTTTGAAGTGACGTCGCACTACATTCCACAGTGGTTCGATCTAAAACAAGTGTCGGTGGAAACACAACTCTCGTCTTAATGAACACCGAATT…
>TCONS_00000425;supercont1.10[.]:1396107-1396325
GGGAACTTTTTTTTTCGCCAATCTTCGAAGATAAACATTTTTATTCGGTTCGCGCATTCCGCCCTGATGATAGCTTGCTGGTAGTGCGATACGATTGCTTGGCCGAGTATTATTCGTACATTAAAAAGTGTTTTGATCGCGTTTTGATTTGTTTTATTTGTATTGTTTTTTTTTTATTTTATTGTTTTTTGCGATCCAATGACCCTAGAGGGATTGGTT
>TCONS_00000426;supercont1.10[.]:1446587-1446790
CACATTTATTGTTACTCCTTGACTATATACACTTTGTACACACATAATTGGCCTTATTACTTAAACACTACACCCATCACCGGTCTGTGGGTTGGAGCGCGAAGGGTTCGTAAACGCGCGCGGAGCGCAGATAAATATCGAAGAACGATCTATTCGTACCGGCGATCAACTATACTACTGATCGTATTTTACTGCCGTTGATGG
>TCONS_00000439;supercont1.10[.]:4143462-4143710
GAGAGTGAAGGAAAGCCGTGCGAAGAGTGGCGTATTTTTCGGGGTTCCAAAATTCGCACCGCCAGTGGATTAAATCGGTGGTAAAATAATCGGAATTCGTCGGCCGGAAGTGTGGACGCCGCGGGTGTGAAGTTTTCCGGTGCACGGCCCATGGCGCAGCTCGATTGCGCAGAGGAAACCGTAGAAGAGAACCGCCGCTAAAAGTGTCTGGAATTCCAGAAAGTGGTCCCTGATTCTTGGGTGTGGGGA
>TCONS_00000449;supercont1.100[+]:645135-645474,645538-645717
GTTGAAGTAGGCGCATATTTACGAACACCCTTGAATAAGCTAAAAAAATCAAAACAATATATAACAACTTTTACCGAAATCGTCGTTTTATTTACCGAAAAACTGTAAATCGTTCAGATTCACCGTAGACTGTAAGTTGTTACCGTACTTCAGTTCATATTGCTTCAATACTTTACCGAACGAATGGTAACTAAAAATTTCTGAGTCAGCCATATTTGTTTAGAAGTGCTAATCAACACGACGGTATCGCATACGATACCGTCTAAAACTCTGTCTATAAACACTGTTTTTGGAAAAAAAAAACTACTACGGCAGGATGAGCGCCCGGTACTACTTTTCCTATACAACAGCCAAATTATGTTTCCGGATGGCATCGCCGCATATCAAGTATAAACACCC…
>TCONS_00000463;supercont1.100[+]:1309966-1310498
TCCATCAGGTGGATTAATTTGTTTGTTTATTTTTATGGTCCAATTCTTCAACAAGTACCACGGGAACAAAGTCTGGGAAGCGTTATGAACCGGTTCGCGGCGGTCGGTCAATGAACGAACAGGCAGCAAGACAACAAGAAAGGATTAATTATCATTCAACGGAGCATTTCGTCTCCGTCTCCGTGTTGCGGTTTCAACTAATGGATTGTTGTGGTTTAACAATGTGCTTACTTCATCACTCACATCTTCGATACAACGACTTTTGATTGGGTGGTTTCAAGGGTAATTAAACTTCGGGTATTGTTGTGATGCGAGGACGCATATTTTCCACTGGAAGAAGTTCTTTCTATCACCTGCTGACTGATTTATTGAAACATATATAGTCCCTATCATTAACTA…
>TCONS_00000519;supercont1.1001[+]:284747-284890,285198-285392
CGGAGATGGGATGAATCATCTCCAAGCGAATGGGTTGTTTTGCTGCCAGAGCAATATCTTCATGACGAAGAATTGCCTGCAGAAAACCCTCAGGACATTGGGATTACCGTGCTAGCCATCTTGAATTATCAAGACACACTACAGAATGATACCGCAACAATTTCTTCGCTCGTTAGTAGTGATTCGAGCGGTGGAAGTTGAGTGGAATTTGCGCACTGAGCTCCGAGGACCTTGACGGATGACTCCTCGCCAACTCCTGCTTTCCGCTTCCGGATTCCTGAATTATCATCTACTATCGAATGTGAAACGTATTTGGTAACTCTATGAACTGAAATAAAG
>TCONS_00000530;supercont1.1002[+]:251706-251727,251795-252115,252229-252940
TTGCGACTGTTAATTACGACCTTCTCTCACCATCAGCCAGACCGCAACAGCTATGAAGAACCTCCCGCTTATCTTCCTTATGCTGTGCATAGCGGTTAAAATCCATCTCTCGGAAAGTTTTCCTCAGTGCTGTCCGATGATGTGTTGTTCTTGCGGATGTGGATCAGGTCAAGGGTCGTCTTCCGACTTCTCTCCGCCCGGCGATGATCCTAACGACGGCCAGGCTGATGACGGACTTGTCAGGAAAGCTGGGAAGCGTCATAGGTGGGAAAAAGCCGATACTATCATCAGTGGAGTGCAGGCTGTAGCCGATGTTGGGAATTTGGTCAAGGATGTCGCGCAGGCTGTGTCGAGCAGCGGCGATCATGGTTCCTAATTTATAGCAATTATCATTGTTGT…
>TCONS_00000533;supercont1.1002[.]:38764-38989
TAAAGTAGGTGTGGAAGTTAAGAAAACAATGGAATTACATAATTTAGTGGTTCCTTTAGTCAATAAAAGAAAATGAAGGAAAAGGCTTATAAAGGAAGTAATGGAAGTTGGAGAAATGAAGAAAGTAGGGAAAGTAAAGGATTTACAAAATCGAAGGAAGGCACTAATGAGAGGAAATAATGTTAAGGAAGTTGGGAAAGTGAAATAATATTAGAAAATGAAAAAA
>TCONS_00000536;supercont1.1002[.]:251225-251581
CTCGTTTTGAAAAAAAAATGTTTAAATTCTTTAGAAATATTTCCAACGATTTCAAACATTGTTTTTTTTCATTTCTATATTCCACAGTATCATTTTTAACACTACATTCATTCATTATTTCTTGGTGTTTAATTGTTAACTATCATCCTCATTTGAGCAAAAAGCTATTATTATCATTTTAACATCAATTTCATTTGCCGCAGCAGTTCGTAACTTTTTTCAAGGGACGCAACTACAGATTGAAAAAGAAGAAGAGTATCTTGGTGCTTGCCACACGTTATACGAATGCAAATATGATCAACTATCAAGAAAGCTCTCAGCTCTGTCCTATTAGTAGGAAAAATAACAAGATTTTAA
>TCONS_00000540;supercont1.1002[.]:282588-283109
GTTTATTCCAAATTACCAAAAATGTGTTTGAAAAAAATGAACGTCTCGAAAAAATATTATGCGGCCCGCAAAGTCATTCTGAAAATATACTTTGGCCCCCAGGGGTCAAAGTGCTGAGGACCACTGATTTTGATTCATCTTACCCAATGCTCCAGGAAAATCGCAAAGAAGGCGAGCAACAATGGAGATGTTAGCGCTGGAAAGCTCTGGAGTCGGGGCGAAAGTGACAAGGGATTATGATGTTTAGATCGTCGTCGCCAAGAAGTGGCGTCTGGTTGGGTGTCGGCCGGACCCTGTTTGCCCTCAAGGGTTCCTAGGATTGTTGTTTGGGTTGCATTGAAATTGCATTCGCTCGCATCCATCCATTCAGCATCCCGTCAGCTGCTGCGGCATACCGAA…
>TCONS_00000568;supercont1.1004[+]:51181-51209,52339-52419,52487-52821
AGAAATCCAGAGCCAGCATCTTCAAAGCAAAACTGAAGTGAAAGACAAATCGTCGTCAATCCAGCGATCTGCACGAATTTTCACATTCTGGGATTGATTGCAATCCATTGCAGTCATTTTCTTAGACGAAGCGCCGGAATGGAAGTTCCGACAAGTTCCCGGGCAGCTGAAGACGAGCATTTATGCTCCAATGTTTGCAACGCCCAGACGCAAGCCAGAACCAGGGAAAGGAGCTGAATCAGATGAATCCGATGTTTTCATCGGTGTTTTCGAATGCCCATATCCATGAGGATGGTGATTTAGTAGCATGTTTTTTTTTTTTTTAAGGACATTATAAAAGGAAGCCACATAAAAATTGCACATGTGTTTGTAGAACAGACACTTTTCCAAGTAACAATA…
>TCONS_00000637;supercont1.101[+]:218722-219068,219208-219302
ACGTTTCATTAGTACACGAACCGTCAATCCGAAAACAAGTGCCATTCTTCTACTCCTTTGAAACGCGCGGCGCGATTTCCTCCGTATCCTTTCTCGGTTGTTGAAGCTCTTCTGGGTTTAAACCCCCCTCTCTCCCCGTTTTCGGTTTTTGATTTTAAACTGTGCAGTTAAAGTTAGTGCGTTTCACGAACCTACTTGGGCACTAGTTATTAGTCCTTGTGCGTGCGAGTGTTGTGCGAATCAAGTGTGGAACTTGCTTTTGCACCAGTTTGAGTTTTGTGTTTCAGTGCACAGGTTTTTGAGAGAGGAATATCACTGCGAACTGTGAATATCGAACCGAATTATTTGTTATCAACCAACGACGATTATTGGAATTTGCAGAATTATAACTTTCTGAAA…
>TCONS_00000707;supercont1.101[-]:1760429-1760351,1760287-1759932
CGAAACTGGACAGCAACCATTTTGTTGTTGCTCATACTTGTGTAACCGGCAGGAAAATTTTCAGTCAGCATTTAATTCACGATTCGTGATTACCGGTTTCGTTTGATCGAATTTCAAGTTTTGTGACCAACCTGAAAGATACCCAGTATCATAAGCAGCATGAAAAATCGGCAGCTCTTCACATTGTTCCTGCCAACTATTCCACCAGGGCCTGGTTTCCGTGGTGCAAGTAACTTGTTTCCCCTTTGAGGACCCAGATCATCTCCATCAACTAATTACCGATGCCCTCGAATCTTTCCTTCGAACGAGTCGGAAGGTTTTGCCTGTACCATGCAATACAGTGTAGTGCTGGATTCCAAATCACGAATTTTAGTCAACAGATTTATTAGCGGTAAATCA…
>TCONS_00000713;supercont1.101[.]:942228-942448
CTTCCGAAATTAGCTTTTATGTCCAGTTGAGAAAAGATATTACAACTTTTCAACGGGTTCTTCGTTTAAAGCTCGAGTAAAGAGTGGCATTGATTCTTCTATGTTTGTTTCCCCAGGTTCCCATACATTTTTTCACCCATTTAACCGCCTTCAGTTCGGTCGATTCCATCACCTTCAGTTCGATCCAGCTGGTTTGGTGCCGCTCTATAGCTTAATTCTGA
>TCONS_00000716;supercont1.101[.]:1034483-1034970
TTGTCGATGTATTTATTTCTGATGATTTGATGGAAAGTACTATTGTATCCTTGACAAATTACATATTATACAGATGTACTATTTAATTTTTATTCAATTCAAATACGTCGTTAAATTTCAATTTAAGGCATTGTGACTGAGTAACAGGTTCCTCACAGTGCAACCCTTTACCAACTCCTCTGAAGTGCTGCAGCAGCACCAGATACCGATTAGAGGAAGCCTTTTCGGCATTAATTACTCGATTCTTCCATTATATGCGGCAGTCGGCTTGGCAGGTTAGGTGAATGGTCTTGGCTTGGTCTTGCTTCCTTCCTGGTGCTGGCGATATGGCAGGCAATGAATATGATGGGAGAAAAAAAGAAAAGTTACACCACTGACTGACTGACTTTATGCACGCCG…
>TCONS_00000719;supercont1.101[.]:1205299-1205633
GTGGGCTTCGTGGCCTTGCGGTTAGCGGCGTCAGTCGTCTAGGCGTATTGTGCCACGAGGTGTGGGTTCGATTCCCGCTCCAGTCGGTGAAAACTTTTCGTCAAACGAAAAATTCATCGCTGGGCTACTGGGTGTTTCGTGTTGTCCGTTGCCTAATGTTAGTGATCGTTCAGTCTGTACAGCCTATGTGCTGAAGACGGTGTAAAATTGTCTCTTTTTCGAGTGGGTAGTTAAAACTCATCTTTTCAAACATCGCCTCACATTCGGCCGTTGAGTTGATTTATACCTTTACTTATAAAAATATTTTTTCGACGTGATATGCTTATTCATTCAAG
>TCONS_00000720;supercont1.101[.]:1418196-1418537
GGCCAATACACTTAGTACTCGGATATTATGACTCTAGCCAATCTTATGAAAAAACAGGAAACATGAAATCAAATTGATTCTCATCAACGTTAAACACATCTTACACAGTTTTATTTAATTCTAAGCCCACACAATTCAAGCACGCTTCAAACTCCCCGATCATCCTTGTTGAGAGCACAAAAAAGACAAACGAATGGCGGAAAAAGACTTCACTCTTGGCGGAATTTTCTAATTTCGACTCCACTTGTAGTTCCTTCTAGCTCCCTGCTAGTGTGGCGTTGAGTTTGTATTTTACTCAGATGAAATAGACACCAACAAACGATTCCTTTCTGTATCGACTCA
>TCONS_00000721;supercont1.101[.]:1786345-1786555
TGGGCAGGAATGACGACATCAGCACAGGAAACAATTTGAATCGCGTTAGTACACTTGCAGCATCAAACTTATCGGGACCAGCAACAATGTACTGGGGACGCCAATGGAAAGCTCGACCCCGACGGTGGCACATGGAGGCTGGGAATGGCAGGAACAGTGAGCAGGCAACGAATGACACGCATTATGTTCAGCAACCAGCTTCTCACTTTCA
>TCONS_00000740;supercont1.1012[.]:176146-177969
ACTCCAGAGACATTTTACTTGATACAGAGAGATTTGAGATTTTTGTATAGAAGAAGATACGTTTTAGACACTAAGCATTGAAGTATAATCATAACTAAGCTATTCACAACAATTTAGTAAAAATTATACGGCGCAGAAGTAAGTAAGAAATTTTCCATAACTCCTAGCATAATCGATTCCTTAGGGTGGACGTCACCAATTCCGACGCAGGATAATCCAAGAGATAATTAATCGAACTCCACCACCATCTTGTTGGCATCGCCTTGTCTCGTCAAGGAAAACTAAAAAGTCAGCCCCACAACAATGAAGGCAACGACAATCACTTCTATTGTACTCCCGCCAATAACCGCGGCCATTAGTGGTAGATCCACTTGGCTCCCCATAGAACCATGACAGGCA…
>TCONS_00000742;supercont1.1013[.]:80606-80900
GCTGATTTTATGTCAAGGTGACTAACACTCTCTCTGACTTTCTTACAGATATTAAAACTAACGAATTGCTAATACATCTCCACGGCATTGGAATCCTACTTTACTAACTTTTTTTTTTTTTTTTTGGCAACACTGGTTTGCACCGTTTTTGTTTGTCTTCTAGCTCTCGATATTTTCTATGTTTACACCGTGTAAATTGCATCGTTAATTGCCGTTGCCCATTGATTACGTCGGATTGCAGAAGTTTGTTTGTGTATTCATTGTGTGTGCTCGCGTTCCGGTGCCGCAAAGTGAC
>TCONS_00000743;supercont1.1013[.]:246045-247028
GCTAGGGTGTTGCTCTGATCGGAGTCGGAGCCACAGAACCGGCTCAGTTCTCTTTTGATCTTGTGGTTCGTTGCGTGCGTGCGGTGCTTCGCTACAACTGTATTGGTCGTTTGGTGCATGTTTGTGGACGGGTGAGGAGTGCCAGAGGGAAGCCGAGAAGCCAATGTGTGGCCGTCGAAACCAGTTGGCAGGCAGCTCGAGCGATAGTTGAAGTTTAGTTTCGTACTGTTCGCCTGAAGGCTCGTACCTCTGCATATCGGTCGGTGTATCGTGCGTTGCGTTTCGTAGCAAGTGGAGAGAGAGTGAGTTGCAAGTCTTGCCATTAGAACCCGGGTTGTGGTTGATACACAATTTCTTTCTGGAAGGGCCGTCGTGCATTTAGCGATTGATGATAGTGCA…
>TCONS_00000780;supercont1.1016[.]:128445-128721
CCCGCATGCTGAAATGAAATGTTCTGATATAGACGAAGGTGCGGCGCTCTCTCGATAGCCATCCAAGCAGGCCGCATATCAGTTTGGTTAGCGAATTCATCAAGACACGAATTTAATCTGTCGAAGTAGGCTCATTGAGCAATAAAGTGTTTCGGATTTTTGCGGAAAATACACACTTTTCCCGTTGCAGTTGAGGTGGATTTCCGGTAATTTTGGTGCTGGTTCGACGTTGAATTAGTGTTTGAATAAAACAATATAAGATAGGGATGTGTTCAAT
>TCONS_00000793;supercont1.1018[.]:201475-201846
GCCAGGGTGTGGATTGAGCAATTACAATTACAATTAGAATAGAGATTTTATCTAGTTGTTAGGTTGAAATTTAAACAACGAACTGATTAGGTAACGATTTTAAGAGAGCTAACAACTAAGTAAGAAACTAAATTTAAGGGAAAGTCTTTTTGAGATTACTACGATAGAAGAAGGCAACGAAAAATGTAAAAATTAGCCTGCCAACAAACCTTGGTTAAAATACTCTTTCATATAGATAACTATGTACACTTAGGTACTATATAGATAGCAAAATTAAAAAGTTTTACGGTTTTAATACATTTTAAAGTGTAAAAAGGACTATGTAATTTATGACGAATAGCTTTTTAATCAATAAATGGTTTAATGCAACTA
>TCONS_00000820;supercont1.1019[.]:239146-239358
GACAGCTTGATGTTGTTTACATCCAATCAATTGTCTGTCGTATTAAGTTCGTGAAAATCGTCTCAAGTTATATCTTTTCTTCGCTAAGAAAATCTCCGGAAATAATGAATGTTTGCCGCGTATGCGGACGAACTTCAACGGATCCGTCCAGTTCGTATGAGAGTTTTGAGCCCTATGCCATCATATATCACCAGTTGACTGCCGTTCAGGTAT
>TCONS_00000994;supercont1.102[-]:751076-750843,748404-748114
GCAATTCTCCCGATAGAGACTTCGACGACATTCGTCGTAGAGCTGCACTTTCAGTTTCACCTAGGCCGCGGACTGTCTCAGTAGCTCAGATTCGATATCAGCAGCGTTTCATTCAGTGTTCGATTCTTCGAAAACCGAGTCAGAAGTGAAAATTTTCCTGAAGCGTCAGAAAAAAGCGCACAGTTCAAAGTGGTGTGTCCGTGCTTATTTTCCTCCGGAGTGGTAAAAACTAAAAGGGCCAGAAAAAAGCTCCAAGGCTTTCCGTCACTACCGCAATTTCGTCAGAGAGTGTGTAGCAAAAATAAAGAGGGCATTCCCCGGGTAACAAGTGAAGAAAAGTGTCGCGACTCTGGTTCCAGCTCCTCCTCCTCCTCGCGTGTGCCGCCAGTCGTAAACAAA…
>TCONS_00000995;supercont1.102[-]:751076-750855,748698-748114
GCAATTCTCCCGATAGAGACTTCGACGACATTCGTCGTAGAGCTGCACTTTCAGTTTCACCTAGGCCGCGGACTGTCTCAGTAGCTCAGATTCGATATCAGCAGCGTTTCATTCAGTGTTCGATTCTTCGAAAACCGAGTCAGAAGTGAAAATTTTCCTGAAGCGTCAGAAAAAAGCGCACAGTTCAAAGTGGTGTGTCCGTGCTTATTTTCCTCCGGAGTGAAAATCGTCATCCAAACATACATCAAAAAGGGAAAAGTCAGTGCGTCGCGGTGGCAAGGCGAAAAACTTAAAAGTAAAATATAGAAAATAACCACACAAAGGTACACGGCAAAGACGGCCCAGTAAGCTACCGGAGAAAAGTCGCGCGTGTGTTCATATAAAAGAAGCAGTGCAACA…
>TCONS_00000996;supercont1.102[-]:751076-750843,748668-748114
GCAATTCTCCCGATAGAGACTTCGACGACATTCGTCGTAGAGCTGCACTTTCAGTTTCACCTAGGCCGCGGACTGTCTCAGTAGCTCAGATTCGATATCAGCAGCGTTTCATTCAGTGTTCGATTCTTCGAAAACCGAGTCAGAAGTGAAAATTTTCCTGAAGCGTCAGAAAAAAGCGCACAGTTCAAAGTGGTGTGTCCGTGCTTATTTTCCTCCGGAGTGGTAAAAACTAAAGGAAAAGTCAGTGCGTCGCGGTGGCAAGGCGAAAAACTTAAAAGTAAAATATAGAAAATAACCACACAAAGGTACACGGCAAAGACGGCCCAGTAAGCTACCGGAGAAAAGTCGCGCGTGTGTTCATATAAAAGAAGCAGTGCAACAGCAGTGAAGATAGAGAAG…
>TCONS_00001096;supercont1.102[.]:1352578-1352841
TTCCTTTTCTGTTCATTTTTATTTTTGTTTATTATTGTCTCCATTCACTACGACACTATGCAGCCAATTAATTTTCCATAGTAGCATCTGAAAATAAATGAAAACAATCAAGCACAATTATATAGGCACATACCTTCAATTAAAATCGATGTGTCTGACTCCAACTATCATCCGCAAACTGCTGAAAAAACCGAGAAAACAGTGAAATTCTTCACGATTCACGGTGCTAAAATTTCAACATATTTCTGGCGAAATGTAAACAAG
>TCONS_00001098;supercont1.102[.]:1445953-1446161
TATGTTTTAAAAAAAGACACGGACACCGCCTTCAGCCATTTAGCTGCGCAGACTGTAAACTTAACACTAGACAACGGACAATCATGCTCCAGTGGCATAGCCGAAGAACATTCCTGCGAAAAGTTTCAATGGCTGCAGCGGGAATCGAACCCACACCCCATGACACGACACGCTTAACTGCCTGACGACACTAAGCGCTCGGCCACGAA
>TCONS_00001107;supercont1.102[.]:2001606-2001818
TGCCAATGTCGTGACCAGAGCAGCTTTATTTCTATTAAATCCGCTTCTTTCGACGACCGCAGTGAGGAACACACTGGGCGTCGATTGCTGCTCTGCTGTGTCTCGACGCTCCGACGAACAGAGGGCGGTGCCACCCGCTTGCTCATCGTCGGAGCGGTTCTCCACTGTTGTTCCGCTGCTGCTACTGCTGCTCATTTTCGTCCGTCCGCTTCA
>TCONS_00001110;supercont1.102[.]:2182412-2182723
CTTTCGTTGACCCAACCGAGAAATCTATCGGAAGCCACCCGAAAAACTCCACCGTGAGCTTCCGAACCTTTGCGACGGCTTGGTCCTTCTCTGGCTGCTAAACGAGGCTGCTGAATCGTTTATCCGGTAACCGGTGCCCGTCCCACGGCGAAATGAAGCACTTTGGTGGTAAAAATGTGTATTTTCTTCCTCACTTTGCACGCGAAAGCTATTTACTCGTCGACACTTTTATATCTTTTCCGTACCGGACAGAGGGATTGATGATCGGACGTGATGAGAGGGTTTTTAAAAGAACTTCTGCTTCAAGTGGAG
>TCONS_00001111;supercont1.102[.]:2253256-2253471
TGTATGTATAATATTATTTCGGTTTTATTTTCATCAAATATGCTAGTAAATGATTTTGTTCAAAGTACTTCAAATTAATAAATGTTTATTAAAAGGTTCTCAATTGAATAGATCGCAGGTACTTGTAATTGCTGTTCGACGAGCGGTTTTGGCGAACGCAAGTAGGTTTTGGTTACCCGTAAATCAGCTATCTGCAGCTTCGACATTACATAATTG
>TCONS_00001112;supercont1.102[.]:2253551-2253826
ATTTAGTGTTCAGCAAGAGGAAATCAATTCGAACGGAAAAATAACGGAACAACCAGCCTCCAATTGTTTGATTGGTTCCGTTTTATTTAATTGTTCCGAAGAAAAATAAAATGTTTGATCCGTTTTATAATGCCGTTTGGTCATCCACCATTCTATTCAATATACATAACACATTCGTACAGCAGTCCGATCCACTTTTATTCGATTTCATTACAAAATACTTCAGAAAAAAGAACCACAGTATTCAAATCGGCCAGCAGTAGTTTTCAATAGGCC
>TCONS_00001113;supercont1.102[.]:2347932-2348166
CAGCCAGAGAGGTACGTCCAGATCGTAACGGCAGCGCACAACAAAAACACTCGTAATGGAGCGAAAATTAGATATGTTTTTTCTCACTACGACACGTCGAACGAAGAAAGCCGGTCTTGAAATCAAATAGCAACGAGAAAGCAGTTCACAACAATAATAATGACATGAATTAACGAATCAAATAAACACATAAATAGCGAAAATAAAACGACGACGAAATATCAACAAAGTTGCG
>TCONS_00001114;supercont1.102[.]:2572412-2572781
GGAAAACACATAACATAACACCATGATTAATTAATCAACCTTGCACTCGTCTAAAATATTGCACATCAGAGGGAGGTTTCTGCTTCATTTACATCATAGCAATCCTTTGCTGCAAAGCTATAAACAAATTCGATACATTGCAATTGTCCATTGAATAATTTCAACCGCATCCTTCACGAGAGTGTTCGTAAGATCGTGTTGGAAGAGCTTTTGCGTGAAGACGTTTTTGTTGGAAATATCAAGCTCGTAAAGCAAAAACTGTGTGCCGCAACGTGTATTGTCTGGTCCGCTGTATATGATACACCGCATGGCTGTTGTAAAGCTTCCTAAAACGCGCATTTGCCGGAAATTCCACACGGCGAATGGTTCT
>TCONS_00001125;supercont1.1020[+]:291125-291429,292129-292355
TTCGAACATTCGAACCAGAGACCAAAATGTAGCGCGCTGCATTAAGTTCTCTCTGCGTGGTGGTTTTGGACGATTGGCCTGGTGTGTGACTTGTGACAAAAACTGCGCATCGGGCTCAGACGGATAGGGCAATAAGCGACAATCAGTCGCAGGCCGGAAGGAGCAGCGAGAGAGTTGCGCGTTTCAGTCTTGGAGTTGAATTGGTTCGGAACGGTTCGGTTTTACTTGGATGGGTTGCAGCGAAGAGTGGGAAGAACTTCCAACAGTGATTGTGTGTGGAGTGCAATAAGTTGGAAGCAGAGACGTGGCCGTTTAAGTGATAATTATCAGCTGAGTGCTGTCCAAAGTAGATATGCAAAAGTTTTATTACCAATTGTTCCAAGTTTAAGTGTAAAAAAC…
>TCONS_00001126;supercont1.1020[+]:291192-291438,292129-292355
GGACGATTGGCCTGGTGTGTGACTTGTGACAAAAACTGCGCATCGGGCTCAGACGGATAGGGCAATAAGCGACAATCAGTCGCAGGCCGGAAGGAGCAGCGAGAGAGTTGCGCGTTTCAGTCTTGGAGTTGAATTGGTTCGGAACGGTTCGGTTTTACTTGGATGGGTTGCAGCGAAGAGTGGGAAGAACTTCCAACAGTGATTGTGTGTGGAGTGCAATAAGTTGGAAGCAGAGACGGTATCTACATGGCCGTTTAAGTGATAATTATCAGCTGAGTGCTGTCCAAAGTAGATATGCAAAAGTTTTATTACCAATTGTTCCAAGTTTAAGTGTAAAAAACCTCAACTGAAATGCTCTGAGATTGAATCGTCTCGTGATACTTTTAAGGAAGAAAAACA…
>TCONS_00001127;supercont1.1020[+]:291544-291576,292129-292355
GTGATGATTCAAAGCTGCCCAACGACGTTGAAGTGGCCGTTTAAGTGATAATTATCAGCTGAGTGCTGTCCAAAGTAGATATGCAAAAGTTTTATTACCAATTGTTCCAAGTTTAAGTGTAAAAAACCTCAACTGAAATGCTCTGAGATTGAATCGTCTCGTGATACTTTTAAGGAAGAAAAACATTACGGTGAGTGCATTCTTCGATCAGTTGTATACATGACCTATCTTAAGCTTAATTATATAGTCCCCTTGCGTTT
>TCONS_00001129;supercont1.1020[-]:82920-82834,65958-65732
TTCGTTTGCTCGTTCGGAAAGCTTGTTATACTGTCGTTCTCTCGCGTTCGAGATTTTGTTGTTTTGTTTTTAAAGTTGTTTTTGAAGTTTGTGTGGAAATCACGTCTGGGAATTGAGTATACGGATAATTGATACATTACACAACGAGTGAGAACCTGCGGAAGAAGTATTAGTGAGGAGAAGATTGAAGAATTGTTAAGGTGGAGAACGTGAAAAGGATTGTGGAAACTTAGTGGAAGCTGTTGAGTACGAGAACCATTATCAATCACTTCGGAGAACCCCCTGTGGAATCCACTGAAAAGTGACTACCAGGT
>TCONS_00001134;supercont1.1020[-]:121531-121251
TGGCGGTGGGAAGAAAACTACATCGAGGTGCATCGTGCGGTTGGTCAATCCAATCAGGAAGGCTATAGAACCCGGTGCATCGGGGCAACGACGAGTCTTGACGAATACTGTTGCTGCTGTTGGGAAATCGCTGTTGCTGCCGTTCGGAAATCGCTGTTGCTGGAAAATCGTTGTTGCTGCTGTTGAATATTCGCTGTTGCTGCTGCTGCTGCTGGACCGAAAGAAAAGCCACGGTGTCTTTGTGGAGGAACTTTATTACAAAAAAATAGGTAAGTCTGAAA
>TCONS_00001159;supercont1.1023[+]:244456-244668,256631-256910
GTCCACTCACCAATAATGGGTGGCAGTCTGCTGCTGGTTGCAATGCAATTTCTTGTTCGCCATGCGGCAGTTTGTCTCGAAGCGTTGCCGTGTTTGGATCGTTGGTTTTTGGCGTCGCCGTCGTCGTGCAATTTGGTTGGAGGAAGTCTCGTCTAGTGCTCCGAAGGAGTAGAGGAGAATTTACCCCCCGTCCCGTGCAGTCTCGTCCCGTGGGTTTACCGGTGTAGTTGTCTCCGTTGAAGGTCTGTTTTGATTGCTGTTTGTGCCGAGCTACGTGCCACAAGTGTTAAGCGTTGTTGAGTGTTCAAAGTGGAAGTAGTTGAAACGCATTTCGGAAGACTACCACTGGACAGGGAGGAGCAACTTGAAGGAAAACATACAGAAGCTGATAACAGGACA…
>TCONS_00001161;supercont1.1023[+]:244529-244664,256631-256910
GTCTCGAAGCGTTGCCGTGTTTGGATCGTTGGTTTTTGGCGTCGCCGTCGTCGTGCAATTTGGTTGGAGGAAGTCTCGTCTAGTGCTCCGAAGGAGTAGAGGAGAATTTACCCCCCGTCCCGTGCAGTCTCGTCCCGTTTACCGGTGTAGTTGTCTCCGTTGAAGGTCTGTTTTGATTGCTGTTTGTGCCGAGCTACGTGCCACAAGTGTTAAGCGTTGTTGAGTGTTCAAAGTGGAAGTAGTTGAAACGCATTTCGGAAGACTACCACTGGACAGGGAGGAGCAACTTGAAGGAAAACATACAGAAGCTGATAACAGGACAACGGAGGAAGACACGAACAGAGAGGAAGTGAGATTAGTGCGCGTACGGTTTAGAGCGGAAACTGCACAGCTGAACGG…
>TCONS_00001162;supercont1.1023[+]:244529-244555,256631-256910
GTCTCGAAGCGTTGCCGTGTTTGGATCGTTTACCGGTGTAGTTGTCTCCGTTGAAGGTCTGTTTTGATTGCTGTTTGTGCCGAGCTACGTGCCACAAGTGTTAAGCGTTGTTGAGTGTTCAAAGTGGAAGTAGTTGAAACGCATTTCGGAAGACTACCACTGGACAGGGAGGAGCAACTTGAAGGAAAACATACAGAAGCTGATAACAGGACAACGGAGGAAGACACGAACAGAGAGGAAGTGAGATTAGTGCGCGTACGGTTTAGAGCGGAAACTGCACAGCTGAACGGTCGAGCGTGAAGGTAAG
>TCONS_00001172;supercont1.1024[.]:38187-38489
TGTCAAGTTTAATTATTTTCAAACAAAATACTTTCAATTAGCTGTGGTAATGATACTAAGGTCACTGCATTGAAGGTGGCAACTGCGACAAAAGAATGTAAGGGATGCATTAAACTCGTTACTCGATCATCAGATGAGACAATTCATTCTATCCAAGGCCTTGTCCTTCTAACGCTAAGCTCAAAGTTTCATCCCCTCAATTCCTGAAGATCACTCATAAACATCCTCGTACCAATTGACCATGCGCCTCCACATTCCACTGCCAGTCGTATCGGTGTCTACTTGACCAATCTCATCCGGCCA
>TCONS_00001202;supercont1.1027[+]:64330-66313,154387-154426
CGACGAGTCGCGCATGTTGGTGGTGTCGTTCTTAGTTCGGATGCTGCGCCTGTGTGTGCCCTCTAGCATAAGAATTCCTAAGGACGCGGGGTGTTGATGGATTCACCACCCCACATCATCTCTCATACTTTTGAGGCTGTTAGTTAGTGGTGGATCTTGGATCGGCAGGCGAGAAAACTGTTGCGTTGACTTCGTAATGTTGGTGTAGCGCGCAATTGGACGTTACAAAAAAGTGAGTGGAAAAACGATATTTTTTGTGATGCAATTCAATGTTGGAACGGAGTGTGTCCTTTTCTTATTTTTAAAATGAATAATTTCGTTGCGCGGGTAATGATGATTTTTGTCGTTGATTGTGAGCGAGTGCAAGTGGAAGGGAAGAATGTTTTGAATGGTGAAAAA…
>TCONS_00001205;supercont1.1027[.]:261278-261482
TGTCTCGCAGGAAACCATTTTCAATATGGCACACTTAACATACTTCACACAAAACTACTGCAGATTGATGCTGGTAATAAGTCCAACAAATTGACCCAAGTATACCGTTTTTTCAAAAGTTGGAAGTTTTTGAGTCACATAAAATAAATTACATTTTTTAGCGTGAATAAGAAATGACCGCAGTGTAGAACTAGCCCTCGTGCGT
>TCONS_00001225;supercont1.1029[-]:113005-112716,97507-97500
CCCATCCACTCGCCAAAGCGAACGAGCGAATAGTGCGCCGAAGGGTCAATGAACGAAAGGACGCCCCCACCAACACCAACGCCCGCTCGCAGTGCAGTGCACTTTGAGCTGTGTTCGTGTCCTCCCGCGCAAATCCAGTCTAAACGTCATAATATTCAGGAAAGCTTTCGGACATTGTTGCAATCGGGAGCGGATTTTGTGATTAGTGCAGTAGTTAGTGGTGCCGTGAAATACATAGTGAAAGTTGGATTTCGTCGGTTCTCGAAGTCGATAACGGATCTTCAGAAAAGAGCACGAG
>TCONS_00001232;supercont1.103[+]:206656-206821,206887-207908
CAAGTTGTCACGTTGTTTTGTTAACGGTGTTATCAAATTTTGACGTCTTGCGAGGAATGTGTAATCATTGTGAACCACCACAACATTACAGTTTCAAAGGTTGTAAATCTTTCATAATTAATCAGTTTATTACAGACTGGATGAATAAAGTGGATCCAAGCCCTTCGTTTGTCAACTAGCTGGATAATCGAATACATTCTCTCAATATCTGTCGAACATGAAATGGAAACATGAGAATGTACGCAATTAGACGGTGGCTTAGCTGGAGGAATTTACATTACTACAAGAAGGTTCGTTTGTACAAGGAAGAGTACAAATATGTCAAGGATAGATTCATGAATGGTACGATGCACGAACCTGACGCCCATTCACGATACCAATACCGATTGATGCTATTAC…
>TCONS_00001235;supercont1.103[-]:119099-118964,118897-118827,118731-118462
AAAAGAAAGAGTTACTGTGAAAACCACAACATCATTCTGTCAGTGCTGCATTAATTTCCCTAGTTTCTTTACTTATTTACTATTATTTACATTGAAATCTATTTGAAATAGTGCAATTGAACTCATTTCACCTAAGTGTCACCTTAAGCCTACAAAGTGCATTACCATAACCCTAAATCTATTCACATTGAGAACCTACATGCAAAGGCAAGCAGATCGAAGCTCGCATGACCATTGAAACATTGTTCAGCAGCAAGTATCGCACAACGGGACTAAACGTAAGTCACAAATGACAAACATATATTTCTAAAAACACTAAATCGACATTCATTAGTTAAGGCAAAAACATGTAAACTAACACACATAAAATCAATTACAGGAATATAATAATATCCACTT…
>TCONS_00001246;supercont1.103[.]:4474-4687
TGTTATGATATCAATGGGGTAAAAAAGGCTCAGCTTGCGCAGTCGTATTTCGATCGTGGTGGAATAAAGTTGTTAGTTATCCCAATAAGTGGGAGTGGGGACTAGCGAAGTGATTCGACCAACAAAGAAGTTATACATTGTTTCAAGCTGATTAAGTATCACGAAAAGAACACTAGTGAAAGTGCAGTTAACAAACAAATCATATCATATCCTG
>TCONS_00001252;supercont1.103[.]:597653-597858
AACCTTTTCAAGTTCAAAGTTTTTCAATCCAGCAAAGATAACGCCATACCCGAAGAGGAAAAATATGAGTACCGGTTCGATCGTAATGTTGGATATTACTTTCTTGGTCCATGTTTGAATCACTTGAACCATTCTGATTATCTAGGAACGATTGGACACTACTTCCTTTGAGGACTAAATCGAGATTATCCTTTCTAACCGCCAAC
>TCONS_00001253;supercont1.103[.]:1067793-1068116
GCTCATCGCACTGCTCTTTATTTCGTTGATCTTCGTTACGCGTGGTGGTTTAGGCGCAGTCGTAGATTCAGTCTTCGAGGTTACAGTTTTCACTGATTTTTCTCGATACTCCGGACGAAGCCGGACGCTTGATGTGGTTTGGTGGTTGTTGTTGTGCTGAGGTTTGCTGCTGGGTCGACGAGTGAGTATTTGTGAGTAGCTGTATCAGATGCGGTTTCTCTTTGATGACACCAACAATCACTCTGGAGTAGAGCGACGAAGGTTTGTTTTGTGTTGACACTTTGCTCGGGTTTCTGCACAGCTGATTCTAAAATGGACTTCTTG
>TCONS_00001257;supercont1.103[.]:2520609-2525354
TAAAATTTAGATCATAGTTCTTTTTACATTTGTTTTCTTAGATTTTCTTTCAATATAAATAATTTTATTTTTATAAATATATACTTTTATGTACTATACTCATTTTTATCCGTGTTATTCTTCTTATTTACTTTATTTTCCAAATAAATTCATATGTTCTCTTCTACTTCATTAAACGTTAGAGTGCTGAAAACTGCAGTTATTCACGCCGTAAATTGAGCGTGAAGATGTACAATCAAAATTGATCAACGAAAGCCAGAAAAACTTTAGGGGATTTGGAGCAGTGTGACACCATTGACTAGTTTTAAAAAACGGAGGGTATCAGGAGGTTGGCAGAAGTTAATATGAATCTGTAGAGCGGAAAACATAATTGATAAGTACAGCGGACAATGGAAGGGA…
>TCONS_00001266;supercont1.1030[.]:206105-206642
AAGCTACCTCCCGTATCAACATTCGCCAAGTGGCCCCTTCACCGAAGAAATTTTCGAAAGCTGTCTTGTCTGTACACTGGTTCCGGAAACGACGTTATTTCGTAATCATAAAACATCAGTACGATAAACTACGTCTGCATGGATAAAGAGAAATTAAAATTCTTGAACACTCACATCCCAGAACAAAGTGGTTGAAAATGATATTGCATGGGCTTGATCTCCTGAATACACGTATCAAGCAAAAGATCTGGTGGCCACGAAGCTACTTCCTCGAAGATTAGTTCATCTACAGTAAGTGACAACAGTAAGAAATAAAATGCTATTTTTGCATGCAATGGGAATCTGTTAGTTTGAATTGGCAATGTTATGAAATCAGTGCACACAAAACTTCAGGTTTTG…
>TCONS_00001338;supercont1.1037[.]:92872-93184
TGGTTATTATGAACCACATGTATTTAAATATTAATCCGAAATTATTCTTCGCCTTCCAAAAGCGATGAGCGATCGCTGCTGAACTCCTTCTTCGGAACCACTGAGAAACTCCGCACTAAACTGATCATTTTTCCAACCGATTGGTGGAAACTAATTCCACCTAATCCTATTTGATTGCCGTCTCTAAATCCGTCCGGTTGTTGTTTCGGGATACTCGCCGAGCGCGCCGTTGTACGATGTAATTGAACTAGTGCCACTGCACGATTCATCTCTGCTCTGCCAATTATGCTTGTCTCTTAATTGAATGATGATA
>TCONS_00001339;supercont1.1037[.]:102928-103443
TGTTAATTAGAATGATGGTTTATTGAAGTCCTTATGTACAATATTTACAATCTTTTTGTTTATAATTCAGATCCGGTCCCACTCATTTCAGTGCTTGCTTATAAGTTTCCTGGACCACTTCAATAAATTATCCATTGGATGTATCTTCACAGCGACAATGGCCACCTCCGGACGGATCATAACCGCATCTCGCATTTTACTCTCCAAGGAATCGAATTTCGCATCTTGAATCGGCGCATCCGAACCTTTCTTATCGCTGCGGGACTGTTGCTGTTGACTGGAGGCTGGTGTGATGAACGTTTTGTAAGATTGTCCCTGAAGACGGACCAAAGCCAAACCACGATTCATTGCTATTCTGGATGATGAACTGTATTCGCTAGTGTAAAACTTTGAACTTGT…
>TCONS_00001341;supercont1.1037[.]:128202-128878
CTTGAACCGTAGTAAAGAACAAAGGACAATTCAACATTTTCTCAAGTAAACGAAGTTAATCACTACGCATATAGTTCAATATGAATCGCTCATTAGCATTGGTTCGCTTGCAAGGACCATCGTATAAGGCAATGATCAAATCGACGGCCCACCAGGAGCAGCTTCAAGTTACTTATCAGGCGGTTCCGGATGAATTGGAGAATAAACGAATTGTGGGCATTACGAGCGAATCTAGCTGTACTGGAATCAGCAGTCAAACTTTGTTGAAGTCACATCGAATGGATAATTTGTGGAAGTGGTGCAAAAAGTTATGTTCTAAGTGTTGAGGTGCCCGAAATCAAATGGATTTTTCTGTCAATTGTAAATATTGTAGTACCGTAAGGCGGGGTGACATTGGTC…
>TCONS_00001426;supercont1.104[.]:141025-141366
CTGGACGGGAGGTGGCTTGGACGAGGTGCCCAAGGTCAGTGAGAGGTGCCAAAATGCTGAGAACGAGGCTGAAGGTGCGGATGCTAGCTGATCGGACGACGAGCTAGGAAGTGCTGGAGGAACTCGGAAGTCAGGAGGAGCTCGTAGGACGGCGCGGTTAACCAAAAGGACAATGGTGCAGCTGGCCAGGAGAAGCTCGACTAGGAGGAGTTCGGTAGCTGGAGCTCGGTGCCAGGAGGAGCTTAGTGGACAAGAGACCACCAGATGGCGGTTTGAAGGTTGTGTGATGAGGAGGAGTGTTGGAATGCAGGTACATCACACAACCTGCAGTGGAGATGTCGA
>TCONS_00001436;supercont1.1040[.]:114831-115412
GTGATTTTTGCGTTTCTGTCATCTTTCAGATCAAAACAAAGAAAAAAGAGTTCGAAAACGGCCAAAAAGAAATATTTATTCTGGCATAAATTTAGTAAAAAGTGTCCAGTTCAGTCTTCCGTGGTTTATAATATTATCGAAATACGGCCCGCAACACCCGTCCAGGAAAAAAGCACGAGATATGACGATAATCACCCAAGAACTGATGGGAGCAAGCAGATTGCTAGAAAACTCCAGGAACCGAGTCTCGGAGCACCCAAGAAGCAGGAACCTGAATGTGCCACCACCTACGTGAATGGAATGATCATGAAAGATTCGATAAGCCTACGTGTTAGAATATTATTTAATAATTCACCTCCGTTTTAGTTTCGACGAATTCGACTATCGCTAAATGACACA…
>TCONS_00001493;supercont1.1046[-]:117685-117476,117357-116854
TTTGCGGAGATGTGATGTGCCTTGTTTCGCGTGATGCAAATTTTATATCAACCGGGAAGATGCAATCCTTGAAGTCTAGCATATAAAACTTTAACGTTTTTACAGAAATCATATCAGTTGTGCTTGAATAGTCAATCCGACAACAAAACATCACTTTTCCAAACGTCTGGCTAGCTCTAACCGAGAATCATGATGAAAGTGCTTATTTTGACCATCTTCGCCGTCGTGCTGCTATGTGCCATCGCAGTTCAGGCGAACCCAATCAATCAGGATGAAAGCATCGTAGCTCAGCAGAGCAATGTAGCTTCAGAAGACGGTGCCAATGGTGAGAACAGTTTCCACCACTTCTTCAAGAAGCACTGGCTGTGGCTGCTGGGTTAAACCTAAGATGTACCATAG…
>TCONS_00001498;supercont1.1046[.]:164774-165288
TTACTGATTTGTACAATGTTTTATTGTTTTACTATTGAAATAGATTATCACTATTGAAATAGAAAGAGAGAGAAGGTAGATGGGTCAGTGAATTCTAGCTAACCTTTGAACCTGACGCATGGAAACTACGCCACTGTTTTGAATTACACTTCGAAGGTTTGTTTTCCACTGCCAACATTGAACATTTGGTCTGTTTGATACACCTAACTAGAGCAGTAATCCTAAAGTTCGATCAACCCGAACGAATGAACTCACTTTGCTCAACCCAACAGCCATAACCAGTGCTTCTTGAAGAAGTGGTGGAAGCTGTTCTCCGGTTGGGCACTATCTTCGGCAGCTACGTTATCCTGCTGGACAACAATGCTCTCGTCCTGATTGGCGGGACTCGCTTGAACTGCA…
>TCONS_00001513;supercont1.1047[-]:63032-62910,62854-62688,62631-62457
CAAAAACAAAATCTCCTTGGTGCGACGGCCACAAAATTTTCATCTCCAGTTGCTGCTAGTTTTGTGCGACCAAATCTATGGCATTATTCGCATCATCCGGTACCGGATCCAGGATTGCTGCTGGGTTCGAGATGCTGCCGCTGAACAAGAAAGCAGCTGGAAAATCAACCGGCAAAACATCCAAAGCAGCCGCCACGGAACGATATAAACAACGTTTCCGTCTACAAATCTGCATAGACGACTCGACAGGATAAAATACCGAAATATGGACAGTTCCATTCGCCGCCTAGTCTCCGCAACCAGGGATCATTCGGTTTGCAGCTTCAGGATGGATACTTACACGAAGTGTTTTATTTTGTGCAAGGACGGCGTGAAGCTACTGGACAGACAAACTTCTGA…
>TCONS_00001522;supercont1.1047[-]:201344-201085,199922-199901
AGGGAGAAAACTCACGCGGCGCAACCAAAGGTGAGTGCCAATAACGTGGTGGCGTTGAACGGGTTTAGCCCCACAAATCACCCACCGACGATGATGACTAACCGACTGGATTGAGGTTTTGAGAAGCCCGATCTGCACCACTCTACGATCGGCTTAACTTCCCAGCCAGCAGTCTTGGAAGTGGCTTCGGAAAGAGTGGTTCAAAGTAGCGCGCTCGTCGTCAACGTCGTCGGAAACTCGGATCTTCTACAAATTTGCGGCAGTAAAAGAAACAAAACAGGT
>TCONS_00001662;supercont1.105[.]:1966167-1966400
CGTGGCCTTGCGGTTAGCGGCGTCAGTCGTTTAGGCGTATTGTGTCACGGGGTGTGGGTTCGATTCCCGCTCCGGTCGGTGGAAACTTTTCGTCAGACGAAAAATCCATCACTGGACTACTGGGTGTTCCGTGTTGTCCGTTGCCTAATGTTAGTGATCGTTCAGTCTGTGCAGCCTTTGGCTGAAGACGGTGTAAATTGTCTTTTTATAATGAAAAAACAGCCTATGTTTAAG
>TCONS_00001684;supercont1.1050[.]:7055-7353
TGTTAGTCCATGGGTATTCCGGCGAATCTTGGCAGTCCTCCTCTTTTACCAGAGGGACGGATTTGTAGCGAACGTTGTTGGTGGTATTGTACGACGGCACTATATTCTCCACCGCAGTGGTCTTCTCGGCCAAGAGCCAAATACTCACTGGCGATTTGCGACGACGGAACAATAGAGGCTCACCACGGCGGCCGGCCACACACTTCTTGTGGAGGACGCACGATTGGTAGCGAGTTAACACGGCACTTTGGGAACTTGGACTGACGGGCTGGAGAGACTATTCCACGGTTCAACCGGCA
>TCONS_00001748;supercont1.1054[.]:97112-97728
TTAATTCTTTGACTTCACATAAGCGGTTTGATCACTTAATTTTGTAAAATTTTTATAAGAAATTTTATTCATGGTTATGATAACCCTATGCTAGGAGCTCTTGTCGAGCGATGAATAGATGAACGAGTGCCTACCTCATTGGGTGCAAGATGATGCGATGATTTCACTCGGAAAGCGACGACCATAAATTGCTACAAAACTGTTTGCCAACAATCAACTGCAATTGAGTAGGGGGGGAAGGGGGGGGGGGGGTCGGTCCTCTCGAAAGTGCTGATCAACGAGATAGTTTTGTTCCGCTGTGATGACTTCTTTTCAGTGCCGTCTGCTTCCGCACTTGGTAGGTGGATTAGTCGCCGGCGCTTTAAAGTCCTTGGGTGCATTCTTGACGCTTTCGAGCCG…
>TCONS_00001758;supercont1.1056[+]:244201-244320,246564-246630,261599-261751
GTTTGGTGTTCGACTGAAAACGTGGTGCGGATTCCTTACCTCTTCTAATTTGTTCAAATTCACTTGAAAACAAAGACGAATTGCTTGTGGATTTTTTAAATGAACAGTCCGATAAGTGAGGTGCCTTAACATGATAACTATGAGTTTCAACTTATGAGGAGAGAGAAATAATATGATGGGCAAATATATTGAGAAGTCCAGCATAGATTAACAGCGATCATTTTCATGTAGGTAAAATTTACAAAACACAAATTGAAGGGAATCAACCATTGAATGCTGTAATCCAGAGAATAAACATAATTCTATGAAATTAAAAATAAAAGAAAATTGCAAATATGAA
>TCONS_00001759;supercont1.1056[+]:244201-244320,261599-261751
GTTTGGTGTTCGACTGAAAACGTGGTGCGGATTCCTTACCTCTTCTAATTTGTTCAAATTCACTTGAAAACAAAGACGAATTGCTTGTGGATTTTTTAAATGAACAGTCCGATAAGTGAGATTGAGAAGTCCAGCATAGATTAACAGCGATCATTTTCATGTAGGTAAAATTTACAAAACACAAATTGAAGGGAATCAACCATTGAATGCTGTAATCCAGAGAATAAACATAATTCTATGAAATTAAAAATAAAAGAAAATTGCAAATATGAA
>TCONS_00001760;supercont1.1056[+]:244201-244320,246564-246729,261599-261751
GTTTGGTGTTCGACTGAAAACGTGGTGCGGATTCCTTACCTCTTCTAATTTGTTCAAATTCACTTGAAAACAAAGACGAATTGCTTGTGGATTTTTTAAATGAACAGTCCGATAAGTGAGGTGCCTTAACATGATAACTATGAGTTTCAACTTATGAGGAGAGAGAAATAATATGATGGGCAAATATGTAAGTTCGACCAGTTCTGATTGCGATGATTCCGAAAGTGGTTTTTTCTCTTAGAATGTAAGGGCTCGTGTACATATCACGTGGAACACAGAAAAGGAGATTGAGAAGTCCAGCATAGATTAACAGCGATCATTTTCATGTAGGTAAAATTTACAAAACACAAATTGAAGGGAATCAACCATTGAATGCTGTAATCCAGAGAATAAACATAA…
>TCONS_00001761;supercont1.1056[+]:244201-244327,246564-246630,261599-261751
GTTTGGTGTTCGACTGAAAACGTGGTGCGGATTCCTTACCTCTTCTAATTTGTTCAAATTCACTTGAAAACAAAGACGAATTGCTTGTGGATTTTTTAAATGAACAGTCCGATAAGTGAGGTACATGGTGCCTTAACATGATAACTATGAGTTTCAACTTATGAGGAGAGAGAAATAATATGATGGGCAAATATATTGAGAAGTCCAGCATAGATTAACAGCGATCATTTTCATGTAGGTAAAATTTACAAAACACAAATTGAAGGGAATCAACCATTGAATGCTGTAATCCAGAGAATAAACATAATTCTATGAAATTAAAAATAAAAGAAAATTGCAAATATGAA
>TCONS_00001771;supercont1.1056[.]:226208-226455
GTTTCTTATTTGTGTGAAGTTTATTTATTTTAGTGTCTTTTTTATTATAACAATATCGTACAATATTGTAATTGTGATTTCACTAAAAACATAAAATATTATTAAATGCAATATTTTAAGGCAAGGATTTTCTGGAAGGTTAGACCATAAACTAAAACCCAGCGAATGAAAATTTTAGGTTAAATAAAGTTGTATTATTTGTTTTTGACTTTATATGTGTGAATTTAACTCATCCGGATAGTTCTCCA
>TCONS_00001793;supercont1.1057[-]:33740-33475
ACAACACGCAATATCTTCCCACAGCCGAAGCAAGAGAAACGCCGTGCGTTTCGTATCGAAACATCGATTATATTTTGTCAAATTTTTCACCTTAAACGCACCAGTACGGATTTCGAACGATTCTTTATCACACACGACCACGAAGTACACCGTTTATAGGTAATTTTTCACGTCGGATTTTTGATAAATTCACCCGAATTATAATGCAGCAGCAAACAATGTTCCGCTCTTGCTGCAACTCCCGCAGTGGTAAACGACGTTGTTCG
>TCONS_00001813;supercont1.1059[+]:159799-160590,210442-210460
CTCGGTTGTAGTGGTGCTGTGCTTCGTCTGGATCCATTCATTCGCAATATGGCCGGCTTGGGAGTCGGATGCTGTTGGTAGTTGTCTTCGACCGTCGTCGGTTGTCTGTCGCGATTGTGAGCGAAGAGTGTCCCTATTCTGGTTGGTGGCATTAGAAACCGTCGCGAGTTCATCGGGTGAGGATATACCGGAGAATATCGGTGTCCTATCGCGCGGAGGATTTTTTCGATATGGGATTGCGCAAGTGGGGTGAGGGCGAGTGAAAAAAGATGGGGTAAAGGTGTTGAATTTTGTAGCATCGAAAACAACGGGCGATTTGTGTTGACTAGTGGAAAAGGCTGGAATTTATCAAATCGTGAATTAAAGTTCGATTGGTGGAGCGTGATATTGATTGGCGGT…
>TCONS_00001817;supercont1.1059[.]:104489-104802
GTAAGCATCATGCCGCGAAGTGAGAGAATCACCTTTACACGCTACTGGTAGGATTAATTAGTATTTTTTGTCTGACATAGGAACAACAAATTTGAACAATAGACTCGAGTGTGAGTAGGTTGAGTTCGTACAAGGGAGACTTTTTGTGAGTTTTCGATTAGGTTCTTATGTTGTATTTTCGACTCTTGAGAACAAACAAATAGATCTAGTTTGTTGGTAGATAACAAAGAAGATTTTTATATGATAAATAAACAAAGTATTTTATGTCCTAGTACAATTGATACTAAAATTCTAAGAGAATACGTTGACGTGCA
>TCONS_00001819;supercont1.1059[.]:259474-259729
GGTTCGTATCGCGATGAGGAATCGAATGGCCCGAGACGAAATTCGGGCATGGATTGGAATCCCCTGGGTTTGTTCAACGAATGGGCAAAAATTTGAATGAAGCCGGAATTGGGGCAACAATTCTCAAATTGGGCCAGCACAGATCTAAAGTGATGTTGGAAACGATAATAGAAAAACCTTCAATAAACAAATATAATGTTGTTGGTATTAGTTTCGTGATGGCTTTATCATGCTATTAAAGAACTTTGGTTGAAAC
>TCONS_00001918;supercont1.106[-]:2488724-2488605,2488529-2488282
TAGATCATCGGGCCATTTTTTCTGAGTCGCATCATTGTTAGCAATGCGGGTCAAATTGGTACGTGGTACTGGAAGAGCTGGTGCTGGTCAAAATGGTTTTCCCGTTTTTGAAATTTAAACAAACGTTGCCTTTAACTTTATGTGCCGAAGGATTTTCGAGAACATCGAGTCGAAACATACACAGACACACACCTAAACCAGACTATCTTGTTACCTGATTTTTGTTGGAGAGCAGGTAGGGTAACTCAGTGTAATACGCCCCACCGGGGCAATACGCCCCTCTGAAGTTTCACGGGATTGAGGTTTCTTTTACACGTAAATGTGATTACATTTCTTAATTATTCGCGAATAAATGATGTTGCGCATAT
>TCONS_00001923;supercont1.106[.]:834340-834601
CGTAATTTTCCTTTTCGTGCTCTGGCTTGTGAAATTCTAGGGTACCTGATGGTGCATATTACTTGCAGCGTGCGTATCGACGCCATACTACAGGTCATTTACCTGAATGTCATTAAGTGCCTCCGAAAACAGAATTATATTGATCAATTATGTCGCTACTGCTCAGCCAAGCCGTTCGATCAAGTCGTCTGAGTTCTAATGATCAACTCGTTCTTGCTGCCTGTGTTTATTCCTAATACTGTTCACATTAATACAGATGCTT
>TCONS_00001928;supercont1.106[.]:1997408-1997632
CCGATCCTTGAGCAAATCCCCGGATACATGCCTGAAAGAAATCCACAGAGTAATTCCTGGTGGTAGTTCTGTTGGACACATCGGAGGAACTTCAGTAGAATTCCTGGAAGAGCACTTAAGCACCAATTGGAGATATCTGTGACAGACTTCGTTGTGGACTCTTCAAATATCTTCCCGTACACATTTTTGATGGAATCCTTGTACGAACTCCTAAATGATTCCCTG
>TCONS_00001929;supercont1.106[.]:2040183-2040397
CCCGTTTTATGGTACCTCTAAAAATGCTCGTAGATAGTCGCAACTACTTAAAAGTTTATGAAAGAAGCGGCAATCAATACATTTCGAACGATCCAAACTTTGTAGATTGCTACTATGATGCAAGCAAGTAGTAAACTTTCGTCGTTTAACGGAAGAATCAGAGCCTAATTGAATTTCAACGTAGCGTTTATACTTCGATATTGTTACAAGCGTCG
>TCONS_00001930;supercont1.1060[-]:159578-158738,11366-11270
GGATGAGGCGCATTGAGCTTTTTTCAGCCCACCACGCTGAACGAGTCGCGGCTTCGCGCACGATTCAGTTCCACTTCGGACAGCAACCTGTTAACAAGTAACCCCCTTTACGTCTTAAGTCGACTTTGGCCAAATCGCTCCGTCACCGTGTGCGCAAACGAGCTTTGGAACCGCGCGTCAAATCCGTACTGCAGCAGTTAGAAGAAATCTTTACAGAAATCCGTTCCGAAGTATTCTGTGTGCACGATTCACTTGGAATTGTGCAGTGAAGTGTCTCGTGAATAGTGATTGTTCAAAAGCTTGACAAAACACCCCAGTCAAACTACAATTTACCGAATTTTGATCGGATAATCCAAATTCTTCCCGAAATCTCCGTTGGTTTGTGCAATTGGAAGAAAT…
>TCONS_00001952;supercont1.1061[.]:48499-48716
ACCAAATGCAACCCTAATGGGAAAACCACTGCAACTTTTTGTACACACAAACACACTTCGCTTTCACTGTTTGCTCCTTGAGGGCGTTAGTTGTTCGACGTGCGGTCGCCAAATACGAACTGCTAGCTCGGTGCGGTGGCCGAATCCGTAAACTCACAACATCGCTATGTGTGTATTGCTACCTATATGGGTATAGATGTCGTACATGTGCACATCTG
>TCONS_00001960;supercont1.1064[+]:294497-294852,296266-296291
TCTGCGCATGTCTGACAAGACGATCTGCCTTAACGTGGCTAGAGAAGTGAAATCTATTAAAGTGTTTTTGGACTGATATCATTATATAGAATATATGCGGTCATCACCGGTTAGTGCGACAGAGAAATGGTGTAGCTTATCATGCCGTCCTTCTTCGATTCGATGTGTTTTTCACAAATCCGTCTTTGCGAGTATGTGGATTTCTCTGAAAGTGGGCAAAGGAGTTGCGTGATGTTTCAGTTTTGAAAATGTTTTCATTTTAATCGTATTTTTCAAAATATGTTTACGTTGGTAGATATCCTGACAATGGAGTGATTGATTTTTGGAATGTGTAGTGATGGATATCAATCAGAACAGTGTACTGTGTAAGACACTATCATCC
>TCONS_00001961;supercont1.1064[-]:10103-10012,9321-9132
GCAACCGGCGATCGCTCTCAGTTTCATTCTGTTCAGCGATCGCGCTGGTCGTACTTTTTGCATGCTGGGTCTACCGACTGCTAGAGTTTCGGCGATAAAGACCATTTGAGAAAAGACGGTCATTTAGATTGTACACTTTGATGCAGTGTTGATAATCGAAGAAAATTTTGAAAACAGAAAGTTAGTTTTGAAAAACCTGAAAACGTGAGTAAACTGTTCGTCGTTCAGTGCTTTGGAAGAATCAGTTGGGTAATGAAACAGCGGATATAAAAGCTACAGCAG
>TCONS_00001979;supercont1.1064[.]:91199-91575
CATGTATATGCTGATATAATGTTTATGTTCTGCTTCGTATTGAAAATAAATAGCGGTGAATTTCTACAATAAGAACATGAATAACGACAATTATTTCACTTTGATCACACATTTAACAAATGAAAATTTTGCTATGCACACAATTTCTTCACATTTTGCTAGTAGGTTTCCAAACCGTGGTTATGCTTCTAAGATCGTCGATCTTCAAATACATCACTAGAATCACTGATTTTGCCTACTACCTAATTTGAAATATATCATCAATACATATTTCCAGGTGGGTCTAAACCGACGGCTATATTGTTCGATTCAAACAGAATGGGATCCGCGTTGATACAGTGTTGACTTGGCCAGCACAAAACCTACTAGCCCTTCGC
>TCONS_00001980;supercont1.1064[.]:91776-92130
TCCATTTGAAATTTTACTTACATTTCGGTGCTACGGTTATAAAGTTCAACCACTCGAATCAATTTTTGTATTTGTGTAGTTTTCAATTGCAATTACTTTTATTTGAACTCGTAGAAACCGGAAGGATATGCTGATTCACAAGTTTTGCTGATCCATGTCTTTAGTTACCACCGCGTGCAAAACCCCATCTGAAGCCAAGGAAATGGTAGCACTGAATGTGAACCACTAACGGAAGGAATGGCACTGAATAAAATTTGAACTAGTATGTTATTCCACATTGCACACTTCTTTTATAGCTTCACTATAGTGTGCACGTTGTGCTAATGCTCAAAACAAATAAAGTTCGTGCTTCACA
>TCONS_00002038;supercont1.1068[.]:235244-236872
TGATTTTGTTTTTCTAAATAGCTTTTTAATTAAAACCTTCTCTATCAACTAGGGTTCGCTTAAACGTATAAATGAGATATAAAACATTTGTTTATACATAGATCGGTATGATTTGTATTGATTCGATTCATAGTGTATAATGGTGTTGCTTGTGATAATATTGATTGCTTCCGTATATTTCTATTCGAGGTTCTATTCGACATTCGCAGCGTGTTGGAGTTTCTAGTGTAGATGTATTTGTATACGTATAGAGAGACATAAAAAAAGTGATGAGTGCTAGTATAGGATTCCTCATATTCAATAATGGAAATCGCTAACATTAAAAGTATGTGAAGTGCACGGAACTCTACTTATCGGATATTGGCGCGAAACGGAAATGATAGCACTCGAAAGAGGAGG…
>TCONS_00002108;supercont1.107[+]:2088556-2088660,2088764-2089225
ACCATCTTTGTTTATTTTAACGTGCCCGTTTTGTCGCGATGAAATTTCGTCAATTGTAATCTATAAATAATCATCATGCTCCTGAGTAATTCGGGAAACAGAAAGGCGCTACCGAAACAGGATAAGCTGCAGCATTTCAACGATACCATTCTGAGAAGTCAGCAATACAGGTCGAAAATGTATTCACTGTGCAGTGAGTGCAGCCAGGCAGTGCAACAACTAAGGATCTGATAGAAACAAAAAACGGAAGGAACATCCGGGTCTGAGAACTTGACGGTGGCGGAGGAGATTACGACTCCTCGGACGGGGAGAACGATCCGGAAGTGATTAAACCAGGGTCAACGAGATAGCAGAGTTGAACTCAGAGCACCTGACGACAGCGGCGATTGTAATGGTTCC…
>TCONS_00002109;supercont1.107[+]:2091086-2091420,2091485-2091687
CAAAAAGGTTATAGTGACGTCTTCCTTCACATACATTCAGAATATTACAATTCATATCCAAATTATGTGTATCCATTGGATTTCATGTAGGAAGTACATAACAATCATTAAAATACTTGATTATATTCAATGACCAATACTGTAAATTGTGTATGAACCAAATTCATGTATGTTATCCGATAACAATCATGTGATTTGCAGATATGAATATTTTCTGTTTTAAAGCAGTGTTTTCAAAATGGCGTATTCGTTCGATGTACTTTTAGCAGATTTAGGATCAATTACACCTGTTTCAGTGATTGTACGGTAAAATCAATGTTAAATGGCAACGAAACAGAGTAAGGAACAGGTCCTAAGGAAAACTCAGATTATTCGCAAGTCGCATTTGAAGGAACAAGG…
>TCONS_00002190;supercont1.107[.]:647055-647669
CTTGCAGTTAATTCATTTTTTTTTATATTTTTGAAAGGAACTATTAATTTATATTACTTTACATTAATCTTGAGAAATTATTACAAATTTGTTTAAAAAGACAACAGCATATTTATAGGCATGTTTGGTAACACTGTATTTTTCTGTTCCCTCAGCTGCTTCTGCCACCCAGAAACCGAGCGCTGCAATGTTTTTTTATTGCCTTCCCATTTACGTGGGATACATTACAATTATTTTCACTGCCGTTTTTCGCTTCCCTGCTTGTACAGTGCTAGCGCAAACCAATAATAAAATCTGCCGAACATAATTTGGAAATCTCTCACCATAATAAAGCCTTCCAGTCATCCGCATAACGCTGATACTTCTCTGCAACCAACTGCTTCGTTACTCAATGACGCC…
>TCONS_00002193;supercont1.107[.]:883767-884081
GTCAATGTTCGAGAAGTAAAAATCCAAGAGGTTTGTTGAACTGTCAGCAAAACATAACCAACTTTTTATTAATTTTTCATCAGCTTTGGTCCACTGTGCGAATGGGTGGCTGCGGCGAGGGGAGATTCGGCGAAAAATTCTCAATTCATTTCACTGCCCACGCAATTCGCAGCGCCGCCGCCACCGAAGGTTCCTTCGCTGCTATAATGTTATAATGTGATTTAATTTTAAAAACACTGGAGTTATATATCACTTCATGTTTTGCTCCGCTCGTTCTCCTCCGCGTGTCGTAATGTTACTTGGGTGTCCATTAGC
>TCONS_00002209;supercont1.1070[+]:152236-152494,152994-153201
GCATGACGTATCAGTCTGACAGTCGGGCGGAGACAAAAAAAAATCAGAAAAAAGTCGCACCAGTTTGCAAAGTTAGTGAAGAGTGAATTTTCGCTTATCAATAAAAATTGTTCCGTTTCGATTTGCAAAACTGTGTTCGTTCTATTCGCGACGCGTTCCAAACTGCAGTTGATTGCGTTATATAACCGGGGGAAGCGCCTCTCGAGTGATGTGGAACAATTCAATCTCTGAAGTCATATTCTAGCAGCGCAGCCAAAAGGCCGCCCCCCGCTATCGTATGAAGTGAAGTGAAGTGCAAGTATTACACAGTGTTCATGTGCATGAGAGCTGAGCTCTGAGTGATTACGATTGGATAAATAGGGAACGGAACTATTTACGGGCTGATCATTACTGGAAGCG…
>TCONS_00002215;supercont1.1070[-]:145182-144567,119463-119142,112788-112217
CGAGTGCCGAACCGTTCGGTTGTATTTGCGGCTGTGTTCTCGCGGTTTTTCATCCGCGTCGTGTGGGTTGATTAGTGGCCTCTGCTGTCTTTTTTGCCTTTGCTGGTGGCTGCATTTTGCACCTCCCCTCTGTCAAGTTCAAGAGTCAGTGAGTGTTTTATGTATCTGCGAGGAACTCCCAGCCAAAAAGGGAAAACTATTTCGAAAGAAGGAAAACCTACGCTATTTCGGGGCTTGTTTGGTGTCAGGTGCCAGCGGAGGAAGCGATTTGTGCAAAGCAATTAGGTATTGTGCAGAGTTTTTGTTGAGAAAAGTGCAGCCAAGTGGGATAGAAAAAAGTGTATATAAAACCCCTCTGTGAAGTGCCGCGATGCAAAGAAGAAAGCAAAAATAACCAAA…
>TCONS_00002216;supercont1.1070[-]:145182-144567,119463-119184,112788-112217
CGAGTGCCGAACCGTTCGGTTGTATTTGCGGCTGTGTTCTCGCGGTTTTTCATCCGCGTCGTGTGGGTTGATTAGTGGCCTCTGCTGTCTTTTTTGCCTTTGCTGGTGGCTGCATTTTGCACCTCCCCTCTGTCAAGTTCAAGAGTCAGTGAGTGTTTTATGTATCTGCGAGGAACTCCCAGCCAAAAAGGGAAAACTATTTCGAAAGAAGGAAAACCTACGCTATTTCGGGGCTTGTTTGGTGTCAGGTGCCAGCGGAGGAAGCGATTTGTGCAAAGCAATTAGGTATTGTGCAGAGTTTTTGTTGAGAAAAGTGCAGCCAAGTGGGATAGAAAAAAGTGTATATAAAACCCCTCTGTGAAGTGCCGCGATGCAAAGAAGAAAGCAAAAATAACCAAA…
>TCONS_00002218;supercont1.1070[-]:145182-144567,119463-119142,112735-112217
CGAGTGCCGAACCGTTCGGTTGTATTTGCGGCTGTGTTCTCGCGGTTTTTCATCCGCGTCGTGTGGGTTGATTAGTGGCCTCTGCTGTCTTTTTTGCCTTTGCTGGTGGCTGCATTTTGCACCTCCCCTCTGTCAAGTTCAAGAGTCAGTGAGTGTTTTATGTATCTGCGAGGAACTCCCAGCCAAAAAGGGAAAACTATTTCGAAAGAAGGAAAACCTACGCTATTTCGGGGCTTGTTTGGTGTCAGGTGCCAGCGGAGGAAGCGATTTGTGCAAAGCAATTAGGTATTGTGCAGAGTTTTTGTTGAGAAAAGTGCAGCCAAGTGGGATAGAAAAAAGTGTATATAAAACCCCTCTGTGAAGTGCCGCGATGCAAAGAAGAAAGCAAAAATAACCAAA…
>TCONS_00002226;supercont1.1070[.]:214685-214976
TTTGCCACCAGGCGGCGCTAGTGAGCATGAAATTTTAGTTTTGCGGATACTGCAGGATTTTGACTTTTTAGATAGGCACCTTCGGCAAAGTTGTTCAGAAGCTCAGGGACTATCATTATTTTACAAAATCTTGAACTTTAAAGATTGAACAAAGAAAGAATTTGAGCTACTGAACAACTCTACCGAAGACGCCATCTTTCCAAGTGATCAGGCTTCTGAGTTGTTTGCGAAACAAATGTTTTATGCTCACTAGCGCCGCCTGGTGGCAAAATTTTGAATCAACTTGCTCAAA
>TCONS_00002227;supercont1.1070[.]:215028-216238
TAAGTGGTCAGGATCCTGAGATATGTGCAACAAAAGTTTCGTGCTTACTAGCGCCGCCTAGTGGCAAAATCCCGAATTTCTTGGCTAAAATAGTGATAGCCCTTGAGGTACTGAACAATTTTGCCGAAGACGTCATCTTTCTAAGTGGTGAGGCTCCTGGGATATTCGCAAAACCAAGGGTGTTGTACAAAGTACAACGCGCGACTACAAAATTACAAAACTTCGACGTCCGAAAGGTTAAAAAAGTTGAGGTTGAATACTTAAAGATTTGTCTAATGAAATTCATGTTGATCGACATTCACCTTTTTATAGAGGTCTTCGCTATACGATCTGTACTGCCCATTTTCACATAACTGCCCCATGAATATATGAAATCCCAATGAACATGCGGAAATTATG…
>TCONS_00002262;supercont1.1075[.]:233117-233485
TAGCGCACTTCGAACGGTTTGACAAGTGTTTTGTTTTGTTAAATTTAACATAACTTAAAAAATGAAGAACTAGCTTCATGGTATCTACATCGAAGTTATTGGTTTTACCGAGTCTAGAAATTTGCCCAAGATTGTTTAAATTAGTTATTTAGTTAAAAGAGTGTTATACCCATAAAAAAACTTTGACAAGAGGTATGATCAGCTTGAAGGATTTCCAGGGGCATTTTTGGTGGAGTTAGAGTCAGAAACTCAGAATTAGTATTAAGAAAAATCCTTTAAGAATCATAATAGAAAAATCTTCAAATGTGGTAAAAATGCGATATACAAATCCCCGATAATGACAATAATAATAAAAATAGCCTATCCAAT
>TCONS_00002289;supercont1.108[+]:1546268-1546470,1546529-1546631,1546704-1546939
CTAACGTAACAGTTACCGGTCCTCTGGTGATTTTCACTGTGATGAACCCATCGATTCTACGAGGAATTTGCGTACTTGGAGTTCATTCCGAGCGTGTTCATTCCTCGATTCATTTTATTTTTCGATAAATAGTAAAGATGGCGTGAGTTGGAAATCAACGTAAAGATTTAGGAGACTTGTTATCAATTTGATCAAATTCTAAGATCATCGAACCATTTTTCGGACAGCATTATTGTTAGCAATGCAGATCACATTGGTACATGATTCTGGAAGAGCTGGTGGCTATCCCGTTGGTGAAGTTCAAGCAAAAGTGGCCTGGAACTGTCTGACGAAAGATTCGAGGATAACGAGCCGAAAACCCACATCAAATCCAGGCAATCTAGTACAGGACCAAATTTA…
>TCONS_00002302;supercont1.108[+]:2226682-2227264,2249924-2249984
GAAAAACTCGACGTCGACTCGCCGCGGTTTGCTGCGCTGAATTGCTGAATATCCGAGCGACACCACTCCCCTTCGTACGTGTTTTGATTGCGCTCTCTTTGGCAAAGCGGCAGTGAAATGTTTTCGCGTTTTCTCCGTCGACTGAATTCACTTTTAAACGCATAAATCCCGTTCAAAACGCGGTCAAACCAGTGCCAATCGGTAGCTTACGGATTTCGGCGCGTCGGTACGGTTTCGGTTCCGTGCGGAATGTGTTATCTAGTGGCCGGGGGTGATTTTTCCTTATCCGGGCCAAAGATCATCTCGTCGCAAGCTTGAAGCACGGAAAAGGCGAAGCAGAGAAAAAATCGTGCTGGCAGGCAGCAGCAGCATCAGCATCATCGTAATCATCAAGCGGCC…
>TCONS_00002309;supercont1.108[+]:2333335-2333758,2333837-2333915
GAAAAAAAAGATAATTAAGCGAAAGCGTGTGGGTAATTTTATGAACACCACGTCGTTCACTGAAATAAATCGAACCGAATATTTTATTAGAAATTCCATATCCATTCAACTGTATCTATGTTGCATAAAATTCATATGGATTCATATCCGTGTCATCTGTCAAACATTTCTGATTCAACAGTGGCTTAGTGAATATTATCGTCACTGGCTAACATTGTTGTTATATGCATTGAACATATAACCGGTACATGTTTCGTACATAGTTTCGACGGATTCAATGGCATTGCGATTGGCATATGCGTATTCTTCATATCACCAGTATGATTTTATTCAGTCGTCGCAACAGATGGAGAATAGCTTACGAACAGGCAAGGTTACTGAAGAATCAGGAAGTTCTCT…
>TCONS_00002394;supercont1.108[.]:1986384-1987143
CAAGCCACCGCGGGTGTCCAATTTGATCATTGCCTCCTCCGCGACTTTCTGCTCGGGCCGTGGAGAGAAGTTGGGAGTCTTTTTTGTGTTGTTGTGGGGGATAGCTACCGAATCAACCTTTTGTGTACACCTTTTCCCTCGGTCTTCGGCTGACTGGTCGTGGAGTGGAGTTTAGCCATAGCCTGCTGGATTGAAGTGAAGTTGTGCAAAATTTTGTGCTCGTTCAGTTCAACTTGCAACTTTGTGTGCGATTGTCGTTGCCGTAGTCTTCGTCGGTCGTTGTCTTGTAGTCTCGCGATCGCTTTCTCGGAGTTACTCGGATTACGGACAGAGCGGAGTTTTTTTTTTTTCGGGGACATTGTCTTGTCGAAGATTTTCAGATTGTGAGAAAAGGTTCCA…
>TCONS_00002395;supercont1.108[.]:2250057-2250309
CGGACGCAGACGCGTTACTATGGCCTCACCGTAAATCGTCCTCTGGGTGCTTCTTCTGTCTATGCGGGACCCAGCTCAGGAGCACATCACATCTGAGCGAGCGAGGCCAGATAAGCGAAACGCAACAATATACCGATAGCTAGGTGCCCATCATCAGTGTTTGCCAGGGGGCCGACATGATGGTCATATTTTGTTGCCTCTTATCGAACGCAAGCAGCGCTCACCAATACTATAACGCTATAAGCAATGCCGC
>TCONS_00002398;supercont1.108[.]:2353163-2354398
TACATTTTGCAAGCACAAAAACTCTTGATTCATTATTATTTCTATATTTTTCAGCCATATCAGTGTTCTTTTTTATCCACGGTACAGGGCCCTATTTTATAAGTCGAGTCGACCAAAAACTACTCGACTGGAGTCGTTGTCGACCAAAAATTTTGCTCGACTTGCCTCTGTCACTCGAGCTTATCGACAGTTGTCACTCTATGTGACTGGATTACTATGGGAGTCGACGGGTGACATCTGAAATATGCATGCTTGCTTTGATCGACAATGAATACAGACGAGTCACATGAATCTGTTCGATTTACAAAATAGGCCCCACAATCTATCTCCTCATTTTCTTCCAGTTGTGTCGACTCTAAATACTAACCTACGCTCTCACACATCGCATCACTAGAAATA…
>TCONS_00002422;supercont1.1082[.]:79942-80288
ATATTTACTATAGATTTAACGACCTATTAATATAAAAGACTAACATTTTCTTTTTTTAAATTTATTTTTATTTTTAGATTTACCCGAAGAACTCGAACGAGCTCTGCGGATCATTCCACTGTGCTGAAAGCATCTAAACAGTACCAGGAACGCCTTCAGGCTATGTGAACTACAATGTGATTACTCGGGATTATCTCCTACGTTAGGCGACTCAGGAATTATATTTCATCATTTATCGCTGTTTGATGCAATAAAAATGTGATACATAATTTAAATTTTATGTTTTTTTTTGTTCGAACCATATTTTATCTTGTAACCATCGAATTCTTTTCACTGGTTGATTAAAT
>TCONS_00002437;supercont1.1084[-]:234631-234582,234504-233290
TGTGTAGCGTTTGCGTTCGAGTGAGGACGCACCCTATAGCTGCCAGTCCGTGCCACCGTGGTCGCTTTGGTTCAGTTTAATTTCTGACATCCGTTTCGGGGCGTTCCGGGCCGAGGTGATTCCGGAAGACGGAAAAGAATCGTTTGGGGATTGATGGGGTATGAGGGGAAGCTCTTTTAGAGTTTCTAGTTAGTTTGAAGCTGTTGTGTTTTTGTTGGCGTTGCAAGGAGAGGTCTTTGATCGGAGAAGAGGAAGTCAAAGCAAGCGGCGACCGCGGGATAAGGGAGTTAAACAAGTAACCCATTCTACGAGGGCCATGGAAGAAAAGTGAAGAGACCCCCTAAAAATAAGGCAAAGCAGGCAGTGAAAGATTGTGTGATAGTCGATTTGGTGGGCACA…
>TCONS_00002441;supercont1.1084[.]:236488-236727
CACGCTACGGCTCTGGATGAAGATGAGAATGCTTTAAACGTATAAAAATATTAATGCCGTTTTGTTTGATTTCGTATTTTCAAATTTATTGTAATTAATACCTTCGTATTAAGTTTCTAGAACATCATTACTGATTGCACTGCTTGTTCATGTTATTTTTTTGTTTTAAATTCTTTTAAATGTGTTTCCAACCGTATGTGTAGAGATGTTCAGTAGAAGTCAGTTGCTCACTTACACGAC
>TCONS_00002457;supercont1.1085[-]:21395-21330,21231-20973
CAGGAAAATGCTGTTTTCTGATCCAAGTGAAAAAAAATCCCGCGAGTGCTGCTGCAAATCACGGCGAGCATGTGAACTACGGAACGGTCGGTGATGTATACCACGATATGTGCTGCACCTCTCACTTCTTCAGAATTGGCGATTCTAGATGGGAAGTAGTCAACCGAAACATCCAAAATCTGGTACCGGCATCTCAAAATGTATAATGTAGGAGAAAATAATTAAGTGTAGTTTTCGGCAAGATGTCTGTGGATTTAGTTTGAATGCGATGTGGTAATAAACTAAATTGAAAATAAATTTGATTTTGTGCTCATTTCTAACAAAA
>TCONS_00002483;supercont1.1086[-]:98433-98418,98135-97802
CGGACGCGTAAAACCGCGTGGTGTAAATTTATTACATTAAGGTTTGGCCTTGATCGGCAGAATCTGTGAAGGGAAGTGAAGTTCAAGAAGAGATCTTCCCATTGGTGATGGTTGTGTCTTACCTGGGCTTCAATCGGATTCGGATCGGTTCCCAGAAACAGTGAGGTGGGAGGGATTGCGGCAGTTTTGTTGCGTGGCCGGAGGAAGTGCCGAAAACAGTCGAAAAAGTGATTTCAATGCCGGTGTGGAATGTGTGCTTCGATGGTGAAGTGAATAATTATCGTTAAATTGCTGATTTGAGAAGAAGTGGAATTGCTGGAAGATTTGTGGGACAAACATTTATATAGGTA
>TCONS_00002510;supercont1.1089[.]:59708-60132
CACCTGACCGGTTTTCACTTTCCTATCGTCACTCTTCTACACATAAACAACAACAAACTGCCGCAGACTGAACTGCGAACTGATGTGCGAACGATCACCGAACGATCAACACTAATACCACTTCACACGACACACTACAGACAGCATCCCCCTTTGCATCAAAACAAGACTCCGAGAGATCCCCCAGTTGGACTCTTCCAGAATGCACTTCGTTTCCGACCTAATGTCCGATAATTATTCACTTCAAATAAGACTTTGTCACATTAATTCCAACTTATCTCCTAACTAACGACCGAATAACTCAAAAACAACCCGGAGGCCTTTACGGCGATAAACCGCAATATTCGCTCGAAGTCACGCTACACGTACCAAAGCAAACCAAAGAACACGTTCGTATGC…
>TCONS_00002542;supercont1.109[+]:961461-962376
TAGGTAATACTCTCTCTGATCAACTCTCACTCGCTTATGTGCCTGCAGCCAGCGTTCGGCCGATCGATCTTCTGTGTGGTATTGTAGGCAAGTGGAAGGTAAATAGAGCCACAACAACGGTATTATATTGTAGAGAAATTAGTATTAAAATAGATCCGTCGCGGTGATAACACCTCTGTGTTCTTTCTCGTACCATAATAAATTGTAATTAGTGTTCGCGAATATAGGTGTTGTTTTGATAAAAACGCGAGTTCTGAATTTGTGTCCGAAAGATTTACCGCGACGGGCGCGAACATTTTGGTCCTTCGAGCCGGATGAATTCCGGATTCGGACACTTTTTTGCGTTATTCGGAGTAGTGTGGTGAGGACATGTTAGACGTCCTTTGTGAGAGCTGTGTG…
>TCONS_00002544;supercont1.109[+]:961518-961821,962057-962254
GGCCGATCGATCTTCTGTGTGGTATTGTAGGCAAGTGGAAGGTAAATAGAGCCACAACAACGGTATTATATTGTAGAGAAATTAGTATTAAAATAGATCCGTCGCGGTGATAACACCTCTGTGTTCTTTCTCGTACCATAATAAATTGTAATTAGTGTTCGCGAATATAGGTGTTGTTTTGATAAAAACGCGAGTTCTGAATTTGTGTCCGAAAGATTTACCGCGACGGGCGCGAACATTTTGGTCCTTCGAGCCGGATGAATTCCGGATTCGGACACTTTTTTGCGTTATTCGGAGTAGTGTGTTCGGCGCCATCGCGTAGAGTTCCTCTGTGAGACAACAGCAGCTTCGGACATTTTATGCAACGAGCCATCTAGATTTGAAGCCCCAACGCGACGA…
>TCONS_00002567;supercont1.109[+]:1455887-1456026,1456092-1456165,1456222-1456284
GGCGAAATTGAACAACATTGGTTGAAGCAATTCGATACGCAAAATTATTGAAAGCATTTGTGAAAAGTAAATTATAGTGAATTCGAAACTAGATTATCGTGTTGAGCTTAATTGAACTCCTCTAGTTCTTCACCCCTTAGCCACCCCATATACGCTCTCATTGAGTGCACAGCAAATTGTAACTTTAGCATATTTCCTATTGAGGCACTGAAATCTTTGAAGCTGTAGAAAGCAGCTATCAAAAATCGGTGTTTATATGTTGCCCTAGTCAGCCGGA
>TCONS_00002677;supercont1.109[.]:307068-307686
CTTTATTTTTCTTCTCATGCGAGCAATTTAAATAAATAATTTATTTACACACTTTTATATGAGTCCGCTTCATACTGTACCATTATATTTTCTACTGCTGTACACTTATACAACATTCACTATCCATCGGTTGATTAGTGATTAATCTGGAACATCGGAGGCTTCCGTGTAATCCTCTTTTCTTTCGCCGGCATCCCAACGGATGCCGCACTTCGCCGCTCGAAAACATCTACTACTGGACGCCACCTGCCGAGCATGTGGTCGGTATTGAAACATACGGGACATTACGGGAAAATCCTAGTGGTGCTTCTGGATCGACATTCACCAGGAGGAAGGTATGAAGGCGAGCCGTCACATTCGACACAGGAGGAATTTCAGGAATCATCCGCTTGTGACTTC…
>TCONS_00002684;supercont1.109[.]:1212758-1213453
TTTTGAACGGTCTTGGTTTGCTTTGGATTTTGATGGTCGTGTAGAAAGATGTAAATGTAGAGGCGGTAAATGTTTGCTCCAGTACTTTTCTCATCACTGATCATGAGTTGTTCATCATGTTTTTGGATTCTTATTTCTACCTGTACAAGGTCTGGTTCTCACGATTTGCGCTCTTGAAAATCAATGATTCATTTTCTTCTTGGCTTTACATCTTCACTTCTCAGCTCAGTGTCTAATGAGCACTTCAAAAGTTGTTAACTGAGAGCTTTCTTTGTCAAAAGTGTCATTTTAGCATTCGTATATCGTGTGACAGATACGATGATACTTTATGCTAAGGGAAGTCAAGGAAATTTCCTTTACGAAAAGATGATTCAGCATGGCTTTGCTTTGTAGCCTTTG…
>TCONS_00002685;supercont1.109[.]:1228686-1229185
ATGTATTCCAATAGTTTTATTGAGCATATTATTCATCATGAGATCTTTTTGCATATCTGGATAAAACTGGCAGCTTTTTTTCATGCAGCTTTTGGAGCAATCGGAACGGGTATCTCGCTAGAACCGAGAGGAACTAGGTTTTCAAACACAGAACCGTCGTTGTTGGCGATGCCACATTTACCCAAATGTGGTAGATGGCTTGGTTTCGATGATAGCGATGATTTTAGTTGTTTGTCGTTGATAAATTTTGCAAGATGGAACACGCGTAGCAACAATTTCAGGAACTTGGAAAGCAAATGATCGAATGCCAATTAAAGCTGCAACACAATTTTTGTTTGAAATATGGGTTTTGGTTATCAAATTGTCTTTTACTCACCTGTATGACCGCGTTGACGAAGT…
>TCONS_00002687;supercont1.109[.]:1277645-1277846
TCTCATCATTGTGCATCGACCACCTTCTTAACGGTCGCTTCAAAAATATGGCAGGTGGCCAATCCACCACCTGCAGCGCTCGCATCGTTTTTGTTCGCGTTTGACGTTTACACACTACCGCCATCTGTTGGCCAGTCGGCCAAACACACTGATTTTAGCATTGGGCGCACATGTCCTCGTGACTATGATTTCAATCGAGATT
>TCONS_00002692;supercont1.109[.]:2315554-2315856
CAATTATTCAGTCGTTCTAGTCACTCACAGTAGTCTCATAGCTCATCACCGCCCTTGTAACCACTCACCGACTATCTCACTACAAACTTCTCACCACCAGTCTCGATAGTAGGCTCACACCGTCTAACACGCTAGCTTTATAACTTAAGCAGCCCACTTCTCACCTATTGTTTTAACATACGTTTATTCTGATTGACAACCTACACTACCTTTAAGAAATCGGCTCAATCTTACAGCACGCTACCACTGCTTAGAAAGTCACCAAAAAATCTGCTAAGCACGTTCTTTTATTCTAAGCTTTTT
>TCONS_00002736;supercont1.1093[.]:224400-224649
TCTAGCTCTAGTTGAACTTAAAGATACTCGCCAGTCCAGTCAACTGGAAGCTTCTGCCTATCGCTTGACCGCCAAACAATCTGCATCCAGCTGAGAACAATCACTTTCACTTCATCAAACTTTCCCAGAAGCCTGGAGGCGTTCCACAAAGAAAAAGGAAAAACTTCTCAAGGAGATAGAGCAATCACCACCGCGACCGACAGTCACCAGACGTGTGCTGAAGGAAAAACACTCCACGAGTTCACTTCGG
>TCONS_00002743;supercont1.1094[+]:164149-164279,164341-164568
AATGTGGAATCACCCCTTACAAGCTAGTATCGTGCTTATTTGAAGAGTTTTGTCATAAATACGAACCAACGTCGGTTAGCTGGAGATACGACGTGCTGTTCAACACTATCCAAAATTGGAGGGAGCGTAACAGATTGTTTGTAGTGAAACCAACGTCGCTGGTTGAGGGAATCGCATGCAAACATGAAGTGGTAGAAGATGTCGTATACGAAGAAGTTTCTGATGCCGGAACATTCCTATACGCACGTATACGTAGAGCACAAATGTGACCCTTTTAACAAACGTAATTAGAATAAGAACGAATAAACTGTTAAAAGTATGAAAACCCATTTATATGATTGCATTGGAATGCGAATTGC
>TCONS_00002746;supercont1.1094[+]:202179-202705,202777-203117
TCAAAAGCCACTGGAACCGAGGCACAGTGGCGGAAAGCTGGGCACTTTGCCTCGGTTCCAGTTTATCAATTTTTTGAAGTGCCCGGCTGATATTTAAGTGATATTAGGTCATATGAATAAAACCGAGTACTTGCTCATGCTCAACCCGATTTGGGCAAAGTAAAGTCTCTGAGCATTTACTCAAAACCGTATGAATAAAACGATACTTTGCTCAGAGTAAGTTCGAATTTCGAACTTAGCTTTTACTCTGTCAAAAATGTTGTTTTGTTTTGGCCCGCGAGGAAGAAGAATCCCAGCGGTGCAAAAATAGTATCTTTGAGGATCTTTATGTTGTTGCCGGTTGCTGGGGCCATACAACAACCCGGCGAGACGCAACCGGGGAAAATTTCAAGTTATCCT…
>TCONS_00002760;supercont1.1094[.]:163836-164081
ATTTCATTGGTGTCCAATGGGAATAATATGGAGATCCAATGCAATTTAAACAATGATCATATATTAGCAATTTGAATTTCAAATAAAGATTATTGGATATCGATCATCTATCCGATCATTACAAAATCAGATACATGATATATGATTTTCCAATGTGAAAAAATCTGTTTGTTTACCTGTGTCAAGATGGCGGCTGCTGCACAGAACTTATTAGTCGATCTTGGATTTCTAAACGAATTGCTGCAA
>TCONS_00002766;supercont1.1095[+]:86170-87515
ATCGCGCAAGCGTCCCCTGCGCATGGAACGCGCTATCGCGCTGTCACCCAAGTCATCCTCACCATTACCCAAATCATCCGTCAGATCGACTGTCAGCCATCATGATGATAATGTTCGTGACGACGACGAAGAAGGTTCAACATTTTGCTCGCTTCTCTTTTCGTCGACGGGCGGACGACGGAGTTTTCGCTGCACAGCTCGGTCACTAACCACTCTTCTGTAATCCGGATTCGAACTGCCAGCCAGCTGGTTCCGGGAAAAAGTGTGAAAAACGTCCGCGGGGAACCGAGTTCGTGTGGAAAATCTTCCCCCCGTTTCGGAATAGTGATGTAGTGCGAAGAGGAAAAAAGTAGTGTGTTGAGGATTTTCCTCCTCTGGGTTGTGTTCTGCTATTTTTTT…
>TCONS_00002767;supercont1.1095[+]:86299-86603,87073-87482
AGAAGGTTCAACATTTTGCTCGCTTCTCTTTTCGTCGACGGGCGGACGACGGAGTTTTCGCTGCACAGCTCGGTCACTAACCACTCTTCTGTAATCCGGATTCGAACTGCCAGCCAGCTGGTTCCGGGAAAAAGTGTGAAAAACGTCCGCGGGGAACCGAGTTCGTGTGGAAAATCTTCCCCCCGTTTCGGAATAGTGATGTAGTGCGAAGAGGAAAAAAGTAGTGTGTTGAGGATTTTCCTCCTCTGGGTTGTGTTCTGCTATTTTTTTTGCACCCTTTTTTCTGGCTAGGGCGTGAAGGAGAGTTGAGTTGGGAGTGGAGGAAGAATTAGTGAAGAAAGAGCCAATCGAGGGATCGAGGGAAGAAGCTCCCGAAAGCAACAGAGCGGAGCCCCTTAA…
>TCONS_00002790;supercont1.1097[.]:9763-10188
CCTCTGCACGCAAAAATTATGCCACTTTCAATGCCACTCTTTAATCCAGCACACGATCGCCAAAAACAGCATAAAATTATCTCACCATCTTCTCAACTGCTGTCCGCTCCTCGCCTTCAAGATCCCTTGTTGAGCTTAATAAATCACTTTGTGCGTGGTCGCCACTTCACCGATCAAGAGTCCTTATTTTCTCCGATTTTTTTTGGTTTTCCAGGGGTCACTTGACCACACGCACCCCAAAAGTGGAACTCCACACCTCTTCAACTGATTGATCCGAAAACCGACCGAAAACCTTTGGCAGGTCAAAACTTCAACTCGATCGACGGTCGCCGAAAGACTCGTAGCCTGCGCCCAATGGGACGGTATATTTATATGATCACGGGGTGGGGAGTCCGTGTC…
>TCONS_00002796;supercont1.1099[-]:152578-152402,152092-151894,150249-150222
TTTCAGTATTATCTCGCCGCTTTCTTAGTCAAAGTTTGTTATCACGTGCCTTCCTGAATAATCAAAATTTAAATCAATTATATGCAGCACCTGGATTAGATCATAAGAAACACCTTGGCATAGATTAAAATGTTGCTAGGCATTCGGTAGAATTCGAAATATGTTTGGAACCAACAGGAATACGAATCCATCGAAACGACGACGACAGCTGTTTCCTCCAAGACCAGATACTGGATACCGTTCCACCATTCATCCCAAGATCCAACCATTTCCATCTCGTCAAGGCGAATGATGATGATGATGATGATGGTGATCCACAATTCATCTGGAGCTTACTTTCCGCGTGGGACAAAACAACCGGAGCCCTTTAGTTTCATTCCGCGTTGCGTTCTCCGGTAG…
>TCONS_00002797;supercont1.1099[-]:152674-151894,150249-150222
ACACGACACTGAAGAGTACCTTGCAGTTGAGGTCGAAGTACGCGTATATGTCAAATGATACAAAATCGTATGGAATACAATGGCATGGTAGTGATATTTCAGTATTATCTCGCCGCTTTCTTAGTCAAAGTTTGTTATCACGTGCCTTCCTGAATAATCAAAATTTAAATCAATTATATGCAGCACCTGGATTAGATCATAAGAAACACCTTGGCATAGATTAAAATGTTGCTAGGCATTCGGTAGAATTCGAAATATGTTTGGAACCAACAGGTTTGTATTAAATGCGATTTTTAGAGATTTTGTCGATGGTATCGTAATTCTATTAGAACCACATCAAAGTACCTATCTCTTTTTTTCGGAAAAGATGGTTGAATTGGTTATTCAAGACTATGCTTA…
>TCONS_00002894;supercont1.11[-]:1601943-1601462,1601393-1601016
CATCTAACGGGAACGGAAAGGAGACACAGAGCATATTTCACTTTGATGTAAACAGAAGGTACTCACCATCTAATATCAAAAGGTTCGATCTCTCTCGGCAGCAATCACGCAAAACCTTCTGTTGAATGGATCCGATTTCGACGTCTCTCCGGCTGACGGGAATACGACGACGGCAGTAGCAACAGTGCGGTAATCGGCAAAATTATGATTACGAAAAATTGCCGAAAATTTGTTGAACCCATAGCGATAGCTGATTGCAATCGGCACGCAGTGAACCCTGAATTGTAGACGGCGACGGATGGACGGATCCCGTACTGTGCCATGCACCGGTAGAGAAGCTGAAATTCTATCCGCCGTTTGTTGCTGCCATTGCTGCTCTTCGGGAACCTCGCAGAGGAA…
>TCONS_00002928;supercont1.11[.]:27391-27590
CAGCTATGTAAGCAGAGACGTGCAATTAATCAGAGAGCAAGCCAACGAATCCGTCCAGCGTTCGTGAGATTCAGTAGCTAAAGCATGTGATACAAGTCGTCTTTACAACGAGATAGCAAATACTCAATAGTGCTTCCAGTTTACACAGTATTAGACTAGTATAGGAAATAAAGTGCAATTTATCTCATAGAGGCCAACGA
>TCONS_00002930;supercont1.11[.]:883043-883265
TAGGAACCAGAATTGCATATAAAATGATAATGATTATTTTGTGTTACTAGCGTGTCAATAATAATCAATAATTCTGGTTCCTACATAAGGGTCTTGCTTAACGCATCATTTGTGGAGATCCTTAGGAGACAATACGGCTAATTGCTAATCTACAAATTGTAGATGGAATGGCCTATTACATTCTGGAGGATTCGGGCACCAACGGCATCTCACGGTAGTTTGC
>TCONS_00002932;supercont1.11[.]:1442651-1455522
GGAATAGCAACCATTGATATGTGTAGTCAGTCTAAGCTAAGCTAAGCTAAGCTAAGCGAAAAATCAGTTATTTTTGTCTAGCTTTTTTATTTTCAGTTTTACGTGAACGTGATCTTCGAATCGCAAAGGAAGTAATGATACACATTTTTGCTGAACATCGCAAGTTTGTAATTCTTGTGATTTTGAAGTTATAAGTAATTTTAAGTGAACAACTAGGAAATCTTTAGATGCCCATAACTCGATTTTTTTCTTTTAATGGCATTCGAAAGACCATACAATAGGCAAAAACTGTGAGAACGTAATTTTTGTAAATTGAAAAAAAAAATACACTTAAGAACTCGAAAATCGCCTGTTACTCACAAAATTTGAAAGTTACCGGCGTGCTGCCTTCAGCAAAGT…
>TCONS_00002933;supercont1.11[.]:1502536-1502895
GTTCGTTTCCCCACCGGGCAAACATTCAACCGGAATAAATATTGATCATTCTGCTGCATCATGTGAAAAATCAACCATTCATTTCCCATTCCAGAAGCAGAAACAGCATAAGTAATCAGCAATCATCTCGATGATGAATATCTCGGCTCGCACTTACGGCTTACGACTTACGGGGTGGAGCTGCTCTCTTCTGCACTTCGGCCGGAACGCTCCCGGTTGGCACTCGAGAAGTAGGTAAAATCGCTTCCGTTAGTGGCTTGTGAAAAGGGGGCCAAAAACTGACCGACCACCATCGAATCGATCCCATCGGCGAGCTGCCTTTCCCAGCCCGCACTCGACGCTCTCCTAAATGGGCTCAGG
>TCONS_00002936;supercont1.11[.]:1959044-1959334
ACAAACTTGAAGGCATTTCACACAAATTTCACCTATTCTTGACACCTATTGTTCGAACCCATCAGCCATTTTTGTGATTATGTTGAAAATAACATTTTGAAGGGTGCCTTCTGTGTCTTGCATAATGAGGAAGCTGAATTTCAAAACAGTACAATTTATTGGTTGGATGACGGTCCTATGAACCAGAGCATAGCCTTCGGCAGTTAGAAGCTGTGTCTTGCACAAGTTGCTTATGGTCTGCGATTGTAAGAATATTCTACCTCCAGATATGCGAGAAGAACTCAAAGAATT
>TCONS_00002937;supercont1.11[.]:1959677-1959889
GGACAACATTCCCCAACCTCAAATCTACCTGTTCCACGATTACAAATTCTTGAATTACAGTGACAAATTTGTATTTAATAAGTAGAACTGTTAGAAAGGAAGATTCCAACCATTAACTGTGTGCTTTATAATCTAAATTTGCCGAATTAGCCAATTTTAGATTCGTTGAACAGGTAAAACGTGAGGTTACGAGTCGCCTCTGAGTTTTCCAAA
>TCONS_00002939;supercont1.11[.]:1961100-1961341
CGAGAATTAATAATGTTTGTTACAAAAATACAACAAAGTAGCATACAATTCAATTTGATCTACTGTTAAATTCAAAACGGATGCTAGTCTAATCTTTTCTTCTGCTATCAGTTAAAGTCGTTCAGTCTCATCTTCGATCCAATCGTACGATGCTGCTCTGCACCTCTCCTTCCTGGAAGGTGATAAGGCTGCCATAACTTTCACTGGAAGGCGATCTGTTAGCGTTCTTCTTTTTGTGTAGA
>TCONS_00002950;supercont1.11[.]:3578933-3579225
GAAAATTAATGAAAACATGGAAAACGTCAATATTTTTCAGCGTTCGATAGTTTGTTCATTATTCAATTTAACGAATGATTTTTAACACAATAATCTCTTTCAGCAGAATCAAGGTTCGGAACAACTCTGTCCTATTTAAGGGAAACCATGTGGATGTTCGAAGCCTCAACCGTCTGTTGGAATAGCACTACTGGAGAGCTGAACCGCGACCTTTCGCCCAAGGAGTATTACGGCACACGAAAAATAACTAAAGTGGAAATTATAAATTTGTGTGGTGCTCGATAAAATGGAAG
>TCONS_00002956;supercont1.11[.]:4390954-4391235
GCAACACATATTCTTTCTTTATTTTATTTTATTCATCACTTATTTTTTTACTTTTCGTCACTTTTTTGTTCACTTCACCACACAACTGCGACTGCTTTCCACTACAATAATCTCCAAACTAAAGTCGTTCGAGAGTCAGTTCCTTTGATCGTACATGTTCGTTTTCTCGTCGTCCGTGCGAACGAACGTCGTCATCGTCATCATCAGCTTCGGTGTCGTTTCGAGACGATCGGATGAATCGTCATCATATCGCGCGCACGACTTCGAATTCGTCTTGGCTTA
>TCONS_00002958;supercont1.11[.]:4517358-4517569
CGTCCGCTGTCCGTGACAGGTGTGTGCAGCTTTCGAATCCCGATTGACCGCCAAAACCAATCGACGAATCTGACGAATTACGACGTCGACGACTCTGTGCGTGCTTTGCAATATCCGCTGATCATTGTGCGCTTGATGCTGCGAAAGCGCTGTCCTCGTGTGTAGCGATTGGAAGCCGTGTCGTGTAAGTTTCGGAGCGCTGTGTGTGCAAG
>TCONS_00002963;supercont1.110[+]:201129-201257,202305-202636
CAGCTTTTAGTGTCAATTTACCTCCCGTGCGGATCAGTTGGTTTTGTATCGCAGCGCTGCTCGACTCAGAGTCAGTTCAGTTCAGTTCAGTCAGTAATCGGTCGGTCGGTTGGATTGTTTCGCAACAGGTTTTCCTGTTTCGGTTCGACAATTTATGATAAAAATAAATTGCCAGTAGAGAGTGAGAGGGCAAAAACATATCGCGAGTGAAAAAGTTCTGTGCCGGGAAGAAGTTTTGTTAAAACACCATCAGCGGAGTAGTGATTCCCGCGTCAGAGCAATTCCGTAACGCACAAGTGAGTGATTTCCACACACTGAAAATAGCCTGCGAAAACATCAACAGCGCAAAAAAGCCGACCCAACATCAACAACAGACTACGGACGACAACATGTGTCAGG…
>TCONS_00002964;supercont1.110[+]:201129-201198,202305-202636
CAGCTTTTAGTGTCAATTTACCTCCCGTGCGGATCAGTTGGTTTTGTATCGCAGCGCTGCTCGACTCAGATTTTCCTGTTTCGGTTCGACAATTTATGATAAAAATAAATTGCCAGTAGAGAGTGAGAGGGCAAAAACATATCGCGAGTGAAAAAGTTCTGTGCCGGGAAGAAGTTTTGTTAAAACACCATCAGCGGAGTAGTGATTCCCGCGTCAGAGCAATTCCGTAACGCACAAGTGAGTGATTTCCACACACTGAAAATAGCCTGCGAAAACATCAACAGCGCAAAAAAGCCGACCCAACATCAACAACAGACTACGGACGACAACATGTGTCAGGATCGAGTTATGAAGCTGCTAATATTCGGCTTTATCGCCGGCTTCCTGCTTCAAGAATGT…
>TCONS_00002965;supercont1.110[+]:201129-201232,202305-202636
CAGCTTTTAGTGTCAATTTACCTCCCGTGCGGATCAGTTGGTTTTGTATCGCAGCGCTGCTCGACTCAGAGTCAGTTCAGTTCAGTTCAGTCAGTAATCGGTCGTTTTCCTGTTTCGGTTCGACAATTTATGATAAAAATAAATTGCCAGTAGAGAGTGAGAGGGCAAAAACATATCGCGAGTGAAAAAGTTCTGTGCCGGGAAGAAGTTTTGTTAAAACACCATCAGCGGAGTAGTGATTCCCGCGTCAGAGCAATTCCGTAACGCACAAGTGAGTGATTTCCACACACTGAAAATAGCCTGCGAAAACATCAACAGCGCAAAAAAGCCGACCCAACATCAACAACAGACTACGGACGACAACATGTGTCAGGATCGAGTTATGAAGCTGCTAATATT…
>TCONS_00002968;supercont1.110[+]:201129-201228,202305-202636
CAGCTTTTAGTGTCAATTTACCTCCCGTGCGGATCAGTTGGTTTTGTATCGCAGCGCTGCTCGACTCAGAGTCAGTTCAGTTCAGTTCAGTCAGTAATCGTTTTCCTGTTTCGGTTCGACAATTTATGATAAAAATAAATTGCCAGTAGAGAGTGAGAGGGCAAAAACATATCGCGAGTGAAAAAGTTCTGTGCCGGGAAGAAGTTTTGTTAAAACACCATCAGCGGAGTAGTGATTCCCGCGTCAGAGCAATTCCGTAACGCACAAGTGAGTGATTTCCACACACTGAAAATAGCCTGCGAAAACATCAACAGCGCAAAAAAGCCGACCCAACATCAACAACAGACTACGGACGACAACATGTGTCAGGATCGAGTTATGAAGCTGCTAATATTCGGC…
>TCONS_00003038;supercont1.110[-]:2447325-2446801,2446734-2444999
GTACAATCTTCGCCTTTACAAACAACTTGGAACGTTTTGGCTCCCAAAAATCAGGTCCCCTGATTCATCGCATTGTTTGTGACTCATACCCTACCAGGTGTTGAAAATTCAAACTGACAATCATTTCAAAACGATTCACGAATTTTGTTCTCACGATCAATCTTACTCATACCGCACATTGTGGATGTAGAATTACGCCCGCCCTGCATCTCCATACATTAAAGTGCAACGCTTCACAGTCATGACACACTGCTGACCAGCGCGAGCAGTAGATCATTGCAACGATTCGACATTGTGTGTCAAGTAAACGGGAACGCAATGATGACGTTAATGATTATTGCTGATAAAATATGTACGGCAAGTCGAATCAATCTGAGCTACTATTGATGGATGTGCAAT…
>TCONS_00003040;supercont1.110[.]:157239-157441
TACTTCTCTCACCCGGAGGTCCGTGATCAGGAAGGCGGATTTCCCTGAGGACATCTCTATGATGCGCTTCAGCGAATTTAAAATTTTCTTCGGGGTGCGAAATTTTTGGTAGTCGGGATGACCCTTTCTGGGTCGTCTCATTCTACTTGGAATCATGAGCCTAGATGTTCCTTAGCACACACTAAAAATATTCCACACGTTCG
>TCONS_00003043;supercont1.110[.]:523805-524208
CCGGGATGAGAATAAGGGATAAGAACATGATAAATGAACTTTACTTGAAATACGAACAATATAACAAGTTTTTGTTTATTAAATAATTTTACTTTATTTCACTGGTCATTATAAACCACTTTTAATTAAATATTAATCCGAAATTATTCTTCGCCTTCCAAAAGCGATGAGCGATCGCTGCTGAACTCCTTCTTCGAAGCCACCGAGAAACTCCGCACTAAACTGATCATTTTCCCAACCGATTGGTGGAAACTAATTCCACCTAATCCTGTTTGATGGCCGTCTCTAAATCCGTCTGCTTGTTGTTTCGGGATACTCGCCGAGCGCGCCGTTGTACGATGTAATTGAACTAGTGCCACTGCACGATTCATCTCTGCTGCTAATTGTCTCTTGCTTGAA…
>TCONS_00003044;supercont1.110[.]:535766-536298
ATGTTAATTAGGATGATGGTTTATTGAAGTTCTTATGTACAATATTTACAATCTTTTTGTTTATAATTTAGATCCGGCCCCACTCATTTCAGTGCTTGCTTATAAGTTTCCTGGACCACTTCAATAAATTGTCCATTGGATGTATCTTCACAGCGACAATGGCCACCTCCGGACGGATCATAACCGCATCTCGCATTTTACTCTCCAAGGAATCGATTTTCGCATCTTTAATCGGCGCATCCGAACCTTTCTTATCGCTGCGGGACTGTTGCTGTTGACTGGAGGCTGGTGTGATGAACGTTTTGTAAGATTGTCCCTGAAGACGGACCAAAGCCAAACCACGATTCATTGCTATGCTGGATGAAGAACTGTATTCGCTAGTGTAAAACTTTGAACTTG…
>TCONS_00003045;supercont1.110[.]:549354-549800
GCAGTTTCCAAACAGATCATCAGTCGATCTTGAACCGTAGTAAGGAACAAAGGACAATTCAACATTTTCTCAAGAAGCCGAAGTTAATCACTACGCAGTACAGTTCAATATGAATCGCTCATTAGCATTGGTTCGCTTGCAAGGACCATCGTATAAGGCAATGATCAAATCGACGGCCCACCAGGAGCAGCATCATCCGGCGGTTCCGGATGAATTTGAGAATAAACGATTTGTGGGCATCACGAGCGAATCTAGGAGTATTGGAATCAGCAGTCAAACTTTGTTGGAGTCACATCGGATGGATAATTTGTGGAAGTGGTGCAAGAAGTTACGTTATAAGTGTTGAGATACCCGACATCAAATGGATTTCGCTGTCAATTGTAAATATTGCAGTAGCAT…
>TCONS_00003046;supercont1.110[.]:732525-732749
TTGGAGCCGGCCTTCTGATACCTGATACCTACATTGAATCTATTAATTGATTTTCTTTACAGGATATTCAAATATTAAGGATCACATATAAGTATATCAGGATATCCAGCAAGCTTTTCAGTTTGTACTGTTGAATTTATTTTTATACATTGATTTTTTTTTTGTGCAGAGAATTTATATGGTAATACGAACATCAATTGATAAGTAAATGAGAACCGATTTAAA
>TCONS_00003047;supercont1.110[.]:750552-751499
CAGATATGTTATCTTGAGAAAGGCTTACAAGATTGGATTATTGGGTAGCTATCGGATATTATTCTTTAGGTATAAAAATCACAGACGATATTCATTGGATTAAAATAAATGTTTTAGTTTTGCACAAAGCGTAGATGCTTATTTATTTGTTTCGATTGAACCATATACCTAATTATTGAATTACTATAATTCCATTCTTCCGCGATTAGTAAAAAACATGTGTAAGATATAATAGAATTCATAGTATACAAAAGCCTTACATATTATCCGTTATTCATCACTGTAATCATTCAAACATTTTCCTACTTATAATTAACATTCAATCAGCTTCTGATGCCTGTTTCGGTGAATCACAAACCCTGCCCTTAATCCTAGCGACGCCAGCAACTGTTCGAAGCT…
>TCONS_00003073;supercont1.1100[.]:218592-219800
CTCCCAAAATTTCAGAGGATTGTGTTTTGTTTTCAATTAATCACAGCTGTTTGAAATTTAAAAATCCTTAAGTGCGCAGAGTATGGGGCCTTCACGGTAATTAACATAAACGCAAGCGATTTTTGAAATGGTTATTTCAGATAGTTTTAGCAAGATTTTTAAAAATATGAATGAATATAGTTTTCTGGGATATTGTGCATTCTAGGTATTGGTGTCCTGGAGAATGGCGCATTCTGAGGAATGATACATTCTATGTAGTGAAATTCGGGGGAATGATTTTCTGCGAAATGTTATAGAATCGTCAGCAGTCCTGCACAAACATTTACTCACCCGCGATGGTAAAAATGCTAGTTGTGAATCGTTAGCTTTAAATCAGCTTTAGGTCGTGCTTCCAGCGGA…
>TCONS_00003120;supercont1.1105[-]:139234-138735,138648-138601
TTTGCATGCCTCTGAATTCCCCAATAAACGTCGTGCCATCGTTTGGAAGCGACCTGAACGCAAGCATCAAGCTAACCTAACCATGTGATTGCAAAAATGATCTTACCAACGATGATTATCTCTTATTTGTGAGCAAACGCGCGAGCCCAGTGAGTGGTCGGTCGATCAGGTGCATCAACTACAACAGCATGGAGCGAAACCTTTCTTTTCTGCGATTGTTGATTGAAGTTCTTCGCCGTTCGTCCGTCCTTCCGTCCGTCCACTAACCTCTGGACCATGCGAGGGAACCACCGTAAAATGAGGAGTTTATCCGCCGATTAAATTATGATTAAGTACCCGGGTCGAACTTCGCGTGGTTGAGCACTTTTTGTGAAAAATTAACACTTTTGGAGAGATGTT…
>TCONS_00003142;supercont1.111[+]:1349056-1349361,1349639-1349831
CGTTGCACCGCATGGCTCGCCTTAGCTACCAGGAGACAGCGAAAGACCACGAGCAAGTCACCCGCTCGCTCAACCAGCTCGACCCAACTATTCGTGATTGAACAGTCGACTGGAGTGAACGCGTCTCGTCGTGTGTGCTTCGATTAAGTAGTTAGAAGAAAAAAGTAAGCTGTAACCCTGTACTACACGAGAGTCAGTTCTAAGACTCCTCGATCAACAGAAGTGAAGTGACTTGCGAGCCTGGGGAGCGCCAGTGGAAAATGAACCATTTTCTTGGGCACCAACCGAGTGTAGCCCACTGAAAAGGAATCATTCCGTAGGGGTCAGGGAACGAGTGCGAGTACTTGAGAAGAACAGTGTTTCGATTAAATCGGTGTCGCACGTACGAAAAAAGTGGTG…
>TCONS_00003161;supercont1.111[+]:1763721-1764150
CAACCAGCCAGCTTTCAAACGGAGTCTCAGCTCGCGAAGTTCCAGTCAGTATTTTCAGTTCGCTTTCGTCGCTCCGTTCGGTCGGTTGTGTTCCAGGTTTCATCCTATCCCAGCTGCTTCTGCTGGTGTGCAGTGCAAACGTTATACAGTTTTTTTGGTGCTTCCAGAAGTGCTATAGCTGTGCTCCCGTGGCAAGTTTTCTTGTTCTTTACAGCACCGGCTTTGCGTGCGTGCGATGTTGGCTGGGCAACACTAGTATAGCTCGCCAACACCGCCTCCTCCGATCGGAACAACGGAACCATACACTGGCCTGACAGGAAGTAGTCGCTATTTACACTTCCGCTGTTGGACGTTTCACCTGTTCAAAGTGCAGTTTTTCGGAAGATTTCAGTGTGTTTT…
>TCONS_00003222;supercont1.111[.]:917214-917476
TTTTAATGAAAGATTGTACTCTTATGCATTTGAAGAATTATTAATTCCACATCTCGCTTTGTTTATACCTTTTAAGCATGTCCATTTTTAAATCAATTTAAGATTGTCAAAAACAAAATGTTTGCGTAATGTTTTTAATTTTTTGCACTTAATAAATTTTACAAATCAGGAACTGAGAATTTCACCCTGAACCAACTAAATTTTCCCTTAACTTCTTCTTCTTTTTCTTGATATTACATCCTCATTGGGACAGAGCCTGCTTT
>TCONS_00003253;supercont1.1111[.]:274207-274521
ATTTTTCGAAAAACCTGATGGCTTCAAAACTTTTGCAAATCTACTCGAAATTAGTCAAATAATATTGTGGGACTTGTTCATACTTTCAAAGCGAATTCCTGATGGACATCCATTCCTTCTATGTCTACTTTTCATTAGCAAATTGATTCCGGTAAATATTCCCGGATTTGCCTGAAAATAATCTAATACAGAGATATTAACTGATAGTCCTATTAGAAACTCTTCTGTGAATTTCTTTTAATAGTTTCCCTAGAAATTTTATTACAAATTCTTTCGCGAACTTCATCGAAAGTCCTTAAGAAGTATTTCCAAAAT
>TCONS_00003254;supercont1.1111[.]:274890-275097
TTTTAACACATTTTCATTATGAAAGACGTAGAAAAAAAACAAGGTTTTTTGTAATAAATCCTACAAGGACTACTTCAGCTTTTCTGTGAGGTACACTGTCAACAAGTTTCAGAAATTCTGCAGTTTAATTTGTGAATTTTACGACAGCAATTTAGTAAAATTTTCAGACTTGTTTGAGCTGCAATTATTCAAAAAATTAACAACAAAG
>TCONS_00003255;supercont1.1111[.]:275640-275890
AAATTCTTGTGCAATATTACGAGGAATCCTTAAAGTGACACCCCTGGAGCAGTCATTTAATTTTTTGCTACGATTTTTTCAAACAATCCTGCAGGGAAACTTTAGAAAGAACTTCAAAAGCAAAGTTCAAAAAACTGTAGGCGAACTCTTGGAATGAATCCTTGCTTGGTGATTTTGAAGATGTTTTTGGTGGGACTCCTAGATTTTTTTGGAGAAATTCTTAGAAATTCCTGAAAATCCTAAGCAAATTA
>TCONS_00003263;supercont1.1113[.]:78258-78477
GTACCTGATACTCTGCCAACTCCTGCGCCATCATTATCATCTCAAACCAATTTCCGTAAATCGTCACGGAAGCACCTTCACGCGATCCTCCTTCTCCTCCGTAATTGGTATTCCTTTTGGTGTGTGAGTGTGTAAAACTCCACGATCCGTTCACTTCTTTTTCGGAATCAAGCTTTTACGCACCACAAAACATAAAACCGTGCACGCACAATCCACCGAA
>TCONS_00003267;supercont1.1115[+]:105724-105954
CTCAGTACTAACAACAGCCGGTTGCTCGTTACCGGACTGCTGCCGTCGGGTGGGAGCAGCAACCGTCGTGGGTTCCTCTTCGATCTCATCGTCATACTCTTCGTCGTAGTTCTCGTAGTCTTCCTTAGGTTCTTGCTGTTTCACGGGAGTATTGCTGTTCCTACTGCTGCTGCTACTACTACTTACGGTTGGTTCAGTGGTAGCCTGTTTTTTTTTGTAATAATCATATTT
>TCONS_00003280;supercont1.1115[.]:69402-69920
GAAGCTTTTTGAGCGTGTAATGTTTCCGTGAGTTTATTTTTGTTTTGTTCTCGGTGCCAAAGTGAAATAGATTCAGAAGTCCAGTGGAAGTTTAACAAGTTAAGTTCGCTTTAGACAGATGCACGAAGCAATCCAGTTAACGGAAATATTACAGCAGCACCTCGAAGCACACCCGGATGATCTCTGAAGTCACAAGCGGATGATTCCTGAAATTCCTCCTGTGTCGAACGTGACGGCTCGCCTTCAAACTCTCATCCTGTTGAATGTCGATCCGGAAGCGCCACTAGGATTTTCCCGTAATGTCCCGTATGGTTCGATACCGACCTCATGCTCGGCGGGTGGCGTCGAAGAAAAGAGGATTACTCGGAAGCCTCCGATGTTCCAGATTAACCACTAACG…
>TCONS_00003320;supercont1.1118[.]:12377-14202
GAATAGTCAGAAAATAGTTCTGATAGAAATTTCATTCATTTCATATTACATTACGAGGCACATTAATAATCTGAATGTGACTGCTATGCGGTTATAATTACCAATGTGACAAAACAACTTGGGATTTTTTTTCGAATTTTCTAGAACGATCTCACAGATTTCATTAAGTTGATCGAAAGTATTTATCATTAGATGACTCTCTGTGGTATTAACTCCTTTTTGTCAAAAATGTCGAATGTGACTGTTATGCAGTTATGGGCAGTATTGTTGTGGATCAAAATAGTTGCGTTCATTTGAAACTATGGAAGTTTTGAACCAAAATGAAACATTTACATTCAAAAACTGTCCGTGTTACCAAAATTATAAGAAAAGATTCAAAATCGTTGGCCAAAATTTATT…
>TCONS_00003321;supercont1.1118[.]:14422-16613
GTGGGGACGTAACGCCAGAAAAGAAGAAGAAGAAGAAAGTTAAAATTCACGTTAATGTAGCTTTAAAAATAAGTTCCCAACTGAGACAAACCTTCTTTTCAACTTAGTGTTCTTATGAGAGATAACTTTACATTGAGAACAGCGTTGCAGTCGAAAATACTATATTACACAACGCCACTTGATTATTTGTGCAGACTAAATTTGCATTTATTTCAAATATTTTGTGCATTCAATTTTACCATGGTTCCAATTCGACAGTAAATAATTACTATATCATGGTTAAAAACTTGCAGCAAGCCAAAATCGAACCGAGGGTTTTGCGATTGTCAAACGCGAACACTTACCGCTCGGCTATCGATGCGGTTGGATTGAGAAGGACAAAAACGCAAATAAAAGGCG…
>TCONS_00003339;supercont1.1119[.]:224568-224825
GAAGTTTTCCCGATGGCGGCTTCCACAACTCGAAAGAAAGCAATAACAATCCGGTACTGACCTTGTTCGAATTCCGTTTCGGAATTGCTGGATGCATTTTCCACATCACTCATTATAAGAGTAGTTGCCTGAACTAAACACTTGACAAAATTTACGGATACGCGGTTTCCCTTCCTAAACGTCACTGGAATTCATACACAATTTAGGTATACGTCAAACACTTCCAACCTCCCGACTGCAAACTATTGCGAAGGGAGA
>TCONS_00003340;supercont1.1119[.]:243719-244266
GATCATCCGATCCCACAACTAAATTATTCAAAAGTGCGACCTGTTAAAAGATCCGCAAATTATACTCCGGAATCAACTGTACCGAAACGGATGTACAATAGCAACGATTTGACGTCAGATCTATCGACAACAAGCCAGGACTATGAGCGAAAGCCTGATATACGTTTGTTCCCGTCTTTTCCAATCCGGCAGCTGGAACCACAAGCGAATCGTCCAGTATTTGCACCAGGCAAGCGAACCGCCAATCATATTCCGGAATCTATGACATCGAAACGAATGTGCTTCAGCAACGATCTGCCGTTGAATGCATCGGAATTTCGTCAAGATTATGACCAAAAGCCCGATATCAGTTTGCTCTCGTCATTTCCGGGACAACCATTGAATCAACCCATGAGGGTA…
>TCONS_00003341;supercont1.1119[.]:244999-245235
TAGGACTTGACCCAAAAATTTGATGTTTCGCACAGAGGCCAAGGAACTATTCGGATTGAAAACATACCAGGTGCAGAACTTCCAAAATCGGATCGAACACCAGAAATGTGCTGCCAAAACGCGTACCCGGAAATTACACGCCACTGCCAACTAAATAGCAGTGTTGCATAATTGATCATGAAACTTACATTAGAGCGAATTTAAAGCAGTTCTAGGACAGCAATATTTCACGGGTAG
>TCONS_00003417;supercont1.112[.]:268991-276773
CTCGGTGTAGGTTACTCGAGAAGAAGAGAAAATTGAATTATATATATGTATCCAAAGACTGGATTGATAGAGTCTTTGAAACGTTTCGCTAGTATTGAAAGGTAATCACTTGGTGAAGTGAGCTTGTAAATAAATAGATTCATGGATGTCTACGTTACTTGGGAACAGTTAATTGGTTTTCAACAATTACTACTAGTTCTTACATACGATGCGTTTGTTGTGTATACTTGGAAATAGTTGACGGGGGGAATTTAATGCTCTGAGGATAGCGTGAAAAAGGAACACTTTACACTGGATTTATATGAAAAACACATTCTGGGATTGGTTCACCATAATTGACATCTAAAATGATGAAGAGGTTTAATTTTTTTATATAATTGTGTATGTGTAGTAGAACAA…
>TCONS_00003421;supercont1.112[.]:718243-718637
CCCACCCTCCAATATGGCACCAATACCACTAGACAAACCTTATTTTTTCCTCTGCTCCACTATCGAAGTTAACACTGGATCACAAAGAACGGTCAGTCCTTTTGTGAAATTGGTAATCAAGCTTGCAAATTCCGCACAAAATATCTACAATAAATCACTGCCACCACCCTCGAATCGAAAACTTTGTCGAAAATGCGTTCCACTAGACCTAGATACTCTATCTCCGCTAATCCCGTTTCTACACAGCGCAACGAATCGACCCGAGAATAGCAAAACTACCTGTCAACTACCATTCAGAGCGCGGAATAAGGTGGAATACCGACGTCACCACACCAACAGATACATAGACCGAGAAAAAAACGGAAGCTGCTCCTCTCAGGAGTCCTCGGTAAAAA
>TCONS_00003423;supercont1.112[.]:795976-796292
GAAAAACTACGGTCCCTTGTCCTATCGTATTCAGTGCGGCAGCAGACCAACTCGAAACAGATTCGCCGAAAATACAACGCTTTGATGGCACTAAAAATAGATTGCACTCTCGCGCAGCTGATTCTCACAAGTCGTCGGCGTGAACCGGTGGCGAAAATCGCAACACCAACACACCCCTGTTTGCTCGGAGAGTCACTAATTGTGCCGCCTCACTTTCCACGCCTCGCGTCCTCCACCTCGCACCGGTTTAGTTTTCTATTCGCGCACAGCTTTTGTTTCAAGAATGGGAAAAGTGATGGATAACCAATCGACTGCCC
>TCONS_00003426;supercont1.112[.]:865268-866235
CTGGCCCCAGAATCGCAAACCTGGATGCACAATCATCTCTCCCTCTCTCCCGCTGGGACGAAACGACGGCCAATCGACGGGTTTCCTCTTGGAAGCTGTGTTTTATCTTCTGTTTTATGCACCTTCTTCTCACTGACGCGAAAACACACAGAATCCAATAATCACGACACGACCGGGAATCCGATTGGAACTTGGAAGTGGAATCCCGAACTGGCTTCACAGGCAGGGGGGAATTTGCACTTGCCAATCACACTATTTTCTTCTATAGGCAAATCTGTTTTGATGAAGGCCTTTCCACGCTCTCTTTGCACAATCCGCTTCTATTTTAAGGGGCACTAAACTTCCGTCGATTGCTACTTTTTATAGGTATCAAACCTTATTCACCACGAGATTCACTAA…
>TCONS_00003445;supercont1.1123[.]:155896-156148
TTAATCATTACCTCTTGATCGGATTACAAACCAATGAATATTAAGACCGAGGTCATATTCCATTATTCCATGCAAGATTATTCTCGGCCGTAGGATAGCCTGCTTAGAGCACTCTAATTGTTCAAGGTACTAGCAGCTGGGCTTGCGGAAAACCCTGCACCCGATGAAAGGCATCAGCTCCACACTACGACCGCGCCGGCCGCGAGGACCGACGGCGCGCACCCAGTCTTATAGTCGCAACAATCCAGTGACC
>TCONS_00003451;supercont1.1125[+]:177291-177658,178247-178780
GTCTGAGATGCCGTATTGTGCTGTTCCGACTCGACCTGCAAGCTCAGTTCACTTCTGTCTGCTTGAAGAGTAGCACCTTCTTCTTCCGAGACGCCAACTAGGGGGAAGTGTGATTCCAAGTAGTGTGATTTCGTGGGAGGAGACGACCTCGCGTATGCGTAGAATTTTTGTTATTTCCTGACAGGAAACTCTTAGCTACCATCCGTGGGTCTTTAGGGTTTGAGAGTGCTGGTTGAACTATCACATTAAAATTGGATAGTTGCTTTGGCTTTTGAAGACACTGTTGAAGTGGTGGTCCATAATCGGTCAACGCAAAGCCGAATCGAAGCGAAGATCAAAAGAAGCTGCTGCAGAGCCAATTTTCAATGCCCAGCTCGGAGAAAAATCGAAATCCAAGTG…
>TCONS_00003452;supercont1.1125[+]:177291-177658,178244-178780
GTCTGAGATGCCGTATTGTGCTGTTCCGACTCGACCTGCAAGCTCAGTTCACTTCTGTCTGCTTGAAGAGTAGCACCTTCTTCTTCCGAGACGCCAACTAGGGGGAAGTGTGATTCCAAGTAGTGTGATTTCGTGGGAGGAGACGACCTCGCGTATGCGTAGAATTTTTGTTATTTCCTGACAGGAAACTCTTAGCTACCATCCGTGGGTCTTTAGGGTTTGAGAGTGCTGGTTGAACTATCACATTAAAATTGGATAGTTGCTTTGGCTTTTGAAGACACTGTTGAAGTGGTGGTCCATAATCGGTCAACGCAAAGCCGAATCGAAGCGAAGATCAAAAGAAGCTGCTGCAGAGCCAATTTTCAATGCAGCCCAGCTCGGAGAAAAATCGAAATCCAA…
>TCONS_00003453;supercont1.1125[+]:177291-177658,178483-178780
GTCTGAGATGCCGTATTGTGCTGTTCCGACTCGACCTGCAAGCTCAGTTCACTTCTGTCTGCTTGAAGAGTAGCACCTTCTTCTTCCGAGACGCCAACTAGGGGGAAGTGTGATTCCAAGTAGTGTGATTTCGTGGGAGGAGACGACCTCGCGTATGCGTAGAATTTTTGTTATTTCCTGACAGGAAACTCTTAGCTACCATCCGTGGGTCTTTAGGGTTTGAGAGTGCTGGTTGAACTATCACATTAAAATTGGATAGTTGCTTTGGCTTTTGAAGACACTGTTGAAGTGGTGGTCCATAATCGGTCAACGCAAAGCCGAATCGAAGCGAAGATCAAAAGAAGCTGCTGCAGAGCCAATTTTCAATGCCAGGAAAACAAAAGCGAGAGAGATCAAACA…
>TCONS_00003454;supercont1.1125[+]:177317-177442,178247-178780
CGACTCGACCTGCAAGCTCAGTTCACTTCTGTCTGCTTGAAGAGTAGCACCTTCTTCTTCCGAGACGCCAACTAGGGGGAAGTGTGATTCCAAGTAGTGTGATTTCGTGGGAGGAGACGACCTCGCCCCAGCTCGGAGAAAAATCGAAATCCAAGTGTGCCTCTGCCCGAATTGCGCGTGAAGAATCATAGTATTGGCCAACTTTGATGAAGGCTCAACCGAACGAAAAGCCGAGTGTCGGAGTGAAATCAATGATTGCTTTGATCCACTGTCTCCCAAATAATAATAACACACACTGTGTGAAAGTCGAAGAAAAGTGAATTCAAAGAGAGTAAAATTTCCTTCTGTGTGCAAAAATAAAGCCAGGAAAACAAAAGCGAGAGAGATCAAACATAAAAG…
>TCONS_00003455;supercont1.1125[+]:177317-177409,178483-178780
CGACTCGACCTGCAAGCTCAGTTCACTTCTGTCTGCTTGAAGAGTAGCACCTTCTTCTTCCGAGACGCCAACTAGGGGGAAGTGTGATTCCAACCAGGAAAACAAAAGCGAGAGAGATCAAACATAAAAGTGTTAAGGCGAAAAAGAAAAGAAAAACACAGATAAAATAATTGTTCTGCTCGTTTGGATTTTGTGGCATTGTGGGTGCATTCTAAAAATAATACGCGAGTGTATCGAAATCAATTTCGACTGAAGAGGTGAATTTGTTGTCTAAATGCTTCAAAGTGTTCAGAGGAGTCGTCGTCAGAGCTGAGCTAAGCGGAACGATAATCGGTTGACTTGATTATCATCGCAACGCAACGGAACATCATCTAATGAGACTGCAGGTTAG
>TCONS_00003456;supercont1.1125[+]:177320-177409,178244-178780
CTCGACCTGCAAGCTCAGTTCACTTCTGTCTGCTTGAAGAGTAGCACCTTCTTCTTCCGAGACGCCAACTAGGGGGAAGTGTGATTCCAACAGCCCAGCTCGGAGAAAAATCGAAATCCAAGTGTGCCTCTGCCCGAATTGCGCGTGAAGAATCATAGTATTGGCCAACTTTGATGAAGGCTCAACCGAACGAAAAGCCGAGTGTCGGAGTGAAATCAATGATTGCTTTGATCCACTGTCTCCCAAATAATAATAACACACACTGTGTGAAAGTCGAAGAAAAGTGAATTCAAAGAGAGTAAAATTTCCTTCTGTGTGCAAAAATAAAGCCAGGAAAACAAAAGCGAGAGAGATCAAACATAAAAGTGTTAAGGCGAAAAAGAAAAGAAAAACACAGAT…
>TCONS_00003457;supercont1.1125[+]:177353-177442,178483-178780
TTGAAGAGTAGCACCTTCTTCTTCCGAGACGCCAACTAGGGGGAAGTGTGATTCCAAGTAGTGTGATTTCGTGGGAGGAGACGACCTCGCCCAGGAAAACAAAAGCGAGAGAGATCAAACATAAAAGTGTTAAGGCGAAAAAGAAAAGAAAAACACAGATAAAATAATTGTTCTGCTCGTTTGGATTTTGTGGCATTGTGGGTGCATTCTAAAAATAATACGCGAGTGTATCGAAATCAATTTCGACTGAAGAGGTGAATTTGTTGTCTAAATGCTTCAAAGTGTTCAGAGGAGTCGTCGTCAGAGCTGAGCTAAGCGGAACGATAATCGGTTGACTTGATTATCATCGCAACGCAACGGAACATCATCTAATGAGACTGCAGGTTAG
>TCONS_00003458;supercont1.1125[.]:120973-121381
GGACAGGACTAATATATGTACTTTCTTGACCGACTCAAGGCAATGCCGCGGTATCCCAAGTGGGTGGGTTGAGAAAGGTAGCGAAAGAGATACGGTGATGGGTGGAGGTGAGAAGCGAAGTGGAGGGTTGAAAGAGAAACGAAACAACTTTCGGCTGTGTGATACAAATCGATGAGACAAAGTCGACAAAGCACCGAACGAACCCTACCTTATCGACGGGGTTGGTGTCTGGGATTGCAATAAGCTGGCCGCCGATCAACGTCGGCTAAGTTTAGCAGCGGCGGCTGATGAAAAACTGCGCCGCTGCATGTCGACTAAGCTTTAGACAGCAAAAGCTGATACAACTGAACAGAGAGCAAAAACAACAAACGAAAACGTGATAGCGGTTAGGTTTTATGT…
>TCONS_00003477;supercont1.1129[-]:72943-72607,71908-71699,28414-28386
GTCGCATAAAACTGCCAGCACATCGCATCAACACACGGCGGACTTCGGTTTATGCTGCTGACGACGACTCCACTCACATAAATAGTGGCCGTTCGAGCGTACGGAGGCTTTTCTTTTTGCGGACTATCGTCGTGTCTGCTCGGTGTGTGTTCCGTGTTTTCTCCCGATTAGGAAAGGGACTATTTCCGGAGTTGTGGAGTGTCCATTCCGTGGTGGTGTTTCAAGAATATCGCGTAAGATTCGTCTTGGTGTCGTCGTGGTGAAGTTTGAAGAGCTGGTTCGAAATATTGACACGGTGTCAAAACGGATTCCGATTCCGATTCCAGCTCAAGTTGGTGAAAGTGGTTATCGGTGTTGATTGCGCATTAAGCTCAGCTCAGCTCAGTGTTTAAGTGAGAA…
>TCONS_00003534;supercont1.113[+]:2055599-2055991,2057006-2057018
ATCATCTTCCGTTCCGTCCGGCGTAGATTTCCTTTGATGTCCTCCGTGTGTTTTGCAGCCAAGCAGATTGCGTTTTTTTTCGCGATTCGCAGTGGTCGGTCGGTCTCGTGAGCGAAACACGAACTTCGGGGACATCGGATCGGCTTAGGACGACCAGAACGTATTCTGCGGTCGAACGTCTCGGACGTGTCGGAGAATCTGTGTCCGTTGTCGCGTGGTGTGTGAAAGGGGGAGTTCTTACCTAGTTTTTTTTTTGTTCGGTCTGGAAGTGCGTTGTTACAGGAGAGGAGTAGCTGCCTGCCTTAAAAGGGGGATCTTCCGTTCCAATCACGGTTGGAATTTTGGGATATTGGATCTGCACTCAGGGTGCAGATATCCTGGTTCCAGAATCAGACAGGG…
>TCONS_00003585;supercont1.113[.]:361097-361338
TCTGGGTCTATCGATATGTCGAATGCAAATGATGTGTCAGTCGGGGAACCGGACCACTCTGTCACAGAACCGGACGAAGAGTAGTCATCCGGCTCCGGAATCCCAACCGGTTGAGTAATGTCGCTTATATGCCTCGCCTCAGTAGCAGAATCACACGATTCTCGATTTGTGGTTCTCCATGGATCTTCAAAACTCCACGCCAGAGGATCCGTAACTTCTAGTTTCACTTTTTTCACGTTTTC
>TCONS_00003587;supercont1.113[.]:570023-570238
CCAACCTCTGCCTGTTGCAGTTATCGTGCGAAAATCCCGCTCGCTTAGTTCGCATTCAAACCGAGTGTTAGCTGGATAGTCACGGAATTAAGGTGTGCCTTTCGATGGAAACTGTGGTTTTAGCTCAATTCAACGCTGTAATAACCGCAATTGAAGCGCGCGAGAGTGACCGATCATTGAACCTAAGCCAGATTTTGAAGCTGAGCTGTATTGCAG
>TCONS_00003589;supercont1.113[.]:869726-870022
GAAAAATAAAAACAAAAAATCTTGCTAACACGCATGTAAACACAAAACCTTCGTCCATTTACCAAATTAATTCATCCGCTGTGAGGAACACAGTTTTCAATTAATTTCCCTGCGGTCGGAAAGTTCTGTGAAGCTCAGCCCACCGTATCCGGCGCTACTGGTAATTAATTTCTCGCTCCATTACAGTCCCGGGTTGTTTGGTTCGCGGCGTCATGCTTCAACAACGATTCCCGACAAACAGCCCCGGATTGTGTTTGGTTGATCCGATGAAGTTGATAATCATCACCTCGTTTGCTG
>TCONS_00003597;supercont1.113[.]:1759688-1759935
ATTTTTCGTCTTCGCGAGTCTCTCTCAGGAGTGGCTAGGAGGCCATCTTTAACTTGCTGTCCGTTTTGTTTCCAAACATTACTGCCTGACCCGGATGATGCTGAAACTGAAACTAACTGTGCTGCCATCAGTGTGGATGAAATTGTCAAAATGAAAGAAAGGAGCAGAGAATTGGACTCGCCTTGCCCAACACGGAGAACCGAAACAACTCAAAATCTGATGGAATATGCAATGCTGTTTCCTCTCCG
>TCONS_00003600;supercont1.113[.]:1934198-1934565
TACCTCGTAACAAAATCGAAGCAAATTCAACTTGATTCTTTTCTCTGTTTGGTGTTGATTCTGGAGTAGAAAAACAGTCCGCCGTCAGAAAGCTTTTTCCCTCAGCCGATTTCAGGGTCGACTTTTGCCGCACGTTTCCCTAGCCACAGTTTGCCAAATTCACACCGGATAACACTTTCCACAGTCGCCGGACTACCGGAAGGATGCGTCGCGAATCGAAACGAATCACAATTTCACGGGAACGTATGATTTTACAGCAAATTTTTGCCACAAAACACTGCCATCGACATCAAAAACGCCATGCGATGCACACGATGAGAAGACGACCGTCAAAATTATCGCTCGCACACGATCAAAAGCTAACAAAA
>TCONS_00003601;supercont1.113[.]:2138289-2138573
AAAATTGCAACTGACACTCAAGTATTCAGAAAATATGCTACTTCAGAAGAAGCAAAATTTTCGTGGGCGGTAAAACTTTTGTGTGAGTCGTTTTCAGCTTATGTGAAAAAGTGTTTGACAAGTCTCCTGCTCGATTGGAATGACATTGACAGTAAACTTGGAATTCCAATTGGAACATTTCGCTTCTTTGCCTATAGTTTCTTTAGTTACAACAACTAAAGAGTCTAAATTATAAAGAGACGAAATCTGATCATATTCAAAATAAATCAGCTAGCAACTATGCCA
>TCONS_00003602;supercont1.113[.]:2138731-2139316
AAAATTGCAACTGACACTCAAGTATTCAGAAAATATGCTACTTCAGAAGAAGCAAAATTTTCGTGGGCGGTAAAACTTTTGTGTGAGTCGTTTTCAGCTTATGTGAAAAAGTGTTTGACAAGTCTCCTGCTCGATTGGAATGACATTGACAGTAAACTTGGAATTCCAATTGGAACATTTCGCTTCTTTGCCTATAGTTTCTTTAACAACAACCAATCGGCATTGCTCCACTAGCAGCGTACATACCAAGTAGAAATGTACGAACATCGATTTGAGCGTTTGGCAGGTTGGCAGAAGTCAAAAATAAAGTGGACTCAACTCGGTTCAGAGTTTAGCATGTTGTTTCATTAACGCGTTTGAACAGTTGAGTTTTTCGGGACGGTTTTTGTGAGGCATACA…
>TCONS_00003638;supercont1.1132[.]:146949-147272
TTTCAGAATTCCAGAAACAATGATTCCACCAACTTTCGGAACGGATGTGAATTCCACCGATTCAGGGCCTAAACACCGCCGATGAGGTTCATATTGATTGGTTGCTAGAGCCGATTGGTAAGGCGGTGGAAGATGACATCAACAGAGCGGAATCGACAGACTTGGGAGACAGAAAGGAAGAAGGCAGGTTTTGGGGTTTCTGCAGAAGTTCAATGTGGAACATCCCGATGATGAACATACCAGCGTGAGTGAGATCATAACTGAAATACGAAGTACAAGTTAAAGGCACTAAAAGATGTGCATAAATAAAAAAATAAAAATTAC
>TCONS_00003652;supercont1.1137[.]:189990-190199
TGACTCGCCAGTCTCATAGTCCAAGCGCATGGGCGGCCACTCAACTCGACCTGAAGTCACCGCAAGATCCATGCGACGAATCGATTTGGTGCCCGAAAAGACAACACCACCGGTAGCAGTTTTTATGCAATCGGAAACCTGGGTCTTCGCGGTTCACACTTCACGGTTTCTGCTGACTTAAGGTGTCTGTCTGTTCTTCGTTGAAACCGT
>TCONS_00003659;supercont1.1138[-]:91546-90365,12654-12601
ATGGGTGAAATGACCGCCTGCTCTCGCCCTCGCGATCGCGTTCGCTTCAGTCGAGTTCGGACAGTGCAACGCAGAGGTGCACCTGTTTGCTGAGCTCCCCTCCTGCTCCTTGAGGTGGTGTTCTGGTTGTGTGCTTTCTCCAAATAGGGGATCACGTGGTAACGTTAGAGGTTAGCTTTCACAGAGAGCTTCCCCCATTATCCCGTCGTCAGCTGTTCGATTCTACCTTTCGGCCTGCTTTGTGAGTAAGAAGCTCGCGCGCCGTTCACCGTTATAATCATCGGCCACCTAGTAGTCGTCTAGTTGGCCGCGCGCGATTCGTTTTTGTGTCCGTGTATGTGTGTGTGTGTGTGAGGGAGAGACTGTCGTCGATTGTGGTGAAGTGGGGGCCAAAGACTT…
>TCONS_00003670;supercont1.1139[+]:165924-166416
CTTTCTCGCTCGTTCAAAAGTCGATTTTTGTCTGTGTTGCAAAAGAGGTTGTAGAGAAAAGAAACGGGAAATTTTCGAAGTGGTTCCATTTTCGCGTATCGGGCGGACAAATCGCAGCAATTTACCGTCGAAACGTTGCCAAAAATCCGCGGAAACGTAGTGCGAACGGTTTGATGTGTGGCACGGTTGGATTACGGTGTTTTCCAGTGGATAAATTGCGAAAGAATCTACGGCAGCTAGAGCTAAAGTGAAGAAGGTTGGAATTTTGTGTGGCGGTGGAGGAAAAAGAAGGTTCGCCTTGGGGCTGAGAAGAGCAATCGACCGTCAGCAGCAGCAGCAGTAGCAGCAAAGGGGGTGCAGGAAGGGAGGGGAACCATCATCGTGTAGCACTCACACCAC…
>TCONS_00003682;supercont1.1139[-]:105680-105622,105553-105298
AATTTTTGTTTGTGCGTCGTAGTAAGTTTGGTCGTCGGATGAATGCAGGCGCGCTCCGCATGCGTGAAAAACTAGCTGCCACCCTTGGACATAAGGATTATTCAGGGATCAATATGGAGTGATCATTGGTATGTTTGTTATTTCATTTTATCTACGCCATAAGATATTTAACCTCAATCTTTCCCAACATTACAGCCTCCTAACTATGGTCGTAGTGGACGTAGGAATGTCCTGCTGGTAAACCCATAACAACGGGAGCACTGCTCGGAAACGGAAGACCGGGAGCAGATTTGCACAACTGTGCCAGCATGCACC
>TCONS_00003760;supercont1.114[-]:1992307-1992074,1992004-1991428
TCATAATTCATTTTGCCCTGTCTTTACCTGACTAAGGTAATGATCACCATGGCATATATAATCATCAAGAAGATGTCCGGTCAGTTTCACTGTGATAGCCCATTACACTTACGTAAAATTCACGTAGACACTTAATTCATTCTGACCAGTTTTGACATCTGCACATTGCGTTCATTCTGTGTTCAGCTCAAATGTAAAGATGGTGGCCACTAGTTCCGCTTGATCGTTTTTAAGAAAGCCGACGCGCAACGAACGAATCAGCTACTGAATGGTTAGGCACCGGCCGGAGTCAAACGGAGAAGTGCATTTACTGTAGTTGTTTACCCATTTCTACAGAGATCATCGAATGCAGCTGTACTATACTGAGAATAAAATTATACAGTGTTTCAATTCTCCTAC…
>TCONS_00003774;supercont1.114[.]:1163236-1163504
GTTTTTCCCTCACCACAGGTTGGGCAGTTCGTATCCTTATTCCAATCGGTAGGCGCTCTGACTCTGCTGGCAAGCCTTGTGTAATCGTTACACAACCTCAGAGGTTGAACTTCTCGGTCTCGGTGTTTCCTGTGCAGTAAAGTTAAGTTCTGTGTTTCGAGGAACAAAACGGTGCTAAGTTTTCCTGTGATTGAAGTGTAATTTACGGGTGCAAAAGCTTCCACGAGCCGGACTCCGATAAGAACGAATCGAATCCGCACTTCTTCTAG
>TCONS_00003776;supercont1.114[.]:1316584-1318497
CTCGTCAGTTCAGAATCAGACGACTCCCAGTGCTGAAGTGTATCGCGGAAGAGAAGAATTTTCGCGTCGCTGGATTTCTGTATGTTTTTTTCTTTGTGAGTTCTGAAGTTCTGAAGCCTATTGAATCCCACGGAGGGTTTCGTAGCTTGCGCGTTGAAGTTTTTCGTTTCGTTTCTTGGCAAAACTAGTAGAAGGTTGATGTATGTGTTCGACCGGTGTGAGAAGTGCGGAGGAGCAGTGTTGCGCACTGTAGAGAAGTGAGTGCGAAGAAGAAATGGAAAGATCGTACCTACCTGTTCTTTCCCATTGATCGTGAGTGGATTTCTGTGTGCACTGTCAAGACCTGCCGCAGCGACCTGCGGGTTTCCACACTTCCAAGGTGTGCGTGAGGGGTGGTTT…
>TCONS_00003784;supercont1.114[.]:2028219-2029047
CCAAAAATTGCACAAATTCAAAACGCACACAGCGCAACAAAAGTCCAATCAACTCTCATACGGACAGCAGCAGCACTGCACACATACAAACTTTTCGCACCACCGTTTCTTCAGTCAGAGAGTGTCCCCGAAAAGCGATCGAGAAAAAAAAAAGTTATCGGATACCGTGGCAATAAAAGGCATTTTTAATCCGTTCGGTTCCCGTTTGTTACGAATGTTTCCGTGTCCGCGGATTGTTCGCGTTCTAGTCCCTCTCGAGCAGTAGAAGAATCCGCCGGTCGTTGCGCGATTTCGCGTCCCCCAGCAAGAACGCAATCCGAAAGAAAATCTCGTTCCTCGTCCAGTACACACGGCCATCTTGAAAGTTAATTCCCCTCGTCTTCACTCTTGGGGTGCTGT…
>TCONS_00003793;supercont1.114[.]:2359533-2359774
TATCACCTTAGGAGGAGCTGCAGCCGCCTTGCCCAGGATCAACTTGCGGATGTTTTCACGAAGGCGCTAGAGTCTAGATACTTCCCGTTTCCAGGAACTGCGACGTAACCTCAGACTAAACGATTGAAAGGGGGTGAAGACGAAGCAACCCGATGCAACCGTTATTCAAGTCGCAGTAGCCTACACTTTTTACGTATCATATTTGTGTCATTCCAAACTCAAAGAATAAAGACGTGTTTTTC
>TCONS_00003799;supercont1.1141[.]:154218-155277
GTTTGATTTTTGAGAAACCGAACCGATTTTCCTCCAGTGGCCTCTTCGAATCACGGTTCGCTAGTAGGTAACTCTCCGTTGGATGACCCGAAGTGGTGGTGGTGGTGCTGGGTGACCAGAGACAAAGTGAGTGGTGTGGAATCGTGCGCACGAAGTTGTGCTGCAAAAGCGAAAGTAGTCTCGAACGAGCGATCCCATCGAGTGGCCGTGATCGATGCACACGGTGAGCGCGCGGTGGTTGTCTAGCAGACTGCCATAGATTTTTGGGAAACAAGTTCTAAGTTCGGTTCTCGTAACAGTTCGGGATTACGCGTTTGGGGGCTTTACGGAAGTCGCGGAAGAGTGTAGTGAGTGACTCAGGGGCACAAGAGATCGTTGATTTCGGTGAAGTAACGTAGT…
>TCONS_00003818;supercont1.1144[-]:200931-200699,200635-200408
CCATCATTCTGCGAAGCTTTGTACTATTCTTTTACGTTTTTTACGGTTTAGTCGAATGAACAAGTCGTAGTGCAAAGAAATACATTATTTGATCTACCGTTGTAGTAGTAGCAGCAGCAACAGCAGCAATGCAATGTGGGAAGGAGACTCAAATCCAGGCCATCATGCTGGTAAATGCTAACTGCCAGTAGTGATGCGGTGGGTGACTTGCTGTCGGAGGAGATAACAATACCAAAAAGGAAACGATCCCACGGTTTATTTTCCGTTTCCAGCCTATTTTCATAAGAATGGAAGATGGGATCCAGCGAGAGGTAGTTACGAGCTAAGTAAGGTGCATTATGATCTCTGCGAAAATTCTTTGAAAGAATATAAATACCAAATGGATGAATTTTGAAACCA…
>TCONS_00003833;supercont1.1145[.]:64294-65598
CTTCAAAGTCGACAGCTTTGAGAGTTGCCAATCCTTTCAAAGGTGTGCATGATGCTGTCTGGTGCGTGAAAAACGGTGAAGTTGATAATGACCACCATAGCTTGGAAGATGGTAGGTCACGACGTTATTTTGTGTCATCAGGAAAATTTTGGGCGATGGTTTCTTTGCCCATATTGAAGTCATATCTACCTGTGTCCTTTTCACGTTTGGGGAAACGCGATGAATTTGGACTCTGCCAAATGCAAATGATTAGAACTTTTCGATCTAATCAGAAAATAGTAGAATTATTGATCACGATAGTTTTTGGTAAGAACATATGTGATTATGCTAAATATTCGGTTGATGTCTACAAGAAGAGTATTTCTGAGGTCATGTTTATGAGTGGTAGAGCGGTCTCTT…
>TCONS_00003838;supercont1.1145[.]:213561-214170
TTCAAATCGTACACACGTCATATCAAACTATCTGTCGATAGAAAGTAGAGTGCTCTACTTAAACCAAAATCACCCGGAATAAAAGTGTTCGTCATTTCGAAGTCCGTCGCGTTTTTAGTTCCGTGATTTCCGAAACCGACCAAAGTATCCGCGCCAACAGTGGTGAACTGTAATCTACCGTATATTCGGAACCTTCTGAGTGTTCAGCAAATATTATCAGATCATTTCGAATGTTCTAGATTATCTAACTTGTCGGGATGTTCAGTACATAAGATCTACAACGCGATGAGAGTCAGGATTTAGTGGTAATATATTAATAACCACGAAACGAAGCACTTCCGAAACATGGTGCATTCGACAAAGTTTCCAGTCATAATTAGCGACATCTATTGGGAAGCA…
>TCONS_00003839;supercont1.1145[.]:219493-220058
TTTCGGTTCAGTGAATCTTGTTATTTGTTACCTTTATTAAGCTAAGTATGCCGTTTTGCTAAGTAAAGTTATAAAATTTATTAACCGAATGAAACAAGACATTTTCTTCAGAAAGCTCCATTTGAAATGACATTTCTTCTCAATAGCGTACTGCGATCAAAGAATATCGAATTTCTCTACCATTTCCTTGAAGTAATTTCCCACGTTTAGCTACTATGTAAAAACATAATTTGACATTTTTTGGATCAGTTAATTCTGGAATTTACAATTAGGTGATGCTATTATTTATACTGTTGCAAAATTGTTAGAAAACTTAAAATACTTTTTTTTTTCAAACGCATGTTACATTGCTTTGCTTCTAACCCCCTCAAATGTAAATTATCTGCCACTTTCCAAAAT…
>TCONS_00003840;supercont1.1145[.]:244458-245194
CGACAATCTTCTCATCATAAGTGAAATGCGACACGCTAATTGCCTCTATGTCGGGCGTACAAACTTTTTACGGAGATTCACTAGTAGCACTAAGAAGACCCGAAATCCGCAAATTACTTTAGCACATTTTCCCTAATTTATCACAAAAACAAATCTTCGTTGTTTCCGCCAAGTGTTGAATAAAGAAATCCAACTTGTTTACTCCACCTCGTAACTATAGCAAGCGGGCTCCTCGTTTTGTCTCACATATCGTCAAACACTGCACTGGACGATGGGGAAAAGGGGGACTCTGGCACCGCTCCCCTCCTGTATGCTCCTCATCGGGAAAAAAATATGCAAATTACAAAACACACGGCACGGTTTTATTAATGTAGCTTTGACACAATATTGTTGAACGTT…
>TCONS_00003849;supercont1.1146[.]:40280-40491
TCAGGTTTGTTTTGAAGGGAATACCGTTGCTTCATTTGCTTTTCTCGATGGGGGGAATGGATGGATGCAGTTATTAACAGCGCAAATCGTTAAGCGATGATCTTGATTGCCCCAGGTGTCGCGCAATAGGATAAAAAATCATAAACTTAGGTATGATGCATTGATACATATGTTGTAAGACACTGAGAACTATTAAAAAACAAGGACATAAG
>TCONS_00003850;supercont1.1146[.]:116017-116306
TAGAAACCATGAGCCATTTCGCTACCAATTCATCATCTAAAGGTACTTCTAAAATGCTAAATAAGCATTATCTGTGAAAGAAAACGCTTCAGTCGGGCTCGACTTAGTGGCTTCTCTGGCTTCTGCTGGTGTACTCCTGCTTTGCATCTCAGACTGATGATAGAGCAAATTCAGCTGATTAGTTTTCAAGTCCTTGCAGATGTTGCATTTTCTCTTAGCGATCCCGATGATGACATCGAGCTAATCAGCAGCCAGCTGCATTTTTGGGAATCATCTTAAAACGAAGTAGG
>TCONS_00003929;supercont1.115[-]:2127740-2127453,2127392-2126791
GGGGACGACAATCACATAGTCAGCAAACCTGAAGTTTAAGCATCTAGTTGACGGTCAAGTTACGAGTTGGGTGGCGAAGTTGTGGGAAGAGATGGGTCAGTTCAGCAGTTACGCATGTTGAGGTGAGTTGTCGCGGAAAATTGCGCTGTCAGGAAAATTTGTTGACACTGTAAAACGACTAATGAAAAGCATTATTATTCTAGAAATTTACTAAACAATTATGTTTGTTGACCCCAAATAACCAAAGCGGTAAACGCGCAGCTATTCAATAAGTCCAAGCAGAGAATCGGCATAGAGCATCTTTGTACTGGCACACAATAGTCAATAGGCAAAGAAAGCTATCATTTAATAACTGTGGAGACGCTCATAAGAAACACTTAGCTGTGATGCAGGCTCTAT…
>TCONS_00003931;supercont1.115[.]:60468-60744
CCAACCAGGACTTCCTCTGGACCTACTGGATGGCTTCGGGATTTAATGAAGATGAATATGCACAAAATTGTGTGGTCGGTGGCGCTCGATCCCAACAAGACCAGAATTCATCGTTGTCAATCGGATGATGGGAGACAGTCTTTGCATCATCCAGTCGAAAGATTTGCATTTTGGGCCGGCATCATACCGCATAGAAGCAGCCACACAGGTCGTGCAATTTTGATGTTCCCTGCCATGATTATCGACTGCTGAGGTCGATGGCTGATCCAGGACGACA
>TCONS_00003941;supercont1.115[.]:785715-786318
TGCGATTTTTTTTATTCTTGTTGAATATTACAGTGGTAATTTTGTTTTTGAGGTGCATTATACTATTTTGACAAAATTAATAGCTGAAAATGTTCATACTATCGCTTAACTTATTATTTTGTTGGCTACTTTTCGATAAAACACAGAGCGTTCCCCTTCTTCAATCGCTTGTACATTCGGCTGCCATTCTTCTGGCTGTGAGATGCTGGAACCGACCCGCCATCCGTCCTCCACCCAGTCGTGGCCCGGAGCGAGAACACAGCAAAACCGTGGAAAGCACACATAACATAACGGTCCACGGATAATCTACATAATTGCTCAGTACCAGCATAGAACATTTCGTCCCGCTAGCCTCGACGTCTTGTCCCACCAGAGGCCACCTACAACAACTACGAGGGC…
>TCONS_00003942;supercont1.115[.]:792424-792726
CTTACATCTTCCCAACAACGAACAACGGAATGGACCAAACAAACGGCGCACCACGAAGATGAAGAGGTTCAACGAACGGATGTCAAGAAGCGTTTATTTAATTTGCAGTTTGGTTATAGATAATGGCCCGGGAAGAGATTGTTTATCACCTAATCTGGTTTCCCGCCGGCTCCGAGAGGAATTGCCTTGCCTTGGTCCGGGTCACGCCAAGTGACGGAGGATCGTCAATTTCGGGTGGAGGCTGCCGTCGTGTTAGTAATCGGCTCTGCCAGCAAGGCTAAAATGAAGCAAACGATGGGAAAT
>TCONS_00003943;supercont1.115[.]:803951-804319
TGTACTTTGAACGTGTTGAAATAGCGCTGGTTTATCGCCCGGTGCGGATCGGAAGATTGCAGGTCTGGTCTCCCTCTCGCTAGATGGAGTTGCTTCTGAGGATGTACGTCATCGTTGGAATCCTGGAGTTGGTTGGGTTGATGATATGGATTAGCGTTATTCATCTCTGATTTTCCTCAACGTCCCATCGTCATCGTCGTGGTCTGAGGAGGAAGTGTTGTAATAGCCAAGGGAAGGTACCACTACGTCACATCACATGGATTATGGGAAATCGGTACCAAGTGAAAGCGAGGTAGCGGCGGTCCCCCATGACCGTATGATGAAGCTGTGCTGGGGCTTCCGTGTGAATAATGATCCGATTCTAGTTGG
>TCONS_00003944;supercont1.115[.]:849324-849596
CAGATCATCTTCTAGTTATCCAAAAAGTTTGAATCAATTTTCCCATACGACTTGTTGCAATAACATCTCTTCCTTCACAATGAAACCACACTTCACAACACTTTGTAGCACAATGTTCTAATTTCAATTCTTCTGAACACAAATTAACCACCGAAATGATCAGCACCGGATCCTAGCCACGACTGAAGTGACAGTTGGTCCCGGGTGGCAGTTCCTGCATGTGAGGTCTTTCCGCGCCATACACACCGCTTCCACCCGAACTGCAACACTGTG
>TCONS_00003950;supercont1.115[.]:1123445-1124353
CTTTTCAAACTACTGTTTTCCTCAAATTACAACTTTTAATCAATTTCATCATCTGCAAAACATCCAAATGAACATTAGGAAGCCCACCTAACGGCTCCAAACGAAATTCAAATTCTATTACGGAGTCGTTTCCCTACCATTAGACCGACCGACCGTTCTAATGAACGTTTTCTCTCTCCGATTCCAGGGAAAAAAGGTTCACTCCTTCCTTCGCAACAAGCCAGAAAACCAGAATCCATTTATCACCTCTCCCGGCCGGTCCCGGGTTCCAGTTCCAGTCCCAATGGCAACAGCAACGCGGGATGATGATGAAGACGAAGAAGCGGCGGACGGTGTCAAGTCGAAGTGCCATTAGAATCTTCCTGGAGCTGTGTTGCGGAGGAGAGTGCACCATCATCG…
>TCONS_00003952;supercont1.115[.]:1160721-1161050
TTTTTGTATCAATTGACTCCAAAATAAGCCTGATTCAATAGAAACGTTGAAATGCATGTAATCTTAAGAAAATCTTGGATTCCAGCTCCTTATGCCGAACGGCTTTACGCTAAATGACCTACCACCTACATTAAAAGTTGCTGATCTTCATGTCAACCAACATTTTGCAACGATTTGTTGCTAAATGGCTGTGAAATGCCCACTAGTGAGACTAAGGGTATACCAACCCTATCACTCGCATCCCAAAATATGCAACACTTTTGCGATGGAGAAATCCTTCACTAGTAAAGCAAAAAAAACAACTGAAGCCACATTCCAAAGCTTCTTCTA
>TCONS_00003974;supercont1.115[.]:2463569-2465009
TTTTCCGCACCGATCTCACGCACACAATTGCGCAATCCAATCCGGTCCCGTCCAGCAAGCAGAAGGACAGAACAGGAACGTAGAGTCGAAATCAAACATCGATCAGAAGAGTCGCGACCAGACGAAGACAAGACATCAGATCAGACAGAAGACTCTGAAGAGCTTCAGCTTCAGTTAAGTCAGTAGATCAGAGTGAGCTGCGAGTTTTCCGTCGCGTAGTGGGTTTTATATTCTATTCCTCCCGATTCCGGTCGTGTATGCGGTGTGAAGTGCGAAACCCATTTTGTGCCCTTTTTTCACGATTCCGCGGGTGTCTTGGATTGGATTGTGTTGATTTTTTAAATAATTATTCTGATTATCGCAACCGGTTCTCCGTTTTGGAAGAGAGAAGTTCGTTCG…
>TCONS_00003985;supercont1.1150[.]:73102-73303
CAATGCTATTAAATTGTTTATCGAAGTCGACGTTTCGTCAACCAGCCGGTTTTTCAGGTCGTTCTAAATCTAACGAAAAGTTCAATTCCAGCTAAAATTTATAGTGAAAGTGTATTCAATTTGCACATTCTCAATGCAAATAGTTGGTTAAAAGCTAAGTAGATCTCCAAACCGGATATAAGGATGAGTTCTCGAAGAAGCC
>TCONS_00004012;supercont1.1154[.]:158623-159229
CGCCAGTTCAAAGCAGTCGATGCACTTTTGCTTGCAAGCATCGCGTTGTCTTTTAGTGTGCGTGTGTGTGCGCGCTGACTGGTGTTCTTTTCATAAATAATTTCGGTCGATCCGTCGAAAAAAAAGTCGCGTAAAAGCTGCGTTTTGATTGAATTTCGCGGCCTGTGTGTTGAGTGTGTGACGGAATTCGTCGTCGTATTTTCAATCACTGAACGACGAGTGTGGTTGGTTTGGTGCGCGGAGAACATTGACAGAAGAGAGTCGAGTCAGTGGCAGAGGACAACAGTGCGAAGAAAGAAAGGCCCCTTTTTTTTCAGTGACGATTTTTGCGAGGATTTATCGAACGGTTCCGCGGAGGAATCTACTGTCAACGTCTGGAGAAATCCGCGGATTCGAACT…
>TCONS_00004040;supercont1.1156[.]:40339-40565
AGAGACCGACCTTCCTTCGTCAATGACATGGAACAATTGAACCGTATCTGATCCTCAGCGGATTTGCCAGTTATTCTCGTTCTAGTTTGCTAATGTGTTTACCGACAAAACTCTAACTGATGGCCAGATCGCTATTGCGGCGAATAATGTTCCTCCGTATACTCAGACTCTGAGGGCTACCGACATCAGCGTCGAGATGATCTAGACTGCCGCATCACAACCACGAT
>TCONS_00004102;supercont1.116[+]:1267399-1267592,1284473-1284489
CCAGATTTTGCTTATTTCATCACATTGCCTCAAATCAATCGCTACGCCTAAGACTGAGCAACAACAGAGAGATCTTCGAAAGCAACAGCCTACTTAGTTTACCCTTCAAGTTATTCGTATGCCTACTACGTTAAGCTAAGCAACCAGTAACAAGAATCACCAACCCCATCGCAAGAGCATATTTGAAACAAGAGGTATTCCATTGACAGGA
>TCONS_00004170;supercont1.116[-]:1403932-1403753,1403687-1403530
TGGGTATATAATACGCCAGGACAGTTTGAAGAAAATCACCGTCATTTTGCAGTGGCTTTTGCGGTGCCGCGTCATTTTGGTGATCTGAACTTTTGTTTTTGCTGCCGGAACTATTTGTTGTGGTGTGAAAATGCTGCTCGATATGCTACTAGCGATCATATTTACGAAATACTTGTCAAGAAGGCGGCTATGGATGGGCCAATCTCCGGAGCCGTTGTCCAATGTCAGTCAGTTGGAGCATCTACGATTGGATCTTACAAATTTTAAAATGATATTTAATTGTGATGATGAAAATATTAGCTTGTGAAATAATAAATATGTAATGTTTTATGTTTATT
>TCONS_00004199;supercont1.116[.]:708550-708757
TCAAAATCGTAAAAAATAGTTTTGATATAGTCAATATTTATATGATTGGTTTTTCAATTGTATCACTATTCAATCGACAAGAAGGCTGTATAAGTGTTCTAACAAGCTTATAATCTTATTGCAATACCTGCGTTACAATATCAAACTGAGTTAGATTATGTTGGATTCGTCACAAAGTGATGGTGCTCTATAGACACCATGAGTCATA
>TCONS_00004200;supercont1.116[.]:1090526-1090794
CGTTGCCGTTGGATTTTATTTTGGATACTTTTCGCTGTTGTGCTGCATGTTTTTTGCTTCTTTTATTGCTGATTGGAGCTCAAACTGATGATCCGGTGATTGCTGATTGAAGTGCCTCGCGCTGCAGTGCACACTATAGATGATATAATGCTGATAATTGATTTTGTGCATTAAATAAGATGCGTTTATTGAGCAGAGAAAAATTGGTTCAGTGAAATCATATTCAATCCCCAAGGCCCATTCAGCCAGCATACAGTTCTCAATAAAAT
>TCONS_00004201;supercont1.116[.]:1235255-1236616
TGGTAGAGCATTTTCGTTTCCCGCTCGGCTAAAGCTGTCTCATTAGTGCGCGCGCAGTTGTCGAAGCTGGACGCTTTTGCAGGAGCAGTCAAAAGACCTAAAGAGCAGCAGACACAAATCTGCAGCACCGCTTCGAGGAGTAGTAGTACCAGCTTATCCAAGGGATTAGTGAGGTGTTAGGGTGACCCCCCGATCAGGAGTAGAGCGCGCTTAGTGGATCACCACGCACTGCAAACAGCGTCGTCAGCGGCAAGAGCGCAGAGAGTGCCGGGAGATGGTAGTAGAATAGATCGTAGTAGGCGCGTCAGCCCAGCCCGAGAGACCAGAGTGCGTTTAGTAGTTTAGTGAACCGCGCATTGTAGACCGCGAGGACTCCGACTCTGTGCTTTATTGTGGTGT…
>TCONS_00004204;supercont1.116[.]:1302019-1302225
AACCTGGGATTCGTGTAATAGCGTGGTGGCAATATTGAAAACAACGAACATGGGTTTTTGCTCACCTTTCTCGGCGTCTACCATGCTTAGGACCCGCATTCGAACAGACGAACGTCCGAAGAAATTTTGCTAGGGTAGTTGGTCCAGTATTCGCCGCCCTAAGCAATTTTTTTGTTTAAAATCAATCGAACGTAATTTCGGTTTCCA
>TCONS_00004216;supercont1.116[.]:2235591-2235926
GGAATCCTAGACAAAATTCAGCTGTGAAGACAGAACTTGTACCACTGTCGACTAAAACCAATAAAGCTAATAAAAACACTTGTATTTACGGGAATGACTTGAGGACCCAAAAATTTAACAAGATACCTCGTCATCCCGTAGGGCTCAAATAGTAACGTTCTCCACACAAGTAGTAATCGGAACGTTACAGATGTAAATTTATGTTTAGTAATTTGTCTGCTTGTGAAATTGTTTTAATTTTTTTTGTAACAAAAGTTGAACCCTTGTGGCGTTTGTGTCTACTAAGTGAACGGCAAACGGCAAGAGTATCAGGGCTCAAAAGTGGACCCATTTTTT
>TCONS_00004225;supercont1.1161[.]:198-946
TGGGGTTGTACCTATCTGACATTTCGGAAGGGACACGGAAAACAAAATACACCCAAAATTTGAGTTTAAACCAAAGGGTGTGACCAAATCTCAAATCTGAAACGAAAATTATTTAAAATTTAAGTGAACATGTGTTTCTGGCCTAAACTTAAGCGTTTGGTGTTAAAATAGGGACAGGGCTTTAGGCTCCTGTCCAAAAAGTTTGATATATTCCTGTTTTTAATTAATATTTTAACATTTTTATTGAACTTCAAACAACAAAAAACATTTGAAAACTGAGTAACTTAACGTGTGTTCCTGGCCCGAATAACTCTAGCTTCACGTCTGTTTGTCTGTGTCGCCACCCACACCGGAAAATCGCCGTGTGCTGGCCCTTGTTTGCTATCGTTTCTTCTTCGG…
>TCONS_00004234;supercont1.1165[+]:29073-29091,29158-29437
GCAATCATCTGAACAGGAGCCCATTGAAATTTGGATTATTTCGTCGGGATCGATCAAATTCTCCATCACCGATAGTTCATCCATTCGTTCATCCACGATTTCGACCGCTGGGGTCCAGTTCAGGGACTTCGGAATGCTAATGTTTGTTGGACTGTTTTCTACTTCTTAAGACAACGGGTGAGTGCTTTTGTTGTTTTACTTGGTTTATACATGATACAGAATATTGCTTTGAATTAGATATAATTTTGAATTAAAAACTGATAAAAATCAAACCTTTTTGTAAAAAATATATAACGGAG
>TCONS_00004241;supercont1.1165[.]:153492-153798
GTTTGAATGAAAACACTATTTATTTCTTCATTAAATCACAAATTATTGAGCACTACACTTATTAACTCTCCGTCAAGCACCTCACAGTTGCACCGCTTTCTCCCAGGACAATCGCTCGAAAAATGTATGTTCCGTATATGTTTTACGCACTGTCTGCTGCCACAAACCTCCTAATTTATTACACACAAGAATCATTGTTACTAAACACAATTGCACAAAATAAATCAAGAATAACTTCAAACCTTCACAATACGTTGCAAACACATTTTCAATATGGCTGCCTGCTGCTGCGGAGGTTGCAGAGGCC
>TCONS_00004255;supercont1.1166[-]:203884-203818,195479-192176
TTTCAGATCACCATGACGAGAGGATTAGGTTCTTCTCCGAAAACTTCAAAGATTCATCACTTTTCTGGTTTGCCGCAACTCGCAAACAGGTAGCAAACAATATGAGGCATAAATTCAAACTCTTACGGTCATCTACCATGACATCGCTCTTCAACACACACCTGCCAACAATCACAACCACTACAGCAGAAGTTGGGAACCCCTTCGACACACGAAAAAGGCACGGATCAAAAATTTGGACTTGAAATCAAACAATTTGTAAAAGATGCAAATACATGCAAACAAAATCAAGAAGCGGAGAAAAAGAAATGCTGAAAAACGAATATGATGAAGACGAAGCAAAAGAAGAAGAAGAAAAAAAAATGCAACAATTAAGTTCCTACTCTAAAACATAGATAA…
>TCONS_00004276;supercont1.117[+]:1523541-1524633,1566140-1566160
TTCGCTCTCGCTGAATATGTTGCCGAGCATCAGAACCTGCCCTGGCTTTGTTGACTGTGTGGCATCCTCTCCGTTGCGTTGAGATTCTTCACTTGTCATCGGGCTGCCCGTGCGTTCGGTTGTATCGTCGTTGGTTCGGTCCACGGTCACGGTTCTCATCCAATTTATTGGTCTTTCAGGGAGGTTTTCTGTAAATTAAAGGTGGCATTTTGGCTAAACGGTGTTTAAATTACGTTGATTGAGAGTGATCAGAAATCGGAAGCTCGACGGCTGGTGCTTTGGCCACGGTTTCTTTGCGGCCTGCGCTAGTGTTGGTGTTTTCCAGCGAATCTTCGCCAGCAGGAGAAGGAAAAAGAGATGTTTTCGTTTTGTGAGTGATTGCAGGAAGTGTAGTGCATT…
>TCONS_00004280;supercont1.117[+]:1627598-1627813,1632264-1633189
GTTCAGTATTCTCTCTAGGCTCCTGGGCACAGTCTCACTCAATCAGACTGTGATGTGGTTGATTGCGCTTCTTGCTTTGTAGGCAGCGTGGGTAGCTGAGAAAAATGGGTTTTTGTTGGGAAGGCCTTTCTTTTCTGACAGGTGAATTGTAAAGTGTTCTGGTTCATGGGGGAACGCTATGAGCACCAGTCTGGCAAAAAAATGGGTGTCGAACAGGTAAGCAACTGGAACGATCCCATAAATCATCCTACGCCGTTTAAATCGACTGCTTCAACACATTTTCCCGGTACCCATTTAATCCCCACGCTGACACATCGGCAAACAAGAGCCCGCAATTGTTCTCCGTTAATATCGAAACTCATTATGAATATTTGAAACTTATAGTCCGCCTCTCACAAT…
>TCONS_00004281;supercont1.117[+]:1627598-1627738,1632264-1633189
GTTCAGTATTCTCTCTAGGCTCCTGGGCACAGTCTCACTCAATCAGACTGTGATGTGGTTGATTGCGCTTCTTGCTTTGTAGGCAGCGTGGGTAGCTGAGAAAAATGGGTTTTTGTTGGGAAGGCCTTTCTTTTCTGACAGGTAAGCAACTGGAACGATCCCATAAATCATCCTACGCCGTTTAAATCGACTGCTTCAACACATTTTCCCGGTACCCATTTAATCCCCACGCTGACACATCGGCAAACAAGAGCCCGCAATTGTTCTCCGTTAATATCGAAACTCATTATGAATATTTGAAACTTATAGTCCGCCTCTCACAATTTGCTTTTTCCCATCGGAAATCCGATCCGGGATCCATCGAGCACAGAAATCGATTGACCCATTTCCCAAAACTTA…
>TCONS_00004282;supercont1.117[+]:1688238-1688434,1700568-1700887
GGAACAGAACAATTCGACTGGCTCACACAGATAGTTAGGCTATCGTATAGACATCTGAATTGGGAATTGTGTGAATTTTGGCTCTCCAAATGTACACAAAGCCGTGGTTGGTCATTTTTCGGACAAACAGGCTGATTTGCATTTTACGTAGCATTGTTTCTGTTTAGATAGTGTTTCCTGTTTAACGGATTGGCGAGGGTACATATCAACTTTACCACGAAGCACCTCAGAACGATTGATAGTGAGTACAAAAATGATGGATACATATTAAACACAAACAAGAAAGGCATAAAGTCCACACAAAAAAAAACTTCGAATTATTCCGCTAAGCCGAAATCCATCATTCACGGAGCAGTCACGGGCAGCAAGCAGAATCCGAACCATGAGATTAACATCTTC…
>TCONS_00004326;supercont1.117[.]:167354-167763
AAAAGTCACAACGAAATGATACCTCACACCCATCGCATCCTTTTGGGGCCAGTATTAGTTCTTGCCCTGTTGATCTTCGTTCCGCAATCGTTGTCGCAAGAGCTATTCCAAGCTAAGCAGGATGTTACAACCGACAAAGGAGAAGCAATTGAAGGAGAAGCTATCGAACTGTCTACCATGACAACCATACCATTCATAATGGAGCAGGTCTTTTATGGTGCAGATGCGGATTCGGACGCTTTTTGGGACACACCAGACACCACAACAGCCAAATGAACCGACCCGGACAGTTCAAGAAAGATGACGTATGAAGCAGACAGCAGTTCGCCTGATGGGAACTGATGTTACAACGTATTTGAAAGTGTGCATTTTTCGGCGGAGAAAACTGATTAAGATTGT…
>TCONS_00004328;supercont1.117[.]:181977-182503
GCCATCGAACCGTCGTCGCTACAAAATGATCACCCGCTTCCAGCGCACTCCTCTGGGACCAGCATTGATTCTGATTCTGCTGGTTATACTTCATCAGTCGTCATCGCAGGTTCTATTCCGCCGGCCGGTTGAAGCCGTAGATCCTGCTAACGAAGAAGGGAAAGCAGCCGAAGCGTCTACCGAGTCCGAGAAAACAATCCAGTTGCACAACTTCGAGGATGCGGAGACACAAGCTTATACGACGAATACTGGCAAAACGGGCGAATCTGCGGAGCCGGACAGTGATGGAATGATTTCGCCTACTGACGATGGTCATTTACACGTCATGCAAAGGTAGGCGATGGCCCGTCCTAACGATTTCGGTAGGTTCATTTATTACAGAAGCGTGAGAAGATTATT…
>TCONS_00004333;supercont1.117[.]:1106426-1107384
TTCTCAATATTTTATTCATAATAAGACGCTTATTCACCTAAACATCATGTGTCTTTATATTCACTTATATCGTTTCCCTGTATTCGTGGGATTCATCCATTACTTACCGACTATACAAATAGATTTTAACATTAATTGCAATTCGTTGACCATCTTGTGGTAGTGTTTTAATTTAGATTTCTTCAACGTCAGGATCCTACGTAGCGTACACATTATCTAAGAAGTAAATGAATTTCATGGCACCTTAAAACCTAAACACTAATTGGAATTCTTATCACTCTTTCGAACCCGCAGTTGGGTTCCTTTGTACATGCCTATCACCACTGTTCGATCATTACAGCGCCGAAAAATTACCCCTAGACACGGTTTCCGTTCGAATGTTTCCGTTTTCCGATAATA…
>TCONS_00004346;supercont1.1171[+]:85071-85091,90320-90938
CCAATGAAGCCAGACTTTGAAGAAGTGGCTGGCAGGCGGCGAGACGAGCGGTTCAGTGCGTGGCCAGAGGGGAAGAACAACAAAATATCGTACGATACAGACCGCTTTGAGCTGAACTGAGCTGAGCAGAGCGAGAGGAGCTGGATAGATAGCAATCGAGTGCCGTAGCGGAATAAAGAGAGAACTAGGTATCATCCCATACGGGAGATTGTGCGCGAAGTGCGTCGCCTCGAAGTCGTTGTCGCCTCAGAGCTAGTCGTCGTCAGTCATCTCGTCCGCGTGATCTCCCTCGAGGTGCTCCTAGAATAGAGTGAGCATTAGCGCAGCTCAATTCGGAAGTGGAAGTATCAAAGAAGCTGTGCTTTGAGTTCAAGAAGAAGTTTGAACTCGCGCTTCACG…
>TCONS_00004347;supercont1.1171[+]:89299-89326,89805-90938
CCGTCGCGCAGTTGATTTTTCTGCCAGGTGATCCGTTCTTTGTGTGGTGGCAGTGTTCTAGTTGTTGATATTACAACGACCCCCCAACCAACGGAGCAGATCCCGTCGTCGTGGATGGTTAAAAAAGTGGGGTGGAACCGTCAGCAATCAGTGCCCGCAGTTTCGTCGCTCAATTAAACTTGTATGTGCCATTACAACATCTAGTTTTTCAATACTAGAAACCTGAAAGCCGTGCTTGTGGGGCGTCTCGAATATCAAAGTGCGAAGAGGAAAGTGTGTTACTTGGGGCAGCTTTTAAAACCGACCGACGGACGACCGAAACAAGAGGGGAATTTGCACCACTCGGAATTGATTAGTGTGTGAAGGACAATCCCCCTTCTAATAAACGAGGATTAGATA…
>TCONS_00004348;supercont1.1171[+]:89447-90938
CAGAATTCTGCCAAAATTATACAGATTTGTACAGATTTTAAGCAAAACTGAAAAAACATACTCTTGAAAACCTTAAAATTTAAGCTGAGATGAAACAGTTCTGCATTGTAGTTGCAAATGATTGATATTTTCTCACATTTCTTGTATTATTCTTCATGATTATTCCAGTTTCCAGTGATACAGATTTAAAATACAGATTTTTTGCTCCAGGATACCGATATACAGATAACTCTAGAGAAAAATGCAGATTTTTATGTGGCAACCCTGTTTTCTGCATCGGTGTCGTTGGTCGGTTTGCAAATCCGCAGTCCGTCGTTCTCCGTAATCCGTTTCGTTCTTGTCTGAGCCGAGGGATTAGTGATCCGTTCTTTGTGTGGTGGCAGTGTTCTAGTTGTTGAT…
>TCONS_00004357;supercont1.1171[+]:234067-234074,237909-238155
AATTTTAGGATAGTCGCGGTGAGTTCCGTTTGTCCGTGTTCTTTCGGTGTTCCGAGTGTTGGGTCTTTTTGATTCAGTCGGTGTGCTTTTTGGGTGTTAAAGTCTAGTAGAAGGAAGAATGTTTTAGACCAAACTAGGGCCACTTGTGTGACAGTGTGAAGTGCTGAGTGAAATCCCCCCTCTAATTGGATCGATAGAAAAGTTTACTGCCGGTGAACTATCGAGTGTCACATTGTGCCACAGGAAACAAAGGTA
>TCONS_00004366;supercont1.1171[.]:115383-116011
CGGTAATCCCATAGAACATTGGACAATAATGGAAATAAGTTCACTAGAGGCACTTACCTGCTATCGATTGGCACAACCACAACCGCGTAATTGCCTCTCCATCCGCAGGGGGCAGAAAAGAACACGTCATACGCCCATTAAATTGCGTTTAGAACGTTCTGTGCACCGCAGCAGGCTGCGGACTCGACGAGGTGAACGCTAAGTCATATCCATTAAGTTATCGACTGTCGTGGCGCTAATACCTGCCTTTTGGTAAAACCGAATCCTAGTAGCCATTGGTTTCGCAGTTGTTTGAAGACCGAATCGCACGTTAGAATTTGTTGAATGTGTTGACGACGAACGTTTTCAAATAAACAAAATCAAACACGCTGCTGGTTGCCATCGTCACCTGACGACCTG…
>TCONS_00004367;supercont1.1171[.]:148487-151223
AAACGGTTGTGAACGAGCTTGCTTTGTTGTTTGTTTTTCGTCTATTTTGATGACAATTTGATTCACTGATGGTGAGTGAGAAGTGCTTTTCTCGAGTCTAAATGCTGCGTATCGTGAAACCTTGATGGAGCTCCTCCTTTCTGAAAAACAGTAGGTATAATTATGATGCCGTGTTGCGTTTACAGGTAAGCAATCTGTTGATTCCGAACCTACCACACGATAAGCCCTCGAAGTAGAGAGCAATGCACAAATTATGTCACGCTCGGAGGGAGGGTCAGGCTGTTGCAATTTTTTTTTTTGAAGATCCGTACAAAAAGTGCGTCGAAAAAGTCCCAATTTAGCTTGATATAATTTGTGTACCATCGTAAGCTAAACATATCACTGAATTTAGATTTGGAG…
>TCONS_00004405;supercont1.1174[.]:136779-137283
TACACTATTTTTTATATTATAACACCATTTCCAATAAAATATCCAGTAAGATGACTAGTAACATAAAATACATTGGCTGACACGGCGGCATTCCATCAAAACAAACGCACATTTTTCTCAAGTTGGTCCATTGAAAAATGTCTGGTCTCTCCACAAAGTTGATCGGTCTTGCTGTTCAAAGTTGCGTAATATGAATTTTATATTACATAAGTTGTAAAAATGTATGATTCATTAGTATTTATCACATATTTACCTTGCAATCAGTTATGTTGAAGTCCAGCAGCTCCTAGATAAACTTGCGGCCACCATCTTTGAATTTGAACTCAAGAGAGAATGAACACGAAATGCAGACATCCAAATGAATTTATGGGCCTACGTGATTTTCACGTCAATGCTATT…
>TCONS_00004410;supercont1.1175[.]:33694-33987
AATCATTTGTTTGTATTATATTGATTCCGTATCATCTTCGGATATTCTGATCTTCATTTCGTTATAGGTCTAAAGTACTCATACCATGGGATCCCCTCGGAAGTACTGCTAATATTGTTCGGTTTACTTTGCTCATTTTGCAAATCTTGCACTAGCACAGCACTACCCCCACGGCAGACAAGACAGCGGGAGAAGCTTTAACATCAGCATATGCTCGCATTTCGCCGGTGGTGCAAATACAACTACACTACTCGAGTCGACAGTAAGCATGATGGCAATGGCACATGTTTGTTT
>TCONS_00004411;supercont1.1176[+]:99845-100072,127123-127153
GAAAATTTATTATTTTTCCCATTTTCACGACCGCAGTCTCGGTTATTGTAGTAGCGTGGCTGGTCGTTCGTAGGATACCGATCCGATTGGATGTTACACTTACTGTCCTACATTCGCACTTCATCGTGCCATACAGGAAACAGCAGAGAAACCATTTCTTTTCTTCACATTTTACTGCGCTTCCTCAGCAACGGCAGAACAACAGTGACTCGATGTTGCTTGCATAAATTTTTTTTTCTCTGTGTTTTGTCCCCTGTAT
>TCONS_00004483;supercont1.118[.]:10695-11121
TGTGCACCCACTAATACCAACAAAGCCCAACATAAAAAATCAAAACCTACTCTCTTCACTGCTTCTCTCCTTCTCCTCCTTCACTTGATGTTCTTCCACCCTCTCTTCTCACCTTCTCCAGCGAAGGAAAAAAATCCAATTCACACAAGCAGGATCAAATTGAAACAGCAAGAAACTAACTTCCAAAACAATTTTCACGTCCAATCGCGCACTTACTAGTCGAACTTCTTTTCGCACTCGATGGCCACGGCACGGAACAACGGATTTCAGTCACTTTTCCGAGGAAATTAATGCCACAAAAGTGGGTTCACTAAACGAACAATCTATCAGCCATTCCACAGGCTTTCCGCGGCAGGACAGACAGACAGCACATCCAAAAGACTGAACACTGCGCGAGAG…
>TCONS_00004488;supercont1.118[.]:489935-490329
AACACCGTGGAGCAAGTACCATTGGGTGTAGTTGTATACTTGTTATCCGGAGAACCTGACACTCCTTGTGTCTATGGTTTAGTTGGAACGAACAACCCTCGTGTTCGTCAACCTTGGAATTAGGTTTGGGCACCCAGTGTGCCCTAAACCTTGCAAAGAGTACCCTGTGCACTCGTTGCCCTATGAACCGTGTAGATTGGACGAACACCCTTGCGAACGCCAATTGTGAAAGTGTTGTGGTTGGACACCCTGTGTGTCCGAAAACTATGGATCGAGCACCCTGTGTACTCGTGAACCATAGTATTGAAAACCAGAAGCTTCAGCCTAGAAACCTGGTATCCTTGTTGGTATGAATAATGGAAATGTGAGTTTTGCTTCTTGGAATGTTTGATTGG
>TCONS_00004489;supercont1.118[.]:491540-491800
TGTAATACGTATCAGTGCCATCTTGCCAATATCACCGTAATGGAGTTGCCGGTAGAGATGAAAAAACTGATAGCAAATAGCGATGGCGAGTGCTCCGATTGGTAAGTCCGATTGATTGATAGCTTCCGTTGATCCTCCTTCTGATCAGCAAATTCCAAACCTTGTTCTCCTATCCGGCTCGAAGGACCAAAATGTTGGGGCTTAGATCCACCGACCCGCAACATCGTAGGGGGGTTTAGGCCTCCGAAAGAACAATCCGTG
>TCONS_00004491;supercont1.118[.]:957455-957987
AAGAAGATGTTTTCTGTGTTACTTGGGTAGGCAAGCAAATCCCAAAACAAAACAAACAGACATTCCGGGAAACCTGTTTTCGGCCGGGATGAGTGGTCGAATTGGGACTTTGTAAACACATCATCATCATCGTCCCCCGAAACGGTCATTCCTCATCGTCATCGTCACGAATCGCGTGGAGAAGAACCATTCTTGGTCCGCCTTTTGAGATTTGTATCGGACGGTTCACCTCATCCTGGACTGGACAGATGGATGACAGTAATGGACGATTTTGGATGGATGGCGGAAAAGGAACGCGCCTAAGAACACAAACGGTTTTCTTGTCTTTTCTGGATCTCACGAAAGGACATTTAAAAATTAAATGGCGCAACAAGTTTGCTTAGGCTGCGAGGAATGTCA…
>TCONS_00004495;supercont1.118[.]:1739469-1739793
GCGTAAGATGTCTCTCAAAGTGCTGTGATTTAATTGCAAAAATACGATTGCAAACTTATCCGTTTATTATTCGAATTATGTCACTTATTGATCAATTGTTAGCCTCTATCGTTCGTGTTATATTTTCTTGGAAAATCGTCAAACGTCGCAGAGAAAATTGAAATCTTATTCTTCACTGCATTATCACCGAGATCGACATATTTGTTCGCTATTCAATCCTTTGTGAGTGTTTGCTGTTGAGAATGGCTGAACAGAGAAGCGAAAACGATCTGCAAATGTGAAAACAATGCACAACACCGATTGAAATAAATGCTGACATCGTTGC
>TCONS_00004612;supercont1.119[+]:1225333-1225471,1225532-1225746
AATCGATAGTTCTGGATGTTGGCAACATCGAATTGTCATTTGTTTTCTGTGGTGTGCAGTGGAATTTTCTTTCTGAAGAGCCAGATCAGAAACGCATCCTACTTTTTTTTAAGTTTGTGCACATGTAATTACGATAAAGTTCTGTCCGCTCAATTCATGCGGATCACCAAATTTACGTTGTGAGAGGGAAACATCGTCAGGATTATGGCGTTCCAAGGAAACATCGGTGACACAAATGTGCAAAAATGATTCCTTACTGTGGATTCTGAACACTCGATTGCTACGCGGCTTGTGTACAATAGTAATTAGTTCATTATGCCAACGATAATAAATTATGAGTTTGCTTAATTTCGC
>TCONS_00004682;supercont1.119[.]:457393-457594
ATCGACTTACAGTTTTCAACAACGTAGGCTATGATACAGTTCACACAGGGCTGTCACAAATTTTCACTCGTCCATCGGTATCATACTCAGCTACTTACGGAATCGGTAAGACGCTGACTTCAGATTCCTTTTTCTGCAATATTTACCGCACAGTTGCTCCCCGTGTTGACAAATGAGGCCTACACGCAATGTGATATAGAAG
>TCONS_00004687;supercont1.119[.]:1923890-1924165
AGCACAAACTCGAGTTTGCGTTCTGCTGAAGACGTCGGAAAGAGCCTCTTTTGTTCTAGGAACAATTAGATATACATCTGTAATATTTGTATGCTGTGTATTCTTCACAACATACACGGAACCGCAAATCAACCAAACTTTGACTTCTTTCGCCGCAATTCGGCTCTTCCGTGGGATCACTAAAATTTGGGTAAACTGACATATAGCTATCGTTAGGTAGTTCTCCTTTGCCAACAGCGAAAAAAACAACTCAGTGACAAATAACTGAAAAATAGC
>TCONS_00004698;supercont1.1190[+]:114474-114759,114854-115343,127432-127653
CGGCCACCTTTGTGGGTGAAATGCCCGGACTCCTGAGTGGAGCGAACACTGAAGAGCAAGAAGAGGAAGACCGTATACGCGAGAGAGCAGCCAGAAGCAAAAGGAAGGAAAATTATATTGGCCCTAGACATTCTTGGTGCGATTCGTCGTCGTCGTCGCGTTTTTTTCCGAATGTGTGGTGAAAAATCGGATCGCGAGTTTCGGAACTAGACCAAGAAGGAAAAACGGTCGGAACAAAGCTTTCCCCGGGGGCTATCCGGATGTTTGTAGTTTCTCCAATCGAAAAGAAGTGTAAATTTGTGGCCCAGCAAAGGTTTTCGGAACGCAACGGGTAACTTCCAATTGCCAATAGCCTAGTCCCGAACGGGAAATTCGGGTAAAAGTGCAGCAGCCCGCTAA…
>TCONS_00004700;supercont1.1190[+]:114492-115046,127432-127653
AAATGCCCGGACTCCTGAGTGGAGCGAACACTGAAGAGCAAGAAGAGGAAGACCGTATACGCGAGAGAGCAGCCAGAAGCAAAAGGAAGGAAAATTATATTGGCCCTAGACATTCTTGGTGCGATTCGTCGTCGTCGTCGCGTTTTTTTCCGAATGTGTGGTGAAAAATCGGATCGCGAGTTTCGGAACTAGACCAAGAAGGAAAAACGGTCGGAACAAAGCTTTCCCCGGGGGCTATCCGGATGTTTGTAGTTTCTCCAATCGAAAAGTGCGTGAGAGTGTTTTCCCGTTCCTTTTTTTCTGGTGCTACCATCTTCCTCTTTTTCTCTTTGCGGTATTGTACTCTTATGATGGTGGCGCAGGAAGTGTAAATTTGTGGCCCAGCAAAGGTTTTCGGAA…
>TCONS_00004701;supercont1.1190[+]:114512-114898,127432-127653
GGAGCGAACACTGAAGAGCAAGAAGAGGAAGACCGTATACGCGAGAGAGCAGCCAGAAGCAAAAGGAAGGAAAATTATATTGGCCCTAGACATTCTTGGTGCGATTCGTCGTCGTCGTCGCGTTTTTTTCCGAATGTGTGGTGAAAAATCGGATCGCGAGTTTCGGAACTAGACCAAGAAGGAAAAACGGTCGGAACAAAGCTTTCCCCGGGGGCTATCCGGATGTTTGTAGTTTCTCCAATCGAAAAGTGCGTGAGAGTGTTTTCCCGTTCCTTTTTTTCTGGTGCTACCATCTTCCTCTTTTTCTCTTTGCGGTATTGTACTCTTATGATGGTGGCGCAGGAAGTGTAAATTTGTGGCCCAGCAAAGGTTTTCGGAACGCAACGGGTTGACGTTGGT…
>TCONS_00004704;supercont1.1190[+]:114538-114759,127432-127653
GGAAGACCGTATACGCGAGAGAGCAGCCAGAAGCAAAAGGAAGGAAAATTATATTGGCCCTAGACATTCTTGGTGCGATTCGTCGTCGTCGTCGCGTTTTTTTCCGAATGTGTGGTGAAAAATCGGATCGCGAGTTTCGGAACTAGACCAAGAAGGAAAAACGGTCGGAACAAAGCTTTCCCCGGGGGCTATCCGGATGTTTGTAGTTTCTCCAATCGAAAAGTTGACGTTGGTTCCAGTGTAAAATTGCAAAAAAAAAACAAACAAAAAAAACTGATGCAAATCCCATTTAGTGGAATTCATACAACGCAAGGTTGTAGTTAAAAAAAGTGTTTGTGTAGATGTGCGCGTTCGTGTGAAGTAATTATTGTCCCTGGGTGCTCTTCTTGGATGTGTGTT…
>TCONS_00004745;supercont1.1196[.]:169676-169914
TTTCAATTACAAGCTATTGATTCCACATGATTTTTCTCTATCTCCCAACTCTATCACACAGCACATTGATCGCGAGCTGTGATTCATGCCTATAGTCTCTAACCATGCACCATGTCGCCATAGGAAACATCTCGTAATCCTACCAGGTTTTGGGCTGGCTGCACTGAGATAGTACATAGATGATCCCATTGCTGGAGTGTTGTTGTTCACTCCCTGACCGTCCACGCTCGGAATTTCTC
>TCONS_00004748;supercont1.1197[-]:32304-32168,26135-25926
GGACCCGAAGTGGATTATCGGCACTGCCGCTTGCCAGTTCGCGTTCAACACTCACACGGTGGAGACGGTGAATCGTTGTTGGTTGTTGCTACACCACACTACAGTGTAACTGTTCGGCAAAAGGAAAAACAAGTTAGTTCGTTTTCGCAAAGCATAAAAATTGATCAGCGTGATCAGATCGGAGTGAGAAGAAACATCGCGGCTGATTGACATCTGAAAAGAAGAGAAAACAAGCGTAGAAATTGATGTTTGACTTTGGGTAAACATCTAAATTGCGAAGAGTGAAGACAAGAAGTTGCGAGACGCCTGCTGGAAATACAGTTTTGGAAGGTAAGTAGTGAAGATGC
>TCONS_00004755;supercont1.1198[.]:99798-100205
TCTTATTGTGTTATGATTTGCAATATAAACTACAATGAACAATCAAAATAATCAGTTCAATATTTGATTTTATTTGAAATGATGAATGGTCGTTCACCATACTGTATTGAATGTAGCTAATTCGAAACGATTCCACTCGCTACCTCCATCATAGATTTCAGTACAGCATCTACTAATGATCCCGATGATGATGACTACAGCTGCAACTGCGGCGTTGATGAGTTGATGGGAAAATATTTCCCCGTCTGGCCCCAGATCAAAGGAAAATTGTTATTGCTGCAGATGCTGCTGCCGTCGTCGCCATACTGCTTCCAGGAAAATCCCATTTCTCTGCTCGTTGTGCTATAAATTTAACTCCAGTTTGCCGGATCCGCCCGAGATGAGCCGTTGATTGAGAGC…
>TCONS_00004809;supercont1.12[+]:952190-952500,952566-952985
GTCTTCTTTGGTATAGTTATTTTCAAATGTATGGATATGGCTGATCGCGTCAAGCTCGCTGGATCCTCGTCATCCACATCGGGCTCGCTATCGTCACACATTTCTCCCGGAGGATACATTGTAACTACTTCCAGAGTGGACTCGGTCGTGATTTTTCGTGACGAAGTGCAGCAAATGGGACAACAGGTGACACAACATGACTGTGAAAAACTTTTGGAAAGTGGAACTTTGACAATGAAGAGGACAAAAATGATTAGGATGTATTGCTGAAGAGCCCACATTGTATAAATGGGGAAAACGTACAACATATGCTATTACAGCTAGGTTTAGCCACGCTCATTTTATTTCTCTGATTCCATTGGCGGTACGGTTCACGTTATGTTCTTGAAATCACAGTTC…
>TCONS_00004837;supercont1.12[+]:3518758-3518859,3518929-3519366
AAAAAAAAAATACCGCAGGGTGCAAAATAAATTCAAATCGTTAAAAAAAACCTTTTGTGAGGAAATTTCCGGCCTGAGCTGATATCAGATTCGGGGCACTTGGAGCATGATGCGGCCTCCATCAAAGCGATCAGCCTCCACCAAGCAACGTATTCGACCTGACTTAAGAAGGTATCCGGGACCTCGTCCGGGACTGGAAATGGAAACCGACAATACTAGCTGAATTTGCTCTCGCAGCCCCTCCCAGCAACAAATATCGCGGAAAGCTGGTTTCGTTTGGAAGGATGTTCCTGTTACATTTTATGCCGGATTTGCTGCTGCATACCAGCTAGGCTGAATGATTTCCGGATCGGCGGATAGGCGCTTCTTCAACATCAGAGGACAAATAAAAGTGGTCAA…
>TCONS_00004869;supercont1.12[-]:838078-836522,836335-835244
TAAACCTGCAGCGCAATCAGCTCCTGCTGTTACACCATCAGTCATTACTGTGCCTGTGAAGGGTTCGTACCAGATTTCTAATCAGCCTGCATCGACTCTACAGTTATTGTGACGCGGTTTCCATCCAACCATTCAACCAAAACGCCAACAATATGGCCATGCGACATATTCCGATCTGTCTTACATTGTTGAGTATAGTACTATTGAACGTTCTCAACAACTCATCAATGGCTGCAAGTATATCGACAGAAGCTGAGCCGGTAACGGTGGCAAGTTCCGACAACAAACCCAAAGCCATCTTTACCATCGATTTTCCGGACGGTCAGACGATGTGTTCGATGAGATGTTATCCGCCGCTGAAATGCATCGCCGGGGAGTGCAGAATGCAGTTTGGACGAT…
>TCONS_00004895;supercont1.12[.]:357870-358333
TGCGCAGTTTTCCAGATCGGACGTGTTCATAGAGCGTTCCATTTGCGTGGATTATATGTGCAGCATAAAACAAAAAATACAGAGTGATGAACAGAACAAAGTTTTAAAAAGAATGAGATTGCAAAAGACTTTGATGTTTACAAAACAAGGGAGAGCAGAAGTGATGAAACGATTACAGTGAGGCAAGCAAATATATACAACTGGAGTACAGCAATTTAGAGCTTATGTGGAATGAAGATAGGGAGCTGTCAACCCTGAAGAACGGCATTAGTCTGTGCTATGTATTGAGTAAACATTTAATTGAACAAAGTGGAAAGAGGCATACCGTTGTGCCGGAGAGTGGAATCGAATTAAATATTTAAATTGAATTACACTATAGTGAACTGTTTGATTAAAACG…
>TCONS_00004899;supercont1.12[.]:619982-621418
GGTTTACACACCTCTGCTCTCAGTTTTTCACCATAACGTATTCCATCAGCACCGTTCGCCTCATAATGACCACTCTGATAAATCTCACGTTTATGCTGTTTTGTGCTGCCATTACAATCCCAACGATAGGGGAATCTCTACCGCAAGGTGGCTGTCAAATATGCTGTGTATGTCCAATTTGCTGTTCGGAGGAAAATTCCAAAGAGAACACCATTCCAACTGATACCGATTCCTGTGAAGACGAGACCACCAAAGCGAAGGAAGAGGAAGAAGATTGCGAGGAAGAAGATGGCCAAATAATCACAGCTGAACTGCGTAAAAAGAAAATGAATGTACTGCAGAGTCAGGCTTCGCAACAGCATCCTACAGGAATGGGAGCAAAGGTTGACTACTTTGACA…
>TCONS_00004900;supercont1.12[.]:638176-639022
CACACATAATGTCATTTGTTACATTTCTGCTCTTAATCAGATTCTTGATGATAATGCCCATTCAGGCACATTATTTCTGCTTATACATCACAGAACAGATCCTCTTTCTATTCAGTTCAGTACTGATATTCATCCACTCAGCAGTGTTCCCCCCAAAATGATTTCTTCGCGAACAAAATTCTCGAGTATACTGTTCTTTATCGTAATCACCATTCCTCCGATAGCAGAATCCCTACCGCAAGGATGTTGCGGAATGTGCATGGTGTGTCCTTCTTGCTGCTCGGATGAGCCATCTCAAGTTCCAACTGCTACCGTTTATCCCCCAGGGATAGACTACTGTGAGCTCGAAGATAATGCAGGCTGTGGTGAAGTTATGGAGAGTACCACAACAGCAGCTGC…
>TCONS_00004902;supercont1.12[.]:730896-731114
CCTATTGAACAACAAAGTTCTGATCTTCAGTAAACGGATCAAGTTAACATACAATTTTATTGTCGTAATGTTTTAATGCTATGTTCATAATCAGTCAGTCACGTTGAATTCTGCGTAACATTTGATAACAGCCCATCCTGCAGCCCAGAAGAAACTGAACCGATAGCTGATCATCCTAGAGCCTTAATTGCGGCCACAACTGGCAATATTTTATTGGCA
>TCONS_00004904;supercont1.12[.]:818109-818940
CCGGTTAAATATTACATTTGTTTTATTAAATAAATAATTACTCATACACACATCATCGCATCATCACACTCAGTCTCTAATATTGACGCTCGAACTCGCACCGAGCCCCTCTCACTTTCGATAGTAGATCGAGTTCTGCTCCTCGTCCATTTCGATCAAATGCGGCGCCAGCCGGTAAATGTTCACTATATCGTCGTCCTTTGGTTGGTAATGGTACGACTTCTCGGTGGTAGTCGTTGTTGTATTCGTACTTGTCGTATGCTCAGTCGTTGAGGTTGTTGTGCTTCCTGAAGTCTTCTTGAAGAACTCCTCCACCAGCTTCGCCTTGAGTTCCTTCTTCTTCTTTTGGGCTTCCAGCTTTGCAATGATGAAGTCCCTAATGGCATCCGATAGGGTGTT…
>TCONS_00004907;supercont1.12[.]:949670-951282
CCACTTACTAAAATCTGTGAGATTGTTCTAGAAAATTCGGAACAAAATACCAAGTTGTTTTGTTACATTGCTAATTGTAGCCGCATAACAGTCATATTGAGATTATACATTGGCCTCGTAATGTAGTGGCAATGAAATTTCTGTCAGAATTTTTTTTCTGACTATTTACCCAGTATGTGGTATGAGTTGTACAACATTTAAGTCTCAAATAAGCACTTTTGAGCTTTTGGTAATTTTTAGAAATTTTATTTTTTTCTGCCAGAAAATGCACACTTGATACAACATTAACTCAATGCCTACTTTTGTCAAATTTTACAAATACAGTCGACTCTCCACATCTCGATGTTCTACATCTTGATATCTCTCCCTATGTCGATGATTGCTTCGGTCCCTTCATTC…
>TCONS_00004993;supercont1.120[-]:540881-540760,540694-540307
GAGTCGAGCCGTCCGTTTATCGTTTCTATTGACAGTAATACGCGTATTGTTTGCATCCAGAAAGCTCGTAAAGTAAGTGGGCAATGCAATAAAGATGAATGCTCACGGGATGATATGGGAAGCTAGACACAAGCGACTAAACAAGCAACATGACTGAGTAGTACTTACACGCCTAAACACGGGTAATTCAGTCTGGACAGTTTCGAGTTGATACGTTGATTTGATGCATGTGTAGGAGGCGCTGATAGAACTAGATAGGTGTATTATCAACAAAATTCACTTAAGGAGTGCGTTCGTGCAATTGATCTTGAACTTGAATTGCTGTTGGAGATATGTGGCCATTAGCTGATAGTTTAATCAGAGACAAGCAGTCGTAATACTTACAACGCTGTCACAATA…
>TCONS_00005048;supercont1.120[.]:1180306-1180515
TGGGGATTCGCTCGTGGGGTCCGCTACATGTAATGATTCGATTCGTCATCAAACGTCAACATCCCACCGCAAAATCGCTAGTGTTTGGAGGAAATTTTAACCTGAGACGAGACTCGCGAAGACGGTCTTCTTTTTCTGTGATTGCTGAGTTTTTTCTTATTCCACTTTGTGTTTATACCAATTCAAGACTAACAATTCAAAAGGCCTCAT
>TCONS_00005053;supercont1.120[.]:1943527-1943822
TTACCGTTCAAAACCTCATGAAAAGGGTAACAGATCAAAATAATTACTACTAGTAGTACTGTAACTTTTCCACGTGTAAAATACGTTCACTAATACTTCCAGCTAGAAAAAGTAAAACGGAGTTGTCCACCGCAAAGTAGTTCAGTTTGATGTTGAATATTGTTTGAATCTACCTAAAACTTCAATTTGATTCTCAGATATCTTAACAAAAACAAACAACCTAAATAATGATAGAAATAAACTATAAGTTATTTGACATAGGTCCGAGCTCTAAAGACAGCAAAGGAAAAAAAAAG
>TCONS_00005076;supercont1.1200[.]:9034-9285
ATCGTGGAATTACCAATCAAAATATATTATTTCAAGCATAAACTTGCTCTGGTATAATGTCTTGTTGAGCCGTGACCACATAGCGCTGAAAGATTTTCAGATGTTTTATCACAAACAACTAATTTTCATAATTATGCTGGTTAAGGAGTATACTTAAAAATATTAAAAAATCTCGAAGAGTTTCAGGGAGTTGCAGCTGTATCTTTCACATCTCTTAGAGGACACTTTAAGAAACATGTCTGTGCGTGATTT
>TCONS_00005178;supercont1.121[-]:1846921-1846864,1846805-1846695,1846375-1845858
TTTGAAACCACAACAAAGTGAAACAAAATTGTTCTCGGATTTGCTTTGTGGATTTGAGGAACAAACCAATCGCATTGGCGCGCCGTACTTATGCAAGCTGAAACAACAGAATGAGCCGTCGGGAAGTGATGATACCACCGAACTGTCCTCTGGATCTGCCTCCGGGTAGGAACTCCTACGCTGCCCATAACTGCATCTGCATATTCGTAACATTCGACAAAAGTAGGCATTGAGTAAATGGACCAAGTATTCATTTTACGCTAGTATGGAAAGGAACTAAAATTTCTAAAAATTACCAAGAGCTCGACAATACTTATTTTAAGCTGGAATTGTGTTCATATCGCATATTGGGTGAATAAACAGCAAATTATTCTGATAGAAATTTCATTATGAGGCCCA…
>TCONS_00005225;supercont1.121[.]:2165579-2166511
CTGAGCATCGGATGGCAAAAGCATACTCGCACCTTTTCCTCTTTCTCGCTTCCAGCGTGCGATTATTCGTGTTGCGACTGCCATCCGAACTGGACCTGTTTGCGCCCCGTTCCTGTTGTTAGGCCGTTTTTTTTTCTCTGCACTTTTTCCGTACATTTCTCTCGACACTGACATTGAGCTGAAGAGGATGACCAAGATTCGGTTTCAGTGAAGAATATCCGTGATCATCGTTGTATCGTTTGGTACCGAGGAGAAAAAATCGAAACAACGTGCGAATGAAGCTTGATCTTGATCTTGAGAGATTGGTGTGAAATACGCGCTCGTGATTGGCTGAGTGGGTTGGCCGATAGAGAGAGGAAGCATCCGAGCAATGATAGCGAAGAAGTGTTTTCCACCGGG…
>TCONS_00005228;supercont1.1210[.]:110594-111043
AAACGAGTATATCGATGAGTAGAGTTCAGGTTCAGTCAGTCTTGCATTGAGGTCTGTCGCGAGAGGATGCTGAATCGTTGATGCCGTTGAGTTCGTTGAATAGGTAGATTGTTTTTTGTTTCCTTGTGGCTTGCTGAGGCGGTGAACTACAATTGATTACCTGCGGAGATCTCTCGGAGTGCTGGTCTATTGAAAGAGACTAGAAGCAAGGCCGCGTCGGTGCCGTCTGAGGAAAAGTGTTCAAGCCACCGCCGTCGGTATTTGAATGGCAAATGCTGTGAGCTTGAAGTGAAGAAAAGGAGTGTTATAGTGCTTTCATTGAAGAGGGAATATTTTACCGGCGCTACGGATAACTAGTGTATTGAAGATTGTTAAGCGACGAAGAGTGTGATTAGTGAA…
>TCONS_00005253;supercont1.1213[.]:153376-153801
TAAAACGAACACAAAACAATATCGATCACGAAATTACGCCTCAGCAAGCACTGTGCCTTCGTTTGGACCTTTCTTTCACTTACGTTTTGTCCTGTTGGTTGGCCGGCTGGATTCGATCGTCGTCCGTAGGGTCCCACTTGTGGGATCGCTTCAGCTGTGTAACTGCTCGATCCTTTCTCTGTATTGAACTGCTGGACACCATCCGCCTCACTACATTGTAGGAAGCCTTTGTGCTGGATCGAGTCAGGAAAAAAAAATCACAAAATTCCCGTCGTTCACTTATTGGGACGAGGTATTCAATTTCCTTTTTCGAACTTTTAGTGATAAATTTCTTCTCCTTCGCTGTGCGACATTCCGCTCACTTTGGGTGCGCAACCGGGTGGTGACTGCTGGATGCTG…
>TCONS_00005274;supercont1.1216[-]:75161-74856,74782-74701
CGAGCTTGTTATTGCTTTTGACGGGAGCATTTCGAACTGTGGATATGGACTGCCGTCGTCCAGTGTTACACCAAGTGATTTCTATGAACTTCGGGATGCAGATTTGCATATTGTTAATCGAACTGCGGATGCGATGCGAACAGCAGAAGCAGAGCAGTAAAAGTGCGTCTATTGGGCAGTGTCGGACAGCTTTAGGTCCCGAAAGTTAGTGGCTTTTGTTGTTAATACCATTCGTTCATTAGATTGATTTGGCAGTGGGTGTTGTTGTTGAAGTGTACAATTTCAGCGGATTTCCCGGGTGTAAAGATTTTTTTTCGTGGTGGTTACGTCATTCTGAACAACTTCTGGTCAAAACATGCAATTTATTTGAATTGTGATCTACACGAAA
>TCONS_00005276;supercont1.1216[-]:133287-131280,114609-114602
CGGCCCTAGCTTTTGGAGGTGCTCGGGAGCAAGCAGTGTTTTCTGTGCGTGCACTTCGGAAGAACCAGAAAGAACCAAAATCGGATTGGAACGGAGTTTTTTGCGCGAAATTTGCATTTGATTTTTTTTTGCCCATAGCTAAACGAAACTCAAAATACGCAACTCATACACATGGCATTACTCATTGCTCTTACGGGAAGTGATCACCAACAACAATAACAGGAACAAAAGATACGCAACCGGAACACTCAATTGAGACGATTATTGGCGGTATTGCACAAGGAAGAAAAGTGGTGCATCCAGGAAGGCCAATCTTTGGACAAAAAAAATCAGTACGTGTTTCGAAGAACAGTGTAAAATTTTGAAAATCGTGGATGCTTTGATCAGTGAAGACTTGAC…
>TCONS_00005282;supercont1.1217[+]:141836-142042,153069-153703
TGATCAGCGGGCAGCTCAACTCAGCTCAGCAGGTTGCGATCAGTCGCCCTTCCGTCCAGCCCGTCAGTGCCAATTTACAGCTGAACGAGTGTGCTTCTCCGCGCCGTTTCACTAGATATTGTGAGTTTCCGTGAATCTCGCTTTTTGGTTTAGCTCTCTAGCTCAGTGCTCAGTGTGGTGTGGAGCTTTGTGAAGTGGATTATTCCAGGTAACCAACAGGTAGGAGTGCAATTTAAATCGTCATTTTCAGTGTGATCGCGTTTTTTGTCGGGTTATCGCAGTAAGCCAGTATAGTGCATATATAGTGAGCAGTGCTCTCGATCCGCGCCGTTGGTCGGAGAAAATTGTGTGAAAGTTGTGCAAAGTTTCCAACGTCAAAGTGCTCAAATTAGTGCGCGA…
>TCONS_00005283;supercont1.1217[+]:141836-141955,153069-153703
TGATCAGCGGGCAGCTCAACTCAGCTCAGCAGGTTGCGATCAGTCGCCCTTCCGTCCAGCCCGTCAGTGCCAATTTACAGCTGAACGAGTGTGCTTCTCCGCGCCGTTTCACTAGATATTGGTAACCAACAGGTAGGAGTGCAATTTAAATCGTCATTTTCAGTGTGATCGCGTTTTTTGTCGGGTTATCGCAGTAAGCCAGTATAGTGCATATATAGTGAGCAGTGCTCTCGATCCGCGCCGTTGGTCGGAGAAAATTGTGTGAAAGTTGTGCAAAGTTTCCAACGTCAAAGTGCTCAAATTAGTGCGCGAATTGTTGCCTGTCTGCCATAGTGGTGTTGGATCTAAAGAGGTCTAAAGCGTAGATATACAAAAAGGTGAAGAGTGTCAGGCCAGCAA…
>TCONS_00005284;supercont1.1217[+]:141880-142066,153069-153703
CGCCCTTCCGTCCAGCCCGTCAGTGCCAATTTACAGCTGAACGAGTGTGCTTCTCCGCGCCGTTTCACTAGATATTGTGAGTTTCCGTGAATCTCGCTTTTTGGTTTAGCTCTCTAGCTCAGTGCTCAGTGTGGTGTGGAGCTTTGTGAAGTGGATTATTCCAGTCAGTATCTACCTAGTGTAATAGGGTAACCAACAGGTAGGAGTGCAATTTAAATCGTCATTTTCAGTGTGATCGCGTTTTTTGTCGGGTTATCGCAGTAAGCCAGTATAGTGCATATATAGTGAGCAGTGCTCTCGATCCGCGCCGTTGGTCGGAGAAAATTGTGTGAAAGTTGTGCAAAGTTTCCAACGTCAAAGTGCTCAAATTAGTGCGCGAATTGTTGCCTGTCTGCCATA…
>TCONS_00005285;supercont1.1217[+]:141880-141955,153112-153703
CGCCCTTCCGTCCAGCCCGTCAGTGCCAATTTACAGCTGAACGAGTGTGCTTCTCCGCGCCGTTTCACTAGATATTTGTGATCGCGTTTTTTGTCGGGTTATCGCAGTAAGCCAGTATAGTGCATATATAGTGAGCAGTGCTCTCGATCCGCGCCGTTGGTCGGAGAAAATTGTGTGAAAGTTGTGCAAAGTTTCCAACGTCAAAGTGCTCAAATTAGTGCGCGAATTGTTGCCTGTCTGCCATAGTGGTGTTGGATCTAAAGAGGTCTAAAGCGTAGATATACAAAAAGGTGAAGAGTGTCAGGCCAGCAATATCGACAACAGAAGAAGCAGAGTCAAGAGTCATACATAGTGTTGGGGACCCCACATACCAGCGATCCACACAAACGTGCGCGCACA…
>TCONS_00005286;supercont1.1217[+]:141915-141955,153143-153703
GCTGAACGAGTGTGCTTCTCCGCGCCGTTTCACTAGATATTTAAGCCAGTATAGTGCATATATAGTGAGCAGTGCTCTCGATCCGCGCCGTTGGTCGGAGAAAATTGTGTGAAAGTTGTGCAAAGTTTCCAACGTCAAAGTGCTCAAATTAGTGCGCGAATTGTTGCCTGTCTGCCATAGTGGTGTTGGATCTAAAGAGGTCTAAAGCGTAGATATACAAAAAGGTGAAGAGTGTCAGGCCAGCAATATCGACAACAGAAGAAGCAGAGTCAAGAGTCATACATAGTGTTGGGGACCCCACATACCAGCGATCCACACAAACGTGCGCGCACACACATCTCGGTGCGCGAGTTACCTGTCACTCAGTCGATCACTCACCACAAGACGACAGAGTTCTCA…
>TCONS_00005287;supercont1.1217[+]:142586-142606,152664-153703
GTGTGTATAGGAGAGAGAGAGGCTGGGGCACACAAAAAGCAGATCGAAAGAGCCAGAAAAAGGTTTGCTGCCGTGCGCCGTGGATGAACAGACGGAAAGAGAACGCAGATCAAAAGCCTCGCGTTTTAGCACGGCAATCACTTGGTATAGTAGTGTGCCTGCGAGACTGCGAGACAACCACAAAAGATTAATACAGACAACAAGCACAGACTGTGGAGTATTATAGAGAGGAAAAAAACAAGTATTTAGTGTATAGGGCAAATATCTAGTAGAGTAGAGGAAAAACCACGATCACCGAAGAGGAAGCCTTCTCTCGTCGTCGTCGTCGTCGAACTCTGGTGGAATCTAGTTTTGCGTCTATCGATCGAGTCGTTGCGTCGTCGTCGTCGATCGCGGTCT…
>TCONS_00005378;supercont1.122[.]:370082-370413
GAACAAGTGTGGGCGAAACCAGCATTGAAACGGGGGGAATATTGAGAGAGAAACAGCGAGAAAGCAAAAAGTCCCAAATACAGCTCAACGTTTCTCCTCTTTCTGTTGTTACATAGGACACATGGACGGAGGGGAAAAAGTGACGGCGTGGCATTTAATGAATCAAATGGTTGTTGTTCGTGAGAGACTTTAACCCGAAGGTCATTCGTCCCTTCTTCAAATGAATCAAAACAAAGCACAGCTGGTGCCTGCGAATATCACCGGAACAAAATGAGCAGTTCAATTTGAATGTTGAAGCAGTTCAACGCACGTGGATACAAAATGAAATAAAA
>TCONS_00005379;supercont1.122[.]:755066-755356
GCTGGAGATGTTGCGGCCCCGATTGGAGAAATATTCAATCAGAAAGCCAATCAATCCAGAGTGCCGATTGTTTCTAACATTGATGTAAGTATTTTAATAGATACCTATTGCATTGAAACAAACGGTTTCGAATGATTCTTATATTTTCCCTTCAATACTGCTTTCTGTTCGGAACATTTTTATTATTGTTTTTTTTTTTTTTTTTTTTGATCTGTGATAATCTGTTTTTTTTCGCTGTGTGGAGGCATCTTGCTGGAAGCTTACAAATCACGCTGTTGTTTTAAGGTGATT
>TCONS_00005404;supercont1.1221[.]:158779-159113
CGCTCTTCAGCTCAAACAGCGTCTCTTCTTTCTGGGTGCGACGCGTTCTTGTTGGCTTACAACAAACTCAACGAGGGATTTCACAATCGAAAGAATAAAACACCTACGCACGAAGTTCCTTAACGATAACTTATTTATTAGATGTGTCTCACAAGACGGTCGAATTCACACTATGAGCGGTTCCACAGAAAATGACGACTTTTTTCCCAAATTTCATTTTTATATTTTTTGATTTGGATGAAATTTTGCACATGCTTTCTTCATGCCCAAAAATGCCTTTTTGCATCATCGGCTCGCCATTTTGACTCTAGCCTTACTTTTGCGAAGGGCCTAAG
>TCONS_00005405;supercont1.1221[.]:159395-159641
GATTTTTTGAAAAGAGGTGACTTTTTGAAAATGGTCATAATAAACTTTTTAAATATTTTTAAACTCGATTTTATGAAAGTACGCAAAATTTACAACAAAAAAGGTATGCGGAAAAATCAGGCTAACTTTTACCGTTTTGAAGATACAGCGATTTTAATACAAAATTATGATATAATTTTCAATTTTCGGTCATTATAATATAACTTTTTTTTTGTAGGGGAAAGGTATTCAATATCGGCAGATAGAG
>TCONS_00005406;supercont1.1221[.]:160020-160376
CAAAGGGGTTTACCCTTCTCTTTTTTATTTTCGACTTTGGCAGTCATCTATTTTTACTTACTTTTACTATTTTTTTTTTTTTTTTAGGGGAAAGGTATTTAATATCGGCAGATAGAGATATGTTTGCCAAATTAAGTGTAATTGTGGTAACATGGTAAAAATAGCTGACTGCCAAAGTCGAAAATAAAAAAGAGAAAAATTATAATATAACTTAGAAACGGTTTGTCCGATCAGTTTGGAGTCTTCCGCAAAGTTTTAGGTTATTGTTGGGACTATCTGGAAAAAGAAATATACACTGTAAAAAAATGTTGTAATTTTTTATGTATCAAAAATAAAGCTTAAAAATTAATTTTCTCA
>TCONS_00005411;supercont1.1222[.]:18784-19220
CTTTCACTCGAAGAGATTCGCGATATTACGGAGGATGAAGAACTGGCACGATTTTTGCACTGCAACACTCTGATTTTCCAGCAACCTGCAGTTCAAATTGTCCTCCGATCACCAGTTGTACTGTTTAACTGCTTATTCCCTATTTTCATTAACCTTTCCAAATCCAGTCACACACCTTTCAACATACGGCGACTTCGCAACGGAACCGATCGCACGGATTTTAATCAAAATTGACCTTTTCCAAGCCGTTCAACTCAGGAAACAGAAGGATTTTATCCGAACCGCACACGGACTCACACTCGGTTGAAAATTGTTTCGCTTATTGGCTTCTAATCCACACTGCTGTCACCCACTCACTAAAATGCTGCTTTTGCTTCCTTTGCTGCTGGGTGAGAAAAT…
>TCONS_00005412;supercont1.1222[.]:56575-57120
CGTCAAGCTGGTCTCGTAGCCGCAAGGTTACGACCGTTCGCTTCACAAGCGGATGATCATGGGTTCAAGCCCAGACCAGCTCCTCTTCACCCGTAAGGGTGTGTCTACCCGTATCACAGCAGGTTGCATGAGTGGGCCTTGCTATACGGGGTTATGATCCCATGTGGGGACTATTCGAGGGCTTCCCACAAAAACCCTGTGTAATGTCAGAGTCGCTTTGTCGGGGCCACCGTGCGTACGATAGCGATAAGTGACAAATGCCTGTAGTTACGCTACTAGTTATGTTTCCAAATGGAAAAACCCTTGGCCTGTAATGGCTTTGTACCTAAATGGTTACCTAAGAGGATTCTATCCTTGAATGGATCAACGCCCTTGTGCGGTAAATGGTTGGAGTCTCGC…
>TCONS_00005421;supercont1.1223[-]:55715-55610,46907-46349
CGTGTCGATTGTTCAGATTGAGACGTTCTGTATACGGTTTAGTATTCTTGGCCGGGTACGTTCTATCGTCGTAATCATCGTCGCAGTGCGTAGACACGTGTATTAGCACCGGTTTATGCATGCTGTTTTATGCAAAGTCTGTTGTTGTGCGATTGGTGTATTTGCCGTGTGTAATTTTGCGCCGCCGTTTCAATAAGAAAAGTGTGTCGTGAGCTAAAGCAAGTCCCATCTTCATCGGTCTTCAGCGGTGGAAACGTACTCCAAACGGGAAAATATAAATACAAAGTGACATAATAATTATCATCATCAACAAGAGCAGCAGCAGCAGCCTCAGCGGGTCGTAGCCATCGGAGCATCTTCTTCAATCTGTTGGTCCAACTCAGCAGGTCTTCACGGGAT…
>TCONS_00005422;supercont1.1223[-]:55715-55661,46907-46349
CGTGTCGATTGTTCAGATTGAGACGTTCTGTATACGGTTTAGTATTCTTGGCCGGCACCGGTTTATGCATGCTGTTTTATGCAAAGTCTGTTGTTGTGCGATTGGTGTATTTGCCGTGTGTAATTTTGCGCCGCCGTTTCAATAAGAAAAGTGTGTCGTGAGCTAAAGCAAGTCCCATCTTCATCGGTCTTCAGCGGTGGAAACGTACTCCAAACGGGAAAATATAAATACAAAGTGACATAATAATTATCATCATCAACAAGAGCAGCAGCAGCAGCCTCAGCGGGTCGTAGCCATCGGAGCATCTTCTTCAATCTGTTGGTCCAACTCAGCAGGTCTTCACGGGATTTTAATCAGCGCGCATCTTCCATCGCAACACACTCTCTACACAGCTGCACC…
>TCONS_00005435;supercont1.1224[.]:26518-26864
ATTTATTTTTTTTATCTTCGATATAAAAAAAACATCGCACAGACAAAAGTAACTTATGAACTAATCCTTATTGAAGTAGCGTTTCCTAGATCTGCGTAGACGGTTGCGAAGATTTCGTAAATCTGCATTCCACCACGGCTGCCTTTTGTGAGAATTCCATTTGCATCTTTGCATCGGTACATATGCTCGAATGATACCAAATAGTTCATCGTAGAACCGCTCAACGGCCTCATCAACTGAATCTGCGATCGATAATCGACTTCAATCAGCCTGAAGAAGTCGCTTATTCAACACTCTCAAATCACATCGTTGAAAATCAAACCGTTCAAATTCCTCTTCAATGAGTC
>TCONS_00005452;supercont1.1227[+]:84951-85184,93211-93425
AGCGAACGTGTCTTCTGGTGCTTTTGGTGCTGGCCGCGCTGGTGGCCGGTGTTGATGTGTCCTCACAGCAATCGAATGGACAGAAGCCACAGGCCGTGCAAAAGGTCACCGATTCGTCGTCGTCGTCGTCGTCATCATCGGATTCGGATGGCGCTGTCGGGAAAGCGATTATCGCCGGTTTGGATAAGGCGCAGAACAAAAGGGGAGCTCCGGTCATTCCAATAACGATTGTCGGAACCCCCCAGCATGCGTACATAAATCAACCGGTGGCCGCAGCAGGATCGCTTGCCGGAGCATCTGTTGGGCAGGTGGCCTACACGTCCTACGGGCATCCCCATTTCCACCACCAGGCCGGAGCCATCAGCAGCAGCGCCACTTTGAACGCCGGAGGGCATCAGC…
>TCONS_00005457;supercont1.1229[+]:183416-183467,184259-184303,185035-185571
TTTGTCGCTATCGCTAAAAGAAATCGCTTTGATTTGGGGAATTTAACTCGATAAATGGCGAGATTCTGCCGATTTCCGTTGCGACATTCGCACTTAGATTGGCACCACCACCGGCAGCTCGACCTCGCCGCCCGTCACCCAGAGTCGTCGTTCCATCGCCGCTGATATCGATCACCGTGTGGCCGACCGGTATCACAAATTGCTACCACCATTCGGAGCGCACGGAAGTGTGTCGTAGTCGTCAACGTGAAGAAGAGCAACTATGAATTTTAAATTGATTGCAATCTGCCGCCGGTTTGTGTGTGAACAGTGAACCGCCTCCAGCCGAGACGCAGGATTGGCACAGCTTTCGAGCGCAGAAGTGCGTGAAGTTTTTGCTACAGTGCAGTGTGTAGGCGG…
>TCONS_00005463;supercont1.123[+]:644465-644659,692663-692695
TAGGTACGTACTCACTGGAACACAATCATGGAGCTTTGTTTATTGGACTAAAAATAAAAGATTAAATTTGAAAAATACGATGGCAGCACTAACCATCTCAAAGATAAAGACTGTGTAATAAAACAGTAACTTAAACATTGCTACACCCTATTTAAGGAACCACATTTTCGACACTTTCTGTGGGATATTGCTTAAGTAAGTCACTGAACGGACAATCCTCACAATCTG
>TCONS_00005466;supercont1.123[+]:892796-894827,905859-905874
ATTGATCAAAAAAACGGAAAAAATATTAGGATTTATCAGAGCGGAAAGCGCGTAAACAGTAAGTGAAAGAAATAGTAATACTACTCCCCCAAAAACAAAACAACTGAGTAATAGACGAACGATCGCTTAAATCATTTCACATAGAAACAACAACTCAAACCTTTGGTTTTTCAACCTGTACATACAAAGAAAAAGTAGCTAAAACCAGAAAAAAAATCCATTCACAAACACACACACGTTCATGAAACCGATCTTAGTTACGTTTGTTGTTGTTTTCTCTTACCCCAGCTGGATTTTGATTGCGACTTACCTCTTTTGTTCAAAAAGCGCACGTTTCAGCCACCACACACACACCAACAGTCTCGATTGACATCTGTCAATCTGTCAGCTGTAAATGTA…
>TCONS_00005489;supercont1.123[+]:1719423-1720053,1720132-1720287
GCTCAACAAAAATGAAAGAATGGTTGAGTAGGTTTCATTAAACATACATTCTTTTACTTGATTTTCACATGTCTCATCCGAAAAAAAAAATGCACGACTGAGGGTACAGTACAAATTTGGTTTCGGTTTCAATCTTATTTTCACTTTTTTGTTCGGGATTTAAAAAGAAAACTTTTTTGTGACTGTGAAAATTCGAAACTAATGTGTAATTTTTTAAGCGTGTTAAGTTTGTTTGCCCCCGACGTAGAAAAAGAGAAAAAAAAAGTTGTGAAGCGAAAAAAGGTGAACAGTGAATCAATTTGTGTTGAATGTTGTATTTTTCAAAAAGAAGTGTTCCAATGAGGTTTCTACTACTTTTCGGGAACGAAAACCTCTGCGCCTTGTGTAAAATTGAAACCT…
>TCONS_00005558;supercont1.123[.]:644062-644396
GGCGGCCGAGCTCACAGTGTGTGTGCGAGTGAGTGTGAGTGACAATGGGATTCTTTGCTGGCCTAATTTTCGTGATGTTGGCCGAATTGCATTCGCGAGAATTTGGTGTTTTATTTTTGCGCTGTCGTCAGCGTCGTTGTCGATGAGTAAACGAAAGCGAAAGTGGATATGTAATTTCTTTGTTTTGAGAATGGATTTTTTTTGTTTCGTTTGGAAATTTGAACGAATCGCAGTGACCGTTGCGAATTGAGAGCATCGTTATCACGTGACGGTCATGTATAAAATAAGTCATGGTTTAGGTTACTTTGATGACCAATTGAATATCTAAAAAAGCC
>TCONS_00005559;supercont1.123[.]:731760-732015
CTTCACAAACAGACAATGGTAGAGTTGAACGGGATACTAGAACTGAGAATATTCCACTTTTTTCGATGTAAACGAACTATCAGAGTAGTTTTAGGAATGACAATTGATTTTGCCGCAGTTGGTTGACGATAGTAACAGCTGATGATGAATTTAAGCTGCGTGATTATGGAATAAATCAGCGATAACTAGCGATCTACGTGGAGCACAACAACACACAACGATGTTACAACAATATGATTATCATTGTAGAATTTAG
>TCONS_00005562;supercont1.123[.]:1455082-1455522
AATGAATCATAACACAACCATTTTTCAGAAATTGTAAAATAATGGTGGATGCATTCCGATATAATTTCTGATACACTCAAGTGGTCTTCTACGAAATTGCAAAAAATGTTGTACGTAATTCGTTGCAGAACTCGATTTTTACAGCACTCGTCGTAATTATCCTACTCGGCAAGCCTCGTAGGATAATTTTACGACTCGTGCTGTAAAAATCATCATTCTGCAACTTGTTCCGTAAACTACTATTGAAAGAAGAAAATAAAACATTACATAAAACTAGATAAGTTATATTATTGCTATGGTTGATATTTTTCAAATGTAATAATAACAAAGAATAGTAAAATAAAATAATCAAAAAAATCTGTAAAATAAGAAAAAAATTATCCTGATTATCCGGAGAAT…
>TCONS_00005563;supercont1.123[.]:1888949-1889327
TTTGCTTAATCCATTCAACTTGCATTTTTCAAACTTCATTTATTTTTTCTTTGCCATCTAGTTCAATTAATTGTTTAAGCCCCAAATATTTTTTGGCTTCATTTGTTTCATTCTTTGCACATTTTTCTATCATCTTTTATTTTCATTTATTTTTTTTTTTTGCTCCTCTTCAATTTATTTTTCTGGCTCCATTTATTTTTTGACTTTGATATTTCTGTTTCCATCTCTGCACATTTAACAATCTCACAACAGTAATAAATTGTCTTTTGACTTCCTCTTTTTCAACGAATACAAACTTTGGTTCAGCTACCGGCTGCACCATGTCGTAATCGTGAAACGGAAGAGAACCACAATTTGCAACACGTCTGTTGCTCTTAAC
>TCONS_00005565;supercont1.123[.]:2379721-2381141
TTGCGTTTTTAATTTTTTGAACTCAGTTTATTTATGATGTTGCAGTTGCGGTTTTTTGTCTTGCACCATATAGTGGTAAATTATGTAGGTATCCTGTATTTGAATACCTACTTGTATATTCCCATTTGTTATTTAGTATAGCTGGTTGTACACACATTTATTACTGTTCGATAACATACTTCACGAATTTATTCTTATTTGTAGTTCATTTGGTTTATTCTTAATACACTTACAACAGTATTTTGTTTTTTTTTTGGTATATATGTGTTATTAGCGTTATTATTTCCAACAATTCGATGGAATCTGTGGTGGTGGAGAGTTTCCTGAAGATGGTGTAAATTGGCTGTATATTATTCGAACCCAGTCCAACAAGGGGGATGGCTGATAGCACAAATCGTA…
>TCONS_00005589;supercont1.1234[.]:172683-173263
TAGGTGGTATCCCCTTAGTTCGGCCCTTTCGATATTTGCAAACATTCAAGCCGTCGCTGTCATCATCGTCATCATCATCATCTGATGGGGCTCGCATCGCAGTCAGCACTGTGACGTCTTCTTCAAAACATCAGTCAGCCATCGCGAAATAAGCAAAATCGCAGAAAAAAAAAGATTGTTTTGCTCCAAGTTTATCAACTCGCGATTATTCGCGTTCTCCGCCATCGAATCAGCTAGTAATCCCCCGCAAAAGTGAAGTAAGTGTAGAGGCTTTGTCCGTGGTGGTGCATATTTTTCTATTATAGAATACCAAGCAGCTGGAGCCGAACGAAGAGGAGAAAATAAAGCGCACTACACAACAGCCGAAGTTTAGTCATCGGCTTGAGCCAAGTCACAGGC…
>TCONS_00005590;supercont1.1235[+]:163495-163620,163681-163807
AGAACACCCAGAACACGACACAGATGTTATATGGAACAACAAGAATCTGTGATGTTTCTTCCAATTCGAGACTGTTCGTGGGGGATTTCTAAATCACATGGCAGGAGAAAAGATGATTAACGAGCGAAAAGTTCCCGTTTCGAAATGAAGGCCATTGCACTATTTATACCGCTATTCTGGTCCGGAGAATCTGGACTTTTCAGGCTACTCGTACCCGGATCCATAAGCAGCAGCAAGAAATCGTCAATCCTCG
>TCONS_00005597;supercont1.1235[.]:12119-12531
TTTGTTTACTATCACCCGCATGTCGATGTTTGAGTCACGTTTCTCAGTGAGAGCCGTTCCGTCTATCAGAGCAGATTTTCTGCTCTTCCGCTCGCGATGAACTTGATTAATTGAATCCTGGTGAGAATTGCACAAACAAACTGAGGAAGCAGGAAAAAAAATCGCCGTAGAAAATCGATTCCAATGCTGATACGAAAGCGCGTCATATTACGGGACAGCCGTGCAAGATGGCGGCGACGAGGGGCTCTTCCATGCGCCCGACCCGCCGTTTTTAGCACGAAACACGGCTAAATTGAATCATACCTAGCGCAAAGAGGGGGTGCGATGTTGATGTTCTTCTGTACATTATTAATACATACATTAGCATCGGAATTGTGTACTTTCATTCAAAAAATCAGC…
>TCONS_00005632;supercont1.124[+]:1331696-1331787,1331856-1332384
CGCGGGTGGAACATGATCGTTTTATAGAGCTTCAGTTTGTTAGCGGATTTTGTGACGAGCGCATACCGTTTCGCGGAAGTTGATCGGCAAGCTGTCCTTGTCTGCATCAAAAAGCTGCCCGTTAGTCAGACGGGATTGGATTTCAGCCGCCAGTTGTACGTGGGCCCGCGGGTAGATTACCAGCCAGTACACTTTTATATCAAACGACGTTAATCTGTGGTCCGAGTGACCAATGCGAGGATGGAGCAACTTCAGAAGCAACTTGCATAGTTCATTTGGCAGCCCCCACCTACATTCTGGTAAATCATTCGTGATTAGACACATCATTCATAGGATGATCAAGGGGATGGACTCGATTGAACCGAATCAAATTCGCAGAAAGCTGACAATGATCATCAT…
>TCONS_00005677;supercont1.124[.]:505990-506265
CGAATCCGGCAGCTTGTCTCGTCGTTGGGTCACAAAAACGTGACCAAATGGATCGTGTCGGCACCCAGGAGCAATATACGGGACCAAAAAGTACTACTACTACTGGGTGTGTGTGGTAAGAATGATGACGACAGCTGCAAAAGTGTCTCACCGAATGCGAATATTGGACGTCATGGCAGTCGAACGTTGCAACACGCAATACGGGTGAGGTAGAATATTTGGACTTTTTTTCTAACAAAGTAGGTACTAGGCACATAGAGCAAATATTTGCAACAA
>TCONS_00005678;supercont1.124[.]:585028-586327
TTATGTAACAAAACAGCTTCCCAAAAGTTGAAAATAAAATCCGAACGAATGATGCCAACAGCTCTTTTCAATGTATCAGCTACTTAAATAAGGTTTGCAATAACATCCTCTTATCCACTTGTAAACTCCAAAAATCTTCTTTGTTTCAAATAAAATCACTCAAACTGAACTTTGTCGGGGTTTCACTTAACAGCAAAATTTTCAACCCTCTCGAAACATTCTTGACAAATCACGCTGCGAAAGAGCAGCCTCTAGTTTTCTCTTTGGTCACACTGCACACTTTTCCACGGCTCGTACAAAAAAATGACTGATATTGCGATTTTCCCCCAACGGTTCGTTTCGTTCCAAGGGAAGGTTAAAGGATTTTCCGCTCCACTTTCCTTTTCTTTCAGAGGTTGC…
>TCONS_00005679;supercont1.124[.]:586378-586783
CAAAACCGAAACGCGATAAGCCCCAAAAACCTCACACGCAATTCCTACGCAAGTAAAAGTCGTTCGGGAAGCACGCACACCAACACCATTCGCAAACGTTTTGGGTCCGACCCCGGGAGGCAAAAAGAAATTTCCCTCTTTCGAAACAACAAAAAAAGAAACGGGAACTTCAACGCACTGCGCGATCGATAGCGACGAACCCGTTGCTCACTCACACACACACGCCCGCTCGCGCACTTATTTCCACACAGGTTTTTTATGGTCGTATTGTTGGCCACAATGGCCTTTCTCTTCGGGATCGGGAAGTCGGGAGTTCGCGGTTTTCCACACGGCCGTCGTCGACGTCTTGCACAAGATCTCACCGTAGCGGCGGTCTACGAACGAATGCTGAGCCGTTCG…
>TCONS_00005682;supercont1.124[.]:765152-765360
CTGGATGCCATCTTCAAGCAGCACACTTCCATCGTCGATATCCTCTAAATTCGATAAACGGCAGTTGCCCGTACTCCTCGAACCAACCTAATTCAACACTTTTAATTCCAACAGAAACAAAAAAAAACACTCAAAATTCACTTTGGACTTGGTCTAGTTTCCTTCCCCGGCGATAGCACTGACACAGTTCTGCCGTTGTCCATTATTTC
>TCONS_00005693;supercont1.124[.]:1962195-1962853
ATCCAACCACCGAAGCAAAGAGACATGAAGCTGTCGTTCGCTCTGCTGTCCCTGCTTTTGGCAAGTGCCGTCCTGGCGGATGATCAAATTGAAAGTTCACTCCCAGATTCGGAAGCCCTTGAAACAGAAGAACTAAGCCGTTACACAAGTGGTAGTGGGAGTGGAGTTTCCCCAGCTCCCGCACCTACCGCAGCACCACCCACACCACCAAAGCAAACAACCCACTGGGACACGGTTCCGGTGGGATCACCGGAAGCTTGGTACCCCATGATGCTGGACGTCGCCATCGGATACTACACGCACTGGTTGAGGAACTACATCCGCATGAATCAGATCGTCAAGGAACGCCTTCTGTACCAGAGACAACTGTTGTCGCAAATTCCACCGTTTTTCGATGGC…
>TCONS_00005697;supercont1.124[.]:1982713-1983428
AAACGCAAGCTTGGCAATTGATACTTCAACAATAGAAACTTTGTATTCGATAACACTAGTGAAACTTCACTTGTCCACTTACCACAGACGAATCACGTCTACTTAATCGAAACGACATGCTCAATCTGATCTTCGTGCACTCTGATACTATAACATTCATGTCTTCCCACATAAACCCTCACAAACTCCCGAAAAGCACCATGTACCGAAAACCAATCAACCCATCAGATTGCTTTCACCACATCAAAATAAACGTGCACCATTGGACCTCGACGCAGTGCACCGAAAACCATTCGCACACAAGCACCCACCCCGAAAGAACATTATCAACGGTGACCACCATCGACCAGCATGGCCCATAAAACGGTGATCCTACTTTCGATTCTCCTGCTGACCTCA…
>TCONS_00005700;supercont1.124[.]:2067350-2067666
ATCCATTTTCAATCACATTCAATTTATTTATTCAAATAACTTAAAAATTCTCCTGGTTCACTCAATAAATTATCACCGCATCATATTAACCACTGCATTCGTGAAGCACCATCATTGAGGAAGAAAACAAACTGCAAACTACGATAACATCCTGTTCCGTTCTGGTTGCGCATCAAATCCATCGGGTAGCTTCAGCATTTGGTAATTCTTTTTCCGCAAACACAATTTTTCACACTTTTAGTGAACAAAAGTGAAAACTAGAACCAATTATTCGAAGACGACTTTGTATTTTGCAGAACACTTTCGTTAACTACCGG
>TCONS_00005702;supercont1.124[.]:2089439-2090312
GCATCGTTTGTATTTCCGAATAATTTATTGACCACTAGAATATTCACACCAAAAACGTGCAAACGCCAATCTCACAGTTCCAGCCGTTTGTTGGTGCATTCGACATTGTTTGTTCTTGCTTTAAAGTCACTTCTGAAGTACTATAGTTTCGTTGCACATTTTCCCATTAACAATGTTCGAGTTCAGTCCTTGGTTCTCTTCTTCTTCTTATTCTGGTAGCTAACAAATAACTCCACCCCCATAGTTCACCCTCTTCAGTTGTTCTCCTTCTGGTGTTCAGCGATATCAACGAGCTCGCTGTTGGAGTTTCCTCCGGAAGACGAACCCGCTGATGAGGACGACGAAGACGAAAACGTAGACTGCGCCTTGAACTCGAAAGTTTTCTCGTGTTCCACTAGT…
>TCONS_00005735;supercont1.1242[-]:7820-7645,6827-6533
CAGGGAGCGGCGACGCGAGCAAAATCTGACAGCGACAGAGCTGTCAGAAGATTTTTTCCCGTCGTCGAGTGAGAAAAATCGAAGCAGGCAGCCATCTTAGCTCGTCCGCAGGTCACAGTCGTAAGAGCAGTGTGTGTCAAGTGCGTGCAAAAATTTTCCTACCGTTCCCGAATCAGGAATCGAAATAACAAAAAAACCTCCGAGATTCACGCAGAGAGCAAACTCAGATTCAGAAAAAGCGCGCTTAGCTAGCTGCAAGAACCACCGCATCCAAAACAACAACAGCAACAAGGATCGAAGATAGAGCGGAGCTGATTGCTGCTGTTCGGAAGCTGCAGCTGGAATAGGCCGGGAAGAGATCGGAACACGGGAGCAGATCGCCATCGGACAGAGTAATGT…
>TCONS_00005750;supercont1.1244[.]:41895-45519
TCGCAAAATTTATAAGTAGAAAGTAGGCGTTGTGAAGCAATGCATTTGCCACCGAAAAGTGAATCTTGTAGGAGCTGTAATACACGGTGTCCGCAAATTATCCGAACAACTAAATATTGGAATGATGTTCTCGCATTGATAACAATGAAAAATCAATGTCCATGTACCTTTCATAATACATCTATATGTTAACACAAAATACAACTTCAAATAATTTCGAAATGATTGCTTGTTACTGAGATAGGCAAATTCAAATTCTTCTGAGACGGTTTTTCTAAGGGCCGCAAGTCATACTAGAGATGTGTTATCCCTAAAATGTGTAAGAAATGAATCCAAATGTCATATTATTATTTGAGGTTACCTATAGTTTATTGGCTTCAAGTTAGACTGGAAATAGAA…
>TCONS_00005756;supercont1.1245[.]:6782-7860
ATAATTACGTTTTTGAATCCACGCGTTCCAAATTTTATCCACCGCGCGTCCAATTCCCCCGGCCTGAAATTATTAATAATCTGCTGCGCTGCGGTTATGCTACTGCTCCATTCACTTGGCCATATTTAGTAGCACCGGAGGGGTGACACACAGAATTAGAAAATTAGCACATCACTACCAGCAGGCACAAATCTCGCTTTCGGGCGCTCATACATTCAGCAGCTCGGAGTGTAATCAAAAAAACGCAAACAGCACTCGATTTAGTGTGAAATGCACATGCAGTTGCAGCATTTGGTTATTAGCGGTGAGCGGGTTGGCATCCGTTGAAGCGTCATCAATAACAGCATCCAGAATTAATTAGGTACGGCTGCAGCAGCATGGTTGTCAGTTAAACAGACA…
>TCONS_00005764;supercont1.1247[.]:3570-3791
AGATTGCTGAAGAATGGAAAAACTATACTATTTTTGAAATGCATGCATGTTTGATGCCGTTCATAGGTCTTTGAGGCATCAAGTTCCTGATTACAGTGCTGTTGAGAAGCAGGAGTAACCGGAACATCTTTCCCGAAAAACTCATAGTCTGTGCCTTACTGGTGACTAATGGAATTCCACATAGAGCTTTTCAATTAAAATATTATTGGAAATATAGCAACA
>TCONS_00005767;supercont1.1247[.]:104594-104798
GTTCATCCAGGGCGAAAAGTGAATAATAATAGCTAGGTAATGGATTGGGTACGGTGTGCGGTTACCCTGGATGAAGGAAGCTCAACTTGCGGAGCAGAGAGGGAAGTTACAACAGTGCTTAATTGTTTGTTGTAAACTTTGCAAGGAAGCCATTTACAATGTATAATTAATAATAGACACAATACAATAGCTCCACCTAGACGGC
>TCONS_00005777;supercont1.1248[.]:47857-48091
CGATTGATTTAATCCACTCCGTATAAAGTAAACATAAAACTAGTTCGTTTCAATTCCGACCAGAAGACGACGACGTTGGTGAGAACGAAATTTTATTTTGAGATATTTATGTTGATATGGATTGGTAGAAGTCAAAACATAAAAGGGTGTTCTTTGACATTACTCTGCATCCGTTATTTCGCGATATTTTCGCACACAACCGTAATGTGAAGCTGAGAATGGCGCGATGTTTTTT
>TCONS_00005948;supercont1.125[.]:844396-844775
ACCGCTACTACTACTGCTACTGTTATCATCTAGAGGTGTACAACTGCCAGCGAAGATCTGCGCACAGACAATCGTAGCCATCAGAAGCACCGCCGAGGAGCAACGGCCCAGCTTCCACGCATCTCCTCCGGTAACCTTCGTCGTTCGCCGTTGTCGTGGACAGTGCACCAGCAGGCCATTGTGCCCCAGCTTTCTACTGCATTCGTCCGGTAGTCGCTCCATTTCTCGCATCACTCGGCATAGGATCCGGACTCCAAGGATGGGGTTTGCGTTTTCGGTTAGTTGACCCCCGACTAGGTTCGTTCAAGTGTCTGTGTAGAGTTCAATATAGTTCGGGTGGCAATTGAGGTCGTTTCCTCCACTGCGGTTACGAATTCTGC
>TCONS_00005949;supercont1.125[.]:961194-961467
AAATCGAGTGCTGATATTGCAATACGTGCTCTTTCTTTTCAATGTTGTGCCCTGGAAGAAGAAATAAATCGTGACAAATATGTTTATGACGTTTTTGACAAAACTTCACCGAGTACATAACGTTTTGATTCACCACTACATCACTTGGTAGCACTGATCGGTGTTTCGAATCGTTTGAATCCATTAACGTGGTTGAAATTCAGTTTGGACCAAACAGTGAACAATCTTTTTTATGCTTCGTTTCATCACTTTACTTATCTTTACTAGCTTCTCC
>TCONS_00005956;supercont1.125[.]:1037492-1037962
GTCAGATGAATCAGTAGTAAAATAAATCTTGTACCAAGCAGACGCGTCCGACTTTAGTTTTTCCCGACCATCAAGTATCGCAAGTCCGAACCACGTGAAAATTCCCCCCGAACAGTATGACAATTAAAAATTAAATATATGGCGCGTAAGAAATCCCACCTCTTCCCTTCCCTCCATAAACTCTTACGTAATTGATGGACGGCCCCTTAAATTGAACATTCTTGGTAGGGCAGCAAACGAACCAGATATTAGTGTTATGATAGGTACCAACGGTAGAGACCAGCCAGACACGCACGCGGGCCGTACGTTTGGCAGGCCTGCTCTACAGTTTTCTTGCCAAGATCATCCCTGCTGACTACGTCCTTGAGAATACTTACAATTTAGCAACATTAATGGAAG…
>TCONS_00005965;supercont1.125[.]:1479611-1479832
GAACAGGTATCCACCGGCGACGCCAAACGGACCAACGTAATGTGGTGTAATTTGGAATTTGTGGATTGAATAACTGACACCTATATTTTTTTTTTTGCCAAGCATCAATATGGATGACTCTCGAGGATTGCTTAACGTAAAAGGGGTTATGACAAGGTTGTGGATTTACTGGGTAAATCCATCACATTGGGGTTATGACTTTGTGTCTAGTCAGGAATAGGA
>TCONS_00005966;supercont1.125[.]:1480189-1480424
GCATTTCGTAATTGTTTTGAAATGTTTGTCGTACAATGAGAAAGAGTTTTGGGGTATTTGTTTGTAGATGAAAAAAAACCGAATTTAGTACTATACCATTTAATTCCACTAGAGTTTGTATCCTTTGACAGATACGCGTATTTCGACCTCAACTGTAAGGCCGTCTTCAGTGTATTTGTTTGGTTATTATTTGCGCTTTTGCACTTGTAAATGTTTTATTTAATAGAGATACTTTG
>TCONS_00005985;supercont1.1252[-]:89808-89085,71604-71596
AACCGAATCCTTGCGTATGACAGGCCAGTATCGATTCGAAGGATTCAGGACCGCGGTTTGGTTCGATATCGGTCTTCGTTACTCTCGTCTTCTCGTCGCTTTCGTTGTCGTCGTCGTCGTCGGTTGAGTTGAGTGTCTTTGACGTCTGTACCAAGCAGAGAACGGCAGATGAAGGTCGGTTCGGTCGGTTGGTAGAACGAGGGGCCCTATAAGGGAAAAAGTACCACGCCCCAAGTGGAGCAGCAAAGAAGAGGAAGTCTAAATTATCCATCGTTGGCGTTTTCGTCTTCGCCTTCGTGGTTTTCTTCGTCGTTGTTGTGGGCCAACATGATGAAAGTCCTGAAAAATGAACGCGTGTAAAGATGCTCGCAGCTGTAGATGAGTAACAGCTGTCACTGG…
>TCONS_00005992;supercont1.1253[+]:59431-60109,60309-60712,110061-110116
CTCAAGTAGTTTTTCTTGAAAATTTAATTTTCTTTTCAAAATGATACTGCCTATTTCAAACTCACGTTTTTGGTTATGTAAGGCAAATGCAACGCAAATTCAACATAAGGAATAATAATTATTTGAGTTATCGGTCTCATAACAGGACAATATATGTGTGCAAACCATTTTCAGCGTGCAGTTCCTGGAAAAAGTTAGTCAATCACAAATTACGCAACATACATCGGCAACTTGTTGCTCCTTCCAAAGTTCTTTAAATGTTTACATGAAAAAATCTGTACTTTTAGTATACTGATGGTAATATATTGGCAATCTGCATTTCAACAGCGTAACACAATTTGTACAAGGACCATTCCGAGAAATGAGTGACTCACCGCCGCATGCGGTGCGGAAACGAAA…
>TCONS_00005993;supercont1.1253[.]:71241-71481
ATTTGTAGAAAACATTCCATAAAATACAATAAAAAAGTGTCTGTAAGAATTTATGAATGCCTGTCCATAGTGGGATCCTGGTGATCCCCTTATGGAAATCCTGGCTACGCCCATGGGCACCGTCAAGTTGTTGGGTTTGGTTGTTCTGTTCATCCAAATGACGAAGACGACGACGACGACGAACGGTGCCATACACGGACACGCGGACAGACGACGGAACAGTGACAGAGAAGAAGCCGAT
>TCONS_00006012;supercont1.1255[.]:5380-5691
CGCAGTTTTATTTATCAATCAGTTCAGTTCAGTATGATTCATCCAATCAACGCAAGCGAACAGCTCTTGCTTACAAAAAAGCGTTTTCGAAATAATCTCCACTAAAAATCGTTCTGGTAGTGTTTAAGGCCGCACGGGACGTCATCATAATCACCCTATTCATTTCAAGAAGCAAAACTCAAGAACCACTCAATATATCGATGCGAAAATGTATCACTATGATTCTATATATGTAGTGCACAACCCGATAAATTTTCAGCTTCATCGGTTCACTAAAACTCGAGATTTGCTTCCACAATGTTTTGATGATTA
>TCONS_00006017;supercont1.1258[+]:27650-27785,30907-31056
CTCCAATCTCTAGACAACAATAACAAATCCACACGCTCTTCTGTTTGTCATTCTAAGGGCCGGACACTGCAGTCTTTTATCATCCTACCAAGTGAGGGGTCGGACACTACTAATTGTCCAACAAATTTGCCTGAGTGAACCCGGAGCAATGCCAGGAAGTTCGTCCAGCCGTCAAGTCTGTGGTTCCTGGAAACATCAGTTGCTGATAAATAAAACTGCACATGAACATATTTTTGTAAGATCATGAACATAAATGTAATAAATGGAAGATGTCGGTTTTAAAAAC
>TCONS_00006019;supercont1.1258[+]:37814-37966,45516-45726
ATTCCACTGTGTTGCTCCTACTTACGACAGCACGTCCGGCCGCTAGCTTCGTTACTATCCAATTGACTCGACTCGCGCTAGCCAATTCCCGCGCTGCGAGTGTGGAGGGAGATGCTTGAAGTATGGCGTTTCTGCAAACTCTCCACTCACACGAACTCTACACTACCCTATTCATCCGACGCTGGAGCAGGAAGATACGAAGCAAGTTACGGATGCAGATGCAGACTGAAGAGAAATTAAACGTTTCCATTAGCAATTTATGTATGGTATGATTCAATAAAATGATTTCTCATTAGACCTTATGTGTTGTGTCGCCTGATTTATTTTAAAACTACATTTTAAACCGTTTTTCGTAAGAGCTGGC
>TCONS_00006024;supercont1.1258[-]:22290-22172,16675-16531
TGGAGAATTTTAGAGCGATTAGTCGCACTTTTAAGGAGTGAAGAAAATTTGGCCAGCTTAATTCGGCTGATACCGTCCAAACCAGGTTGCGTCACGACAATGGCGTAGTTCACGCTCCCATCAATCATCAGCGATGTTTGCCGTCGGTAACTGGGGATAATTTATTACTCCCGCAATGCATCGAATTTGTGGTAAATCGCCGAAAAAAATTGAAATGAAGGAAAAAAGAAAAATAAAGTATGTTTAAAATTGATAATTTAGAAG
>TCONS_00006025;supercont1.1258[-]:24007-23559,16675-16531
CAAACTGTCATTCGTTGACAGTTTGCAAAACGTCATGAATCTGTCAAAGTGGACTGTCACAGCTTATCTATTGTTTATTTATGTTCACTTTATGCTGTGCAGTCGTGAATAAACATAAAAAGTGCAAAAATTGAGAAAGTGGCCGTTTTTGGAAATGCATGTATTGGTAAGTACACTGATAAAAAATGTGTGGTATTGCAAACCAATACTGTTTGCTTAATTCTACCATGCCAATTTATAGTAGAAGTAAGCATGTATTTTGTCGCTTTCACTACGTTTTAGTTCTTATAACCATGGATGTATGACAAAGCGCATAGTACCTACAACTACTTATTATTGTCAAGTAACGTCGAAAAAAATATGTAAAAAATATCAACAAGTTTTAGTTTCAGACTAGTA…
>TCONS_00006125;supercont1.126[.]:7262-7594
CACCTCGTCCCGATTGGACCACAAAATCCTGTGCGTACGTCGAAAATTTCCCTTCTGCGACACGCACTTCAGCCACAGTCTTCAGAAATCAGACACAAAAAACGCGGGCGCGATCAAAACTTAAAATCCACTTGATTCGACCGAGAATCGTTTCGATGCAACGCGCGTGTCCTAATGCACCACAGAAGACACATACAGACACGGAAAGTTTGGAAAATAAAACAGCGCGCGAAAAACGCCAAAAACACAACCGATTCGTATCGCGGTTAAATAATTTCTGCGCGCCTCAGCATGGCCAATACGCGACACGAGCTGCTGCTGCACGGAGTTGGA
>TCONS_00006127;supercont1.126[.]:140768-141099
TTCGTTGGACTTGGCGTTCGCTCTATTCACAGTGGCTGACATCTGTATAGGTACCGGTAACGTATCAAAATCAGCTATGCAGATTAATTCACTAAACCACTAAACTTTTTTAATTCGTTAACACTTATTTTGTTGAATTTTCCCAAACTTTTTTAGGAATTTGATCCTTTATTCCTTTTAATTGAGTATCACCAAATTATAAACACTTTTTGTCAAATAACACTTCCCGCACAAATCCCTCAATAATTACCGCGTTTGTGATAGGAATTTTCCGAAAAATCTCAACCGCTAAAAATCCCAAGAAGACAAACAATCGCCACCTATGCACGCGC
>TCONS_00006129;supercont1.126[.]:1264880-1265178
GTGCTGTGGACCGCCAAGATATAATGAAAGACCTTGTGTTTCTCCCATCACAGATTAACTGTGGAAGATAAACGAAAATGGTGAGCTCATTCCATGTTATATTTTTAATAACTTTCGCGATTGATTATCGTAATAGTCTGTTTTTCATCACGCAAATCTATTATGGAACAGTTCACTTTCCCGCGCCATCGTCAAAATATCGAAAATTGGGTCTCACTAGAGCAATTGAAAATCAAGTTGCACATGATTGCGCCAGCATTTGTAATCAAGATGATGTTTTTTAAGGGCACACTCCCACT
>TCONS_00006133;supercont1.126[.]:1834489-1834816
TACCTCTACAATTCTTACCAATCGACATCTCCACTCAGGGTGTATGATGTACCTGCTCTCCAACACTCCTCCTCATCACACAACCTTCAAACCGCCATCTGCCACCCGAGCTTACTTGTCCACTAAGCTCCTCCTGGCACCGAGCTCCAGCTACCGAACTTCTCCTAGTCGAGCTTCTCCTAGCCAGCTGCACCATCGTCCTCTTGGTCAACTGCGCCATCCTACGAGCTTATCCTGACTCTCGAGTTCCTCTAGCTCTTCCAAGCTCGTCGTCCGATCAGCCAGCATCCGCACCTTCAGCCTCGTTCTCTGCATCTTGGCCTCCAAC
>TCONS_00006145;supercont1.1260[.]:9144-10024
GAAAGGAGTCTTTTTTGTTAGAAGAGAAACTTACCTGAATACAAATGAAAAACCATTTTGAGATGGAGTTTCGCGAAAAACCTGATGACTTGATTTTCGTCTGATGTTGGAATCTTTCAGTCGTGGATTGCCTCGATGCTAAGGGTGATGTCTCGCTATGCGGTAACAATATTGCACAATATATTCGCACCGTAGTAGGCTGGGTCCACTTTTCGATTGGCAGCAAAGCCTACTGCCACGCGGAACTAATCTTCAGCAACTCCCAAACTATTTTCCAGCACACTTGGATATTTTCATTTCCGTCTTTTTGGCTCTTGTCATTCGGCCATGTTTACATTTTACCATACTCCAAACTCGACGACGATGGTGCTCCTCCAGTAACCTTTTGTGGATCCGTGG…
>TCONS_00006146;supercont1.1261[-]:103155-102765,102682-102568,91196-91108
TGAAGACCCTGTTAGCCTTAAGTGTTCGAAATATGAGTCAAAACGGTACCTAAGTTAAGATTTTTTTTATAAATAAATAATTGATTTTCATAGAAAAATGGGCCTAAGTATAGTATGGAACAAAGGTAGTTTACAGCTTCTTAAGCAAACATGCTACTTTCGTATAACTCACTATGTACCACTTACCTCTATCACATACTAGCCAAAAGGAGTATAAGGTGCGATCGGTAGAATCGCCGCGGTCAGTCAGTGCCGTTTCGTCAGTGCGAGTAATAACATAATAGATCACAGAGAGAGTGGTCACCCCGTCTCAAAGCATCGATTCGTGCGTGCGGTTTATCGTCGTTGAGCATCTCGTTCACGAGTTTGTTAGACAGCTTTGTTGTTTTAGAACAGCGG…
>TCONS_00006148;supercont1.1261[.]:70899-71141
AATTCACTGCCAAGGCAAAGCCTACGTTTATTGTCCCCCTTTGATAACGCCCCACATGAGATGATACGGCTCGAGATAACATTGAATTCGGGGTTCACGTGGTGGAGTGATGGCCAATCTGATATCCCCGATGGCACAGATGCTGACAGATAGATTCACAATAGTGCGAGAATACTGTTAGGTAAAGATGCCATCCCACTTACTGGGAGATAGTCTTGAGTGTCTGATCGATGAAGTGATCCA
>TCONS_00006168;supercont1.1266[+]:158050-158141,170689-170874
GAAAACGCGTTGTGGAAAACGGTTCAGTTGTTCGGTGCATTTCCACCAGTTGACATCTCACAGCGGAAGCCGGAGCTGTGTTTCTACCAAAGGGTGAAGTGGAAAAATATCAAGAACCAAATTGACTCCCTACGCTTTCAGTGAAAATGAAATCCAGCATCAAAATTGCGCTCCCACCGGGCCAGCAGTGGGTAATGCTGCTCGGTTTGGCCATTTCCGCAGTGGCGGTCGGATCTGTTCCCACATCAGTCCTCACCAATGTCAAGGAAGCGAACGGT
>TCONS_00006169;supercont1.1266[+]:158050-158314,170689-170874
GAAAACGCGTTGTGGAAAACGGTTCAGTTGTTCGGTGCATTTCCACCAGTTGACATCTCACAGCGGAAGCCGGAGCTGTGTTTCTACCAAAGGTTCGGGATTACTTATCTGCCTGCTGTCGGGCCGGGGGTTCTGTGCCTCTAACCCGGAGTTCTCAGTTTGTGTCTAGTGGAACTTTTTCGAAAGGAGTCTTGAATATTGTGTTGTGTCTTTGGTGTTTGGTGGAGGTGGCGGCCAGTGGCCCCCAGTTAAAGTGATCTTACATGGTGAAGTGGAAAAATATCAAGAACCAAATTGACTCCCTACGCTTTCAGTGAAAATGAAATCCAGCATCAAAATTGCGCTCCCACCGGGCCAGCAGTGGGTAATGCTGCTCGGTTTGGCCATTTCCGCAGTGGC…
>TCONS_00006173;supercont1.1266[-]:122171-122087,121748-121508
CTGTTTTCGGTGCTAACTTATGGCCAAGTTCGAATTGTAGGGCACGCGACGAGTCGAGAGAAGAGGGTACCATCAGAAGGCAAAGACCTTCCATCATCAATTACGTTCCGATAGCAACACCTATTTTCTGTGCTTGCAAAGTGCACTCTCGGAACGTGTGAAATCTGTGTGTGAATTTATACGACAAACAAAGTGTTCCTGTCGGGATCTGATATTTTTCAGCTAAAGAGGGCTGATTTCATTATTAGTTCACTTCGCGAGTGATAGTGCATACAAATCATCGAAGATATTATTTCAATCAAATTTTGAAGTTAGTTGTGAACGGT
>TCONS_00006218;supercont1.127[+]:1510996-1511200
ACCCCATTTCACGGAACTGACCACAGCATACCGAGAACGCGCCTTTTCAATTACATATAGACCATGTACGGTGCAGCTCCAACTATGCTAAATATCTCTTTTTTTTGCAAAAAGAAGCAAATTGAACTAGTTTTCCGCAAATGGAACACGATTTTCCAACATAATTGTTTTCCACCTCTTTATGTACGCAACGAACCACTGGAAC
>TCONS_00006252;supercont1.127[-]:1394683-1394464,1394401-1394260
AAATATAAATCGGACATGTCAATAAAAGCGGAACAGGAAACGATAGGTATTCCAAGATATCAATGCTGATGGACGGAAGAACTCAACAGCCACCCGGAGCAGTACCTCGTAACATTCTCCCCGGGATATCACTTCCGAGCATGTCAATCTCCATCAACAAACGGATTCTAGTCTTAGGATTCATCACCAAGTATTCACATTGACGCTCAGGTACAACAAGGGTATACGGTTACATTCCTACTCGTCGTTGGAAAGGAACGAGATCCCGTCCGATGCCAGAACCAAAGCCAGAGAAAACAAGGAGCTTTGAAAAACACCCACGCATTATAAAATCTCTGTTTCACGTAAATAAAGGATGATTG
>TCONS_00006279;supercont1.1271[-]:23823-23707,23644-22884
CGAAAAACTTCACATCTCAGAAAATTGCCGAACCAATCGCCAGTCCCATGTCGGAACAGGAGGACTCCAAGATGCTGCCGCAAATACTGAAGACCGTCCAAGAAAGCGGCCAAGAAGTGATCACCACCGAACGTCTCCTGGATCGAATTCGCCAAAACTCGTCCAAGCCGGACTGGGAGCTACAATCGCAGTTCAATCTGGCCCTGGCCGAAGGACATCGCACCGGGCTGGTGTCGGTTCAGGGCGGTCGCGTCAAGCCACTGTTCAAGATGGACCAGTCTCGTGAGCCGCGGAACTTCTCCGGCCATCTGCTGCTGCTGACCAGCGATATTCAACCGCCAATAGCTGGAAGCAGTCGCGGAGCTACGATGGTTGACGCCCTGGAGAATGATGGCGATT…
>TCONS_00006283;supercont1.1272[+]:10747-11313,11508-11546,32603-32906,59766-60018
CTCTTTTAAACTATAAAAAAATAAACATTCCATAAATTTACAGCAGATCCCCTAGATCTGGCATCCCTGGTCCGCTCTCTGGAATGCCCATTATCACCTCGCTGGAAGAGCGCACAACCCTGTCTGTAGTTCGGACTCGTGTTGTGCCTTGCTCGCAAGTTCGAGGATTCCGCGGTGAGGTCACCCAACCAACAGAAAGTCCGATCCGACAGCAGCGGCGCGCTGGTACACATGTTAACGAATCTAACTTTTATCTAACATGTTTGATCGGTAATCAACGGGCCCGGGAAAGGGGTGTAGAACTCGTTTTCCAGTTGCGACCGGAGATATGTACATGGAAGCCAATGAGGCGCGGTTGGAACTCTTGGACAGCAGCGTTGCCGCCACTGACCTACACGG…
>TCONS_00006292;supercont1.1276[+]:20547-21157,21220-21547
TTACCTCACTACGAACTTGACAATTTTGCAGGTCACTGGATCACGGCTTCAGCACGATAACTGCATATCACTTCTCCTGGAACGGTGCCTATAACTCATTTAAAGGCTATTTTTGATATTTTCAATCAATTGACCACAAGGAATCTTCGGTATCCATTAAATCCTATTGCTAATGCTTCAACTTTTTTCAATCACTCAAAGGACCAGTTCAAGGAACTCTTTCTATATCACAATACACATGTGCACCTTCGTGTTCGCCTCTTTTCCGTAGATTCACTGCTATTCAACACACTTCTCACACCTAATCTACCGCGTGTGAACCATTTTTGCACTTCATAACCATGTGAAAATCCAATCCCAATCGCTTCTGGCACAAGTTCAGCCAGATCACTTTTTACT…
>TCONS_00006313;supercont1.1277[.]:139293-139794
TCTCTTTTGAATTTCGCGCCGATCCCGTCCGGGAGGGATCCGTTGCAACAGCAACAACTAGGTGCTGGATCGGCGAGCGGTGGTTTGCGGTCACGCGGGTAGGCGTTAGCTAGCAAGTGTGGAAAGCGTCGTCATCGGGAGGAACTTACGCGATGCGCATCTTCTAATTCCAAAAGGGGAAAACTCACGGTCTGTGAACAGTTGCTCGCGGGATCTCGTCGCGTTTGGAGGACCTTCGTTTGGATCGGACAGTGGCGCGCACAAAAAATCGGAAGAAAACGGAAAACAGTGCCAAGTTCAAGTTTGAGGTGTGGACAGTGTCGTGCGAGCAGAAGATAGTGGTGGGCGCTAAAAAAGGTGTTTACTATAGTGCAAGTGGTTTAAGCGAAAATTCGGAGC…
>TCONS_00006442;supercont1.128[.]:265746-266466
CCGCAGGCTACTGACTGATATCGCTACCAGCCAGCTCCTCTCTTTTATTTCATGTCTGGGTAAAGATCTCTACAATTCATTCACTTAAAATACTACCTCTACAATTCTTACCCATCGACATCTCCACTGCAGGGTGTGTGATGTACCTGCTCTCCAACACTCCTCCTCATCACACAACCTTCAAACCGCCATCTGCCACCGAGCTCTCTTGACCACTAAGCTCCTCCTGGCACCGAGCTCCAGCTACCGAACTCCTCCGAGTCGAGCTTCTTCTGGCCAGCTGCACCATAGTCCGCTTGGTCAACTGCGCCATCCTACGAGCTCCTCCTGACTCTCGAGTTCCTCTAACTCTTCCAAGCTCGTCGTCCGATCAGCCAGCATCCACACCTTCAGCCTCGT…
>TCONS_00006449;supercont1.128[.]:2294907-2295461
CTTTGAGTTATGGTCGTGAGCGGAAGCATTTTAGTCTTGTGCGTGCGTATTCGTCGTCGACTGAGTGGTAATAATAGTAAATTTAAGAGGAAATGTGCTACAAATTCAATGTTTTCATTTTCATTATCAAATTGTGGAAATGTGTGTCAAATTGTGGAAATAGAATAATGTGCATGATTAGGTAAAAGGCCGAAAAGACGACATTCAGAAGAGACTGGTTTGGTGGTTTATTCGGAAAAGTGCGAAAAAGCTGAGGAAGATGTTATTTTAAAGAAATCAATAGTAGATAAGAAAGAAATGGCTCGTAAAATAATAGTGATGAGTGATTCAGAAATTGAAATAAAATGTCAAATTAGCCAGCAGAAAAACAAATATCTACAGTGCAAAAAACAGAAGTCT…
>TCONS_00006461;supercont1.1280[.]:134987-135242
AAAAAAAAAAGATTCATAGCTGTAACCGTACGAAATTGAGATTGAAGGCCTATTGAAAAAAATGTTCAGTATGTATTTTTTAATGTTACAATCTTATGTTATAAATTGGTGAAATTGCAAAAATGTAACACGGTTTGGAGAAATTGATCACTCGCTGCTGAAATGCTTAGCCACTAATAAACAATAGTTACAAACCTGCATTAATTTTGTTTGCTTTTTAGCTTCAAGAGGTTGAAATTTCCATCCATATTTGCAC
>TCONS_00006462;supercont1.1280[.]:136808-137071
GAAGTTTTCAATAATTAACTTTTTGATGTATAATCTAAATTTGTCGAAATAGTCGTTTTTAGAGTCGTAGAACAGGTAGAAAGTGAGGTTAGGAGTCGCCACTGATCTACTGAACAAAGCACCGCTATCCAACAAAGCACCTAGTAACTCGGTCGGAACTACCTAGGTACTAAATACGTGCGGCTGTAACGAACTGGAGAACAATATCATCGATTTAATATAATAAAACACTTTTCTTCAGATAGTTGAACGGTTGAACCTTTC
>TCONS_00006463;supercont1.1280[.]:143434-143695
TTGCTTCATTGTGGGGTTTGCACGGACGTGAATAATAAAATGCGACGATTTACAATGTATTTACTACTGGATTTATTCCTTCGATCGTTTTGCTTCTCGGGTTTAACAACAACTGAGTTTTTGTTATGGTAACCTATCACTCAAAAAAATCCAAACGTCGATGCTACGTGAAAAATCACGTAAGCTCTCATTTATATCACTGTTGTCAATTTTACCTGACCAACGTAAGACGCACCAATCGATACTAAAAAGTATAGACACA
>TCONS_00006472;supercont1.1281[.]:43807-45289
TCTAAATGCAGGGAAATGAGGAATGTCGTATTTCCGACGATTTTTTACAATTTATCTGTAATTCGGAGACAAAAACTGTAGAGAAATATATGTTTTACAGGTACTTAAAATTTACAAAAATCAATTTTATGAGGTCAAAACCATCTCTAATCGGCATACAGTGTTCTCAAAAGTTGTAAAGTACTAATAATGCGTTCAACCAGTGGTATTTATTTTGATTTTCATTTTTCCAAATTCTCGGTAGAATTTTTTGAATGTAAAAAATAGCCAAAAAACACAATTTTGACTTGAGGCACCTCCTAATCTTCTCCAAATTGGATGAAAATTTGTCTGGTAGTTTGTTTTAGTATTGCAACTAGGACTTGGGGGTGACTGGTTGAATCCCAGAAATTTTGATTT…
>TCONS_00006492;supercont1.1285[-]:99408-99332,99273-99072,99010-98702
GGCTTATGTATATCCCGATGGAACAGTACGCGCACCACCATCACCACCACGAATCATACAAACGGGAACTAGATTTGATGGAAACTACAACTGGCTACCAGCTGGTGATTCAATCAGTTCCGGTTCACCAAGTTCCGTTTTTTCTAGGCTGGTCGGTGATTCGCTAGGATTGAGCAGTTCTCGTCCATCAGGATTGAGAAGTCCGATCCGTCCTAGTGCCGGTCAAGCGTTGGGAGCACTTGGCCTTTTGGGAGCCGGTGCAATAGGCGCAGGAGCGTTATTATTAGGATAGCCAATGATTCCAACGAGAAGAGGTTCCTCATTCACCGCGCATTGAAGTCTTCTTATTAAGCAAGTCTGTTCGAGCCGTAATTGTTTCATTATCGCTACCTATCATAT…
>TCONS_00006493;supercont1.1285[-]:113635-113467,113407-113315
CTTTAACTCACTGGGGAAGCTTCTCGTTTGTGCTCGTTGCCTGACCAAAAAGTGAACAAAATGATTCTAAACTGGTTTTGCTTTTTGGTGCTTGCCAATTTCCATTTTTCGGTTACTTTAGCAAAGCCTGTTCAAAAGTTTTCTCCTGGTATTCCTATAACACCTGCTGAAAATCAAATTCCTGGTAAAGTCACTGGAGTCGTAGGAAACAGCGCCACTGGTCCTGGAAACGCGGTGGCTCCATCTTTCACGCAGTCAGGTA
>TCONS_00006612;supercont1.129[.]:233997-234339
TAGTCACTAAACAATTTTTCAGTGACGACTTCCTTCGGAAGGGAAGTAAAGCCGTTGGTCTCGAGATGAACTAGCCCGGGGCTAAAAATCTCGTTAATAAAGATAAAAAAAATAAAAAAAAAATTATTCCACTAGAGTGTGTATCCTTTGACAGATATGCGTATTTCGACCTGAAGTATAAGGCTGTCTTCAGTGTCGTGTACTAGACTCGACCTAGTACACGACACTGAAGACGGCCTTACGGTTGAGGCCGAAATACGCGTATCTGTTAAAGAATACAAACTCTAGTGGAATTAAATGGTTTAGTCTAAATTCGGTTTTTCATCTACTTATAGGATTTCCA
>TCONS_00006617;supercont1.129[.]:2135901-2136347
ATTTACGCAACTTTTTATATTTCTTCTTAGGTTCCTCATTACAATGATCCAACCAACATCGGTGTTCATTACAAAGACGCAACTCATTACTAATGACTAAACCATACATTATCAACATCGGTGTGCTTCTTTCGACGTCATCACAACCCATTCGCAATACATGCGATGAAAGGAAGACAAACTTCGCAACGTAAACTGGTCCTAAGGTCGTATAGGAATGCGAACGGGCTGACATTGATCTGTCCATCGCGTTGCCGTACCCAATAGAGAGATTATATTTGCCGAGGTTGATTCGGCCGATTCTCCGGAGCCTTTTATATTTCCCTCAGCTATCATGACGACGTCGATACGTGATTCCGCAGCTGATGGGCTAATCCAACTTTATTATAGGGGAACCGG…
>TCONS_00006674;supercont1.13[+]:772611-772876,773211-773243
CGGCGGTGACTGCTGGCAAAAGGACTGCTGCCGACTGCAGTTGCGTTCATTACAGTTACATCTTTTCTTCGGAATCGTCACCGTTTCTCTGTAATCGCTTGCACGAGTGTTTTTATCAGCAGCGGCACTGTTCTGTTTACTCAGCTTATCTCAATGTCGTCACACGACGATTCGCCCAACCTCTGCTGGCAGTCACCATCCATCGGCAGCAGTGAGCAACACTTTTGAGTTTAAACCACCGAAGTCACTAGCCTCTGTCTCGCACGACACACCATGTCTCCCTGTGTCTCTCTACGCAT
>TCONS_00006693;supercont1.13[+]:1600945-1601250,1601334-1601703
CGAAAACATGGCTGCCTAGCACCGGGTTGGTGGCCACACATTCGTCTTCGTCCTTATCTCGTTCGTCTCTCGTCGTCGTCGTCACGGTAGAACAGGTAGAAAATTAGTGGAAAGAAATTGTACAAACCATTTCGATAAATTCCTTCCCGCCGTCCTGCCGTTTGTGTGTGCAGAGTGCAAGTAAACACACAATACCTCCACGATGTTCTGCTGCCAACACCAAAAACAACGCTTCGACATCCTGCGGAGGATATCCAAGGTTCCTTCCAATCCAACAACCGAAGCAGCTCGAGCTACAAATAAATAGTACGAGGCCGTGTGTGGAGGAGAGAATCCTAATCGTCTCGGGGCTTTGCTGCCTTCGATGACTAGAGGAGATATGATTTACACCACGAAGGC…
>TCONS_00006710;supercont1.13[+]:4042047-4042067,4042983-4043285
CGGCGGAGTACACCTCTAATGTTCACCCGATCATACACGTCGGTCATCAACACCCTAACCGTTGAATACCGCCGCCGTCAGTCAGCATTCGCGCACCATTTATCGCACTAACATTCGCATCAAAATACCTTCGTGTCTACGCGCCGAACCGTAATATCCGAGCCAATCAAGCAACGATCCATCGGACAGACAGAAGTACCGCTGAAACGCCACGGATGACCATTAACGATCGGCGGAGACGAAAATGACCGTCATTATTGTGGTCCTTTACAAGTTCTAAGCCTCTCGGTATACCGGGTCGGAAGCTGTCGAAGCGCGGATACG
>TCONS_00006777;supercont1.13[.]:35088-35371
CGATTAGCGGCGTCAGTCGTCTAGGTGTATTGTGCCACGGGGTGCGGGTTCGATTCCCGCTCCAGTAGGTGGATACTTTTCGTCAAACGAAAAATTCATCACTGGGCTACTGGGTGTTCCGTGTTGTCCGTTGCCTAATGTTAGTGATCGTTCAGTCTGTGCAGCCTATGTGCTGAAGACGGTGTAAATCAGTGGTGCTCAAGCTGGAGCACGTTGCGGGCCAAATCGTGATTTTACATCAGCGCAGCGGGCCGCATTGGGATATTTGAATCTGAGAGGTGCGG
>TCONS_00006778;supercont1.13[.]:65110-65382
ATTTTACTTCACAACCGTTAGTTGAAACACGCGCTTCAATGATAGAACATACAACGCTGTTTTCGTGCATCGATATTGTGCTTACTGATTACTTGGAACTCTAGCATCCATCAAATTGTATGTGAATTGCAATGCTCATGCTGATGCATGTGCAGTTAGGATACATTGTCCACATGTTCACGGAAATAGTTAAATGCTTCAAATGAAAATATTAATATTACTATGATGCAAACAATCAACCGATAATAAAATGATGATGATTATAAAAGGTTG
>TCONS_00006782;supercont1.13[.]:746062-746303
GAACTGTCAGTCTGGTTGAGGGTGAAGCAGAGAACGACAGTGAAAATCTTCGAACTGCTGCTGGTGATTGTCTTTTAGTGGAGAAGTTCCTGCCCTATTTTCTGTGAGTCTTTCTTATCCGATTTCAGTGAATTCGATTGCTCGTATTCTAGCTGTAAGTACACTGCGATTAAATGTACGTTTTTGTTTTCGTTGCATGAACCCGTTTTGTGTTTTCGTTATTTACGCAAAGAAAAGAAATT
>TCONS_00006783;supercont1.13[.]:758545-758774
CCAACAATCAAGGCATTCAGTTCTCGCTCCGTCTTCGGCTCTGGTACATATATTTTAAAGTACACTTTTACATATGTGTTCCGTTGGCTCCTCGTTGATTATTTGATTGTGGTGCGATACGAGATATTGTTCCGCAAGTTCAACTACCATTACCACTCGGTATATCGTATAATATGGTCGTCGTCCTATGTGTGGCGTAGAAGCTGCAGCAGTGATCGATTTGGAGTGGA
>TCONS_00006791;supercont1.13[.]:1094068-1094342
GTGGACTCGTAAATCCCTCGTCAGACGCTTATCATTCTTCAAGGAGCGTTTTCACATTATTGGGGCCCAAACGATCGAACTCACATGCAGCAATACAGTTCCTAATCTAAATATAAGCAGATGACCTATGCTGCAGCTGCAAAACAGTTATGCGCATAGTTTTCGATTTACCACTATTTAATATTATGTCGTATCTATGTAATGTTAATGCATAAAAAATAAACCATTTTCTATGTTGAATTTTCCATGAAAATAAATAATTGTCATTGAAGGCC
>TCONS_00006792;supercont1.13[.]:1342752-1343051
CGAGCCCATCCGTGCAACATCATGGCTTTCTGAAAGCGGACTGGCATCTGACCCTTCTCTGAGCATAGGCTCAACTGCACCTGGATACACGGTAATCGACAAAAACGGCTATGAACAAATGGACCTCTCTCGGACTGAGAAAGCATCCCTGCGTGCTCTAGATCTACCTGCGAGAAGTAGAGAGCACAAAGAGGCAGCATAGCATCAGATCTAAAAATAGATTAGGTAATCAAATAGTGTGAATTTAGGCGTTGTGCTCTAGTACAACATTTCAATCGATCCTCACTCAAGTGATGCCCA
>TCONS_00006800;supercont1.13[.]:1698712-1698956
CTAAGAATGATCATCAAGTTCTCGCATCATCCAAGAGCGATTAATTGCGTCTTGGTCACGTCCATCAACATTTTTTTTTTATTTTTTTTTTATTCTTTGGTCACATCATCCAAGAGTGATCATCCGACTTTCGCATCATCCAAGAGCGATCATTTGAATCCATGCATCATTTAAGAGCGACCATCTGATTCCATCACATCATCCAAGAGTGATCACCAAGTTCTCGTATCATCCAAGAACAATCA
>TCONS_00006801;supercont1.13[.]:1969257-1969468
TAGGTGAACAATCATTGCACCCAGACAGTCGTTCGCGTTATTTTAAACTGTCTAATTTTACCCCCAGTGAACAGTTTTCGGGACCGAAAACCTCAAGAAATCGGCCATTACAATTCCCGGTGGTGAATCGCAGTGAATAAGAGTGACCCCGAAGAGTGTGCCGTGGTGATTGTGGGCGAGGACCAACTACTAGCAAGCCCGCCGGAGTGCCA
>TCONS_00006811;supercont1.13[.]:4183987-4184246
ACTTCTTCTAAAGTTGTCAACTGAGAGATACCCTTAAACTCTAGCGGACTAAAATATATACAATTTATCAAGTCTTGATTCTAATGTCTGGTCCATAGAGATGGGCAAAACGGCTTTTTCCAAGAGCGGATTCGATCCGAATCAATAGATCAGCGGATCGGAAAGAAAGAGCAAACTTAACCGAGCAAACGGATCCAACACGGACACGAACACGATAGTCGACCGATTTCCCCTAACCGAATCAAACGAGAGATGCAAAA
>TCONS_00006835;supercont1.130[+]:2295877-2295992,2296052-2296465,2297355-2297514
ATCTCTTTGACGTGCATTGAGGGAATGCAATGGCTATTTTCAGACGGCCATCAGATAGTATTGTTCAACCTTGAGGATTAAAGCGGCAGTGCAGATCGACGTATTAGGGGTGCACAAACTGAATTGAGAACGATTGTCCACTTAAGAAGCTCTAGGGAGTGAATTTACCTCAAACACAGAAATGTGAGCATAGATTATGTATATTTTTGAGAGATGTATGCTAAATTAAAAATATATTGCAGCTATGAAGTTGCTCATTAAGGCAGCTATCTGGATTGTGTTTCCCTCACACGCTTCTCCAACAAAACTAAAATACTAGTTTGATTGCTTAGTCGACGATGTTCGGTACATCTTAAAACTGCTTCTGGCGATAAGAAAACCTGCAGGTAAAGTTAAATA…
>TCONS_00006837;supercont1.130[-]:74611-72678
GGGGCTTACTGTCTGTTGGTGTAGAAATAAATAAATTTATCCAACGAGGCTTACCGAGTTGGGTAATTACGACGAGTACTGTAAAAATCGAGTTCTGCAACGAGTTACGTACAACATTATTTGCAATTTCGTTGAGGACCACTTGGGGGTATCAGAAATTATATCGGGATTCATTCATAATTATGTTGCAATTTCTGAAAATTGTTGTGTAATTATTCATTACGTAACTCAAAGCAGTTGTGCAATAGATATTAAGCAACTAATTTCAGTTGCGTAATGCTTATTACGGCACAACGAAATTCATTGCAGGAAAATAAGCCGTTTCAAAACAGATAGGCGTGTTGAAAAACAGCCTATTACGATGAGGAATTGCAAAAAATATATACGCCATTTATTGTA…
>TCONS_00006856;supercont1.130[-]:1938174-1938029,1923134-1922924
CAACAATGAAAAATAAGTATTAACTGAACTATGCAGAGTTGATTACCTTATGCTATATTATTAGAAACTTAAAAATAGTGTAAAAATCATTGAAATCGAACTTAAATCTAGTGGACGAAACTTCTACATATCTACAACCAGAATCGGTAAACTAAATTGTGCCTCGTTGCCCCACTTCATTGCTACACAAAGGACAGTTTCCTACTATCAAAACCGGTAAGGACTAAACTTAACGAACATCTTTGAAACATATCAAACATATATTGTAATTACTAGGACTACCACTAATTTGCTTTGAACGGACACAATGTTACACAAAGGGAACTAAACGTAAGTAAACATGAGAATTGAAATTCA
>TCONS_00006857;supercont1.130[-]:1938163-1938029,1937970-1937623
AATAAGTATTAACTGAACTATGCAGAGTTGATTACCTTATGCTATATTATTAGAAACTTAAAAATAGTGTAAAAATCATTGAAATCGAACTTAAATCTAGTGGACGAAACTTCTACATATCTACAACCAGAATCGGTAACCTAAATTGTGCCTCGTTGCCCCACTTCATTGCTACACAAAGGACAGTTTCCTACTATCAAAACCGGTAAGGACTAAACTTAACGAACATCTTTGAAACATATCAAACATATATTGTAATTACTAGGATTACCACTAATTTGCTTTGAACGGACACAATGTTACTCAAAGGGAACTAAACGTAAGTAAACATGAGAATTGAAATTCATATGCACACTTCCCACAGGGGTTCACAAACTTATCGTGGCGTACCACACGGCC…
>TCONS_00006865;supercont1.130[.]:63185-63694
ACATGTCTCTATACAATCAAGCTTAATAAATTCCATATTCTTGCATGGTTTTAACCATTGGCTTATTATATTCTTAAGATGTAAGTTTGACACATTTCCGAATTCAAATATTTGTAAAACCAAGCCAAATGTGTTGAGGTGTCTTAAAGCGAGCTGTTTTTCGAGCTTTATGACGGAAGAGAAATGTCCGTAGAACTCACCGGATTCGAAGCATATAATTTTCTATTTCCAGTCTAACTTGAAGCCACTAAACTGTATGTTACTTCAAATAATGATAGGACATTTGGATTCATCTTTTTTAGATTTTAGGGATAACACATCTTTAGTATGACTAGCGGCCCTCAGGAAAATCGTTTCCGAAAAATTTAAATTTGCCTTTCTCAATAACAAGCAATCAAT…
>TCONS_00006884;supercont1.1300[.]:92013-92275
AAAAGGGAACAATAGTGAGATTTTAAACACACTGAAATGACTTAAACGATCAAATTCACATGCACAAAGTTATATTAGGCTAATTTTACAAATATCTTTTTGAGCTTATATCTATATTGTGACGTCACATTTGCTACTTGCGGTTAGGTCTAGGTTTGGCTTGGTGTTGTTGCGTGGTCTTTCTTTGCATACCCAGACAATGGGTTGCTGTACTGGGTGCCTAGCTGAACAGCTAGGGTAGCATCGGCGAATATTGCCCTCCG
>TCONS_00006892;supercont1.1303[+]:41773-42057,42635-44096
CCTATGATTACCGAACGTTCGATTGTGTTCGGTGATCGACCATACTCACACAATTCTATTGCTTACCTTTATACTTAGCCGAATCGATCACGAAGAAACCGAATCAAGCCGTTCCCAATCAATAAATTCGTTGTTGTTGTGCGCTTTCAGTTCGTTCGGGTATTTACCTATTGTTTGGTTGTTTGTCCCCAAATTCAGTTGGAATGTTATTTGGTTCTGTAATACCGGATTAAGGAAGACGATCTATTGTTAGTGTAATCAAAAAAGTGGATAAAAATATAACACATAAGAATGCCAGTAGCTGTAAACCTTCCCAGCCTACAAACGTGGCTTTCCATCGCGTGTATCACCAATGCCACCAAGATCAGCAGCGATAGAGGTTTTGCGGAGTAGACGAGC…
>TCONS_00006893;supercont1.1303[+]:94017-95122,95459-95524
GAAATAATTGCTTCGTAACTTTTTACATCATTATGCCGTCTCACTTTGTTTATGCATGCATACGCGAATCAGGCAGCGAACGCAGCGGAACCTTTTTCGGGTCGCTCCCTGGACGGGTTGGCCGCTGAGGCGGTTATCCCTTCACGGGGTCGCAGCCTACTGCTACCGTTTTTGGTGGTGGGCAAGTGTTCTCGCGATGAGTGCGTACCGAGCGCGCAAATAATTTGAAGAAGCATTTTTTGCTGAGTGCACAAGGATAGTCGCCGATTAGTGCGTGAAGCGTGGATGCAGTGCTGTAGTGTCCCGTGTCCACCAATTGAACACCATGTAGCAGGGAAGTGAAGACCGATGTCTCGACGTCGACGTCGTTCGACGATAACAACATCAACAGTCTACGTC…
>TCONS_00006900;supercont1.1306[-]:105150-104527,104369-103598
AGTTAGTCTATCGCTTGCAATCGGAACGGTTGTCGTCGTTGAGGAGGTTCGTTGTTTATACCGGTATTTTGTGTGTTGCATCATAAGAGAGTGGAAAGAGAGACATAGTCTGGTCTAGGTGCACAATACGACTTTGGACTTCTTGCCGTCATCTCGCGTATGCGATTCTGCGGGTTTCGTTGTGTGAGTGAGAGGAAGAAAGAGAGTTTAGTACAAGTTCGCAGTCAGTCGGCTGACTAGCCAGTCATCAGTGACCCATTGGGACCGGTTCTTTCCTGCTGGAAGTCTATCTTTGGTTCTCGACCAGGATTGTAGCGGTACACAATCATATTAGGGACCATCCTCCGGTACTTATTTTAGCCATTGTGTGATTTGGTGCCAGAAGGTGTGCTGTTTCAG…
>TCONS_00006914;supercont1.1308[.]:129268-129897
CGGCGGTGGCGGCGTTTGGTGGTTTGGTTCGGTTGTTTGGTCTCCATACGCGGTGCTGGCAGCCGGTCGATAACGACTCATCGGACATAGAAGAGTTCAGTCGCGTTCTAACCGTTTGCGGGCGTGGAAGCTTCCAATAGCGAATCCAAATTTTCGCACATCAATCAGTCAATCAGCCAGTTGTTGCCATTCTCGAGTGTTCCATCCAACAGAGAGAGAGAGAGTCGTGAATTCGGTTTTCGGGGATAAACCAATTAGAGTGCGGCGCCGGTTATTTGTTCGCGAGGTGGTCACGACCTGTGCGGTCCAATCCGATAGTTTACCGCGCGGCTTCGAGTTTCGAAATTTGCAGTGCCTCGTCGTCGTGGTCATTGGCGTTGTACAGAGCGGACGGTCGTG…
>TCONS_00006919;supercont1.131[+]:57398-57514,57577-57780,57848-57999
GTTTATTTTGGTCATCCAGCGAGACAAAAAAAATGAAAGTCATCCCGCACCGAAGAAAACATTCCGTTGCAGCTAAATGGTGACCTGCACTGGCGATTTGGAGTTGTATGTTCCGAGATTGCGCAAGCTTCCCGTTGGATCTGTCTCTGCATGCGGTGTCAAACATAGGTTCAACTTCAACATCCAGGCAGGAGATTCCCGGAAAGCCGCTGATAATGTAGCACTCATCCTGTTCGTAGCTGAATGCAATCCGATCATGTCCGATTGCCAGGACTAAGATTGGAGCGAATCAAAATTTCAATCTGGATGATGTTGAGATATGTCCTGCATTCCGCTTGGCAACGTAAAGCAGACACAAATCTAGGCCGAAGCTCACCCCATATCAAAAATTCAGTGTAT…
>TCONS_00006999;supercont1.131[-]:2084914-2084645,2084580-2084355
AAAAAAGGTATTTTTCAAATGTCATAAAAAGGCTACTTAATCCACATAAAGAAGTTTCCATTCGTTTACCAACCATGGGTACATAATACGCACGATACTTTGACGAGCAGCATCGCCATTTTCAAGTTGACTTTGCAGTGGCGTTTTTTTGTAAACTAAAATTTAGTTTTGAATGTTTAATATTCTTTTTCGACTCTGAAACTATTCGTATATGGATTTGGATTTGGATCTAAACCCTTCTAGCAAAAATATTTGAAATATCATTTCAAGATCGAACTGTGGCGCAACAACTTCCGAGGCCGATGGCCGATGTGCAAGGTTGTAATTGGCGGGGGAGAGTATCGGGATTCGGGAAAGTGTCCTGGAAATGGTTGGCTGCGTGCATTGATTGATCTTTAG…
>TCONS_00007004;supercont1.131[.]:125721-126000
AACGTTGTTTTATTTAGATAACTAAAGCAAATTTCTAAGAAGCATACAGTTTATGAAACAGACATTTTTTATGACACTTACACTTGGTTAGCTGATAAATTGATTCAAATTTCGCTTATAATCGTGGGTCACACAAGAGCTTCTAAGGAATGCAATTGAACAGCAACGCGGTCTTCGCATTGAGGGTTTTAATCCATCACGTGTTCCAGGGGCACGGCAACTCCACTTACTTCGCCAATTTCACTCATTTTACTTCGAATTACGAAAAACAAAAACAAAC
>TCONS_00007006;supercont1.131[.]:1212362-1212849
CTCGGAGGTGTGTGTCTTCGTCTGTGATGGCACGATAACTGAACATTGATCGCTTTACGTGTTAGTTTGCAGATCTGCTCAGTGGCAACCCGTCACACCTAAAATACAACTCTGGCAGTCCGGATCTGGTATCACGGGTGAACTCTCGCTGCACGGCGCCGGGCCGAACGCACGATTGATGTCATTTGTGATACAAGACTACTGCCGTTCTTACCCAACTCTTTCCAAATTGTTGAGTATAAAATCGTAATTTAATACAGATAGCTTAGCTTCGGATTAAAATTACATTGTTCAGAACGCTTCCATATCACTAGGGCACCGCCGAGCGGTCGGCCCATTCTTTTGCTGCACTTGGGAATGAAGGCTAATGTCATTAATTTAGCAGATTTTGTCAATTCA…
>TCONS_00007010;supercont1.131[.]:1406205-1409190
TGCCTTTCATTTGAGCCCGACAGAACTAAATTCGGTCAACACACTGATTTTTGCGAGCTGTTTGAATTTTCGGGTCAAAAACGACCCTAAGTCACAATTTGATTTTTTTTTGTTTTTTGTTAGGGACTAGGGAAGGTTAAAATTTGTAGATCAAATTTTGTGTCTCTACTATGATAATAATGCCTGCAATAATCATCAAATAAAGTAAATAAAATAGAGAAAAAGACATTGTGTTGTGATTTTATTAGTTTTTTATTTTACTTTTGTTCAAAGCAGTTTTCATAATAGAATGTGTAGTTTCAATAGCATGGTTGTTTTCTTTTTTTTTTTTTGCTTCATCTCCAGATTTATTCTTTGTTTTCTTTGTATATATACTATCCATTTGTTTTTTCTTGTCTT…
>TCONS_00007082;supercont1.1318[.]:73895-74156
AGCGAACGAGTACTACAAGCTAAGAATGAGAATACTTTCTTATTCACCTTTCGTAGTCATCCCTTCAAGGTAAGATAGCAGTTGGCCGCATCCCTCGCTACCAAACCATCTTCACACATAAGCCATCAAAATGCAAACTGCGACCACCAACCGAACCGAAGTGAAGGAAAATAAGTGTGAAGATAAGACATTCTGCATCAGCATCGTTCAGTCATCCAACGAAATATGGCAAAAAAAAATCTGACATGAATAATGAATTAAT
>TCONS_00007096;supercont1.132[+]:414841-416168,435628-436051,447047-448005
CAGAACTTCACCACCCGGGCGGTTCGTTTCTCGTGTGGAGTTGTGAAGTTGCTGTTGATGCTACTGCCGCTATGAGCACTCCAACTGCTTGCCGTATGACTTTTCTGTGAGGGGGACATGAGTTCAGAGCGGCCGGATTGCAGGCGAAAGCGAAACCTCCGTCAGTCCGTCTAGTGACTTTCGAGTGAACGGTGGTAACCCCAAACCTTTGGCGCTTCGGTGTTCTGTGCGGTTCGTCTTCGGCTGCTTAGCGGGGACGACTTTGGATGTTTTTTTTTTCTGTTAGCTGTTTGAAGATGGTTATCAGAGAAGCTAGTTAATCAAGTGAAGGACCTCGGTTTTTCTTGCGGATGACCTACAAGTGCGAATGGGTAGATGTTGATGAAATTCTGATTCTCT…
>TCONS_00007100;supercont1.132[+]:1012547-1013304
GCCGCCTCCGACTGAAGAGCAAAGCAGAAAACGTCACCCTTCGGGTCCGACTGTCAGTCAGTTCTCTCAGTCACAGACAAACACTCGTACCGTTCACAGTGCAGTTATACTCTTTCTAGTCTCAGTATTTCGATTCGTGCGAGCATACGAAAGAACCAGCAAGATCTCCTGTCGTTGTTCAACACATACGAAAAGTTTGCTGGAAAAGCTATTATTCGCTGGGTGAGTGAGGGAGAAGTCAACGACGACGCCATTTTATGTTTTTACGTTTACGCGCACCACGAAAGAAGAGGCCCCGAAATCTAGCCGTCAGTGAGTTGAGTTGGTGTTCTGTGCAGTTTCGTGAAACCTCTTCTCTCGCGGGTGGTGAATAAAAAACGCGACTTTTTCGGATCAAGT…
>TCONS_00007187;supercont1.132[-]:1440307-1439930,1439303-1438654
CCATTCTTGATGAAAAATATTACGCTAAATAACCGTTATGACCATATGTTCTTCAAACCACCAAATAGCTCTATGCCAAATGACCCAGACCCCAAGCCGTCCCTGCTTGGTAATCTGGAGCTATTCTTGGAAATGCAAATGCACTGAACACATTGAAAACATTCTACAAGTTTGATAACGTGTTTCACACGTAGATTTTTACTAATTGTAAAACACGTCAATCGAACGTGTCAAAACTTTCGTTATTGACAATCCGAATGTATATGTAAAACACGATAATTTACAAATTGTCTAAAACTTCTCTAACGAAATTATTAGATAATACGGAAATATCTGCTACAGGCACCCATTTCGGTCGCACTACTCATCAAAAATAACATGTTACTTGACATGTTAGTT…
>TCONS_00007204;supercont1.132[-]:1862568-1862113,1845915-1845675
CATTCTACTACCATCCCTATTCCCATTCTATTACTACACACCACCGCTACCAGTGACAACTGTCATAACCTTGGTAGCGATTCGACAGCAGCGATCAGATAAAACCGTTTGTCAACAGACAAACGGTCTCTAATAGTGACCACCTGAGTATCTGGTGCATTAGCCGATGTGCCACATTTAATTGGCCCGGCTTGTGGAAAAAGAACCCCGGAGTGTTAAGGAGTGGAATGGCCTTCTCAATATTTCCCTGAGTGGTGCTGAAGTGACGAGGAGAAGCCAGATTGTCATCGAGTGAACCGTTGCCGAAGATCTCGCTGGACAAGCGCTGACGAAGCCCGCCCGCCGGTCACCGGATGTAGAAGAGGAACATCCTACGTCCAAGCTCGGAGAACATCAGGG…
>TCONS_00007218;supercont1.132[.]:1326981-1327190
CTCAGAGAAAGATATAGCATGAAGAGAGAAAAGGGAATTTAGAGGAAGTTCAGGTATGTAAGGAATAGTGTGACTACCATCGAAACAAGACGTGTAAACAGTCTCGTAAGAGTCATCACACAACTGATTTCAGTTCTGCAATGACTATTACGCAACGCTTTTTCTTTAAAATGAAACAGTTTGGAATCAAGATCAGAAGCGTTTGCCAAC
>TCONS_00007244;supercont1.1324[+]:9422-10175
CGCATCCTTTCAAGCGTTTTGCTTTTGTTTCTTCGTTTTCCCTTTGATGGCTGATGGCCGACTTGTGTCGAAGAAAGATAAAAAAATACGACGAACCCAAAAAACGTCGCGGTGTTGTTCCCTTTCGGTGTGCGTGCAGTGCGACCATTAACCTGGCGGATCTTTTTCCCTTTTGGTGGTGCAGTGCGTGGTGAAATAATACTGTATAGAAAACTAATCGCAAATCCCGAAAAGAACTTCAATCGCGATTACGCAGTTTTGTAAATCCTCTCGAGATCGGGGAGCGTGAATCCGGAAGTCCCGGGGAAGAAAGTGTCCGGAGTGCCGTCGGGCGGAATCGTCCCCAAATTCGGGTTCGGGTGTGTGTGCTCGTTTTTTGTGCTGTATTTTGGTTGTATC…
>TCONS_00007245;supercont1.1324[+]:9463-9774,10006-10012
CTTTGATGGCTGATGGCCGACTTGTGTCGAAGAAAGATAAAAAAATACGACGAACCCAAAAAACGTCGCGGTGTTGTTCCCTTTCGGTGTGCGTGCAGTGCGACCATTAACCTGGCGGATCTTTTTCCCTTTTGGTGGTGCAGTGCGTGGTGAAATAATACTGTATAGAAAACTAATCGCAAATCCCGAAAAGAACTTCAATCGCGATTACGCAGTTTTGTAAATCCTCTCGAGATCGGGGAGCGTGAATCCGGAAGTCCCGGGGAAGAAAGTGTCCGGAGTGCCGTCGGGCGGAATCGTCCCCAAATTCGGGAAGTGA
>TCONS_00007252;supercont1.1325[.]:112695-112940
TCAGTTTAGTGACTTAGTAATCGAGCAGAAATTATCTTAGATTTGAATGCCAACCAGAACAACGGATGCGCTACGGATTTGATGGATGACGGCGGATTGTGTTGAAATAAATGACTACTAAACAAGGCTTTTGTTCCACACCGCAGGCTACTGACTGATATCGCTACCAGCCAGCTCCTCTCTTTTATTTCATGTCTGGGTAAAGATCTCTACAATAGGCCCATTCACATGACGTCTCAAATCAGC
>TCONS_00007274;supercont1.133[+]:21631-21989,40022-40386
GTTTCGCGAACTGCTTTTGGGCATTCATGCTTTACTGCGTGGTGTGCGGTTCGGTTTTGTAGCCTCGCGAATAAAGTGTTAATTTCGCCGCGATATTGCCCCGATATTACGGGAATTTCCCTCTGGATCGGTAGTGAAATCTGTTGTTTTGCAGTTACTGAGTGGGAGCAGTTGTGGATTCTAGCATAATAAAAGTGAAATGTTGAAGAAAAACGTGCGCCGGATGGAGAAGTGAAAAGTCTGCCGAAGCGAAGAAAATCGTCGATCGATCGAAGTTCCGCGCACGGTGCATCAAAGCAACCAGTGGAAATACGCTTGCACGGAAATCTGAAGCTGGAAGTGCAAGAAGGGAGACTCAAGGTTTTGGTCACAGAGTAGTGCAAGAAATCGCCTCAGTCA…
>TCONS_00007277;supercont1.133[+]:30479-30686,40022-40386
GACCACTACCACCCCATGGCCCGAGCTCGCTCATCACCTCTCGCCGTCATCCAAACCCGGACCGGACCCATCACAGGCAGTTTGGGTTGGCAATCGAAGACCGCATAGTCAGTAGTGGTTCATCCTCTCCCTCGAACGGTTCACGGTTTCGCGAAGCTCACTCTCGGTTTGCTGTGCTGTGACGATCCAGTTCCGTTTAAAACCGAAGGGTTTTGGTCACAGAGTAGTGCAAGAAATCGCCTCAGTCAAGTGTTCGGCGAGTGCAACAGCTGGAAACGGAATTACGCGACGAAAAGAATCGGCAAAGTGAGTCGTCTCGTCGTTCCCGCCCGGCAGATTGTGAAAATATTTAAAACACACTGCACCATAAACCAAGAAACCGAGAAACAAAGTGCAAAC…
>TCONS_00007354;supercont1.133[.]:685012-685217
CCGGCCGGACAAGCGTCGAGTGTGGAATTATTTTCGAACTCGGTCACCAGAAGAGCACTTTTTGATTTGACGGTATTTTACGGTTGGTCTGTTCTGTATGTTGTTTCGATTTTTCCCAGATTCCGCTTTATGGTCATGGTCTTCCGTCGTTGTCGTCCTCGTCGTCGTTTGATTATGGAAGCGATGCTGGTTCAAGGCTCTGACTG
>TCONS_00007355;supercont1.133[.]:1089515-1089791
GATATCACCCTATATCACCGATGGACCGATTTTTTTGCGAACAGTGCTTCCCCGGAACAACAAGGCGAGAATTTGAAATTGCCAAGTCTAAAACAAAATGTATTTTTTTTTTTTTCATTGTGAGCTCTAATAATTTTAGATTTGTAAGATGGTAAAATGTCTAGATGTCAACAATGTTTGAGGGTCTTTGCGGTCGTGCATATTGCATAATGTCCATCAACAATTATTACACAATTACAACATTCAAATAAAATATTCAATCTTTGATTGATCATAA
>TCONS_00007356;supercont1.133[.]:1154395-1154803
AACCGCAAGAGGTAGAACACATTTCATCTGTAGTGGAATGCTTTCATACCATAGCACGATTCGGAAGCATGCTGAAGCATTGACTGAAAGAATGTCTATAGAAATAATCGCATAGAATTTATAAAAAGATTGGGGGAATTTGTATAAAGGCCCCAATGAAATTGTTAGCTTGAAGAACATTGAAATAGATTCAATTCTAAAAATGTAGCTGACCGCAGTAAGAATCAGTTAGTGGCAGTTAGTTATGTCATATGGTATTTGTAAAGTTAGAAAAGTACATATTCATAGGACTGTGATGTATATGTTAAATGTTGATAAATAAAAAGAGAGTAGCTAAATTGATAGTACTATATGACCGATATAAAGTTATTTGAAAGTTGTCTTTGAAATGTTCGTTAA…
>TCONS_00007357;supercont1.133[.]:1530528-1530805
TAAATTTCTATGCATACGATTTATTTGAAAAATATCATTTGATGGAACAACGTTACTGGTAATCCGTGTTCTCCAAATGCCTCGTTTTATCAAACAACTTCCGATATGATCAAATATTATTCCATCCTCCTGAATAGGGTTAATTTGTAATCCATTCACCGCATTAATGTATAACATAGTCAATAATACGGACATAAATATTCCAAACCGTGAAACCTTGTTAGCATTTTTTACTTGAATTATTGTTCGCAATATTATGGCGCTCCTCTTGAATTTCG
>TCONS_00007359;supercont1.133[.]:1548887-1550468
GTTGGGAACGTCGTCGCTAGTGAACGTGCTGCAGTTTTGCGGCCCGCGTGCGTTACATATCCTCAGATATACAGCAGATATAGAGGAGCGAGGAGTGTGAGTTGGCTTTTTGGGTCTTGCTGTGGGAAGAAGGGGTGGCGAGCATAATAACATACCACCCTACGCCACCATTCCATTCGCTCGTTCTTCGGTTCCAATATTCCGATTGTCACGATTCCTTTTCGGAACGGTGGCAGAAGAAGAAGTAGTACAAGGATAGTGCTTGCCACAGTGACAGAGCCTGAGCCCTTTGAGAAATGTTAGGCCAAGAAGAGCATACGTATAGGTGTTATCTCTAGGATTAGAAGCAATCAGGCAGTCCAAGGATAACGGTTCTGTGTAGGCTCGTAAGAGTAGTGA…
>TCONS_00007377;supercont1.1332[.]:68642-68923
AGATGAAACAATAACTTTCTATAAACTCTAACACAAGCATTCATAGCATGAATAGAAACTAAAAAACGCTCAAGATAAGCGTGGAAGACGCGCATTCATAGATGACGACCACCACTACTGAGCCCCAAAACACTCTTTCTCTATCATCTAGTCTTCGTATAACACGTTACTTCAGAATCTCTCAATAGCTACCTATTTCACTCAACATTTTGGACTGTAAAATGGATATAAAAACAGAAACAGTATATGATAGAAATAAATACTAATGTTCGTTCTCCCCCC
>TCONS_00007378;supercont1.1333[+]:35517-35656,35717-35881
CCCATTTCGAAGTTCGATGCATTTACCCATTAAAGGGTGAAAAATTTCTTGAAGCTTGTGAAAGTGGATTAGCTTAATCATGGCGGATGGTAGATATGGACCTGAAAATAGTGAAAAGAGCATCACAGACACTGCGAAATAATGCGTTTGGCGTTGCATTCAAATTATGATGATGCAGGACACATTATCCGAAGAGCGATATTCCCGGCTTCGCTTCCAGCCGATGAAAATTACCAGCAGTTATCCTGTTACCTCTTTGATTTTAATGAAAGATAAGTTTTAATAAATACATAGTAATTAACCCT
>TCONS_00007416;supercont1.1337[.]:71292-71550
GCCCTTTTCTGGGTGTCTTGCTGTTTACGCTCTAAACTTCTTCTAGCATTGCATGAGATAGCTCAATTTCCTTCATGTCCCGCTTTTCAATCGCCTTCTAAAGACAAGAATTCGCTTCTGCAAACTATCTCTTCCTCTTCCTTCCGTAAAACTTTCAGTTCTTCTTCCTTCTTTTCAATAGTCAATTTAAAATCTTTCATATGTTTCTTACTCTACTCTTCCGCTTCTATTTTCTCTTTCTGCTTCATTTTTCTGCTTC
>TCONS_00007478;supercont1.134[-]:919916-919760,919699-919265
TGTGTGCCAAAAACAAAAACCAAATATCCTTGCGGTGCCACAAAATTTTCATCTCCGGTTTTTGCCAGCGTTTATATGTATATAGACCCTGATTTCTGCTTGTTTTGTGCTACAAAATCTATATTACTATCCGGTACCGGATCCAGAACTGCAGCTGGATTCGCAATGCTGACGCTGAGCAAAAGGCAGATGTGAACCGACAACACCTCCGTGGCAACCTCCTCCAAGCCGATACGCGACACGTTCCGGTCTCCGCAACCAGAGATCATTAGATCATTAGATCTCCAGCAGCAGGATGGATCCTTACATCCTTTATTGTACCAGAACGGCATGAAGCTACCGCACAGAGAAACTACTGGTTCGGGGAACCAGTTGGAATCGATTTTCATGGTCGTTTTG…
>TCONS_00007504;supercont1.134[.]:546407-546726
ATTACGGTCATTGTGGGGATGGATCCGAAAATTTCGATCCGATAGTGATCGACGAAGCGCACCGATTGGCGGTCGTGCCGAGTGCGCCGATATCAATCGGAACATTTCTTTATTTTTAGCATAATAACAGTTCTTTCCCGTTTCCCAAGCAGGACCAGCGACCATAATTTCTCGAAGATAATCTCTGAAAGCTATCTCACAGATGACCGCGGCCGGCGCACACACGGCACTGTGGGAGGAAATTTAATCCAAAACGGCTGATTGCGGTTATCTAAAAATATTCTATGATAAAGATCAAGTCGAATTTTCCCTAAAAATTA
>TCONS_00007505;supercont1.134[.]:591174-591454
TCAAAAACTAATAAATTAATGATACGATCGAGAAATCTCCTTCAAGACGCTGGTACAGTAAGCAACATAATTCATCGACATCATGTAAAGTTTTTTAAGATCATCTTGTTTCAACGGAACCAGACTTACCAACTTACCTACCTTTCCCTGGGGCAAATTCAGCTTCTGTGCTTTTCACATTACTCGGACGCAAGTTGCTCGTCGTCATCATCATCTTGTTTATACCCCCGGGCAACCAAAACAGGCCTCATCACGTTGCCGGTATAATCAATTTGCATTCA
>TCONS_00007512;supercont1.134[.]:1765306-1766579
AGAATATGTATACTCAGTATGAAGAAGTCTTCTTCAAATGTTCATACACTGATATACTGTTTAATGGTATAAAAGTCAATGTTTGCTTCAATTGTTCTCTGAAATTTGACTTTATTTTTTCACAGCTTCAAATTGGTTTATAAGCTAGTTTTTGAGAAAAGTAATTAACCCAGAGAAGTTTTCTCTTGCTAATGTGGTAGAGGGGGAACCTTTTTGCATATCAAAAACGTTTTACACCCTTAAATAATATAGTTTTCCCTAAACTCTACAAAAGTGTTCATTGATTAAATTTTCTATCGTTTTTTTTGACACATGATATGATTTTTTCACCATGAATGAATGCAACATATCGTACCATTACGAACCTGGTAACTAGCCGAATGTAACTGTAAAAGATTG…
>TCONS_00007513;supercont1.134[.]:1791085-1791354
AGAAGCAGATTTGTGAATATCGTTGCAATTTAGCCGACTGTGTCAACAACGAGGTGTGGCATGAAGTCGAAATGGACGGCCCCAATGGGGATAAGATTGTGCTCCAGCAGACCCTGAGACAACGGCCCCGAGAGAAATTGGTCGGATCAATGTTTCCCGGTTTGGTACGGTCGAACATGTTCCGAAAATTTCTGGACGCCTTCGTAACGATGGGTGAGCGAAGGCGGGCAGAGCAGCAGTATCGGAACGATGTTGCTCGACAACGGGTCG
>TCONS_00007516;supercont1.134[.]:2172147-2172474
TGATCTGTCATTTTTGTGAGGTTATTAGTGGGTGGCAAAATTCGATGATTGTTTACCTTTGAGCTTCTGATTCAAGAATCTACCGGCTGATAACAGTTAAAAAGTTTTATTACGGCTGGTAGTGCCTAAGACTCCAATAGAAAGCAGTTATCGTCAAGTAAGTGGATCTTTAATGTGTATATATTGTATTGAACTTCAAATATATCTAAAAAAGTTCATATTGGGGCTGAATGGAGATTGCAGCTAATGTAAAAACAAAACAAAAAATAGTTTTTATATCCCTGACGATCAACGACTATCATAAAAATAAATGCAGTATACTTGGAAA
>TCONS_00007517;supercont1.134[.]:2229142-2229354
CAAAGTAGCGTTCGTGAGGTGCAGATCGCAGATCGCGAGGAGCTTTCGATTGCTCCAGTTTTTCCCTAAGTCGGTTTTAGTAGTTTCCTATTTCATTCGGGCGGGCACGCGTGCTTTTGGTGTGTCTGGGCACACCGTTCCAGAAAGTGTCGCATCCAAGGTACGCAGAATCGATTGCGATTACCCTACAGCTGTGTCATAAAATCGGGCGCG
>TCONS_00007520;supercont1.1340[.]:32594-33008
TTTTGATTGAATTTGAATCGGAATTGAATAGGATTTCGATAGGATGTGAATTGGATTTTTAATGAAGTTATTTTGGATTTGAAATGCATTTAATTTTGATACAAGTTTAATTTGATTCTGAATAAGAAGATCGCAGTAAGCGTTGCCCGCGAACGGTCGTGTTTTGTTTTGCTGCACGTTATTTTTCGTGCTCTCGTTCTTTTTTTTGTTTTTTTTCTTTCGCGATTTGGCCGATGATTTGGCTGGTGCTACGCCATCCGGAATTTAATTCGGAAGTAAATATTCGAAAAACGCCGTGAAAAATCCTTCCAGGCGCGTTCAGTGTGATGTTATTTGGCTGATTCTTACTGAGTTTGTTAATATTGTGCACCCCCTTTTTTTTCGCCGTCGCGATTGTAT…
>TCONS_00007524;supercont1.1343[.]:174713-175192
CTTGATATTTATGAATGTGCTGCCACGACCTTAGAAGCACCTGATTTCAAATGTCCAATTCTACTGGATGGTTAAGGTTTTGGCTGTAAAAATGCTATTCTACTCGTTGAATGTTTCCTTTTCACGTCAAATCTGCGATTTCCCTCCGGGGATTCCCACGGTCGTCAATTTCACTGTGCACGATTAATTCAACCACTTCCACTCCACTAAACAAGTGTTGCTGTTGATTTGTAAACGAAATTTTTTTCACGACTTTAATTTGGCGTTTTTCTGTTTGTTCGTTGACGCGTTTGTGTATGACTTCATCTGATTGTATTTTTAGCCTGTCTGTCTCACGACCTCAACAACTCTAGCGCCGCCAGTGAATGGTTCTAGGCGCATTCGGGTAGGTAGAATATT…
>TCONS_00007557;supercont1.135[+]:1061261-1061714
AACTCGAGATGTGATCGGCTGCGTTTCGTATCTTTCGACGGCCGGTACCGGTACTAGTGCTAGTTAGTCGCTTAATTTGGCATCGGGTGTCCGCGGCAACTTCTTTCTCCGTTCGTTAACGCATTTCAACTCGAGTGTTCGGTTTAGGTGCCGTCGTTGTTAAAAGTGCCTTAGTTGTTATTGTTTGGCACTCCTCGTTGCACATCATCTGCGTTTCATCCGTTGCCACCTCCGCACCGCTTTACAATAGGGTGTGCCATAAATGAATCTTCTTGGAACATTTGAAAGTGTTATAAGGACAAGGACAAGGACAAGGACAAGGAAGTAGCTGATAACATCTTTTAAAACATTCCTTAAGTTATACTATGTGGAAGAAAAGGAATTCTACGTGTACAAGTT…
>TCONS_00007617;supercont1.135[.]:366372-366812
TTGCAATAATGAAATTAGTTTAAGAGAAGTGCTCGCATGAGAAGCACTTGGAGCGGGTTTTGTGTTTCCCCTTTTTCCAAAGCCGTTTTCGGATTTGCCAGTTTTCTGTTCGACTAGAAATCAGATACTAGCCTCCCAGGACCCCAACCGGGAGTTTGAGTCCAAGTGCTAACAGTTTTATTTTCGAATCGGTCGACCACACAATCCCAACGCCGAGTGTAACGTTGAAGTTTCGTCTGATAAGTTCGGAAAAGTTTAAGTTCTGGAAAATAGTTTGACACAAAGTTTGATCTGTCGGTTCGTAGAGAGGAAGAATTTTTCGGGAAAAAAGTTAAATCGCATCGAATCCCTTAGTGATGTGACACAGTTCTGGAGTGAATTCCATCGAAAAAAATTTCC…
>TCONS_00007618;supercont1.135[.]:366878-367528
TCGAGAGTTTGGGAAAGTTTTGCAAAAGTGCGCGCCAATCTATCGGGCCCCCTCAGTCGAGAGAAATCCCCGCAGAAAAATACCTTTTCTTCCGTCGTCCGGTCCAGTGAGCTGGGATTTTAGCGCCACCAGGAAGGATTTCCCTGCCAGCGAAGCGTAGCGAAAAATCTGAATAATCTGGATCAACTCCAAACGGATGATAGCAGTGAATGGTAGTTGAGGGTGGATGAGTGGATCGCATGAAACCAAAAAGGGCGTATGTGTGTGATGGCGGCAGGTGAAAAAGTGTTGTGAGGAATTGAAGTTATTAGAGCTACCCCCAATTGAAATCTTTCGTTGAAGTGAGGGGAAAAGAAAAAAATTGTTGCACACAGTGATTTTCGTAGAAGTTTGAAGATT…
>TCONS_00007620;supercont1.135[.]:781846-782722
GTCGGTGCTAGGACCGCCACCAGTAAGCAAGTGATCGCGGCGCCGCGCAACATTTTTCACGAAGCCGTGGTGTGAACAAAGATCGAGGATTTGTGTCGGAAGAATAAACGGACGTCGTGATTATTTGACCAATTGGGGATACGACTTTGCAGCTTGATCTAGATTTTCAGTTTGCGACGTTGTTCGACGGTATAAACAAGCAGAGGAGTGATTGTAGTTTTGGATCACGAGAATCTTTGTTAGGCATTCGATCGTCGGATGGGAAGAGTTGTGATTTGTGGTGATTTCCCCGAGAGGACAACAAACAGTAAATTAGATCAGCGTGCGGAGGAGGACACCAAGAATTAGGTGGAATTTCCCGAGCGGCACCGATCAAACAGTTATCTAATCAGTGGCCAT…
>TCONS_00007622;supercont1.135[.]:1006038-1006354
GTGAGTTCCATCTTTCCTCCTAAAACCCCAATCCGTCCCACTGTGCAATGGGATAGATTTTCTAGGCGAAGCGCTGTTTGGTTCTCAAGTCTTGTGCTCTTGAAAATTTGAGGTGTGGCTTCGTTCTATAATCACCTTAAATGAAAATATCTTTATTTTCCATTTATATTACAGCAGAGCTTATTGACAATTTAGGACATATTTTAAAGTTTTCCTTCATAGTGGAAGGAGCTGGTTTATAAGAAGGTTTAATAAATACACACTGAATAAACTATTAGTGAAATCAACAGTGTCTAAAAAATAAATGCCTGAAATTG
>TCONS_00007632;supercont1.135[.]:1569368-1569746
TTTTCACTATATTTTGGCATCTGGACTTTTCAGATATTGCAAAACAAGATCTCTTATACGTTTGCTGTATAGATCACAACTGTAGGCACAACTTCGCCAAAAAAGGATGCTCCTAACCTTCGTCCTTGGTTTTATACCGTCAAATATAGAATCTGGGTCCATATGATCGTCCGTCCTGAAAGGGTTAAAGGTACTTCACACGGTGCGCTTCTTTTCAGAACTGTGGAACTTTACGACCTGCCTTCGTTCCGTCCGTTCGTTGTCATCGTCGTCGTATTCGTCGGTTCTGGCCAGAAAGGCGAAGAACAATTTAATGAAATTTCACCTTCTCCGCCTGCCAGACCCTCTCGGGTCTTCTTCGCTGGCTGTTGAATAGACG
>TCONS_00007638;supercont1.135[.]:1593296-1598031
TTTGTATTGTGAAATGAAAAATTTAAGAAAAACCAAAAAAAATGATCAATGTTACCCCGGATTACGGTACTGAGATTTTTCAAAATTTCCCCAATCGAGCGTCCAAAACTCAAACCCGTAGAAAATTTAGTGATTCAGTTTTCCAGGGATAGAACAAACAAGAACAACAGGAGCATACAAATTGTCAATTATCTAACCGACGACGATGACGACGAAGACGACGACTACGAAGAAGACTTGGACCAAGATTTGAACTAACTTAGCGTTTAAGAAGTAATAAGCATTCCATAAATTCATACCACAGTAGTCTGTTACTTGGACCGCTTGTATGCGAGTTGATTCCAGTCGCATGCAATCTTTTACCGATAAGCTTACATTGATGATCCGTAGGGTGTAGGA…
>TCONS_00007646;supercont1.1350[.]:86957-87363
GTTGATTTCGAACCATTTCTAACCCTTCATTTTCGAAACACCACCGTTGACAGAAGTTTTGTGTGTGAACATCGAGTCCGAGTCGAATCGTTTTCGTCTTCGCCAAAAGGAAAAGAAAGGTCCGAGCGAGCGCAGCGAATAAGGCGAGGAAAATTTTTGTCTTGTGTTATTGTTTCATGGACGACGCGAAGTGAGAAAGTGGAAAATTGTCGCGTACGTTAAAAGGTGTTAAAAGAGTGCGTTTTGTGTTAAAATTATCCGCAGTTTATCACTTAATGTGTGGTGTTCGTTTGGAAGCAGTTTAAAATTGTAAGTAACTGCGTCGAAACGGTGAAAATGTGATTTTTCTTCACAGTCTTCGTCTCGCGAGGAAACGGGACTGCTGCTGAAAAAAATGTC…
>TCONS_00007665;supercont1.1354[.]:60442-60763
CGGTTACTTCCTCCAAACCGGAATCGAGACGATGTTTTACAGTTTTGAAGCACGTTCCACTTACCTCTGCTTGTGACGTTGTTTGGACAGGTGTCGCTGAAACTGGTGCCCAAGGTGCGACAACCAAAAGGGCCACCGCTGCTAGCCACAGCCAATGTATCCTACTTCGGTGCATTGTTTCGATACAGTTTGCCACTTGTGCTGGTGATTGTGACGACGACTTTCTGGTGTCAGGGAGGTGACTTAAAGCTAAAAAAGAACTAGAAAATCGGAGGGTTCGGCGTTGAAGGTGTTGGTACGACTACAGCAACATTTGAATCTG
>TCONS_00007667;supercont1.1355[.]:73461-73815
CCGAGCTTCAGCTACCGAAATCCTCCTAGTCGAGCTTCTCCTGGCCAGCTTCACCATCCTCTTGGTCATTCGCGCCGTCCTACGAGCTCCTCCTGACTCTCGAGTTCCTCCAGCTCTTCTAAGCTCGTCGTCCGATCAGCCAGTATCCGCAGCTTGTCCTCCAACTCTTGGGCACCTCGTCCAAGCAACCTCCTGTCCAGACTCCACCTTCCGTCCAGGCTCTACCTCCTCACCGAAATTCTGCCTCCTCGTCTAGGCTATGCCTCCTCGTCCAGGTGCTTCCTCGTGGTCCCTCATTGAAGCCGCCTCAGCTTCCTCTTGGCGTTTAAGAGCTAGTCCGCTAAGACCACGCAGA
>TCONS_00007695;supercont1.1359[.]:50938-51163
CACGGTTTCGCGCGTGTTTTCGTCGCCAAGAATTTTTTCTCCTGTTTTGAAGCGTCTTGCTGGGTAGTGCTTTTTTTTTTTTTTTTTTTTTTTTTTTTTTTTTAATTTGATGACCCTGGAGGGATCTATTCTGCTTTTTACCAAGTAGAATTTCACTACCGTCGGTCGTGCGATTATATCTCTTATTTACGGGAAACAATATTGTTCATACGATAAATAACGTTTT
>TCONS_00007696;supercont1.1359[.]:59822-60089
CTGCCATCATTTTTATTAATTTTCATGTTTTTGTATTTTATAACCATTGACCAAACATTTGGAAACTGCACAGAGGGAACCTTCCGGCGCTTTCGAAGAAAAGACTCGTGGGCATCGGCAACTCGTTGACGGTCCTTGGGTTGGGAAATAATCTTCTGCGTTACGAAAAGCTGCCGACTATTTGCAGCTTTTGAAGCCGAACATCTTCCAACTTGCAAAACTGGCAGGATCTAACGGATGCCGTAAGCACGAATAGGGTCCTAAAGCC
>TCONS_00007731;supercont1.136[+]:877917-878412
GGGTGACGGAAACCGTTTCTCCGTCGTTCAGTTCGAGTGTTTCCATCTCCCAGTTGGGACCCGTTTGAGCCAGTCGTTTTCCTCCGTTCGAGTCCGATTGAAGCGGCAACGTTTTTTCCGCGCGCGCTCGTTTTTCTCGATAGTTACCTGACTTTGGTTGGTTGGCTTGCTGGAAGTGAGACCCGTCGGCGCGTACCTTTAGTTCCTGTAGTTCCGAATTTTTGGCGCGTGCTTCGCCGCTGGAACACGTGTGTTTGTGTGTGCGCTTTCTTCACTGGAGGATATCGCTTTACGATCTGTGTTTTCTGTCTGGCTGAGTTCAGCTGGACAACTACTTGAGGCGCTCAGCGGAGCGTGGAAAATTAAAGCGTGGCTCTGCTTATTTGTGTTCGGCAGAAA…
>TCONS_00007737;supercont1.136[+]:1093625-1094272
TAACGGCTTACACTGAACGATAAATTTATTTATTTTCCTTTGTGTATAATTTACTCATTCCTAACAGATGATTCAAATTCTGTACAATTTAATATAGTTACTCTTCTATAGCATATCCAGTTTTTGTTTTCGCATGGTTGAAATCAAATTTCTCTATTAGTGTCCAATAATCCTTATTTCCGAAATTAGTTTTCCCAAACAACTGCTAAATTACAGTGGCCCAATTTCATATTCGTACAGGATACTGATTCCACATCAAGTTAGTAAAAAACTATTAAATGAAGTATTGAGCTACAAATACTTTATCCATATTGAAGGTAATAGGTGTCATCTATTGTTTGCCAATCACAAAATGTTTCCATTTACATTCATATTGGGTTAATAAAAAAGTATTGAATT…
>TCONS_00007745;supercont1.136[+]:1466522-1467075,1467963-1468232
GTCTGCAGTGCTCTCGCAACGTCAGTCGACGAGTCCTCCCGTGGTTGGCTCCCTTTGGCCAGTAGCAATTCGAAGTGTTTTCCGCCCATTACCACCCTCCAGCGTGCGTGCGTGCTTCTTTTAAGCTGCTGTTATCGATAATTTAACACGAATGTCGCGTTTTTCGGCGCACGGAATGTGAAAATTTGTAAACATCTGCGATAGCGATCGTTATGACTTATGGAATCGAGGAAAAATTGACTGATTAGTGCTAGTACGGAGTGGAAAATTTGCGTTTTTCAAAGTGTGAAAATTTTGCTAGCAAAAACAAACGGAAAAGCACTTTGCCTCTTGCTGGTTTCGCGTATAGTGCTTCCCTATCTGTACACAGCTATATATGTAGCATCCGAGTTCTCTCCG…
>TCONS_00007748;supercont1.136[+]:1510920-1511520
TTCATTGCGTGTCGTGTCGCCCTCTTCGGCCATTGTTGGTGACAAATTGAGCTTGACTGACCTTTGGATTGAATTTTGCTGGTTTCTGGTACGAGAAGGGTGTGCGAAACGATGACGGTTCAAATTTTGCTAATAGCAGTTAAGTGGTTTGCCCTGCCAAAAGGAAACGCCACGCGAAAGCATTCCTCAAAAATGAGAATCATTTCGAGTGACTTTATCGTGACGTAAAGCAGTTTATCGATCTTGTCGGTGTTCCTTTTCAATTTGTGTGCTAATGAACTGTATTCTCTGTTTCTTTCGCAGGTATGAACCGGATCTAAGGAAAACTCACAAGTAAGATTGGCCATGTTGGAATGGAACGAGACGGCAATGATTGGCATTATATGAGTGGAGAAAACC…
>TCONS_00007775;supercont1.136[-]:442071-441305,441223-441068
GGCCCATACTACAAGAACAAGTTTGCAAAGTTAAAGATCCACGGAACTGCGCGAATAATAGGTGAGCGAGGATATGCCCGAAGTGCGGCTTCAACGAGTGGAACAAAGTTTGCGACACCAGCTTTTCCAGTCCGGAACTGTGGACGGGGACTACAGCTGAAGGCGGAGTATCCTACAGTTTTATCACCCCATGCCACGTATTCTTGGGTCGACACGGCCTACTGGTGGTGTGCAGACGAACGGGAGAGAGACATCCGTGTGCCAAATCTACCCGGCTGGGCGCTATAACATCCCGTAGTGACCCTCCCAACCCGGCGTAGAATATCTCCGGAGTCAACCCATCTCCTACGACAAGTGGTACGCCATTCCGAGTAGCTTCAGGTGGCCACGTGGCGAAAC…
>TCONS_00007796;supercont1.136[.]:75140-75659
TACCTTGTAGGGCTTTTTGTTGTCTTCCTCCATTTTCGAGCTGATTAGATGTTCTCTGCTACTTACTTCACTTCACAGTTTTAAACACTGTTGTTTTGTTTTTGGCACTATTCAACACAACTGCACTTTAGATCTTTATGCTTTTCTTAACTCACAAAACTTGTCCACTTGCACTTGGCTTTCTTTAGAATTCAGGCCACTAGGAAGGTTTTTCTTCTGACACTTCAACTTATTATTCCAAGAACTTTTCACTTTCGTATCACGCGCGAGTACGCTCGTTGTAAACAGCTCTAATTCATAGTGTTCTGACTGTTAACTTCCTATTGGTATTCAGTTCACCCCTGGGAACCAAAATACCCAGCCCGCACAAGGAAACACTACCGATTCGAACGCTAGCAG…
>TCONS_00007801;supercont1.136[.]:1893616-1893843
TTATGCATTTTTATTCATATTTGAGCAATTACACTGTAAAACAGATTGCGCTTCTTATTTCACAACTTTTTTTCTGCTCTTTTCGCCGTTCCAAACTCTGTGGGTTTTTGCTCACACAATCCTGGGCCTTGGAAGCACGATTTCTCAGCTAGAAGATTACGGGAAGATCGGTAACGGTAATAATTTGTTGGTTTCATTTCTAGGTCACTGCAACAACACATCCTGGAA
>TCONS_00007809;supercont1.1360[.]:30764-32170
TTTCACTCCCAATCTCGGATATTTTAACAACGAAGGTCACAAAAAAGATTTATTACATGCTAATCTAACTAATTTATCTTTTTAAACAATTCAACATTTTATGTTAACCAACATATTTTTGTGTTGTACTTGAGCTGGTATGACTAGGTTAGGAGAAACACCTGCTTTGAATAAAAATAGACCAGTTAGTATCACACATTTCCACCGGCAAATTAGACTAATTAAATATCATCATAAAAACTAAAGGGTTCTGAAGGTTCGTATAAATTCAGCAGCCCTAATGCCACTATATCCGCTTTCGTTCACAGCAAAGTGCTCTTTCAGCACAGCAACAATATTCCCTCAAACACATGACGACGACAGAGCAACAGGCTACTGGAGGTCCTCAGCATCCGGCTA…
>TCONS_00007814;supercont1.1361[-]:107102-107070,101649-101258,85292-85146
AAAAAGAGAGTGTCCATCGCGGCGGAGTCAAGTCTGCTTCGAGTTCGACTTTCGAGAAGTATAGAGTGTGGGATTTCCTGCTACCAAAATCAGTGCAAGGGGAGAACAAACCGAGCCAAACACAGATCTCGAGTCTCGAGTGGTGTGGTGCCAGTGGAGAGGAAGAGTGTGTTCTTTGTAGTCTGCGCCCTGCTGGCCCCTCTCAGTTCAGGTTCAGGAGCGCTCCTGTGTGGATAGCAGCCGATTCAGCGACGACGACGACCCGCGGGGGGAAGCCAGCCTCTTGCTAGGACACGATAGCCCTCGGAAACATTCATGAGAAGAGATGGGAATAAAGGCCAGTACAGCAAATGGTGGACAGTCCAGTCCTAGAGCTAGAACCTTCTCCACCAGCAGCAG…
>TCONS_00007815;supercont1.1361[-]:107103-107070,102332-101831,101649-101258,85292-85146
CAAAAAGAGAGTGTCCATCGCGGCGGAGTCAAGTCGCAGTCAGCCAAGAGTAGTTGAAGAGTGACGAAGAAGCACAGCGAACAAAGTCAGAAGGAACCGAAGAAACGACGACGACGAGACGAGACGACGGGGTGTTGTGAGCTAAAGCAGCACGAAAGGAAAGAACAGTCAGTCGCAGCAGAGTGGTGTTTGTGCGAGGTGTTCGAGAAGTAGAGTGGACGACAAAAAACATAGTGCGCGATGATGATGATGTACTAATCTAGGCACAGTGCATAGAAGATAGAAGAGGAGTACCTTTTTACTTTGTGTGTCAAAAGTGGGCCCCTTTTCGGATAAGAAGTGTTGGTCGACACCGTCCAAAAGTGACGAAGAAAAGCACGGTTGAATCCTTTGCAGGTG…
>TCONS_00007819;supercont1.1361[-]:107130-107070,101970-101258,85292-85146
GTGCAGTCGTTCAGTTCAGTGTTCAGTCAAAAAGAGAGTGTCCATCGCGGCGGAGTCAAGTGTGAAGAAGAATCCTCGTCAGCTTCCTGACCGTGAAGGGAGTTGAGAAAATCGCCCTCTGCCAAGAGTGGAGGGGAGCAAAAGTAGTGTCCGCGAAGAAAATACGTCACTTTCGGGAAGTCGGGCAGATTCTGCTGAGTGGTGTGGCTATATTATGTAGATCTAGTTGGGATCGGATTTTTCGGGGTCCTGCTGAGTGTCTCCGTCGTCGTGAAGTGAAGTCGCGAAATCTTATCTCGGGTGGTTTCTTCGACTGAGTTGATTTATTTTTTGTTCGTTTTATTTTTCATCTATCTGTGCTATCGCGTGTGTGTGCAAAAAGCTGCTTCGAGTTCGACT…
>TCONS_00007848;supercont1.1366[.]:39861-40164
TTCTTGAATCCTTTTTTTTGCATTACCTTTTTTTATTTTTCAATATAAGTTTTACTTTTTGATATTTAAATATTAAACATTATTTAACAAACTTCTCCCGATCCCGGCTCTCCGCGCTCGAGCGTTCCTGGTTTTGTTTTTTTTTTGTTTCGGTTTCTCTCTCTTCTCTACCTCCCTCCTTTTGTTGTGTTGTCAGTTTCTCTTTCTATACTTCCCACTTTTGTATTTAACCCTACACTCAAAATAATCCAAACGTCATTGTTACGTGAAAACATACGTGATTTTTTTCCATCGCACTTTTCAC
>TCONS_00007901;supercont1.137[-]:1201438-1201355,1201287-1200948
GTTTAAAAATGGCCGGTCGTTGGGAAAAAGTGCAAGTTTGACTCCAAGACCTTCAAAACCGCATACAATATTTAAAAGATGATGCTGAGCGAAGAGTGCAGTACTTTTAACGGCATCAAAAAGCGAATCACCTGCAAAGTATCCCGTTTCGGACGAAAGGCAGTATCGTCGACACGCAAAGATCTATTTTTTGCAAACCCATGCACCGGACTCAACGTTGGAAGCGGATCTAGTGGCCTACAAACCAGTTGGAACCGGAATGAAACCACGATGACAGGCGAAATCCGCCAGTTTTCTCAATGTGGAGCTTAAGTGTTTTTTATTTGTGGTTGAATGAATGTTTAAATGTAATTGCTTGTTAGTTTCATTTTAATTCCTTTCCTACAATTAAAAAAACAT…
>TCONS_00007971;supercont1.1370[-]:50361-50224,48330-48101
TTTGTGTTTGGTTAGTTTCGAGATCGTTTGGTACGATTCTGTTGGAGATTCGCTTTTAGTTCCTGGAATACGCTGGCGCTTCGTTGAGCGCATTCAGACCGATTTCACAGGACTTGAATACCGATTGATTGTGGACTCGCTCTGGTCGGAGTGGGGGGTTGATTTAACCCCCAAAACCCCCCCTTGGTTGCGCCACTGTATAGAAGAAATCTCGCAGGTATCTTTGAAGGAATTTTTAGAAAACAAATCTTGGAGATTTCTCTAAAAATCTCTTTATAAATCTATGGATGAAAAACGAAAATGTTCTGGAAAAATCTTGGATAAATGAACTTGTTACACGACTTTACTATGATGCAATAAATGTTAAC
>TCONS_00007972;supercont1.1370[-]:50420-49456
ATAGGGTTGATTGTTGAGATGAGGCTATAAAAGGTTTAACTGGCGCACTGCAGATCCAGTTTGTGTTTGGTTAGTTTCGAGATCGTTTGGTACGATTCTGTTGGAGATTCGCTTTTAGTTCCTGGAATACGCTGGCGCTTCGTTGAGCGCATTCAGACCGATTTCACAGGACTTGAATACCGATTGATTGTGGACTCGTGAGTATTTTCTTAGTTTCGTTACAGAGCTGCCGAGGAGGACTGCCGCAAGTGTGAAATCATCGTTTCGTGATTTAAGATTTATTAAATCCTACCCTATCCTTCATCCCTCTATCCTCGGGTTTTTATATGTAAATATAAAATCCCCCAAAAATATCGTAAAGAGTTATTGGAATAAAAATTCAACTCGTATCAACAATCA…
>TCONS_00007974;supercont1.1370[.]:91777-91995
CTGCACTCTACACTTATGTTTTTAATAAACATTTTTTTTTTTATCTCTATTAACGAGATTTGTAGCCCTGGGCTAGTTCATCTCGGGACCAACGGCTTTACTTCCCTTCCGAAGGAAGTCGTCACTATGACCTTTACGTCATAAGTGACTATCTCGGGGATGGGATTCGATCCCAGGTCCTCGGAGTGAGAGGCGTGTGTTCTAACCACTACACCAGGC
>TCONS_00008042;supercont1.138[-]:2149237-2149042,2148975-2148806
GGTCGTAGTAAGCTTTGCATTATTGTCTCGTCCATTTCTCTCACAAGTCGTGGCTGCACAAGTTTTTCCGAACATGTTCGTTCCTACTGTCACCAGGAAAATCTTCCGCTTCGGAGGAACAATTCGCCAGATGTCCTACCATAAAGTCAACGGTGCCGTCATCCCGTTTCCGACAGCTAACCAAATCCCCAGGCGGCACGTGTACATAATGGCCGCTGGAATGTTCGCGGTGTGGATCGCAATTCCAAATGTGTCGTTCTACATGATCAACGCATACCGGAAGAAGCTGGGCGAAGATTGAGAAAGCTTTCAGTTCTTTACTTTGTTAAACTACCGAAAAACCTGTGAAAATACAACCGATCCTAT
>TCONS_00008046;supercont1.138[.]:92796-93106
CGATTGTTACTAAAAGCTTGTTTTGTATTTTTGTCTCGTGGTGAAATTATATTGATAGTTTTGTAATAATTCGTTAACATACATTATTACGAACAATAGCGCTTTTTTCAATAATGACGACTTGTGGAGACGAAACATCCATAGTTTGTTAGCGTAACGTTGCTACGATAAAAATGTGTAATCATAGACATGGAACGAGCTCATCAGTTGACAATCCAGCCTCGAGTGAACGCGAATATCTTTTCGCATTCGCACAACGCAATCTGGACACGGTTGATCTTAATTCCTTTGATTATACTACAGGAGCTGTA
>TCONS_00008049;supercont1.138[.]:809813-810348
TGAGCGGTGCCAACGTAACGGAACAAAACTAAACACGAACGTCAAACGAACAAACAAAATGTGAAAAAAATATGAAATAGTTGGACAAAAAGTTGGTACGAAATTTATCAATTTGGAAAAAAAAAACTGCAGGAGGATTTGTTTTCTCATAGGTAACCAAACAACTGCTCAACTGTAGAATAGGCATAGGAGAGGATTCTAATTGGAACTAATTCTGGCGATGGATCGATGCTGCTAACAGAATGACTTAGAAGACTTCGAATTGGACAATGGACGGTGAAAATAATGAAAAGGATGGACTGGACGATTTACTTAATTGAAAAACAATGACGTATCACGAATACAATCGCTATCGATAAAGAAGGACAACTATGCTACGATGTTTGGGATGCAAAACGC…
>TCONS_00008055;supercont1.138[.]:1516331-1518012
AACAAAAAAGTTATAACGATTTGAATTTGAATTTTGCGGTAAAAAATGAAGCTGCCGGTAGAGGGGTTAAATTCACACTTCACGACACACAGATGTGCTTAATACTGCGGAGCTCCTTTATGTATTACATATATTTCAAGAAAGAAGAAGAACTCCCAGGAGTGGACCAATACCTTTCCAGAAGAGCACGATTTTTTACGAATTGTACACAATTTTGTGTAACTTGATTTATGCGTGCAAGGGGATTGTAGAAAGTATGATGAGCAACTTTTGTGGACTTGCAAGTTCAACATGGTGTCAATTCCAAGCTACAATTTCTGAATTCGTAATGAAAATTGATTGAAACATCCAGAATCCAAGGTTCATCCGTCGATTTACCAATTTAATACTAACTAGCAC…
>TCONS_00008057;supercont1.138[.]:1910961-1911195
TTTTTTCGTTCGCTCGGTGGTATTCTTTAAAATCATTTCTTCCGCTAGGTGTTTGTTTTCTTCGTCTGCCTCACATTCCAGTGATTGTTGTTTCTATCATTTCCCATTTGCTTATTGTTGTAATTATAGACGAGTGTATTTTATTATGTTTTGCTCAGCCACTTCTACCTCTCGATTCCCATCTCATCCATCCATCCATCAGAGGACGCTGGTGCTTGACGCTTGCTACTCACCG
>TCONS_00008059;supercont1.1380[.]:97085-97927
GTTGACTTTCGGTCGGTTGCCAGGCTTCGTCAGTCATGAAGTTCATCGTTCAACCTGCGGACGTGTTTTCTCGTTAAGCTCCGCGAAGTGTTCAACTCAATCATCACCATTGTGGGACCGGGGCCAGTTTTAGTAGCTGGCCGTCGATGTGCTTTGTGGTTGTTGTGGGGTAGCCGTTCGTAGCAGCCCAGCGTATAAGGCAGTCAATGGTAGCACAGGGCGTTGGCAATACAACCAAGTGGCGTATGGTGGAAGTGACCGACATTTGCTCGGCGATCTCAAGCCAAGGGAAAAAAGAAGACCAGCACCCTTTCACGGCCCTTATAGGCGCAAGTTGTATTCAATGTTGGCGAAATGAGACGGAATCTTATCAGGAACGTCTGAGTTAGATAGCGAAAT…
>TCONS_00008079;supercont1.1384[.]:29377-29586
CCATGCGGGAGAATTTTCAACCGCAACCAAATTAACAAAACAAAAAAAATATGTAAAAAAAAAAACAAAAAAAAATTGCAAAAAGAAAAAAAAAAACTTAACTAATCAATGGGCTATTATGTACACACCTCCCCTATACGGGCAGAATAAAAAAAAAACAAGAAAAAAAAATTAACCGATCAGTGGACTATTTTGTACCCTACTCCCCTA
>TCONS_00008093;supercont1.1387[.]:2591-2824
CTCGTCAACACTTTTTTTTCTTCTCTTGTGAATTGCACTTTTTTCAAACGTCCGGAAACGGTACTTACGCTGTCCTACGGGGTACATTTTCACGCTTAAATCACACCCGGAACGGTCCGCTAACGATCGGAGGCACTCGGGGAAACGGAAGCGAACTAATTACGGCCGAATTTTTGCACTTTTCGTCGTCGCGCTAAACACGCACGTCTGCTGAACTCGTCGCGAAACTCTCGT
>TCONS_00008101;supercont1.1389[-]:60117-60009,59929-59755
TTTCTTTTTGTGACAGTTCGTCGTCGATTTGTTTGAAATGTGTTTTCTTTTTCTCGTCAAAGCTGATCAGCGGTTGAAAATTTCAATTTGCTTTTGATTTTTATTATCTACGCAACCTTCTATACATGTCGCAGTGCCCAATCCGATGATCGCAGCTGCCTCTAATCCTGCAAGGCTTCTCCCGTTACGGAACTCGATGGACTGCTCCGCTGTCTACGACGATGCCGAAATCCGTATCAATCCTTCCCTTCTTTCGGAATGCTTGATCCGACGCAACGGGTGCA
>TCONS_00008103;supercont1.1389[.]:31997-32341
CTGCAATGGAGCTCGTGGAACAACTCCGGAGGATTCCCTAAAAGAACTTTGGTGGACTTACCAGAGGAACTTCGGAGGGATGCCGGAAATTTTCTGGATTCCTGGAGGAACCTTGCAGGATTAGATGGAGGATTATCCCGGAGGGAAAACACGGAAGAATTCCTGTAGAAAATACCCGGATCAACTCCTGGAGGGAATCCTTGGATGAAATCGCCGGCGGAATTTTTGGAAACGATCCGCGAAGGAATTCCGAAACGACAGCATTTTTTTCCAAATTTCTCCTTTTCCATTCAAATTGTCTCCATCACTGAACTAACCGACCGAAGCGAAACGAATCAAAACAAC
>TCONS_00008204;supercont1.139[.]:561260-565736
CATTACAACCATTGGTACCGGCACCCTACTTATTAAAAATCTCGCTTTTAACATAAAGCATTAGCGCGATGGTATACTTACGATGGTCAATCAGTAGACAACCAGAAAATTATCTCAGGTGCGGTCGCGCCCTCCTTCATCGCCAGCATCTTCACGCTTGTGGTGTGTTTTAAAATCGAGCATTTTTCATGATACGTGCACTAAGTACCCGATGAAACCGATCGTGTACTTATTTTATGCAAAAGTATCGTAAAACGAGGAGAACAGAAAAAGTAGGGCAAATAGAAACAAAGCGACCTACAGTTAGATATGCCACTAGTATGTAATGATAATCTTTAAAAAACCCACTGAAATATTTTTGTTTCTTTAGTTCAATAGCATATACCGTGATGCATCAAT…
>TCONS_00008205;supercont1.139[.]:665886-666834
TGAACAATTAAGCTGTCAGCATATTTGCACAGTTAATTCACAGTTTTCTCTACGTCTAAAACATACCTCGATAAAAAAAAACCACAAATCGTAATTGTCTTCGTTCCGCACAACTGTCCACCAGTTCCAGCACGCCGTTTACTGATCTGATCGCAGGTGTTTATCCTGTTTTCCGCACTGCTGCAACTATAATGTATTACACCTTCTTTTTTATGTGGGATGCTATTTTTTTACGATCGAACTCTCTTATTGTTGCTTCTACAACTCAACTGTTTGCCCACGCGCACAACAGGCCAATAAGCCAGCTCTAATCTAATTTCCTTCTTCGATTTGTGCTGCTGCTTCTGCTTCTGCTAGTTCTACGATGCGGTCAATCCGCTACGGCGATTGAGTTCAACA…
>TCONS_00008207;supercont1.139[.]:846543-847311
TCCCGCTTATGCATATCAGCTGGTTCAGACTAAATAAATTTGTGTGATGCCAATCTGAATGAGAATGTGAACTTGAAGGTAACGGAAGAGAATTGCTCTGATGTCATAATAGAACACATATTTTTTGAGTTGCAGTTTTATTATCACATTTTCTTAAAAGCTTACAATTTGACTTCCACTTTATGACGCAATAGTTTAAAATTATCGATGCCCTAATAGAACAATTCCATCTAATTAAAACCCTGTTACTGACACATCTTTTGATAATTCATGCTAAACTCCAATAGAACAACATAGCACTATTTGGCAACTTCATCTGCTTGTAATAATCACTTGAGAAGCTTTAACACTGCCATCAACGATGCACTGCTCGACCGATCAAAGCTCCCGATTTAGAGA…
>TCONS_00008208;supercont1.139[.]:847676-847913
CGAAAATTGCCCATCACAGTGCCAGCAGTAATTTATCGCTGGTTCGTGTCTGGCATCCGTTCGCCTCCTTTCGAACGGATGAAGAGGACAGGACAGACGGATGGACGTTTTTACCAGTTGCAAAGTCTAGTTCCATATCAACGCAATGAGCAGAGGCGTCGGAAGGTAAGAAAAATATTTTTTTTTCTCAAATCGAAACTATGACAAAAAATTAATAGACAATAAACGAAAGGACAAA
>TCONS_00008215;supercont1.139[.]:1015640-1015859
TGCTGCGGATTGATCCGACTTCCTCTGTGCGAGTATACGGGACGAAATGGAATGTACATATGAACTCATATAAAAGCGTTTTAAGCGAAGAAACTCATCGATCAAACGATTCCATCCACCATGCAATGCGGGAGTGATGCAGTTCGTACAAATAAGCGACATTATGTTCAACGTACAGGAAAGGCAGCGCTAGTAGAAAAACAGAAAGCGCTAATCGGTT
>TCONS_00008219;supercont1.139[.]:2134250-2134492
AAGGTAGATACAGAAGTATAAACTGGACGAGTTCCGATCACAACCAATTTAGACATAGCGGCTTGAGTACATTTAACAGGAAACCTAGTACAACATTGAAGTGAAGAAGGCCAACAACGATGACGGTGACGACGACGACAATATTGGTGAACCTAGAAGAGACCCAAAAAGAGCAATCGTTATCAACACCTTACGCATGTGGGCCCGAAGTCAAGGGGGGTCAAATTGAGGATACACCAAGAG
>TCONS_00008353;supercont1.14[-]:2875012-2871642
GATTTATATAGAATGACGTATAACAAAAGTTATACCAACCAAAATGTTGACTGGGGAAGGCGCACCATATTCCAAATTCCACTTCAAATGGAATTAGTAGTTTAGTTGTGAACTACAAGGAATTTATTCCTATTCGCTACCCAACCTGACGGTAGAAACAAGAACAGAATGTGTTTCCTTGATATGAGTTTTTTATATCATCAGTTGTTAAAAGAAACAAAAATTCTAACAAAATTTGCACCAAATATATCAAAAATACAACAAATGGAATTACTGTTCATAATATTAAAAGTTAATTGCAACAAACGTAAAAATGCAATGTCAAAAATATAACAAATGCTGTTATAATTATGCCGCAAAATATATAACAAGAAAAGAACAAAGATGGCTAACAATCTG…
>TCONS_00008376;supercont1.14[.]:796432-798901
GTGGTACACTTAAGGGTAGTTTCGGAAAAAGTAAACTCCAATTCCCAAATAAATAACCATTTACTTTATTTAACGCCATGTTCCTATAAATCAAATTCAACAACAAATACTACCAACTAAGGTCAAATATTTACAAGCATGTATGCGCGGTACAATATTGAAAACTACTCGGTCTGAAAATGTGGTGCAAATCGATTTGCTTCCGATTCTCGTTCATCTATAATGCTTGGCCCTAAACTTACCTCTATATTACATATTCAAACGAAAGTACTCTCGCTACAGCAGTACGTACCGGTGATTTCTGACTTAAACCCTAAATTTCCCTCTATCGCTAGCCGTAAATCTTAGATGTAGTTAAATAATTTTGATTGATTACACTTTGGCTCCGATTGTGGTCCT…
>TCONS_00008378;supercont1.14[.]:1407344-1407620
AATGCAGGTACATCACACAACCTGCAGTGGAGATGTCGATGGGTAAGAATTGTAGAGGTAGTATTTTAAGCGAATGAATTGTAGATATCTTTACCCAGACATGAAATAAATGAGTGGAGCTGGCTGGTAGCGATATCAGTCAGTAGCCTGCGGTGTGAAGCGGAATAGCCTTGTTTTGTAGTCGTTTTTAGTTATTTCAACAGGTTATGGGCCCAGGAACGCCTGGAGGACGCTGAGGCAGCTTCAATGAGGGACCACGAGGAAGCACCTGGACGAG
>TCONS_00008379;supercont1.14[.]:1407947-1408189
GGCAGATGGCGGTTTGAAGGTTGTGTGATAAGGAGGAGTGTTGGAATGCAGGTACATCACACAACCTGCAGTGGAGATGTCGATGGGTAAGAATTGTAGAGGTAGTATTTTAAGCGAATGAATTGTAGATATCTTTACCCAGACATGAAATAAATGAGTGGAGCTGGCTGGTAGCGATATCAGTCAGTAGCCTGCGGTGTGAAGCGGAATAGCCCTGTTGTTTCGTAGTTTTATTTCAACAGG
>TCONS_00008380;supercont1.14[.]:2875117-2875391
ATGCCACAAAATTTGGATGAAAATAAAAAAAGGTTTCCAGCGAGTCTCGAATACAGGACCTCTGGATCTGGATTCGGGCACCTTACCACTGTACCATCAAGGGTTACTTGTCTGATGAGTGATTATTTGCCAATCTTAATACATGTTTCATGTACAGCGACACATACTTTGTTGTTCTTTGAGGCCCAGATAGACGAAGTTTGGGTGACAATTTTTGCTAAGTTATTGCGATTTCATGCGATGGTTACTGGATTGATATATGATCTGTCAGTTTA
>TCONS_00008381;supercont1.14[.]:2875450-2877309
ATTGTCGTTTATGAATCGTATTTGGGATTTATATACAACTTGTATTGACATTGATAACGCTTAATATGGCATCTTGTGCAATTCTGATTTTGGGCGCATGAATATGTGATTTTGGATGCACATTCTTATACGATACGTGGTTCACTGGGTCATTTTCGCTTTAAAACTCGTGTAATTTGTGGTTTGTGGGAGGATGGGGACGCACGGTGTTTCACTCCGGAAATTTTCCGGTTTGGTGATGGAAACTGAAACCGTACACTCGCCCTCCTTTGTCAACGTGAATTGTTCCGCACGTGTTCATGAAATATGAACGCATGGATACTGGGTTTCAGTCTCGATAACCGTGAGTGGGAAGCAAAAGCCTTTTTTGACACCTTCGAACAGCCCAGACACAATGGA…
>TCONS_00008383;supercont1.14[.]:2982451-2983307
GTGCTGTGGTTTGAGGTTCTAGTTACTGGGAATTCAGTAACCGAGTGTTTCCCGAAGCAATGCATTCATCGAGTGCGAGTTACATACCACTCGGTATCGAGTCGAAAACTTTTCGACGATATTCCTGATGCGTTCGTTCCAGTATAATCCTGGCTTTTCCTATTTTATGAGCTTCACAGGAAATCGCAAATTGCTAGCAGTAGTCAGACTCGCACACAAAGAGAACAACCCAAACAGAAAGCTACTTACCAGAAACAAGTACACATGCCGGGCTTTTTCCAGTTCTCTAATCCGATATCGAATGTACCCAACCAACCGACAGCACACATATCAAAAGTGCAACAAAAGGCGTGTAACAAGTTCGAATACAGTCTGTGGGGTCTGTGCCAAGAACCCTCA…
>TCONS_00008384;supercont1.14[.]:3133476-3133757
TTTTGTTAATTAACAGCGTATTATTAAAACTGAACCGCGCGGGCTTGCTTTTGTTTGATCTTCTCGCCCCTCGTGCGCCTTGGATCAATTTTAAAACAAACACACACACAGAGATAGACAACAGATACAAATTGTTTCAATTTATGTTGCACCCCCGTCTGCTGCTTCTGCTACTGCTGTTGATTCTGCTGCCGTTGGGTTGGGTTTCATAAATTATCACACAACACTATTTAAATTTACATTACGCGAATCAATTTTCCATATCACACACCGATTGTAATC
>TCONS_00008386;supercont1.14[.]:3263776-3263997
CCTGAATTGAAGACATGGCGGTGGGCGCGTTGAAGCCGCATGAGTTCATCGATGGCATTTGCAAAATCACACATTTTTCACGGAAATTTCAACAAACGAGGCACAAATACGACCGCACAATCAATTTTCACAAATGGACAAAACGCAGATCACAAAATATAGGTAAATTCCACAAAAAGGAACACGAACAACACGCGAAAACACGGAGATCAAGCCGGAAGG
>TCONS_00008387;supercont1.14[.]:3425316-3425592
TGCGTGGTCAGTTGTGGTCAGATTGCTTAAAATTGAAACCGTTTGTTCCATTGTTCAATTGGTTGAGATTTCAAGGTCGCTATCGATGTTTCTAGCGGAACCCGTTTCGAAGCGAGGCGTTCTGTGGGGAACAAGCTTGCTTGTCTATTTGGGAATAGCTTGAAATTTCACACTAACAACAGTAAGGGAATGTGTTGAAGAATGAGTTGTTGCAGTGGTCCAGAAAGTAAATATGTAATTGTAATTGTAATATAGGGTAGATGTACCAGTTATGGAC
>TCONS_00008388;supercont1.14[.]:3438939-3439210
CTTGAGAGTGCCATTTTATCTGGTTGTCGGTCGACGAGACGGACTTACTCACTTATACGATGTCGGTACGATTTGACATGTGATTCTTTCGCACCCCGACAAATGGCTGCTTGTGGGGTGGAAAATAGGTTTTTTTTTGGGAAGAAAGTGTAACGTACGTAAGTGTAATGTACGGTTTATTACGATGTGTGAAGATTTAGTGGAATAATGAAGATTTGAATAAAATAAGGTAATTTCTAGAGTAAAAGAACGTTTTAATAACGAAATTTTTC
>TCONS_00008389;supercont1.14[.]:3620771-3621044
TTTTTTTATACTATTGTGTCAATTTATTTGAGGTTAAGCCACAAGGTAAATCCAAACATTGAAATAATAAAAAGTTAATGTCTTCAGTACTTTTGGCGAGCCATGTGCTCGAAATGAGTGCTTGGTACTAGAAGATTAAGAATTTGCTATTAACTTTATCAATAAAGTTGTGGCCTTTTTGTATACATTTTGATGTGTATGTGAATTCGAATTGCCGAAAGCAACTAGTTTTACAACATCGATAAAAGTGTTTTACAATTAGAGTAAATTCGCA
>TCONS_00008401;supercont1.140[+]:56223-56238,56751-56970,57066-57091
TGTGGAGATACAAAAGTGTTCAGTGTTTTGATTTTGTAATTTGGAACAACCCAAAACAGCGAGGAAAAGAGAGAGAGGACCCAGTTGAATTCCTCTTGGAGAAGACACTTCCGGAGAGTGACTCTTAAGTCTACCTACTACTCGTAACGAAGAAAGGACACTGATTTTGTTTTCTGTTGACACCCAGGAACCCGGAACGAGATCCAAATCCACCAATGTCAACCGTGTCAGATCAGCGGATGAAAGGACAAGGAAATCACGG
>TCONS_00008518;supercont1.140[.]:1439141-1439419
CAATTATTGATCTGCTCCAACCGGGTTGATTTAGAGACTCCGTAAAGTGATCCGCAGCGCACTGTACGCCTCGAAGTCAAAATCCAGCAGCTATCACGGTTGATTTCTATGAAATTCTGACAAGAATTTTAGTTCACCTGAAGCTGTGTCAATCGATGTTGGACAAATGAAAGTTCGGACGGACTATGGACAATCGAAGCTGTTGAAAACCCGGGTGATCGCGACGGAGACCAGTTTTATCGCTTTCCCGAGAACATAAAAACGAAAAGTGCTTCCGAC
>TCONS_00008521;supercont1.140[.]:2046498-2046809
CTTTTATCGAAGATTTTAATTTTTTTCTTAGTGATTCGATTATCCGGAGTGAAAAAAAAATCGATACTCCGGATAATCGAGTCCGATCTGTATTAAATCCAACATTGGCGCAGGCTGGCATCTTCCCGTAAAACGGTGGCAGGCGTTGGACTGCGTTCCAAATCCGTCGCCTATTTGGGCGGGAATAGACTCGACAATGCACACACCTTAATTAAGACTAGGATCATTTCACCAATCCTAGTCCGCCTTATGCTCCGCACATCTGCGCCCAATGGCGATAACTTCTCCGTGTTTCGCACGTTTCGCATCGCC
>TCONS_00008550;supercont1.1407[.]:75629-75928
GTTTTATTTCTGTTTGTTCCAGATTCCCAATCAAAGATGCACATTTGGCGTTCCGTCATATTGCAAACATGTAAGTAATCCATTGAATGATTAATTCTCTGATCAGCAGCAACAGCCATCATCTTTGATGATAAAGCAAACATAATACACAAGCATGGTGATCACGTATAAAACACAATTAGCACTCTAGCGTTTCATAAAAGAATGATTTTTAAAGAACTATCTTGGATTTCACGGATGTATATGAAAAAATACGATTTTGTTTGAAATTATCTCGATCCCTTCCTATCTCGATGATCC
>TCONS_00008580;supercont1.141[.]:98667-99104
CAATTGCACTCAACAGTATAACTATTCAGGTAAAAAACTTACCTCAATCATAACCATCATCTACTTGACTCCCCTCCTTTCTCTCATCTTCAGCAAAGGACACGGAATTCAAGCCCTACATAAGGATCAAGTCACGTTCTATTTAGTATGCAAATTTGCTCCACTTAGCTCTCAGACTTCGGGTTCTTGCAGCATCATTCCCATTCCTTCATCGGTCTTTCGGTCGGTCGGTGGTAGTGACAGTCAGTACCTAATGGTGGCGGAGCACTGAATCCATTAGCAATGACACTTGGGCTAAAAAGCCTCGAATCTCACCACCGCGCCACACCGTTCCTATTGTAACAGAGAGTAGGTAATACCAACGACTGACCGACCGATTTCGCTCCGAGTTCGAGTGTC…
>TCONS_00008611;supercont1.1411[+]:62622-63091,76984-77623
GTCGCACTCCTCCATCGGAACACTACAGGTGGTGGACTGTTCCATCCAAACCGGTCTCGAGTCGTTCCGTCGCCGTCGTGATTCTACGCCGTGAGTGAAATATTATTGTCCGTTCGTTTCAGGTTCGCTCTCCCGTGACGTCGCATTGCGTTGCGTCGCGGTGCCGCGTCCGTCGCCTACTTCTCGTCGTGTTTGGCGCGTTGCATCGCCTGAGTTTAGTTGCCCGTACGCGTGGAGTTGACTCTCGAGCAATGCGATGGAGCAATGTGTGCCGAAGTAACGTTTAACAATATTGTGTCAAAGCTACATTAATAAAACCGTGCCGTGTGTTTTGTAATTTGCATATTTTTTTCCCGATGAGGAGCATACAGGAGGGGAGCGGTGCCAGAGTCCCCCTTT…
>TCONS_00008617;supercont1.1411[+]:62637-62711,62993-63091,76992-77623
CGGAACACTACAGGTGGTGGACTGTTCCATCCAAACCGGTCTCGAGTCGTTCCGTCGCCGTCGTGATTCTACGCCGAGGGGAGCGGTGCCAGAGTCCCCCTTTTCCCCATCGTCCAGTGCAGTGTTTGACGATATGTGAGACAAAACGGGGAGCCCGCTTGCTATAGTTACGAGCTACGACGGCAGCGAAAGCAGTAGCCCTTCTGGCACCACGAAATGATGGAAGTGAAGTTTATGCGTGCGTTACCGCAACCGAAAAAAGCAAACATCCGCAACGCTCCAGCTGGATAATGCGGCAAGGCTGATACCAAGTGCCGAAAGAACGCAAAATCCCACGCAACGGTTCTAATTTCGGCCGCCGAAATTCGATTAGTGGATTTACAGCGCAGTGGAAGCGCA…
>TCONS_00008629;supercont1.1411[.]:83685-83922
TTGCATTTATTAAGATCTACAAGTGTTTTAAATGGAAATTTTCTCATACTGGCTACTTTCAAAAATATATTTGAATTTTCACACCAAGTAGCTCAACCACCGTCTGACCTCTGCTGCACGCTCGTCAAACAGAGGCCCCATTGCAATTAGATTTACAAACTTTCGTTTTTAGCACCACCGTCAACCAGCTTCGTCGTAGCTGGAGTAAATGCAATCCATTACTTAGTACTAGTTTCAC
>TCONS_00008646;supercont1.1418[.]:22372-22760
TTTGCTTCTAATCCCAGTTTTGCATATGTTGTTCTACTGCGCCAATCCAGGTTCAACTTAACCGGAAACGCTGCTCTCAGTTCTCACGGTCAACACCATTTGGCGGCACAGAATGAAGAATCCACCGCGGGTTAATGACGTTGATGGCAGTTCTAATCACACACAAAACAACACTCGCTTCTAATTAACACAAGTCCCCCAAAAATTATGCGCCCATAGAGCCCACTATTCACACGAAGCATACCAGGCGAGCACCGGACACGAAAGGGAGGGTTTGCTTCCTATGCTGTCGCTGGAATCACACTCGATATCACGGCCAGCGGCGAAAAAATTGTGCGCGAGACTGGCGAATTGCACACGTGCGATCGCGAACAAACGACAGAACCGAC
>TCONS_00008683;supercont1.142[+]:953790-955989
TAATACCCACCCCCAAAAATATGTGTTTTTACACTTGCTAAGCCGAACCTACCTTGAATGAATCCAACCACTTGCCGCGTCTGTCGATACTGGCTTCTGCTTCTTTCTGCCACTTTACACAAATTTTGAATTTTGGCTACTCTGCTTCTTCCCTTCTTCCAGTAATCCCTACCCTACCACACAGCCCTCAGAGCACTTGACCACACTCTAGCTTCTTCTTGCCGGGTTTGGCATGTTAACCGACTTCATTCATCAATCGCAAAACCCTCCACTCTCAAGCGAGTGCATCAAACCAATTTTCTTTTCAGGCAATTAAAACGATGCTCAGCTACCGTTGGCTACGCTCTTCTCCTTCTTTTTTGACGATTGCCGATGTTGTTTTGAAAATGCCTAGACGAA…
>TCONS_00008685;supercont1.142[+]:1255780-1255968,1256033-1256352
CAAAATCAAAACAAGAACTGTCAAAGTGATATGGATTATCAAAGCTGGGCTGTTGTTTTATTGGAAAGTTGTTCAAATTAAGTGAAATTTAAGTACAAAACCGGACTATTGCAAAACGTAAACGAAATTTAAAGATAGTGATTATTGGGATCTAACTGAATTACTATTGCTGCTACGGCATTTCGAACTGGACAAAAACGACACTTAACTATACGGATGGCGAATCTACGTGCGAGGAAACACAGGTGTGACATCTCGAGCACGGATGTTAGTACAGTGGTCACAGTATTATGGGTCACCTTGTCACAATTATTAGTCACTCTGTTTTGCATGCAATTCAAATGGAAATGACCCATAATAGTGGGTGACCCATAATAGTGTGACCACTGTACCTCTAGG…
>TCONS_00008746;supercont1.142[-]:2315633-2314948
GTGGTTGTGGCCGCCCCGCGGAAGCCCTAGGCCAAGGGCTCTCTCCGGGTACTCCCTAGCAGCAAATCGTAGCCAGCTTTAGGCGGCTGCTGTCCTAAGCTGAAATTTGAACTCCCTCAACTCTGGCTGGCTGTCTCGGAACAGCGCTGTTTTTTTTTTGTTGGACACTTTTGCACTGGACTTGGCTGATGGCACTTTTGCACCGGACTTATTCCCTCACGGACCGTTCCCGACACGACACTACCTTCCAAAGCACTCCAACGGTTTTTTTTTAATGTGATGATTCCAGCACTAATTGATCTTCAAATTCTATGCACTCGTCTTCGTTGTCGTCGTTTGGTTCGGGGGTCACTATGCTAGAGAATTGGATCTTCGCTATTTTTAAATCGCTTGGGAAAA…
>TCONS_00008754;supercont1.142[.]:1154629-1154852
AAACAACATAATATACAGCACGAAAAGGTCGTCTGGAGAAGGTCGTTTGGATGGTGTGTCTGGGGCAATATAATTTCGTAGCATCGAGCCCGGCCTATCATTAAACATCCGTGTGGCTTTGTCCGCTGAACCAAGGCTTCTGTCTGCACTATCCAACAAGCACCACAACAAAAACAAAACGCCAGAGGAGACCCACCGGCAGCAGTACAGTACACTGAGAAAAC
>TCONS_00008763;supercont1.142[.]:2032271-2032475
GTCGAACATCTATTTATTGTTCCTACTGTGAATACAACCCCCACAGGGCATGATCTTGAATATTAACAACAACACACTATAATTGGTTTCTCAGAACACTCTTAGTGCACTTTCACTGCAGTACCAATTCCGCCTCTAAGCACCAATGACCATGAAAATTAACTATTAGAAGACCATCACCTTTTGGCTACCGTCTCGATTCGCG
>TCONS_00008765;supercont1.142[.]:2303911-2304478
CTCACCACTGCATCCGAAGGATCGACAATCTGCAGCACACCCAACACTACAATCACTAGCACCGCCCAGGATGCGAGCGGTTTCCGACCACCGAGTCGTCGCATCGTTCGCAAAATCCGTTTGCCCAGGCCCATCCCTTTTGGGCCCGCGGGCTGCAACATCGTAGTTGTAAAATTTCACCCCGAAACGAAATGATAAACTTAAAGCGTTAAAACTGGTTTAATTTCGCTCGCTATGCGCGCTATCAACTTTCGTGTCCCGATGCTTATCCAACCATTTTCCGTTAATTAATTTTCCGTTCTTCACAACTTTTGCTTTTCTCTTTGGTGAGTCCTTACTACTATCACGTAATTTACTCGGAATAAATTGAATCAAGAGAAGGCTCGAAAGTAACTTCGC…
>TCONS_00008785;supercont1.1427[+]:20842-20871,20929-21300
CAGCAATCATCTGAACAGGAGGTAAGTGATCCCATTGAAATTTGGATTATTTCGTCGGGATCGATCAAAATCTCCATCGCCGATAGTTCATCCATTCGTTCATCCACGATTTCGACCGCTGGGGTCCAGTTCAGGGACTTCGGAATGCTAATGTTTGTTGGACTGTTTTCTACTTCTTAAGACAACGGGTGAGTGCTTTTGTTGTTTCACTTGGTTTATACATGATACAGAATATTGCTTTGAATTAGATATAATTTTGAATTAAAAACTGATAAAAATCGAACCTTTTTGTAAAAGATATATAACGGAGTAAACAAATACTTGGGCACTTCCATGAATCATATTGTGGCCAGATATCATCTAAGTTACTTGAAAAAAAAACCCTGTCGAAGTGAATCA…
>TCONS_00008786;supercont1.1427[+]:20842-20862,20929-21300
CAGCAATCATCTGAACAGGAGCCCATTGAAATTTGGATTATTTCGTCGGGATCGATCAAAATCTCCATCGCCGATAGTTCATCCATTCGTTCATCCACGATTTCGACCGCTGGGGTCCAGTTCAGGGACTTCGGAATGCTAATGTTTGTTGGACTGTTTTCTACTTCTTAAGACAACGGGTGAGTGCTTTTGTTGTTTCACTTGGTTTATACATGATACAGAATATTGCTTTGAATTAGATATAATTTTGAATTAAAAACTGATAAAAATCGAACCTTTTTGTAAAAGATATATAACGGAGTAAACAAATACTTGGGCACTTCCATGAATCATATTGTGGCCAGATATCATCTAAGTTACTTGAAAAAAAAACCCTGTCGAAGTGAATCAAAA
>TCONS_00008897;supercont1.143[.]:803851-804096
GTTTTTATGTTTTTAAACATGTATTTTATACGCTTTTAAAACTTAATTCTAACGCAAAATTTGTTCTGACATATGTTTTTTTGTCAATCCCTACCAAAGCAATGCTATATTACAGCACTGGTCAGAAAAATGTACACATGATTGACATCATAATGAATTCAATTAATAACAATTGTCAGCAGAGTAGGTGGAGACTGGGTTCAAGCCTGTCATAAGGCTTGATGATTTCAAGTATCACATTTTTTC
>TCONS_00008898;supercont1.143[.]:804169-804466
CTGCACTGTACGCTTCTGCTCGATTCCACCATATTTGTCGCTTCTTCGTTCAGATGAGCATCTGACCCAATCCGATGAATTCCGCGGAACACTAGTTACAATTGCGCATCTTTTAAACGGCGCATGAAATAATAAGAGGTACAACTATAAGTTTCACCAGAAACCTAACACGGCACATAAAAAACACACACTTTATGCACAGAAACAACCTTATATTTTCAAAAACTCGATCAAAAGATCCCTGTAAAATGTCATGCGGCAAGAAATTAGTTTTTGATCACCATGTCACTTGAAATCA
>TCONS_00008899;supercont1.143[.]:810122-810953
CGGAGAGGTAGAGTTGTGAGGTAAACGTTCGCCACCAGACGATGGTGGGTTTCAGTTTAGTTTTTGTTTCGGTTCGCGCATCATGTGGAAAAGCCGCGGTCCGCGCCCCGAACCACTAGCATAGCGAACTACGAAGAAGAAAAGCAGCGACGAGTTTTCCGCGCGAGGGTGAGATCATCCTGGGTATCCTGAGGAACGGCAGCAAGATTCGCGCCGCGCGACGAACTTTTCTTTCGGCTGTTGGGAGAGTGGATGATTGGTGAGACTTCGTGCGACGAGTACAAGGATATTCCAGTGACCGGGAGTTGTTCGCACGCAGTTCGAGAGGAACGTAGAACGAGACCAGCTGCGTCGTCGAAAGGATACGGTCGGTTTCGGTGCCAAGTGTGGGATTGGGCA…
>TCONS_00008908;supercont1.143[.]:1698814-1699128
TTGATTTCAGAACATTTGAAACCATCCGCAATTATTTTGTGTTTTTTGTTAATTCATCTAACATTTAATGAGCTCTCTAGTAACATTGCATCGTTCTCCACGCTCCAACAATCATTCGTCTGAAGTTAAATCTCCGCAAAAAGCCGTGCACGCAAATCTTTTAAATCACTCGTCGACCAAAGAAGTTAACCCGGAGTCAGTAAAAACACAAAACATCCGTTCGACTTTCGCCTTCGTTAGATCCACCTGAACTGTGGTACACGGTCATTGCCGGTAGCGGTGGCAGTGGCTTACTGTTCCACATTCGATCATGTA
>TCONS_00008909;supercont1.143[.]:1699674-1699938
TGGAAATAGAGTTTTTGTCAGCTTCTTAGAAAACTGGACCTCTGTGCGGTGGCGAGTCGGCGGGCGGTTTGTTTGATTTCGTGCCAGAGAGTCCATCGATCCCCGGCGAATAGAAATGACTTCATTAGCCTGGTGGATGAATTGGAATGAAACAAAAACATCAACCGGCAAAAGCCATTTAACGATGCGATGACGGCGCCGAAGACGTGATGTTTGACCCACTGGTTTTGTGGCTCTGGCGTTGTTGTCGTTGGCAAGTTTCCTG
>TCONS_00008915;supercont1.1431[+]:19775-20212,58209-58596
TTTTGACAGAATCAGCCGTCGTCGTCACAACAAAAACAACAAAGGAGCTCACGCAAAGGCCGCAGAAATTTTCCTTTCCACATTTTGTGGCTCGGAAAAAGTGAATTAAATCGGTTGTGTGTTCTTGAAACTCACCTCGCTGGTTCTTGTATCGATTGCCGCGAGTGTGAAAAGTGTTATAGCCCGTTTGTATGGGAAGGGTCATTACGTCGGATAGAATATACAGTTTCCAGCGCTAGAATAGTTCCCCGTAAGAAAACGGATCGTGTTTGTGTTCTTTCCGCCGTAGTTCCGTCGGTTCCGTCGAAACGTTTCGTGTTCGGTCGGGATCCCTCTTGCACCGTTCATCTTCATTCATCAGGCACAAGCTAGGGCCGGTTCTGAGCCGGTCACCTTTCG…
>TCONS_00008942;supercont1.1438[+]:79458-79658,79724-79857
CTTTAACCTCATTATGAAGTATTCTTCCAGCTAATATAAATGGGTACATAGTACACATGATGTAGTTTGCAAGGCAATAGCGCCATTTTCAATTTCAGTTGTTTTTCAGCTCGGTGTTAATGAAAAAAAGTCAGGGTTTATTTCATTGTTCGACAAATAAATAATTATGGATGAGCAGATTGCACGCACTCTTTGCGACACATTTTTGGATAACTGCAGCTGAGTTCAATGCCAACTGCAGCGATTTCCGTAGTACCTGGGTCGTCTACTAAATGATCATATACATGTTGAATTATTGTTTTGTTAAATTATGAAATAAATGTACGATGTATTTT
>TCONS_00008947;supercont1.1438[.]:17939-18164
TGAGTTTTGAGTTGTCAATTTATCTAGAACAAAAGAAAATCAGAGGTACCAACATTGACACAATTCGTTTTATGTCAGAAAGTGACACTTGTCTTCGTTTTAGATGGGCTAAAGCCCGCCTAACGGGAGCCCAATTAAAACGAAGCGCAATTAAACTTTGTGCAACGAACGAAATTCGACTGTACTGAGTTTTTGAACAGCAGAGTTAAGTCGGTTAATTATTTGT
>TCONS_00008948;supercont1.1438[.]:18279-19396
CGGCCCAATCCCTTTAGGATATCCCCTATCTAATCATAATTTAATTAATTTCCGCTTTTTTCACAATTTTAATATTTCGCCTCTGTCGATTGCTCGTGGTTGGAGTCTGGTGTTCAATTGTAACACATCCCAAACACCGTTTATGCGGCATCTGGCCTATTGGAAGTTCTTCTAAATAATATGCAGCCCGATTTAGACTCTAACAAGTTGAGTCACTGCAAAAATCTTTCCACCAGAATCGGAACGGCCTCTGGGAAGTTTGGAATGAAGGGTTTATGATGCTGGAACAACCTGTTAGTGTTTTGTTGTTGGACATAGCAAATCTTTGCAAAAACAGATGTGTTATCTAAGTTCCAGCTAGTTCGATCAATGCAGTGCGGGCTTCACTGTGCAACGGCT…
>TCONS_00008951;supercont1.1438[.]:73441-73757
AACAATCGTTTTTCTGATTGTAGATTTTTGGATGACTGCAGCTGAGTTCAATGCCAACTGCAGCGATTCCCGTAGTACCTGGGTCGTCTACTAAATGATCATATACATGTTGAATTATTGTTTTCTTAAATTATGAAATAAATGTACGATGTATTTTATTAATTCCGTTATTTATGCTGTTATTGATTATATGCAACTTTCTAAACCAAAGCTTTTGTCATAACCTCAATCCACTGCTTCGCTCATAAAATAATGGGGTTTTATTACCCATGTTCATATCGGAGGTCAAGAGTGATAAATACCCATTATTTGAAGTT
>TCONS_00008977;supercont1.144[-]:384452-384308,383932-383759
TTTTATCATTTTAATGACATTTCGTCGACGAAAGTTTGGCCAAATGATCATTTTGATGGTTCAATTCTCATAAAAAGGCCTAGCTTTCCAGGTTTATTCCTGACTAGAAGCTCATTGTGGTGCTTGCCATGAGGCATGATTCCAGGATTTTTGAATGGATGCGATGCCTCGTTCGTTAACGATGGGCATTGATGAATGAATGCATCTGCAGCTGCACACATTTGAATGTGTCCGTTTGTTCCATCCCCGAATTGAGCTTATGCGAATGGTATCTGACGTGACTTCCTGATGAGGATTTTACGGAAAACCTGTCGTCAAC
>TCONS_00008990;supercont1.144[.]:34767-35053
GGAATTCATAGGATAGTAAAGGATGTGCACATTTAGTTTCACTTGATTCCAACGTTTTGCGGGCTTACCCGACCTCTGTGTCTTCTGATGTCGGTCACTTCGTGTCTGGGCCACCTGAAGTCGGATCTGGACGCCTTCGTTCCGCTTATTCCGCACTTGGATGATGACTCCACTATTTCGGCACTGGTATGAGAGATCGGCGGTTGCACTCACGAGACACGGTTAGGAATTTAGTTCCTGGATTGATAAAAATTGAATTTTTAGGTCTTGAACGAACCGACCATTAG
>TCONS_00008999;supercont1.144[.]:500919-501156
CAAAACGTATATCAATCCAAGATATCATTGCAGAAAAGCGTGGAGATAGAATCTCAGCTACTAAGGGGTCCATTACTAGCACTGAAATCCTATATTATATTATTTTTTCAGCATATGTAGTCAAGACCAGAAGTTGGAACTTTGGACTGGAAATCGATCTGGAGATTTCTGTACTCCTTTATTAAGTGGACAATGTATTTCTTCAGCAGCAGGCGTAGAAGGGCAGTGTTCTGATTGA
>TCONS_00009002;supercont1.144[.]:708855-709456
TTTTTCACGAAAATTGCTTTATTGCTTTAGTTACATGAATTGTTTCTTTTTTATAATTGCTAATATTGTAATTATACAAGCGATAATATTCATTTTTTTATAATCCGTTAAATTAATCCACTTTGTTTTCAATATCAGCTGTCATAGGCATAGATGGAAATTTAAATTCAGGTTGTGGCATGTTCGGCAAACTTGGCGATGATGATTCAGGGGAAGGTGGTTGAGAATCTTTTATTACATCAACTATTTTCAGAATCTGCTCGGGACTGATTTGCATCGTTTGTGAAAGGCTTCGCATCGCTTTAGAAAAGCCTTCCCACGAGTCATCACCTTTAATTACGTTCGAAATGCGAGCTCCGATTTGTTTTCCAAAAATTGGCCATTGCTCAGCTTGAGGCA…
>TCONS_00009005;supercont1.144[.]:1060730-1062596
TTATAACAACATATATTTTGATTTCTGTTTTCTCGAAAATGTACCTCTTCGACCTACGTTAGCTTCTTACATTCAAATATATATAGATAACTACACTTACGTTCACATCGATCCGCACGAATCTCGCCGCCGGATATTCCGTAGCATTTCTACATGTATAATTTCGTCTCAAATTGCACATTTTAGTTTTGCGTCTTACGTGTATTTTGTCATTACATTATTAATCGCGTTATGTGAGGGCTTCATTTCGGCATTTTTACCTGGTTTAATACTGATTTCAAACTATTATTTTGTATTGAATTGACCAGCTCATCGATAAAAATGCCATTCAACAGCAGGGGATGACTACTAACTTTTCTTGTGGGGGGTTATTAATCTGACTATTCACATCGATACAAA…
>TCONS_00009010;supercont1.144[.]:1777327-1777574
TTTATTCCCAAAGCTTGGCAACTCTGTTTCAAAAGCTGTTGTTTTGTTTACTTAGTACTATTTTATTTCTTTTTTTTTTCTGTACATCTCTTGGTTTTTAATTACTATAACTATTATTGAGTGAACGATCTCCAGCCGTAGTATCTCGATTTGAAGAAGGCTCTTCAGTTTATAGTGCTTATAACGTGTAATTTGTGAATTGAATTTTCGTGTTTATATTGAAAACACTGATCTAAAGTCACTGCTAT
>TCONS_00009012;supercont1.144[.]:2123575-2123777
AACAACTTTGCTGAAGACACGAACTTTCTAGGTGATCAGGATCATGAGCTAGAGTATAATGAATTTGACCAAGTTGCATGCACACTAGCGCCACGTACCGGCAAAATTACGCATTAAAAATGTTGCCAAATAAACGCCATAAGGCTGCTGAACAACTTTGCCGAAGACCGCAACTTTGTAGATAGTAAGGATTCCGAGATATT
>TCONS_00009020;supercont1.1440[+]:41622-42009
TTGGGTGTGTCACCAGATCAGAGGGGAGCAAATTTCGGTGACCGAAAATCCGAAGAAAATGGACCAAAAACAAGCATAATTCAAGCGAAAACTACATAAAACGCTTTACTTACGCCTTCGGTAAGATTTTGCACAATTTTCATCAAGTTTCGAATAGTTTCTCCAGCAAATTTTCACTTTTTCACTTTCAGATATGCGGGACGACACGAACTTTTCACTGCAATGGCTAACGATAAACTGTAATGGCTGCCAGCGCAAACGAATCGAGCTCAATGAGCTCGAAAGTCGAAGTCGAGCTGCGAACAATCGACATAATGATGACGTGATGACGGTTTTTCACCATCTTCTTCGTTTTCATCTTCAAAATATGTCATTCCGAGCGTCACCG
>TCONS_00009040;supercont1.1448[+]:52890-53433
GATCTTCGGAACACCGTGCATCTAGTTAGCGTAGCCGTAGCCAGATCCCGAGCAAAGAGAAGATGGTCATTACTGAGACTGCATCGACGCAGCACGCAAAGGTCTTCTGGCTGGCAAGAAATGATCGTGGACGAAATTTAAATTAGCCCCTTGCTGCTTGCTTGCTGGTCTCCTTAGAGCTCGGCGGTAGTGACCGATCAAGACGAGCACCCAGCGAAAGGGTCCAGTTTTTTTTTATTCCGAGAAGATTTACACAGCCGGAGCAGTGAGAAGTGATCCAAAGTGCAAGGTGAAGTGGTGGTGGCCCCAAGTTTAGTTAGTTGTGCGACATAGAAGTGAAGAGTGATTGGCGATTGGGCAACAGCCGAGAAGGAGTCGATTCGAGGAAAAATATTAATG…
>TCONS_00009041;supercont1.1448[.]:458-894
CACTGAAAGGTGAACGTCCGTTTAATGGCATGTTTGTTTTGCTCCCGCTTCCAGCACCGTACTCTGGGCGACCCAACGACGGAGGAAGAAGTTACCAAAAATGCGGCCGTTGTCGACTCGGACGGGAAGCCGATTCCAATTGGCGACGGCGGTCCGCAAAAACTAGTCAGTGATGCAGACGTTGAGGGGGGAAGGATGGTGTCCGGCGATAGCAGCAACAAACCAAAGACAATCAGTGCCATCGTGGCCCGGCCCGATGGACTGCTGAAGAACATCAAGGAAGAGGTGGAGGTCTCCCGGGAGGAGACCAAGGAGCGAACGGTGCACGAAGAGCGGAAGCACTTCGGGGATTTCACCGATGATGTGAGTACACTAAGTATTTCTAAGAGTTCAATATCC…
>TCONS_00009112;supercont1.145[-]:1159259-1159241,1148896-1148698
AAAATATAGTTGCTGACATCCTACTTTGTGAGACCGAGAGCGATACTGGATTTGTTACGATAACTAGTCGGCTGATAACGGCGGAGAAACGGCTCAACTGCTGTGTAAATCAATAGCACTGGAATGGTTTTATGAGTGACATGAACGGCCTATAGCTAATATTCAGTGATTACGTTACCAAACGTCGCCCGAGGTGGACTGAGCGGGAATCCCAAAAA
>TCONS_00009131;supercont1.145[-]:1774801-1774679,1773851-1773380
AACCAGTTGATTGAGAAACACCACGCGAGGAAGAGCAGAGATGAGTTGGTTCAGTTCCATTATTCTGATTGTGATTGTGCTATTCGCGAATATCGCATATCATCGAGCCTTTGCACAGAATGGGCAAGACGGATTGGTTTTTGGATCTATGGCATCATCACAAAACACATCAGACTCAAAGCCTCCAGTTTCAGTTCCTGAAGGATCAAAGTTACCGGATGACATTCGATTATAACAGACGTAACACTTAGAACAATTTCCATCAAATTCCAACGCCTACTTCACAAAGCCTTTATTTTGTGAATGTCAAACAAAAAACATTTATGTGTAACAAGGCAGGAGACGCTAGTGTGAAACGTCAAACACAAAGGAAAACGATACGCGTGCCTCTGGTTGTAA…
>TCONS_00009179;supercont1.145[-]:2115420-2115250,2115177-2114859
AACGACCGTGAGTGTTTACAAAAACAAAAATGTCGGTGAAGTCGGTTTGTCCGGAGTTATTGCAAGAATATTTATCATTAATTTTCCTGTGTAAAAATATCAGAAATGGGCTTCTTCCCATCGGGAATGATGAATCATCCAAGTGCCGAATTGCCAGGAACTGATTTTCAGAAAAACGCCGAGTTTTTGCTCCTGCAAGAAAATGGTCTTTTTTGCAATCCAATTTCTAGTATAGTGCGGATGTGAATTTTCAAAAGTTGCGTAGAAGCCCAAAGAAGCAGCGACAGGAACTACTACTCGCTGGAAGTACGGTCCTAAAGGCAGAAACGTGAAAGGATTCCATCATCCCAGACTCAGTTGCCGTACTGCAGATTATTAAGAGAGGAGTAAAGGACGATG…
>TCONS_00009191;supercont1.145[.]:963193-963795
GTACTGTGAATGAATGGCTTTATTACTCCAAACAGTACCACTTCTAGCTTTTTTTGTTTACCAAAAAATAAATATGCAAAGCTTATAGAACGCTTCTTGTTGAGCCAACCGATGACTGACTCATTGATAAAGCCAATAACGTTACATAATTCTTCCATTTCATTACTAAGCGGTGGTTGATCTCACAATTGTGGACCGTACAAATATCATTTCTCACTTAACTATTGAATTGTTTTGAGCAGTTTCACTGCATCTACAACTAGAAGCGTGTTTTATTTAGTATTATTTGTATGTTTATTGTATGATTTTTAACACTCTATAATTGAATCTTAGCATTTATCCATTTTCCAAATACACTTACATACTAAGAAATAAATAGCTCTTTCATTTTATTGTCAC…
>TCONS_00009195;supercont1.145[.]:1183211-1183424
TAAGAGTGTGCCAAGGCTTACTGCGATCGAGTCATAAGACCAATCGTCCAATCAAGATGGGTGTCAAATTGAAGGAAAAAAGAGCAATCAGACACGAGTGATGTTGCATATTTCTTCTACGATGGCACAGCAGATCAGTTGGCAGAAAAAGAACTGGAGAATTCATGGTTGTTCTGCTGGCTATCCGGAACGGAATGCCTCCTCCACCGGCTCA
>TCONS_00009197;supercont1.145[.]:1790520-1791141
GTAGATTTATTTCGGATTAATGATTGAAATCACTAGAGCCATGTTTCTTAAGAGTATATTGAAATACACTAATCTTAACTACTTGTTCTGCTTGATGAAGGCATAAGAGACAAAAGGAAAAATCGGATAATGCTAGTTACTAATAGTATTAATTTCAGTTTCAAATTTCTTTTTACTCTGAATTCCAGCGAGCTGTTTTCAAAAACTACATGACGCAAAAAAAAGATTCTAAATTACTACAGTGCTATATTATGAGAGTAAATAATACAATTCTATTTGAATTCTGTTTTCGCACATCAGATTAATTGTGTTGCATATAACCAGTATGCATTTACGTTGTAGATTGCTGAAGGTTGGCAATTTATAGAAATCAAGTCATATCTTTTATAAAAAGAATTT…
>TCONS_00009201;supercont1.1452[-]:5421-4954,4888-4780
CAACAACATTTACTATTCCATTCAAGCGATTAAATTTTGTTTGCTCAGTGGCTACCCTTAGACATATCCGAGAGGTCGCACTCTACAGTTAGAATCAAAGTGAGATCTTTGATGTGGTTAAGTAGTGACGATTGATGTGGTATGCACTCGTGCGTGTCAGCGTTAAGCACCGCCAGCACTTTTCAACCTTAATCCTTTCGACGTAAATGCTTTTCGATATAATATGAAATAAATATCTGATAAAAGTAACATGTACTGGAATGCAATAATTCAATGTTATCATTGAGGCAGCGAAATGTACGAATGGCCGGTTAAAGCATGATTCCGTTCAAAACACACGGCAACGAAAGCGCGCAGTGGTACACGCTAACTTGAAAGTACCCATTAAATGGGTTTCTT…
>TCONS_00009202;supercont1.1452[-]:7072-6875,5130-4954,4888-4780
TCTCAAACTACCGTAAAAAGGTTTTTGGGTACTAACTTCGGAGTAGAAGATTGCATATTCAAATTCATGTTGTTATCAATACGAATCCGAGAATCAGTATCCATGGAGCCAAATATGGAAGCCAAACTCTTACAAATAATTAACTATTTGAATTATTTTGAAATTTTAAAAACTTTGAACAGCGGAATACATCTAAAGCGAAATGTACGAATGGCCGGTTAAAGCATGATTCCGTTCAAAACACACGGCAACGAAAGCGCGCAGTGGTACACGCTAACTTGAAAGTACCCATTAAATGGGTTTCTTGTACCCATTTTTATGCTCAGTATGGAATTGGCAGAAAAAGGGTAATTTTCAGTGACATAAAATAAACACATTTTTGGACGACCGCAGCTGAGT…
>TCONS_00009203;supercont1.1452[-]:7072-6875,5134-4954,4888-4780
TCTCAAACTACCGTAAAAAGGTTTTTGGGTACTAACTTCGGAGTAGAAGATTGCATATTCAAATTCATGTTGTTATCAATACGAATCCGAGAATCAGTATCCATGGAGCCAAATATGGAAGCCAAACTCTTACAAATAATTAACTATTTGAATTATTTTGAAATTTTAAAAACTTTGAACAGCGGAATACATCTAAAGGCAGCGAAATGTACGAATGGCCGGTTAAAGCATGATTCCGTTCAAAACACACGGCAACGAAAGCGCGCAGTGGTACACGCTAACTTGAAAGTACCCATTAAATGGGTTTCTTGTACCCATTTTTATGCTCAGTATGGAATTGGCAGAAAAAGGGTAATTTTCAGTGACATAAAATAAACACATTTTTGGACGACCGCAGCT…
>TCONS_00009213;supercont1.1456[.]:57234-57766
TAGATATGATTGCTTTATTAATCTTCAATACAATAAAAAAGTGATCACACATCAAATCTTGCAAAAGATTGTAAATAATCATTGATTCCACTATATCAACCTAAACACCATATTGCAGGACAATCCGATGGACGAAACGCAATCACGATAACCTTTTCATCAAACTCAACAGAATCACTCGACGAACTTCACATTACCACCGAGAACTATCTACATTACAATTTTATTCCTGTGTAACTCGAGGCCGAATTCATTTTACACTACACACTATTCGATTTTTTTAGTAACTTTTTGTTATCCTTGCTGCTGATTCCCTCGAGAAGATGGTTCGTCGAACGTTGGACACAGAACGGAGACCAATATAGAATGTTTTGGGTTTTCAAGTCAGCAAAAACGTTT…
>TCONS_00009233;supercont1.146[+]:169625-170015,170073-171030
GTCAAGTGGTCGCTACTTTCCTTCTTTACCATCCCTTTTCCCGAGTGCTGCAGTGATGCTGAGTTTCCAGCACATTGCCGCGTGGCAGTTGTAATGCACTGATTTAAAACATTCCTGTTGAAATAGCAGAGGACCGCAGTTCGCGTCTGACAACAGCACAATACGCTGCACATTCGTTTTTGGGTACTCGTGTCAGTCGGTCTCTTGTAAGGACGATGCTGCAGGGGGAAATGTCTTCATAGGATAGGGAAATACCTCTGTAAACAGAGCCTCATGCATTGATATGCAGTATGACGCAAATTCCAGGCGAAGTGAGAAGATTTAATGCATGGGCATTCCGGTAAAATTTGAACAAAATCTCGTTTTAAAACACCTTTAAAAACAAAAAGAGGATGTAAT…
>TCONS_00009288;supercont1.146[-]:36767-36622,36552-36451
AGTGTATTTCCTTCGGCAATGTTTACATTTCTGCGCAGTCTGTTCCAATCAACGGAAAAAATAGTGAACCTAAACTTTGTCCCCGGATGTGCATTCTGAATGGTTCCGTCTCCTAAACTGAAGATGAATCACCCACTGCAAGAATGCCAGCACTTCGTACATTTTGCGGCGGAAGATTTGTGAGCCACATCCGGCAACCAAAAAGCAAAACTGATCTCCCAAGAATGTGAGCTTCTTGACTACGGTAA
>TCONS_00009338;supercont1.146[.]:185195-185408
GTGGGTTTTCACATTACTGCAATCGCTGTGTACATCTAGCAGATTTTATAAATGTATTTTTTTTCATAAGAAATAGATTTAACCATTGTGAGTTGTAGGTTCTGTATTCTATCGAGAATGTCTCCAAGAATTCCTCCGAATAATCTTTTCAGTAAGTGTTGCCAGGAATGCCTTCAACAAAACAATGTTGCTGTCCCCTCCTTTTCTGTTACTA
>TCONS_00009341;supercont1.146[.]:536353-536590
GGATCCCATACCTCTGTTCCAACCCATCATCGTTGGAAAAACAATTCCTTCGCATGTGTGCGGCTTTTAAGCCCAGCTCCTATGAAATGCACCTGATGTGCCTTATGGTACCAACCATCCAATACAACCCGGCAGCATAAATGGAGCAACTGCCACTGCATTCAGCATCGAGCAGCAGCCTAAGCCATCCGCTTTATCCGCTTCAACCTGTGTGTGCTGTATGGGGTGGTACATAAAT
>TCONS_00009343;supercont1.146[.]:735546-736505
TGCACACTCTTAGACTGCGGGAAAAGCCCCAACACTCAACGCCTCTGAATCATATCTGTGTACAAAACCACTCGACAGATATCGTTTTCATGTCGGTCGTATGATATAAAAGGCGTCAGCATTCCATTAGAAAGTCACAAAATAGTGAAAACCTTCAATCATTCAAGATGAAACTGCTTGCCATCCTCAGTCTACTGCTCATCGGTGCAGTTGTTCTGGTTCACAGTCAGGACTCCACCCAGGACGACACCACTCCGGCTTCAGTGGAAACATCGCCATCTTCCGAGGAGGTGGAATCCACGGAATCTTCCGAAGAACTTGAATCAGAAGAATCGACCAACGAACCAGAGGCGACAAGTTCCGAACCCGAACCGTCATCAACATCGACGGCAAGACCAC…
>TCONS_00009358;supercont1.1461[.]:38894-39654
ACCCAAATCTCTCGATTCAGCTTTACCCACTCCAGGTTCAGTTCCAGGTTGACGGTGTAGTTCCGTAGTTGATTGATTCCCAGATACGGTAAAAGTGGCGGAAGAGCCATCTTCGGATTTGCTTTACCACTTCTAACTTTGTTAACTTTTTAGCTTAAAATACGGTTCTCAACTTTTTAAAACTTAATCAATTTAACCAAAACGATCAACACTTAAAATTGCTGTTGCTTCACACGTTTCACAATATCAAAACCAACACTCATTCTTCTGTAGTACAACCGTTATCACTTAAAACTTATCTAAATGCCGGAATTCCGGAACACCATGCAGGAGCAATCAAACCACGCACCAGCCGACAGGCAAATGGCCAGGTGCTTACCTTCCATGCAAAAAGGTCGT…
>TCONS_00009390;supercont1.1469[.]:19820-20113
GCTCACCAGAATTACGTTATTTTTTATTCGTCTCTAGAATATAACATCTTTGCAGATGATATCCAACATCAAACGATAGGCTTATATTAGTGGCAATGGAAGATAACAAGAGAGTATAAAAAGTTGTGCGATGATTCCTCTTTTTAAGCGTTCGATGTTCAAACTACATGAAGATGTAATATATAGTGGTATTGTCGGTATTTTCACTATTTGTGCTTAGATTGTATTAGACTGCAGTATTCAGACCACCATTTGTGCCACTCAAAGAATAAGGTACGTTGAATAACTTTTATC
>TCONS_00009391;supercont1.147[+]:526707-526841,526945-527629
CTGCGATTGAATTGCATTCTACCCCCACAAACCCAAGCAGGCGGTATTTGGAATTTATTGTCTTAGTGTATACTCATAACCGAGCAACAGATATACAGCGCATCAGTGCAAATCACAATCGTTAATATTTAAATGATTTCAATTCACGGCATTCAAGTGGCTTCATAAACGAGTGATGTAGAGATGGAGCACGCCGCGAGAAATCAATTTTAAGGGAAATTAACTTCCATCAACTCTGGAATGACCGTATGAAAACTGCTACAATGTGGCACAGAATTGCACTTCTGGAGAAAAGCCACAAAATGGATTCCTTGACTCGCAGCTCACAGAATAAAATTGAATTCGTTGCCGAAGACGATGAGAAAATGAAAATCATGTTTACCCCGGTATTCAATTGAA…
>TCONS_00009445;supercont1.147[.]:104324-104666
TGTAGTTTCAAGCATTGTTATTTGATCAATAAAAAAAAAACAAAGTAAAATTGTGCACGAACACAGGCTTGCTAGACAAAACCATTAACTCCTATTTCTTCGTTCACACGTGTAAATTTCACATCTCTGCTCAGCTCGTCCCTCAACGACGACTTAATTAAATTCCTAAAAGGCAAACAATCGGAACCGATAAACTTCCGTCATGGAGCTAGAGTAACGCCCGTGATTCCCTTTGGCCGACTTCATTAAAAGAACACAAACTCCGGGCACAATCGGGAAAAGGGAAAAGAAAAATAGCAACCGAATAAATCACTCCGTTCTAATCTAAAACACACAAGCCTAA
>TCONS_00009495;supercont1.148[+]:81026-81162,81988-82622
GGACGTTGACCTGGTCCGCTCGTTTGGCGTTTGTTGGTTGTCAGTGTTGTTGTTGTTGTTATTGATAAGGAGAACCGTTGCAGAAGTGTCATTTACTGCAAATCGTCGGCGGTTGGATAGAAGACGGACGAAGACCGGTTGGAAACTAAAGCCCCCACACAGGTGTCGTCGTCGGTTGGTAATCCTTGGGGGAAAAGTTTCGTTCCCAACACTGCACATCGCTGCAAATCATTGCCACTGTCAGTGCAAATCAGCTGCAAGTGGAGCGGCCAATGGCACCGGAGAAATGTGAATGACTCACATAGTCGTGGTCGTCGTCGTTATCAGTGAAAACCGCAAGCATCATCACCGCAAGTTGGGAGCCCAAGTGGAATGACGGGAATAAGGATCTCTGCGGTT…
>TCONS_00009605;supercont1.148[.]:501525-501770
TGATACTGACGGAGGATGGATGAGCTCCCCAAAGCACGGTCCTCCGGTGCCCAAGAAAATTATGGAAATTTCCATTACGAAAATATCCTGGACCGACCGGGAATCGAATCAGCATGGCTTTGCTTTGTAGCCACGGACTCTAACCACTCGGCTAAGGAAGGCCCCAGATTTATAACCTACGAGGATCGATTCCAGAGCAGCGAACATTTGGACACAAATATAACAATTTCATTACTTGTAATGTCA
>TCONS_00009606;supercont1.148[.]:523435-523942
ATTAAATTCATGTCATTTTTCGCAAATGCAAATGTCTAATTTAGCAAAGATGGCATATACATTTATTTAGAAAATTAATTTAAAACAATTAATTTTGATAACAAAAACATTATTCTACTAACTTGATAGTCATCATATGCCTCAAAAATGTGTGTTTGAAATATTGTAAAGAACGTTGCCCTTCGTTGTCACGTAGTCACTGCAGTAGCCCCATCACAGCCGGCTTCTTTCAGTTGGTTGGGATATCAAACCACCTTTGTCTCGCAATCTTTCATCAGTGCCATGTCTGGCGCTTCGGTTGACATTCATTCATCTGCTCCCCAAGTTTGTCTGACAATGGTCACGTAATCAACACTGGTTTTGCGTGAACGTAACGTCTGCAGCGCTGCTTTGACTCAC…
>TCONS_00009611;supercont1.148[.]:546215-546629
CTTGAAGATAGTGTTTCGTGAAGATTTGTTTCTAAATTTTCATTAAGAAGACTTTGTATTTTTGTCAATTACGCAGTTTATGGAGACGAACAAATAAGTTCAATTTGAATCCTGTAATTCTATTTGGCTATAATTCGACTTTGTGCTCATGACAAACGTAGCGCTTTGGAATCACACCCATCGGTTAATCGCTATTATATCACTAAGCTACTCTGGTTGTTGTTCGGATAAACAATTGCTTGATTGACGTTCTAAAATTGAATCGATACTGTGTGTCTAACCGGCGAAATCTATATCTTACCTCAACGCTCTAACATATGCGACTATTGGAACTCACTATAAACTAGGTCAGTAAACTGTCTGGAGAACTATATTTCTGTTGTATTGTTATTCTGAATG…
>TCONS_00009613;supercont1.148[.]:1160359-1160665
GAAATTTTTAGCTCTCGTCAGGGGGAACCGTGTCACATTCATACCAAATCGAATGCTGGTTAGAACCAGTGGGAAACAACAAACAACAAATTTTATTTGATGGATCAGATATGAGAAGCATCTAACGTGTGGCACGGAGAGGAGCCAAAGATGCTCGGAGGCGATAAATTCCGAGAAGCTGCAGCCGACGGCTAATTACCTAAACCTCTACGGTGGCGCAGCCCGAGCACAATAACATGGCAAACGAATATCATACCATGGTACTAGAAAAAAATATGATATGCAGGTATTTGTGCTTCATTTTTTA
>TCONS_00009614;supercont1.148[.]:1410021-1410664
GCCAACCCTTACTACGACCATGGAACCTCTAAGTGATATGAAAAAAAACCCTAATTTGCTTCAGGGAACTATTAGTTCAATGCGACATTTATTGACTTCGTGACATATTAATGGCCTCCACGTCCTCCACGGCTGCTCTCGTTGCCCTTACCGCCTTTGCCTCCCTTGTTTCCACCTTTGTTGCCCTTTCCGCTCTGTCTGCCCTTACCGCCTTCATCATCCTCTCCGAACTGTCCGAATGACGGATCCTCGTCTTGATTTCCACCACGTCCTCCTGGGCGTCCATGACTACCACCTCGGCCTCCTCGTCCACTGTTACCGCGTCCTCCTTTTCCTCCGGAACCACCGCCGCGGGGACCGTCCTCTTCCATTGCTGGTGGTCCCCACGGGGCCATATCT…
>TCONS_00009615;supercont1.148[.]:1490275-1491193
GAGGGTCCAAAATGTATTGGTGACATTGCCAAATTTGAATACCAACAAACCCAACAATAATTATATCTCAATATGATACATTTATGTTATAAGTTTGACATGATTCGCTAGTCGACAAAACAAAGGTACAAAAAAATGCTCACTGTTTTATTTATTTTTCTCATGCTTTGAATACAAAAGGAGAAAAGATTTACACACACAAGTTCAAGATTTTTAATTAAGACCATTTGCTTTTCGTCTTTTTGAGAGTGCAACATAGTAGGTAGTGAATTATAGACATGCTCTTCATAAAAGTGAATTATGGTCTAATACTGATATTGATCATTTTCATACTGTGTAGCCTTTAAACTTACGTTTCTTATTTTCTTGAAAACTTCTAACTCAAGACTTGCTCGAAGA…
>TCONS_00009616;supercont1.148[.]:1714291-1714513
GGTGCAATATGAAGCAGCGACAACGAGCTTGATCGGCACGGTTGACCATCATTCCGTCCCGGTTCTTCGATTTATACTCGTTCCTGCTTGGATGATTCCATCGCACATCATTTCTGGAGAAAAAAAGCAGTTGCACGTTACATGCTAATTCAAAAAATCAAACTTGGGATCAGCTTACTTACCAGCAGTTCCGGATTCGGTTCTCACATCACGTTGGTTGAAA
>TCONS_00009628;supercont1.1480[.]:31895-32123
ATGCTGAACAACTAGGGTCCACTGTATGTAACCACCCGTGTCCTTCCACGAAGTCACCTACCTTTACCTGATTCGTACTCCTCGTCGGTCAGCTGGTAACCATTTGCGAGGGAAAACGCTTGAAAGAGATAATGTTAGGAATGAATAGTTCGCTTGAGGTAGACAAAACTTACCAAGCAGCCAAATTGCAATCGGGGACTTCATTCTGGCGGACTGCGAAGCATACTGA
>TCONS_00009647;supercont1.1489[.]:27965-29932
TTTTGCCGGGAGTCAGAGAAATTCTTCGACGTCATGTCATCCGCCACATTGTCGTCCCTATTGGAAGCGGCCGAGTACAGAGTCATATTTCTTTTTTGTGTCTCCATGTATGTTTGTCAACATCAATCTCCACCACCCCTGCAAACATCAACACGTGTGTATTTGTCACACCCCTAACGAACAACAAAAGGTGTGCACACCCCTGGGACGTCCCATCAAGGGCAAGGTCGTCATCATCATCTGCCGCAGAACCAGTAGAAGCACCATATCATCAACTCATCTTCATTATCATGGCCACTGGAGCATTGCTGTCATCCTAGATGTACACGCGAATGCGACATGCCAAAAGGAAACCGAACATTATCATCGCCACACGGTAGAATAAAAAACGGAAAAGGT…
>TCONS_00009651;supercont1.149[+]:1106232-1106393,1106457-1106793
CAGCCAGAGTGCTAGAAAAACTGACAGCCATGTTTGTTTATCGCAATCAGCAGCAGTTTAGAAATTATTTAGCTCCCAAACTTTGCTTATTGATTACATTTGTAGTACAAAATGTCTGTTTATCACTCAACACTGTTGGCAAAGCACGTCCCTAATATGAAGAAAATTGTGCTTCATTGCAGCATCCGACCAGGGGGCATGGAGGTTTCTATTTGTCTCTGATCCGACCGAACATCCAGCGGAATCATCTATCAGCAGAACATTCGAAGGTATGAAATTCTCGAAGAAAGGGCGGGTGGCGAAATCATTCCAGCGGATTCAGGTCACCATGCAATCATTGAACTTCCCTACTGCTGGGCCTCGTTGACCGTATTCATTTGATTTGTGTTAGAATCATAG…
>TCONS_00009652;supercont1.149[+]:1278111-1278143,1278206-1278295,1296763-1297148
GTTCTGGACTTTGCAGTGCTGCATCTTCATACCGCATCTAACATAGCCCGAACACATCCAGGTCGCAGTTTATCGATGTAGTTTTGTTCAATATTCTTCGTTCATAGTAGTTACATCAAGGCGGATCATCCAACGCCACCACCACCAACTATCGAAAGGACAGGATCGCAGCACCCACTGGCGTTTCTTGCGTTCTCTTTGGCATATCAGCGCGCAGATATTTGTGCAGCACTCATGCTGCGAGACGAAACGAAGCACTTTATAATATTAGTGCGAGTGATTTTTTATGATCATGACTGCATTTCTTAGATTTCCCATCTGTGCACCCATCCGACGCTGCAGTCGAAGGGGGGGGGGGGTGATACAGCTTTCCCACCGAGTGGGGTGGCGGTGGATTAT…
>TCONS_00009662;supercont1.149[-]:1467365-1467201,1466731-1466349
GGAGCTCCTTACTCTTCGATGACAACGACGACGACGATGGCGATGGCATCAGCAGCACAACAACCATAACGTCTCTGTTATCCGTTCGAACTCCGAACATATACCACAGACAGCAGTCAAGGAAGCTAGATGCTGATTTTGACGGCAATGACGACACGTGACAACGACGACCAGGGAAAAACAAATATCTAACGAGATTTGATTCGGCAGCCAGGCGGTAACCAGTGTGATTCGACTATAGTGCTGGAGGAACACCCGTTCCCAAGAACGAACGTTATCATTCTTATATTACCTTTTTTCGATACGTTGCCAGTGGGAACGGATTTGCATTATGTGTCCTGAGAGCTTTGGATTGTATATTGTGTTAGAGGGTAGGTTAAAATTCACAAGCAAATAAGA…
>TCONS_00009799;supercont1.15[-]:2650953-2650792,2649772-2649064
CCTCATTCGCTGTTTAGCGCTAGTCGAGTTTGCATCGATCTTACCGTCCTGTTGTTTGTTGTTTTTTCTCATCCACAACTTGAGAGGATAGTGGAATAGAGTGTGTGCACCAATCACCACAACCACCAGCAGTAATAGGCAGTAATTCGGCAACGTCAAAAACACACTGTGAAACGGTGGGCAGCAGTTGTTGTTTTCCGACGACGACAACGACTACGATTTCGGTCAGAGACAGACAGCATAAACTCTTGTGCCAGAAATACACACACTCAAAATAGTAAAATCTCGTGCGGTGCTTCTCCATCTGTCCCCTCACATAAAAAAAATATTACTAAAGCAATAAAGTGAGCCGAAAAGAAGAAGATTACTCCAGTGTAAATCGCGAAAAACAACCAACCA…
>TCONS_00009800;supercont1.15[-]:2650980-2650763,2649772-2649064
GCCCGGATCAGTTAGTATTCATCGTATCCTCATTCGCTGTTTAGCGCTAGTCGAGTTTGCATCGATCTTACCGTCCTGTTGTTTGTTGTTTTTTCTCATCCACAACTTGAGAGGATAGTGGAATAGAGTGTGTGCACCAATCACCACAACCACCAGCAGTAATAGGCAGTAATTCGGCAACGTCAAAAAGTAATTTCCACGCACAGCAACTCACACAACACACTGTGAAACGGTGGGCAGCAGTTGTTGTTTTCCGACGACGACAACGACTACGATTTCGGTCAGAGACAGACAGCATAAACTCTTGTGCCAGAAATACACACACTCAAAATAGTAAAATCTCGTGCGGTGCTTCTCCATCTGTCCCCTCACATAAAAAAAATATTACTAAAGCAATAA…
>TCONS_00009817;supercont1.15[.]:13242-13768
CATCTGTGAACCATCAATGAACTCTCCGCACAACCTGATGGATGTCTGGCCCAAAATTTATGACTTTCTTCGTACTCGCAGTTTGTTCACATCATGTCCAAAAACAGAAATCTCTTCCGTCACGACTTGTCTACCTAGAGTAGAGATGCATCGTGTGTCCGAATGAGGCGCGAAAGGGCGCGTCTTATCTTTCGTAGTAGAACAAGGCGTTTGCAGAAATTTTGGGAAATTCCGCTATAAATTTGTTCTGGTGTTATCTTTGGCGCTATGGGGTGATGTAGTGATGATGATGGTCAAATGATGTAAGAGTCAATATTGATTTTTAATCGGTTTCCTTGTTTGCCTACAATGTTGATGACCTTTCGGAAGCCGAGTTAAAGTGACCAATGTAGAAACAAT…
>TCONS_00009818;supercont1.15[.]:129602-129907
CTATCCTTTTTCATATTCATATGAGAATGTTCCCGTATATTTCTGACCGATGTAGAACCATTGGACATACATTAATTCTAATGATTTTATACAAAAAGGAGATTTAACTTGCACGAATGTTTGTCTGAAAGTTAATAATGATTCGAATTCATTTTTTTCTATCTCTGATAGCGAGATAGTTCACTTTCTGTGATTTTAAGACTTGTCATTGCTTTTCTGAGCAGTAAAACTAAACTTAACAGCTATAAACAGCTTTCCGGAAAATAACTCGTTGGCCGAATCCATCAGCGCATCAAATACTGATGC
>TCONS_00009820;supercont1.15[.]:463722-464462
GCTCAGAAGTATTTATGTGGTCAAACGGTCGCCGGAACCATCAGGCCGCTTCCCCGTTTATGTACCAGAACCATGAGTGCTTCCCCGTTAAATATACTCCTCTCATAGGGGTTCCTTAAAGGTCAGTTCTATCAATCTGATGGTCCTCCGCCACCACGAAATTATTCACGACCGCAATAAATATCCTCTTCATCATCCCGCCTGCAGCCGCTGCGGTGCTCCACTGCCAACTATAGTTCATAAAAAGAGTTCTGCTCCCCACCGGCCCACGGCCGGTGGCAAAATTGTGGAAGGGACGAAGATTTCTCAAAAAATGTCTGGTTCTGGTCGCCTGATGCTGGGGGAATCCAAACTAAATGGTGGATGTGCCTATCGAGGACTTCTTGCAGTCTTCCGGAT…
>TCONS_00009822;supercont1.15[.]:704349-709039
TGTCACCTCACGCCACTCGTAGAATAAGCCCAATTATCCGGTGATTACTCCTGCAGTCTCTTCCAACGATTTCTCTAGTAATTACTCAAGTGAATTGCTCATGTGTTCTTCAAAAGAGGTTTTACAATATCACCAAGTGTTTTACCCAAATTTCTCCAAAGATACGTTTAGAGATACATTCAGAGACTCCTCCGGAGATTCCGCCAAAGCAGAAAAACAATGATGATGTAGATGAATGTCTTTAGAATTTTCTCCAGGAAATGATGTAGCACTCGACTCTGATACCTCCAAAAATTTCTATAAGGATTACTCACAATTCTCTCCGGGATGCTTCGAAGATTCTTCCACCGTTTCTTCTGCAGATTTCTCTGTCCATTGTCGAACAAAATCTCTTAAAAT…
>TCONS_00009826;supercont1.15[.]:3248768-3249432
CTTACAAGGAGTACAAACCTTCATTCTAAATAGGTAAGTACAGGAATATAATTTCAATTGCGTTATGCACCAATTGATATTTTTATTGTTACAAATGACTATGTTTGTGACGTTTTTATCATCTAATTTTTCCCACATTTCTATGCTCAATTTCCTCTAGACCGATGTACATCGCTGCCGCCGAAATATTTCGGCACAAAGCTCTATTCAAGAATGCTGCAAGGATCTTCTCTTATCCAAACACGAGACCTTCGCTGAGCAAGATGGAACATGGTTGGCATTCGTGTCGTAAAGTATTTCAATAAGTCCAGTAATACGTCTATTGAAGCGATTTTGCCTGTCGTTTGTTCGTTTGTAAGCTGTGTGGTAGTAGTAATTCGATGTTCGACCAACCCGCAG…
>TCONS_00009879;supercont1.150[+]:1649585-1650319,1663007-1663014
CTCAGCTCGCAGTCGCCAGCAGTTCGTTGTTTACAATCATGCCATATCAAAACCAGCAGATTTTTCCCTACTTACTTCTGCTGCCCGGATCACGTCTCGTCGCGAACCTAAACACTGTGTTCTAGTGGCGTAGGATTCAAACAGCTTCAATCTCTTCTCGCGAGTATTCTCAATAACTGGTGAAACGTCGTCATGGTCGGACGGTTAAAGTAACTTTCCCGTCGCGTATCGAAACGTGGTGTGTTTTCGTCGGGAGTGAATCTCAAAATAATTTAGGCCCAACAAAATTTTCCAACATTGAAAATTGGTTTGTTTGCTACGTGTCATCCGAATCCGAATCTCCGGGAAGTGCATCAAGAGAGGGAAGCTGTCTCGTGATCCTGACTAAAGGGGGGTGAG…
>TCONS_00009886;supercont1.150[+]:1794889-1795016,1795080-1795450
GGGGGATCGGTTTTCGTTTTCGTATAAAAGCTTTGTCTTGACTGTCGATCGATATCAAACGCATTTATCTCTTTCAGTTATTCAAATAACTCCCTAACAACAAAACACTCAAAATGTTCGCTAAAGTGATCATCGTTGCTTGCTTGGCCGTTGCTGCCGTCAACGCTGAAGCCAAGGCCGAGCCCGGAGTTCTGGCTGCCGCCCCATTGGCCTACTCTGCCGGATATGCTGCTGCTCCGTTGGCCTACGCCGGATATACCGGATTGCCGGTGGCAGCTGCCGCCGCATACACTGCCTACAGTGCCCCATTGGTTGCCAGACCAGCTGCCTATGCTGCGGCTCCTCTCGCTGCTGCTGCCTATACTGCTGCGCCATACGTTGCCGCTGCCCCGGCCTATC…
>TCONS_00009920;supercont1.150[-]:2197948-2197897,2170317-2169494,2148771-2148754
CTGTGGGCCACAGAGCAAATGGACAACAACAACCGCGGCGGGACTCGTTAAGGTCAGTTCCAGAGCTGTCGGTAGCAAGCAAACAGGAAGTGTCATCATCTACCTAGCAGAATCGGTACCGTGCGGACTTGTGGAACAACTCGTGTCAAAAGTCAATCGCCTCCGATCGACGACGTTCTTCGATTGCCGCCCACTGACTGGCCAAAGAAAAAAGCTGCGGTTTGGGTGGAAAATTCGCAAGAAAGCTTCCAACAAGGATATTGCTAGAAGAGCTGCTGCTAGTTAACCCGTTCGGTATTCGGCCCGAATTTCTGGAAAGTGAAAATCGATTTCTGGTCGATGGTTCTGTGCAATTGCCTATAAACAAGTGTCTGGTAGCTAGGGTGTGTAAGCTCTGTG…
>TCONS_00009923;supercont1.150[.]:138195-138774
ATAGCAGTTATTTTACATTGACGCAGCGCTAGAATGAGAAGCAACAACATTCAACCAGTTCCCGGGCAGCTGCCGGCAAAGTTTTTATTCCTCAATGTAAGCGAAAAAGGACCAGACCCAAGCCAGAACCAAGGAAATGAGCCGAATTCAACGAATCCGATGTTTTTGGGAGCTTATCCATCGTTTGGGACCTACAACATCACATTGCGCAGTGCTCCGAGGTGTTATCAATATAAAGGTGACAATTAGTGCAAATCAAGCGTGTGATAGAATAAGGGCGTAAATAACATGATCGGTTTCTCTTTATCGATCCTCTCTTCGGCTAATAAAGGTTATAAGATGCAAGTTTGTTGGCATTTTTTCACCTCAAGATGCAAGTTTACATCGTTGCTTAGCGTC…
>TCONS_00009927;supercont1.150[.]:917581-917814
GTTTTGGTACAGTTGACACTAGTAAATCCTGGAAGCATGCCATATGGATTCTAACCAGCAATAGCCAGACGAAGATTTTATGATTTCATGGCCTTCTCTGCGGATTATGCACTTCATGCACCGATAGATAAATTTCCACTATATCTACACAAGATTAATTGTTTTGCTACAGCCCGGTAGCTCAACGATTTTTTTTTGAAGCCGAGAGAGTGAAGAGAGTAAGGTTCAGTTATA
>TCONS_00009928;supercont1.150[.]:1020428-1020795
TTCAAACGAAACCTTATACAATTTATTTAATTATGTATACGTTAATCCGAACAGTTTACGACATGATATGAAGTATTTTTTTTGTGATTTCTTATTAAACATGTCGGCTTGCATAATATAAATGATGAAACTAGCACCACTTAGTCATAAGCTGAACTGAGGACTTGTATTGCTTGCATTCGTTGGTCACACAATAGCTTCTCGATGAAACAAATACCGTTCAATGGAATTTATCGAAGTTCATCTCATTTTGTGGACTTTCCATTCTTTTTGACGATTGTGATTGCCTTTTATCAGCTAAACTTATTCCATTCGTCTCAATTTCCTTTTTCACGTCTAATAAAAACAAAACAATCCGTTTGACACTG
>TCONS_00009930;supercont1.150[.]:1096677-1096902
TGCAATGATACCAACGAATTGACTACTTTGAAGGTTCGTATTACTGAACAGAAATCAAGATTGTACATATATCAACGTCTAGAACAGAATTCAATTGGCATCGTGCCTGCCTACAATACTGAGCTTTAGAGACAAAAGGCTGGATTGTTGAAAAGTAGCCAAGACAACAGGTCGAATGGTCAAACGAATAAAAGTGTGTATTGACAAAAACATTCATTTGATACTG
>TCONS_00009935;supercont1.150[.]:2183106-2183536
CAGCAATTATGCACCGCAGCACTGCCGTTCTTTCGTTGGAGGTGTGGCCGCGTTGGTTGGTCGGGGAACGAGAAGTTCGCGCGGGTTTACAATAAGGAAACGTCGACGTTCGACAGTTGTGGAAGGGTTAACCGTCTGCGTATGTATACACAGGTGATCGCTACACACTCTAAGAACACGAGGATCGAGGTGCAGACAAAAACCGACACGGATAATGAGTCCCCGGGGGAGACACACACGCAAAACGCGGAACGATAGCGATAACGTCGACGACGACAACGGGATGTCTTTACGGAGCAGTGTACTAAAATCAACTGACTACCCGTGCTCGCGTGGATCGATTCTCGCGGCTCGCAGCGCAGTTCGTGCTCAGTCGGAATCGTCGTTCGAGCGAGTTGT…
>TCONS_00009939;supercont1.1501[+]:49657-49710,49778-49955
TAAAATATGGTGGCAGCAGCGTGGTGTTCAAATTTTGCCTCGTGGATTTCACAGTGTACCAAAAACCGCAAATCGTGCATCCAAAGGCCATCAATTCGAATTCTGGAGTCACATCAGCAGCCGCTTCATGCAGATGCCAATGCGTGCGACTGGCCTCATGAGATGAGATCAATATTTTTTGGATTAATGTGAATTAGTGAGGTTGTAATTAACAATAAAATATGATGTGTAT
>TCONS_00009941;supercont1.1501[.]:48786-49030
TTTCAGATTACATTTATTGCGGAATCAAAACTCTTCAACATGTGCAAATGTGGTTGAAGGTGATTTTTAAATCGCTCCACTGGGATCAGATTTTTCCGATCAACAACAGCATCATGTTCAATACAGCGGCTCGTAGCAGTAGCAGAAGCAGTGTTCGTGCATGTTGGTTTATGTGCAGAATAATAACACCTCATCTTATATTTGACTGTCCTTTTGACCCCACTATTCATAATTTTCAATAAAAT
>TCONS_00009979;supercont1.151[+]:1915424-1916882
CTCGTTTTCCAAGATGTAAGGTGACTTACGTTAACGCGGCAAGTGTGCCCTACCGGCCGCAGTTAATGAATTGTAACGATCTGGAGCACTCCGGCGTGGATCCGTCAAATCCACACAAAAAAAAATCGTCATCGACCACAGCCGCCGCGATGTAGACCGGATCGTTCCGGTTTCCGCCCTTCTGATGGAATGACGTCCGAGTGATATCTGAGCACCGTTCTGCGAGAAACGAAAATTGTGAACCCCTGCGGATATGGAAATCATGTGCGATGCGAGAGCTGATTCAGGAGAGTCGGAAATGGATAAAATCAGTCAGCGTCTACGAGATCTATTTGTTCGAGTGAATCAACTAGTGGATCAGATGAAGTAGCAGAATCCCGTTTCCAGACCCTTGGAACT…
>TCONS_00010078;supercont1.151[-]:1460730-1460638,1460579-1460427
AAAATTCCAAACAGGAAGCTAGCGCCTGCCAAAATCCACAAAGCTCCCAGTAGCCATGCCCAGGTTCCAATCCAGTATACCCAAGTGTCTGAAGACAGCTGCGAAAAATATACGTGCATATCTTCTTTCACGTTCAGATATATGGTTAAAATTGATACGACGAAGGCTCCAAAGCCAATGGCGAAGCCGTGATACAAAATATAACGTCGCAGATACAAATCCATCGCACTGGAGGCTTAGTACAAA
>TCONS_00010092;supercont1.151[.]:1378976-1379272
TTTTTCTCCCAGCCTCTAGTTGACTTACTTCACTGAAATGCGATTACGTTTGAAGACCTCCTTCCAATGGTGCAATGTATGCTTCCTCGACTTGTTTTCCAGTATACAAGCACGGAAAGTGTAGTAGTTGGTTGGTTGGTTCAAGTTTACGTTCTTGCTGCTGATGAACTTGCAAATTTGATACTGAACCGAACGAAACAAGATCTACACGGTCGGATTGAGTCATCGTCAACTAACTTCGCAGTTTGCCGCAAGAACGATACCTGCTCTCTATAGGATTGAAAAGATGCATTCGGC
>TCONS_00010121;supercont1.1517[-]:31367-31198,31134-31058
GTCAGTCAGCTCAGGGCTGTTTTCATTTTATTTTTGCAAATTCCAGGCCGACAATTTTTTTTTTAATTTTAACTGTATTCAACGTATTAAAGATACGGCGACATTTCAGGTCGAGCAAGTAATAGTAACAATTATAATGGATAATAATAAGAGGCGAGCAAGCACCAAAGTTCCTGATCGAGTTTGCCAGTATGGGTTCGGATCGTTACCGCAAGAATCCTATACACTTCAAGGAGTTTTCCCATCC
>TCONS_00010124;supercont1.1517[.]:47198-47723
CTGATCAGCTGACTGCCAAACATGACAGTTGTATTTTGTTTGTTATTATTTATCATCGTTTAAAAATGGCTGCAGCTCCACTCTTCCATTTATCTGGATAATCTTCTAGTTCTGGATCCGCAAGTCCTATCAGGCCACATCCTCGTATTCTGCTACAGTCACCGAAACCTCAACGGTCGTCATGGAAATAACCTTCACTTCGACAGATTCCAACATCTACCGATTCCACCATCGGAACCGTAACGTTGATTAAGCGTATTGATCGGTTGTCTATCATGGAGCGTCCCGAATAATTGCCGTTGATCATCGTAGTGCGTTCTGTTTATTCGGTTGAAATGTTTGTCTCACATCATATCACTTCCCATTTTTTATGCCACTCAGCATTGGCTGCCATCATTC…
>TCONS_00010277;supercont1.152[.]:564649-565414
TTCGGAACAACGACTCAGCAGGCAACCAGCAAGTCAGCTAAAGCCATAGTCAGCGAGCCGATAGAGACACACCGAGAGACAGACAAAACGTAGAACCTCTGTAGACATCTTGGCACTGCATTCGGGCTATGTGTGTCTTCGATCGTCGTCTTCGTCTCAAAACCCCCCGAGAAAACGGTGTGTGGGAAGGAAACCTTAGAGCGGTCCGTATAGAAATGTAAAACCACGCCAGCAGTAAAAAATAGAAGCTTACCCCACGCTTTACTTGTGGAGGAAGACAGAAACCGAAAGAAAACAACAACAGCTCGCCACAAATACTGGCACATCGAGTTTGATTTACTTCGACTACGACGACAAAGTCAACGGTGGCGAGGGTTATTCCCTGAATCTCTCCTCGTA…
>TCONS_00010289;supercont1.1525[-]:25762-25354,14044-13089
GCATACCCAACGGGCCCACATTTTCTGCCAACTCCCAGCAAATCCAATGTCGTGGAGGCATCCGATGTGCTGCGGCAAATTCTGAATAAAAAAGTGCCACAGACGGGCTACAGCTATAACAGCTACCAGCAAGCGACGGGACCTGGAAAGTACGAGAAGAAGGTCGTCTCCCAGCATGACATCCCAGTCGAATCCTATCCCCCACCATTCAAGCCACTAAACACCAACAAATACCTGCCACCGCTGTATGGCCTCCCCCATGGTCCAATTGAATCCGTTACCCATTCCCAGTCCATAACGACCTCTTTTGGCGCTGCGTACAACTCACCACAAGTGGAAGAAGTTGAGCAACAACCCCAGTATCCACCTTCCTACGATATCTACCATTCCATGAGTGTC…
>TCONS_00010298;supercont1.1527[.]:48717-49137
TCAATTATTCAATCGCATTTTGCTCCCATGGATTCTTGTTCAATGAGAAAATTCTTAAACACAATTGTTACATCAATATAGCAACGTTGTTTTATTTAGATAACCAAAGCAAATTCCTAAGATGCATACAGTTTATGAAACAGACATGTTTTATGACACTTACACTTGGTTAGCTGATAAATTGATTCAAGTTTCGCTTATAATCGTGGGTCACACAAGAGCTTCTAAGGAATGCAATTGAACAGCAACGCGGTCTTCACATTGAGGGTTTTAATCCAACACGTGTTCCAGGGACACGGCAACTCCACTTACTTCGCCAATTTCACTCATTTTACTTCGAATTACGAAAAACAAAAACAAACCAATCGCATTGACACTTTGAGTACCAATAGACCAATC…
>TCONS_00010301;supercont1.1529[+]:5706-5827,5893-6966
TATGATGAATGGTAAACTATTCGCTCCAATGTCTAGTATATAAATAAGGGTCACAATTTTACGATGATGTACTTGTGATTTGTCCCTTCATAGCAGAGTACGGAATCGTCAAGATGATCAAGTTCGTTATACTGGCTAGCTTTGCCGTCGCGTTAGCGGTAGCTTTTCCAACAGCTGAAGAAGCCGACCTTACGGGAGCATCGAGTGACTTGGTTGTTTCTGAAGCGAACCTGGTAGCTGGTGGACACCAAGCAGACGAAGAGAACTTAGAAACTGCCGAGACTTTTGGCTACCATTATTATGTGTCATATCCACATCATCGTTGGTATTACAATTACCATTACTACCATTACCCATTGTTTTGGTAGAAATTAATGTTAATTGTTATGTTCAAAAAAT…
>TCONS_00010303;supercont1.1529[+]:33647-33703,33763-33964
CGAAGATTTAGTTAGACATCGAGCTTTGTAAACGCTTAACATCCCACGATGATTAAGGTGTTCTTCGTGTTTCTCTCCTTGGCGGTTTTATCAGCTATTTCAGTTGATGCTGCTCCAAAGGACGCATTTATCGATGCAGCTGCTATCGAGAGTACGACTAAATTTAACCCAAATGGCAATCAAAATATCGATGGAGCTGCAAATTTAGAGGAACCAATAACATCTGTAAACAAGGAGAATGACATGGAAAAGGCTGAAA
>TCONS_00010339;supercont1.153[.]:1030760-1031043
CTGAACTTTAAATCATACTGACTAGTACTTTGACATCGAGAGTTGGTTTTGTGATGATGGTAAATCGAAATCTTATTCCAGTTCTATGTATCTCACAATATATTACATCGAGATCCAATATTTGATTCTAACCACTACTGTAAATATATCTAACCACGCTGGTAAATATATAGATATAGTTGTCCTCTGCTGTTTCCTACCTTTTTGGAGCGAACTTGTCGCCCCTGTCAAATCTTCTTTGTGCTTATCGTGGTTGGCTGTCAAGTTTGGTTTATTTTCTACAT
>TCONS_00010340;supercont1.153[.]:1952755-1953159
AACACATTAAGAGCCCCTTTTATTACAAATTACTATTTACAATAGTGTTCTGCACAAAAATAATTTTCTCTCTTTCACCTCTTCTTGAAATAAGTAACTGGCCTTGTGCCAGTAAACGTCAAAATCCCAAACAAAATCGAAACAGTACAAAGCCAAAAATTGAACTGAGTCGAGCATTAGGCCTCCTACCCGACGTTTTAAACGTAAATTACTGTTGAGGACCTTGGGCTACTCTGAAACGATGCAGGGTGTAAAGTCCGGTAAACCTTCCTCTCGAAACCAGTGCTGTCCATGGTCAGCATCCCTTTTATTTTTCTGCATTCATCCGCTTCCGTCACCTCTCACACACAGCACGAACGGTAGAATGAACATCGAGAAACACTAAAAACTTTCAATTGA…
>TCONS_00010343;supercont1.153[.]:2016280-2016693
AGACCGCATCCAACACTTTCCGCGTGCCGATCAATTATTTAACTTTAACCCTCGTGGTACTCATCCCTATTGTCGTGTCGTACGGTTTCCAGTGTGGGTCTGTAGGCCAAAACCACCTCCCTCCCCCCTCCCTGGACGCGAATTTCAGTGCACAACGTTTTCAAAGTAATTACCACGGTTCTTTTGTCTTGGCGCTTGCTGCGATCGAACACAAGTGGTATTTAAGCCGAGGGGCTCACCAATAGTGAAGTGTGTCTTCTGTGTAGAAGAAAGTGCATAAAGTGGACACAAAAACACGCGGTGACGAAAGATTGGATTGCAACGAAAGTGTCACGGCGACGCTCCGAAGCGATTAGGAGGGTATCGGGTGTCGGACGATCACCACAGCAAATAAAAATG…
>TCONS_00010346;supercont1.153[.]:2082313-2082554
GTATTGCCAAGCAGTAGGCTCTGGAGTAGGCCATGCAAAAATCGCGCACAAAAAGTCTGAGTATTGCGACCATTAATTGTTGTCGAAAGCTGAATACAGCTTGCTCCGATTACCATTGGTTCTCACTCTTCTACGTATTCGAACGCTCTGTGAACAGAATCTCAATAAATCTGGATGATTTTGGACATTTTGTCTGAAAAAGCCTGAATGCTGTATGTCGGAGAACCTTACAAATTCATAAC
>TCONS_00010483;supercont1.154[.]:1383495-1386526
TATGTTTCTTTTATTAACAATTTATTATTTATTTAATCAATCTTAGATTTCTTACTTCAATTGTATTACGTTAGTAATTACTCTGTGGCTGTGTTAAATTATAGTAGTAAACCTGCTTAGACTTATCGAAGCCCCTCTTGGCACAGTTAACAAATAATTTTCTTCTATTTAGTTATTAATTATTGACACTGCTTTCACTTGGAATATCTTCTCTTCTCGAATGCTTATTTTTTTATTCTCATTATTTTTCATACATGTACCTTCTGGCGATGAACCGTGTCCAAAAAGTGAACTGTTTCCAAACCGTACACAACAATATTTAATTCGCATTGTTTGTTGTTATCAATCGGAAATATTTCTGTCTCCTATTTTTTTGCTTTCGACAGTCAATTACGAACA…
>TCONS_00010485;supercont1.154[.]:1858032-1858284
CGGGACGGCTGCAGGTCGCTGGCTGGAGAGGCTCGACTGTGATGGGAGGATCAGGGACTTCCTTAGTGCCGACGGTGATTTTGCGTCCCGGTGATGAAGTATCTCCATTAGAGGAAAGCAGTTGAACGGAACGGTGGAGCGAATGTTGCGTGGAAGAAGTAACTCCATTCCATGGAAAAGAGCGTTCAGGTTGGCTGGAAACCGAAATATCACATCCCACTTCATAACAAATAGGATAACATGTAGGGGCAAT
>TCONS_00010489;supercont1.154[.]:2067222-2067684
GTTTAAAAATGGCTGCAGCTCCACTCTTCCATTTATCTGGATAAGCTTCTAGTTCTGGATCCGCAAGTCCTATCAGGCCACATCCTCGTATTCTGCTACAGTCACCGAAACCTCAACGGTCATCATGGAAATAACCTCCACTTCGACAGATTCCAACATCTACCGATTCCACCATCGGAACCGTAACGTTGATTAAGCGTATTGATCGGTTGTCTATCATGGAGCGTCTCGAACAATTGCCGTTGATCATCGTAGTGCGTTCTGTTTATTCGGTTGAAATGTTTGTCTCGCATCATATCACTTCCCATTTTTTCTGCCACTCAGCATTGGCTGCCATCATTCCTGCGCTGAGATAGTCCCGGATCAAGTGTTTGTTCCCCTTCCGGTCTCAAGGTTGTC…
>TCONS_00010490;supercont1.1541[.]:25769-25986
GAATTACGTTTAATCTACTATAACTTCTCAAGCACCTAGAACAGTCGCCGTAACCGAACTTCGGGGGAAAAACCCTCCAACCGCGAGAGCTGAAACGTTGTATCGAGTAACGCTGGCCACAACCTGGTAAACACTGCGAACCGCTTTCCCACAACAACAGCAGATCACCCCGAAGATCTTGAACGAAAACTTCAATCGCGACTGGTGCGATCCGATCG
>TCONS_00010537;supercont1.155[+]:1346501-1347084
ACACAGCGGTGTAAGTGCGATCTGCAGCGGCTGCTTAGCTCAATGCTAACCGGCACTATCCACAGGATGAACTCTGTCTGACCAATGGCCATGCTGTGGAGCTGCAATGGAAGGCGTGAGCAAAACCGGTGGTGATCTCGGGAGTTTCGGTAATGCGATGGTACATAAGTGCTCGCGTACTTTAGCCACGACGCAAATCTGAGTTAGGCCTTTGAAAGGTGAATGAGCTTTATTCGCCCCTTTTATAAGATTATGCCAGATCTAAGCAATCGTGACGACAAACATCTTCTGTATCATCAATCGAAACAAAGACGAATTAAAGACAAAGTAGTCGGTCTCAGAATTGATTACACTTCTAATACAGTCAACCCTCCCTAAATCGATATTTCGTATCTCGAT…
>TCONS_00010626;supercont1.155[.]:117151-118067
TGATCGCGCACGGATGGACCCATTGGTTACGTTGTGATTTAATTAGTAATGAAACAAGAGCGATCGATTTGCCGTCCTGCCATGGCGGTGGCGCTATAACTACTATTTTATTTATCTAAAGTGCAATACAGTTGATGAGCATACAGGCGATGGTGTATTGGTGTATATGTAGATGGTTTGACCGAACATACCGGCCCGCCAAAACCAACGGTTTTAATAAATAAAAAAACGAGAATTGCGGGCACAAAACTGCAAACATATCACTGTGTTGAGTTAATGTTTAGCGTTGACAAGCAAACTGTTGAATCGATAGATAGGTATAGAACACCGTAGAAGTTTGAGATGAAGCAATCACTGCGGGAAGAGATCCATTGTTGTCCAGCCCAGATGTTTTGTTTC…
>TCONS_00010627;supercont1.155[.]:128084-128611
TACCTTTTGCTACGGCTACAGTTGGCGCGCGCGTTGAAACTCCTTCTGCACTTCTACGCTTCGTTCGACACTTGTTTCAACAGAACAAAACCTCCGGGCCCGGGAGGAGAAATATTTTAATTTCCGGCCACAGTTTTTCACAATTTCCCACTATCACTTATCTCACCGTCACCGTGTCTCAACTTGAATTCCGATGCGTTTTCACAATCACATTACAGCCACATTCCCACGCGAATCCAAACGAAACGAAAAAAAAAGTCGGAAACCGCTTTTCTAATGTTTGCACTACGGGAGGGTGGAAATCTTTTCTTAGATTTCCACTGGATTGGTCAAGCCACTTGATTGCCGCGTTCGACTCGAACCCTCTCGATATAACCACTCTATGCCTGATCCTTGATT…
>TCONS_00010628;supercont1.155[.]:278423-278638
GATCAAGCCAAGTTCAAACGCACCATGTAGCAGGGCAAGAAACGGTGAAACAGTGTGCTATTTGATGGAGAATATCTGGAAGAGTTTCTATTTATGTGATACCAAGTTATAGCTGTGATCGAGCATCTATTTGAATGCGGTGATAAAACTATTAGTGATCAGTCTATTTGTGGCGAATCGGATCGCGTTTTTTCATCGAAAATGGATCGCTTCCGG
>TCONS_00010631;supercont1.155[.]:1181319-1181910
AATGATGCGAACTTCACACAACAGGAATGGACCCGAATCGTTGGCTATTACTACGGGTGCTCTGGATCGATAGCGTCCCAGTTACAGTGCACCTTTCGAGCAAACCATCCGACCAACGGAACAAACTGAGCAAACATTCTGTCTACACTATCAACCAGGAAACCGTCGGATATTGGACACCAAGATGAAAATCTCGGCCATTTTCATCACTCTGCTGGCCTCTCTGATGGCACTGGTCCTGGGTCCACAGCAAACGGAAGCCGGCGTTGGCTATTACTACAAGCCATATGGTTATTACAGACCGTTCGTCAAAAAAATATACTACTACCCCGGTTATCACTACGGACCTAGATACTATCGGCGAGGATATTACTGGTAAACGTCGACAGTCGCCATAAT…
>TCONS_00010632;supercont1.155[.]:1653754-1653987
CCTGATTCTGCGTATTGTTTTGTGCATGTTGTGCAACATTGTAGGAATTTAAAGATGTGTGAGGATTTTTCATTTTGGTTTCTAAACAGTTTATAGGTTTACTGCTCCTACTCGGAGATGATCATCTTTTCGGCGCTTGCTTTTCTGTTGCGGAATGGAGTCTTCAAAGTGTGGCCGTAGACTGTTCAACGTTTTGAAACGGAAGTATCTGCCGTCTTGGTTGCTCTGGTTTTA
>TCONS_00010635;supercont1.155[.]:1890216-1892592
GTAACTATAAGTACCAAAAAACACCTATATGGTCATTACGTATACGGACAGTTTCGACGGACTCGCCTAGGGAAAATCTACGGATGGAATCTACGCTGAGGGTACCGAAACTGAGCCTAAACAATATCTAAACAACACATCAAGCTATGAACAACTTTGAAAAGTGACTAAAAAAATCAATAATCGATTGCAAAAACACCTAAAAGGGCAAAAACTAATTGAGGAGGACTCAAATACCGAGAAAGATACGACCAAACGAGACGCTCAATCACTGAGCTTGTAAATACCTGTAAATATTAGTTGTTAGTTTCCTAATGCCCTATCCCTTAATCACTAGAATTAGTACTTAAACTAGATTAGTAGATAAACATTAATTACTCACGGTTCAATTCGTAATTG…
>TCONS_00010641;supercont1.1553[+]:28096-28340,28412-28470
TTACATCCCGACGCGAATTTACCTACGGTGCATGCGAGTCGTCGATTTATTCCGCGGGTTATTACGAAGTTTTCACGAGTTTTTCCGGCTGTTTCACTAGAATTTCGTCCGGCGAAAGAAAAATCTCGGGCGCGCAATATCAGCGATGGAAGAGGAGCCTATACCGGTTGTGATGCCACTCGATGTTTCTGGGATCAGCTGATGGAGAGATGATTCTTTTGGAGGAGGGAATTATGTTTTGCCAGGACTCGACGATCCTGCTGCGATCAATTTTATGAATGGACGTCCGGACGATTTCTACTCA
>TCONS_00010736;supercont1.156[.]:696023-696228
CTCCGGAAGCTTGAAATGGTCCTCTCCATAAGCTTGAAAGGCTTCTTTTCCGAATTTGGAATGTCTGCTCTCGTGAAGCCTGAAACGCTTCTTTCCAAAAGCTTGGAAGTCTCTGCAATAGCTTGAAAATCTTATCTCCAGAACTTTGAAAGACTTCATTTCAGAAGCTTGAAAACCTTAGCTTTATTAGCTGTAAAGGCATTTCT
>TCONS_00010783;supercont1.157[-]:854289-854229,854171-853970
GTAATCGACTTCTTTAGGTTAGGAGAAACGTATCTCGGAGTTAAAGCCGTGAAACTTAAATTCTTGAAGCTGCTGGAAATCTAAGCTGCTATCGAGAGGTTTCCATTGCTCCCGAGAAAAACGTCCCTAACAATCAATCAAACACAACTCAATATGATAGAGTACACAATTGTACGTAAACATGAATACTGAATACTATGTTTTGAAAATTCAAATAAAATATACAACTGTAGCAAACCAGTTGAGCAGCATTTTTTTCCATA
>TCONS_00010790;supercont1.157[-]:1056433-1056355,1054780-1054553
GCTACACTGTAGCTGTGTCGTCGGTGACGAAAATTGATGGCGCCTCGTGTCGGTTCCGCAGCGCTGAGTAGCTTAGCTGCCGCCAGTCAGCGAGAGCGAATACCATGTTGCGCAATCATTCGACGTTAGCTCCACCCATCTGGCATGCAACGACACGACGGGACGACAATCGGACGGAAGAAGAAGATGAAGCAATAACGACCGGCAGAGTATAAAACCAGCGCAGGTAGCGTTGCGCATATCAGTCTTTTTTTTATATTTCGAAGTGTAAACATCGGGAGGAATAAAATGTGTAGTTAAGTGAAGT
>TCONS_00010829;supercont1.157[.]:1147993-1148230
TCTCAGTCTATGCTTTGCTATGCATAGTACCGTTTTTAGACGTTTTCGCCTAGAAAAAAAATTTGAACTCCAAAAAAAAAAAAGAAAAGTTTCTAAAAAGCTACACCATGCACTGCACATACTACAATAAATATTATGTGAAAATTTAAAAAATATCGCTGTATACTGCATTAGAATTGATGATTGCCTCCAGGACAGGAATGTACACCCCGAAATCCAATATCTTTAACTAATTTCC
>TCONS_00010837;supercont1.157[.]:1456246-1462350
GGCGGGAATCGAACCCACACTCCTTAGCACAATACGCCTAAACGACTGACGCCGCTAACCGCACGGCTACGAAGCCCACAATTTTTAGGACATCATTGTAATCCCTTAGATTTCTTATTCCCCTGAATGGGTTGAAAAATACACCGCCGCGAGAAAAACAGTAAATGGTATCAAAGTTGGTGTTGATCCAGGAGGAGGCTGCTCTTGTCAGCTCTTCGAGAATCTCATCGTGATCCGTCCTTGGCTCAAGAGCTCCGAGATCCTCCAGAGTTGCACCGGGAATCTTTTTGGATTTCCTTCGTAGTTGATTTTGAAATAATCCCGTAGTTCTTTCCGGAATTTCTCCCGAGTTCCACCAGGATTTTTTTTTCGGATTTCCTTCAGCAATTACTTCGGAGT…
>TCONS_00010838;supercont1.157[.]:1774550-1775087
CGGCGCCAAAGACAATTGCGAAACTAATGTACACCACAATGCAACCCTGATATTGTCTCTATCGCCGTTGGTGCTTGGCCTAGTTGGCTTTTGATCATTGACGATATTTATCAGCCGAACTTTTTCAACTTTTTATCCATTTGCACGCGAAATATCCATTTTCATCCTTGTCGTCACTTTTATGTTTTGGGTAAGGCAACTTAATGATACCGACAGAGTCGAACTCAAAAGGGATTACGTGATTTTAGAGATGGGAAAGAGAAACTACCAGCTTGTTTCATGTATCAGAGTAGACAGACTTCTACTTTATTTAAAAGTCTGCTAGAGCCCATCGGCTCGAGGTTCATCAAAGCACTCATATGATTTGACACTCACATATGGATAGTGTATAGAATAATA…
>TCONS_00010854;supercont1.1577[.]:46258-46469
GCCACTGTGCACCTTCTTTTGTCCGCGTATGTCGAGGATTGACTGTGCCTTTCACGATTGCTGTGTATGAAATTTCCAGGTACTAATCGCACGACCAACGGACTTAACACTTTCGACTACTGACTCTCTAATTACTTTATCTTTATCTAAGCTTCTATAATCAAACCGGTAAATTTCAATCGTTCTTCTAATAAACTCCAACTGATTTCTCC
>TCONS_00010897;supercont1.158[+]:1620856-1626755
TACAGCACCTTTACCCAGCATTAAGCCGTATAAAGAGGGCCTAGAGAATGTTTACATTTGCACTAAATGTTAGTTGGGAGCTTAAAAGGCTCATAAAAATAATTTTTTTTCCTAAAATATGAATAGCAGCTGCCGGAGCTAATTTTTGGTGTACACCTAGTAACTATTGAAAAAATCTTGGCTAGATTTTTGTGGATTAAAAAAACCTAAAATCTAAAGTATCTGAGAAAATATTCAAATGTTTTCGAAAATCTTATGAGATGATTCATATGAATTGAAATAAGAGGTGAACCCGCGAAAGGCTGAAAGCCTCTATGATAAAGAAATCATAATCTTCCTATGAAATCTTCAACATACTCCTGTTAATTCCATTTTTGAGTTGCTACTTGTTTTTTGTAT…
>TCONS_00010904;supercont1.158[-]:647524-647202,647127-646696
AAAAATGTGTAAGTTAATTCAGTCACATAGCATTTTTTTAGCGTGTTTGTATCCGCACACCGACTGTCAACAAAAGTTGAAGAAAAAAAAAACAGAAATTTGGAAGTTCGCGAAAACTGTACAGCAGCGCCTTGTTGCTTGTTTTTTCTTGTGCAAATTCTATTTCCCGATGTGCAAAAACCAGTGAAACTCGCCACCGTTGCTGCCTTAAATAGCAAGATTTATTGGATTACCTGCGAATGGGACTGCAAATTGGAATAATTTAACCGGATCCGGAGCAACCGAACCCACCTTCGCTAACGGCTTTACGTGCAACAAAATAGGCTGTACTGGTCATACCTTCCGGAATCGTAGCAGTATCTGAAGTGTGAAGTCGTGAAGCTGCTGGGTTTAACCCAT…
>TCONS_00010923;supercont1.158[.]:652231-652534
GGGGAGTCGGTGAAGTGCGAGTGCTAGAAAGTGGAATGTTTCTGATCGGAACCGTGGCGTAGTGATCGATTTCAGTTTGGCTTGTACATGTGTTATTTTTTTTCTTCTCTTATTCCTCTTCTGTGTGGCGGAGGCAGTGGCAATCGCCTTTGGCGGTGGCAATTTCGGGTTTTGTGCGGCTTTTGAAGCCGGAAAGTGAAAACAGGATTTTGTACTGGTGGACGTCCCCGAGGAACGTCGGTTGTCTCACTCCGAAATCGAAATTTGTGCAATCGATCGATCTACGACTACATAATAAATTCCC
>TCONS_00010927;supercont1.158[.]:1849697-1850157
TTTCAGAAAATAAACAAAGTATATATTTCAAATAAAATGATTTAATCTGTGAGCATCTCGTATATGAGTGCCATTCCTATACATTAACTAATTATTAATTGCACAAATAGAAGAACAGAAAGCACATTTCTGTCACCATAAAGCACAACAGGACGCCATTCTTGCTCGAAGATAAGTGGACTCAAGTAATATGGGAAATGAACGGAGCCAGTTCCATCACTTTCAGTTTGATTCACAGGGCTCTGCAAGTTTTGTCTTTTGTATGGCATTACCGCCATCACTATTCAACTTCGACCTGAAATAAAAAAAAATGGATAAATGCAAAACTAACATGTTAAAAAGTGTTATTTAGGTGGCTCTTGCTGAAGCTAAATTCAAAATTTTCCATGTTTGACAGGA…
>TCONS_00010928;supercont1.1580[.]:9-226
CCCGAGCGACATATTGTATTTGAACTACTTTTTAAGTTTACTCTTACTTATTTATTGTTAAGTTAATTTTTGTAAAACCTTTTTTTTTAATTTTTTAAACATCGAATGTGAAAAATGTTTCGTTTTTTTTTAAAGTACAAAAACAAAAGGAATTTCGGCAAATAAAGAAAAAATGTTTTAAATGAAAGACCTTATCTTTTTCTTTCGTTTTATTATTT
>TCONS_00011008;supercont1.1597[.]:73039-73435
CTCATTTCCACATAGCGATAGGCAAGGCCTTTCAATCTTCGAAAATATTCATCTGCACACAGGGTCTTCTTCAATCCCCGAAAAGGCACTAATCACTAATCACACTGAGAAATCCTTCGGGGAGTTCCTCTTGCCGTATTAATCCTTCAAGCGGAACATCCTTGATCCTCCGCTTCAGGATTCTTCCGGTAAACACACCAAAGGTCGAAACCGCGGACGAAACCCAAAATCGAGAGCTATCGTCTTCGTCGTCGAATCCGATCCGTATCCCGGTGCTAGAAAAAAAGGTGGCACTGGCGGGCAGGCTGAAGGCGGACGAGATGCGTTCAATACGGAGTACGGCGAAAGACTGGCCATAGAGAAACCGACAAAACATAATATTTCCACACGCTACCCA
>TCONS_00011056;supercont1.16[-]:223973-223845,223502-223032
CAGGTTATCCTGTATCGAAAAAAGTTTCAGCTGCATACAGTTCTAGCTAGATTTATCACCTATCACAACACGAAAGCAAACACGACATCAATTCCGAAACCGAAGGTGCCTTCTCTCATCGATAGAATCGTCCAACTTTACGACGCAACGACATCGTGGGCGTATCGAAAAAGCGAAGAAAAGTGATTTTTAATTAAGCTCATTGTCGACGGTGTGCCTTGGGAGCACTTTTTGTTTTACCTTGCTCGGGGTGTGATAATATGCGGAGAAAAGGCGTGTTGGGCGAAAGAAAAGTGCATCAACGACAAGATAATAATGCAGATTTATACATGGCGTGCAATTCTTAATCTTTGAGTCGGTAAAGTGTGAAAAGTTGAGCGAGAGGAGCGTTGGCAGAGC…
>TCONS_00011058;supercont1.16[-]:310391-309686
AGTACATCGTGAGCTTTTGACAAGTGAACAACACCAGCACCAAAACATATTGGGTCGCGAAGTAAGCGCGCGCGTGTTTATTGTGGTCTGTCCGCGAGGAGTTACTCTGTAAAGCAGTTTCCGGAAGGACGCCCCTCTGGAGTGCGACGTGTAGTGAGCCTACGCGAACACGAGCGCACGCGAAAGGGAAATTTTCTCGGAGTTCTCGACAAGGACAAATGCTGTGTCTCCTTATTGTTGGTTACCGAAACAGACCTTGGGAGCCACGGAGGGCCTGTATTGACCCATTGAGTACACACGCGATTGTAGCTCGTTGAAGTTTTCGTTGGATTTTCAGTGTCAGTGCTCGCGATTTATTGCCCGAGTTCGATTTACTGTGCCAATCAGCATAAAAAGTGC…
>TCONS_00011059;supercont1.16[-]:355044-354984,354852-354574
GTGCAACTTTATTGGATGAACCACTAACCAGTCCCAATGTTCGTGCGAGTATTATTGGTTGTGAGCTGATAGCGGTACTGAATGTATCATTCCTGGAGTGAATTTTGTGTAATTAAAAATCGGTGTGATTTGTAAGGTGCCGAAAAGATTCGGATAGTGAGTTCTGTGTTTTGTGTGATCTGTGACAGTATTTTTGGGTGGAGAAAATTTTTAGGTGCTTCATTCAACATCACTGAAATATTGTGGTTCAAATCAGATCTACTTTCCTGGACGACGCAAAGACCAGATTAGTAACGAAGATCTATCTCCAGTATACTTTGTCTGCATTATATAAAGGTAA
>TCONS_00011137;supercont1.16[-]:3815681-3815470,3815175-3814930
CGCGCGAGCGAGTCGGTTTTCTGTTTACATCGTGGTCGTCGTCAGTCCAGAGTAAATTTCGAACCGCATGTTGCATAATTTTCGATCGGAAAAACGCCGAAAAGTAAAAGATTGTCCTGTTTTAAGTTTGCGGAAATAGTTGTGTCCAGTTGCTTTCCGCTGTGAATTGTGGCTCCGGCACGGCTGGTCGAAAAATTTCGCATTCTCATGAGGGAAATAAGACTAGTGTACCGTTGTTCGAAAAGGATTCCTAGTTCTTCGGAGTTTATTATCCGAAAAGTGAATGAGTGGCTGGAAGGAGTGACATATCGGAGTGCAAATTGTGTGACCAGAACGTGAAGAATTTTTGTTGAAGGCAGAAACGATGGCTTTGGGAGCGGACAAATCCGGAAAGGATAC…
>TCONS_00011153;supercont1.16[.]:986278-986817
ATTGAGACAAAGCTTTAGGACCCTATTCGATTTATTTCTACTAGCAAACAATCGATCAAGGATTGAATCCTAGGATCCAATCCTCTCATACACGTGGCAGGATTCATTGCATGCCTGGATCTAAACAAAAGATGCGCGTGAAATTAATCTCGCTCCGATGGTTTTGAATCTCAGTAGCTCTTGTGGGATTTTTTGAAGACTGAGTGCGGTCTGTCATTGAGCCGAACTCGGCGAGATGTATATCGACACAACGGTTGCCTGGATCGGCACGTGAAGGCGAACAGCGACGAGATGTAAATAAGTTTCGATTTGCACATGTACGAAAGAGAGAAAGTGTACCAGTTATGGCTATAGTGGTTCCCTATTTGGCCATACGTGAATTCTCGAAAACTTTCACAT…
>TCONS_00011156;supercont1.16[.]:2258923-2259373
CGCACATCATATTCAATTTATTCAAGTCAGAAACAAAAAAATGTACAGGTTACACCAATCTACTTTCTTGGTTCACTATTGAGATTCTTCTCAGAGGATTTGAATTAATTAAAAAAAAATACAAATAAACTTTCAACTAAGTATTCCAAACTTACTGTAAGATACCATAATTATAACCTATCACAATCTTCACAGGACGATAGCTTTGCGACAGACAACAATCTACAAATTCATTACAAAACTACAAAACATTCCAATACATTATACTGTCTCGCTTATCACAATTATTACAATATCGAGCACATCTCAATTCGTACGAACTACGTTAAACAACTACTTTATCAAAAACACCACCTTCTGCTACAATTCTCAGTTCGATGGCTGCCACTCTAATAATTA…
>TCONS_00011158;supercont1.16[.]:3088379-3088735
TTCGTGGCCATGTGGTTAGCGGCGTCAGTCGTTTAGGCGTATTGTGCCACGAAGCGTGGGTTCGATTCCCACTCCAGTCGGTGGAAACTTTTCGTCAAACGAAAAATTCATCACTGGTCTACTGGGTGTTCCGTGCTGTCCCTTGCCTAATGTTCGTGATTGTTCAGTCTGTGCAGCCTCTGGCTGAAGACGGTGTAAATTGTCTTAAAAAAAAAAAAAAAAAAAAAAAATCGAAATGATTGCTTGTTACTGAGATAGTCAAATTTAAAATTTTCGGAGCCGTTTTTCCTGAGGGCCGCTAGTCATACTGCTGATATCTTATCCCTAAAACCTAAAATAGATGAATCAAAACGTCCT
>TCONS_00011159;supercont1.16[.]:3170689-3171020
CTAACAGTGGTGATTGTCCTTCAACTGACTGCACAGTTCTCCGGAGATTGCTTTGGATTATTCATACAACCATCGAACGGTGCAGATTTGTGCGGCGGCGGTAATTTCTTGAGATGAACTACAACAAATCGATCGGTCATTGGTAGCTGAGTATCATTAACTCTCTTATTAGATATCTGGCTTCCGTAGAGCTTCTGAACTACTTTTAAGCAGTAACGTGAATGGTTAGAGGAACACATAGGTCCTACTAATTAATTAACATGTGCAAATCGAAGATAGTCAAGTTCATTGGCTGACCGATTGGATATGAAATTCAATAAAATGATCTGGAA
>TCONS_00011160;supercont1.16[.]:3313523-3313741
TTTTCGAGAAGGGTAGATAAACTTAGAGGACGATTTAGTTGGAAAGTGATCAAGAATGACTAAATTTGCAGCTATAGAATTAGGGATGGAGTTTAGTTATATGACAAACTTAACTAATGATTTATTGAACAGTAATTGTGTTTAGCTTATCTAGTGACTATATTGAACATTGGTTGTGCACGGATTACAAAGGCTGCATTATTGTTTGGAGAAAAAAAT
>TCONS_00011161;supercont1.16[.]:3774670-3775271
CGGAAGTTCATTTGCCGAGGCGAACAATCTTGGAGCCGATTCGCGCTAGACAATGGAATAAACATCGCACAATGGAACCCCAACTACCTGGAGGGGTATAAAAGGAGCTCGCACCCTAGAGCAGCTCTCTTTTGGTGAACATCCTGGCCGACGAAGAACACTGGTGGAAGTTTACTAATCCAAAGTGTTCAAAAAGTGATAATCCTCAGTGAAACTCAAAAGTGCTGCGATCCGGACAGTAGTTGGGTGTGTAGCGATCAAATCACCCATCCGGTAGGTTATTCGAGTAGACTGGACCCCCTTATCGCCACGTTGGGGCCAGCTACAGTGAAAATCCGGTGTGCAAGTTTTGAACAAACTGTCCGTAAAGGCGTTATCCGGTCAAATACCACGTTCGCG…
>TCONS_00011163;supercont1.16[.]:3966855-3967268
TGACAACATTTCTCGACATGGTGCATTTCAAGTAGCGTGGTTGCATTATTCGTTGAAAGGCTAATTATATACATGATATCATTTTATCGTTATCTGTTTTAATTATTGTACTATTTTTTCAGCATATGCAACCGAAATCAAATTTGGAAAGTTAGGCCTTAATTCATGAGGAGCCCAATATTACAGCGTCCTGATTGAAGGAAGAAGTTAACGTCATGATCCAGTTAAAAATTAAGATTTTGTAGACACTTGGACGCATTCTCTACAGGTGTTCCTTATTATGATTATTCCGGAAAAATGTTCTCCTACTTTGCCGCAAGAAGTTGCATGCTAGTTAATCGTTAATTGTAATGTTTATTATTGTTCTTCATAATTAATCTACTAACAGTACAATTCATT…
>TCONS_00011164;supercont1.16[.]:3967329-3967655
AAATCTGGATTCATCGTTATCAAACAGTTGAATCTATCGTTCATTAATGGGTAGAGTTGTGCACTGAGCTGTATGATCTCAAGCGAAATACATAGATCAGTTATAATTTGGGGAGTACATGATTCAATCTGTCCAAATCGTTCTCTGCATTAGACTTGTATTAGTATCGATAATTTGGGTTCATTAAATTAATCATCATAGCATGATTACGTCCTCATGACACTAGTAACGTGTGTTGTCAGGACCTCAACCATCAGGACATGTTGCCGAGCATAACAGCTAAATCCCCTGTCTCTGTAAGTCTTCTACTGGTATTTGTAATCTTGA
>TCONS_00011182;supercont1.160[+]:848228-848473,952699-952800
TCCGTTTCCTCGTGGTGATAGAATGTGACTTATCAGTGTGTCACTGCATGTCTGTGCTATTTGCGTTTGATGTTACGTTCCAAACCGCTTGTGTACATAAAAAATTAGTATTAGATATCGTCAATGCTAGAGATCCAGTATAGATGCATTGTGTTGCAGTTTAACAAAACAAGTCTTTTGACTCATCAGCCTTTTCTGAAGTCATTGTCAGTGAACCAGCCAAGTTGATTGTAATACAATGGAAAGGAAATCGTATACGGGGTACTTGTTCACTACTGAAATATTCCAGAAGAAGCAACTAAACATTAAGGAAACGCAGAAACATTACAAGTCTAATTTATTACGGTA
>TCONS_00011234;supercont1.160[.]:231767-234650
GAGTCGTTTATATCAGCTTTATTTTTTTATTCGTAAACTATTTACTGTCTATTACTTTATTCGTTATTTAAATCATCATTAACTTCTTGCTCATGTCTTTCCCTTCTTGGCGATGTTATAGACTTATAAAAAGATACACCATGAAGTATTTCAATAATAATCCTAATAACACAGTTTTTCACTATTTTCCATTGTTGAAATTTTAGCAATATTCTAACGAGCAATTTCCGAATCAAAATAGCATATGTTACGGTTTATAATAATTATATCGTTAAATTCCAGGATTTACCAATTATTTAGTCTTTGGTGCAATAAAGATATTGAGAGTAGTACACGCATAATTAATTCGGTAACACATGATTTACTATTTCAGTAATAAGAACACAACTTTTACGTACT…
>TCONS_00011240;supercont1.160[.]:330475-332695
CAGCTTCTGTGCTAACGAAATTCACAAAAGACTGGTATTTTCTACCAGATTTTGATCTTCCAGGTGTACTGTTGATCTACTTGAAGTAAATTTCAAACGATTATCTGCTACCAGAGAGCTTGAGATTGAGCTAAGCTCTTATTATTTGCTACAAAGTTCAACTTTTGATTGAAGGTTTTGATGTCTTACTTAAGTCTGCCGATAAGTTTGCTAGAAAAGCTTATAGTTTCTGTCTAAATCTTCGATGAATTGCGACAATGGATCAAAATTACATTCAAGCTGATGTCACGGTCGCCATGTAGCAATGACTTCCACGTCTCCACATCTCTTCGATTTGGATTTCGGGCTTCCTGAAAGTTGATCACCTATAGGTTACCCACTTTATGGCGTTGTCTTCTG…
>TCONS_00011241;supercont1.160[.]:429459-429917
ATTGTTTTCATCCTACATAATTCTACACTACTGTTGTTTTGCTACAGAATCAATTTATTGTTCACACAAATTAGAAAATCTTGTCCTTTACATTATTAGTATTTCTCAGTAAGAACTGTTAGGCCAATAAATATTGCACTTTTCACATCATACTGAACTGTTTGACACCTAGAAATGCGACGGCCAAGTTCAACCTTGTGAACTGACCGCATTGTGCGCAATCCATAATGAGATTTCCCGGGAAGTTCCATTTAATTCAGCTCTAATCAAAAACTATCACGCAATTTACTTTTTATGTCATACCATCCACGAAAATCACTAATTGTATATCAATTTTTATTTGTTGTTTGTCGAAATCTTCCGAGAAAGATCATATGCAATTCAAATCTTTCGAGGTAT…
>TCONS_00011244;supercont1.160[.]:744752-745169
CGAGACTCGGCAATCTAGTTTGCCGGAACAATCAGCAAACAAATCTTTTTACTGAATTTCGGCAAATTGCATCTGTCAAAACCGAAAAATCAGAGCTGCCTGACACAACATGTGCTCGAAATGTTTTGAAACGTTCTTAAAAAAAAGGAAGAGCATCTACATGTAAGTATTCACATAAAACATGTTTTAAGGCGTATATTTGTGCGTAATAATGATTCATTCAGATGAGTCAGCTCAGTTTATGCTATTTTTATTATATTATCAGAAATATTTCCTGGAACTGGCGGAGTACTCCATGGTCGTGCTGCGATTGTGCTCGGAATGAAAAAGAACGAAATATACTCAAATTTAATGAAAGGTGTGATGTTTTCAGTGGTTGTGTTTTGTAAAGCAATAATA…
>TCONS_00011258;supercont1.1601[.]:39752-40066
ACTTGAACACAGTCTGAGAAGAATACTGACCGTTAGAATTTGAACGCACGTCCCTCAGCATAGTCTTGTTGAAGAACGGCGTGTTTACTGCTACGGCTATTTGGTCCCTAGCAAACAGTTACTACTATTCAATACATTGAACCCAGAACAATGTTTCGCATCCATGATTTGTTTACAAAATCAATAACGCTATTATGAATAAAACCCTTTGATTTACTAGATTCCGATCTTGCTAGCACTTCCTTACGCAATATCTTTGAACCGTCATCACCAAGGGAGAAAGTGTTCAAATCAAACATTAACTGCAATTGACTT
>TCONS_00011260;supercont1.1602[.]:9639-10142
ATCGTAGAAACAGCCATCCGCGCAATCCACCTCCCGTTTCACGTCCTTACTGATGACGTTGTAGCGTTCATTTTCGTTGGGGTAAACCATGCGGTTGGCACTGTTACCGCCACCACGGATGCGTCGCCCATAGTAGGCGTTGCCTTCCAGGGGTTCCAAAGCCGTACCATCAGCCCACTGGGCAAAAACACTGATCAGGACTAGCAAAGCCGCCGCAAGGCTTGCTTTGTGCACTTGAAATCGCTTCATTTTCTTCTTTCTTCGTACACTGACAAACACTGACGACACCTCTCGAGTGTACACTGAACTATAATCTCGCTTCAATTCGTCCTCTTTTGCGAACACGAAACGCACCTCGGAAAACACGATAATTGCACTTGGGCGCGCTCGCTTGTCTCA…
>TCONS_00011266;supercont1.1604[.]:2199-2536
CTTACTAGCAACTTTTTACCCTTTAAAGATGGCTAGTCGACCTTGCTTCTTATCCTTTACGGGGAATATTTAGACCTTAACAATGAAGTTTCTATTTTAACGCTCAAACATTTCTTCATGATGTGTTAACTCTTCTTCTACTAATGGGGTGGAAACTTACGCCTTCTACCAAGGGTTCAAATAAAGATGGAAGTGTAACCTTGAACATTTACGAAAACGACAGTTCGAAGCGATTTTCAATTTTTTTTTCAACAATGGGACCGGACACTATTCAAGATTGATGTTCATTTTTGGGTTTTTTAAATAGATGCCTAAAGGCATCCTTTAGGTCTACCTAA
>TCONS_00011270;supercont1.1604[.]:30575-31573
GTCAATACCTAAATTGGTTTTATAATGGTATTTAAAAAAAAATTAAATCAATCACAAATACTTCATTGATATTGACGACTGCTTGAGATATAGACCTACTATTGAAATTTCACTTTTTTATGAAAATCCATTATGTATTATTCAAATACTACAATACCTAGTTTTATTACCAGTTTCGTGTTAGTAGAATATGCATAAGATATTATTTGAGGTATTTGACCTCTTATGCAGGGATCATTCATATCTCATTCAGGTTGTAAGTATTGGAAATTGTCTGATTTGGAATATCTTAGTTTGCTATTCAGTGGCAATTTCCATCTGCTCGGGCAGTGAACTTCAAAATACATACGACATCAAAACAGTGGTGGGCAATAATTATCACTTTAATTCGTCAGAAAT…
>TCONS_00011271;supercont1.1604[.]:32169-32719
GTTAATTGATTTTTTGCTGCTGCTGTGATAAGACTGCTTCATCAGAGTCCTTTCCTAGAACTAACATGGGTAATAAATTCACCATTCTCATTCTCCTGATCGCCCTGGGAATTGCGCATGGAGCAATCAAACTGCGGAAGAACAATTTCGTGCTCAACATTGGAAGAGGTGGTGGAGACAGTGGATTAGGTGGATTTTCCCCGGGTGCATTCGGTGGCAAGCAGATCCGTCCGGTGAACATCCAATACTCGCCGGGATCAGTTGGGGACTACAAGCATAACGCTCCGCATCATCATCATCACGAGGAACCGGACTACGACGAGGATTACGATCATGGCCACTATGGGGACGAGAGGCCTGAAGTTCATCACCATCATCATTACTATGGGCAATCCGGAC…
>TCONS_00011277;supercont1.1607[.]:29799-30097
GCCGCGGAAAGCCTGTGGAATGGCTGATAGATTGTTCGTTTAGTGAACCCACTTTTGTGGCATTAATTTCCTCGGAAAAGTGACTGAAATCCGTTGTTCCGTGCCGTGGCCATCGAGTGCGAAAAGAAGTTCGACTAGTGAGTGCGCGATTGGACGTGAAAATTGTTTTGGAAGTTAGTTTCTTGCTGTTTCAATTTGATCCTGCTTGTGTGAATTGGATTTTTTCCTTCGCTGGAGAAGGTGTGAAGAGAGGGTGGAAGAACATCAAGTGAAGGAGGAGAAGGAGAGAAGCAGTGAAG
>TCONS_00011300;supercont1.161[+]:2024912-2025735
CTGCGATCGAACACCCCTGCTCATTCCACGAAATGGCCATCGAAAGAAGATACCACAAAGAAAAGGGCGACGGACGACCGAAGAAGAGCAAGTGAAATTTTTTCTCCAGTCAAACCGAATCGAGTTGCGAGGCGACAAGCCAGAAAGACGGAAGCTGTCCCGAGTTGAGAAGTAGAAAAGGTTTTTATCCGGACAAAACCCCAGTGCAGAATCGGTGCTAGTGAACGGAAAAGTGGTGCAAATCGTAGATGCGGACCCGCAGCAACCAAAGTGCATAGAAAATAGTGGATTCCAAGGCAGGTTTAGTGGATATTTGCGATTGCAAAATCACGGTCCCAATGGACGTGAAAAATTTTCTCCCTACTCTTGAGGACGGTCGAAACGCGCAGCAAGCCAAGC…
>TCONS_00011345;supercont1.161[.]:487329-488232
CTTACAAACATCCGTTCTCATGTTTCATACATATATTAGATGAGCCGATCAATTGGAAGTAAAAAAATGTTGATGCATTTACCTAAAGCTCACAATGTTGGTTTGATTCTTGCGCCAATATAATCGTAACTAGTAGTTTACGGGTTTATAATCAAATATGTTAATTGGTATGACAGTATGGTCCATGCTTCGTTTTGCTTCTCTAGTTATGTTTCGTTACATGAAATTAGTGTATTTATATTACGTTTCTTTTGTTTTACATTTTAAAGGCACTTGTTTTGTAATGGAATTGGTTTCAACTATTATACAATATAAAATGGTTACTTTGTAAAAATATCCACTTAGTATATTATATGCATATACATACGACTCAACGAATTTCTCACATTGTACAAATTC…
>TCONS_00011349;supercont1.161[.]:1039359-1039642
TACAGTGGAGTTCGGTGTTCGAAACTGTTTTCCCGGCAAAAGGTTCCACCACACACCACTATCTAGCGAAGCAGGCGGGCGCAGTTATTTCCAAATTGTTGAACAAGCAAAAAAAAAAAAAAAGAACTGTTAGATCTCAGTAGGCGCTCAGGTCCCACACACGGACCGAACTGCACGCACTTGCACACACTTTGACCACTGAACTGAAACTGAATCTCGGGGATGATGCTTGACCAGTCCGGACCGCTAACTCTACAACTACTTCTGGCTCGGTTGGCGTTCAC
>TCONS_00011440;supercont1.162[.]:1354105-1354789
TGTGGGTGGGTGTATCACTGTATGGGTGTCGTGAGTGTCCGGAGAAAATACTCTCTGAGTGACGTAGTAGTGAGTTGGTTTGTGTATTTTTCATTTGATAATGCTTCAAGAGAGCCGGAGAGGAGTTCTGGCGTTTGAAATGTTGTTGAAATGTTGTTTGAGTGAAATTAAGGGTGCGCACTCACGTTTTAGCGTAGGCCACAGAAAACTGTGGCGGGTAAACATGTGTTGTGGCGCGAATTTTTGTTGTGTGGTTTATGTTTACGTTGTGTCCTACACAGAGACGTGTAAGCCGGGTAGCAGGCTCGGTGGCTCTCTGTGAGACAGAATCGTTGCGGTGATTTCAGAGGAGAACGTTTTACCAACGATGAGGATTGGTGTAGTTGCGAATCTGAATGA…
>TCONS_00011441;supercont1.162[.]:1530537-1530805
TTTCACTCTCTTCCGCTCTTTTTTGCTCTCACACCGAACAGGTAGGAGAGTGAGAGCTGTTGGTCCAATCGATTTCCATAAGCCATAGTCCATTGCTCTCGCGGTGGTTCGTTTTGCCGTGTTCCTGAGTCGTTTGAGGCTAGCTGCCTGCGAAGTGGGTCAAGTTTGTCTCAGTTACCATCTGAAACTGACGGAGAATGGATGTGCTCCCCTTCTAAGCACAGTCCTCCATGCGGCGTCTTCTGGTGGCTGGACGGGTTATTTTTTGG
>TCONS_00011442;supercont1.162[.]:1662909-1663184
TTTTGTCATAAGTGACTTTGTCGGGGATGGGATTCCATCCCAGGTTCTCGGCGTAAGTGGCGTTAATTCTAACCACTACACCAGGCTCGTCCTCATGAAGAGTTGAAATAGATTAAAGAGATGTACGAAATGAAAGAGATGAAATAAATGAATAGGATGAAAGAGATAAAAAAGATCAAGGAGATGAAAGAGATGAAAGAATTAGAAATGATGAAAGAAATAAAAGAGATGAGAGAGATGAAGATGAGATAATAGAGATGAGAGAGATGGGGACGG
>TCONS_00011446;supercont1.1622[.]:10258-10864
AGTCGAAACTTGCGGTATCTGGTAGTGTAGTCCGTCGTGAGCGCGCGCGTTTTTTCGGTAGATCGGTTTTTTTTTTGTTCGCGATCGCGATCATAACCCAAACGTGGCTCGCGCGTTTGTTTTGATCGGTGGACATCGGTTTCGGTTTAATTGGCAGGCAGCTCACAGAACTGTAGACTGCAGACAGCCAGTTGTCATCGCAAGATGGATTGACTGCGATTTTTAGTTGAGGATTGAGCAACCGTCTTTCCAGCTCAGTAGCTGCGACTAGTTTGGAGTTTTCCATTGGCCGTTGATAATGTAGCGAAAAAAAGAGAAAATTGGCTGTGGATATGACTTTGGCGGACAGTCTGTGCAAGGACTGCCAAAAGGTCAATCTGATCGAGTGTGGCGAGCCTG…
>TCONS_00011453;supercont1.1625[.]:10865-11128
ATCAGTCCAACTACTCCGGGATGGCCACTTGGCTCATTGCCGTGCCGTTACCTCACTGCACTGCACTTTTTGTTTAGAGTAAGCCAACCGACCAACTCTTGAAGCGACCGTTTTCCTGCTGCCCGTTTTTTTTTTTTTTTTTTTTGTGGTGTCACTTGGACGGCTAAGACCGCTCACGGTCCATCTTGCCTGCTGCCCGTATTTTTCGGAGACCGGAACAGCAGTTTTACGTATATACGAGGAGCAAAACAAACTGCACCAAAA
>TCONS_00011455;supercont1.1626[.]:11317-11594
TGACAGCTGCATATTGTCTTGTTTATTTCAACCGAAAGTGACGAAAAAATCAACAAAAAATCTGTTAAAAGTGTAAAAATCCTTTAATTGAGTTGCGGACCATTACAAGTGTGGTTCGCAGTTAGCTAGTTAGCTGGAGAACAAGGTGAAAGTGAAAAATATCCATGGGAGAATGGAAACATTTTTCACCGACGTCCTAGGCAGCAGCCGCCGGAAGAAAAAAATTGAAGAACAATTCCTCCTTGCGATCTTTAGATACTAAGATCGTATGTAATTGT
>TCONS_00011465;supercont1.163[+]:440225-440945
CTACCTTTTTGTTTTTTTCGAATCAGGTCCGTCTGCTGCAGGTTTCTCTGTTGTTGTCACGGCCTACTCGATTGACATTTAGCACGTTGCACGTATGTATTTATTCACTTGATTGCAGTAGGCTTCTGGCAGCGGTATATGGGAAGAAGTGCACCGCCTACTCTGATGGGCACGGCATACACGCGAAACAGCACACAGATGTCGATAGCCAGACTTCGTACGCTCTTCTTGTGCGTAATTTTCTGTGATTTATCGCAGAATGCTGTTGATGTAAATTTGTAATTGATATTCTTCTCTACACTCTCTGTCGATATGCGATGGTATTTTGTATTGCGACTATTTCAAATCTCACTAGCAGTGTTGTATGTTTTCACACGTATATTCACAGCTAAGCACGGT…
>TCONS_00011466;supercont1.163[+]:441786-442143
CTTTGTACACTTGTTTCTTGTGTTAATTCACACATTCGATCGCTCCATGAGCGATTTCTTCTTTCCGTCGGTTGCTGAGTTTTCCCCTTTCCCAATCGATCGAAGGATGCCGGAAAACCCACCTGATCGAAGCAGGCGACGATAGGAAACTAACCACTTGTGTGTAAGTTTTTTAGTCAACGGAAGAACTTTTTGTGCGGGTGGTTAAGCCAAGAGATGCTGAGAATCCGTCGCGACGCACTGAAAATCGAAACGTTGGCGACCGTGCCGAGAACCCGATTGCGACTGGCATCAACATTCGGTGGGCACAGTGGATAGTATCGACGAGAGAGCTGCTTCTGCTTCTGCTAGATAGAGC
>TCONS_00011555;supercont1.163[-]:442113-441908,440486-440225
CTCGTCGATACTATCCACTGTGCCCACCGAATGTTGATGCCAGTCGCAATCGGGTTCTCGGCACGGTCGCCAACGTTTCGATTTTCAGTGCGTCGCGACGGATTCTCAGCATCTCTTGGCTTAACCACCCGCACAAAAAGTTCTTCCGTTGACTAAAAAACTTACACACAAGTGGTTAGTTTCCTATCGTCGCCTGCTTCGATCAGCATTCTGCGATAAATCACAGAAAATTACGCACAAGAAGAGCGTACGAAGTCTGGCTATCGACATCTGTGTGCTGTTTCGCGTGTATGCCGTGCCCATCAGAGTAGGCGGTGCACTTCTTCCCATATACCGCTGCCAGAAGCCTACTGCAATCAAGTGAATAAATACATACGTGCAACGTGCTAAATGTCAATC…
>TCONS_00011579;supercont1.163[-]:1174035-1170658,1170592-1170482,1151971-1149701
TAGCATCAAGGGGACGAATTATCCCTCGTTATTTTTATAGCGAGCGTAAAAAGCTGGATACGATCAATGTTACTTGGAACCAAATGCCATTTGTACAAAACTTTTACTGACTCTTTGCTGATGTACCCGTTTCCGTAAATTCCCATTTAAATTGATTAGCATAATAGCACAAAGTTGTCGATAGCATCTCTCAACATTGCCCACTTTTGTATTGTATAACTGTAGTTTTAGTGAATAAAAATGAGCACCTTCCTCGGTTGGAAATGAAAAAAAATGCATGCTGTTCTAATAAAAACCGCTGTCTGGAGCAAAATCTATCAGTTGTTGTGTTTATTATTTATGATTTCCTTTCTGTAAGAAAAAAGCAACTATCTAAATTTAACAAAACAAATAAAAAAA…
>TCONS_00011616;supercont1.163[-]:1801017-1800998,1789434-1789340,1789281-1789106
TGAGTGTAAAGTAGGGTCTTTTTCGATTGCTTAACCAAAAATCGTTTGTTGACATTGAGCATTAAATTTCAATTTGTGAATTTGATCTTGCATTCTGAAAGTTGTAAAATAGCAAGGGGAAGGAGCTGTAATGGCATGAGCCATGCGGTAAAACCGCTGAACCCGCTGGAAGGGGGGCTGAGTACACTGAGTGTAAAGTAGGGTATTGTGAGGAAATGATCAGAAGAATAAACTGTTGTTATTTTACTGCGAACTGAAACACACGACTTTACCAGTTAATACCGAAAGTCT
>TCONS_00011618;supercont1.163[.]:119711-120353
TTGGGCTGAGGCAGTGAACGGTTGCCGGCACGGAATTTTTTCCTAGTTCTGCTTCGCCACCGCGTGGAAATCGGCTATAAGATCCGACAACTACAGTTTCGGTCGTCTGTGTGTCCGCGATTCGTTTATCCGACGGTTTCGGTAAACGCCCGAACGTAATCCCGACTTGGGGCCGCGGCAAGTGACCCAGACTCCTAGCGATCGTCATCCCCGTACCACATCCAAGCTCTGCCGTGTCTGTAAGGGGGATATCAAGCATCCCCGTCGGGTGCCCACCAGCGAAGCCCAACCCAGCTACCTCAACGACGTCGATTCGGCCATCGTGATAACCGTCCCAACAACTAAGCACCAAACGGCTATTCAACGCCATCCTCTCCGGGGCGCGCCCGCACACCACCC…
>TCONS_00011622;supercont1.163[.]:1066690-1066913
CCGCCATGGCAGGACGGTCCAAAACAAGGTTGTTTTATTTTAACTAACGACAAAAAGAACACAACGTAGGATCTAAACCTTTCCCGTGCGCGATCAAATTGGTGCCGTGACCATTAACGTGATACCTCGGGCAACATTTTTCATCGCTATTTGTGCCATGTAGCATCCCGGAGCAAGTGATGATAGTGAATCTATGACAAAAGGTCGAAAGACAAAAGGTCGAA
>TCONS_00011625;supercont1.163[.]:1190528-1190858
TGCCGTTAGTTTTTCTATCAAACGATAAGGTGTTAACTACAACAGAAATTTAGCCAGTTAAATCACTACACTTTGCACACGCCCAAAGCCAATATTGCTGCTACTGAGAACTAGAAACGATGGTGTTTGCCTGATTTATTTTTCATGGGTAGGGATTTTTTCTGCAACCCATTCTAATTATGGACACAATGTAGTGACGATGATATACTAAATTTTGCAGCTGATGGAACGATGTGGAAACTACGATGAATAGGAATGACACGATGAGTGAGGGTGGAAGGACACGGAATGGAAGGTCAGGAAAAACAGCGCACAAGGATTTCATGATAAA
>TCONS_00011628;supercont1.163[.]:1269586-1270458
GCACTGTAGACGCTCGCCTAAATGACATCTTCCTTTGCTTATTTTCGTTTCACATAGCTCATTGGATTTCAACCAACGTCTTGTGTGCCATTCGCAATCAGCTTCCGAAGAGGTAAGATCCCGTTCGATTGTTGCTCAAACATCATAGTTGTCTTCCGCTGACGGCAGCTTGTCCTGTGACACCTTACCGCGTAAGTAAAATAAAAAAAGGAAATTTCACCGACACCCCATCAGTTTTCCACCGGACGACCACCACTGACCAAAAGTAAGCCGTTTCGTTTCGAAAGAAATCTATCAATTAGTGACGCTAATTTAGCAAGCTCAACGTCGGTCGTCTGTACATTTCCACGGTGCACATTTGCGACCGATTGGACGTTAGCTTTCCCGGCAGCTAGATAA…
>TCONS_00011635;supercont1.1632[-]:36156-35985,35928-35808,35730-35513
CAGGTACAGCAATCTAAGCAGTCACTGGAAGTGAACAGAGAGGGGGCAAAAAGTGACAGCTGGCGAGTCGGTGGGCTGGTCGATATGTTTGTGTATTTTGCCCTCCAAGAGTTTCTAGCGTTTTCATAAAGATGATTTTGTTACTGAAAATTGTTGCGTATGACTTGGGAAGATGCTATCATTTTCGATTCCTGGAATATGGCTGTGAACACCAAACACCGTAGTGTTTTACTTACTACTCTGAAAGATTCCAGACACAGATGTTTGATATCCGGGGGTAAAACGTCATTTAGGGCTTTTATTATGGGCTTTCGGGAATCACCCTCAACGGATCCCGAACGGACATGCACCTATTGCTTGTTAGGTTTAAGAAAATGAAATATCAAACGGATGAAGACA…
>TCONS_00011640;supercont1.1636[.]:14666-14904
CAAATACTTGTGAAAATTTCGGCTTCCAAGCTTACTAGTATATATCGTTGTAAAAATATGTATTAGTAGTAAAACAGTGCTTAAAATGTGTAGAATCACCTAAAACGAATCATGCAAGTTGTGCAATAGATGATTAATTGTTACTGTTATTATTAATCCTGATATCAAGTGAAGCGAGATCGGAGGTTTTAAAAGTAACCAAGTCCAGATTTTGATCGAACAACCGCAAGAAAAAAAAT
>TCONS_00011647;supercont1.164[+]:64632-64989,65057-65074
AACAAAAAAAAGTAAACATCGCTCCGCTGAAGTGATAATGTCCGGAAATTAATTTTTACCGATAATATTAAAATATTATAGTGATTATGTGAATAGTTTTTGTCGTAAAATGTGTTAAATTTGATTGTGCTAGATGTTAGTTTTACCTGACATCAAATAGACCCTAATTGCAAGGAATCCCATGTGATATATATCTAGTTTGATAAAAATCCCGTCGCGTCTCCTAAGAAGGCGCCACTTCTCCTGAGCATATTTAGTTGTCATTCAATCTAAACAGTTTTCGGCTAGTATCGGTCAAGGCAGGAAGTGTTCACACAAGTGCAAAGGCAAAATGTTGGGAGTTACCAATGAACAAAAGGTCCACGTTTATTTAGCG
>TCONS_00011688;supercont1.164[-]:903905-903759,903699-903622,903540-903379
TGTCAAGCAGGCGGAACGCAGGAAAGTTCGTGGAGTGCACGTAGACGTGAGATAGCCTGACCGCTGTAGAACAAAATTTCCATTTCTGTGGCAAAAAGTGAAGTGGTGAAGTGGAAAACTAATTAAGCTTATTGGGCTCAGAGCAAGCCGCAGATGTTCACTACCTTTTTGCATGCTGCTCAGTAGTGCTACAATGGAGTAGAGGAGGAGGATACAATGAGATCGGCCTTTCTATCATGACCAACTTGTGCGCCAGGCCGGGAAGGTGTCCTAGCACGATCATGGATCGGTGTGCTAGCGTTGGAGTAGCTGGCACGTCACCGGTGAATTTTGCTTCTGTCCGGGCAAGCATGCTGTCCAGAGCTTTAATGATTAACGGGTCGTAAT
>TCONS_00011699;supercont1.164[.]:279240-279576
TTTACAGGAGACATCACTTTGATTGGAAGCTAAAAATGACGAAACAAGGATAGAAGGAATAGAAAACTAAAACGCACAAAAGTGTTTACAATCGTACAGGATGTGATTTCCTAAGTTAAACCATTTAATGTGGTTGGCTATACAACGTGCTTAATGCATCACTTGTTCAAATATTATAATATGGAAACATTACACTTTCGATTAAAACTTAAGCCAAACTCAATTGATTGTAATAAAACCTTTTAGACAAACGCAGATAATTTATAAAATAAACAGTTTTTCAATTATAATTAAATTGTTTTCTTAATTCTACTAAAAAACTGAAATGAAATCTTTG
>TCONS_00011701;supercont1.164[.]:701394-702131
GCACCTGAACCTCCCTCATCCAAACTTTCATACAGTCCACGATGCGTACAACTGTTTCATGTGCATGGCATACAAACAGGAGCTTGTCGTCGGCTATGCGTTATCAGCATCTACCTACCATATTCAACATGTGGTGGTGAGCGAGAGAAATCGTTCGGGTTTATCTCCTGGATCGGATCAGTATCTTTGGATTGGTTTGGGGTCATTTACGAACCCTAATCATCGCACGATCATCGGCTACCCTGTTAGCTATCGGGTCAAAAGAGAAACTCTAGTGCCTGTTGAATCGCCGGTGGAAACGGTCCAATTGAACTTCCGCTCGGTATTGTTTTATTAGCCTAAATAGTTTTAAGTAAGTTTTAAGAAATAAATGTTTAAGTGTAAAATGCCGTTATAAAT…
>TCONS_00011711;supercont1.1641[.]:35071-35656
GAAAAATGACCATTTGGCACTTCACTCAGCAGCAGGTTGATATGACCGCCGAACAGTTTGTACATTCGTTAGAAATGCGGTTATTATTAGAAACATAGAACTTGGGACAAGCCACGCGTTTTGCCTCTATAGTGAAGACTTGTAGCCGCAAACATGAGGAGGAATTCCTGTTGATGGTGTGTCCGTCTCTTCAGCACAAATTTAATGATCCCGGGGAACTTTTGCTCTTTACTTCACCACTGCACTCAATACCTTCCTCCGCTATCCTACCGAATAAACGATGGGTGCAGATATGATAATTCAGTGTGTCCATCCTTTTGTGTAGTACAGGTGCCAGTAGAACGTGGATCATCCGCTTTGCCCGCGTCGTTCGGGATTGTCCATTGCGTGCGTGTGTGG…
>TCONS_00011713;supercont1.1644[-]:39040-38898,38729-37571
GATGGTTGGTGGGTGAAGAATGCGGCACCGGTCGGGGTGGTGGGTGACTTGCGCTGCTGATCGCATTATCATCGAGCAGAATAGAGATATCAACCAAACCCGTATGAAGTCGCGCGGTGAACCCATAGGAATAATTTTATCAGTTTAATCACGCAACGACAATGACTACTGGTATCAAACTTTTTACACTTATATCGGGACGACGACCCCCTCCAAACAGCAGGATGTAAAAACACCACCCCTGGGTACTCCGTGTAGCCTCCGTTTCGATTGTCGCAAAGGTGGGCGGAAGCGGCTTCTTACCGCAGGACTTACGTGCTACTATCAAAATATCATTCATCGCAGCAGGCTGGGAGAGAGCGAGAGAGGGACCAATACACCGGCAATCATAGGAGGCCA…
>TCONS_00011721;supercont1.1647[.]:28950-29171
CAGAACAACATCTGGAACATCTCTTCACCTTAGGGAAGAACAGTAATCCGAAATGACATGAAAACTTGATTGATAGTTTTTCTAAAACATCTGCTTTCCAATACATCGTGCAATATAGAAGTGATGCTGTCATTATCCGAAGTTTTTTGTACTCTAAATTGTGGATTCATTATCATTTGCTGTTAGAAATTGCGTAATAAAAGTATCATTTAAACACCGTCG
>TCONS_00011746;supercont1.165[.]:82497-82928
CTTCAAACGAGAGCGAAAGGGATTCCTCCGAGTTGAGTTGAGTTGCGCGCGCGCCCAAAGCTTAAGTCCTTGTGGTTTTATAAAATTAAACAGTGATGCTAGCAATTACGCTATTCGGAGATTAGGCTCGGCGCGATAAAGACGGAGTTGCGTGTGGTGCCCTTTTTCGGTGGTGGTTAGAACTTTTTCGGCGGTTATTGTTCGCTTCGACGGCCATGGTCAGCGCGAGAACGACTATGATTAATGAAGCGAGCGTGAAGTGAATTAGAGGCATTATAGCTGACCTTAGATCATCAATCGACACGTCGGTCGTGGTTGCGTTTCTTAGGGGGTCGATCGTGGGAGTCAAGTGGACCGAAAAGTGCTGCATTCTAAGGTTTGCATGTTTCAACAGTGATT…
>TCONS_00011747;supercont1.165[.]:83152-83455
CAAAGTTGTGCAGCAATAGTGAATGGTGAAATCGAGCCTAGAAGTGATCATCTTTCATGACGACTTGCAACTGGATAACGTTGATCTAGATTCTACCGTCGCTTCGTGAAGCAATTGTGTTGGCTGTCGATATTGGATTGGTTGTTCTGCTCTCGAAGCACGCGATTGCATCAGTAACGTGAGCTGACGAAAAGCACGTTTCGGATCGATACCCAAGGCATTGCCGACCCCTCGACGCCAGGGAGGATTTCAGTAGCATCTTGGCTCTGTGGCTGCTTCTGGGGTGTCAGGAGATACATTGGGT
>TCONS_00011748;supercont1.165[.]:1155534-1155956
GTAGCCTTGAGGTTACGCTTCCGCTTCATAAGCGGAAGGTCATGGATTCAATTCCCAGCCCCTCCAAAAAATAAACCGTCCAGCCACCAGAAGACGCCGCACGGAGGACCGTGCATAGGGGAGCACATCCATCCTCCGTCAGTATCAGATGGTGACTGAGACAAATTGACCCACTTCGCAGGCAGCTAGCCTCAAACGACTCAGGAACACGGCAAAACGAACCACCGCAAAACAGCAATGGACTATGGCTTATGAAAATCGATTGGACCAACAGCAGAGCACTCTCCTACCTGCTCGGTGTGAGAGCAAAAGAGCAGAAGAGAGTGAAAGCAGATGTAAATATAGATTAGTTAAAAAATAGAACTGTATCGGTAAGGAAGATACAGATAAAACTGATTC…
>TCONS_00011759;supercont1.1656[.]:43436-43926
TTGAAGTTTTCTTTTATTATACATTGCGTTCAATCAAGTGTTACAAATCGTTTTTTTACGTTGTTGTTTGACACAAATAACGAAACAAAGTATTTATCCCGAGAAAGGTGCCAGCGACTGCTGAATCTGCTGCAATAAGGAGGCCAACGTAGCTGGTGAAACGACGTATTTGGTGCTCTTCAAGGTCACATTGACAGTTCCATCGGTGTTGAATTTCACAGGTATGGTGTTGGCCTGGGTTGTTCCAGCAGTAACATCGGAAAATACACTTTTAGCGTAGGCTACGATTCCCTTCACGGCGTTGAAGTCGTTGGCTGACAAGTTAACGCTGCCCGTTCCCAAAGTCATCATCACCGATCCATCAGCATTTCCAGTAACAGTTAACGGGATTTTGGCAGA…
>TCONS_00011819;supercont1.166[.]:1690593-1691616
GTCTCTCTCTTAGTGAAATAGTTGTTAGGAAATCGTCACGCAAAACGGCGATTCGTGCTAGTAGGAAGTGTGCGAGTGAGGATAAAGAATTAGCAGGTAAATCACGTGCTTCTTTGGTGTGATAATCCAAGCTTTTAACGCGTCGGAAATTGGCATTTATTTCAATTAGATTTGTGGCGAGCGTGCCAAGCCCGTCACCTCACAATAGTGTTTAGGAAACTATTCCTGACCCCACTCTGCAGCTTCGAAGAAGCCCGGTGGTACACGTGGCCGGAAGGGGGCCGCGTCCGTCAATTTCGCGCCCCGGACAGGGCCAAGAGCAGCATATCGTTTCAACAAGAGTCAGTGAAGCTAACAACCAGCGTTTCCCGTTACGGTGACGACCGTAAGTACAACGGC…
>TCONS_00011820;supercont1.166[.]:1699652-1700749
CTCGGAACGATGATTAATTTTACTCTCCTCAAGTAGTCCATAGCCCGGAGTGTTCAAATTTCCACTCGTACAATTCAATTTTCCAGCGCAAAATGGTTTTTTTTTCACGTTTGTGAAAAAATTTCACCGCACTCTCACTCGCGGGTTGTTTTTTTTTTCTTCTCGTCCATCACTTTGACAGTTCGTTTGAGGGTGATGACATTGGATGTTTGGTAGACCGGTTTTGCGGGTGAACGTCACGTATGTAGTTGGATTCTGCACTTCACAGTGTCGGAGTTCATTTGGTATGATTGCGATGGGTGTATGGATGTGAAGTAGCTTGTGTTTACTTAATTTCTGCGAGATTTTTGTTTGTCAGACGATGTATTGGCGCTTAAAAAAATCTCGTAAGAGGCTTAT…
>TCONS_00011841;supercont1.167[+]:1815436-1815641,1815695-1815737,1815799-1815992
AGGTGAACCACACTAGCGAACTATTTAATTTAACATTTTTTTAATCATTCTCCAGCTGCAAACACATATTGCCAATCAGAGGCAATTCTATTCCACGTGTGCCATAGTAACAGGAATAATGATAAAATCTCCCCGTTCCAATCAGTTCGTAATCGATATCCTACAGTCAAAACGCAATATAATTTGTAACGATCAACTGCAAATACTTTTCAGATTCTATGATGTTGAGCTTCCGTTCTGGACATGCAGCTCCGGGCAAAGGCCTTAATGAACGTAACGGAAAACGCGTCGCTATTTAGCAAAATCAAGATGAGGGTAGGATCGATTTTCACATGGCATATAGTATCATCGTACGCCAAAAAAAAATCAAGTGGCAAAGAAACTTGTGTTTTCAACAAA…
>TCONS_00011843;supercont1.167[.]:71710-72030
CGGTATTGACGACTATTCAAATTCAGAAAGCCAACCTCCATGATTCGACTGTGAACAGTTGGGGACTGACCAGGTTCCATTTGTAATGAGCTCCAGTACCAATTAGTGCAAATTCAAAGAAAATGATAATCAGAACCAATAATTTACTACCAGCTCTCTGTCCGCAGCAGCTTTCAGCCCCGTTGTTAAAGAGACATGCCTGTCTCGCCTGCGTCACATCATATCACCGGGATGTTGGACATCGCCCACGTTCGTTCGGTGCACAATGGTTGGATTCTTCATAAATAGGCGGCCAAAATTAGCAGAAATTATTATAATTCT
>TCONS_00011879;supercont1.168[+]:922464-922513,922573-922995
CAAATCCGTCGATCACAATTACAGTACTGGGATTTCGTCTTCCCGAGTGGGAAGCAGTATATTCAAGCAATCTTCGCCAAAAACATCGCTATCCTGGCTTATAGCTTGATTTGATGTCCTGCCTTACAGTTTCGCCAAAGTAAACCCGATGGAATATTGACAATTCGGGTGACAGTTAGAAGTTCGGCAGACAAAACTTCGGCGGAGTTCGGCATCGGCATTCTAATTTGGTGCTTCGCCGACGCATAAGGATTGCCTTTGCCGACGCTAAACTTCGGTGAACTTTTGTCGGTGGTATTTCATTTCTCTTATGAACTTCGGTTAATCTGAATATACGGAATTCCTAGCTTCCGAAAAGTGAACAAGCAATGAGTTTTGTTAATATGCATTTTGAAAAAC…
>TCONS_00011947;supercont1.168[.]:1345928-1346226
TGTGTCTGGAAGTATCCAGCATAAAATTTAATCTAGTTCCGAACAGTCACCGCCAAGATAAAGGTTTCTCTTGCTTGTAGCCAGGTAAATGGGCGGGAATCGTTTGTCAAAACTGAAAATTCTACCGTCGAATTGTGTGTACTTCATGTTTAATATATAACTTTTGTGGTACAGAGCAAAAAAGCTTTAATTTTTGAACACAATTTTGATTTTCAGAAAGACGAAACAAACGTTTCTAAATAAAGTGTGCCAAAATTAGTTACCAAATGTACGTTTCTTTTACTCTCCAAATCGATCAC
>TCONS_00012010;supercont1.169[+]:1514648-1515920,1517398-1517445
TTTCGATGTGATAATACTCTGCTCTTTCTTTATTTTTCCTCTCTCATTCTTTGGTTAAATATAAAATAAAACATTTATGATACAGCTTCTTCTTGATTTTCTCTCTGTGTTTTTCTATGTCTTTAGGTTTTGGGGACTGTTTATACAAAGGTGGCTCTACTATTCAGCTAAAGGTATTTATGTTCAATCTCCACGAGGGGATCCATTTTCCATCGATGTGCCATGTGAAAAGTTTTTCTTGTGATCTGGTGATAGTTTTTCTTTTGTATTTTTCTTCAATCGCCCGAAGCTGGATTTATTTTTGTTCCCAATGCAATTAAACTAATTGAAGATAGGAGTTGCTTCGTTTCGGCTGACGATTTTCGTTCTGATAATGAAATTAATTTGGCTTAATTCTTG…
>TCONS_00012049;supercont1.169[.]:1206665-1207242
GGAAGAATGTTTTTCGGGAAAATGTCTGTCACATCTATCACAACCCCACAAACAAACTCACCACCCAATCAATCAACCTTACTAAACAGCCACCTGAACTACTCCCCACTACCTGAATCGTTTCGAATGCACCGTTATCCATTTCACCAACACCACACACTTTTGTACAAAATCCAATCCAGCCATCCCGAAATCACGATTTATGATTATCGATTTCCATTAGCCGTCGTCCGCCGTCAGCGTGAGGCAGCTCTCGAATCGAGAATCGTTTTCCAAATAACATGATCATCACGGCTGCGAAATGATTGTGTATACAAAATATAAAACTTCACTTCAGGCCCCCTAATGGCTCACTACTAGACAAGAACGGTTCACGCACTGCTCTACCGGCTACTGAAG…
>TCONS_00012144;supercont1.17[+]:3549418-3549441,3556922-3557951
GCAATATTAAGGGCACAGATTTTGAGTTAACCCGAGAAAATGTGATCTCTCAAAGCAGACGGTAAAATAGGAGGAAAGCAGAGACGAAACGAGACCTACAACGAGGCACATGCATCTGGGCTAGGTTTGCGCAACCTAAGCTCAAAAAAATGAGCGAAAAAATAAAACCATTCACCCCAGACCACCCCAGAAAACCCTTTTGGGTGCACAAGGATTACATCATTTTGAGCCAGTTTTTTTCCCTCGGCAGCCGAAAAGTATGAAAGTGAAAACGCGAGAGATTCCGATAGAGAGCCAAAAGGCAAATCCAACACGCACTCGTTCATCAATCAGCAATCAATAGGAATTAGGTTAATCTAAATCAAACGAACTTGAACGGACCATTTTTCTCATTTCAGC…
>TCONS_00012221;supercont1.17[-]:2660344-2660296,2610515-2610395,2610335-2609643
CGATCAACAAGTATTCTTTTAGTCTCCAGAAATTCCCCTCCCAAAAGTGCTTCACAACGGAACGCAGAGAACCCCTCAACCTGGTAAGTGTGGGCCGCAAGAAAAACAGACACCCAAAGCGCGTTTGATCTAGAGCCATGGAATCATCGTTCTTCTGCTGCTAATCACAATTACCGGACCAACAAAACAGACATCCAGCAACCAACCCACACGCAAAAATCAAGCACCACCCAAAAAAGCATTCAAGAGATGAACCACAAGGAGTGAGCACAATAATGATTACTGTCCGAAGCTCTGAAGTTCCCTGACTTGCTAAACAGTACCGGGCAGTTGCTGACTTCCATGGAATCGATGTAAACGATGAGATCAAGAATCCTGATGGCTGCGTGACACAGAAAA…
>TCONS_00012222;supercont1.17[-]:2621911-2621441,2621367-2621243
GGGCGGTAACGACAAGCAGTCAACCGAAGCGCGGAGAGTTTGAGAGAGAAAATAAACCACCCGTCCCGATCTGTTGACGGCTCTTGGCTCGCTCCGCCAAAGAGGAAACAACGTGCCCGCTGGTGGTTAACGCGGGCATGGTTTTAAAACGGTGAGCACGAGTAATCAAGCGCCGATCACAAGTTGTATCTTGTTGCTGCGGTTGTAAAGGTGATGCAAAACTGTATTGTATCTAGCTCATTTCGATTGGATATGGCGAGTGAATACCGCTTGATTTTTTTTCACCCATCGTCGCCTTTGGCATCATCAAGTACTTTCGTGGTGGTGACGGGCGGTGTATGTGTAGTGTCATGTTTTCTACCCATTTTTCTTTAATTAGTGAGGGTACGGGTTATAAAT…
>TCONS_00012231;supercont1.17[-]:2876975-2876006
CAATTTCACCACACTGCCCATAGTGCGGATCACCGTTCAGTCGTCGTTTGTAAGTGATCGCGATCGGGCGAATTCGGTACGAACCCCCAACGGTGGAGCTTAGCCTAGGCGTAGTGCTTTAGTGTAGAATTAATAACATTGACTAGACTAGAAGGTGAGATTGAGATATCCGGGAGCGTGTTAGCAAAGTGATCGCGAAATCGTGAATTATATTGGAACCCTGCATGGAGAAGTGAACCAGTGCTCTTAAAATCGACGATCAGTGACTGAATCGTGTGGGCAGAGATTCCTGAACATCTGGAAGCAAAAAAAAATTAAGAATAGAGTGCCTATTATTACGACCACTACATGCTCAACTAATAGCAACGGTTGGCTATTATACAGTCGAATAGACGAATG…
>TCONS_00012252;supercont1.17[.]:391017-391245
ATGGAACCCATCCGTATCGCCAAAGCGGTATCGCAAAAGTGATTTAGGATTTTGACCTGCGTCGCCGCCAGTCAGTCGTTGAACGGTAGCTAGCACCTGTTGGAGCGGTTTGGCCACAACAACGAACAGCGGAAAGGTCGCCGAACTGAATCGACCGACGATTGTGGTCGATTGACGAACGTCGTGGTCGTCGTTGTCGCCGTCAACCTGCTCTGCCACCTTCATTATG
>TCONS_00012254;supercont1.17[.]:991771-991971
GTATTCATATATAGCTTCGTGGTTACTTGGGTATTTTGGTTGATTCCAGCTTGAGATATACTGGAAATCATCAGGTCTCCTGTGGTCGCTGCTTTCCAGATGTTTTGTACGTCGAAATGCTTTGCGAGTACCTTGCCAGCTGTTCAGGAAAGAATCCTGGTTGTGAGGATTTCATCCCACCCTTGCAACCTGTTCCGTCAC
>TCONS_00012255;supercont1.17[.]:1022748-1022974
CGCGCGTAAAAACCAAAAACAGTTCGCCTTTGTAAAAACCAAAAATAAGGCTTTTTTTATGAATTAAGACATTACGGACATTACCTAGTTTGAATTGTGTAGTGCATAGCCATATAACTATGTAGTTAAAAATCAAGTATTGTGATGATGTGAATTTCGATATAATAATGGGTAAGAGTAACTATCAGCAAATTTTTCGCGTCTTAGGGATCATTCATAAACTACGT
>TCONS_00012258;supercont1.17[.]:2594302-2594698
TTTTATTGGCTACTTTTTGTTAAAACACAGAGTCATCCCCTTCTTTAAAAGCTTGTTAATTAGGGTGCCGTCGCATATTTTTCATACATGAGTAAAGCGATGGCAGTTGGTCACGTACATACATCTTCCGTTGCGCTCTCAAGCCTCATCTGTCCCGCGGCGGGTGTCTTATTCTGGGGCAAGCACGGTGGGTGTGCAGATTAACCGTTAAATTTAACCGGTATTTGCTTATGCCGCACGCTCATCGCCTTTCATTACTTACTACACACTTTGCCGCCTCTATAGGAGAGTTTGTTCGCCTTCTATCATCAAGCGCGCAATGAACTGGCTTAGATTCCACCTTTTGACGGCTACTGGATTTTATCCACACGTCTGTCGCGCTTATGTCCAAACCCGC
>TCONS_00012266;supercont1.17[.]:3883939-3884151
ATTCAATCCCTGGTGACTCAACTCAAAATGCGTAAATTTACAATGCGTCGACGATATGGTGATCTATCAAATGTGCGCTATTGAGTTAATGCTATATATTCCACAGGCATTTTCCCAAAATCTTTATCCTATTTCATAAGCAAATTCACCAGCAGTTCAAACGATGATTCCATCACAGTTCAAAGCGGAATTCCTCCAGGGATTGTACCAGGA
>TCONS_00012281;supercont1.170[+]:71221-71313,71394-71930
GTTTTGCTAGCAGAAACTAGAGTGAAAAGAATCCGTTGTTAATCCAGCGATCAGAACGAATCTTCAAAATCTGTGCTTGATCGTAATGCATCGCAGTCATTTTCCGTTGACGAAGGGCCGGAATGGAACTTTCGGCAAGTTCCCGGACAGCTGAAGACGAACATTTATTCTCCATTCGCAAGGACTAGACTCAAGCCAGAACCAGGGAGAGAAGGCGAATCAGACGAATTCGATGTTTTCTTCGGTGTTCTTTTCGAACGCCCACATCCGTGAGGATGATGATTCGGGAGCATGTTAGCGGTTATCAGTATAATAATGACAAAGTGCAAAAGATTTTAAAAGTAGCACATGAAAATCTAACAAGGGTTCAGTCACAAATTTCATAACGTCGAAAATAGT…
>TCONS_00012322;supercont1.170[+]:1405520-1405886,1406185-1406357
GCCGTGGTACCGTACAGTATCGTCTCTACAACCGGGCCTATAAATGAATTTGCTAATTTAAGCAGATCGAGTTATTTAGCCTCAGAAAATATACTAGGCAGAAGCAGGTTGCGGAAGTATAAGTACAATATTCGCGTCATGTACGGTAAACGAAAGTTGATTTTGAAATTATAATGCAATAGTGTTTCTGCTATCGTCAACTTGTAATGAATGGTTTGAGGGGAACACCACGTTAACAAAGTTAGAAACTGCGCTTGGTTTGAAAATATGTTCAGTTGATGGTGAATCGTGTTACACGCGTGAGTGTTATTTCCGTTTTCTGATAATTATTTTCAATTGCGAAATGGACAATAATAAAAGTGCTAACCCTGCGCCATATCCTTCGGGACCTCCAGCGCC…
>TCONS_00012325;supercont1.170[+]:1538578-1538682,1538745-1539034
ATTGATGTGAGATCAACCAATTTCAGGTGATAAGTATTATTAGAGTACAAACACAAATTGGAATAAGAGCTAGAACTAAGCGAGGAGAGGTTGTAGAGATCTTCGGAATGGACTAGGTTCACGCCGAAACCAGAGCTTCTTGGTTATTCCAAATACACTGCAGGATCCGGACCCACTCTCTGAACAACCAAACTATCCACTTGGAAGCTTCACATCAGTCGGCAATGCAAAGAACTGTGATGACCCACCGTGATGTGTTTTTTTTTTGTGTTGATTGGACAAAGGAGCATCAACAGGATCAAATGTGTCTGATCAAAATCAATACCATCGAGTTCTAGATGAAAAATAAATACTCCACTTTCAAAGCTCAATTATGTGATCAGTTTATAATATCA
>TCONS_00012328;supercont1.170[+]:1829214-1829272,1829331-1829552
CAGAAGGGAAGATTATCCAATTCTCTGTTGCGATTGAATTAAGGATACGGTACCAAATTCTTTAAGATGAACATACTCCAACTAAACAAGAGTTTCCTGCTATAAGGAGTCCGAAACATTTCATAGCAACAATGATCAAAAGTGTCAAGGTGCAAATTTGGACCCATTTTTTTAAATTAAAGTTTGAATATGATTTAGTCGTTATTTGAGCTGTAAAATTTGTCAATGCAGTAGCAAGAACACGCTTTGGCGTGTTAACACAAGGAAATAAAGACAAACAG
>TCONS_00012349;supercont1.170[-]:1406357-1406158,1398400-1398071
TTACCAGCTTGTGGTGCGCCGGCTGGTGCAGCTTGTGGAGGTGGCTGCCCAGGCATCCCCGGCTGTACCATAACCGGCGCCGGATAGCCTCCATAGGGTTGTGCTGGGGCATACTGTTGGGGCTGGGGCATCACCATACCTGGCGCTGGAGGTCCCGAAGGATATGGCGCAGGCTGAAAGTAGTAGTACTTGTGTGATCACTCCGTATGCTTCCATTGGTGGGCCCGGTGGGTAAGGCGAATGCCCAGGCCCTGGCGGATAACCCATTCCGCCATCCTGTGGTCCTGCCGGTGGGTAAGGTGGGGCGTATCCACCAGCTGTATTGTCCGACGGAGGGTACGGTGCGTACGGAGCATACCCTCCTCCTGGTGCTGAAGGGGCACTCATTTTCAAAAATTT…
>TCONS_00012358;supercont1.170[.]:1292885-1293290
CATTAGAGTCCAAGTCATCGTCGAATCCATCTTCTAACAAATCCAAATTGGGTGATTTACTCCTTTTCCGCTTTGGCATTGTTGGGAAAACCCGATTTTTCTTGTTTCACTCAGAATAACCGCAAACCCCGTTGATATTTCCCGTCACAAAATGTCACATCAATCCAATGTCCATCACTCGATCTTTTCAAGAAAAGATCATGCACCGATCGACACACCCGGTTGAACTTCGTCGCGGTCCACTATTATATTCGATACGCGAGTCAAGTCCGTTGCATTGCTCTCAACTCTCAGATGCTTTGTAGCGACGAAGGACACGGTTCGATTAATACTGAAAGAAAAGCAATTTTCCGCTTGGTGTTTTCCACCCCCGATGCAACGGAATGCGACGGCCAACGC…
>TCONS_00012359;supercont1.170[.]:1312830-1313056
GACAGCTCTGTCGAACCGTGCTGAACATCAAACTCTACTGTATAATAATCAATAGCAGTATAATATAAACTTCTTCCTGGGTATTTTATATCATTTTGAACTATGCAAAAGGTGTATTTCAGTATAACTACACATAACATATACTATTATTACTTTTACCGCTTAGTATGCGCATGAGTGTATCGGATGACAGCAACATTTCAGATTAAATAAAGGAATTACCAACA
>TCONS_00012364;supercont1.170[.]:2025896-2026120
CGAAAAGGAGCAGCAGTAGCAGCAGCGGAACAACAGAAAGCTACACCGCTCCGACGATGAGCAAGCGGGTGGCACCGCCCTCTGTTCGTTGGAGCGTCGAGACACAGCAGAGCAGCAATCGGTGCCCAGTGTGTTCCTCACTGTGGCCGTCGAAAGAAGCGGATTTAATAGTAATAAAGCTGCTCTGGTCACGACAACCTCCATTCTATATATTAAGCAAAATAT
>TCONS_00012420;supercont1.171[-]:2025664-2025271,2025207-2025170,2025108-2025026,2024973-2024270
CATAAATTACACTGTACACAAAAGCGATTAACTCGAACACGCCCTTTGAGAATACGATTCATATCTGTCATCATCAGTACCACCTCAACACAGGAAAAAGTTTGTTTCCGCTGTGGCAGACAAAAAGTGCACTGGCAGCAGCAAGAGAAGAGGTGTGCTAGTGCTAGTGCTCGAAGCTGCCGAGATAGCTGCCTCCTCGTGGCAGACTAAGTTGATCGAAGCAAATCCTTGCCGACACGGTGCCAGGACGCGCGGACCAAAGGAAAGTTCCAGATTTCGACGGGACAGCAGCTAACGGGATTCGGACCGCCTAGCCCGGATCAAGGAAAAACGCCAGCACACGCGCTGCGGGACCGGTGAGAAGAGCACGGCTGTGTTCAGGGAATGTGCCAAGGAATT…
>TCONS_00012421;supercont1.171[.]:212527-213033
CTTGTTTTATTAGCATATTTGAAGCTTGGATGATTTTACAATGTTTGGGAGATAATCTCTGCACATGGTATATTCTAAAAACAGGTCCATGGATCCCATATCAAACTAGTTTGAATAAACAGTTGAAAAACTTTCCAAAACAAACCAAATCGCAGTGCCATATCGACGTTGCAACCACAGCACAATTCATTTCGGACCACCAGCAGCAAGCACACAGCACACCTTCAGAAAAGAAAACATCAACCAGGTTTATTTTATGCAACTTGTGGGAAATAATATTTTTCTCCATGTTTCTCGCAATTTTATTCTTTCTTGTCCCGAACATGAATAAACTCGTAAACGAAGGATATGTGCATTACGTAAACGTATTGGGGAGAATGGTACCAATTATATGATACA…
>TCONS_00012428;supercont1.171[.]:1166824-1167090
TCGCATTCCATCGTTTATTAAAATTCAATAAAAAAGAGACCTTTCTCTTTCACGCTTTTCGCCTCCCGGAATGAACTCTGCTGGCTGACATATCGAGCCGAAGAAGGCACTGCGAACTGCCGGGAATGGAAGAAGCAGAGAAAAAACGACGGATACACGAATCCCCATGTCCAATAGGCCAAAAGTGCCCCCATGATGTCGCGCCACGGTTTTCGGCTGGATCTCGATGTCCGTGCCGCGCCACCAGCAGAGTTAGGATTAAACGCT
>TCONS_00012433;supercont1.1710[-]:58697-57747,56999-56722
CTATCCTGCAGTGTTCAGTCGATTGTTTGCGCTCAGCACAATCGGTTCGTTTGGCTTTTCTGTAGTCTACTTAGCGGGAGGAGTCAGCCAGCCGCCCTCACGATACCGATCATCGAGCCGGTAATAGTTCAGTTGAGCGCGTGGGTGAGATTTTCTTTATCAATCAGTAGAAAGTGCGCGCAGTTCGGATCGACGTTAAGTACACTGCTGCTCACCATTGAGGAAACGCAGAGATTTTCGCAACGCATCACCGTCGACCTCCACACTGCAGTCGAGTGACGTCGGTTCCCCTCGCTGGACCGGTTGACCGTGGGTTACTTTGGGGTCTCTAAAACTGCGACTCAATTGCTGTGGTGGTCTCTCGAAACGTGTTTCTGCCCATTTCGTCGATTGGGATAT…
>TCONS_00012440;supercont1.1715[.]:7778-8022
TCGCAATCTGCCAACGAAACCAAAACGTTTCAGCTGGTGAAATGTGCACCCAACGGTACACAACCTCGACCAAACTTCTGGGTCAAGTTGAAGACCACCGAAAGCGATGGGCTGAGTCAATGTCTTCCGGGGCTCAGTTTTCCTCTGAGTCGGCATCAATGGGCATCTGTTGAGTTATCATGTCGTGTAGCCAGTATGCAAGAGTGTTGCTAATCCTGGTTTCCGTCTGGGCTATCGTTGGAGGT
>TCONS_00012442;supercont1.1717[.]:19282-19966
GCGAGGTGTTTGTTGTTCGTTCCGTAAGAAAAGGGGGAGTCCAAATCAGAGCAGAGAAACCGATGTCCGCCCGGTCAGTTTCGGTTTGGAGCTTTCGGACGTCGGTTCAGAGAGTGCGGTCGGTGACATACTTGTGGTGGCAAGTCGTCGTCCTTGTTCTCGTCCTCGTCGTCGTCGTTCATTCGTGTTATTGTGAGTTATCGTGTGGTTCCGGACAGGAGTGCGATCCTTCCCAATAAGTCGGGTTGTGTGTTAGAAGGAAGACACGGTTTTGGCGCGCGTTGTCACTTCTGGAGAAGATTGAAATTTATGACTGAACGTTACGTGGTGCGGTAACGCGTGGTAGATTTTTTACGAGGCACACGTGTCCTCGTGGTAGATTCTGGGTTTGTGCAAAGA…
>TCONS_00012447;supercont1.172[+]:327389-328080,335879-335886
ACAGAACGTGCTTCGAAGTCATCCGATTGTGAACCGCATTCTTCATCACGACCACGTTCAGTAGAAAAAGCCCAAGAAGAAGAAGCAGTAAAAACCTTCATCACCTCCGGATAGTTTTGCTCCCAGCGAAAAGAATTCAAATCAAAAGGTTAGAAGCAAACCCTCCGCCAGTGATAAAAGTGTGTCTTGTTTACCCAAAGCAACTGATAAGAGAACTTCACCTTTCCGCGGCTCCAAAGTGTCAGTTAGTTGGTGCACTGAAGTAGCGCGCTATTTCTTCGCGTATTTGTACACTTGGTGCCTCGTGTGTCGGAAGAAAACTAATTACCTATATCGAAGTCACGTACCTACTAGGGCAGCTACTACTTATAGCAATTTGAGTGAACCTTCTTCCGTCCT…
>TCONS_00012460;supercont1.172[+]:926394-930043
GTCCTTTAGTAATGTTTCGCGAGAATTCAAGTTTTGAATGACCTTATTTAAAATGCTATTCCGAGCATTCGTGCCATTTTGGCTACCTACCAGTTTTACTCATGGATCATACGCCATGAACCAAATGACTTGTACCAATCGATCAATACATTTAGAGCTGACTTTCATAATTTCTGTTGGTTGGTAAAGGCTTTCACTGTGCGTGCGTGTGTGTGTTTTCCGAAAATTATACTTTTATTTTCACTTGGATGATACACATAAAACGTATTGTTTCATTAGCTGTTGGTCTTTCATCATTGTTTGTATCGAATTTTTCGTTTTATTCGTTTAGTCTTCACCAGATTTCTATGCTATGCTGTGTTCGAACGTAATATATCTAGTTGGAAGAATGAGTACTTA…
>TCONS_00012563;supercont1.172[.]:777601-778573
TGGGAAGCAGGCTCTGTCCCAGTGAGGACGAAATGTCAAGAAGAAAAAGATGAATGTTGAACTTTATTTTTCAACTTGAAACTATATTTAGAAATTGGGTTTTTGACAGCTTTTTTGAAAAAAAAACTGGACCACTGTGTGACGACGAGGAAGGGACTTTGCGATGCGATGTGATGGGTGGACGGAACGATCGTTTGCCAGTTGTGGCTGGAGTGAAGCAAAACTGCAGAAGCGATAGCTTTCGTTCTTTTGTTGCGCCAAACAAATTTGTTCCGAAAGCAGATGGATCTCGGGTTGGATAGAGGAAACACATTTTTGAACCAGTACAATAGTGGGAAAGCATGGTTGATAGTTGGTTCTATTTGCGGACTTGCTCCAGGCATGGAATATGTTTAAGTA…
>TCONS_00012564;supercont1.172[.]:901175-902715
TGACAGCTTAAGTGTCCGGAAATTGATGCAGCACGGTATAATGAAATGTCCATCTACGAATTACTCCTGCTGTTCCCCCAAAAAATTATGAGTAATTTTCCAAGTAAAATTGATGGATTCTTTAATATTGCATTTGAGGTTTCCAACTAGCAGATACTACAGCAATGATTCCGACCATTTTTACAAAAGAGGAAGAGAAATTCACGGTAATGACACTTTTTGAGTTTGCAAATTGCATTTATTTTATGATTCATTACACGGTATCGTTGTTCAACCTCCAATCGTTATTACCAGCTACAATTGTAAAATTCCAACCGGTCTGATGGATATCTTCTTTTTGTTTCTCGCTTACCGTTTAACTCTTTAGGCATTATTTGAGTAAATCTTCCCCATTTTCCA…
>TCONS_00012566;supercont1.172[.]:1072798-1073012
GAGTAATATCGTTGAAACAGTACATTGGCACGTGTGGCCATGATCTTACAAAACATATCGGTAGAATACCTGCGTAAGCACAAAACAAGCGGAGCAACGCCTCTTCGGCACATCATGTTGCTGATGAGTAATCATGTGAAACTGCTGGTGACACATATTGCGATGATCGAATGTTACTCACTCCCTTCAGCATGAAAATGTACGACAAAATCGTT
>TCONS_00012573;supercont1.172[.]:1731824-1732210
TGTGCTGCACATATATTGTATTCTGGACTACATGTACCAAGTAAACAATTTTCAATCCAAGGGCAATGAACTTTCGTTAAAGGCCCTTCTGCTTACATATTGAAAATATCATATTGCTCCTTACCGTACGGCACACAACAAAAAAGTGCAACATTGCGATACCACCGATTTGAATACCAAATGCACCTTTTCCTCACATTTGACCGAGCATTTTTGTGCTCGCTCGGTCGAAAACAGCAACATCAACATCCTTCAACGAATTCGGACGAGCTTCTCCATTACAAGCCGTACAGGTACACCTTACTTAACCGAAAACTGTAAACCGCGCACAATCCTCCAGCGCAAGGTAAGCCCAACCGGAGCTGAACTCCAAAGCGTATGACTCAG
>TCONS_00012574;supercont1.172[.]:1750385-1750884
TTTTATTAGGGCAACTACATTGAAGTTCAAATAACTTAAAAATGAAGTGAGTATATTTGTGTATTTAGAAAGGTGAGATTTCTGCACATGCTCATAAGTGAACATGTTTGCAAAATCGTACATAAAAAATGATGTAGAATTGCTATAGTAAAGTATGAAAATTCAAAGCATGCAAAGACGAAAGTCGCTGTCTCGTCTCATGTTCCTGAAGACTTGCACGCTCCTCTTATTTTAATCAAATCAGCACCATCAGATCCGCTCTGCCTCGTGTTCGCCAACGATGCACTTTTGCGACCGAGATTCGCCTCTGCTGCACCATTGACGGTGGGCCATTGGTAGATGCGCTCTCAGTTGCATCTTGCTTGCATTGCACTGTAGGATGGATGCTCCCCCCGGTGC…
>TCONS_00012641;supercont1.173[.]:651891-652122
ATCAGCTTGAAACTATGTTTATTGGAAGTTCAAAAAAAGATAACAATTATTTAACAATATTTTTTTTTCATTTCAGTTACTGTACAAACAATTTTACTCACATTCAATGGTTTTTCAGAATGGTTCTCCTTATTTTCCAAGTACTACGATTGGCGATGGCGCACGATTATCCTCTGTAACCGGGAAATCACTTCTTCATTTACAAATTTGCAACCAATTGCACAAAAACTTC
>TCONS_00012645;supercont1.173[.]:913680-913929
AAAACTAATTGGCTCAATCAAATCGTCTTTGTTTTCCTTCTTCTTTCTGGCATTACGTCCCCACTGGGATAGAGCCTGCTCCTCAGCTTAGTGTTCTTATGAGCACTTCCACAGTTATTAACTGAGAGCTTACTGTGCCAATGACCATTTTTGCATGCGTATATCGTGTGGCAGGTACGAAGGTACTCTATGCCCTGGGAAGTCGAGAAAATTTCCAACCCGAAAAGATCCTCGACCGGTGGGATTCGAA
>TCONS_00012680;supercont1.174[+]:613308-613472,614010-614197,657931-657954
TCCAAAGCTCATCTAAGCCACATCCGCGTACTGACGACGACTCACGACATAAGCGCGTCGTCTTGCAAATCGAACAGCGACTGCGCGCCGCACGTTTCTTCAATTCAGTTCAGGGCTCCGTCTTGTGTGTGCAGTTTGGTGTGTATTGTCTGTCGAGTAGCAAAGTGAATCAGTGTAGTTTTCTGCTGGGATTGGTTAGAACGCAGCGAGGAGTGAAATTTTGAGTGGTTGAGCATTGACACGTAATTTGAAGTGCTAAATTGTGGCAATTAGCGAAACAAAAAAAAAAACCGTCACTAGAGGCAGGCATCGTGCAGCATCACCAGTAGCAGAAGCAATCTAACACAAGAAAGATAACATACAACATCGCATAGAAG
>TCONS_00012681;supercont1.174[+]:613308-613472,613811-614197,657931-657954
TCCAAAGCTCATCTAAGCCACATCCGCGTACTGACGACGACTCACGACATAAGCGCGTCGTCTTGCAAATCGAACAGCGACTGCGCGCCGCACGTTTCTTCAATTCAGTTCAGGGCTCCGTCTTGTGTGTGCAGTTTGGTGTGTATTGTCTGTCGAGTAGCAAAGGGGGAAGGCAGAACCCTTCGCCGCGCTTTGTTGGACACGGAGAACGAACGGAGATTGTTCCATTGGTCACGCGTCACTGACTGGACCTGGAGTGTTGTGTAGTGTGTGGAGTTTGTGCTGTGCAGTCAAGCGGAAAGCAATCTGCAACTTTTGGATTTGCAAGCTTTGCCAGGAGATAACTAACGGAGGTGGATTGCAGTGAATCAGTGTAGTTTTCTGCTGGGATTGGTTAGA…
>TCONS_00012682;supercont1.174[+]:613308-613445,613811-614197,657931-657954
TCCAAAGCTCATCTAAGCCACATCCGCGTACTGACGACGACTCACGACATAAGCGCGTCGTCTTGCAAATCGAACAGCGACTGCGCGCCGCACGTTTCTTCAATTCAGTTCAGGGCTCCGTCTTGTGTGTGCAGTTTGGGGGAAGGCAGAACCCTTCGCCGCGCTTTGTTGGACACGGAGAACGAACGGAGATTGTTCCATTGGTCACGCGTCACTGACTGGACCTGGAGTGTTGTGTAGTGTGTGGAGTTTGTGCTGTGCAGTCAAGCGGAAAGCAATCTGCAACTTTTGGATTTGCAAGCTTTGCCAGGAGATAACTAACGGAGGTGGATTGCAGTGAATCAGTGTAGTTTTCTGCTGGGATTGGTTAGAACGCAGCGAGGAGTGAAATTTTGAGTG…
>TCONS_00012714;supercont1.174[-]:812171-812100,812032-811595
GTTCACACAAGCAAACGAACCGACCAAAAATGTTCAAGCTCGCTTTTGTTGTCGCCCTGGTGGCCATCGTTGCCATCCAAGCCGCACCACAATTGCCGGAAGGTGTCCCGGCTATGCCAGCGGTTCCCGAGATGCCATCTACGCCGGAAATGCCAGCAACACCGGAAATGCCTGCCACCCCGGAAATGCCAGCCGAAAGTGCTCCTGGAGCGGAAAGTGCCACCATGCCCAACCTGCCCAACCGTATCTCGAACCGAATCTCGAACAGTGTGAACCGTGTCAACAGCGGCTAGACCTAGAGCGGAGAAGTTTATTCTAACGTGTTGCAGTGAACAGTCGAATCCTTAAATAAACGGATGCTACTGAAAGCACTGGTGCACTCGTTTCATTTATTCTATG…
>TCONS_00012728;supercont1.174[-]:1054831-1054169
CGCAATCCTCGTACGAACAGCCCCAAACGTATCGTTGGAGATACCCCTAAGTTGAACCAATAGCACAATCCTTCGGTTCAGTCTGTCGCGAACTCGTGCCACGCGTGTTTCTGCCTCTTCGTACTCTCTGTTTGCTCCTCTAGTAGAGCCAGTGCTAAAGTGTAAGGTGCAATTTGTTTGCAGTTCAATCGGACGAGGTTTATTTTTTCTTTCGGATTGGTTAAGCATCAAGCCAGTAGTGCGTTAAACAGTCATTATGCTATAACAACCATTTGGATTGGCCGCTCGCTGAAAACTGTGCCGTCCGTCGTTGTCCTGAAGCTAGACAGTGCGACGTCTGGTGTTGTCTATTGGAGCTGCCATTTGTGCAAGCCTGTGATTTACAAACGTTAGATGGTG…
>TCONS_00012751;supercont1.174[-]:1843126-1843106,1796397-1796063
CGACACGCAGGCTTGAGTATGAGACCCGGGGTGTCTTGTGGCCGTTTTTGCAACACTGCTGCTGCTGCTAATCAAGTGAAAGATACGGTCACCGTCAAGGGTGTCCTAATTGAGAACTGACAACTGAAAACCAACCCACGCAACTGTTGAGGGATTAAGGGTTCGGTTCATGAAGGGTTGCAGTGGAAGAAATTGTGCTTGACAAGTGTTGTATGCGCTTAGTGCAATCGTGAGCTGAACAACAAAAATAATGCATCAATCAAATCGAATGCTGACCTTTTCTTTGGAGTGCACCGCCAGTATCGAGAGGATCCGAAATGGGAGTCATTACCAAGACGATTTCAATTGTGTTCTCA
>TCONS_00012756;supercont1.174[.]:546871-547227
CCAAAGTTGAGGTGTTAGCAATTTTTGTTGTGTTTTCAGACTGGATTTTCTGGAATGATTGCTGGAAAAATTTGGCTTCCAAAGATTGTTGAGTTTGGTAATGCTGATTAACTTTCAATCTACTGTAACTATTATGGCAATGCTTTCTAATGCAAAATTCTGCGCTAAAAAATCATTCGCATTGGTCTACAACTTGAGAAACAGAGCTATTGAAGAGTTGCTATTGTATTGTAGTGTTGATAAATACATTTTTAATATGCGTGTTAAAAAGTGGTATACAGTTCCATTCTCAAAATCAAAATTGCAAAAGCACCTAAGTCAATAAAACTGATTTGTAAATTTCGTATTAGAATAAAA
>TCONS_00012760;supercont1.174[.]:1935358-1935557
CCCGGATCGTCGGTCGCAGTAGATCGTGTTAATCGGCCGGAGTTAATCGAGCCGATACGATGTGACGCCGCGTCGTGAATCGGAAGTGCGTGCCATACCCGTGTAATCGCGTGGGATAAGAAACATGGGCCCTAGAGTGGCGATGATAATGTTTGTTTGGATCATACAGGTGGTGCAGTGAAGACCAGTGTGCAGCGGGG
>TCONS_00012762;supercont1.1740[.]:18343-18787
AGAGCAAGAGAGAGCGTTTTGCCACAGTAATATCTAATCGTCACTGCGACCATCATCAGAGCCGTCTCTGGGATAGAGACCAACAGTGAGATTCGCGAATTTGTGGTTGGTGGTGTGTTCATCAGTGCTTGAGGTTGTGTTTCGCACAAATTGGTGACGGAGTGTTTTACAGTTTTGGCAGAAATTCACAGAATTAAGAGAAACAAAACAGTCCTATACCGTTGGTTGTGCGCTGCTGCGGAGAAGTTATCGTTCAAGAAGGAATTCGGTTCCGCGTTTGGAAGTGATTGTGCTAACTAAATCCGGTGGTGTTCAGTGAATTCCGGTTCACAACCGATTTTAAGATTTTCTCAAAAAACCTGTGAGTATCCTGGCGTGAGGGAAGGCGGGTCGGAAAAG…
>TCONS_00012845;supercont1.175[-]:1604918-1604874,1601557-1601168
GTTGGCTTCTCCTTTGTGGGGACATATTTCCAGGTGTAATCCTCGGTATGCTACTGGATGATACTACTTCAACCGAAAAAAGGAATCGACTCACTGGTATACAATTCAAACGGTTTGCTGTCTTTAAGTGTACGACGTATGATGTGCGCCCTAAGAATGAACTAGATTCAGATCTACTTTAACACTCTTATTTTGCTATATTTTTTTCAGCACGAGTCGTACATTTATCCAACGAGGCTCGCGAGTTAGATGAATACGACGAGTTCGCCAGACTCAGAACCCCTCTCGGTCAACTAGCTTCTGATTCTACAATCCGAATCCAACTTAATTTGTTTCACTAAATGGATGTAAAACCAGAAGATAGTCATTAGACCATTGAATTTAGAATTTAGTCATTGA…
>TCONS_00012846;supercont1.175[-]:1642763-1642744,1642682-1642307
CATGAGTCGAGTTAAGTGTGGTAAATGTCATTCTCCGGAGCATTAACTGTGCGGTGTAGTAGCTATAAAGCGTGTGCATCTTACTGTGAGTATTCTCGTACATAATTGGCACTCGGGCGCCCATCATCCCACACGGAGCGGACACAAATGGAGGACGGCTAGCTGGCTGAACCAACAATGTTGACAGTTAAAAAGGCTATGATTGCGGAATAAATCTCAAATTTCCGCTGTTTCATATGATAGGTGCTCCGGTTTACATCATTATGAAGTATCTTCTAAATAATGAGTGCAATTCGCTACAAATGGCTATCCATTATGGTCCATATTTATACTGATAAACGTCTTTGGTCAAGATCCTTTATTCATGAAGTTTATTTCTGGTTGAGAAAAAAAAAT
>TCONS_00012871;supercont1.175[.]:695294-695502
CGGCTATCTGAGGCCGCCGGTGTGCGATGTTTAACTTGGACATTGGTCTTTTCTTCACCGTCACCAGGACGGACGATAAACGTTCAATTGTGGCGGGGAGTTACAGCACATTTGTGATGTAAAACGTTTTGTGTTACCAAGATGTCCATGGCATTCTTCGAGTAGGAATAGGTGGGCGTTGGGGGGGTTTAATGCAGGTGGGCTGAGGG
>TCONS_00012875;supercont1.175[.]:1143492-1143780
TGGGAAGTCAGCTCTTTGCTTCGGAAAGTAAACAAACGTGAAAGTGCAGTTTTTCTTGAATTTATTGTGTTCGTTGGTGTTTTATCAGAGGAAAAAGGTGTGAATTGTGCGCAGTTTGCTGCAGCAAGTTCATTTAATTGGAAGATGAAGAATATAGAATGTGAAAACTCTTCTTGGATCGCATTCTCGGAGGTTGCGAATTTGCTTTCCGGATAATTCATCGAGCCGAGAACATAATTTGTGGATTTGTGATTTGTGGCTATGCTATTTAATGAAAGATACAATAAAA
>TCONS_00012879;supercont1.175[.]:1745326-1745563
CGGAAATTATTAATGACCGTGCATTTGTGTTGATCGGTGCTAAACTTGGGACTTCATTATTTTTGTTTGTTTCAGTTTTGATGCTGCAACTCTCTCGACGAGGAGCACTTAATCAAACATTTAAAATTTTCATAATTGTAGCTTTTAAAATGAACGTGTCGTTTAAAAGATTAAAGTGGCAAGCAGCAGGCTATTGTGCACAAACTTGCGTCGGAAAGTGCTCCCCGCGAAAACACGG
>TCONS_00012880;supercont1.175[.]:1745623-1745849
AGACTTCCCTTTCGTTTCCCGGTTATCTGGCATTTCATTCGTGTGCAGGAGAACGTAACTATCAACGAAGGATCCTCGAAAGCTCAACTATCAGCCGGAAACAACCAAGAGGACTCCAGGAGGATAACAACTTCACCTAGTTGGGACAGCAGCAGGTGCAGCAGTTTGTGCACTATCCAAGCGTTTTCATAGTTGCTTTCAATTAGTGATAAAATGTAACCCCAAAG
>TCONS_00012930;supercont1.176[-]:501556-501265,501196-500589
TCTCACTCGGTCTGCCGCTACCGCCGTGATGAGGGAAGTCCTTTTACTCGACAGAAAAAAAGCGCGAGCTTCGTCGGTCTTCAAAATAGCTACCTAACCACAGTAGTAAAGCTAGCACCCGCGACCGTAAAGTCCACGATGCTAGTCGGGGAGTCGGTTTGGTCGTAACACATTCGGTTTACTGGTCTGCAGCTATGTTGTTGATTTTGTGTTGTTGTTATCTATTGTTTAGTTGAGTTTTGTGTTTTACATTTCCATTATCAACAAATGCTTAGATAGATGGCTGCAATTTAGTGTTCTAATGTGGTTGAGTCGGTATTTGTTAGCATCACAGGAGTTCTTCAAATCAGTTGAAAGATTGATCAAAGTGACCAGCAATTGTACAGCGCGACCCGACAA…
>TCONS_00012931;supercont1.176[-]:501556-501373,501196-500589
TCTCACTCGGTCTGCCGCTACCGCCGTGATGAGGGAAGTCCTTTTACTCGACAGAAAAAAAGCGCGAGCTTCGTCGGTCTTCAAAATAGCTACCTAACCACAGTAGTAAAGCTAGCACCCGCGACCGTAAAGTCCACGATGCTAGTCGGGGAGTCGGTTTGGTCGTAACACATTCGGTTTACTGAGTGTTCTAATGTGGTTGAGTCGGTATTTGTTAGCATCACAGGAGTTCTTCAAATCAGTTGAAAGATTGATCAAAGTGACCAGCAATTGTACAGCGCGACCCGACAACAGCTGACAAGTAAAAGGAAATCCGCAATATAGTTTGCTAGTCTCCCTGTATCAGGAAAGTGCGTACGTGAGAAGTGAAATCGTTGTGATCAATCGATAAAAAGTCTA…
>TCONS_00012932;supercont1.176[-]:517420-517090,501196-500589
CTCGTCTGTTGTGTTGTGATACGACGGTTGGCAGGGAAAACAAGAAACAGAAGAGCAACCGGCGTAAAAGAGTGATTAGAAGACGTCGTCGGTCGGCCGAAGCTTCAACAGTGTTTTGTTTGCTCGCCGGCAAAATAACGAAAAATAACTGTCGGAAAGTGGTTTTCGGTAAGCTGCAACTGGCACGCGGTTTTGTTGATAAAAGTTTTGTTTTATTTTAGTAGTGTTCAATATTTAGTTACTTAAGTTTACGTTCACTGCACGGAGCATAGTTTAGTGAACATCGAGTTCTTAAACATAGAAAGCTGGGACGCCGGAATGGAACCGAAATAGTGTTCTAATGTGGTTGAGTCGGTATTTGTTAGCATCACAGGAGTTCTTCAAATCAGTTGAAAGATT…
>TCONS_00012933;supercont1.176[-]:528164-528010,501196-500589
CAAAACTTGAATAAAAATAAAACGAAAACGTAAAGTGTGGTTGTCAACAGAGCAACGGTTTGTGAAATTAAAGTTACCGATGATTCGTGTTTTGAGCAAAGAAAATAAGTGAACGGTTTTAAAATAGTGCAATTAATTGTTGGAGAACTGGTTGGAGTGTTCTAATGTGGTTGAGTCGGTATTTGTTAGCATCACAGGAGTTCTTCAAATCAGTTGAAAGATTGATCAAAGTGACCAGCAATTGTACAGCGCGACCCGACAACAGCTGACAAGTAAAAGGAAATCCGCAATATAGTTTGCTAGTCTCCCTGTATCAGGAAAGTGCGTACGTGAGAAGTGAAATCGTTGTGATCAATCGATAAAAAGTCTATGAAATATCTTTTGATTTTCCTGAGGATG…
>TCONS_00012952;supercont1.176[.]:101567-101839
TCAGGATATTACGGAAACGAGACCCAAGAGAACGACGCTACAGAACAAGTTGAGAGTGAAAGTCATCCCGCAGTGAATTGGGGTTTGTGTGTCAGTGAAACATTCCCAATTTCCCATCCGATTAAAATCCATTTGCGTACGCAGAGGGCGTATCGGAGAAAGGAAAAAGTGAGTTCCATCACGCGTGTGTTCTTCGTATAGCTGCCCTAATTGAATTACGCTCGTTGGTTGTGTGCACGTGGCAAAGGATATTAAACCCCGGTAGGAGGAGAG
>TCONS_00012955;supercont1.176[.]:253311-253905
CTAAGTGATCACAGTCAGAGAAATATCACCTTTCTGGGTATGATGTTAGTACTCTCAATCAGTAGTTGATTTAGACTAAACTCCTTGAAAATATAGACAGTTTGCAGAGAAATGACGTCATTTTTTAGTCTTAAAACAGCCTGTAATAGTTTTACACTGTCTTGAACTAAGTAGTTGTTATCACTGTCAATAAGCTGCTTTTCTTACTCTCCAAGCCAGTAGGATATAGAAGTCGATCGAGTTTGAGTTGATGGCTTCCGGTTCACTGGCAGACCGACGATCGTCAAGTGAAACTGTCACCAACTATCACTGGAAAACCGCAAATTCGAAGGGCAGAGCGCGAACACCGTCAACATTAAAGTAAAGTGATACGAGCGCTATGTATGAGCAGCTGGGCAA…
>TCONS_00012957;supercont1.176[.]:378649-379028
CTCCACAATTCTTACCCATCGACATCTCCACTGCTGGCTGTGTGATGTACCTGCTTTCCAACACTCCTCCTCATCACACAACCTTCAAACCACCATCTGCCATCCGAGCTCTCTTGTCCACTAAGCTCCTCCTGGCACCGAGCTCCAGCTACCGAACTCCTAGTCGAGCTGCTCCTGGCCAGCTGCACCATCGCACTCTAGGTCAACCGCGCCGTCCTCTGAGCTCCTCCTGACTCTCGAGTTCCTCCAGCTCTTCCAAGCTCGACCTCTCTGATCAGCCAGCATCCGCACCTTCAGCCTCGCCCTCAGCATATTGGCCTCCAACTCTTGGGCACCTCGTCCAAGCCATCTCCCGTCTAGACTCCACCTTCCGTGCAGGC
>TCONS_00012961;supercont1.176[.]:398418-398917
CCCGTACTCATCGTATGCTCTCTAATAACGCTCTATTTGTCGAAAATGTCGCTTAGATATCGTTTTTTTTTCTATCAATGTGAATTGTACGAAACATTTTGCTCTACTGTTTCACTGTGATCATAATTGTTTTTTTTTTTCTAATTCTACCCGACACTGCGCACAAATTGTTGTTCTTTTCTACTCGATCCTACTCGATCGTTGAAGGCATTTTTTCCTCGTTCAATGTATTAACTTGTGTGTGTGTGTGTGTGTGTGTGTGTGTGTGTGTGTTGCATTTTCATAAGTGTTTTTTTTTTCGAATGATTTCGTTTCCTTCTGAAGACATTTGAAGTCTCTAATAATTGGCGTTTCGTTCCTCTACAACGCACTCGCGCATAATGCATGTTTGGTTTACCT…
>TCONS_00012966;supercont1.176[.]:890707-891223
ATTTTTATACATCTTACTTCGGTAGCAATATGCAAGCAAGCACTATGTGCAATCTGGGAACAATTCAGCAGAGTTGTGTTCAACGGACGTATTCCAAGTCCGACTTCGATTACAAAATCAAAATGCTTCAGTTGAGGAACATTTTCGAACGATGTGCAGCAGTCAATAGCAACAACAGCCCCAGCGGCAAACGAATTCCAAAGTTTTCGTCAATCCCAAGAATAGTTGGCGCGGTACCGAAAGTGGCGAAATGCAATGGGAAATCTCTGGTTTCAAGTCAATCGCTCCCCATTCGAGGAGATAGTGGTTCAAATATCAGCAGGAGCAGCAATACAATCGGAAGTGGCAAAGTTAAGCAATTGGTGAAGTTTTTTGAGTGTATTACTAGCTGAATCTGAA…
>TCONS_00013077;supercont1.177[-]:1955684-1955595,1955186-1954914
TATCACTTTGCGGATTAGTTCATGAAACGATACGGTGCGGTCAAGTCGATGGCTACTCTGATCTTCTTTGCAAGTTCCGGCAATTTACGTCTGTTAATTTTGTTTAAAGGAAAATAATAGGATATCGAAATGATGTTCAGCTGCTCATGTTGATTTGAATCAGCGATACAATTAGGCTAGTGTCTTAATTTCATTTTTGTTCACGAAGTGAGTTTTTAGTGAAAGTGAAAACCTTTAGAAACAACATACAACCAGATTGCGTTTTTTTCATTGCACAATTTTCTTGGTTTGCTACACAGCAGGATACAGTCACGCAAGAGAGGATCGGCTTGATCTCTAAACCCAACTGATTTAGTAAAGGTT
>TCONS_00013087;supercont1.177[.]:1731741-1731985
CAATCGTATGTTTCGCAGGAATCACACTAATAGACGGGCTGATTTCGTAAAAAGTTACAATCCAGTGACAGGTTTCCAAAGCATTAAGCAATAATTTTGTCGATCAAATGACACCTTCACATAAAGCAGAAAAATCTTTTTGCCGTTTTCAGCACATTCGCTCGATACTGAGTCTTCTTCCCCGTACGAATTTTTGCCACTTCTCTCGTGTTCCTGTGACCGTGTGACATGGATGGAAGCATACA
>TCONS_00013090;supercont1.177[.]:1937521-1938057
CGAGGACCCTATCCACTAGACCACCGTCAGTGTCGATCGTTGGTGAGACGGCCGTACCCCGTCGGTGAAGACCACAAATCTGCGTGGGATGCGCCGTTGAGAACGGCAGGCAAGACTATCATCGAGCGAGCGAGCGAGCAAGTAGCATCCAGAGTCGAGCACCGCAGAGGAGACCGCGTGTAGTACACGTGGTACTAATAGTTCGAGTCAGCAAACCGCAGATGCCCCCACGACAGTAGACAGCGTCCAAATCGTAAGTAGCATGCATGCTTTTTGATTCCCATGCGCATGGTGAGATTTGCCCCTAGCCTTAGCCAAATCAGCTAGTGTGGCCGCTGCAAATAGCCGTACCGTTTGGCCGCGCGTGAGCGCCGGTAGCAGGCTTTAAGTTTTGAATTT…
>TCONS_00013091;supercont1.177[.]:1944063-1946483
TTATGAGCAACAATGATTACGATGAGTTCGAAATCCAAATAAAATACCTACGGGGTAAATAGTTTTTCGATTAAAAGTCAATTCGACCAGGGAAAATGGAAGGGTCAATTTGCTAGCAAAACATTGTCTGCTTGTGATGAAACCCGTCAACAATACCATACTTCACAAAGCAAAGAATGAGCCGGACGATGACCTGTCCAAAGTAGTGAATCACCACGACTGCATAAAGCGAGTACCGGTTATGATTTCTTAAAATAAAGTAGTGAAGTACTAGAAGGGAAGAGCAAGCTGCTAACATAACGACCTGCCCAAGAGTACTTGAGTAGAATCTTCAAAATCGACAAAATTTTTCAAAATTGATCAAGCTATGTACAATCTCTATTGAGTGACAATGAGGAG…
>TCONS_00013092;supercont1.177[.]:1974768-1976150
AATCTATTTTAATTTAGCTCTCATTTATTCGGGTTTCATTGATCCGATCGATTTTACATTGCAATTTACCATTTCGTAATATTTTATTTACCTCTGCGTAGTCAACAAAATGAGAAAAATGACCCTTTCTAACATATTCTTTTCTTAATCGGTATATAATAGGTTACTTCTTCTTATATACTCACTTTTATTATATACTTCATTCACATCACTTTTTATATATAATCTTTATAGTGTTTCCTTTCGTTAAAATTTTTTATCACTTGTTCAATGATTTCTTCTTTTTTTATTCATTTGTCTCGACTGTAATCCATTTCAAGCTCCCAAAGAAAGCATATTGTGGGAACAAATGCGTTTCAATGTTCATAGTAATTAATGTCAAGTCTAGGTGTAGCTACA…
>TCONS_00013097;supercont1.1772[.]:45618-46263
CAACGCTAGACTACGTTGTTAGGGGAAGAGTGGGACTTTGTGGAAACATCTAATAAGGTTGACTTGTATTATTCGCTGATTAGACACTTTTTGATGACAGTCCCGAGCGTTCACTTTATTAGACATTTAGTGTTATAAAGCAAAACCTTATAAGGTGAAAACGGATCCATAAAACAACAAACACCAATATTGAAGCTACAACAAATTCTTTTTCCTTCAGGCAAACGTTAATCTAGAGGACGACTCCTTCAAGCCTTGATTGCATCTCCCGATTCGCTGGTATTTTCCTTCTTCTTGCGATGCATCTTCCGGAATCCTCCCTTCTCCTTGTGCAGTGCTTCCATGCGTTGTTTGATGTCGTTCAGAATGTTGTCCCTGATCTTGGTGTCAACGCCGTAC…
>TCONS_00013177;supercont1.178[.]:162045-162372
CCAGAAGCCGCCGCACGGAGGACCGTGCTTAGGGGAACACATCCATCCTCCGTCAGTATCAGATGGTGACTGAGACAAATTGACCCACTTCGCAGGCAGCTAGCCTCAAACGACTCAGGAACACGGCAAAACGAACCACCGCAAGAGCAATTGACTATGGCTTATGGAAATCGATTGGACCCACAACAGAGCACTCTCCTACCTGCTCGGTGTGAGAGCAAAAAAAGAGCAGAAGAGAGTGAAAGCAGATGTAAATATAGATTAGCTAAAAATAGAACTGTATCGGTAAGGAAGATACAGATAAACTGGTTCCGGCACAGTAGTGGCC
>TCONS_00013180;supercont1.178[.]:1026842-1028490
TGCGAACTTTTGAAAAAAAAAAATGGTGCACAAATATTTCGAAAAAAAAAAAAAAATTGTGGTGATTTGAATACTACTTATTGTAAAAAAAAAGCTTTCGGCAGAGGGATTGATGACGGAAAATTGTCGAAAAACCGATAAAAGCTTTTGAGAAATGACAGAGATTTACACCACAAACAGAGAGACGTAAATATTTTCTGCTATATATTTTTCATCAAAATTTGAGATTTATGCTGGAGAAATAGAGTAAATGAAATGGAAAGCACGAGGAGATGGGTCAAACAGATACATGATAATTGTTTGAGGTTATTTTTCTATGTAAAATGTATGAATTTTGTACAATTATTGTGACGTGATAAAATCGAACCGAAAACCGTGCTAAAATCGAGAGTGATATAA…
>TCONS_00013183;supercont1.178[.]:1087158-1087757
TTCTGCATCACAAAATGGCTGGCTCATCGCAATCATAAGCTAAACGAAGCCAAACTTCAATACGCTTTTATTTGAACTTTTTAAAACACATGACATCAAATCCTGAATATTACCCTCATTTTGGAATGTTTGTCCTTGTACCATCATTCCCACTCACAGGCTTCCGCGTTTCATTTATATTCTTCTTCAGCTGTTTCCCGTCCTTCTGGTTACGTAACGGCACAAAGGGAATCGTTTTCGGCGTGCAATCCTTATTGTCTACCTTACAATCCGAAGCACGTTGTACCTTTCCTCCATGACCATCAACCAAACGTCCAGCGTCGTAGTCTTCTCCTTCGGCGGCTTCGCCCTCCTCTGCGCCTGCCTCATCTTCGGGTTCCGGTTCCTCAGCCTCTGCAT…
>TCONS_00013184;supercont1.178[.]:1722250-1722486
CGATGGGAAAAAAATTTAATAAAATTATTGGAAATTAATATCACTATTACGATTTTTACATTTATTTATAATCATTTTTATCACTAAATTTAGAACTAGTGGAGATATAAACCTTGTTTCCTTTGGGCATATTATTCACATGATGAAGGATTCAGCTTGTATGGTTGTCTCCTGCACCGCAAATCCGAATCTCAAGGTTCATGAGCATTTCAATAGTGGTTTCTGCGCTCGTGTACA
>TCONS_00013199;supercont1.179[+]:175150-178147
ATTTATTGTTATCTCATATTTTATTATCCTCCTTCATGTTATTAGTGTTGCTTGGTTTTATAGCATCTTCGTGTTACACAATTTACTTCCTCCGAATCTTCACCGTCTTTCCCTCGTTTTCAATCTTCCCGGCGCTGTCTTTCATTCTACAAACAGATATTCTGGGACGATTTTTTTCTGGTTTGCCTGACTTTATAGATAGAAACAATAGGTATTTCATTTGTTTTTATTTACCGCTGATACATTCACTCTACGTTTATGTTATCGCGGCAAAGTTGCTGTCATTGTCGGTTTGTATGGGTAGCACACGATCGCCTTTATACTGGTGATCGAACGGAACTAAGAAATTGTCCTCCAACAAAGCGCTGGGACTTTCTGCCAGAAGCATGATCATTTCAC…
>TCONS_00013207;supercont1.179[+]:455855-456813
TGCCTGAACTTGATACGTCGTACTCCACGTTACGACGAATATCGCCAACGCCGCTAGCCACCGGGACATCATTTCCTCTATTCTATATCAAAACCACTTCAAACTTTATTCACAAATAGCTGTATGTCACTGCACAGTTGTGTTGTAATTTTTTTATTATCTGAAACACACGATCCGTGAAATCGATTTTCTCGTCACTGTGTTTTCCTTGTTTTAACTTTTCCTATTCTTACACTTTTCTTCGACTCGTAACAGGCTCCACTCAACTACAGCGCATCCAGCCAGTCAGCAGAAGAAGAAACTAACAAAATGAATTAGAAAAATAGAACGTAAAAATCCTTCACTGGATCGATTCAACAATGCACACCAATATTACTGCAAAGGCGAAAGAACGGAAAT…
>TCONS_00013214;supercont1.179[+]:729499-729855,742693-743076
ACTTGACCAAACCGCGTGCGCGAATCGAACGCCAAGTTCATAATACAACGTTGGCTAGCGCTTAGCTTCAGTCCTCAGCGGTAACTCGAACAGTGAACATCAAACAACACAGCAAGTGATTATAAGAAAAAATCATTCACAAAACCAGGGTTGTGTGAGCCTTGTGGTTGTGTGATTAATATTCAAACAGAAAAAACAAAACCGGTCCAACAGCTGATTGTGTGTTTGCAAAGCGTCCGTGGATTAAATTTGGATTTTGAACTCTGTAACGGAGGTGTGGACACGAATTGTGAAGCAGATCGGTGCGGTGCAGTACCAGTGATACTCAATTTAATCGTCTTCTGCCTTTTCAGTGAGGTACCCCTTTACTGAGACGGCAACCGATCGCTCAACAGCCAC…
>TCONS_00013215;supercont1.179[+]:742534-742550,742693-743076
CGAATGTGGTCTAAAATGTACCCCTTTACTGAGACGGCAACCGATCGCTCAACAGCCACTCAATCAACGGCAAAACGTACTCTCCTTAATTCGAGTCCAAGTGAATCTGATTTTCTTATTGTGCTCTGTGACAAAGAACTGTACCTTCTTCTCGAATAAAGAAAAAGAACAGAATCCATTCCGTAAGCCCCGCGCGTCGAAAGTGTGACGTGCGCCCACTTACTTAACGAGGCTTGAAGGAAGAGGCAATTGATAGCGTGATCTCGGGCGTCAACTCCAAGTGGTCCAGTCGTGTGACGGGAGTGATACGGTCAAAGTGATAATTGAATCTCGCGGATCGCATCAGCGAAGTGATAGAAGACAAGAAGAGTACCAATCATCGCAAATCGAAAGCAATTT…
>TCONS_00013239;supercont1.179[-]:100322-100128,99945-99088
TTTCACTAAACGGCATTCGGTCGAACCGACTTGGATTTAGTTGAGTTCTGGCTTTCGCGCGGTGTGGATGCTAAAGCAGTTTTCGTCGTTGATTGTCCTGCCATAGTGGCCCGTTCATATAGTGCAACTCAGACTTCTTTGAGGGAAATTAAGGGGGAGTGAGAGCAGCGTTATCCTGTTGGATATTTCCCAGCGGTGGTGATTTGCTTGTTTGGCGGAGATTTTGAGTCTGGAAAGCAAGAAGCAAAGATTGTTGCAGCCGAATAGGAAAGGAAGGAAGAGATTTTTAGCGCGTTTGCGCGCAATTTTCCACCATTCTACCGGTTGGGAAGTTGAATGTGCATGCCGTGATCGATTTTCGTTGGTTGGAAATGTGATGAAAGGTTGAATGGAAATAGT…
>TCONS_00013263;supercont1.179[-]:925661-925503,925354-924852
CGACGATGGCTCCGCACTGCCCAGTAGCTCATAATTAAGCTAAGTGTAGAAGCCAAAGTAAGGCGGTCACCCAACCGTTTTTCAACTAGCTGATCAAGTTCACACCTCCAACCCATCTCCCGGGGATCTTCTTGCGAGGTAAAAGGGGACCCAAAGGAGTTTCAGAACCGGGTTTGGACGGGCGGTGGAGCTAATGTGAGCCTGTGTTCCAAGCAAGGTGACGAAAGATTGCCGATAATCGATGCCGATGTACGATAGCACGATAGCTTCCCAATCTTTTACCGTTCTACCACCGCACTACACCGTAATAACCGCATAATATGGTTTACCTTTTTTGCACCCATCAAGCATCGTCATGTTAGTGTGGGCAAGTTCACAAAGTTTAGCAGACGCGTTCGC…
>TCONS_00013264;supercont1.179[-]:925661-925524,925354-924852
CGACGATGGCTCCGCACTGCCCAGTAGCTCATAATTAAGCTAAGTGTAGAAGCCAAAGTAAGGCGGTCACCCAACCGTTTTTCAACTAGCTGATCAAGTTCACACCTCCAACCCATCTCCCGGGGATCTTCTTGCGAGTTTCAGAACCGGGTTTGGACGGGCGGTGGAGCTAATGTGAGCCTGTGTTCCAAGCAAGGTGACGAAAGATTGCCGATAATCGATGCCGATGTACGATAGCACGATAGCTTCCCAATCTTTTACCGTTCTACCACCGCACTACACCGTAATAACCGCATAATATGGTTTACCTTTTTTGCACCCATCAAGCATCGTCATGTTAGTGTGGGCAAGTTCACAAAGTTTAGCAGACGCGTTCGCTCAGCGGGACCATCAGAGGAA…
>TCONS_00013266;supercont1.179[-]:1134214-1133549,1111237-1110709,992933-992892
TCTTGACTGCGAACCGGTACAGTCGCGTCGTGGTGCTCGTCGCTAGTCCTCGACGTTTTCGTGTTGGTGGTCCATCCGAGACTTGGAAATTGTTAATCGGTTTCCGGTGCACTTTTTGTGTGTGTCTTTAGTCAATTCGTTGTTTTTTTTGTGGCGATTGTTGAAGTAAAATTGCAACATTTTTTTTCCGTTAAGTTGAATGAGAAACTTAGCCTTCGAGTGAGAAGCAGACTAATTAGTGAAAACTTTTTTTTATTATTCGTGATCAGTGCAGTGGAGTTAACGTACTCCCGAGAAGAGCGAGGAAATTGCAAGCAGACACCCTTCGATTCATCGGAAGAAGATATGGTAACAGCTAACAAGTGCAGTGGGTGAAGATCATTAAAAGGTGAAGAGGGA…
>TCONS_00013292;supercont1.179[.]:1704500-1705105
CACGACAAACTAAACACCGCTTGCTGGCAATTCTTTCACCAAGCTAGCACAGTTCGGAGCGCTGCAGTTTTACGATATGTTAGTTATATAACCCGGTGCAGCTGACTGTCGATTCAGCGTCCACGGCAGTCAACTTAGTCGGACATGTTAATTGCATCATTTGGACCTCAGCTGGGAGCAATTCGACGGTAATCTCGTTGTGGCGCTAATTATCTGCCTACTTGAATGTTTGATTGAGTGCCACTAAGAAAATCACCGACAAATTACGCTGGCGGGAAGAAAGTACGCCATGATAGGCATCATTATCTGGGTGATTAGTTTATTAAGTGATGTGGATACCGAAAACCTTTTTGAAGTAGTTAGGGACGTTTATAAATTACGTCGAGTGTTGGACAAAAT…
>TCONS_00013306;supercont1.1796[+]:18796-20672
AATACTAATGAGTTGTTATTTTTCGTCTTGCAGGAGTTCATCTGAAATTTGTACTCCTGGATTTTTTCAGGAATTTCTTCAGTTCCCTGGACACATTCTTAAAAAAAATCTTGTTTAAAAGAAAATTTAAAAATTTTCTTGAGAAATAAAAAAAAAAAGGATTTTTAAAAGATTTCTAATTCTGGAGGAAATCCTATGAAATACCTGAAGACATATTTTGAGAGATTGCTGGCTGATTTCTTGAAGATGTCCCAAACGAAAATCTTGGATGAAATTCTATGGAAATCAATGAAAGAATTCTTGGAGGACTTTCACGAGCAAATTCTAAACAAATTTTTGAAGGAATTCTAGATGGAATATGTGGAGTAACTTCTGGGGTTATCTTTTGAAAAATTCCTG…
>TCONS_00013436;supercont1.18[-]:752613-752585,752012-751788
AGCCATCAACCGGAGTAGACGTATCTAAGGTATGAGCTGATTGGTACGAGTTAAGAAGATGAAATCGGGCTCGAGGATAAGCATCCTTACAAACTTCACTTACGTTGAATATTGCCGTTGCCATCGTCGCTAGAAATTGTCGATCGAATCGAAATACGCACACAGAGAAAACTGCAAAAATGCTACCGCCACCCGAACCGAGCGACGGAAACCTAGGAAAAACTTCATTTGCCATTTATCTCCGTTGAAAACTA
>TCONS_00013462;supercont1.18[-]:1955759-1955612,1955536-1955376
TTTGTCTATCGGTTCTTTTGCGTCTAACCATCTAACCGATGGATAATTTATTTTGTTATTGGAGGTAAACAATAATTCGTATTTCAAATTTAAATAAAGCCTTGCAGAAACGACAACCCAGAGATACTTGATGATCAAGATATTGGTGAAAATGAATGTTACGAAATGGTTTCCCCATGGTACTGGAATGGCCCCCAGTGTTCGTACGCCGGTAACCGTAGCTTCCACCCGATAAAGTTATGCATCTTTTAGTTGGCGGTCATCACATCCAACGAGCCGGGCGTAGTAGTCAGCTAAGCACCAATTGCA
>TCONS_00013499;supercont1.18[-]:3386137-3385791,3385655-3385641,3363416-3363403
TGGGAGAGTTGGTTTCTGCATCGCAGATGGTTTTAATCAACAATATATCCTTAAACTATGGTGCAGACTGGTGAAAACCATTTGATCGTCGACAAACAGGAACAGGAACATTGATGGGATGATTGTATGGCTCCTAATAAGCATAAGCGATCAGTGGGCTGTTGTACTTCATGAAGGAGCTGGTGTAGCTGGTGGCATGGGCTGGTGCGTAGGTCAAAGCTGCAGGGGCGGCATGAGCAATGGCAGCTGGCTGAGCAATAGCAACAGTCTTGGCGGCCAATGGGGCGGAGTAGGACAGAGCTGGAGCGTAGCTGCGAGCGTAGGACAAGGCTGGAGCAGCAGAGTAGGACAGAGCTGGGGCTTAGCTACGAGCATA
>TCONS_00013527;supercont1.18[.]:33797-35014
TCAGCATCCCAACACCAACGAAACCATTTTTGCAGCAATATTTTATTTATTTTTGAGACAAATAAAAAACCATCCTGACTGCCGGCAAAGTAGCTCAATATACCTAATTAGCTTTAAATCGGTTGTTTATCATGTTCATGCATGTATGTATATCAATAATTGTTGAGGCTCTCCGCTAGGCATAAAGATTTGCTGTGAAAATTGATTCCATCATATAGTTACTATCGTATCCCTCAGCGTAGCGATTTCGTTTCGTTTCATCTTCTTTTTTGCTTCATCAAAGGATTCTATTGTTAATGCGGAGCGAATTGCGTAGATTTATTATTCCATATGGTACGGTTTTACGTTTTGCTGAAGTAGGTTGGTAATTGTTAGTAAGACGATAAGTGGGAGCGATCA…
>TCONS_00013538;supercont1.18[.]:2730597-2730837
TGCATCAGCAACATTTGCGGACCACAAACCGGAGGCGATGGAATACGATCAAATCGGTTGTACTCAACAGCTTTGCGGGCCACCAGATCCGGATTGGACTTGAACTGTCGTATCTGGAACGTCCCATTGAAATGAACCGTGTCCGGTTGTTCCTTCAACGGTTGAATCAAATCCGTTGAACGAAAGTGGGAAACGACGATTTGTTCTGACATTTTTCGTTAATTCAGTTGTTCAAATTCAC
>TCONS_00013541;supercont1.18[.]:3303652-3304437
TAAACCTTCGCCAGAGTAGAAGGATTTAATTAGCATCTCGTTACTCTCAACAATGTTTCTTAAGGTAAGATTCGTTCTTCATATCCTTGATCTTGCTGTTTACTCTGATTTTGCTTTTCATATTTCACAGATAACTACCATCTGCACTTTTGCGGCGATCGTTAGTGCGGCTGTAGCAAACCCTGCTATGCTGGCGGATCACTTTCCTTTAGCACCGTTTGTGAGCTACAGCATGTTTACCCGTAAATATCCTGTTCCAATTACAAGCGGATATGCCTTCAACGATGTAGATCAACTTGCAACTGACACAGTAGATAGCCTTAGAGTTGGTGATAGAATCTACTCTCATGCGATACCCGATTTGAAAAATTCCTATTTTCAGCATCATTATTATTGAAA…
>TCONS_00013542;supercont1.18[.]:3556890-3557844
GTAACATCCATTCAGGTCGTGTAGTAGTTGAACCAAACCATTTTTCATTCTCCTTCTTTACCACATACCAACGTGGAGTGGCGCTCTATCTCCTGCGGTGCTGCGTGCATGTTCCTTCGACTAGCGATCTGTGTACCTAATGTACAACTCACCGAACAGTCCAGTTCAAGCTTCGCTCTCTTCGAGGCGTGCATTGTGTGTTGCTTTCCGTCGAGAGGATGTATTACATCAACACACCCTTTTTCCGTTGGCGTAGATAATATTTAGTGAATCTTTCGAATCTCCATTATTAATGTAGCATCTGATAGTCGAAAATCTCTTCAATGGACTAAGAAACGCACAAATTAGGATTAATCACTCTGAAATGGTAAAAATTGCAAGTGAATAAACGCTGTGTAG…
>TCONS_00013543;supercont1.18[.]:3596468-3596713
GTTCGGAAGGAATCATCTCATATCATTACGTTGCTAAGTCGGCAGGTTGAGCAATGTGATTTGTGTCTTTTCCGGATTCGAAAAACTTTTTGTAAGATTCGAATTTAAATTAAAAAAAGAAACTTTGAATTACGTTAACGAAATAATAATAAAAATTGTAGTAAAACATTAGAATTCAGTGACATGAGGTAAAATTATTGTATATTTTTTCACAGTGCAAACATACAAAAAAGTGCACCCTTCCAG
>TCONS_00013544;supercont1.18[.]:3619493-3619754
TATAAATAACACCCGCATAGCGATAGTGAAATCCGGTTTCCGTCAGACATAGTGTCGCAGGCACGTCACGACGATCGTCACATCGACGTGTAAAAGAGCTCGGCCAAGAACAAGAAAGTTCGTTGTCTGTTCGCTTATCGCAATTAGCTGCGGTTTGCGGTTTGTGAATCCAGCTGATTTAACCATCGTTGGAGGTCGAGAGTGGAGGAGACAAGAATCATAAACCGGTATCAGATCAACCCGTGCGTTTGGCGGATATCAA
>TCONS_00013596;supercont1.180[+]:1083463-1083978,1109066-1109082
GGAGCGCGCAAGGCATCAAAGGTCCAAGGTAGCCCAAATGAGACAACGAGAACTTGAAATTTTAGTTCGTTTCAACAATTCCTGTCGGTTCGCACGAAATCCGCGCTCGGCTCGGCTACGCAAAGTGCTGTTGTGAAAATTTTGTGATTAAAATGGGTATTCTAATCTGCTAAGCGACTCCATCACGCCCCAGCATAGGATTATTGGGATAGTGGATACAAGTGCCTAGTCGATGGGAAGAGTGTTGTGAAGGGATTCACCGATTTGATGGAATATTGATCCAACATCCTTGGAGCAAGAATGCGAAGAGTGCAATTCTAGTGGAACTGTGAAAAAGCAATGGGAAATCGGTTTACCCCAAACCATCGGCAGTGTTCCTAGAAAGGATTGATCGCCCGC…
>TCONS_00013654;supercont1.180[.]:517739-518104
CATATTTTTCAGCAGATGAAATGGAATTAGGTCATGGCAGCAGGAGTTGTGTTCGGCCAAAGATGATCTGCAGGAATCATAAGCACTATTTCATAGACATTCTGCTGGGTAAATCGGTTTCTGCATGCCGCTATGATGCAACGAAAAGGGACTTATTGAACCATCAAACTGCACAAGAAAACCGGCAGACCCAAACTAGGAGCCGGTGTTTAGGAACAGTGGAAAAGATGCCCGTTCATGACGGAAAACAACCAGTAAGCGTCTATCAATTACCTGCAAGATTTGGTGTTCGGTCTGCAGCTATTTCACACTCTCGTTCAAGAAAAAGAAACTTATTCTAACCCTGATTTGAAATATAGATTATAA
>TCONS_00013656;supercont1.180[.]:1085185-1085439
GTTTTCTTCGGTTTGTTTTCCAGTTTGTCCCGTCGCCTCTCCGTTCCTACCGGTCTACATAGTCTCTAGATGCGAAAGGTATAATATTTGGAATCGGTGCCAACGAGCATTTCCAATGTTGAGTTGAAGAATATTCACGCTGCTGTTGAACTGAACCGTCGAGACTTAGGTCCCGGGAATAGGATGAAGTGAACCATCATTGCAGGAGCGGAAGGTGGCAGCGAGGGATTAGGGAATTCGAAGGGTGGCTGTAAA
>TCONS_00013658;supercont1.180[.]:1118445-1118676
GTGTTCAAATAACATCAGCAATTGATGCACCGTGTGGGGAATTCCACTGTAGTGTCGTTTCGCAGCTATTTTTGATTGTGCCAACAAGCTGAATATGAGAAGTGGTGCAGTGCTTCGCGCACGTGACGTTGAAGCGAACGTGGGGAATTGGCTGCGGGTGACGGTTGTAGCAGAAAAGGTGTCGTTAGATGAACGGGAGCAGCCCAATGGTGTACCTTGCGGTCATTTCACT
>TCONS_00013738;supercont1.181[.]:1014675-1015118
TGAAAAGAGGCAAACAAGAAGAAGCTCACCAGTGCGATCGAGTGCGTAGATTGTGGGATGCTGGGCAAGGCAATAGTATTGGGGCAGGCCGGTGAAGCGATGATGATGATGATGACGAGGTCGACGTTGCAGTGCAGTTGTGCTTTTTGGTTGCCGGGGCTCTGACACCACAAAAGTACGACAACGGCGAACAACAAGAAGAGGCACATCACAAGATCCTGCCAAGCCAAGCAGCCAGGCGAAGGGACGAGAGTGAACGGCCGTAAAGACGCTGATGACGACGACGACCACGACTGTGTGCAAAGAGGATCGGACGATAAGAATAATGGAAAGAAGGCAAATATAAACATGATATTTGATTTTTAAGTTGCACGTGTTCAATTCCAATAAAAAAGGGTT…
>TCONS_00013739;supercont1.181[.]:1173258-1173495
TTGCGTCACATTTTATTTAAATTCCCATTATATTTATATTGCTAAAACCATAGAACAATTATGATAACACCAATAACCAATCGAATAAAACTCATTTAGTAACTGGCAATACACATTTTCGTTCACAGTTTTCATGTACGTTGCTTCCTAAAATACCGTTGTACGCTTTGAACCACAGCAGGGAGAATTCCCCTCCAATCGTTATGAAGCATATCGTTGAAAACTACCATTGATCTCA
>TCONS_00013748;supercont1.1814[.]:16492-16789
CACAAATTCACACACCGTTGATTAATCTCCAAGAAAAAATCTCCTCTGGGGCGTCCGTCGAGGGCGACACACGATGTAATCCGATGTATAATTTGGAAATTGTTGCACCTCAAAGTTGTAGTGAAGAGAACTTCTGTTGCACACGCACGAATTAGACACTTTTTCTGGTCGGCGGGGGAAAAACTATAACAACACTTGCGACCACTCGGCCCGAAACAGACTGTCGAAATGTGTTTCTCGGTGTGGACCGGGTTTGGGTTGGTCGGTAAAAGGCGTTGCTTTTTGACTCCGGGCCCGG
>TCONS_00013755;supercont1.182[+]:520832-521041,530030-530065,530147-530501
AGTTGATTGACACCTCATAGTAGCAGTTCGTAAGCCATCCGCTAGCGAGTTGTTGTCGTGTCCTGTGAAGTGAAATACCCGGAAAGTTGTTTGGATTTTGATTTCTTCATTAAAGCCGTCTATCTACCCGAAGGAGTGTAGCAATCCACCATGAATAAGCTGTTCATCGTATTTGCTCTAGTTGGGGCGATCATCGCTGCTCCTACGCAGCAAAACGAGTCGGACGTAGTCATCCAGTGTCTGAATGAGGTGCTTGACTCGATTGAAGCGGAAAACGTGGAGGAACTGGTCGATGTGATTGCCGAAGCCCGTCTGACCATTAGGTATTTGATCGAGAGGCACCGTCGATGCCAGGAAATACCCCGTGATGACCCCCCGACTCGCCTGCAGGAAATCCAA…
>TCONS_00013797;supercont1.182[.]:103496-103745
TACGTTAATGTTCACTAATTCAAGGTAAAAAGCACCCTCTCATCTGCAGATTCGTTTGATGCCACTCCTTCCACTCGCCGTCGACGACGGCGACGATGTAGACGACGACAATGACGATCCGTTCGATGAAGCCCAAATGAGAAGCATGTCCACTCAGTCGACCGATCTCCAAGCAACAGATAGATGTCCATACAGTCCACGTGTAGCAACCCGCTACGATGTTCAATTCCACGCGTCGAGAAAGCCGAAG
>TCONS_00013877;supercont1.183[.]:540945-541176
CTCGTGTGTGCGTTTTGAAGGTTACCTATATGAGGTGAAATGGCTGATGCTTCGAAAATTTCGCGCATCCCGCGCACTTGTTGACCTTGGTGAGAGCACGCCGATCGCTGAATTTGCGCGGGGGTAATTGGGAGTCTATATTGGAGGAGTGGCGATGTTCGAACTTGATGAATGCCTTAGAAAGGTGACAAACGTTTTGTCACTGGTTTCCATAAAAAGATAGGTTTGTCAG
>TCONS_00013880;supercont1.183[.]:1295853-1296813
GGCCTGCGGAGGAAGACATAGAAGAAGTCACACTCCTCACCGGGATAGGAAAAAAATAAAACTAACAAATAAAAATGTACCAATCCATCTCGATCTGGATTCAGTCGTCTTTTGTACGCGATCGTGTTCATATCTTCCGATGGGCAGCCTTCTCTTCCCGACCGGTCAATAATAGGTTCGGCCACCAATCCGCGCGAATCCCCATCGATCTTTTGATCATCGACTAAGAAGTGTGTATTCAAAGTATGATTGAACAGTAAGCTGATTGCTCTTTTTTCTTCAAAGCGAGGTAGCACACGCGTCTCGGATAGTTGCGATAAGATCTTATAGAACTAAGCCGATCGTCATCCGTAGTTGTCGTTCGATCTCCGGGCGGAATTTGGATTTGTAGAGCACCAC…
>TCONS_00013883;supercont1.1830[.]:10099-10838
CACCATTTAGATTGTCGGTGGTGACGGTGGCATCTGGCGAAGATCGGTGGCCATCCAGCTGCGATGCAATCGACGCCGCCGGAGTGGTCGTACTGCTGCTGCTGCTACCTTTCACTGCCGATGCTGGAGTCGTGGATGTCGTCAGCAGCACCGTAGTGGACGTTCCACCTCGGCCAACATTTGGCACTTCAGTTTGACGCGACAACGAAACAGATCTTCGGTCACTTCCAGCACCGAATAGCTGTGAAGACGACGGTGGTGGTGGTGGTGGCGATTCGCCACCGGAAGCAACAATTCCACCATTCGATCGCACCGGATCTGCCAGTTTGCACGCGATGAGCACCACCAGCAGGATGATACTCATCCGTGAGCGACCCACCATGCTTCTGTTTCCGTGCG…
>TCONS_00013884;supercont1.1830[.]:16750-17079
AGTCATCGGCTATGCGTTATCAGCATCTACCTACCATATTCAACATGTGGTGGTGAGCGAGAGAAATGGTTCGGGTTTATCTCCTGGATCGGATCAGTACCTTTAGATCGGTTTGGGGTCATTTACGAACCCTAATCATCGCACGATCATCGGCTACCCTGCTAGCTATCAGGTCAGAAGAGAAACTCTAGTGCCTGTTGAATCGCCTGTGGAAACCGTCCAATTGAACTTACGCTTGGTTTTGTTTTATTAGCCTAAGTAGTTTTAAGTAGAGCTAATAAAGATGTTTAGCGTAATGTGTGTCGCTATAACCGTCGCGTGTGCTTAATC
>TCONS_00013899;supercont1.184[+]:248439-248493,264331-264552
TAACAATATAACACTCAACTCTCGAAATTCATCGAGATTTGCAAAGGAACCAGGGACAACAAGCTTGGCGATCTTCCATCATCATTCGGGAGCCAGGATGTGTGTTTGTTAACATTCGTGATGACTGGGCTTGGAAGATTTCGGCTACGCTATGGATCAATTCCGGAAAAGCTTTTCCTTAATAATTTTCATATTATAACGATGTTTGAAAAGATAAAGTGGTTTTGTGCCTATCTGAAAAAGATTTCATTATGATATCACCCAAAGTGTCTTGGCT
>TCONS_00013900;supercont1.184[+]:248442-248702
CAATATAACACTCAACTCTCGAAATTCATCGAGATTTGCAAAGGAACCAGGGGTAAAACAAATGTTTCCAGAACTTGATTTCCATTTTGCAAGGTGACTGGTAAAATCTGGTACAATATTGTCGATTTTTACTGCCAGGATTGTTAGTTTTTTCAGCATCTTGACTTTCCTTCGGCTTTCCTCGTTTGTGTAGCATAAGATTGTGCGTTGATCTTGTATTCACGCTTGTTCATGCAGAAGGATTTTTAATATACACTCCCG
>TCONS_00013918;supercont1.184[.]:17398-19383
TTTTATTTTGCTTCGAAATCAAATAAGTACAAAATCTGCAATACTTGATTTAGAGTAAAAATAATGGCGGCGGCCATTTTGAATTTCGTCAATTTGGTTTTAGGGAGTAGAATGAGTTTTTCATCTTGTTAGCACTCATCATGTTAAGTTTTGTGGTTTACGCTGAAAACTGATTACGCTTCTTCTTTTTCTGGCGTTACATCCATACTGGAATAGATCCTGCTTTTACTTTAGTCCTGATTTTTACGTTAGTCTAAAAACCCATCTAAATTATACCAACTTTTGACCAGAACCGTGAATTGTATATTTTTTCCAGAACTGAAAGACTATGAATCTATATTCCATCGATTCCTGTGTGTAATGGCGAGCGAAGGAAGAACTCCTTGAGTTGACCACGTA…
>TCONS_00013928;supercont1.184[.]:414948-415210
GTTTTATTATAACAACTCCGCGGACAAGCAAACTCGGTTTATTAAGGCTTATACACTATTTAATTTTGGCTTACAATCTAACACAATAACTAATAGGTTAAAATTCTTCGGCCGTGGGTCTATCGCCCATTCTTCCCGGTTGCCGGCTGGATGTGGACTAACTTTCGCTCCAACTCGTCTCGTCCACTGGTCCTGGGATTCCGATGCGATGAATTACGATTCGCGCAACAACTCTCTCCGCTCTTATCACCGGAGTCTATCCT
>TCONS_00013929;supercont1.184[.]:691556-692710
CTACCTTGAAAGGGCACAGCTGCTAAGAATCTGCCTTCCGTCTTCGCCAGGTTAAAGCTGTACTTATCGCGATGGTTGTATCGTTCTAGCAGACTGGTAAATTGCAGCCTTCCGTTTTCTATAAGTTCACTTTTGTTTTTTATCTGATGTTTCTACCGAAGTTGTGTTGGCTCGCCAATCTCATTCAAGCTATCAGAGAGGCAGCAATGACTGGTAGGTTTAACAATTCGCACACTCACAGCATCCCTCACTACTCCTTCACTGTATTCTTCAGACCCGAACCATCCAAGGCGAACCACTTTGATTGCCTCTCGAAAAAACTGCAGCCATTTATTGCTAATTGATCAATTGCACAGCACCAACTTTGAATTGGGTTCTCACTACTAGGCTCACACTTGT…
>TCONS_00013941;supercont1.185[+]:254396-254467,254675-254849,254921-255352
TTTGTTTTGGTATCGCACTACAGACAATTTTTTTACTGGGACTTTGTTTATTTTATGGGAAAATAACTATTGATCGCACTGGAGCAAGCCCGATGGATGCATGCCATGAATCTCTAATCAATCGCTACACTTTAGTATAAATTGTCTCGCATGCCTACTGATGGTATCAGTTGTAGGATAATTTGCTAGCAACAGGTTTTGCCGAAAAGTGAAACAGAATCAACCGAATCGAATAATGATGAAAGCGGTGTGTATCGTCTTGGCGACATTGGTCGTGGCCTGCTGCGCTGCTCCGGTGGCGAAACCCAACTTCGGCTTCTATGGTGTTCCGACGGCTTACGGTTTGGGGACGGCTAGCGCCTATCCATATGCCGCTGCTGGTGAATTCCCGACCGCATA…
>TCONS_00013942;supercont1.185[+]:256235-256879
ATTCGAGAGACGTACCATCGAAATGTACGGGAGCTCCGACTTGACATGCGTTATCCTGTGGGAGATATAAAAGTGCAAGAAATCCCTACCAATAGCATCAGTCAACCGACAGAATTCAACCCAACTACAGCAAACCCTCAACGAACATCCCAACCAACATGTTCAAGTACGTGATCGTCGTCCTGGCCCTGATTGCCGCTGCCCTCGCCGGACCAAAGCCACAGTTCTTCTACAACTCGGCGGGAACCGGATACACCCTCCGAAGCAACTACATCCAGCCTGCTGCGACCGTCTATTCTGCCGGATATGTTCCCACCGCCTACTCATCGCAGGCTTACATCGCTCCCGCTGCATATAGGGCTGCCTCGTATCCCACCTACGCCTACTTGTGAGTCGTTT…
>TCONS_00013944;supercont1.185[+]:256235-256584,278156-278344,316171-316188
ATTCGAGAGACGTACCATCGAAATGTACGGGAGCTCCGACTTGACATGCGTTATCCTGTGGGAGATATAAAAGTGCAAGAAATCCCTACCAATAGCATCAGTCAACCGACAGAATTCAACCCAACTACAGCAAACCCTCAACGAACATCCCAACCAACATGTTCAAGTACGTGATCGTCGTCCTGGCCCTGATTGCCGCTGCCCTCGCCGGACCAAAGCCACAGTTCTTCTACAACTCGGCGGGAACCGGATACACCCTCCGAAGCAACTACATCCAGCCTGCTGCGACCGTCTATTCTGCCGGATATGTTCCCACCGCCTACTCATCGCAGGCTTACATCGCTCCCGCTCGATGTAGGCCGGCGATGAGTAGGCGGTGGGGACATATCCGGCTGAATA…
>TCONS_00013945;supercont1.185[+]:277467-278545
CTATCCGATTTATATGATATGTAATAGAACAAAGACGTAACGCTAGAAATAAGAAAATACTTTTGACTCCTTTTAAGAATTTTCAGGAAACTTTCAACACTTTTCATACCTAAAACGTGTTTCGCAGGATCTCAAGATGTTTTGAATCACCAGGAGTTCTCAGAAAACACCTTAAAAATTTATTGGGATCCTCGGGAAAACCATCTCTTGTGGAATATCTGTAAACCGTCGAGAGCCTCTATGACACTTCTAGAAATCTCTTGGAAGTCTGGTTAACTTCGAAAATCTTATGAGTTCTTGGGGATACTTGTTGATTTCTTTAAACCACTTTTAGATTCTGTGGTTTCGTTGAGAACTGCTAGAAACTTCTGTAAATTATTGTGTTTTATCTAAATACAT…
>TCONS_00013980;supercont1.185[-]:278545-278234,256469-256274
ATTTTTAACTGATCCGCGACCGGTTTCATGACATTCAATACCTTACACTGATTATTCTTAGGCCACCCTCAAGCCCTCAGCTGCAACAAGGATATGCGTTATCCTGTGGGAGATATAAAAGTGCAAGAAATCTCTGCCAACAGCATCAGTCAACCGACAGAATTCAACCCAACTACAGCAAACCCTCAACAAACATCCCATCCAACATGTTCAAGTACGTGATCGTCGTCCTGGCCCTGATTGCCGCTGTCCTCGCCGGACCAAAGCCACAGTTCTTCTACAACTCGGCGGGAACCGGATACACCCTCCAAATTGTAGAAGAACTGTGGCTTTGGTCCGGCGAGGGCAGCGGCAATCAGGGCCAGGACGACGATCACGTACTTGAACATGTTGGTTGGG…
>TCONS_00014013;supercont1.185[.]:345838-346159
CAAAGTTTTATTCTTATTCACTAGCAACTCGCGCATTTATTCTTAAGATTAAAAGTTTGTAACTTAATTTATTGGTTTTAACTTAATCTAGCAACATAACAACGAGAATTGACATTGATCACAACAAACTAACGAAAACGTAGATTCGACACGATGGGTCACTGTGGGTCACACGCCTTACGACGACGGAGGATCGATCTGCACTGCTTCGGTTGGGGTATTTGATCAGAGCCAAGCGTGTAGTGTGTCATCCCTCTCTCTTCCATGCCGGTCATGTATTGAGTAGATGTGGATGATGAACAACAGAGAACTTCGTCTCACA
>TCONS_00014014;supercont1.185[.]:438878-439142
TTTAAAGATACGGTAATGTTGATTTTAAAATAGCACGATTCGTCATTAATGCATTGGAATATAATCATCATCACTAATCTAAAACATGGAAAGATTGCAAACAAAATGCTATGCACCGTGGAAACTCGGAAAGAAACATAGATGTGTTACTGATAACAGCCTTATTTTATTTTTATCCGTTGGATAGAACTGCATCGCTCACGACTGATTGCACCACCACTGCAAATCTTACGCGCTCAGGATCAATCTTAAATTTTTACCTGCA
>TCONS_00014026;supercont1.185[.]:1723986-1724349
GTTTTGTATTGTCCTTTTAAAGCAGAAGAACGAGTAACAATTATTGTTTCACAACGTGATTGTCCTTTTACAAGGTCGCATCTCAACATCTCTAAGATTATATAGATCTATACAAACACATGACTCCGCACTACTAAACGACCTTGAACTGGCTTTCGGAGCATGGCAGCGTATTAACCATCGTCAACGAATCTGGTGTCGTTCCAGTTTGCTTTATCTCTTTATTATCTGCGACTGAATGTTTATCCGTGGAGCCCGACTAGCATGTGATTTTTTTTTGTATGGTCTATACATTTTGGTTGGAGTTTACTATCTGCGAGCGATACGCACAGCATCCAGGCAGGTGTATAATCAGACATCGCAC
>TCONS_00014029;supercont1.1853[.]:10165-10574
TTTATTTACAAACCATGAGGTTCGACAGTTTTTATTATCTAAACATAATTACACTTTTCTGTTTTGTTAAAATAAAACACTCTTTATTTTCACAACCAATCATTCGCTACAACTTAATCTTCGTAAGCATTCCATAAACACAAATTAATAATATCCATGTATTTTCACCCCAACATTATAATCTTAGCATGGGACATTTGAAATTTTCACATATATTTAGTGGATCTTTGGCCTCTCCGCAATAATTTACGTAATATGTGAATAATCCTTTAGAGGAAGGGGTCATAAATGTCGAAAGTTATGTTTAAAGCATTCTTTTAAATATGCAATGTGATGGTGATATTCACAACGTATAAATACTACTCAAAGTAGATGTGTCGGTTTTATCCCAACAGGGTG…
>TCONS_00014077;supercont1.186[+]:1812378-1812688,1812864-1812883
GTTTTTGTTCACCGAACAGCAGCGAGGAGGCGTACGACCAGCTGTTTCGAGGATAATTTGAATAATGTGACTCATTCATGCTAAAGCTACTATACTTCAAAATTATAAAAATCTTGTAAGAGTTAAAAATATTTCAACGAAATGTTCGATTCAGGTGTCATAAGGCCTATTTGTTTGATAGTAAAAACGCGCGGAAAGATATGGTACTTTCATAATTTGTAAAAAAAAAGAGAATTTAATTAATTTATGAATAACTTTGTTATTTCGAAAGACAACGTGATCAAAGACGTGATGATATATTCAGCAACTTGAGTGCCAAGGCTAGTTGCAC
>TCONS_00014154;supercont1.186[.]:338561-338876
AGGGGGGTCGGTAGCCTTGAGGTAACGCTTTCGCTTCATAAGCGGAAGGTCATGGGTTAAATTCCCAGCCCCTCCACAACCCGTCCAGCCACCAGAAGACGCCGCACGGAGGACCGTGCTTTGGGGAGCACATCCATCCTCCGTCAGTATCAGAAGGTGACTGAGACAAACTGAACCACTTCGCAGGCAGCTAGCCTCAAACAACTCAGGAACACGGCAAAACGAACCACCGCAAGAGCAATGGACTATACACTGAGAACAGCGTTGCGGTTGAAAATACTATATCAGAGGGTTAAATTAAATACACAACGCCACT
>TCONS_00014155;supercont1.186[.]:356783-356982
CTTAATCCATAAAAATGAATATTTACAGAAAGCGCTGCTTAAAAATGTGAAAACCAAACTGGAACGGCAAACAATCTTCCGCTACCATAATCTGGCAATTTTTTCACCAAAACCACATCAGTGGAACAAGATGGACCAGTCCCTAAGTAAACAGGTGATTCCGGACGAAAATAATCGGGAAAAAAAGATATCCAGCATCG
>TCONS_00014161;supercont1.186[.]:1420898-1421114
ACGTTGCAATTTTCACATTCGTGTATCGTGTGGCAGCTACGATGATACTCTATGCCCAGGGAAGTCAAGGGAATTTCCAGGGAAATTATTCAAAAGCTGAAATTGAATATGTCCAAGACAAGGGATTTCAGCGTTAAAACACCTCTGAGCTAACCATATTGAAGCCTTTTTTAAGCACAATGTTCTTTAATAAACTTGGACGTAACATTAAAATGTT
>TCONS_00014227;supercont1.187[.]:804526-805104
GTAACGCCAGAAAGAAGAAGGATCAATGTACGAGTTCATTATTTAGACGTTTGAGCGGTGTCAAATTCACTGGTTCCGTGGTCACCTAAATAACACGACACCACTCAAACGTCAAATAGTGAACTCGTGCATTTGTCCATTAATATCAGCATTAATGAGTGTCCTACCCCATGCAATGGGAACTAAAAGTTCAAGCAGCTGGTTCTCAGCGACCTGTGAACCGATTTTCGATTTTCTTTCCATGCCCATTGACCCATCATGTTTACTTGATTCTGTGTAGATTTCACGTTTGTAGTGCTGTTCAGTCGTCAGAGTAGCATGAGTCAGTAACTTTTTATCGCAGGATCCACACGGTATCACTATCACGGCATTTGCAGTGTTAATTTTGTTCGATATAAG…
>TCONS_00014232;supercont1.1871[-]:15182-15113,15042-14908
ACAGTTTTTCAATAGGACAGCTTGCAAATCTTCCCAGAATCCAACGTTGAAAATGATCCGTGTTCCATCGGGGGAAATTGGACCCAAAACCTAGCCGGATCTTTTTCACCGCTGTTACCAATTACCATCACGCATTGATTGTCGATTTTCTCGCAGCATCGAACAGACATAGTTCCGCTTTCTATAAGCTGTATCTGAATATGCT
>TCONS_00014249;supercont1.188[+]:1011944-1012066,1012124-1012291,1012366-1012824
TGTTTTTAGCAGCGCTCCAAACTTACAGATTTCAGTTGCGCACCAGTAAAATGTACTTAAAAATTCTTGTGGTTGTACAAAAATGTGTAATTGTTAGTCTTTTGAAACTTGCGAAAACCGGAGTCGTGCGATGATTACCATATACTTTCATGCTGCTGACTACCGCCGGAATCAATCATCTCCGGATCGATTTGTGTGAAGCATTCGGAGTTGCAGCTATTCACCCGCGGTACCAAAGAAACTACCGATTTCCGAATGCAAGCCAGTTGCCGGGACTAGCAGTTCTGTTCGATTGAGCCACCGAGCGAAATGCACCAGCAGAAATATGACGGATAAAGAACAGGATAGTATTCCCGAATGCAGCTTTTCAAGATGATACTCTGTGGTGCGCATCACACA…
>TCONS_00014297;supercont1.188[.]:434290-434489
TGGGACTACAAAAACTAGTGGGTAACGATCACGTGAATTGTACATAGACAATATATTTTGATTTTAAAGTATAATCCGGCGTCCTTAACGAAGGTATTGTTGGAACCGTTGAATCTGTTGCATGCTCCTCGTGGGCGAACGACGGAATCTGGATTCATTGTGTACGGTTTGGCGGAAGAAAAAACGAAGTGTGCCGTTGA
>TCONS_00014305;supercont1.188[.]:1149566-1149905
CGAATTTATCATACCACACAGACTGGACCGGCTTGGGTCTGCTTTTGCAAGGAAATTAATTTGATTTACGCACTACTGGGCTTTTTAATAGTCAACTTATTCAACGGATATGGTTTCAATTATTTCTAGAGAGCACTTTCCGAAAACCTTTAGGAGAGCACCCCCACGGGAGATGTTCTGGGGGTTATACACGAAGGTATTTTACGGGAGCAACAGACATAAGCTGTCAACTGCCTCATCTTTATATTTTTCCCTAAAAGATATCGTTGTGAAAAGCAAATTGTGAAGGTTTTAATAAGATTTGAACATGTTCCAATCTTGTGGAATTTTTAGAATATTC
>TCONS_00014308;supercont1.188[.]:1718977-1719202
CGTTTGCATCGCAAACATGTAAATTACGCGTTCCCATTGCGATAAACTGTCTGTCGAAGGATTTTGTTTTGAGAAAGTCTGTTTTGCTGCTTTCCACGGGCTTATCTTGCGATAATTCTTACCACGTTCCAAGGGAATCGCCATCGACAGGACCTTGCATCGATAAATACTGGCACGTTCTGCGATGAAATAGGATAATAGCGTGATTATGCAATAATGATAATTG
>TCONS_00014314;supercont1.1887[.]:9374-10766
AGTTCCGCTTCCGTGCCAGTAATAGCCAGGAGCTCTGTGTTCAAAACTTTCAAACTCCGAAAGAGAATTTTGCTTCCAATGAACTTTGTTACTTTTTTGCGTTTTCACTTGTTCCGAAAAGACAATTTTTGTTTGCTGTTGGTTTTTTTTGTAAAATTTTGATATTCTCAAACAGTTGATGTTACTTTTTCGTTTTTTTTTTGATTTGCCGAAAATGTTTCAATTTTGAACCGAAAGGTATAGTTTCATGTTTTGGGGGGTGATTGAAAAGTTTTACATTAGAGCGTTGTTTTTGCTTCACATCAGTTCCGGTGCTGCGGTGGTCCTGCGGCTTTTCCCCATTGGGATTGGCTGAGGCTGGAGGCAGCTGTGGCTGAATTATTCGAGTGGCCACTACTG…
>TCONS_00014360;supercont1.189[.]:57291-57703
TATCACACGAAACTAAACTTTTTTCCTCGAATTTGAACAGCACTTTTCCAACTCACAAACCGGCACAAAACCCCAAATAAAAATCACAGAACCAACCGTATTCAGAAAACACTCTTACTCCTGAAGTATGACAATAATGATGACCGACAGCAGAACTGCAATTTCACGGATCGATTCGAATGGGAAAGCACGACGATGACGAATTCCGAATCCACCGAAATTGTCGAACGGTTCCGGGTTTTGATTTCACTACTTTATCAAATCCACTTGAGTCTAGCAAGTTTGCACCGAAAAGTTCAAGTTTTTTGAGCGACTACGCGAGAATACACCAGAGACTACCAGGGACGACAAGTCTTGTGACGATGTCTGACTGAATCCGAATGGCTGACGGCTGAACTG…
>TCONS_00014365;supercont1.189[.]:461666-461937
ATTTCACAAAGCTAATATTTAACAAAACTAGGATTAGAACAATCTCATCTCAAACGAGTACTGTGTGCAGTTTTAATGACTTAAAGACTTAGGCTATGAATCATTTACTTACTCATCTTACAGTATAATAATCCGCAAAGGAAATACCAAACTCGATGAATAAAAGGTGATGGCAGGAGCGAATAATAATATTAATGATAACAAGAGAGAAAAAGATTAAAAATTGTATATCAATGAAATTTTTATCAATATTAAATACGACAACTTTGTTT
>TCONS_00014371;supercont1.189[.]:1833043-1833256
TCATGTTGTCTTGTAATATACTGTGTGGTTTAGATATTAGGTGAAGAAATACAATTAACTCAAATATTGAAAAGTTGTCTTAAATATTTCAATTATATGTTCAAATGTCTAAAAAGAAAATATGGAAAGGTATTTTATAGAGTTTTTTTTTGTTCTTAATGTTGGTTCCTCGAGGGGGCCCCTCAACCGGGGGGGCCCTCAACCGGGGGGCCCG
>TCONS_00014376;supercont1.189[.]:2075307-2075674
CGATTTTTCGCGGACGGACGTCGACTTCGGGTGCCCGAAATTGGACGATTTCTGTGAAACCGCACTGATAACACACCGGACACGTGCAAAATTTTGAAGGTTCCGAAGGCTTCGCGGGGTATTTAAGAGACTGCAATGTGGTAGAACATGGTTAGTTTGAATTCCGTTAGATAGCTGATCATAAAGTAAAGGGTAAAATAATACACAAAAATATGTGAACAGTAATAAAGCCAATCAATCACTATCACTGAAGGCCAATTCATCATATAATATTAATCAAATTCTGACCATAATAACAGTGAAAAGAAGAGCCAAAATCAAGGATTAAGTGTAAAACAAAAGTGAGTGCTAGCGAAAAGAATAAGTTA
>TCONS_00014384;supercont1.1898[.]:2666-3044
CAGTGCATTGGTGGTGAAGAGAAGACACCTTGCAGGATGAGCAACGCTTTTTAAATCGAAAGAAAATCGGTGATCTTTTGACGGTGAATTGCGATTCAAATATATTAATTCGAGTGAAGTGTTTGCCCGGTGAAAATCAGTGCTAGTGAAACTGGAACACATTTGTGCAAAGGTGTGAAAATTCAATTTATTCGCTTGCAGTGAGTGAAGCCCCTTCCGAATCGACGACCCCAAATCGATTCGCTAGGCAAAAATTGCAGCAGCCGAGCCGAGAGAGCTGTTTGAAAGATGCTTGCAGCGCGTTGAATCTGATTGAATAAAAGTATCTTTTCCAAATTCTGTCAATGGTGTTTCATTTTCTGTCGATTGTTGATGAGGT
>TCONS_00014554;supercont1.19[.]:376250-376835
TCAGCGCACCCTTAATTGGTTTCGTCAAACTAATGCCAACTCGTAGAAGAAGTTGCAACGGACAGCGATGACCGAATTAGAATGTTGGGAAGTTTCTCCGAGAAGTGATTGCGAAAGTGCAAATTAATTTGTTTCAATACCGTTAGTCTTGAAGCGTTTTATCATGTTTTAGATTTTTTTATCCAGGCAAATAAAAAAATAAGCTACAACCATGCTTTAAATGAATTGAATTGTAGCTCTTGCTGCTTGGCGGAATGCGTATCTAGTTCCATATTGCTTGCTTGTTCTATGATGACCGATCATCGTGGGGCACAGGACGATAACCACAATTGGTTTCTCTATCTACCGGTCGGGAATCGATGAAACTATACCATACGGTTTTGGTGTTGGCAATCGTAT…
>TCONS_00014555;supercont1.19[.]:546691-548252
GGTCAATCAAGCTTAAGCTCGAGGAATTTCTGATTAGTTCCATTTAATGTTTATCATGGTTTTTTCACATATTTTTTTACTTTATTTTCTTCTGTATGTACACACATCTATAATTGTTTCTTTTCAGTTATGCTTTGATGTTATTTCCAGTTTTTTTTGTTCTCTCACATATTGATTTCGCTCTCGCTGTCCATTCGACCACAGTTGCTGCTAAAATGTAAACTACGATTACCTACTTCTCTATGATGGTGATTGCTGTACTGTCTTAATGGATTGATGTTTCATATTTTGTTATGAAATTTTCGTTTGCTGTGTTAGTGGATTTGTGTTGCTGATGGTTGCTATGCGGAGTTATTTAAATAGCGGAATTCATGGTTTATTCTTATCCAACATTACACG…
>TCONS_00014562;supercont1.19[.]:631484-631734
TTTGCTTCACATGTAATTTAAATTAGGATTCTATGAATACGATAAGAACATACCCAGACCATATTTTTTTGAAATTATTAAACTTATTAAATTTCAATTTGCTCATATTTTCATGCTTCAGATTAAATGTACATACAAATTTAAGAACTATATAATTAGTTGCAGTAAATCGATCCGCCACTCCTTAACTTAAGAGTTGAAAGTTTCTCCAGCGCATCTTGGCATCTTGTCAATTTCATTGTGGTTGCAGT
>TCONS_00014579;supercont1.19[.]:2230576-2235581
CCGAAATCTCAATAACGTCAAACAAACATCGATACGTTTTCATTCTGAGGAAATCGACTTGTGTAAGATTGATTGTGCGTTGGTGTTCGTTGCAGTTTACTTGGGGACCTCTATGCTATTGAGGTTCGGAAATATGTTTTAAAATGATTTTACTATAACTGGAAGTTATTTGCACTCGCTTTACCATTATTCCATGCCATGAGATTCGCAACATGATTTTGAGACATCACGTTACTGGAGAAATTCAATTTGCTACAACAATAAGAGCAAATCTCTTAAACTTTCGCTAGCTTTTCAATGATTTTCCTTAACAAATCCATGTGAATTTGTCAAAAATGTAGAAAAATGGAGTAATTCATGTTATGAACACGAACTGTTTTTATTAACCTTTCTTGGAAA…
>TCONS_00014587;supercont1.19[.]:3562277-3562524
CCGTTTGGATGGCCGCTGATTATGTGTGTCTCTGTGTGCCACTAACAATTAATAACAATAACATTACTGATAAGAGAGCTCCAGCGGAATGAGCTCTCCCTCGTCTACACCGGTTGACTTGTCCGGGGTGATCATTCCTCATCACACTTCACGGTATGTCCGAATGGGGTTTTTATGCAACTTTCATTTACCTCTGATTTTGTTTCACAGGAAGTTTCTCTCGATCATCAGCAACAAGCTAAAGAAAC
>TCONS_00014590;supercont1.19[.]:3949325-3949939
TACCAACTTCTTCAACATGCATAGATAAATGTTACGATTCTTTGAACGCCTCTTTGGGATCCTTGGTTATTTCCTTTTCTTACATAAAACTTCCGCCTGACAATAACTGATGCAACAACAATCCAACGCAATTATTATTCAACACTCTTATCGATATTCTTTCCCTCTTTTTTCACGGACAGCACATCACACACAAGGATTCTCGAGAGGAAACGCAACGAAAAAAAAAAAAACGAAAAGTGTCCTCTACATCATCAAGCATCAGGCGGAGGAAAACACGAGCGATTTCTCAAATTTCGACGGACGAAAAACCGCTACTCCTAGCGCTCCATGGAACGAAAAATAAAAAGGTTGCTTACTTCAGCTAAGATTCGCGCATCTAGGCATTCGTTTTTAATT…
>TCONS_00014591;supercont1.19[.]:3950422-3950871
CTCATCGAATACTTTCTATCTGGGTCATATTAAAGGTATGTGTAGAATTTACTTATGTGTATCCCATACCACATGGTATAAACGAAGATGGCCGCCGAAGAAGCATTATATCGTTTTCTATTGATAACTTGAAGGTATTTATTTGAATATAAATCATATAAAAAAATGTTAGAAATTATAATTCATCAACACATATCGTCTTTGCAGGTGTGGAAATACTTTCCCATCAACTATCACCACTGGAAGATGCTCTGGCGATTTTTAGCAGTTAGCAGAAAAGGATTAGACTTTGGCGAGAGCGAATTACGAGGTGAGGTAAAAATGTAAAATAAACATGCTTATGGTCTGTGCATCAATCTGTGCTTATAGTATATGTGCATCAATATCCGAAATATATCT…
>TCONS_00014603;supercont1.190[+]:110777-110945,114237-115304
GAAATTACTTCGGCGCTCTAGGAAAGCCCCGTAGTCACCCGGAATCGTTTGGTTCGATTGGGTCGAATTGTTATATTCCAATTTAGTGTCTCTTATTTTCACTAACTGTGAGCAACATGTGCAAAGTATTGGGATGTTGCTGCAATTGTGCTGCACAGGTGGCCTGTTGCTGTTGCTCTTGTGCCCTTCAAAGTTTGTGCTGCATTATATTTGTGGTGTTAATTATAGCACTGGCCATCTTCCTAGGAATTTATTTCGGAATATTCCACAATAATGATGATTCATCGGGTAATACGACGACCACCACGGCCGCTGTGCCTAGTAGACTTTTAACAACTCTGCTGCCAAAAATAGATGATGCTTATTCGAGTTCTTATGAGTGAACCGTTTGCTGACTGA…
>TCONS_00014604;supercont1.190[+]:110787-110945,114125-114160,114237-115304
CGGCGCTCTAGGAAAGCCCCGTAGTCACCCGGAATCGTTTGGTTCGATTGGGTCGAATTGTTATATTCCAATTTAGTGTCTCTTATTTTCACTAACTGTGAGCAACATGTGCAAAGTATTGGGATGTTGCTGCAATTGTGCTGCACAGGTGGCCTGTTGATGCTGTTGTGATTGCACGAAGAAAGTCGTTTGCTGCTGTTGCTCTTGTGCCCTTCAAAGTTTGTGCTGCATTATATTTGTGGTGTTAATTATAGCACTGGCCATCTTCCTAGGAATTTATTTCGGAATATTCCACAATAATGATGATTCATCGGGTAATACGACGACCACCACGGCCGCTGTGCCTAGTAGACTTTTAACAACTCTGCTGCCAAAAATAGATGATGCTTATTCGAGTTC…
>TCONS_00014606;supercont1.190[+]:113840-114048,114125-114160,114237-115304
TCATGGGGTGTTGTTTGGGTTGATAAGAGATATCGAACCTTTACGGGGGAATTTCTAGCACGAAATCACTGACAGTTGATTCAGTTCCAGCTTTCCGGTACAATACCTAGCAAATCCCTATCAATGTTAGTTGTCAGCAGTTGAAAGTAGATAGCATAGTCGCTTGTGGATTCCGGTGAAGATAGGAATTTATTTTAGTGCACTCTTGGATGCTGTTGTGATTGCACGAAGAAAGTCGTTTGCTGCTGTTGCTCTTGTGCCCTTCAAAGTTTGTGCTGCATTATATTTGTGGTGTTAATTATAGCACTGGCCATCTTCCTAGGAATTTATTTCGGAATATTCCACAATAATGATGATTCATCGGGTAATACGACGACCACCACGGCCGCTGTGCCTAGT…
>TCONS_00014641;supercont1.190[.]:1527803-1528275
CGGCATTCGAATCAAAATGTTGTTCCATACTTTCACGTAAAAACAATACTAAACAAGTTTAAATAATCCTTTTTATTGGCACACCCATCAGCTAACGGTTAGACTTTGTGAAGAAATTGAAATTCTCACAAATAATTGCTAAACTATGCCTATCAGATTCATTTAAAGTCACTGTTGGCCTTAAGTGTTCGGAATATGAGTCAAAACGGTATTACTCCAGGAGATGCGCCAGAAACCACCTGGTCACGAAAACGTATCTCTGTATGTTATTTCTTACTAAATGATGGGTGAACCGTTTGAGTAATCAAATCCGCACCACTGTGCACTGGATCCTCCTATGGCTTGGGACATTCAAAGTTGGCCAAGACTTAGCAACTTGTCCAAACGAGGTGCGGGCAG…
>TCONS_00014745;supercont1.191[-]:1209270-1208977,1168253-1168155,1150517-1150269
CAAGGACGAACCCCATAAAAGGAGCTGTCAAGTCAATTGCGCCGAGGGCCAAGTCAAGGCCTGAATCCGCCCCAGGGTGAAGACGTCGCTTGTCTGGATTTTGGTTGACTGGAAGCCACCCCGCGGAGAAGGTTTGGAAGGCCCAAAATTCCGAAGCTGAAGGCCGCTCAGTTTTGAGGAGATCGCTGTGAACCGAAACGATATGCAGAAGGTACAGGAAATCCCAACCTACGTTACATGCTACATGTTACATGCCACGCCGGAGTCCTCCGATCCAGCCAAGTATGCTGTCAGATATCATGGATTCGATTTTGACTCTCTCCCTTACTGGCTTCCGATGACCCTCTTATTTTAACGCCAATGGTTATCCTCGAGGAGACAACAGTTCGAACGTCAGCA…
>TCONS_00014756;supercont1.191[.]:1143236-1143436
GTAGCAGCCAAAACATCAGCTACAACAAAATCATCACATGACTTCAACCCTGGACGTCGGTTCTCTGAAAATACGCTCTCCGATAACATTAAAATGAGACCGTCGATGTACGATAGGCGGTTGGATGAGCTGGCCTTAGAGGGTAAAAGTTCAATGTTAGTTGTTGTTGATCATGGATAGCTGTTAATTTAAAGTTCGTTG
>TCONS_00014759;supercont1.191[.]:1208062-1208446
GCTATGGTTTGAAATTTTAGCAAACAACATCTTAATTTTACACTATCTGCGAGCGATCAGATTGGCACGAGCGTAAGCATCGCAGCAGATGTCAGCCATATTGAAAAGTTTGTTGTTTGCTGCCGTTACTAGTTTGAAGATTGTTTCGTTTCGTCTTATTTCGCTTACGGTTTGGGATTTAAAAAGTGTTTGGAACGTGCATTTCGTTGTGGTGGATGCTGGTCTTTTGAGCTGCAGTGTGTCGGTAGTGGAAAAATCATCAGTTTTCGTAGCATCCTAGGAGCATCCCGTGTTCTATTTGTCTACAGCGCAGATCTTCGATTACCAAACAGATGGCGGAAGGTTTAGAAAATATGAGCTGAATAAAATCATCAATAATGCAAAA
>TCONS_00014761;supercont1.191[.]:1329477-1329758
ACTATGTTCTGCAGCAAAACAGCAGTGTTGCTCTGAAAGTAATTGAATGATCATCTCAGCATGATTTAGACTTTGTTATCACTAATAACAAATTATCCTTACGTCCCATCAAAATGTGGTCTTCGGCAAAGTTGTAGCTGGGAAGACTTCACATGAATAGAGTTTGTTCACTTTTTCATAAATTATTATTACGAGCAGTTAGAGGACTGAACACAAAAGGTTTGTCTTTTCCATAGTAATTTCCATAGAAACTTCAAATGGCCTGTGCACAACCAAATTTCT
>TCONS_00014783;supercont1.192[+]:1825135-1825733
CCAGTCACTAATTATTATTATTCGTTGATCGCACGCCATGTTACTCGCCGGATCGAAACAAAAACCAAACTATCATACCGAGAAACAACAACCGCTATTAAATTACCTATCAATGTTCGGTTCACCACCTCTCAGCAGCACCAGCGCATGATGCACATCAACCGCAATCCGACGACGTGGTTGAACTCGGCAAACAGCTGTTCACGCAGCAATATCCAAACGGTCAGACACAGCCAAAACAACACCAATTTCTTCCTCTCAGAAAGAGATAATAATGATTTGCACTAATTTTCCGTAGATTGTCATTGCGGCGCCCAACGAACGTAATTTCAAGGTAACCTCACTGAACTTATGCAACGATTCCTAGAAATGGAAGCATTCCACCATCAACCAAAACAG…
>TCONS_00014784;supercont1.192[-]:141344-141136,141062-140805
TGCGGGACAACTTTGACCAGTGTTTTCATAGTAAACAAGAATCATCCGTGTCCCGTCCGCCATGACAGATGTTCCTTTTTTTCCTTCGGTAAACGTGCCACCTTTTTCGTGAATTCTGGAGTGTTAAGTGAAATTAAATATGTATGAAATAGTCGAATATCATTTCCAACCATTTTCTCCCACAAAAACCGTTGCAGCTTGTGGTGCAGGCAACAAACCATTCCTCAGAACCTTCGGAACCAAGGCCATGAAGGCGTGAGACCAACAAGTGTTTACGTGTAGTTTTCGTGAGAATAATCTGAGCAGGCAACATTTACAAAGGTGGCCAGTGGATTATTTTCGAGGGGCGCTAACCCATTTCCATTCCAGAGACGTTTCTGTAAAGTGATATTATGAATC…
>TCONS_00014807;supercont1.192[.]:134035-134424
GCTTGATTCTCCGTCCAGCTCCGTCTAGGTGAAGAAAAACCAAATCCTAAACGGCAGCTGGTGCTGCGCCTCTTCTGCGCTTCCTTTCATTTGTTGGATGATTCTCTTTCACTCCTCACAGGATTCGCTTTTGTTGATGTTTGTCTCCTGCACCTTTTTCTTACTCTTTTTCACTCTCTGCAACGCAGATTACCTTCTCGAAGTGGCGAAAAATTTCCGTCTGTTGCTGTCCTGCTCGCACTTATTGTTCACCACACTATATCGCCCTCCTTCTTTCTCCCGTGTAGGCCAACCATATAGTGATCCGAAAATATTTCCGACCCGTTCAACACCGAACGATTTTCACTTTTTACCCCGCTTTTCACGGCCAAAATTCACTTTAAAAGTTCC
>TCONS_00014809;supercont1.192[.]:1033709-1033932
TCAGAACGAAGCTATACTGTGGCACCTAACCCCCCGAACTGAGTGTGATGGAATCCGTTTGATGTTCTACACCAAATCGATGTAGTGAATAAAAGTTCATACTTAAAGATCCAGAAAAGCGTGAGAGGCATTGTCCACAGTTTAAAGCAAATTCCAAAAGCGGGGATATGTGTAAAAAAATGTAAGGGAATCTGGGAAAATAAAAAAATATATGAGAAAGTGCC
>TCONS_00014812;supercont1.192[.]:1383860-1384186
CTCGTCCGGGCGATCATTAACAGTGACACTCACAGACAGGCTCTTGAAGGTCGGTGGGAGATTCACCGCACTCCTTCCCAACCCGACATCAACCAGGTGCTTCCTCTTGTTATGGGAGAGCGAGCTCCCGATTCGCGACGCGGCGGAAACGATGACCACGACGACGGTGGCTCAAAACGGGGCTGCGTAACAACATTGTTTCTAAATTCGGTACATCTTCACGGCGCGAGTCTAACCTTCGTACTAAAACCCACCGCTCCATTATGGTAGGTTAGTTTTGGGGTGGTGGTAAACAACCAGTCAGTGCAGTGTGTGGTGGAACCCGAA
>TCONS_00014814;supercont1.192[.]:1570947-1571179
AAAGCATTCAGACCGTAACCGCTGCTGCTGCTGCTGCTGCAGCAGACGACGCGTCAAAATCGCACACACCACAACTCACGGTATAATCGAACTACCACTCCACGAGCGCGACGAGCAATGCGGATTAGATTGGCTTTCCAGAAAACAACGGAGCCGCGGCGCGATCTTCTCGAAACTCCGAGGAGCTGCTTCACCGGTAGGTACCGAAGACGACGGTGCTGACTAAACGAACG
>TCONS_00014815;supercont1.192[.]:1852288-1852652
GGGCAACTCTTTTTGTTGATTATTTTTCAATGCTCGGCAAAAACAGCATACCGAGCTGCAGATCAGTTTACTCCACAGAATGGTACTGCGTTGACGGTTAGATTATTTGATACAGTGATTTCGTTTCCGGATATCGCGGTTGATTATTTGTTTTCTTTTTTGCGTGTGTGCTTGATGGATGAACTTGCTTGTTATTTGTATTGATACTCCGGTATGGAATCGGTTCCAACGACAACAGACTCAAAAATGGCAATTGAAGAGCATGGTTCTGCAGATGAGGCAAAAAATCAAGGAAGCGGCGTCGAGGACAAAGAGTCGGAAAAGCCAGAACGCAGTTCAGGTGTCAATGTGAACGAAGATAAGGT
>TCONS_00014895;supercont1.193[.]:1058986-1059377
TTTTAGTACTTTAAAATTAAAAAATATCTTTATTTAATCAAGATATGAAAAAAAGTATGTATGTATTAGTTCATACTAATTTGAACAAAAAAAAAAACATTGTAACTAGAAAAATTCGGAGAAAATTCATCCATTTATACGCATAAGTTATACAGAAGTATTGTAGGATTATTCCTAACGATATTTTCGAAAAACACTCTTGGTTCAAACTATTAGTCACATTTACTTTTGAATACCAAACTGAAATTTTTCTATTTTATTTATGAATATATGTTTATCATCTGTCTGGAACAATTTATATGGTCAAATAATTGGAAAATTGAAAACGATTGGAAAATTAGTATATTTTGCTCTTTTACAACTATGCTTAGATAAACCACGAAAAGTTTCGT
>TCONS_00014923;supercont1.194[+]:631187-631488,682915-683303
CGACGTTCAACGGCAGCGCAGCGACGACTTCCAGGCCCCGGACGGTAATCAACAAAGTTCAGTTTCAATCAAATCCTCACCAAAAACGGTCGTTCGCAATCGATTCGGAGCGGTGTTCTGTACATATTTCTTGATTTCGGGCGCGATCTCCGGTGTGCAATTCAGGTTTGCGGGTTTTACCGGATCAAGTCTAAGTCTAAGGACTAGCTGAATTGGACCGCTAGGAAAGGTGTTTGTTCTGAAAAAGGCGACGCCAAACTCGAAGACGACGACAACGACGACGTTTGGGGTGCATATTTTGTGTTCAAATGGCGAAGTCGGCAACATTGGAGACGGGGATGTGAAGACCAACGCGCGTGTCTATGAAGTGTATGACGTTAGTCCAAGGGATTATTTGAC…
>TCONS_00014927;supercont1.194[+]:1038338-1038438,1038498-1039023
TTTGCGTCTAGTCTGCCTTGACATTCAAATGATTTAGCTACTCGTCGAAGGCAAAAGAAGTTTCTCGATTGACCAAAATTTCAAGTAACAAAATCTTTTAGAAAAATGAGTTTACAATACGCCGAGAACGAGCCAAGCTTGTCCAATTCGAGCGAGCTGGAGTTGATCCTGGATGTCTACGATGACGGAACCATCCAGATGGTTTCCACCTCCGACGAGCGCCTGTCCATCGAAAGTCCATATTCCGTTTCCGATCGGGGGTCCCTACGCAGGGAACCTTCCATCGAGCGTCTTTTCGAATGTACAGAACTGAAAGCTAGGCAGTCGAATGCCGTTCTGGAGCTGCAACCCAGTGACGATGACGAGGACGGATCTGACCAGGAGCCGGAATTGGTGGAG…
>TCONS_00014969;supercont1.194[-]:1753264-1753175,1753102-1752901
GTTTAACGTTAGTTTTACTTAAACAATTTCCGCAACTCTGGAAGATTCCGCACACGGATGTTTGGTAGCCGGGGGAAACACGTCATTCAGGGCTCTTATTATCGGCATTCTGGAATCACCCTCAATGGAACCTGAATGGACATGCACTTATTGCTTGGTAGGTAATAGAAAAAAAATATCGAACGGGTGAATAGAGCCATTACAAGAGCAGGACGAACGACGCAAGAAATGCAGTGGTTTAGTTTAAAAAAAGATGATGTAAGTGATGGATGTTGTTGAAAATGAATAAATA
>TCONS_00014979;supercont1.194[.]:276370-278338
TGTATTTCCAATATATTGAATGGTACTGTTGCAATACGCTATATTGTTTTTGTATTGTATTTTTTATCCGGGATCCCTGTCGAACTCAACACCCCCCCAGAAACAATCAGAACTAATGCATTAAATGTGTTTTCAATCACGGTCTTTGTGATCGATCGTACCCTCTCTCCCCACCTCCTATATCGGTTCTACACCCCGCCCCTTTCATTTTTCCTAAAACGCGGTGTTTTGTGTTCCAGTAGGAACGTTTCTGAAAATCGATATCGCCCCCTCTTCCCTTTCTCAATCATCTCATTTTAGATAGGTAGTTGAAATATTTGAGATCTCTCCTTTACCCCGAACCGCCCACGGCTGCTTTATGGGTGAAATCCACGGGATCACCTATCAAAAGTTGTATAA…
>TCONS_00014983;supercont1.194[.]:367108-367897
AACTACACCCAGCACCAAATAGTACGTAACTATGAGGCGGACCGGAAGGTTTGATGAGCAATCCCCACCTCATTTTCTTAGATCTAAAATTTTATTCTAAAATAAGGACTTTTTGGTGTTTAACACAAAGATCATCTGTTAAATATGAAGTACACATATTTCAGCAAAAAAAAAATCCCGTTTTGATACACAATTTTCTCCAATCAGCGTGATTACAAGCAAGTGGACGCTTCATTCTAGCGGTGACTGTATATTTTCACAATCATCCAGAAATAAATTCGTATTTATTTAACCCCAACCATTTTCCATTAGGTTGTTAAGACAAATCGTTCAAAATATAATAGCGCGAATCAGAATATGTGAAAAAACGGCGTTTAACTTTACCACCTTACCATTTAC…
>TCONS_00014985;supercont1.194[.]:496687-496887
TTAAAATATAAATATTAATAATAATAATTTATAAATTATGATAAAATAAGTATATTTGATTTATATAAATTATTTATAATGAAATGTTTAAATAGGAAATTCGGCAAATAATATTTTCATCTGTTTATCAAAAACATGTCTTTTTGAATTTCATTTAAAGTCTAACCTGCGCACTGATAAATTATTAAAGGGCCGCAGTTT
>TCONS_00015047;supercont1.195[-]:1357526-1356956,1345249-1344894
CGCGAACGTTAGTGCCATTAGTTGTTGGGGTTGCGCGCTGCTCTTGGCTCTTGGCGGTTTTGCGGTGGGATTCGTCAGCAACTTCTTCGGGGGGTACATTTCGATCGAGAACACGCGCGATATCCACCCGTTACTTAGACGGAAAGGAAAAAGTTTGCCGATCGAGATCGCGCGGCGGATTTTCAGTTCGTTTTCGGCGTTAGACGGATTAAGGCTCGCGTGCGGCGGTCGGTTTAGAAAGAGGAAGTCGGGGATCTTCGGAGATCGAGAAGGCGATCGATTGGATAAGATTTTGCTTCCGTTTCGGTGTGGATAAATTTGGAGAAGAGGAATCGATATTTAGTTTGCAAGTTGATGGTTTTAGTGAGAAAAAAGCTTCAAGTTTTGCAAAGAGTTCTT…
>TCONS_00015052;supercont1.195[-]:1462804-1462605,1462506-1462401
CTCTCAGGGAAAATGCATACTCCTCTTTTCTCAATCCAACATTGCTTTGATTTGCTCCTATCATTTCGTGAAAATACTGCATCAATGATCTAGAAAAATATCAACTCCTTCCGTTGGACGAACATGGGTAGTAGGCATAGCAACCATGCAGTTATTCTTTCATTGTGTGGATGAAAACTTTGGAAAGTGTCAGTGCAGATGGGACACTCGTGAAGATACTTGATGGAATTTAGAATATTGTTCAAGCCGACCAAACAGATTTTCTGCAAGACTTGCACCAGCTCTGTGATCTTCTGAGGCTGCTCC
>TCONS_00015063;supercont1.195[.]:720737-721336
ATTCGCACACCCGATATTGTTTTCTTTCGTCCGCTTGCTCTAAGCTGTTGCGGACACGATTGAGTTGCACTGAGCTATTGTATAATACTAAACTGAATTTCATTCGACTGCTTCACAAATGCTTCTATCTATACAACACAGATGTACTCTTTTTTCAATCTCTCACTTACTTCTATTGTGTTGTAAATAAGGCCAGTTTTTATGCTCTCGTTTTCAAGGGATATGTCGCGGTTACACAGTGGTTCAAAATTCAAAATTTAATTTTCTAATTATTTTTGCGTACTAAACATACCGGCCGCCTGAATTTTGATATATATTTGATCTTACTAACACTAACTCTTCTTCTTCTCGTAGTTATTCCGTTGTTCATTGTATCCATATCCTTCGTCTCATTGTTTA…
>TCONS_00015164;supercont1.196[.]:1263143-1263383
AGTTGAATATATTTTCTTTAGTGTAGTCCTCACATTTGCACAAACTAAAGATCGAATTTTTATTTTATTTTATCTGTCTACAATTTTTTTAATAAGCTTTCGAACAGTGCATAAAGATCCATACAGTGGCCAGTGGCCACCTCATCGCCCATCTGGAACCCTTCCAACCCCGGCCGGTCGATTTGTCCGTCTTGGCTTCCTTAACCAAGTTTCTGTCCGAAACGTGGAGCTTTTAATCCGC
>TCONS_00015166;supercont1.196[.]:1493111-1493315
TGAGGCCACAAACACTCCATAAATCATCCATACTGGCAACACTTTACTCACCTGAAATAATTCCTCATACACTCATTCATGCTGCATACCTAGAAACATAAAACAATTAGTATCAAATCGTAAGAACACAGAGTAATCAACTTACCTTCCAAGATCATTCCAGATCGCAACATTGAAAAAGCATTGTTATTGTTTACCTTCGCAT
>TCONS_00015190;supercont1.197[+]:588185-588420,588486-588538
CCTATATGAGGATCCAATAAAGGTTGAATGTTATTCATATGAAAGCAATTTGAACTTCACATAAAACATATTGGATATCAATTGTCTGGCCAATTATCACAAAATCAGATAAATGGTGTATGATTGTAGAATGTGAAAAAAAAAACCTATTATCTGTTTATCTGCAGTCGACCATGTCAGTCATTGCACAGTTTGCTAGTGAATCTTTTTATCTGAGTTGTTGCAAGTTTTCAAAGAATGCGGCATTACTCTTTCACCCTGCCTCATAATTCTTTTTCTAAAATTGCAT
>TCONS_00015245;supercont1.197[.]:1772366-1773002
GTTGTTTTGTTGTTTTTCCCCGAACGGAACCCGACCGACCGAAAGCAACAACCGGATCGAACTCCACGACTGGTTGCCGTCGTGTGCAGTTGTACAGTTCAATCGCGTTCGTCAAACCGTGCAGACGCACACATTCCATTGTGGGTTTGTCCGCCGCGACGTCGTCGTTGTCGCGAATCGCCACTCGTGTGTTGTTGTGTAAAGTCTGGAATTCAACTCTTCTCCTCACCGATCGACCAGTCGACCGTTGTTTGTCGCGTCATCGTCATTTGCCTGTGTTTTGTACTGTCGTCGTCGTCGTTTGGTGTCGTAGTCGCTGACCGTTTTTACCGTCATTCCAGTGAAGAAAGCACGAAAAGAGTTTCAAATTTCGAAGTTACATCGACGATCCGGATCGGA…
>TCONS_00015257;supercont1.198[+]:254569-254810,257784-258111
TTTTCCAGAACGCTTTTTTGAGCGTGTAAGTATCAGCACTAGAGTTCTCTCGTTGAATTCAATTACATTATTGTCTTTTTTTTGCTTCTTATACTACAATCCTCCTTTGCTTCATTCTACAGTATTCACTTGAACCAGTGGTTTAGATTGCATCTGTCGGAAAGTGTCACGTGTATGGCCGTCCTGGAAGAAAGAGTGTAGAGAACATAATGACAACTCGTTAAGGAATTGTAAAAACTACGGTGTCTTGATTTCAGCAAACCAAGGGATGGGACTTGAAACAGAAACACTCGAGCAAAATGAGCAACATCAGTGGCATAACAGAGCATCGCTTGCATGACTGGAGGCAATGGAAGTTTTCTCAGAGCTCACATATTTCCTCGAAGACATAACATATGT…
>TCONS_00015328;supercont1.198[.]:913317-913681
CGTTGATATTCTCTCTTCAGAAACAAAACCAGCCTGGATCCCCTTGCTTCGAGTGCCTGCAGATCGGCTCATAAATGTTAAGAATGGCATGTGGAGTGCTGCATACATCGGAAATACTTTTATATCAGAACAAATGCATATATCTAGAAATAAAAGATACTGCAAATTGCATCTTGCTTTTGTTTTATTTTTGATCGATTGAGTAGCCGGGGAACGAAACGAAAAAAACTGAATTACCGTATAGGTCGGTAGATGGGCCTAAAATTTACCGAAGTGTTCAGTAATTTTTGACGTTTCATGGCAAATCACAATTTACCGATCGTTCGGTACTCTTTTCGTTTACCGAACGCATTACCGAATGGTCA
>TCONS_00015329;supercont1.198[.]:1055575-1055804
AACGAGAATCACGAGAAGAAACACACGTTGGATTGATACATTGGCCTTCTCTTCCACACCACACGGTGTTTGTGTAACTTCAAAATCAGCAAAAAGTGGAACTTACTGGAACGCGCGATGGTTCAAGCAAGATTGGATTAATAAAGAAACGAAAGGTTTCGAAAGTTGAAGCGAAGCGGAGATCATTTCATGGGAAATCATACCGCAACCTCTTCTTCGGTCGTTTGGCG
>TCONS_00015348;supercont1.199[+]:636786-637037,648993-649068
GTCCGCGGGCCCGGCACGGGAGTAGCAGTCCGAGGGAACCACACACTCGCCAATCATCAGATCAGAGCCAGGCAAAAAACGAAATTTGAGCCGTCGGTTGTTTAGTGCGAAATTTTTGTTTACTCGCGCGCGCAGAGTTACAGAAGAGTGCTAGAAGAAGCGCGAAGTGTTCTAATTCTGTTCGAGCGAACGGTTGCGTGACGTGCAAGGTTTCGTGTTTGCCAAATTACAGCTGAAAGGGAACGACGAATAGATCTGTCAACCCCAACACATTCTCCCCCCATCTCAACATTGTGATATGTTCCCCCCAGTACTGCAGTACTGGAAC
>TCONS_00015432;supercont1.199[.]:1886769-1887064
TACTGTTTCGTCTCTTTCTGGTTTCTTTTTAATCTTTTTTTCAGGAAAGAGTTTTTTTTTTTTAATTTCTATTATTATCATCTAAGCCGATACCACGCTTCTTTTGTAATTTTCTCGGACATCAGCAAACAAATTGCATGTTAACATTCATGCGCTGCTCAATCTTCTATCAATTCACACCGACAGACTTGTTAGAATGTTTTTGAAAACATTTTTACAAAGCTGCGAACATGTCTTGTCAGTGTGACTATAAGCCATTTTACGAGACGTTTCGGAACAGCTGATCGGGATTAAAT
>TCONS_00015439;supercont1.1999[.]:4424-4746
CGTGCAAGTTATTACATTTTCTCCTCTATGCTGAAAACCTCCCCACTGAGCGCTGCCAGTCCCCCCCGGTTGACACGACTGAACTGGCAACTAACGCGTTTTGGAGGAAGGTCGCTGTGATTCCAAGAAGAATATTATACGCTTTGTGTGTATTCTGGGTTTTTCTTTGATGAGGAGGCAGGAAGCACAAAACCTATTGTTCACACTTTCTTCACTTCCGTTCTCCGTATTCGGTTGGAGGCGTTTTGTATGGTCGTCATCGTCGTTATCGTCGTCGTCAGGTAATCTAATTGCCCAAACCCCGATGAAAGAGACTCGAAAAC
>TCONS_00015455;supercont1.2[+]:1014061-1014337,1014391-1014442,1014506-1014692
CTCATTTGGAAACTCACTACAAAGATAGGAACTGTCAAATCGTCCACTTTTACTAATGTTTACTTTCGACGTACGACTACGATCCGCGGAATCGCGACGTTCGTTTTCTCGATATCGCGGCGAAATCACGGGTCAAAATTGTGTCCGGCGGTGGGAAGTTCCCGAAATGTGCACGGATCATCGATTCACCTGCATTGGTCGGTTGTCTTCCACTGGGATGTTTGGGAATCGGCCTGGGAGAACTTCCCTCTGCTGAGGCAATTATGCCGTTTGCCAGGGTTTTGTAGTAGCTGTACATCCATTGATGACCGCGTCCGGACAATTGAATGCATTAGACTGTGAATCGACCGCGAAGGTTCCTGCGAGTGGGATGAAACGATTCGTCAGCGGAGCTGGTCC…
>TCONS_00015490;supercont1.2[+]:5400170-5400227,5400310-5400755
CTCGCCCTGACGCTACAGGGCCGGCTTATATAAGTGCTCGCTTACCCGAGAAAGGGAGAAATGTGTACAGGCAGAAGGCCGCCGTCGCCGTCAGTCGCCGCACACTGGCTTTGGCTTATAGAAGTAGCACCGAGCACAGAGCACCGAGTTTTGTGAAACACACCAGAGTGGGCACCGATGAACGAAACGAGCACCGAACCGATCGCATCGACCAAGCCAACATCGTTGTGACACAGCCACGGTGCTTCCTAGACCATTATCATAAAAAAAAATCCCCATCATCTCTGGGCTCACCAGTTGTTTTCTCAGCATGTGTGTGAGAAATTTAAAAAAAGAAATATTCCTGGTCCGTTTTGAAATTACACAATTTTTATGGTATAATTCAATAAGTTCAAATAA…
>TCONS_00015567;supercont1.2[.]:146186-146443
ACGTTTGATATTAGGCAAGAGACAATTGAACAGCATCAGTTGGAAGTTAACGAACGGATTTGAGTTCGTTCCGGATTTGGTCCATCACAAGCATGGTTATTATCTTTTAAAACACCAATTATCACATACCGATTTCACACTTTTACAGCAATCTAATCTAATTTCAATTATTTTACTTCAAAACTGCACCAACTAATGGATTGCAATATTAAAAATGACTAGCGATTTTTTTTTATGAACACCATCTTTACACACAGA
>TCONS_00015570;supercont1.2[.]:1263768-1264057
TTGCTTTGTCCCTCTGTTATTGCCTTTGTGCTAAAGAAGTTTACCGAGCTTGACCACATTTTTTTGCCAAACTGAAAGAATTTTCATCGCCCGCAAGCGCCATTGAACGGTGATGGTGCCCACGTGTCGTGAAGCCGTTTTACGGAGGCGTTCCTGTTGCAAAACTCCGAAAGCCATAAAACCATCAAGGGCACTTTGTGGCTTGGAGATACCGATCGATTGACCGAAAGAGCGGTTTGTATGGACACGTAACCTTACGGAAGGAACAAAAAAACTCGATGCTAGACAAA
>TCONS_00015576;supercont1.2[.]:1346578-1347013
GCGATGCAAGGCGTTTGTCGTTCCTTCTTCAGCTCCAATATTTGTTGATTTTCTCGCGAATTTAGTGAGAATAAATGAAAATGTTTAGTTTTTACAATTTTTGTGATATTACGTGAACGGTGTTATATGTAGATTCATAGTGCAAGCAATTTTCGGTATGGAAATTTGAGTTTTGGAAGTGGCTTGTTTCTTTTATTTTTCATCGGCCATTTTTCCACAATGAATCGATGGTGTTGCGAAAATAGATTTACGTGTGTGCGTTAAAAAAATCGTATCGGGTGAAATTGTACGTGTCACACCCACACGGGTGGCTGATTAGTGTTGAGTTTACTGCCGTGTATTACCTGAAGCTGTGTATAATATAAAATTCGCGATATGTGTGCGCGTCAAAACAAACAT…
>TCONS_00015577;supercont1.2[.]:1354635-1354895
CTACGGAGGATGTTGGCCCGCAGCATAAATCAAGGCCATTCGTGCGGTGCGATGGGACATGCTGCGATCTATGGGATATGGTGCGAGAAAATCCAGTTTTCCCAATGATAGCTGCGTATCCCAATAACTACTGGGGCAGAATGCGTAGTGTCGGTGTCGTATGGGATTTCTGTTACATGTTGTGCGGTAGTAGCGCTGGTAGACTTGGAAATTGTGGGATTCACTAAAACTATTCGTACTGTAGAAGGCAGATTAATAAAT
>TCONS_00015578;supercont1.2[.]:1414062-1414311
TTTGTTTTTTCAGGGGGTTGGTTCTCCGCACATCTGGGCAACTTTTTATCGCCATTTGTTTTTATAATGTTTTTTTTCACTAGATTTGATTTAACAGCTAATATTTTTTGTTGTTTGTTTTTTTTCAGTATGTTAATGATATGACCGCGATTGTTTTTATACTGTTTTTTTTTATGAATATATTAAGATTATTTGCAGATTTTAGAAGTTTTTGTTTTGAATTATTTGTATTGATCATGGATGAGATAAG
>TCONS_00015579;supercont1.2[.]:2236098-2236759
ACATTTCTATCTTCTTCGAGCTATCACCTAAAATTAAGATGTGTAAGATTGTAGGTTGGATTACATAATGTTTTACGGAACAACCAAGTGATTAAATCAATTTTATACAGGGTATTTTGTTCTTGGCGATTCTTATCGCTACTCAAGTCACCGGATTCCCCACAACCGATGTTCCAAATGAATCAAGTGAATCAGATACCAAATCACCCCTTCCAAGCACAACTGACAAAAGTGAGAGTGGTGTGCAACTGGCGAAAGTCTCGACGGTGGAAGCAATCGTTATCAATTCACAATCGCTTGATTTAGCTGTGTTCCATGCTCTGACAAACAGGACCAGGCGTGCCACGGGTACGGAGGCATCAACAACGACAACTACTACTCCAAAGCCGGGTTTTTTCC…
>TCONS_00015595;supercont1.2[.]:4917168-4917460
GGACGAGTTTCTGATGCGCTGAACTGGATCCTTGAAGGACGACCTCTTTTTGAAGACCGCTTTGGCCCGATACGGAAACTTCCGGTGGATCGACTACCAGGAAAGAATCGTTCCAAATGGTAATCTGTGTATGAACGGATACTAACTCTTCTTTGCTGTTTTTAGGTACTTGGATGACCGACTGAAGATGCGAAGGAAAAGTTGACGAAGTATGGCCCCAAATCACTGCTATTACCCTTTTTATTGTATTTTATATTATATTATTAAAGTTGTTATTTATAAGTACTAATTTA
>TCONS_00015597;supercont1.2[.]:5048612-5048852
GCAAATTCTATAACAGAGGTAATTGAATGGCTTGCAACATGAATGAAGCTTCCAACACGCCGATGGGCATCGTTCCGCTGTGAAGGCCACATCATAGTTTACCCACCGACGAAGTTTACCTCTGATTTGAAACATCGAAGGAAAGGGCACTACACAGGCTCAGCATTACTGACATAAAATGATTTTTTTTTCTGGAATCAATTATTGCTGGGTTCAATTGCACGTATTATTTATATGAAAT
>TCONS_00015598;supercont1.2[.]:5241002-5241215
CCACCTTAAAATCACTCCTGCTGTTGCCGAAAGTTGAAGCTATGCAGTTTCAGCGACTTTTTTATGATCCAATAATTATCTCGATCGATGAAACCTCACGAACTTGATTCCCGTTCAGCGTTAGTTGATCGATGGTACAAAGCTTACTGAATGATCCACCGCGTGTTTGGGCGATCGTTGAGTGATTGTGCGTAGTTTTTGGATAATTACGCCA
>TCONS_00015599;supercont1.2[.]:5314928-5315140
TTTCATTCTCATCGCAGCTCTTTTTCTTGGATTTTTATTTTATATTTATCAATGTTCGTTAGAGCAAGTTGTTAGTTGGCTGGTTGAACGGAAGGTTACGCCAGCGTCATCATCGTCGTTCTCGTTGTCGACTTGTTCCGTTTTCGTTCATCGTCGTCGTCGTCGTTGTCTAAAAGTATACCGAACGTCGACGGGATGGGATTCGGTCTCTTA
>TCONS_00015601;supercont1.2[.]:5338133-5338462
CGGTTTGGCCTGATAGCACTCTGTGAACCAGCTCAATCTACCGGTGCCTTTGCCTGCTCGCTGACTACGTGTTGTTGCTCTGTCACTCTGACACATAGCTCACTAGCTGGATGGCTGGCTGGCTGGCAAGCGGCTGCGGCTTGGAACGGCAATGGCGGGTGGTATGCACACTCCACACTGCTGCCATGCCGCACCGTACTCACACCGCGTATTCGTGTTGCTCTTTCTCGCACTTAGGGTAAATCGTGTGTTTTGGGCAGACTTAGGATAAGGATGGAAACGGCGATCGATTTACTGCATAAAGTACGAATAAATAATTACGTAATGTTA
>TCONS_00015611;supercont1.20[+]:389861-390199,396870-397091
AAAACACGTTCCACAAAATGAAATATTGGTATCGATCATCCCACGCATACATCACCACGTATCAGTGTTCAAAGAAAAGTCAAAAGTACCACATGTAGTTTCCGTAGATTCCCAGCATCGGCTGGCCATATACTAATTAGTGCGAAAAGTGTTTGTTCTAACTAACCTGTGCAATTAAATTCTGCAGCTGATGACCAGTGATGCAATGAAGCAGTGGATTCGCGTCCGGGTAATGCTCAATGGTGATAGTGACGACGAAAAGGATCGATTCACATCGATGATCAATTGGGCAGATGATGACGTAACGAGATGGCGATCTTTCTCACATCGATAGTAGTGGTGACGATTCCAGCACAAGCTTCGCGGAAACGAGGCACAGTGGCAATAAGGTGAGCAGGT…
>TCONS_00015681;supercont1.20[-]:882038-880266
TAAAAAAAAAACCCAATTACGTAAAAACAAAATGATTCTTTTACCCTATTCATTCACGGGCCTTCATTTGCGCGCCACGCCACACAAGCATACACAGTTTACTGCTAATCCGTGCTCTCAAGCACATACAACTAATTTGTCCCGCCCACTCGCATTGCAGGCTCTCAGCAGCCGAAAGAGAGAGAAAAAGTGACCACGTAAACGGCAGAGTGCATATCTTTTGCATATTTTTTTTGGTTTTGTTTTCAAAGGGGTAGGGATTTGACTGAAAATCGTGTTCGTGTTTGGTCGAATCGTGGGTTTCTGAGGAAGAGTGAGGAAGTGACAAATCGTACAACACAAGACGCACGACACGGGAAATGAACCGTTAGACCCGTTCTCTCGGTTTAGTTCGCTCTT…
>TCONS_00015684;supercont1.20[-]:2389609-2389421,2389360-2388766
GCGTGGTGTTTTTTTTAGCGTGTTCCTATGCCTGTGTGCCAAAAACAAAAACCAAATATCCTTGCGGTGCCACAAAATTTTCATCTCCGGTTTCTGCCAGCGTTTATATGTATATAGACTCTGATTTCTGCTTGTTTTGTGCTACAAAATCTATATTATTATCCGGTATCGGATCCAGAACTGCAGCTGGATTTGCAATGCTGGCGCTGAGCAGAAGGCAGATGGGAATGGACAATACCTCCGTGGCAACCTCCTCCAAGCCGATACGCGACACGTTCCGGTCTCCGCAACCAGAGCGTATCATTAGATCTCCAGCAGCAGGATGGATCCTTACAGGAAGTTTTTTATATTGTGCCCGAACGGTATGAAGCTACCGCACAGAGAAACTACTGGTTCGGG…
>TCONS_00015737;supercont1.20[.]:269223-269920
CGACCACGAACGGGAACGCAAGAGTGAACGACTGCTAGCGACGTAAAACGCTATTGCGAGTAAAAAAAAACCACGGAAGAATCGGTGGAACGGTGACCACGTTCCAGAACAACATCTAATCCAGTGTACCATACGAACAACAAGCCCGGAAAGTTCAACTGGAAAGTAGACGTCGCAGAGTTGGCGAGTCCCCTGCTGGTGGCCGACGAGCCTCCGTTATCGTCCGTCACACGCTGCAGGAGAGGAATAGCCGTAGTTTTGGAGGTGCGAGTCTGAAGAGCAATGAAGGGTTTGGCCCAATTCCTTTTGGCTCAATATCCGATGAGCTATTCCCCTGTATGCGAGCAGGTCGAACGTCAACGGAACCAATAAGAAAGAATTTCTGGATTCGGACCCGAA…
>TCONS_00015747;supercont1.20[.]:2508813-2509095
ATTAAAAATTAATTTTGTTGAACCGTATTGAAGCCAGCTGTCAAAATCAAATATCAAAATTGTTAAACCAAATTGATAGTAGTTATTAAAATAATGAAACGCAATTATAAGCCGGTAGATAATACAGAAATATTGTTGGTATGACTCAGAATATATTTGATATCAAAATTGTTTTCTCTGCGTGGAGTAGTGAGATGCATTTTTTCCGGCTTTTTCACTTCTTCTTCTTTCTGGCGTTACGTCCCAACTGGGACAAAGCCTGCTTCTCAGCTTAGTGTTCTTA
>TCONS_00015750;supercont1.20[.]:2888913-2889171
ATGTGGTCCACATCTTCGGCATCTTGCACTCACGATGCAATTGATGCTGAAAACTCGTTATCACGAGCATCTAGAGCTGATTCAGCAGAACTGATGAAAGATTCTCCAATTTGACTTCTTAGAGCAAGGTTCTCGATGTGTCTCTCGAATGCCGTAATCATCAAACCTTGATGTTCCTTCAGCTCTGCTAAAGCGTCCTCCACTTTTTTCTCTTCCGCATGGTAGCCATCGTTGGCGTTAAGCGCTTGCAAGAAATTTC
>TCONS_00015768;supercont1.20[.]:3429180-3429474
TTCATGCACAAAACTGGAATTTCATCCACCTCCCAGCCAACCCAGCAAAACTTCCACAACCGATAAAAGACCGAATCGATAGATTTCCACTGCACTCTCCGATATTCTATTGGCTTTTCCGACCGACCGTTTTTTGATTACGCTGATTGGATGCTGATGGCCAAGGGGAAGATTACAACAGTTTCCCCCCTTGCCCTTGGCTCTTTTCCTGTCTACTAGTCAGGTATTGTTGTTGCTGTTACTTTTGGACAACACACCGACAGAACGACCGATCAACGAACCAGCAGCGCGTGAG
>TCONS_00015802;supercont1.200[+]:1626669-1627866
CGCGCGCGCGCTCGAAATCCCGGCATCTGTCTCTCCCGTGGCCCTCGGAAAGACGGACTCTTTGTGAGAGGTGATACCCAACCAGCCAGCTTCTTCTTTAGCAAGTCAGTCGGAAGGCGCAAACCAAAGCGAACGGACGCAAATCCGGAATCCCCAACCAGGAGAAGACCACTGGGCCAAAATCAGTATTGCACCAGAATTCGAGGTGTTTCGGAGTTGAGATTTGGGTGAAGGAATAACAATTAACGTGCACTTAGTGAAACGTTCTATGATTGTGCGGAACAGTGATCAGTTGAATTAAGTCGGAAGTAGCCTAGATATTGTACAATTAGAGGGGAAGAACGTAAGGCTTGTGAAAGACGGGCGCCCCGCCAAGGCAAGTCCAGAAATCGAAAATCA…
>TCONS_00015850;supercont1.200[.]:1070594-1070794
GTTTTTTGCACAGTCCATCTTTACCGACTTTCCCCAACATCGTATGTAGAATGGGTCGTCCATCGTGGGTGAAATCCACCGAAAACCAGCTCTCTCTTCACGGCCCGGTAAACAATGCAAAACTAATGTGGCGGCTAAACGGTCAAGATTACAACATCATCGCGTGGTACGATTTTGGCAAACCCAAAAAGCAAGTCAAGC
>TCONS_00015959;supercont1.201[-]:1630127-1630030,1629955-1629742,1629638-1629129
AACAAAAACATCGTGCAGCATGACACAATAATGGTTGTGAAAAATCTTCAGTGGAACTTTTGCCTTGCTTCTCCAAGGAACAGGACAGGTTCACGGCGATTCCGTTTAATTCATAGGCCTGTTGGCGGCGCACTGTTATCAGACTTCACTTCCCTTTTCTGCTAGCCAAAACAAGTTCATTCTCATCATAACGAAGCTGCCAAATTCAAGTGTCAAAAAACTTCGGAAGTAAGTTCGGAAGCCGGAAGTCTGGACTTCCGAACTTCAATTTAGTGCTGGCGACGAGGTTGTGATCAAGGACAACAATTCAACCCATTTTCAAAAATCTGAGTAGAATTCAAGCTTCGAAACCGTCAGCAAAAACCTACGATTCCCATTGCAACATCCCTGGTTGCGGTA…
>TCONS_00015964;supercont1.201[.]:424805-425011
TTATAGTGGAGTGGTGATGATGGAGCAGCAGTGGGAAGAAACAACATTCGGGAGATTTTCTTAGATGCATGAAGAGGAGGTCAAGGGCTGATCCATTATTGCAGAAGCGAGGAGCAACAATTACTTATAGGACTGCTTGGTTTTATGGTATCACGGCGATGATGAAGCAGCAACAACAATGTTGCTGAAGGAACTGGTATTTTTACG
>TCONS_00015973;supercont1.2014[.]:11739-12255
GACTTGAGAACGCGAAACGATCGAGTTTGACCTATCCGCCGCCGGACTGAACAAGGGGCTTTGAGGATTCAACGTGTGTTAGGTTGGTTGTGAGTCACGAGGCTTCCCAAATTATCCGCCTCGCTTTCTTTACCCTCGAGTTGTTGGTACGAGAGAGCCCAGTGCAGTAGTGATCGGTCAGCGCGCGGGTGTTTTGACGCGTCAGAAATCGTGTCCCAATCACAGCAAATTGACCGATGACGAATTGTGTCAGGCGTGATGCGCGCTAAAGTGACACCTCCAGCATGAGCAGTAACTGCTAAGTGAATTGGCACACAAGGAAGAAATTCGAATCGAATGAAGAGGGCTCTGAAATTGCAAATGCATATATCGGTTTTGTTGGCGAAAAATAGAAGTGAC…
>TCONS_00015981;supercont1.202[+]:724413-724639,724703-725052
GCCCATAGCCTAACCACAAAGCCGCAACCATGAAGCCCGTCCTAGTTTGTACCATTGTGATCTTCAACATCGTGCTATCAGTTTCGAGTGCAGAAGTCTACAGCATTGCCAACCAAAAAGGGGACTACGTTCGAAAAGAAGCAATCAAGGCAGATCTGCCCGGAGTTGAAAGTGTAAAAGTGTTAAAGCCCGGTTTTCCGACAACGGGGTCCAATTCTCAAAACAAGGAAATCGGTAACATCAACACGATAATCAAAATGCCTATGATATCGAAGACTGTTCTACAACCAGGGGGCAATATGGGAGCGCGAAATTCCTCCGGGGGAATCAAGAGCATTATTGGGCGGCTCACCAAACCATTACAATGCTTCGGATCACAGCCAGCAGTGCCACTTGTGG…
>TCONS_00016031;supercont1.202[.]:508158-508459
CATCACAGAAACTGTCAGCCATATTGGGAATCGTGAAGTTTGTTGTTGTCCGAGAGGAGTTGATTAAATTTCAATATAGTGATGTTTTTCCGCGTATTTTTGCTTACAAAATGTTTTCATGGTGAGATTATGATCGTGACATCAAAATTATTAAGCTGAAACGTGTTAACCGTAAGTACTACGGCCCTTCATTGCTGTGCACACCCTGGAAGCAGCTGTTGCCGCGCCGTCATCATTTTTTTTTCCCAGAGTGAAACATTGAACTGTATGTTAAAATGTGGAATAAATAATATAAAAAAGTG
>TCONS_00016032;supercont1.202[.]:582722-583060
CGATGGTCCTTTGGATCTTAGTTATTTTGGTTTTGTGTGTTTTAAGTCGTTGGTCCCTCCAATATCGAGCAATAGAGAGTTGACTGTGTTATCATAACCTAGTTCTGGAAGTACAACAATACGTGAAGCCTTAAATGCGAGAAATGCAAAACAGATTCATTATCATAGGAAATTCACAAACCAGGTATTCCATTATTATCAAATCATCATTATGCACGTTTGTAATCACCGTCAATTTTATGTTAGTTGAGGCACGTGTTCTCATTCGTTCGATAACAATGCGATGAAGTCGTCTACGTGGTGTACCTTATTTCTTGTGATGTTTGCTGCACTTTCAAC
>TCONS_00016033;supercont1.202[.]:583131-583378
CATAGAAATGCATCGAAGCACAACGTTCCATCCGGGTGATGCCACGATTTGCCCACGTTGGCGGCGTTCGAATGTTCCGAAGTCGCGGAGGTCTCCCGATTGGATCCAAACAGGGAAGGCAGTGGATCAGAATCAGCGGTGCAAAAGGCAATAGTCCAGGAATAATGGAAAGCAATCGGCGGCATCCACCTAGCAACGATATCGGTCCAAATTTTTGATGGTAATAAACGATACCCTGATGACGAGTA
>TCONS_00016035;supercont1.202[.]:708653-709416
CAAAATTACACTTGACCTTGGAGTATTTCCATTGTCCAGTGTAAGCCACGTGCAGAACACCAATTGTTATACGACATAGGCTCGTCCGACCCATTTGAAACTCATTAGCACTGAACAATTCGTCCCGCTATATAAATGATCACCGCCCAATCGAAAAGCATCATTCAACGATCGTTCTGCCATCGTCCAACTACTGCAGCTCAACATGAATCGCAAGACCGCTCTGATTTTGCTGGGTGCAGTTTGCCTGTTTGCCCTCGTGAACCAATCCTCGGCGGCCAAAGAAGATAAGACAACCGAAGCCCAGGCGGATGACAACAAGGAAGAAGGCCGAGGTGGACGCTGGAAGGGTCATGGTGGATTCGATTTCCGCAAAGAGGTGGAAACCATCTTCGACAA…
>TCONS_00016037;supercont1.202[.]:1267971-1268222
CTCTACATTACGACGCTTCACCCGTTGGGCGGCTTGACAGACCTTTTTACGACATTTGACGAAACGTGAGTCTTCCCAGTGGGGATTGTTTGCAGAATTAAAGGCAGCGATAATACTAGGCTACCAGTCTTTAAAGACTTGTACGCCGAATGATGGACGCTGAAGTGGCAAACAAGCGTGAATCTAACCCGGCAAAGCCATTTGTCAGAATGACGGATTATCCAAGCATTTTACCACTTTATTACACGGCTG
>TCONS_00016043;supercont1.202[.]:1687394-1687602
ATTATGGGCTTTCGGAAATCACCCTTAACGGATCCCGAACGGACATGCACCTATTGCTTGTTAGGTTAAAGAAAATGAAATATCAAACGGATGAAGACAGCCATTAGAAGAGAAGGATGGACGGGGCAGAAAATGTAGTGGTTTAGTTTAGAAATGATGAAAGTGAAGGATGTCGTTGAAAATAAATAAAAAAGAGAAGTGAAAAGGAG
>TCONS_00016044;supercont1.202[.]:1786428-1787466
GGCTGGCATGGAATCAAGTGCATAGTACTGCCAAATGGCTGTTTTATCGATGGGTGTTCCAAGTCGTTCATCCAGGTTGGCAAAAGGCAAACATCTAAGGCGTCGTCTAGTTCTATCTAACAGTAGTTTGCCAGGGAGAATGAAACCACTTTTAATATTCATCGCATTGCAGGCAACGACGCTGTTGATTGACTCATCGGAAGCAGCTCACCTGGCGGATCCTGGTTGTGGTTGCGGAACATGTTCTGGCTGTTGTGGAGTGTGCTGCTGCCAACAGTTTTCCTCGTCGATCGAAGATTATGGGACGGATGAAACCGAAACTGTTGAGACTCGGTCTCCGTTCATTCCGGCACTGGTCGTTGGGGCGGTGGAAGCAGCCGAAGTGATCGGTCCCGCCAT…
>TCONS_00016056;supercont1.203[+]:1416854-1416955,1417021-1417205
CGCCAACAATAATGGGTAATAAAGACCACTTGTCGTTCTTTGGACTGAAAGCTTTGTTTTTTTTTGCCACGAATTTTATGTCATTTTGTTGAAAGAATCATGGGCCCTCGAAGAAGCATGAAAAGCAGAAATTTAGGAACGATTTTTCATCCGGGATCTGGTACAGGAGGATACGGAGCAAGACCCACGGTTTATTAAGAAAGTCAACGTATGAGTGTTCCAATTGGCCGTTTATTCATAAGTAATCATTTAATAAAATGATTTTCACTATACCGTTTGTGTTGTGC
>TCONS_00016093;supercont1.203[.]:218429-218676
AGAAGAGAATAGACGATCAAACTCGTCGTTGAAACGAGAAAACAAAAGCAACAAACAAAAAGTAGACAAGAAGCGAGCAATAAAAGCATAACTAGGCACTCATAGCATGTAGGTGCTATCAACCTTCTTACCGTAAAGGGGGGTCCGTAGCCTTGAGGTTACGCTTTCGCTTCATAAGCGGAAGGTCATGGATTCAATTCCCAGCCCCTCCAAAAAAATAAAAAAAAAACCGTCCAGCCACCAGAAGA
>TCONS_00016101;supercont1.203[.]:1095307-1095904
AAAAAAAGTGAAGTGGTAAACGGATTCGGTGTAAAAATCTCGTGAAAAGTAGTGCATTACGGTGCACTACATGCATGTAGCTGTGCGTGTGAAACATCAAAGGAGAGTTGTATCATTGTCGTTCCATCGAAGATGTAAGTAATATAAAGAGTAATTTTTGTGTTTTTTTCGTTCGCAGGTAAGCTACACCAACTCGCGAAGGAGGTGATCGTGGAATTTTGCAAGAGTTCACTTTTTGGGGTTTTGAGTGGTGTCGTGTTATTTGGAAACTAGTGAATTCGACACCGCTAAAACGACAAATTAGTGAACCCGTGCATAGGATCATGGATCACTAGTTTGACGTTTGAGCTGGCTCGGCCTCGCATCATCGTTGAGCACGATCTCATGCTGCATGAGATT…
>TCONS_00016106;supercont1.2030[.]:38939-39409
CGAGAGCTGCCGGGCAAATGTTGAACTGCGAAGTTGTCAGTAGCCATTGATCATCGGTCGGACTTAGCGAAAGGAAGGGTTGCGAAGCAAAGGCTATTATCTAGTTCCGCGTCGGGTCGAGTGATTTCTGCGTAGTCGAGGACTCAATCGTTGATCCGGCGGTTTCCAGGATACTGAGATTTGTTCAAACGTGAACATTGGGACTTGGGTTTCGGAAGAGATTTTGAACGATCGAGTTCTTAAAGTGATTCAAGACAAACAATTTGAATCCAGTTAAAAGGGTGCAGATTCACCCAAGTGAGATATGAGTGTACCGGCTTAGCCGCCCGCAATAATTTTCAACCAAAACTGGAATATTGTTTTCGTCGGGAAAGCCCACATTCTTACGCAAGGATTCGT…
>TCONS_00016107;supercont1.2031[.]:8576-9149
GGGACATGCGCATTGTATTTCATACGGTCAATTGTCAAAGGATATGATGCACTAAGTGGCAGTCAGAGTGGAATGCCTATCATCTTGCACCATAGATGTCCCAATTGCTGCCGTTCGCTTCACCCGGGACGAGAAGAGAATGCAAAGTGACGAAAGTGAACATGAAAAATTAATCAATAATCGCGTGAGCAAAAACGGGCTGTAGTTTTGAAACCCTGCCAATTGAAGATTGATCGGTTTGTATTGTGTTTGAGATATTTGAAGGTTGATTATGCAGCGTAAGCTCAGTTCGACGAGAATGTGAAAGAAGAAAATGCAAACGAGATTGAATTTATTCTAGCGAGCAAAGGCCACATAAGCCCTGTGTAGTTTGTCTGTATACCAGCCATAATAGTGGCT…
>TCONS_00016109;supercont1.2033[.]:5170-5460
CAAAATTTGATGATTGTTTACCTTTGAGCTTCTGATTCAAGAAGCTACCGGCTGATAACAGTTAAAAAGTTTTATTACGGCTGGTAGTGCCTAAGACTCCAATAGATAGCAGTTATCGTCAAGTAAGTGGATCTTTAATGTGTATTTATTGTATTGGACTACAAATATATCTAAAAACGTTCATATTGGGGCTGAATGGAGATTGCAGCTAATGTAAAAACAAAACAAAAATTAGTTTTTATATCCCTGAAGATCAACGATTATCATAAAAATAAATGCAGTATACTTGGA
>TCONS_00016186;supercont1.204[-]:1597366-1597071,1596254-1595941
CGCGCAAGTAGGTTCTCTTCCAATCGAGACGATCATTCGGTAGTACCCTCAGTAGCTGATCAACACTGTATTTATGAGGTTTTAGGTAGCTCTGCGAGCGCTCTGAAGCGAACTGCATCAGAGTGAAAGAGTCGGCGTGAGTGTGTGTGAGAGAGAAAGAGAAGTATGCGGGTCAAGCGTTTTAGCAAATCCTAGGGCAGATACTGATCGCGAATGCTATTATCAGAACGGTTCCGAAGATCAACGTGCGCGCGTCGTCCAGTCCTGTCCCCGGGTCGTGTGGCTAACCAAAGGAGATTCATCATCAAGCAGACATACAAGAGTCCAAGGGTCAGAGTTTTATGTGTGCTCATCGAAAGCCTGCCAGCATTACGTCAGCTCGTTCCGGTATTTTCCAGC…
>TCONS_00016196;supercont1.204[.]:454084-454322
GTTTGGTGTTCTGCTATTCACTCATTTTTTTCTCTCTTTTACTTTTCTATTCCTCCTTTTTATTGTCCTCTACCCCACTTCTTCCTTTCCCCGTTCAGGTAAATGATGATAGAGGCTGTTGTTTGGCGAGGTACAAATCTCCCATTGGTAGGGGAACGTGCTGCCTGAGCCGATGTTCTGATACCTGATACCTGATAGCGTTACCTATCGACTGAAAACGTATAGTCATACGATTTTGG
>TCONS_00016197;supercont1.204[.]:885461-885702
AAATGGTTCAAAAATATTCAAAAAGCTGCACAGCAAAAACGGTTCGTTCGATTGTTAGACAACTAAGGAAACAAAGTTAGACAACTAAATAAAGATTCCAAAAAAAATACACACAGTAAAAAAAAAATTTTTTTGCATTAAAAACATAATTTTTGACACAAAAACTCCAATATGATTGGGCGAATCGCAGAAAAGAAGAAGATTTAACAAAATTATCATTTTGTTTTACTACTACTGAAGAG
>TCONS_00016198;supercont1.204[.]:886178-886528
AATAAAATCAGCAACAAACTGCGGTTCCCGTTATAATTTACACCGAAAAAAAAATTTTTTTTCACTAAGTGTCAAATTTGTGAAATATTTGAAATGTCATAACTTGTTTGTTTATTGGCTTACCATCACCAAATTGTAGATAGCTAATATAATGGACCGTTTTCCCTCAAAAAGTTACGTTGGTATTCCGATAGGGTTTTGAGATATTTGAGTTTTTGTGACAAAAATGATGTTCTTTAATGCAAAAAAATTTTTTTTTAATGTGTGTATTTTTTTTTGGAATCTTTATTTAGATGTCTAACTTTGTTTCTTTAGTTGTCTAACAATCGAACGAACCGTTTTTGCTGTGCA
>TCONS_00016200;supercont1.204[.]:889080-891379
TTTCGGAATTTTATTTAGAAGTTTTGATTGGAATTTTTTACGGAATTTTCCTTTGGACTGGTTTACGTAATTTTCATCGGAATTTCCGATGAATTTTCTCGAAATTTACTTTGGAATTTCCTTCGAATTGTTTTTTTGGAATTTTCTTAGGAGTATCATTTAAAATTCCTTTGTGCAGCAGCCATTACCATTATGAATGAATAATAATTTTAGGATATCCTGCTTTTAGCACGGACTGTTTCATGATCTAACACCAAATAATTTATTATTTGTATATAAAGGCTCAAGAATCCATCATTGAATCATCAGCAATCATCAAAAACGAAAAACCAGTTTTTTCGTTCAAATTCAAAGAAATCCCCTTGAAAATTTATCATTTGAATCCAGATAACAAGCGCA…
>TCONS_00016203;supercont1.204[.]:1095972-1096270
TCATAAGCGGAAGGTCATGGGTTCGATTCCCAGCCCCTCCACAAAAAACCCGTCCAGCCACCAGAAGACGCCTCATGGAGGACCGTGCTTTGGGGAGCACATCCATCCTCCGTCAGTATCAGATGGTGACTGAGACAAACTGACCCTCTTCGCAGGCAGCTAGCCTCACTAACAGCAGAGCTCTCTCCTACCTGCTCGGTGTGAGATAAGTTGAAAATAGATCTGTATCGGTAAAGAAGAAGCTACAGATCAACTGATTCCGGCACAGTAGTAGCCACGAGCACAGAGTGCCTTCAAAA
>TCONS_00016230;supercont1.205[+]:491828-492122
TGACGAGCGGCGCGGACGTGTTTTCGCGTTCGATCCTCCGGCATTTTTGGTGTGTGTGCTTTTTGTACTGTGTACTTCCTCCCCCACTCTTCGAGCACCTGCTCCAGCAAAAGTTGAGTGGGGTGGCCTTTTATTTACCGGTCGGCTAGTAAATAAGATACGGATACCTGTAATAAAATAACAATCAAAAGTGCGAATGTGAAGAGAGGTGTGCGACAAAAACAATACGGCGCGTGTGTTTCTTTCCATCTGAACGTCGAATCGCGAAAAACGCAGAGAAATCAAGATTTTTGTA
>TCONS_00016260;supercont1.205[+]:972289-972416,972476-972562
GGCGGACGGAAGGCGGATAGACGACGCTTTGCCGGTTCGGCTGGTCAAGTTCGATATTTTTGAATGGAATGCTTCCTTCCACTCATTCGCGACACGATCGGCTCACACGCTAAACATGCGTCAGAGAAAATCTAGGATGCACGGAGAAAACGAAGTACTCAAAAATAAGTTTTTTTGTACTCAAAATTAAGTAAAAACGTTGAACTGGAAAAATG
>TCONS_00016295;supercont1.205[.]:1152400-1153375
TATAATTCAAGTATACAAGTTCAAGTGAAAAATATCAAGATGTCGCTCAATAGTGCTTTGCTCCATGACGAAGATCCTGGTTATGCTGCAGATTTAGAAAATTCGCTTGAACCCCGTCGCTGTTCTCAGAAGCTCTATAGACACCACAGGTTCTCAACAAGCAGTACCCAATCAGTTGATCAGGACTCTTCAAGTGATTCGGATTTCGAAGAGTCGTTGGAAAGTGGAGTAGCATTGAGCCGTTGTTCATCACCAAGTAGGAATTCTTGCATCGGATGCCACCGTTCAATGGATCGCTGCCGTTGTCGTTTGAAGTGCCAAGGACGTCACTCACCGTACAATCTCTGGAAACGAGAGCTAAGTCGCGAGTTCGACGTTCTATTCAACTCAGTGGAACTA…
>TCONS_00016296;supercont1.205[.]:1160939-1161725
TTTACATATTAAATATATATTTATTAATACACTCTTAAAACTATTTATACAAATGAAGAATGGATTATTTTATAAAAATATTCTTACCACCGAATGTAATAAATTTGATATTCTAATAATGTACAATTGGTTGATACGGATACACTAAATGAAAACTCTGCTGCACCGGTGGCTGCACTTGAACCCACCTAACTGGTTGCAAATAACCGTAATGTTGCACAGGTGACCCAACGCAATCAAGCACCGAAGCGGGTTGCGGGTCATGAACTGGCTGGACGCTTTGCTGTTGCACTTGCTGAACACTTTGAGGACGGAACATCTGGTTGAATCTTCGCTGCATTTCGCTATGCCAAAACGATGGGGTATAGTTTCCTGATATGGCCTCCGGTAGTTCCACTG…
>TCONS_00016340;supercont1.206[+]:522281-522471,522528-522617,523061-523151,523209-523468
CGCAAATAAGGTGCTGAAATAATCGTTATTTTCAATCTTCGGTTGGCTCCCGTATAAAACCCCTTCAGATGGTGACTAAGCTCATTACAACCGTTGAAATGGGTCGTTTAAGTTTCTGCTTTGCACTGTTCTCTGTGGCATTGATGTTACTGGATTTTACAAGCGCAACAACACCAGATGCTACCCAGAGGTTTAAGAGGAGCCCCCAAATGCCACAGATGCCGCCACCACCATCTCCTCCGGAAGGATTTCCAAGTCCACCGGCCATGCCGTTCCGAAGGGTTGTTAGACAACTACCGGAAGAGGTTCCAGAAGGTCCACCGAAGGAATTTACATCCGCAAACGTACATTCAGTGGTCTGAAGTCAAACCACACCCTCAGACTAGTATCCAACATCAC…
>TCONS_00016384;supercont1.206[.]:1084045-1084346
AGCATTCTGAAATATATTTACATTATTTACAATTTACAGTATGCGGCGTTGGTGCACGTTTATCAATCAATGTCAGGACTTCGTTCTCCAAACCATGACAAGAAACACATTTTTAAATCTTCAATCTCCTTAGAACCGTTCAACGTTCCGTAAACCGTTGTGTTGAAAACAGAAACTTTGATTTTTTTTTTCGCCGCATACTATATGTAGGACTCTGTCATATAGCGTAAACTACTAATTTGATTTTACAGTGGCAGCCACTACACGCAACAAAGTGTCAATAGGACGTATCAATATGTATG
>TCONS_00016386;supercont1.206[.]:1561855-1562079
TGTTTTTCTACCCGGAGAAAAATCCCACCGGAGTTAAACAGCGGAAAAGCGGTTCGTTACATTGTAGGTTGCGAAATAGCAACAACGGAAGCTCAAAGATCTCACAGCTCTCTGAGGGGGGGAGGGGGTGCAGGAAGAGACAGCAAAAGGATCAAAGGATCACTCGCGATGAAGGCAAGAAGGCAGGAAATGAGCTCACGCGGAAGTCGCCAGCTTTGAACTCGC
>TCONS_00016394;supercont1.2067[.]:2851-4574
CACGATTCTAAGTTGCGCTTTATAGGATATATTTTGTTGTCAACTCAGATTGTCGTTAATAAATTGTAGTGAAGAAAGTGGTGATTCAAATTCCAAACACTTAAGGCCTACTGTTACTTTAAATGCAAATAAATGAAAATATCCAGCCAAATTTTTTAAAACATTTCATCTTTTGCATTCAATTCAAATTCAATTAATCTCTTTGCAAAGTCAAACTGTAAAATATTGGGTACACTGAGAAAAATAATGTTAGAACATGTTAAAGTGTTATTTTCAGCAAAAGTATGAGACTACATTTCACTTCAAATGCCGGACACTGTGTTTTTCTGTCTCATATTCTACACCGTTTCAACAGCATTCGTATTAATAATTTCACAAATAAATTTGTTTGAGCCAGTT…
>TCONS_00016395;supercont1.2068[.]:3-1778
TAAACGTCCACGTCGGGTGTGTGCGAAAACTAATAGTTTAAGTATTTTTTTCGTTTACATTTTTTCCCAATAAGATATTATAGAAGTTGAAACAGCAAAATCGCCACGTTGAAAGTATCATTGTGTTGAAAGGGGAAAAGCGAGAGGAAGAAAAGCTAACCTCGTGAAACGCTTTGAAACGGCTGATGAGTAGTTGATTGTTTTGTAAAATAAATTGTTGAAAAGCTTCGTGAAAAGAAAACGAAATCGAACATTTGTTATTTGTTTTTAAAACTTGTTATGAATTGCAAACAAAACGAGCAAACCTGAAACGAAGAGAGATGAACTGTAAACCAACAATAAATGCAAGTTAGTCAACGTGTTCTTAAAGTATATTTATATGAATGGATTGTAGCATAG…
>TCONS_00016396;supercont1.2068[.]:13805-15044
TAATTGAATAATTTATTGGTTTCAACACTATGTATCTACATTTTCAGATAACAAAAGAAAGGACAGTATCACAATTAGCTGCAGATTTTCTATACAACAGTACCTATTAACTCAAATACGCTCGACTCAGTTGAAAGTAGAGCTTACCGAAAACGATTGCTTGAAAGTGTTCCCATCGTTTGTCTGCCCAGTCTGCCACTCATTTTCCACAAACGTCGTTCCCGATCCATCCTGTGTCTGAAAATGAGTTTCATTTGATCCGGCCGTTGCTACTATACCTCCTCCCGGTAGAACCATAAACTCGTGCCAGTCCATGGTCTCTAAGGTTTGCGACCACTTTTGAATCATCTCCTTAATCGAATCCTCATTCAAGTCCGCAATAGGTATCGCCATCTGTTC…
>TCONS_00016451;supercont1.208[-]:896787-896724,896661-896276
CGGCCGTCCATTCACAATGCGCACGTTAACATTGATGGTTGTGGGATTGATTTTCATCGCTGTGATCGTCGCACCTGACGCCAGCTGTCATCGCAGAGGAGGAGAAGCCGGAGGGAAAGGGGATCATCCGTGGAAGACCAATACTTCAGCTACTACAATAGGAGGACAGGCAATTAACACCACTGCCATCGGGCCTGTAATGGCGACGATCACTCCAAGATCCACCACATTTCGGACCACGATGGCCATTCTCATCGTGTCGTCAAATCCGATAGATGTCAAGAATGGAAAGTGATTCAGTGTTTAATAAATTGGCTCATGGCATTATTTTTGCCTCAATATTGCAAACAACGCACAGTATCTTGTCTTTGTACGCTTTTCATGTCTCTACAATGTTGT…
>TCONS_00016481;supercont1.208[.]:1264962-1266061
ATAGGGCCCTATTCTGAATATCACTTTCACGCTCACTTACACTTCACCTTCCAGTCACTTCACTTGTTTCGCTCTATTCCCGTTGTCACGGACGGTGAAGTGATTGAAAATGAACTCAGTGGAGTGACAACTGCAGTGAAGTGGTATTCATAATAGCTTTTTTTATAGTGAGATGCCACAAATAGTCACTAGTTGCTTTGAATGGTTTTTGAACATGATAAGGTAATAGAAATGTCTTCGTTTATTATTTGCCTGATTAGAATTGTTCAATTTTGAATCAATGTATCGATAATTACATAAAGATTGAAATACAGGTTTGTTTGGTGCGATTTTGAAAGTAGATTTGAAACTTTCGCGCGGATATGAACTATTAAATTTCAATCAGATTATCCAAATTAT…
>TCONS_00016486;supercont1.2085[.]:15148-15384
TGATAATAAAATTTAACCAACCCATTTTTTTTTAATATTACATCCACAGCATCGTATTCTACTAGCGGGAAGAATCTTGGCCGACTGGTAAAAATGGCAAAACATCATCAACAGCTGTGTTACGCGCTTCTGTTGTTTATCGCAGTTCCCCTGATAGACGCCACCATCCCGACGATAGATAATATTGGTAAGTAATCCTACCGGTAAGCTTCCCGGTCCCTCGATCAAACTGCAACG
>TCONS_00016495;supercont1.209[+]:397110-397374,397433-397717
AAAAATGTTATCCTGTCTAAATCCTGCCGCAGCTCACAACAATTCGGTTTTCCATTATCGCTCCGGTACCATGTGCCCACGGAGACGAAAAAATCGTCTTTCCCCGGCAATTTAATCGCGAATGTGTGGTAAATTTCCGTTTGGAGAATTCCTCATTCATTTGGAATTATATGTGCAGAATCGTCGATAGAAGGAGAGTGGAAATGACACAGGTATAGTCGAATGGCCACCTCCGACGGCAGCAATCTTAGCGACCTCGTAGTTGAACATGATTTCTTTTGATGACGCGCACGAAGATGGGGCAGCCTCCAGTATCTTCCATTGGCCCCGCAGAGAAAAGATGTTCGGTGATGCGAGTTGGATAGAACAACGAAAAGAAATGTTTTCACATGACAGAAC…
>TCONS_00016610;supercont1.21[+]:2322665-2323876,2354958-2355168
CTCATACGAACACCCTCGAAAACCCTGTAGTTTGGAAATTTGTGTTCGTGCAATATGTAAGTGCATGCGTATTGTGTATAACACAACAAATACAACACAATACAGCAAAACACTACTGCCGTCGACGGAATAATATCATCAATGGCAATGGTGCTCGCGGTACTATAGCCACTGTATGGCGTATATATGTCCATAAATTAAACCGTAGTGTGTTCTGTTTCTGTATAGCAAGAAAAAATCCAAACTTGTGTATGCGAGAGCGCAAATAAGGAGCAGCTCGTTCGTTCGTCGTTGTCGGGTCGTCAGTCACGAACACGAACTCATATGCATAGAAGAAGAGTCGCTCGAAGAGGAAAAGTGTCGTCGATAAAAATTTCACAGAGTCCCCCTAAAAACTCG…
>TCONS_00016697;supercont1.21[.]:2082691-2084191
GCCGTTTCCAATTGTGTTCCCACCGCAAAAGAGAAACCGCAACCAATCTCCACTTCCGCGTACTCACCTTAAAATAGCGTAAAGTTCAGCTGAAAGTTCTCCTCTTGTGGCATCCAGTAACGAAAACTCCTCGCAAAACAACAACAAAGTCTAGGTCTGCCGAAAATAACACACACTGCCTTCTTTACACTCTTGACGTTCGATGATGAAGATGGGCACGAAAAACTTCAACCAAAAGCCACAACTAGCAGAGCACCTTCTTTGGGTTGTATGTATTATATGAATGTATTTGCTGTTAGTGCCACTATAATCATGTGCCTTCACTTTTGGGCTTCTTTTCTGTCAATTTCTGCTTCGTTCCCTCGAAGACGATGGATTTCAAAATTCCTTCACTGCATC…
>TCONS_00016763;supercont1.210[+]:1634887-1634917,1701412-1702065
AGGTTATGACGACGAAAGTTAGCCAAATCAGACCCATTCATCGACGCTAATAGGCTGAAGCAGCGGCATGTGGCGGAGAAAGCAGCACCAGCGAAAATTACCGTGAACCCGAGATTTGCGCACTTTGTGGCGAACCTACCCTTCTTCGATGACGACCGATTAATCCAAGAGCTGTGCGTGCCTTTTCCGATTAGCGTTACTTACGATTTTTGTTTTTCCGCCTGGGGAAAAATCCCAACTGTTAACAACAGGGCAGAGCGTGAAATATGCCAACGGGCTACCGGGTACAGACGTTGCGTACCGTTTATTAATCGCGTGTGATATGTCGGTTTGGTTGCGCGGTGGAAGGGCGGCTCTCCACAACCTTGGTTATCTTCTGTTGTTTTAGGTTTTTGTTAT…
>TCONS_00016769;supercont1.210[-]:21979-21748,21605-21452
TTCGACCGTTCCTTGTTTGATTTGAGCATCACAAGCGTTACGTTTGCCAAAATGGCGACGCACTGATGAGCCTGGCGCATTTCACAGCCGAAGCGAGAAACGTCAAACACGAAAGTTTTCTTTTTCGGTGCTGGTGCGTGGATTTTTTGCTGTCTGTCTGGCTGGCGGTTCAATGTCTGCGTGTGTCGTCGTCGGCAGCTTGCGAAGATTGTTCCCGTAAACTCGAAGTGCAGTTGGAGGAGGAGGCGTGCGTGTTCTTTTTCGGGTAGTTTATAATTAGTGTCTAGATTTTCGGGTTTTCCCCGTGTTGGCCTGGCCAAGATGATCCCGCTCAGTAGTGCAAGGACAGCGATATTCAGCTATTTTATGGTGAGTACCGAGTGGGA
>TCONS_00016821;supercont1.210[.]:932875-933233
GTAATTATATCCGAAACGTAAAACATTTCAACTGTCGACGAGGTGAAGGATTATATATGCGTAACGTGTGATCGGCTGAGCTATAGGCAGGAGCGCTGATTTCCCGTATTGAGTGATGTAAAAATAGGAAATAAAATTGAGTGATTACCAAAGATCATATCCAGAGATAGAGCGCTTCTTCAGTGTAGTGAGAGTGTCCACGAGCAGCCGAGAGAGCGAGCGAAACAACCAACAACAGAGTCAACTCAACAACAAGTAGAAGATTAACTACAACCACAACCACTACACACATACACCGGTGAGAGAGCTGATTTGCCTCAGCTGAACTATTGTGAGAGGTAAAACAACAAACAATCGGT
>TCONS_00016825;supercont1.2103[.]:4649-4864
TCACCTTCGAAATGGGGCAGGGAGAAAAAAGTTCGGAAAACAATTTCACTGCGGTTTTCTCGTTCAGCTCTCGTGAAATCTCACTTTTTAAAACGAAAAAGTCCACTTCGAGTCTAGCTCGGAACGCGTCGCGCACTGATGAAACGGAGCAAAACCTTTGTCCTAATTTAACTCGCAATTTTTCGCGGATTGCTGTGACGAACTCGCTGCTTTCTG
>TCONS_00016827;supercont1.2107[.]:3709-4087
AACCGTCGAACGGAACGGAACGCGAAAAAGAACGTTGGAAAAATTACTTATCGGGAAGTGTTGCTCGTTGACTGGAAATTGTGCCTCCATCCGTGATAAGGAATGCCAGAATGAAAGTGAAATTGGGGTCTTTTCTGGAGGTAGAATGTGTGAAACAATGACCACTGGTGAACCGATTGATCGTTTCGAAGAGTTTGGATGATTTTGAGGAGTCAATTTTGAGTGGTGTGAGGAGAGTACCATTGTAGTGAATTTGATAGATTTCCATTGATTGACACATTTGTCGATCGAATCAACTTATCGTGATTGCGGATACAAAAAACGCGGAAGCATGGTTAGACCGGCATCAAGAATATTCATTAAGTTCATCGAATTAGTA
>TCONS_00016853;supercont1.211[+]:1240610-1241015,1241108-1241371
GCGAGCGCAGCCACAGTCCGTTTGTTTCCATCTTGGCGTATGAATCATCCTTCATTCGTTTGTCTTTTTCCTGAAGAGTCCGACCGTCGAAAATATTGCCAGTTTCCTCATTTTCCGTAGTTTGTAAAGTCTTGATAACGGTAAGTCGCGTATAATATTCAAGAAGATTTAGCAGCCAAAATTGCAAGTGACACACTGGTGGAGATTTGGATTTGTGCAAAGCAGAGAAAGGCACACAAAGCGAAGGAAGGATAAAGTGACAAGTGAGGCAAAGGAGGCAATTTTAATATGGTGGTGTAGTTTTGTACAGTCATTTTCATTGTTCGTCAATAGTGGCACTGGAAAGAAAAAGCGATAAGGAAGCCCGTGGAATCGCACCGTAATCAGGAGGAAATTACG…
>TCONS_00016858;supercont1.211[+]:1371268-1371426,1371487-1371611
ATTTTCCGATGTGAAAATTCAGTCTTATTATTTTCGTATTTGATTCGTACTTTCGTGATGGCGAATTTGGTTCTGTTCATTGTGATGGATTTAAATCAGTTTAATTGTAAGCGTCATGATTTGGAACTGTGAAATAGTTAACGAATATGTGAAAGAAGGGAACCATCAAAAACTTTGGAACAAGAACGAAAGGGACAGAAAGTTCAGCACGACCAGAAGCATGGGATGTGATTTTTTAAAGTTATCAATTAAAGTGATTGGCTATGCAATGTAATTGATAATTA
>TCONS_00016904;supercont1.211[.]:1540749-1541207
GTTTGGTTTTGCAAATGAGACAACCTTGTACTAGAAAACCCCCCTTATATGTTCTATCGACAGCAAAAAAAAAAACACGTGTACTTACACATTCGATGAGTTGATAACTGCGATAAAGCTGAATACTAGTAGCTATCCAACAGCACACTGTACGACTTGATGACAACAACAAAAACACACTTCTACACCGTCGGCCTACTGCGTGAAACGAAACGAACTGCGTTGCGAATGCGTCGGCTTCGTCGAAAACGGCCCGGCTCGGGGCTTGCTTTGTTTTGTTTGCGAGCCACCGCAGGACAGGATGCTCTCCTCGAATCGGATGCACCCCACTAGTGATGCTTTCACCAAACTCTCCCTCCTTACCAATACTGACGACGTTGCGAATGCGATGCTGTACAA…
>TCONS_00016905;supercont1.211[.]:1617157-1618065
GAGTTTTTCAACTATTTGAGCAAGATCTGCACTTCTGATCAGCTTTTGTATAGATTGCGGCCACTGTGCACCGCATCCAAGTTCGTTGCAGAGCAGGAGGGTCTTGCGCTTGATTCGCCGTCAGGCAGTCATCATTCCGTGTTGGTTCGGTTCCCGTATCGGTCGAGCGACTGCTTTTGCTCTCGGATTTCTCTGCGTGGCAGGCAACGTTACTCCCCCACCCCGCCCCACTTCTCTTCACAGTGGTTTAATTGCTACAATTGCCAATGAGCGATGCAGCCTTGATAGTGGGCTCAAGTGGCGCAAAAGTGCATTGCGGAGCCGCGTCGTTTCACAAAGGCGCACAGACGCATCGAAGAAGTTGGCTTTGGGCGGTGGGGTGTGATGCTCTGCGTTCTG…
>TCONS_00016906;supercont1.211[.]:1693053-1693447
TCATCGTCGTGCGATTGGGGCGTTTTGTAGAATGTGCGGAGCGACGATTCGTCAGTCGTCTCGTACAGAGCCGAGTGTGTCGAGTCAAGACCATGTGCCCTTCCGTCAGTCAGTGTCAGGTTCGAACTAATGTGTGCTTCGTCGCGGTCGACATTGTCCAGTCATTTGCGCCAGCAGTTTAGTTTAGGTCACATTGAACAAAGTAGCTCTGCAACCTGCAGAATCTGCATTACTCATAGCAGGCGCGGTGAACAGTACTGATAGAGTGGTGAATTATTGTGATCTAGTGGGTGCACAGAAACGAGTACAACGATCCGGGCGTTGTGAAGAGTGAAGAGAAAGGAGGTTGAGGAGCGGTGGCGATAAAATTGAGCAATTCGGTGAGCAAATGCGTG
>TCONS_00016907;supercont1.2112[.]:1-209
ATTCGAACACGCATTCATTTTCTTGAAGATTACGCAAAACAAGAGAGGAATATCTCTTCCAAAAAAAGAAAAAAAGGTTATCGACAGATTGAACTGTAATAGGTATTTATGATAAATTATTGTATGCGAGAAAACATATATGCAAAGCGAGAAAAAGAAAACACCGAAAAGAGAAAACAAATAATAAAAATAATTACAAAAAACACAAT
>TCONS_00016912;supercont1.212[+]:742500-743241,743298-743645
TCATTTTGACACAATATGCATTTAAAATTGCCTAAACGTAATCCCTACAGGACCACAATACGAATTCTACCCATCAATTTGAAACTTGACGAAAAACATAGAATTCTAACCAAAACCGAAAATGAGAATATCGAACAGACCTATAACATCGCATGAACTACTTTGACAGCTTAGCGAACTGTCACTGTCATCCGCGCGGTCGCTCTGGATGTGAAAAAGACTATGCCATCCCGACAAACGTCAAACCGTCGGTCAGAATGGACGCACCAAAGTGAAAACAAAACAGCAAGGAAAATTTGTGAAAACTACGGCAAATAAACGGAATAAAACTCTATTGGATAGTCGTAAACCGGGGGAGTATTAATATTTTAGTTCTATAATTGGGTAAGTTGAAAATAT…
>TCONS_00016931;supercont1.212[.]:19140-19600
CACCTACGACTAAATCCGATGATGTATAATACAACAGCAAAATCACAATCCATACGTTCATCTTTTCCATGAGTCCATAGGTCATGAACATTCAGCAGAAATGTTCTCTGGTAGTATAAGACACATTTGGGCGTATTGTAAGCTATCAGATTTGTTAAAATTGTTCCTGGAACTTCATCAAACCACGATAAAGTCTCACGCGATTCACGTAAACCATGCGCGAAAACGACGTTACCACTTCCCGAACGCAACTCGCAAGTATTAGAAACAAGTTCTACCTCCGATTCCTTCCGATGTCTGCGACTAACTGATGTTCAGGGAATCGCTTTTGGGAGGCTCTGACCCAGGTCTAAGCATGGTAGATAATGCAGTGCGGTGCCTCTTAGTAGTGCAACAAGT…
>TCONS_00016932;supercont1.212[.]:52517-53089
CGTGCATATTCAATTACAAAGATTTTAAATATTTATTTAGGAATCATTTCTATAATAATTTATTGTGTATAAGCCCATTAGAAGCAAACATTTTGGATATTTAAGACGGGATTTGTATAGGAGTCCAGTAGTGAACTGTATGTTCTATTTGCTTCCATCAATATGACGGCTACTCCACATCGCAAGAATTTTCTGTAAAAAAATTGCATGGTTAATGTCGTGTTAATTGAAAAAGGTAACAAATCGTTCATTTATAGAAAACTAACCAATAAAAATAGTTCTGTTTCTATTTTAGGTCACTTTTTCGGATCTGGAAATAGCACGGTGATATCTGTAACATGAAAACAAGTTTTAAGTCAATCGCTATACGCTTTATGTACTAAATTTTAACATTTTTTT…
>TCONS_00017024;supercont1.213[.]:50391-50607
CCACGCTAATCACCGGTTGCCGAAAAACACCCAAAGTCCCGCGGTTCAACCTTCGCGAAGCAACCGTTTCAACACAGAGCACGCCAAGGCTCCAACAAAACCGACCCGCAAGAAGGAAATATTCGCACACAGTTTTTATATGTTCCCGCACATACAATCTTTATGTGGGCCCGCTGCCGAAGGGGAGACCGTTTCGTACGTTCAACCTGACCCAACG
>TCONS_00017025;supercont1.213[.]:50696-51168
CAACATCATGCTGGCTGGTCGGGTACAACAAGCGGGCGACAACAGAGACCGTCATCTTCGGAAGCAACTCAGCATAAGTAGGTTCAAGCAACACCAGAACGTGGGAGCTGCCAATACAATGACGACAACTTGGAAAAGCACGCGGTCCCACAGCCGGCGTGGAGCGTTGGGACGCTATCGGAATAACGACGACACAAAGGAAAATCGCAACGGATATCCCCAAGTCGCTTGTGTTCATGGACGTAGCTAAGGGGGAGACAGCTGCGCAAACAACACCATTTGTTTTCCAGCAAGTGACAGCAGTCTTGATGAAGTAAATTGAGTATCAGAATCTTGAAAAATATATTGCATATGTTTCCTTGAAAAGCGCAGGAGGTGTATTGTATTTTCATTATAAAC…
>TCONS_00017026;supercont1.213[.]:279859-280173
CCGGAATCGTTGACTTTAGTTTTATTCGAAGTTTCGAGGTTATGTCAAGCGTGAAACGGTCTATCTTCTCCTTTGATGCCACTTCTATGGTGGCAGAAATTCCCACATCCATCCCAGGAAACCACCTTGGTGCTGGTCGTCAAAATATCTATATTTACAGGTTCCACCATATAGGAAACATAGTTTAATTGCGTGCGAATGGCGAATACATATTTCCCCGTTTTTGTTTTTTGCAAGACTCCCCCAAAACATTTGCCATCACCGAAGTTCAACTAATTTGACGGGGGAAGAGAACCATCCACAACCATCATAACG
>TCONS_00017029;supercont1.213[.]:1271105-1271324
ATCAAAATACACACCACCACTCATCATTTAAATCTTCCACAAAACCAGTTTTCTTCGCACAATCACACCCAATCGCACCAGTTTCCAAACATCTTCCAACACAGCATCTGATCCTGAACTTCCTTCACTGCCAGAACTAGATTTTTTCCTCCAACAATTGCCACCAAGACGTTGGGAACCGGTTTCCAATTCCGGACTTGTTCCTCCAACAAGAACTGAC
>TCONS_00017031;supercont1.213[.]:1731873-1732094
CTTTTTTATGGCCTACTATGCATAAATGTGGTATTGGTTGAGTAATGATCTTATGGTGGAGCTGACGCAAGTTCTGGAATGATTCATCTGTCTAGAGAAATTACACCACGAGCTCGTTATTTTCACTCCGAGAAATCATAATCCTTTGTTCTATCACTCATAATCACCATAAAGTGGATTTACTCATTGACTTGCGGTAACCTGGGAGGGAGGCACCGATAC
>TCONS_00017038;supercont1.2137[.]:1117-1623
ACCTTGAGCTGCAAATCCTGCAGGTATCCCATGCTGACAAAGTGCTCCACCGCGACGCCTTAATGGTTGCTTTCTTCTCAGTGAAAAAAATCGAAACTCTTCTGACGTCGATCTTACCACCTTCAAACTTCACCACCAAATTCTTCTTCCCCAATCACCGTGTTATGTGCTTTTCACAGTCCCCCTTTTCCAGTCGTGTGCAATTTTCTAAAAGCAACAAATTTTCACCGTTTTGCACCACTTCCCTCCGTGTGTCGATTGACGGAGAAAGATATTCAACAATTTTATATTTTTTCGTTCACTTCACTTTTGTCCGTCCGGACAACGACTTTCTTGGCTATTCGGCTGCTAGCACTCACTCACTTACTCACTCGAGGGCTAATAATGATAATAATGAGC…
>TCONS_00017050;supercont1.214[-]:377168-376993,376906-376822,332684-332596
CAGTGTTTGACTTTGGATTACTCGGAAGGCCATATTATGGTAATCGAGGCTACTATCCCGGAGGTGGGTATTACCCGCAGACAGGAGGGTACTACCCACAAACTGGTGGTGGATATTATCCTCAGGGAGGCTACTACCCGCAAGGGGGTTACTATCCCCAAGGTGGATACTATCCGCAAAACAACTACCCGGGAGGATATGGAACCAACACGCTCGGAGGAAACCCGTACGGTGGATACGGTGGTTATGGCGGTTTCGGAGGCATTCCACTTTGAAGGATCTATCAAACGTGTTGATAGTCATACATAACGATGCATTGATTGCAAATAAAATCTATGAAAACTCCCCAT
>TCONS_00017087;supercont1.214[.]:640995-642167
TACCTTGAGTGACGATCTACTGCAGGAATGGATGTTCTATGAATCGTTGCCGCCAGTGTTATATCCTTTTGGTCTGTTCTCAACCCAAATTGACCTTGAATGAATTATTCGTTCAGGGCTATTTCGATGTCAAGCCTAAGATTTCTTCGGTTCTATGCTGATAATCCAAACATATGCGCGCAACTTTTGCTGGGATGTCTGTCTTCAGCGAAAAGCACTTCACCTCTATTTTTCTTCGAAGATATTTCTCAGAGATCACCACCGTACATAAATATACGAAACTAATGACTTTCCACTTTATGAGCTAACTGTTGTTGTAGCAAGGTGCTATGTACGAATCGGAAATAGGCTCCACTGCCGACATAGAAACAGCTGCAATAATCACTATCCTCTTCTTTT…
>TCONS_00017088;supercont1.214[.]:660919-661136
CCTACCTATCACAAAACGAAAACCGATTGCCCCTGGCGTTGTCGAAGTGGTTTCGGTCGGCTTCCTCCTCGCAGTAGCTGCAGTTGCAAAACGAATACTGTGAACCGTACAAGCTCGAATCATCGTCCAGGTCGGTAAAGTTGAGGTCGGTATCGAAAGCTTCATCGTAGTTGCTGCGGGGCGCTCCGGAGTCTTCCGATGTGGTGGCACGTGATCTA
>TCONS_00017089;supercont1.214[.]:1654644-1655054
CGAATCGCAACGAGAGAACGTCGGTTTTTTAGCATTCGGTAAATTCAATTGGCAATCATTGCTGGTAGCCCATTTTAGTTGTTTGTTAGTGCAAAAAACAGTTTTTTGTATATGTAGATTTTTACCCGACATTTGTGCGTTTTAGCATAAAATTGGTTTTTATTTTCTATGTTTTTCGCTATGTATCTTATGAATGTAAAAAACGATTCCTTTAACAACCCGTGCGTTCCAAGAAAAACGTATCATAAACAAGTTTAAACTGAAACAACGTATTCACTCCAAGTGCTCCAATAAATTACCAACCGAGGATGCATCTGTTTGCACCCCCAAAGGTTAAACACAAGTTGTTTGCTAAGAATTTGTTGTCAAACGATAAAATCCAGCCCTTCTATGTATCCA…
>TCONS_00017153;supercont1.215[-]:936253-935925,935860-935641
CCATTACTTGTCCTATCCTTTTGCACAGTACTTACGAAGTGGATACTACCCATAATCCGTTTGTAGGATTGAAAATGTCACAAAAGTAGTTTTTCTTCAGGCCAAATTAAATTGAATAGTGCTCAAACTAATCCGTGGTGAGAAAAGAAAAAAGAACATTCTCAAAACATGCAACTTCAGCGGCTATCGTCCACAGAAACTTCGAGGTAGGATAATTATTACCGATGATATCGCCGACGGGAACACTAATCCGCCGCTTGCTGCTGCTTGTTTTAAGGGAAGTGCAAGCAACTATGTGACTGGAATCTCTCGAAAATCATCCTCACTTGGTCCGATGAACCCGACTACCACTAAATGACCGGATGTCCTGCCTAGGGAGAAGCAGCCGTAGTCAAACCG…
>TCONS_00017172;supercont1.215[.]:1046240-1046468
AGTAAATGGCAGCCATCCAGAACAGGTGAAGTACCGGAAGGAATGTTTATCGCGCCATGAAAGGTTTGATTCCGCTCAAAGTTCGCAGTCATTAGTGAGATATTTACCTGGAGATCTGCAGTTTGCGCGGGAAATGCTTCATCAACATGTTTTTTTTTTGGGATGATAAATTTATAATCTGATTGTGAACAGGAATTAATAAGATAGACGTATCGGTTGACAGTCTATA
>TCONS_00017205;supercont1.216[+]:427520-427607,428214-428359
GCGATCTTTGCGTGTTGTACATTTTCGATCGGTGCGACTGTGAATGGAATTTTCTACTAGAAGAAGCTCCGGGAGCGCCAATTTTACGGGAGTGAGCGAGGAAGCGAAAGGTGGTGTTTGTGTGTGTAGCATTTCACACCAATCGGAAAAAGACAGAATTCCAAAGTGTGGATTGTTTTGGACTTTTTGGAAGTGGAAACAAAAACAATCGCGATTGTTTCATCGGATGTTTTG
>TCONS_00017221;supercont1.216[+]:1161666-1162771,1163134-1163196,1454081-1454141,1465454-1468836
GAAATAATTGCTTCGTAACTTTTTACATCATTATGCCGTCTCACTTTGTTTATGCATGCATACGCGAATCAGGCAGCGAACGCAGCGGAACCTTTTTCGGGTCGCTCCCTGGACGGGTTGGCCGCTGAGGCGGTTATCCCTTCACGGGGTCGCAGCCTACTGCTACCGTTTTGGGTGGTGGGCAAGTGTTCTCGCGATGAGTGCGTACCGAGCGCGCAAATAATTTGAAGAAGCATTTTTTGCTGAGTGCACAAGGATAGTCGCAGATTAGTGCGTGAAGCGTGGATGAAGTGCTGTAGTGTCCCGTGTCCACCAATTGAACACCATGTAGCAGGGAAGTGAAGACCGATGTCTCGACGTCGACGTCGTTCGACGATAACAACATCAACAGTCTACGTC…
>TCONS_00017254;supercont1.216[.]:278659-281948
TACATGAAAATATATAAAAATTTCCTAAAAACTAAAAAATTATATATTTTTTATGTAATAAAAAGTTTTATATTTTATCTGAAAAGTTGAAATCTTAAGCTTTCATTTTATAAGAAAAATATTGGACATAGGTTGAGCGGTTCAAAAGTTATGATTGTTTTATATAAAAAATCTAATGCGCTGAGACCTACAGTATCTTCAAAAAAAAAAACTAAAAAACTTACATCGCTGAAAATTTGACAGTAAACGTAAAATTTTCTGATACTTCAAGGAAAAATGAAGACAGCAATAGCCCCTTTTGTCCCGAGGCCTTCAAAACACGAAAAAACGGAATTGATTTTTTTCATGTAAAAAAACAATGTTTGTGAAATTTTATATTTTTCTTGAAAAGTCAAAATC…
>TCONS_00017264;supercont1.216[.]:1737339-1737575
ATATATGCCAGTAATTTATTTTCCGAGAAAAAAAAACGCGAGTTAGTTATTAAAAGTTTACTATGCAGAAATGTGTGAGAATATTCTCCTTATTAACTGGAAAACAAAACAGTTTACACAGTCAGTTGAGCATAAATCCACATACAACCCGCATCACTTCACGAAAGCGATAGTGAAATTCAATTCGCATCAAAAAAGTGTGACACCAACCTGTGACGGGCCAAAGCAGATCTATGC
>TCONS_00017266;supercont1.216[.]:1812379-1812668
ATGCATGTAAATTGAAAGTGGCATGCAGCTAGAAAAACTTTAACAATAAAGTTTTACATTCAGTTTAAAAATTTTCCAAACAGCTTCGACTATTACAACACGATTTAACATAACTAACCTTAATCTCCCATCTAGTCTACAACCTGTGTGATGAACTTTCTCCCATAAAACATAGGCTGGATGAGTTACGCATAGTCCTCGAAAAACTCCAAAGCTGGCTCTGAATTCACCGAATCAAACAATGGCATTCAAGCTATAACAAACAAAGCAAAGCCAACGAACGAAACGAA
>TCONS_00017283;supercont1.217[+]:811660-813665
CTTTGTCGCGTTTCTCAGTTTGTTTACGACTTTTCGGCCGAATTGGTTTGGCCAGTACCCGAAAGTCAGTTCACGTGTAAACAGCTTCTTCATTCCTTCCGCTGCCGTGCTGCAACAGTGACGTTCCGAGTTGGTGGGGTTGATCATATCCGGACGTTATCGAAGGTGAAACTTTGAAGGAGTTTTGAAAGTGGTCATTTACTGATGTAATACTAAGTGCAAAACCTAAATGTTCTTGGAATTTAATGTTAGTTGGGAAAAAGATTTAAATACTGTTCGCTTGATGTTGCGATTTAAATGGTGATCCGAGTGTTTCCGCCAAGTCCCACGTGTGCATGCTGAAAGTGTTACAAGATTGGAGACGCAGAAGTGCACACGCAACGTTCCACTTGTCGCGCG…
>TCONS_00017285;supercont1.217[+]:811696-811824,812208-813579
GCCGAATTGGTTTGGCCAGTACCCGAAAGTCAGTTCACGTGTAAACAGCTTCTTCATTCCTTCCGCTGCCGTGCTGCAACAGTGACGTTCCGAGTTGGTGGGGTTGATCATATCCGGACGTTATCGAAGAAAATAGTAGCAGCAAGAGCAGCATAATCGCATCGCAATCGCAGCACCGCAGAGACAGTGTGTGAAAAATGAAAATAAAACTATCAAAACAGTACGAAATGAAATTTTGTTGAGTGAGGACGAAAAATATTGCCCCTCTCCGCGAAGCGATAGTGTGTGGGCCTCAGAAGAGTGGGCGCGAGCGTGGTGCACACACAGGAAGTGCAACGGACGAGAAACTGTGAGGCGGAAAAGTGAGCAGTCAAGTGTGTGGAAAAGAAAAGTGTAATA…
>TCONS_00017327;supercont1.217[.]:1201537-1201766
AAACAGAATCCTAACATATAGACCTACATGAAAATTTCACTGAACTATTCCGCAGCAATCTCAGCTCCACAAATTTCGAAGCGCCCTCGCAGATAATAAATTAAAACTAACAATGTGTCCCCCGTAGGCAATAAATGGATCAGCACCCCAACCATTACCTGCCGAGTTAAGCTTCCTACTAAAATCGGTCATCGGTGGTTTTTGTCAGTACCTATGCTGCAAGGCACGGG
>TCONS_00017333;supercont1.2172[.]:29-3884
GAATTATATATTGTTCAGGTTTTCATGTCATCTAAAATAATTACCAATGGAAACATCAGCAAGATTTTGTTGAATATAATCAAAAAGTCAAATCTTACATAACCAAAAACATTTTGCATTGGACTTAAGTTATGAATTCTTTTTTTCATAAAAATTGTCAAGATTGGAAGATCTAGTGTTATGGTGTTCCGATAGCAATGACAATGACGAAAAAACTAGGAATATCGTTTGAATAGAAATAATTAAAACAATACGCCCTTCTGCAAAACTGTTTTCAAACCACTTTTTTGTTTCATTTTTCGGTGAAATGAAGTGTAATTAAAACATCTCACAATCAAAACTTTGCCAACTTTTGCAAAACGGAATCTATGTTGTAATTCAAAAGTTTGTGTTTAAAGT…
>TCONS_00017334;supercont1.2174[.]:12954-13441
TCCAGATTTCGGTATGCCGAGAACATGCATCTTTAAATTCGGAATGCTTCAATAAAAAGGAATGTAGTCTACAAAAACCGAATGCTAAGTTATTTCGCTTTAAGATCAACAATATTGTAGAATTTCAACACAATGTGGATAGATTGTTCTATCTTGTATTTAATATAAATGGAATAAAAAAAATGAATGTGTACAGATTTAGCCAACTTGTTAGCTGATAATAAGCTGTTATTTCGATTTTAGTTTTTTAATACAAATTACGCTCGATGCGATAGTTTTCTTTTTCGTTTCTTAGTAGGAACAATTTCAAGAGTTGAGTTTGTCACTGAATTCATGTATTTCACGAGTAAAATAAAACATTTACAGTCCTGTTGTACATAATGTAAAGCTTACTTATTA…
>TCONS_00017357;supercont1.218[-]:318391-318175,318118-317846
AAAACATCGCACAAATTGATCCTATAAGAAAACAAAATCAAAACAAGAACTGTCAAAGTGATATGGATTATCGAAGCTGGGCTGTTGTTTTATGGGAAAGTTGTTCAAATTAAGTGAAATTTAAGTACAGAACCGGATTATTGCAAAACGTAAACGAAATTTAAAGATAGTGATTATTGGGATCTAACTTACTATTGCTGCTACGGAATTTCGAACTGGACAAAAACGACACTTAACTATACGGATGGCGAATCTACGTGCGAGGAAACACAGGTGTGACATCTCGATCACGGATGTTAGTACCTCTAGGAGTATTTTGGACCTTATGTTTTGGTTGATGGAGACGGTGCTCAACATCGACATAGCTGGTTCTTTATGCATCTTGCATGTTGCAGGAGA…
>TCONS_00017377;supercont1.218[.]:336313-339622
TATAGTTTTCTCATTTTTTATTGGTTTTATATGGTTTTAAAATAACTATAATTGATTTCCTTTTTTTGTTTGTTTTATCACACATTACTCTTTCCCATTTCATCCCTCTTCAGTGTCGTTCTACATTGTATGCAAATGTGAGCCAAAGTTCACTCATCAACATTATGGCTCACTATCGATGTTTCTTGCTTCTCACAATTTATACTTACAAAACACTGACTGGTATCGGCTTCCTTTCTCGTTTCTTTTAATATTATTCTTACTGCTACAATATTTTAGGATGTTTATCATTTCTGGATTTGTGTCTTTTTTTTCACTTCTCGGTTCTTCGTTATGTCAGCTAGTAATATTTTTTCTTTTTAAAATAAAAGAATAATGTCACGCTGACGTCTAGTAATC…
>TCONS_00017384;supercont1.218[.]:1116036-1116668
TTCTGAACTACTTTCGTCACGTACGCAAGAATATGCGCCCCAAAACAAAGAACTGGACAAACGATAAACGTCCATCAAAACAAAGTTGAACGGCACTCAGTGAAGTCGTGTTTTCGCGAGTCTCTTCGTAGGGTTGTAACAGGGGAAAACAGGATTTTTTATAGGTAGTAGTGTGATGCGCAATCTACGGTGTACTGGAACAGCGAGTAAAAGTGTGTGACGTTGAACTGGGAGAGTATCTCGGTCGTTTTTGTTTTTATTTGTACAGTCGCCTATCCCCATCGTCATCCATAGACAGAAAACAAGATTATTCGAATGCGAATCATTCTCCTACGTGCTGTATACTAATGCGCAGCAAGTTGTGGCCAGCTGGCAAATGTGAAAACACAACAATAGTCG…
>TCONS_00017427;supercont1.219[+]:555704-555864,556374-556440
CAAGAATCTGCTGCTGATGTTGGTCTTCAACCAGTAGCTAGCTAGTGCAGCAGTCGATCGTGGTTGGTTCAATGCAATAGCCGTTGCGACGCGTGTTCTTCTAATTGTGGTACATCTCGTCTTCGATAACAACGTAGTGCGGGGGTGCTTTGTTATTTAAGCTCAGATTTGAAAAGGTGCTGTTTATTACGGTACTCGTGCCACTGACGGTACCGATTGATCAAGGTA
>TCONS_00017429;supercont1.219[+]:555704-555864,556220-556304,565006-565039
CAAGAATCTGCTGCTGATGTTGGTCTTCAACCAGTAGCTAGCTAGTGCAGCAGTCGATCGTGGTTGGTTCAATGCAATAGCCGTTGCGACGCGTGTTCTTCTAATTGTGGTACATCTCGTCTTCGATAACAACGTAGTGCGGGGGTGCTTTGTTATTTAAGCTGTTCCAGACTTGTAGAAGAAGTATTGCCGTCGCGGTCGTGATAACAGCGAGTCGATATCGAACGTTACGTCCAGCGAGCGTGAATTTGACCCTTATTTAGTGCTGATCTAGCGAAAT
>TCONS_00017488;supercont1.219[-]:1020415-1019117,956746-956669
CGTCATTCGCTCGTGAGCCGTCGTCCGAAGCGTACGGGTACACTCGGACGTCGTCGTCGTTTCCTATTGTTGTCACGCTTCCAAATACGATTTTCCGATCGATTTTTTTTTATTGTTGTCGTTGGGAAAAGGTGAATTGTGCATACCACCGTGTGCGGTATTTGTCGGTATAAGCGTTGATGTTTTTACAAGTGTTTCGGTCACCAACGCGCGCGTGACATTGTCATCATCGAAGTGATTATAGCCGGAGAAAAGTGTGATATCGAGAAATTCGGTCCATTTGGATAATAAATTTTATTTATTGGACCGGATTGTTGTGGTTTGTCAAAAGAGCGGAAAGTTTCGGTGCAGCCGGCAGTTAACGTGCGGCTTTTGCGATATAACCGGCAGAAGATTGCC…
>TCONS_00017522;supercont1.219[.]:290919-291131
AGAACTCGTTGCTAGTGTACAGATGTCGTAATTGCCCCGTTATTCCTGCGTTCGGATGAGTTGACATCAGTAAATCAGTCATCAGCATAGCTGTGCCCGTATGCCATCGTCTGAGATGAGAACAATTGCTGTGTTTTACTTGAATTCCTCAGATTGATTGACTTGTATAATTAATTTATATTTTAAATAAACATAAGTTGTAACATTCGCAAC
>TCONS_00017526;supercont1.219[.]:1646924-1647607
AGTCTACCAGGAGAGGTTCAACTTGCCTGTGATCTCCGCGCCCCGCACATTGATCTTACATCCAAACGATAGACACAGTGAGTGATAGAGTTATCACGACGCGTCGACGTCGCTCTAAACTCGCGCCATGCGGCAAAAACGCATCGCAGCTCGGTGGCCTCAGTTCGCGATTGACCGTGGCGTCGTACGGAAGTTATTTCCAGTGCTTACTCTGATCGAGGGAAAAAAAAAACACTACATCAAACAACAATCACAGCACACCATGAGCGCACTTAGACGGGTGCTCAAGTTCTTGCTGGGTGCGTTCGCCGCCGTTGGAGACATAGTAGGCGAGCTGCTCGGCGAAGGGCGCAAAGTGATCTCCTTCAGGCGAACCCTTCTAGCGCCTCATCGGGCGAT…
>TCONS_00017560;supercont1.22[+]:2880493-2880559,2880627-2881050
CAGAGACTCATTTTTCACAGTGGAAATTGAGTCCCTACGAAATTGCTATATGTTATCGTAACGTCGGCGATAGCTACGAGGACTCGCTCAAGGACTCCCTCACGTCTAATACGAGCCTATGACGAGAGGGGAACGCTCCCCCTCGCCGGGAGAGCTTCCACCGTTGCCACCCTCGCCACAGCCAGCTGTACAGAATAGCCGATAGGACAAACCAAAAATTTTAAGAACAAACAAACAAAAGTGCTGTCAGAGCCAGAGCCAATACGTCGTTTTTTACTAGCTGTAAGTTTTAAAATTGTTGATTCGTACTTAAGATGCGAGGACGCACGGTGTGCTGGAACACACGTATTAACGAGCTTGCATGAACCTACGATCTTTTTTCATTGAAAGCTAGCTTTT…
>TCONS_00017563;supercont1.22[+]:2986105-2986586,2986644-2987041
GCAAGAATGCGATGCCAGCTGCCGTTGTTGAATCAAAGCAAGCCGGGCACGTTTCTCGTCACGAACTTCTGTGACAACAGCACGCGATCTACCTAGGTGGTGGAATGGATGGAATGCATTCGATTGGCTTGCTGTGATCGTTTTTACAGAGATATCCGTTCGTTAGTTGACGGGAAGTCGATTTCACGAACTACTAATCACCAGACAGTCGGCCAGCATGTAACACTCATTATAGAGGCAAGTGTTGTACAGGCAGGCAGGCATTCATTACAACTGCCTAGTTCAGCCTCTCTCGGCCTATCGGCTGGAGCAACGCAGACCTTGACATGTCCCCGCGGCAGCAGCGCAGCGCTGATTGGTTGGAAGATTTACCACCCTCTGCTCCGGTATCCGAGTTTT…
>TCONS_00017695;supercont1.22[.]:283105-283488
CACGATCATGTAATATTCAACCATTTTTAGTTGAAAATTCAATGTATATTCATTTAAATTTACATTATGCTGTAATAACACACGAATTTAATTCATTTTTACAGTAGACTTCAGTTTACATCACATTGAAAATTAAATATTTTTTTCTGTGTAGACTACATTCAGGATGATAACAACAACAACAACCAAACAGAAAGTTACAAGAAACAGAAATAAATACTCGAATCGAAATAAAAAGTAAAACAGCATGGCGAATAGAGAGTTGGTCGACTGTGACTTGAGTAAATGAGTGAATACATATAGTTGCGCCACCACACCACCCTTATAGATGAGAAACTTTGAAAGGAAATAAATGACGATTAAAAAATTAAACCAAAAAAGCAT
>TCONS_00017702;supercont1.22[.]:1780469-1780889
AACGTATCCAAAATTTCTAGGTGAATTTTTATTCTAAAAATCATTTTCTCACTAACAATCTTCAAGCTCTCCAGTAAAAACGATCAAACTGGAACCGAGAAATCGACTTCCGACGAGAGAATGCACCTAATTATACATGCAGGCACCCACCGCTCGAGCTGCAATCAATCGCCTCATGATCGCAGGATGCCATGTGTGCAGTTGTCCAGCCGACTTCGCTAAATAACAGGTTACGATGCGATGCAGAATCCTCGAAAATTGCATGTCCCGGGTGCAATGCGTCACTGTCCGACGGTCGATTCTGGTTCTGGTCCTCCATATCGATGCGACGGCCACAGCATCCGGACTGACTGTGTCTTCGAAAAGGTGCCAGAGCTCGAGCAAGAGGCATTCCTACTC…
>TCONS_00017703;supercont1.22[.]:2654373-2654653
CGTTTATTAACCCAGCCTACTATACGACAATTTTATACATGTTTCGAAGTGCTGTAATGACTAGTCGTCATTACCAAGATCATAACTCCAAACAAACAGACAATCGCAATTATCCAGTTTTGTTTCCCGTCATGTCCAAGTCTGTGTCATCGTCGTCATGGACCCCGAAAGCCGAAATCCCTTGTGCAAGTAATCTGTCTTCATCGCGAACCGCTACACATAGCTACGGTTAATCTTCAAAAGCTCGCACATCATCTCATCTCAATCACCTCACGAAAGTC
>TCONS_00017708;supercont1.22[.]:2919534-2919814
TTTCGGTCCAGGTCAGGTCTAGAATACGAGAAACATATGCGGGCTGTTACTGTGTGTAGTGAATGAGTCTCTACAACCAGCTCTAAATGTAACACGCATTCGAATGAACGAGAATCGAATGATGGAGAAATTCCATGATCGAATCGAAAACGACAAATTTCTTGCGCTTTCAACTGTTTGACTGGTCGGTGAATTTGCGCTGATAACACGGCAATCTTCTTGTGCTGATGATACTCTTTTCCTTTGTTCTCTTTTTTTAACCAAATAGCGATCGAAACCGG
>TCONS_00017711;supercont1.22[.]:3028975-3029468
GTGATAGATCAGTCTGATGTGTCTTAGTGTCCAGTCCTTTTGCTTATATTATAAGTTACAAATTCGTCCTAAATTTAATTTTGGTGTTGAATAGTGTAGTTAAATGGTCAAGCACATCAATGATGTTAATGATTTATGCATGCTGCTACTTAAAGTGATGTAAAATGCAAAATAAAATTAAATCTTCTTGAAAACGTTGATAACAATGTACAATTAGTAGTAGTGCATTCTGGCTGATAGTGGTTGCTGTTACTGTTGCTGTTGTTGCTGTTGTTGGTGGAGCTTCGATGGACACACTTTGTATTAGTTCCGTGTTGTGAAAACGAAAGAGGTTCGATTGATGCTAGCCCTGCCCAAGTACGTCGCAGGTACTTCTCGTAGTGTTGTCCACCAAAACAA…
>TCONS_00017718;supercont1.220[+]:135936-136250,137115-137303,161902-162774
CGAGTAGCAGTTCGCTGTTTACTAGCGCGGAGTTTAGTTGAGTTTCGAACGTTCAGCAATACAGACGGTCCTTGTTTATCGGTCGTCCACCACTCCGCTCTCGGTTCAGCGACACTCGGATTGATATGGCGGATTAAGAGGGAGACTAGAAATTGTTATCGATAACAGCGCTGTAGTGTTACGGAAAGTATAGAACAAACGGGTGCAGATTTCTATGGAAGTGAACTACAAAATGGTGCGGTAAAAGTGCGCACAGCGTACAATGACAGTGTGAGGTGTTACAGGGAAAATCGAAGCGTAAATCTCAGCCCAAGGATATACGTTCGGAACGTGTGCGCTTCAGCAGTACTAGCCGCGCGTATTGAGCATAACAAAACGGGGTGACAAGTTGTGTGGAGT…
>TCONS_00017723;supercont1.220[+]:243587-243882,244306-246763
CGAGCCTCCATGTCTGTTCTCTGTGGCTGTATGTCTTTGGAAACAAAAACAAATGCAAAATGCAAACGTTATTCTTTTGGAATTGTATCCTCATGGGTTATTTTCAATTAAATTCCGTCGAACCGACTGTATGTTTTGTTGGCGTAAATGTTTTAATCATTTTTTTTTTTCGTCTCGATATTTAACTCTTTTTTTGGGTTCAATTTAAACAGTATATTCGTCAAATGATAGTGTCAACATTCAATGTTTTTACTAAAAAAGTGTAAAGAAGTTCATTCAAAATTACCTGATGAAACTTTAGAAAGAAATTACATAAGTTATACTGTCGATTATCATTTTCTCTCTAACATTTCAACTTAATACTTTCAAATTGCAAATCTGTGACATCCTTTCATTCTA…
>TCONS_00017731;supercont1.220[+]:983491-985134,985224-985713,986747-986754
TGCAACCGATCTCTCACAGTGACCTCTGAACGCTCGCATCGCACACAACGGGTGTCGCATTCGGAGCGATCGCAATCGAGTCGCGCGACACAAAGGCGTAGAACAAAGCTTCGATCGATTCTCGCTCTCTCTCCCTGCTGGTCTCAGAGTCAGAAGCGCGTGTTACGTGTTGCGATCGCTCAGTATACTACGCGCCCGTGTGCACTGGTAGTTGTGCATCGCGTACGTGTGCCCACCGATCACCGCCGAGTCCAAAGGCGCGCGCTTGTACCGACTGATCGCTTAGTAGACTGTTGCGAGCGTTCGCGAATCGATCTCGCGCAACTTGCCTCTGGCCAACAAAAAAATTGTAGGATTTTTTGCGCGTGGCCAAGAAGCAAAGGTGTCTCCGCTCGGGTT…
>TCONS_00017734;supercont1.220[+]:983785-984261,985224-985715
TGCGAGCGTTCGCGAATCGATCTCGCGCAACTTGCCTCTGGCCAACAAAAAAATTGTAGGATTTTTTGCGCGTGGCCAAGAAGCAAAGGTGTCTCCGCTCGGGTTCAGATTTTTTCGGATTAGTTAGCGTTTAACCGTCACACCGATAACAAGCTCCGAGGTTCTGGTTCTTGAAGTGGCACCGTGTGCGGTACTGTAGTGTGCAAGTTGCAACACACTGCGGGGAACTTTTAGTTCTGATTTTAGTGATCGGAGTTCGGTTGTGATTTTGAAAAGTGGCTCGATCAGTTCAGATCGTAGCTGGAACAGTTTGACGAAGTGTTGTGATTTGTTTTGAGTGAAGGGTGATTTTGGACGTAATCGAGATCCGTCGAGTTCTGGGGATTGGATAGTGAAGCA…
>TCONS_00017735;supercont1.220[+]:983785-984265,985224-985715
TGCGAGCGTTCGCGAATCGATCTCGCGCAACTTGCCTCTGGCCAACAAAAAAATTGTAGGATTTTTTGCGCGTGGCCAAGAAGCAAAGGTGTCTCCGCTCGGGTTCAGATTTTTTCGGATTAGTTAGCGTTTAACCGTCACACCGATAACAAGCTCCGAGGTTCTGGTTCTTGAAGTGGCACCGTGTGCGGTACTGTAGTGTGCAAGTTGCAACACACTGCGGGGAACTTTTAGTTCTGATTTTAGTGATCGGAGTTCGGTTGTGATTTTGAAAAGTGGCTCGATCAGTTCAGATCGTAGCTGGAACAGTTTGACGAAGTGTTGTGATTTGTTTTGAGTGAAGGGTGATTTTGGACGTAATCGAGATCCGTCGAGTTCTGGGGATTGGATAGTGAAGCA…
>TCONS_00017736;supercont1.220[+]:983792-983886,984835-985715
GTTCGCGAATCGATCTCGCGCAACTTGCCTCTGGCCAACAAAAAAATTGTAGGATTTTTTGCGCGTGGCCAAGAAGCAAAGGTGTCTCCGCTCGGGCACGCAAGTGAATCTCCACGCGGAGCTGCGAAGAACACGAAGACGAGAAGAACAACCACCGAAAGAAACAGTGAAGTGAATCAATTAAAACTCGAACAAAATAATATTCATTCGTCGGCGAGGCCTTGGGACTTGGGGAGGCTGAAGTCAGTCGCGTTCCGAGTGGTTTTTGTCCGGGCATTGTTTTCGGCGCGGGCGCGCGATCGCGATCCGAGCCTCGATTCGGTTTTTATGTAATTCGTGAATTTGACTCGTTCGAGACTCGAGAAGCATTAGCCGAGAAGCAGAGGACCCACAAAGTAG…
>TCONS_00017788;supercont1.220[.]:1563638-1563938
CAACCGGGTCGACCCGAGTCAGTCGAAAGTTTCCTTCGTCGCGGTGCGGACGCGTGCTCTCATAACCCCCAACCTCAGTTTTAAGTGTCTCTGGTTTGCGGTGAACTGGTGTTCGAGCATAACAACATAATTTGCCCGAAAAGTTTTTCGGTTATTACGCGTGCCTCTGTTGGTGAGCTTCGTTCTACAGTGAAAAGTGTGTGCAACAGGTCGTCTAGCCATACGGGAAGAACAGAGAGTGCGTCGAGACTAGAAGTCTAACTCGTTTTGTGCTGTGCCTGCGTATTTGCCTAACAGTGTA
>TCONS_00017826;supercont1.221[+]:834791-835179
GCTTCGGTGGCGTTCGGAATGGATTCGCGCTTCTATCGTCTATCCCGTCGACTTCCACGCCGGTTATCAATCTCGGACGTCGCGACGCCTTCGATGGTCTAGTGTCTGGTTTAAGCAGCCGTGGCTACATTTTCCGCGTGAGTGTATTTTTTTCTAATTTGAATAGACTGCGAGGTGGGTGAGATATGTTTCCTGCGATCGTAGTCATTTTCCACCAGCAACAGTGAAAAGTGTGAAATGTTAAGTGATGATGCTCGATTTCCAAACGTTAGATCTGTTTTGTTCGTTGGGACATAGAATAGTGCGTGTTATTCATTAGAAGTGAATTAAACCGAAACCGTTGGAGGTGTTTGAATTCGGAATTTTGCTTATCTTATTCCATCAGTGGC
>TCONS_00017925;supercont1.221[.]:1742053-1742731
TTACGCTACCACCCACCAAGCATCACGCGCTGGGTGCCTTTGGTGAGCTTTTTTATGCTCATCTGGAAGAATGTTTGCGTCGTGCTCGAGCATCCCATGTACTGCTTCTGCTGTAGTAGACTAACTAAGTGCTTCTAGGGTTCATTCGCGAGTTTGATGTCGTTCAAGAAGGACGTGATTTTACACCTGGTGCATATTGAAACGTTGGTCCAGTTTTAGGGGACATAGCCTTTTCTAGCTAAACTCCAGATTAGCAGTCGCAGAGGGTGTATGTGATTGCACCTGCAAGAAATGTGTTATCCCGGGGGTTTGTGTGGATTTATGATACATCGCAACAAGGATTAGAAGAAACATGTGAAAGTGTGACGACATTTCCTGGCGTAGAGAGCAACCTGTGCT…
>TCONS_00017961;supercont1.222[-]:1000308-1000152,1000054-999577
GCTCGCTCTCTCTCCGCATCTCTGCCTTGGGTGGCGCTTCCGTTCCGCTGCTCTCTGCCATCGCGTCGGTGAGTTGTCCTCCCCTCGGAACGTGATTCGATTCGAAAGATGTTTGCTTCGCGTAGTTTTGCACTAGTTGTGCGGTGGCATACGATAGAAGGGTGCGCTATTTGCTGATGTCGATGTCTTGACACCGTCGAATGCGAGGGGTTGCACTTTCGTCCTGTTTTGTTCCAGTCCTGCGGTGATATTGTTGTGTCCCTATAGGGAACCATCGGTTCATACGGATAGCGTTGTTATGCGACAATGCACCAAGGGAATTGCGATGCGGCATCTTTACGCTTATTCTTCATTATTATAAAAACAGGTTTCTTGGATATTCGTATCGTTTTGAATCAA…
>TCONS_00017971;supercont1.222[.]:466040-466241
AGCAGTTATAGTGTAGGACTTTTATTTTTCAGATAAACCGTTTATAGTTTTTCGTCAAAAATTTAATTTTAGTCAAATTGTTATTGCTTTTGAATTTTAATCACTAGTAAAATAACTAAAAATATGTGTTGAAATCCAAGGTATGTTTGACGTGCTGTGAAAATTTCATTCACGTCGACACAAACATACAACTAGTCAACCG
>TCONS_00017972;supercont1.222[.]:466735-466991
TTTTGGGTTTATTTGGAGTTGTTTTTAACACAAACCGTTTATCGCTCTAATCAGGTGGAACCGTCTAGCAACAGCGTGCTCGCTCCCATTGGATGACATTTTAAGCACATAGGAAATACCTTAGCGGTTGCAACGGAGCGGACTTTGGACCTAGCATTTAGTCACCGCCTTTGAGCATGGCATGTCTGTTCAGTGAAATTGCGTCAGCTATTTGCAGTTGACTGTGTTGTGACAAAAAATCCAAAAGGCGAATAGCG
>TCONS_00017978;supercont1.222[.]:986619-988582
CTGGAAGATAACTCTAGAAACCAATATTGAATGGATTTTTAAGGATTGTGATACATCTCTTTGTTTTGTCGGCTGTCAGGAAAGATCAGGTGCAAGGGATATGGACAACCATTTACTTGTTGTCAAAACTAATGCTCTTATAAACTATAAAAGTTTCAGTGCTCATTCTGCAATTGTCATCAACTTTCCTTCTCCCCTGCTCATTGAGATTTTCTTTAAATCCACATGTTTTCCTTCAAAGGTACAGTACCGATAACTTCATTTAATTTTCACCAGAAACAGCGAAGGGTCAAAAGTGCATCCCCTACTCGAATGCAGAAATTGTATGCATCAGAAAGCCAGTCACCAGAAAGGGCTGCATTCATTCCCACATTCAACATTTCGTTCTGGTCCCTTCCG…
>TCONS_00017981;supercont1.222[.]:1389347-1389973
GTATTCATTTTCTATTTTCGGAAAGATTCATGCGGGTGGGTGATATGTACAGTGTGTGTGTGTTGTGGTGTGTAACATGGCCATGTATGTCGACATACCTGCGCAGGGTTTATGCTACTGGAGCTCGAGGCGTTACGTTACTTGTCGCCGAGGGATACGCCGGATGCATGCGATGTTCGACGGCCGGTGGAGTCACCAGATGAGGGGTGCTCGGGTTGGCTCAGCAGTAGCGTAGCTAGGCCGGGTCTACGTGCGTCGAGGGTCGAACTAAAGTTGCGGGATAGGGCGTCGGCTCGTGGTCCGAAACTCTACTGTCTCCTCCTTTCGGAATCTCAGCAGGTCGGAAAAACCTCTACTCCCGTTTAACTACCGTAATGGCGGACCGGCACGGACCAACGG…
>TCONS_00017982;supercont1.2221[.]:9076-10550
GCCACGTTCTTTTGATTCGTCTTTTATTATCGTTTCATATATGCCACTCTGCTGGCAACCTGACTGGCTTGCTCTATGCGTTCGTCTCCAAAGGAATGAACTCCCATTCCAAATTCTCGTTATTATATTCTTGTTGAGCTCTGCCCCCTTCTAGGCATTTCTTAGAAGGAGCAGATATGTCTCCGGCTCCTGCAGTGAGCTGGGACCATATTTTACAGAGGGCCTAGCTTTCTTCATCTCCAAATACGACACATATCCTAACGTATGTTCACTCTTCCTGTGACTCTCGTACCAATTCTAATGCTATCTATACCGGATGTGCCACAAATTCGAACACACAGCTCTAGCGCGTGCACATCCGTTTTTTTGTGCCTACAGTTCCGCTAGGAATAATATTAA…
>TCONS_00018025;supercont1.223[.]:66700-67983
CGTCTAAAGGCGGGGTTGAGTAATAGAGGGTTAATTCAAGAGCGATCACGTCATTCGGTACCGTCAGCAACACCACGCTCGTGTAGTGTATAGCAAGCGAGCTCTTTACTCAATACACGACACGACAGGTCTTACTAAATGATACTAAATTGGAGATCTCGTATTCAAATTGAACACAACCAATACAGTTTTATTGTCATCATTTGGCAAACTATTCTTAAATTTTGAATGGTGAAATCGGTTCTCGATCAAATTATGTAGTGCAAGATTATAGGCGCCATCCACAAACGTAACGCTTGAAAGAGGGAGGGGGAGGCCCAAGAGTTCCGACTCAAACAAACATTTTTTTTTCATATAAAAAGCGTTACAGAGGGGTGGAAAGGGGTCACAAATTTCAAG…
>TCONS_00018029;supercont1.223[.]:368257-368464
AGAAGAAGCTGGCCTTTTCCATAGTAATTTCCGTATAAACATAAAATGGTGTGTGCACAGCCAAAACTCTTAGAACTATGGAAAAATGATTTTCATCATTGATTGACGTCGTTTAAGCATAGAGGAGCAAACACTTAAAAATTCGCATCAGTCTACCGTGCAAGCCGTATTAATAAAATGCAAACCGTGCAATAATCCTCGTGATGAC
>TCONS_00018032;supercont1.223[.]:455548-455852
CACACATTTATTTTCCAGTTCAGTATAATCCTTGTTTTTTTCGCATATGCGAGAATCGTTTTACCGGTTTTACCCCTTTAAACGATGCTGATCTGTTGATGTGTACGCCCACGGTTTTATATTCGATATCCTCTCGGCGAAAACCAACAGTTGGTGCAAGAATATTCGATCCTAAAACGGAAAAAGGGGAAAAGTTATATATAAGAATGTTACTTACCTCTGTAAAAGTTATTTTTCCTTATCAATCGTTTTTCTTTTGGTCCGCCGTCTAATCTGCGTAAAAGTTTTGTTTTGATAACGACGGC
>TCONS_00018038;supercont1.223[.]:1571597-1571864
TTTCGAACAAATAACCACAGACAAACAGACGTAACGCTTAGAACAAATTCCTTAATAGAAATCTCAAAACCTCCTCTCCCCATGATCCCTTAATGGATGGCCCTATAGGTATAATTAGACCTAAGTAAATATACAGTAGCTCATAGTAGATGGTACAGGTCCAAAACAATTAAGCTTTCTTCCATCGAAGGCTTCGTCATCATAGTCACCACCAACAACAGCATTCCTTTCTCATTCACAATCTGCCTAATCCCTTTGCAGAAATGTA
>TCONS_00018075;supercont1.224[+]:348749-348887,348947-349336
TGATGTTTTACTAGAGTGTTTGTTTTCTCTCTATCTAAATATGGAAAAAAGTGAATCCATTTGGCGGATTTGTTTTTGGGAAAAATAGTTTATAAAATCAGCACGAATCAGTGTGAAATGTCCAGCAACAGTAGCGCCGATGCGGGAGTGGAATCATCGACGGAATCGACACAATCTGCTGTCGAACTGGCCGAGCCCTTTCAGCAAAATGGCTGGGATCGGAGACGCTGAGACTAGATAAAATGACCGAAACCAGACCGGTGCTTCACCAGAAACAAAACAAACAATGTTTTCCCGGGACGGTGCACTACGCTGTTCCGTCACGATTCCCGTTAAGCGGAAGCTAAAATGTTGGCAAATTGGATCCCATCGGAAAATATTCTTCAACGCCTGAAAATT…
>TCONS_00018152;supercont1.224[.]:1122127-1122719
TTTCTCTATCAGTTTCTTGAACTTTTTTTGAAGTTTCGGGGACAGTAGGCCTAAGGTTCCCTATCCACCGTGATGGGGCTACCATCTTAGGTGTAGCTTCCGGGGAAAAACATTTCTTATTCAGCCGCTGGATGCCAGGCAGACGCTGTTTGAGCCGCAACTCCTTGGTGAACAGGCGCTCGGTGGACTACCTTCTCAATCTAGCTGAAGTCAGAAGGACTACCAGCTAAGCACCCAACTCTTAGCTGGCGTTCATTTGTCATCCATCGACCCGTGGAAGCCTGAGGTAGGAACTTGTGAGGACTCCGTCGACTCACCATTTTGCAGCCCAAGGAAGGGATGGTTTGGAGAATTCTTTGGAAAAATTCCTTGACGAAGACACTGATGGATCCCTGGGGG…
>TCONS_00018187;supercont1.225[+]:1572187-1572319,1572805-1573157
TTCGTCGATAGGCGTGCAAGTAACGAAAATAGTTGGAATTCATTGCTCGGCCGGAGTACACCACAATAGCAGGCACAGCCTCTCAGCAAAGCCAGAAAGATCGGATTTGTTTCGTCGATACTCGTCGGATTAGAGTGCTTCAGAAGACTAGTCAAACAGTGGAGAGAAGATCGTTCCCTGATTCGATAATAACACTCGTTCGCTAGCCGAGGAATTTCGAGTACCCAGTGTCAAGTGTCAAGGGTCGGATTAAGTTGAGGATTAAAGTGAGTGAATGCGAAGAAGAACCCCAGTGGAAGAAAACAAAAGATTTAAACGCTCGTCCTGATAGCATCGTGACGAACCCCAGCTCAACGGATCCCAGAAAAAAAACACGTGTTACTTCTTCCAGTCCCAACG…
>TCONS_00018189;supercont1.225[+]:1630665-1631972
CCCACACATTCATTCACAGACAGAGAGGATATTTCCATACAAAATTGCCTTGCCTCGACTAAAGCCAGACATGTTTATATGTCGATGGGAAGTGAGAAGCGAGTGAGAGCGAGCCAGCAGAGCCAGAGTAGACCCTTCGATTCAGGGGGAAGACATTTTGAAAGCGCAAGTCGAGAGCCGTCCGTCGAGAATTTCTTGCTGGCTCGATGATTTTCATTGATCATTGCTGTTGGTGGTGACTGAATGTGAACGAATCTAGCAGAGCCAGCCCAGTGTGACAGTGAGTAGACGAATACAGAGCGTGTGCGAAGGAGGAGTTGTGCATTCTTCTATCGGTTGGAATATTGGTGATTTTAGTGATATTCGGGTGGAGAATATCGGTATTACCGAGGTGGAAAG…
>TCONS_00018226;supercont1.225[.]:646036-646456
AATTGATTCGATGGTAGCGTGTCGGAGAGCGTGAAAGTGTACGAACGCAAACGCTTAAACGGTCGGTTGTGGTTCGATCAACACACGCTCAATTTCCTCGGGTTTGCAAAACGCAAATCGTCCATGATTTAGTGAACGTGAAATGTTGTTGTAAATATTTAATGAGATCACCATCCCATCGGTTGTGAACTTTCCTAGAGTTTGGTGACAGTTAAACCAGCATAATCTGCTGAAATTTGTGGGATTTACCTTCTTTTGTTCGCGTAATGTCATCGTTTGAATCTGGAATGTGACAAACGGGAAAGAATGAAACCCGAGAGAAGATCCCAACAGTTGGTGCAAACATGACCGTATAAATTTCTAAACAGTGCACAATGGTCGGAAATAAAATAAATTTTG…
>TCONS_00018230;supercont1.225[.]:879912-880167
CCGCAACCGTCCGGTCCTGGTTTGGTTCGGTCTTGGTCCGGTCAGGTCGGCGTCGATGTTGCGCTGCTTGTGTGTCGGGCAGAGATTCTTGAGCATGCTCAAACGCTATGCTCTCGTTCTTCGATATGCTTGAGTGTGTGCTGCTGTCACTGTTGTTGTTTCAAACTTCTTTCTATACTTCTGACCCGACCGACCGACCAACCAGACAAACTTTACCGATGATCGTAATTGAGGTAACCTTCCAGGGACCGCGGCG
>TCONS_00018236;supercont1.225[.]:1712672-1713231
ATATGGTGTGTGTCCTCGAGACCCCGCTGGGAAAGGGAAACTGCTGCAGTGCATTTGGTCCTGGTCGTCAGAGTTTCACATTCCGTCACGGCGAAAGGACGACAAAAGACGAACACGAGGGACTCCCTGGTGCTATATCATCTAGTTCTGGTTTCCTTGTTTTTTTTTCTGTACATTGTTGAATCTTGCTAGGCAAATTTTGTAGAACAGTTTTTGGTGTGAGTGTGCGTGTGCGACTGAAGCAGAAGGAAGCGGATACAAATTGTCAATTTGCAGAACTCTCCAACGAAGGAATTGTACGGATTTATAATAGAAGAAACTTTAGTGCGAACGAGAATCGAAGAAAACTTACAAACGAAAATAACCTGGAAAACTTCTGGAATTGTTGAAAAGGACATA…
>TCONS_00018286;supercont1.2268[-]:10921-10405,10289-10231
AGATCGCTCGAAGAAATATGTTGGATTTGGTCTAGCTGCTGCTCAATTGTTTCTGCAGAGTGGGTTCAATAGTCTTTCCCATTTTTCTTTGCCAGAGATATTGTGTTCGAAGAAACTGAAGCAAATTTTGAGTGTTAATTTGGGGGATTCGAGGGTTCAGTGATTTCGTGCAATTTCGGTGATTTTAAGAAAAGTTCCTGAAGTGTTTCCCACTTGGAGGAACTTTTCTCAAATCATTCTCTAACTGTTCCGATCCTTAATTTGTGTGAATTCCAATTAGAAGATAGTGAAGCTTGCTTTCGGGAGTTCGATCCTGACCGAGGAATAAAAGTGCTTGTTCAGTGTCAAGGAAGAGAATCGCGCGCAAAATCCCGGAGAAGCAAACGAGCTCGGCGGTTC…
>TCONS_00018350;supercont1.227[.]:60993-61249
GCTACCGAAAAAAAAAAAAAAAAAAAAAAAAAAAAAACTTAGGGACTTGCATTGAGGCGAAGTAGGCCTTCATTGAAAAGTATATGCGTCATGATTGCTGTTCATTCATCTCACGGTTTAAAATTATTGAAAATCACTTGGTTTAGCATTCACATAGCTGACCAGCATCAGCATACTTGTATGTACATTTAGTGATACTTTATCCAATCGATATGAACTATGAGGACTAAGATTTATTACTTGCAAATAGGGTAACG
>TCONS_00018351;supercont1.227[.]:199007-200259
TACATACAAGTATTAAAGCACAGTACGATCTATTTTTAAAATACGTTAAACTAGTAAGGGATGTTTTGAGGTAAAATGAAAGACATCTGATTTGGTCAACAGCTAGACGTTGAAAGAGAACGAGCAGCTGCTCGCATCGTTTATTATCATTTCAAACACAATATACATTATTCACGCTGTCGTGGTGTATGTTTAAGGGCGGCATACACCACAGTTCTTCCCCCTTAAGTACGGAAATAATAATCATCATGAATCATTCCAATTCGATCCTAACAGTTACAAACAAATAATTTTAAAATATACTTGCTGCTTCAAATTGTTTCTTCATGTACATAAATTTTGATTACGTTACTCTTTCAGAACATTTGTATTCGCAATAATTTCTTATTCTCGACCTCC…
>TCONS_00018357;supercont1.2273[.]:5877-6105
TAGGCACTCCGTGCACTTGGCCACTACTATGCCGAGTATCATATATACAGAATCTATTTATAGTTCTTATTGCTATTTCTCTCATACCGAGCAGGTAGAGGAGAGTGCTGTCGTTGGTCCAATCCATATCCATATCGAAGTCCATTGGTGTGCGGTGGTTCATTTTACCATGTTTAAGTGTCGTGTGGGGCAACAGCCTACAAAGAGGGTCAGGTTGTCTCAGTCACCA
>TCONS_00018389;supercont1.228[.]:171885-172606
CAAACAGTTAATCTGTCCGGGCGTGTTTTTGTATTACTTGTCCCGAAGTATCACCGCGAGTGCCTAAACCAAAAGTGTCCATTTTGGACTTAAGGCCGGTTTCAGAAATTTTGCTTTGCGGTCTATGGCCGGAACCGGATAAAAGTTCTAGAGTTAACATTGGTCCTTCTGACCCGGATTAGCAGTTCGTTTGCTCGCCCGGTTTTAATCCGGAATCGTTCCGACTCGCGTTAAAGTGAATATCTCCAAGATTTTGCTGACACCAACGAAGTGGTGGAAAAATTTGCGCTTCCACAGTGAATAGTGTTTAAACGGCAAAAAGAGCGTGAAAATTCCGGCAAAATAACGAAATTCGCTCGATGTCCGAATTGCGCAGTGAAGTTTCTGGAAGCGCAACCT…
>TCONS_00018397;supercont1.228[.]:1278941-1279308
CTGGTGAACTTCGGTGAACAGATTATCTTACCAACCGCTAACTCGAATGAATAAAAAAAAAACTATCACTAATCGCATCAATTAACCTGCCACCGTGCAGCGCGAACAAACGTATGTTTTCACCTTATGCGCCGTAGTGCGCGCGACATCATCATCTCGCTCTCGAAACGAGCCGAATAAAAACGCCATCGATAAACCGAATTTCCCACGCCACAATAAAGAGCAGTCCGTAACTTTTTTTAATATCTTTCCGCTTCTGTTACCCGCGCCGCCGGTCCAAATGGGGTTCTTGTCAACTCCCAAGATCTTCCAGCAATCTCGATCCGTGCAGCATCATTATGCTCATCAGCGCCTGTCGACGACGACGA
>TCONS_00018399;supercont1.228[.]:1353592-1354249
ATTAAACCTCCCGCAATAAGTTCATCAGCTTTGTTCTTTTGATCCTAAATATAAGTATCCGCACTGAATGTGCTAAACAATAATACAGCATAGTTGGCAATATGAATCCTTCACTTCCTAGGTTTTGCTCGTTTTGGTGTCGAAAAACTGTCTTCCGTTGCGGACTCGTTCTTATTATGTTACTGCCGGAACTGTGGTCATCATGCTGGAAAAACTGCCGCCGAACTTATGGCGTAGATCCGTTTGCCATCTCTGGTTGTCTGACGAGCTCAGCTCCGGGAAAAGTTATGGATCGGTCATGTGGTGGAAGGCAACAGGAAGTCTACTAAGAAAGACTAAATTAATGCATGCGTTTGTGGAACGGTTTTACAGTACTTACATTTTTTCAGTTTCCATTGA…
>TCONS_00018400;supercont1.228[.]:1779072-1779561
TTTTTATAATGATGAGAGAACCCAGCAGCAGGTCTGGGTAATTTCTTTCTTTGTCCCCCAAAATACAGCCCTGTAAAGAGGCAGAAGATTGATAAAAAAAATCGCAAACCTCTTCGAGGTGGTCAGCTGGCTTAGGGGCTCCACAATAAGCGATAATTTGCGATAAGGTCAAGTAGCCTGTCTTCCTCAGGCTGGCCCCAGGCCATCGGGGTTCAATCAAAAACCATCAATAAGTCAGGTGCCGCACAGTTAGCGGCGCATTCGGTTTGGATAAACAGTATCCAATTAAGTGCCACGAGGAATGGTAATGAAAACCTGAGTCTGCGGTCGAAGTGCTGGGTGCTGGTTGCGCTCGTGTGGTTGTTGTTCAGTACCAGTAGTGCCCGTGGTGGTGGTGGG…
>TCONS_00018411;supercont1.2287[-]:8112-8065,7770-7170
CCGGTTGGTTGTAAGCTAAGCTGCATAGGAAGCGAAGTAATCCATCCGAAAAATCGGCGCAATCTTAGAGCCAGTGTCCCCTTAACGAACACCGCAAAGAGTCCGCTTTTGGAACGCCCGCGAGGAAAAGTGAAAAGAAACGCATCACCTAGAGCCGAGACGACGTGACAAACCAATCCAAGGGAGCAAAACGTGGATAAATCGTGGAGTTATTCAGTGCTGTGAGTGGCTTAGGTGCTTGAGAAAGAAAAAAAAGTGCAACAGCGGAAAAAATACTTTTCACGCTTGATTGGGGCTGGAGATCGTAGGCTTCGTGCCAAGTGTGCTGTTTTACAAGGTCCCATCGGATTCAGCAGGAGAGACGAAAAGCAGGAAAAATGACTGAAAGCGCAGGTGAGT…
>TCONS_00018412;supercont1.2287[-]:8113-8077,7770-7170
GCCGGTTGGTTGTAAGCTAAGCTGCATAGGAAGCGAAAAAAATCGGCGCAATCTTAGAGCCAGTGTCCCCTTAACGAACACCGCAAAGAGTCCGCTTTTGGAACGCCCGCGAGGAAAAGTGAAAAGAAACGCATCACCTAGAGCCGAGACGACGTGACAAACCAATCCAAGGGAGCAAAACGTGGATAAATCGTGGAGTTATTCAGTGCTGTGAGTGGCTTAGGTGCTTGAGAAAGAAAAAAAAGTGCAACAGCGGAAAAAATACTTTTCACGCTTGATTGGGGCTGGAGATCGTAGGCTTCGTGCCAAGTGTGCTGTTTTACAAGGTCCCATCGGATTCAGCAGGAGAGACGAAAAGCAGGAAAAATGACTGAAAGCGCAGGTGAGTGCATTCGAATG…
>TCONS_00018503;supercont1.229[-]:1137886-1137783,1137708-1137659,1137585-1137337
CTTGACTTCAACAACACTATTTTGATCTGTGTATGTTGGTCGCCGCGAGTGTTTACAAAAAAATGTCGGTGAAAACGGTTGAGCTCGTAGTCAAGTTAGAAAAGCAGGAGCGGTGGATAGATCGAACGGGCAATCACCAAAAACTGTTTTACAGCACCGGGTTGGTAAAATATCTGCCGCAACCGCCTCCAATGGAATCCAACTGATCACGAATGTAAAATTGCAAAATGTGCATGGGAAGTCCAGGAACTAGTCCAACGCAGGATCATGAACGAATCCGTCATCTCGGATCCGGATGCCACGCTGCTGATTACTAAGAAAGAAATCGAAAATGAGCTACTCAGTTCTTGTACGTGTATTAAGTACGATTCATTGATTTGTTGTTCAATAAAATAAATG…
>TCONS_00018513;supercont1.229[.]:29984-30311
AGCAGGCTGCTCGAAAAATTTTACCTGCTCGATTTTTTTTCCTGCTCATTTAACAACAGTACTTCCATGCTGGACAACAAACGTCGACAACGGTAGAATTCTCCCGACTTTGCTTACCGGTTGAGATGGTTATGCCGGGAAGAATCACAAGGGAGCAACAGTTCCTGCAGAACCGTTTTTTCCTCCTTCGTTGATTGGCTCTCTGGCCACCTCTTTCTAATTTCACTATTTTCAGGAGTTTTTCACGTCGAAAACTCCGCAAATCCAAAAAATGAAACGCGATCGCGCACTAATGGCGGCCACCAACCGCCGATCAAAACAAAGTCTG
>TCONS_00018518;supercont1.229[.]:1019310-1019510
TATCAATTATGTGAATATGCTGCCCGAATATATTTTGTCACGGTGCCAAAACAACTGGAAATGTCGGGCCCGCTGAAAGGCTAGATTAAATATAAAACTGGGAGACAGCAATTCTATAGAAGAATGGCATTTCTGTACTGAATCGTCTGGTGGTGGCAGGTTTCGTTTATTTCAAAATCGATGTATCACGATACACTTTCT
>TCONS_00018593;supercont1.23[+]:2165595-2165639,2165979-2166347
TATCACCATCGAGTTGTTAACAGCAAAATTCTTGTGCCAGCTGAGCTCAAAATTGATCTTCAAGCAATCCAGGTGGAAAAGTGGAAAATTCGGAGGCCATTCGAAAAGCAGTAGGAGCTTCGTTGGTGCGTTAGTGTGCGTGTGGAAAGCTTCGCTCGCCTAGCAGTGTGAGTGTGGAAGCGCAACACTTGGTTTTACTCGCTCTCTCTCTCCCGTTGGCCGAAGAGAGCGTGAGCATTAATTTCCTCCCCCGGGGCTGACGGCGCGAGTTTAGACAGACAGCCCCCGCCTGCATCCCTCGCAGAATCACTTGAAAAACTATCCAAAACAAAAACTCCACCACCATTACCACCACTACCAACACCCCCTTTCCTGAGAAACCGTTCGCAGAAAAGCTAC…
>TCONS_00018602;supercont1.23[+]:2353616-2359887
TTTCCGTTTTCTATTTTCGGCACAAATAAAAACACAAGTTCAGTTTTGTTTTTCTACAGATAAAAGAACAGTACTTGTTTTTTGTATTTCTTTTCAGTATTCCGACCTAACCATGTTTAAACCTGTTTTTAATTCACTCATTTTCCCTTTGTTTGCATTTTTTTTATCTTACCATCATCGATACTGTTGGTTAGCTTAAGAGTTTTGTATGATTTTTATTCTCTATATCATTATCATCATCATCATCATCGTCAGTATAGAATCAAACGAGCGTGTTTGTGTGAGTGTACGTGTGAGTGTGTTTGAATAGTATCAGTTTTCAATATCTTCAAATCTGTGGGTTGGGTTTGCTATTGTTAATACGGTTTGGTAACTGTTTTTGTGTGTGTTTGCTTGCCT…
>TCONS_00018646;supercont1.23[-]:954305-950268
GTTATGCAGTTATGGGCAGTATACTAGTGATTTGGAAAATTCAGGCACCCAACATAGGCTACTTGATGAGATTCACTAATTTAAACTACTGTAGTGATAACAGCCACGTGAGGTTCGTGAAATTCAAGCTTACTACTATTACCATTCTGAGCCCTGGAATCATCGAATTTTTTTGAATAGGTCCCACTTGTCCCGCAGTTGTATAGCCTATGTATATTCTCAAGTTCTCAATTCAACTACTTAGCTTTTGCTTGATATTTCTTTCCAGGAACGATGAAGATTGTGTCAGAAACTCTTCAAGAAACTCACCACTAATACTGGCACACCCTATTCTTCATTTTGACGATGCACCTCAACGGGGTCTAAGCATTCTTCTATAACAACCTTAGCCAAAGTTAT…
>TCONS_00018701;supercont1.23[.]:286551-286771
CCGGCCTTCTGATACCTGATACCTGATACATCTAATGAAACTCTCTTAGAATTGCATCATACATGACATCCGGGTCCATTATGTTCGAGATATTATAGCGCATTTTTTTTAACAAAAATGTGTCCAACGCCTGATATATGTCATTTTATTTGAAAAAAAGCAACATGATGTTTTATGACGCATCTTATGGTCCCGGCAATTACTATACCATTTCAAAATCT
>TCONS_00018703;supercont1.23[.]:288389-288674
[truncated: 4,145 more rows]
