# Supplementary material for: The Developmental Transcriptome of the Mosquito Aedes aegypti, an Invasive Species and Major Arbovirus Vector
Source: G3 (Bethesda). 2013 Sep 1;3(9):1493–509. doi: 10.1534/g3.113.006742 (PMC3755910; doi:10.1534/g3.113.006742)
Supplement: Supporting Information [file supp_g3.113.006742_TableS7.xlsx]

## Sheet: Sheet1
Cluster Number	ID	Membership Value
1	TCONS_00000026	0.994463
1	TCONS_00000303	0.870191
1	TCONS_00000370	0.981665
1	TCONS_00000439	0.794762
1	TCONS_00000820	0.660595
1	TCONS_00000994	0.710078
1	TCONS_00001110	0.852699
1	TCONS_00001134	0.970857
1	TCONS_00001225	0.895304
1	TCONS_00001684	0.508402
1	TCONS_00001793	0.942279
1	TCONS_00001952	0.998449
1	TCONS_00001960	0.530336
1	TCONS_00002209	0.91272
1	TCONS_00002216	0.985776
1	TCONS_00002218	0.98976
1	TCONS_00002302	0.981491
1	TCONS_00002437	0.8898
1	TCONS_00002766	0.954853
1	TCONS_00003426	0.976073
1	TCONS_00003477	0.946249
1	TCONS_00003534	0.995682
1	TCONS_00003585	0.640846
1	TCONS_00003600	0.842115
1	TCONS_00003670	0.915544
1	TCONS_00003784	0.995315
1	TCONS_00003974	0.994927
1	TCONS_00003985	0.97486
1	TCONS_00004012	0.720245
1	TCONS_00004347	0.746664
1	TCONS_00004348	0.537355
1	TCONS_00004698	0.907942
1	TCONS_00004700	0.97936
1	TCONS_00004701	0.849418
1	TCONS_00004704	0.955307
1	TCONS_00005274	0.953869
1	TCONS_00005589	0.815179
1	TCONS_00005992	0.971719
1	TCONS_00006145	0.998566
1	TCONS_00006292	0.995414
1	TCONS_00007100	0.932604
1	TCONS_00007244	0.985223
1	TCONS_00007245	0.984339
1	TCONS_00007274	0.927735
1	TCONS_00007646	0.800059
1	TCONS_00007796	0.996432
1	TCONS_00007809	0.868981
1	TCONS_00007819	0.684319
1	TCONS_00008093	0.969559
1	TCONS_00008683	0.90246
1	TCONS_00009112	0.966471
1	TCONS_00009195	0.518458
1	TCONS_00009358	0.995978
1	TCONS_00009818	0.99378
1	TCONS_00009826	0.5795
1	TCONS_00009879	0.995885
1	TCONS_00009920	0.764671
1	TCONS_00011059	0.910457
1	TCONS_00011713	0.952324
1	TCONS_00012728	0.967596
1	TCONS_00012846	0.683414
1	TCONS_00012930	0.700309
1	TCONS_00012932	0.826544
1	TCONS_00012933	0.995479
1	TCONS_00013596	0.868641
1	TCONS_00014360	0.994167
1	TCONS_00014590	0.913874
1	TCONS_00014807	0.995715
1	TCONS_00015245	0.996666
1	TCONS_00016107	0.992253
1	TCONS_00016186	0.629654
1	TCONS_00016296	0.547945
1	TCONS_00016610	0.996015
1	TCONS_00016763	0.997619
1	TCONS_00016769	0.852676
1	TCONS_00016821	0.800516
1	TCONS_00016825	0.711081
1	TCONS_00016853	0.74877
1	TCONS_00016906	0.950898
1	TCONS_00017031	0.8291
1	TCONS_00017205	0.898119
1	TCONS_00018187	0.991624
1	TCONS_00018389	0.845803
1	TCONS_00019047	0.602261
1	TCONS_00019151	0.878153
1	TCONS_00019274	0.800331
1	TCONS_00019336	0.907233
1	TCONS_00019346	0.542118
1	TCONS_00019523	0.902528
1	TCONS_00019681	0.995222
1	TCONS_00020272	0.838615
1	TCONS_00020405	0.957123
1	TCONS_00020844	0.675719
1	TCONS_00020867	0.62078
1	TCONS_00020920	0.770647
1	TCONS_00020973	0.890987
1	TCONS_00021278	0.98976
1	TCONS_00021705	0.979969
1	TCONS_00021706	0.694223
1	TCONS_00021708	0.974059
1	TCONS_00021725	0.694157
1	TCONS_00021755	0.648601
1	TCONS_00022081	0.84384
1	TCONS_00022527	0.851328
1	TCONS_00022528	0.868465
1	TCONS_00023031	0.91866
1	TCONS_00023261	0.918222
1	TCONS_00023320	0.921441
1	TCONS_00023818	0.994686
1	TCONS_00024074	0.982862
1	TCONS_00024561	0.98168
1	TCONS_00024636	0.569914
1	TCONS_00025073	0.983197
1	TCONS_00025190	0.979242
1	TCONS_00025374	0.827641
1	TCONS_00025650	0.989264
1	TCONS_00026187	0.919555
1	TCONS_00026710	0.990044
1	TCONS_00026854	0.993963
1	TCONS_00026950	0.9629
1	TCONS_00026993	0.988124
1	TCONS_00027836	0.773064
1	TCONS_00028089	0.99389
1	TCONS_00028091	0.511091
1	TCONS_00028423	0.904251
1	TCONS_00028799	0.595945
1	TCONS_00028813	0.944258
1	TCONS_00028834	0.987318
1	TCONS_00029129	0.990103
1	TCONS_00029241	0.656122
1	TCONS_00029660	0.993596
1	TCONS_00029908	0.845865
1	TCONS_00030977	0.973061
1	TCONS_00031995	0.989465
1	TCONS_00032036	0.98245
1	TCONS_00032356	0.995848
1	TCONS_00032467	0.70374
1	TCONS_00032661	0.543435
1	TCONS_00032847	0.990976
1	TCONS_00032848	0.951771
1	TCONS_00032849	0.971137
1	TCONS_00033129	0.966657
1	TCONS_00033217	0.981186
1	TCONS_00033219	0.80612
1	TCONS_00033535	0.995411
1	TCONS_00033536	0.993812
1	TCONS_00033601	0.996827
1	TCONS_00033886	0.912484
1	TCONS_00034036	0.888607
1	TCONS_00034101	0.956105
1	TCONS_00034104	0.914617
1	TCONS_00034198	0.80977
1	TCONS_00034227	0.910461
1	TCONS_00034263	0.618264
1	TCONS_00034344	0.812983
1	TCONS_00034387	0.902809
1	TCONS_00034563	0.912231
1	TCONS_00034603	0.642652
1	TCONS_00034641	0.94086
1	TCONS_00035068	0.883444
1	TCONS_00036138	0.543682
1	TCONS_00036659	0.994623
1	TCONS_00036664	0.983892
1	TCONS_00036709	0.793176
1	TCONS_00036916	0.987154
1	TCONS_00037268	0.772216
1	TCONS_00037377	0.881393
1	TCONS_00037384	0.959807
1	TCONS_00037388	0.992183
1	TCONS_00037740	0.97888
1	TCONS_00037803	0.80581
1	TCONS_00037806	0.991692
1	TCONS_00038001	0.970892
1	TCONS_00038007	0.981747
1	TCONS_00039077	0.645312
1	TCONS_00039260	0.84686
1	TCONS_00039676	0.879676
1	TCONS_00040378	0.771074
1	TCONS_00040501	0.91386
1	TCONS_00040636	0.606026
1	TCONS_00040692	0.612398
1	TCONS_00040761	0.920428
1	TCONS_00040961	0.763053
1	TCONS_00041183	0.944249
1	TCONS_00041184	0.990251
1	TCONS_00041185	0.684962
1	TCONS_00041465	0.97412
1	TCONS_00042039	0.582813
1	TCONS_00042204	0.941156
1	TCONS_00042251	0.993803
1	TCONS_00042265	0.560683
1	TCONS_00042456	0.927236
1	TCONS_00042457	0.927236
1	TCONS_00042632	0.939021
1	TCONS_00042669	0.985279
1	TCONS_00043188	0.842997
1	TCONS_00043371	0.804237
1	TCONS_00043413	0.789207
1	TCONS_00043684	0.870203
1	TCONS_00043760	0.965898
1	TCONS_00043920	0.743744
1	TCONS_00044419	0.571939
1	TCONS_00044420	0.87136
1	TCONS_00045486	0.989239
1	TCONS_00045778	0.953348
1	TCONS_00045872	0.732137
1	TCONS_00045931	0.973866
1	TCONS_00045932	0.926755
1	TCONS_00046433	0.890343
1	TCONS_00046671	0.606127
1	TCONS_00047101	0.845706
1	TCONS_00047466	0.846223
1	TCONS_00047611	0.964129
1	TCONS_00047613	0.966606
1	TCONS_00048981	0.801624
1	TCONS_00049020	0.963603
1	TCONS_00049589	0.513711
1	TCONS_00049760	0.981341
1	TCONS_00050195	0.96219
1	TCONS_00050905	0.972861
1	TCONS_00051462	0.575868
1	TCONS_00051498	0.952239
1	TCONS_00052137	0.83981
1	TCONS_00052138	0.91616
1	TCONS_00052180	0.991334
1	TCONS_00052595	0.939778
1	TCONS_00052718	0.546784
1	TCONS_00052866	0.837684
1	TCONS_00052868	0.574146
1	TCONS_00052875	0.915586
1	TCONS_00053010	0.900255
1	TCONS_00053024	0.90312
1	TCONS_00053220	0.681081
1	TCONS_00053273	0.859816
1	TCONS_00053286	0.983267
1	TCONS_00053515	0.721644
1	TCONS_00053766	0.823552
1	TCONS_00054178	0.526837
1	TCONS_00054409	0.955686
1	TCONS_00054411	0.76612
1	TCONS_00054512	0.618756
1	TCONS_00054514	0.998171
1	TCONS_00054523	0.838425
1	TCONS_00054807	0.760688
1	TCONS_00054813	0.997487
1	TCONS_00054908	0.636325
1	TCONS_00055137	0.878948
1	TCONS_00055152	0.690008
1	TCONS_00055153	0.558666
1	TCONS_00055183	0.99176
1	TCONS_00055184	0.709744
1	TCONS_00055669	0.912686
1	TCONS_00056168	0.983835
1	TCONS_00056489	0.927763
1	TCONS_00056602	0.99759
1	TCONS_00056603	0.975479
1	TCONS_00056758	0.887381
1	TCONS_00057044	0.611445
1	TCONS_00057115	0.5913
1	TCONS_00057200	0.602588
1	TCONS_00057201	0.735496
1	TCONS_00057369	0.821177
		NAME MEM.SHIP
2	TCONS_00000721	0.763832
2	TCONS_00000743	0.943918
2	TCONS_00000793	0.930067
2	TCONS_00001205	0.734125
2	TCONS_00001758	0.812139
2	TCONS_00001759	0.965596
2	TCONS_00002226	0.612799
2	TCONS_00002394	0.78022
2	TCONS_00002398	0.926428
2	TCONS_00002928	0.522494
2	TCONS_00002932	0.948786
2	TCONS_00003776	0.93752
2	TCONS_00003833	0.783501
2	TCONS_00004102	0.975162
2	TCONS_00004201	0.978058
2	TCONS_00004204	0.792969
2	TCONS_00004895	0.969435
2	TCONS_00005228	0.902007
2	TCONS_00005253	0.807946
2	TCONS_00005378	0.818368
2	TCONS_00005777	0.947808
2	TCONS_00006674	0.974508
2	TCONS_00006783	0.863569
2	TCONS_00006801	0.540465
2	TCONS_00006837	0.984249
2	TCONS_00006999	0.855873
2	TCONS_00007187	0.951267
2	TCONS_00007252	0.749596
2	TCONS_00007524	0.815308
2	TCONS_00007620	0.534125
2	TCONS_00007638	0.904311
2	TCONS_00007801	0.55762
2	TCONS_00008055	0.542942
2	TCONS_00008204	0.945585
2	TCONS_00008219	0.512644
2	TCONS_00009288	0.692928
2	TCONS_00009647	0.967783
2	TCONS_00009822	0.559828
2	TCONS_00009923	0.566359
2	TCONS_00010301	0.800403
2	TCONS_00010837	0.997575
2	TCONS_00010854	0.55394
2	TCONS_00010928	0.957866
2	TCONS_00011345	0.624417
2	TCONS_00012010	0.914097
2	TCONS_00012254	0.579427
2	TCONS_00012359	0.983037
2	TCONS_00013092	0.506966
2	TCONS_00013306	0.970449
2	TCONS_00013436	0.527025
2	TCONS_00013527	0.884248
2	TCONS_00013542	0.946226
2	TCONS_00013918	0.824383
2	TCONS_00013929	0.887732
2	TCONS_00014155	0.72405
2	TCONS_00014161	0.578225
2	TCONS_00014365	0.905566
2	TCONS_00014371	0.708569
2	TCONS_00014384	0.510426
2	TCONS_00014555	0.979953
2	TCONS_00014784	0.661575
2	TCONS_00014983	0.937709
2	TCONS_00015166	0.754484
2	TCONS_00015964	0.908546
2	TCONS_00016904	0.9869
2	TCONS_00016905	0.865171
2	TCONS_00016907	0.953906
2	TCONS_00017264	0.504096
2	TCONS_00017283	0.984734
2	TCONS_00017285	0.962023
2	TCONS_00017333	0.699773
2	TCONS_00017377	0.813644
2	TCONS_00017429	0.712608
2	TCONS_00017723	0.935868
2	TCONS_00018189	0.561659
2	TCONS_00018350	0.544692
2	TCONS_00018718	0.597155
2	TCONS_00018821	0.772942
2	TCONS_00019201	0.99685
2	TCONS_00019361	0.809543
2	TCONS_00019694	0.882244
2	TCONS_00019719	0.937354
2	TCONS_00019727	0.839436
2	TCONS_00019922	0.773657
2	TCONS_00020270	0.701635
2	TCONS_00020318	0.938485
2	TCONS_00020615	0.927075
2	TCONS_00020628	0.997396
2	TCONS_00020631	0.530277
2	TCONS_00020859	0.96758
2	TCONS_00020864	0.889548
2	TCONS_00020868	0.632287
2	TCONS_00020872	0.99032
2	TCONS_00020873	0.950107
2	TCONS_00020874	0.899711
2	TCONS_00020877	0.975316
2	TCONS_00020967	0.873683
2	TCONS_00020970	0.998263
2	TCONS_00020997	0.622553
2	TCONS_00021026	0.757165
2	TCONS_00021036	0.81641
2	TCONS_00021225	0.523102
2	TCONS_00021715	0.925044
2	TCONS_00021716	0.951127
2	TCONS_00021719	0.98374
2	TCONS_00021720	0.857065
2	TCONS_00021721	0.980564
2	TCONS_00023135	0.786987
2	TCONS_00023237	0.819872
2	TCONS_00023649	0.630449
2	TCONS_00023847	0.73195
2	TCONS_00024251	0.993199
2	TCONS_00024388	0.66566
2	TCONS_00024700	0.985043
2	TCONS_00024769	0.63864
2	TCONS_00025211	0.998069
2	TCONS_00025253	0.961858
2	TCONS_00025886	0.693665
2	TCONS_00026176	0.956692
2	TCONS_00026177	0.989112
2	TCONS_00026237	0.837036
2	TCONS_00026551	0.831992
2	TCONS_00026608	0.680966
2	TCONS_00026940	0.980237
2	TCONS_00026941	0.905498
2	TCONS_00027650	0.635447
2	TCONS_00028056	0.875605
2	TCONS_00028071	0.644771
2	TCONS_00028081	0.802186
2	TCONS_00028217	0.582256
2	TCONS_00028356	0.881779
2	TCONS_00028416	0.520403
2	TCONS_00028815	0.868536
2	TCONS_00028827	0.940135
2	TCONS_00029081	0.911041
2	TCONS_00029446	0.734895
2	TCONS_00029452	0.574156
2	TCONS_00029530	0.978964
2	TCONS_00030221	0.996913
2	TCONS_00030237	0.983836
2	TCONS_00030338	0.9589
2	TCONS_00030339	0.989864
2	TCONS_00030387	0.524499
2	TCONS_00030391	0.608613
2	TCONS_00030722	0.983786
2	TCONS_00031132	0.727245
2	TCONS_00031193	0.627181
2	TCONS_00031286	0.93844
2	TCONS_00031493	0.96426
2	TCONS_00031508	0.990829
2	TCONS_00031512	0.819366
2	TCONS_00031622	0.919712
2	TCONS_00031646	0.79327
2	TCONS_00032188	0.812356
2	TCONS_00032883	0.951965
2	TCONS_00032904	0.726099
2	TCONS_00033066	0.958596
2	TCONS_00033378	0.6617
2	TCONS_00033409	0.56063
2	TCONS_00033413	0.518702
2	TCONS_00033981	0.687558
2	TCONS_00033988	0.677978
2	TCONS_00034034	0.808262
2	TCONS_00034045	0.754781
2	TCONS_00034047	0.882425
2	TCONS_00034049	0.61697
2	TCONS_00034111	0.967491
2	TCONS_00034421	0.64278
2	TCONS_00034825	0.984139
2	TCONS_00034989	0.588313
2	TCONS_00035231	0.667676
2	TCONS_00035572	0.886098
2	TCONS_00035815	0.583115
2	TCONS_00036585	0.718286
2	TCONS_00036667	0.828113
2	TCONS_00036831	0.915533
2	TCONS_00037123	0.994657
2	TCONS_00037190	0.855309
2	TCONS_00037639	0.634362
2	TCONS_00037769	0.913236
2	TCONS_00037797	0.824578
2	TCONS_00037939	0.737892
2	TCONS_00038008	0.831127
2	TCONS_00038011	0.668898
2	TCONS_00038025	0.928824
2	TCONS_00038027	0.831741
2	TCONS_00038071	0.988358
2	TCONS_00038090	0.99388
2	TCONS_00039700	0.533366
2	TCONS_00040006	0.718313
2	TCONS_00040074	0.805616
2	TCONS_00040745	0.949838
2	TCONS_00040749	0.994738
2	TCONS_00040903	0.712905
2	TCONS_00041029	0.982905
2	TCONS_00041114	0.627606
2	TCONS_00041420	0.575525
2	TCONS_00042245	0.980705
2	TCONS_00042650	0.875294
2	TCONS_00042651	0.986374
2	TCONS_00042652	0.998402
2	TCONS_00042972	0.601138
2	TCONS_00042977	0.514389
2	TCONS_00043263	0.711485
2	TCONS_00043323	0.564059
2	TCONS_00043659	0.94649
2	TCONS_00043789	0.986257
2	TCONS_00044189	0.507787
2	TCONS_00044193	0.932395
2	TCONS_00045006	0.983834
2	TCONS_00045157	0.620902
2	TCONS_00045690	0.959789
2	TCONS_00045726	0.990076
2	TCONS_00045894	0.591618
2	TCONS_00046028	0.624645
2	TCONS_00046380	0.687485
2	TCONS_00046507	0.959023
2	TCONS_00046611	0.588936
2	TCONS_00046673	0.927259
2	TCONS_00046776	0.538121
2	TCONS_00046779	0.73165
2	TCONS_00046781	0.839074
2	TCONS_00046784	0.909827
2	TCONS_00047029	0.883037
2	TCONS_00047047	0.991
2	TCONS_00048157	0.568952
2	TCONS_00048426	0.600529
2	TCONS_00048574	0.97852
2	TCONS_00048657	0.936221
2	TCONS_00048712	0.52192
2	TCONS_00049108	0.513004
2	TCONS_00049197	0.901965
2	TCONS_00049442	0.899165
2	TCONS_00050513	0.575383
2	TCONS_00051208	0.764952
2	TCONS_00051270	0.982942
2	TCONS_00051271	0.990651
2	TCONS_00051723	0.648227
2	TCONS_00051745	0.991075
2	TCONS_00051746	0.992548
2	TCONS_00051753	0.973876
2	TCONS_00051754	0.953293
2	TCONS_00051755	0.989513
2	TCONS_00051841	0.969967
2	TCONS_00052341	0.513929
2	TCONS_00052707	0.760731
2	TCONS_00052708	0.839722
2	TCONS_00052709	0.607933
2	TCONS_00053001	0.799188
2	TCONS_00053298	0.579258
2	TCONS_00053617	0.92521
2	TCONS_00053618	0.99503
2	TCONS_00053817	0.601677
2	TCONS_00054029	0.792291
2	TCONS_00054134	0.910239
2	TCONS_00054177	0.7169
2	TCONS_00054728	0.686123
2	TCONS_00055494	0.960682
2	TCONS_00055495	0.973206
2	TCONS_00056472	0.601046
2	TCONS_00057040	0.882805
2	TCONS_00057164	0.946181
2	TCONS_00057165	0.957061
2	TCONS_00057209	0.773957
2	TCONS_00057210	0.570231
2	TCONS_00057211	0.589434
3	TCONS_00001129	0.842536
3	TCONS_00001202	0.760296
3	TCONS_00001257	0.53965
3	TCONS_00001522	0.554916
3	TCONS_00001961	0.879362
3	TCONS_00002038	0.936171
3	TCONS_00002937	0.920931
3	TCONS_00002958	0.935103
3	TCONS_00002963	0.804974
3	TCONS_00002964	0.542633
3	TCONS_00003142	0.962163
3	TCONS_00003161	0.777349
3	TCONS_00003659	0.990888
3	TCONS_00003774	0.656094
3	TCONS_00003799	0.920476
3	TCONS_00003840	0.99317
3	TCONS_00004255	0.716775
3	TCONS_00004748	0.908568
3	TCONS_00005225	0.960805
3	TCONS_00005678	0.977105
3	TCONS_00005679	0.90997
3	TCONS_00005756	0.51732
3	TCONS_00005948	0.993606
3	TCONS_00006218	0.598418
3	TCONS_00006472	0.77041
3	TCONS_00006893	0.962777
3	TCONS_00006900	0.769748
3	TCONS_00007096	0.898613
3	TCONS_00007359	0.925985
3	TCONS_00007377	0.916413
3	TCONS_00007557	0.950958
3	TCONS_00008059	0.932787
3	TCONS_00008205	0.618911
3	TCONS_00008611	0.896945
3	TCONS_00008617	0.919999
3	TCONS_00008746	0.623281
3	TCONS_00008763	0.609919
3	TCONS_00008765	0.541716
3	TCONS_00008899	0.920124
3	TCONS_00009935	0.934026
3	TCONS_00011008	0.984268
3	TCONS_00011056	0.788372
3	TCONS_00011058	0.604735
3	TCONS_00011182	0.88148
3	TCONS_00011241	0.810436
3	TCONS_00011300	0.883224
3	TCONS_00011349	0.984438
3	TCONS_00011446	0.990904
3	TCONS_00011465	0.870217
3	TCONS_00011555	0.872998
3	TCONS_00011746	0.682729
3	TCONS_00011747	0.555713
3	TCONS_00012231	0.989085
3	TCONS_00012252	0.941039
3	TCONS_00012358	0.939432
3	TCONS_00012447	0.710624
3	TCONS_00012680	0.845483
3	TCONS_00012682	0.615336
3	TCONS_00013207	0.85649
3	TCONS_00013239	0.915614
3	TCONS_00013266	0.984193
3	TCONS_00013797	0.686041
3	TCONS_00013880	0.983205
3	TCONS_00013883	0.931517
3	TCONS_00015802	0.926338
3	TCONS_00016486	0.859378
3	TCONS_00016697	0.96676
3	TCONS_00016931	0.986299
3	TCONS_00017024	0.842198
3	TCONS_00017038	0.983252
3	TCONS_00017087	0.984545
3	TCONS_00017221	0.964544
3	TCONS_00017384	0.766405
3	TCONS_00017718	0.577473
3	TCONS_00017982	0.965681
3	TCONS_00018646	0.994019
3	TCONS_00019286	0.628067
3	TCONS_00019426	0.517671
3	TCONS_00019448	0.995571
3	TCONS_00020093	0.556965
3	TCONS_00020096	0.733837
3	TCONS_00020274	0.866416
3	TCONS_00020342	0.830219
3	TCONS_00020505	0.71117
3	TCONS_00020511	0.641772
3	TCONS_00020537	0.911208
3	TCONS_00020563	0.710925
3	TCONS_00020755	0.834913
3	TCONS_00020756	0.860308
3	TCONS_00021736	0.654318
3	TCONS_00021856	0.862742
3	TCONS_00021922	0.548071
3	TCONS_00022190	0.77573
3	TCONS_00022259	0.986766
3	TCONS_00022786	0.97648
3	TCONS_00022787	0.90622
3	TCONS_00023149	0.920272
3	TCONS_00023291	0.905096
3	TCONS_00023316	0.559881
3	TCONS_00023317	0.815414
3	TCONS_00023516	0.559004
3	TCONS_00023555	0.937883
3	TCONS_00023905	0.992122
3	TCONS_00023953	0.531355
3	TCONS_00024013	0.718989
3	TCONS_00024188	0.942091
3	TCONS_00024570	0.924566
3	TCONS_00025058	0.984541
3	TCONS_00025062	0.563491
3	TCONS_00025323	0.986913
3	TCONS_00025590	0.711183
3	TCONS_00025756	0.847526
3	TCONS_00025830	0.87902
3	TCONS_00026173	0.772139
3	TCONS_00026511	0.818935
3	TCONS_00027106	0.969218
3	TCONS_00027107	0.975074
3	TCONS_00027108	0.846745
3	TCONS_00027192	0.584638
3	TCONS_00027218	0.93813
3	TCONS_00027348	0.995695
3	TCONS_00027453	0.690692
3	TCONS_00027725	0.87287
3	TCONS_00027766	0.618324
3	TCONS_00028007	0.832828
3	TCONS_00028057	0.64461
3	TCONS_00028107	0.917728
3	TCONS_00028290	0.575783
3	TCONS_00028347	0.818978
3	TCONS_00028348	0.542002
3	TCONS_00028798	0.58002
3	TCONS_00029567	0.787978
3	TCONS_00029687	0.686561
3	TCONS_00029826	0.951814
3	TCONS_00030102	0.882866
3	TCONS_00030115	0.719445
3	TCONS_00030590	0.608676
3	TCONS_00030594	0.790579
3	TCONS_00030860	0.982944
3	TCONS_00030865	0.990557
3	TCONS_00030866	0.964376
3	TCONS_00031033	0.909355
3	TCONS_00031095	0.692278
3	TCONS_00031360	0.937136
3	TCONS_00031648	0.985735
3	TCONS_00031649	0.993577
3	TCONS_00031947	0.995107
3	TCONS_00032093	0.56888
3	TCONS_00032341	0.984329
3	TCONS_00032398	0.962947
3	TCONS_00032870	0.918997
3	TCONS_00032975	0.606129
3	TCONS_00034015	0.836953
3	TCONS_00034150	0.857637
3	TCONS_00034196	0.749761
3	TCONS_00034354	0.942999
3	TCONS_00035029	0.520116
3	TCONS_00035245	0.991963
3	TCONS_00035562	0.991187
3	TCONS_00035563	0.964974
3	TCONS_00036243	0.932705
3	TCONS_00036255	0.564409
3	TCONS_00036728	0.970684
3	TCONS_00036741	0.99213
3	TCONS_00036742	0.978298
3	TCONS_00036747	0.942256
3	TCONS_00036750	0.974124
3	TCONS_00036914	0.885544
3	TCONS_00037032	0.937885
3	TCONS_00037287	0.98821
3	TCONS_00037665	0.996827
3	TCONS_00037965	0.905147
3	TCONS_00037966	0.714457
3	TCONS_00038951	0.835341
3	TCONS_00039294	0.994153
3	TCONS_00039833	0.865737
3	TCONS_00039842	0.512005
3	TCONS_00040249	0.82277
3	TCONS_00040364	0.691626
3	TCONS_00041199	0.752793
3	TCONS_00041389	0.662924
3	TCONS_00042376	0.503058
3	TCONS_00043327	0.579899
3	TCONS_00043379	0.87706
3	TCONS_00043658	0.889259
3	TCONS_00043662	0.814297
3	TCONS_00043790	0.527398
3	TCONS_00043876	0.906904
3	TCONS_00043916	0.622985
3	TCONS_00044423	0.699199
3	TCONS_00044922	0.823907
3	TCONS_00044927	0.846966
3	TCONS_00045132	0.971837
3	TCONS_00045215	0.882081
3	TCONS_00045590	0.858283
3	TCONS_00045591	0.910209
3	TCONS_00045593	0.858945
3	TCONS_00045723	0.994926
3	TCONS_00046024	0.609363
3	TCONS_00046243	0.963495
3	TCONS_00046245	0.953385
3	TCONS_00047332	0.708099
3	TCONS_00047482	0.960783
3	TCONS_00047612	0.993066
3	TCONS_00048535	0.808548
3	TCONS_00048624	0.928512
3	TCONS_00048711	0.522183
3	TCONS_00048745	0.990607
3	TCONS_00048840	0.71522
3	TCONS_00048939	0.664605
3	TCONS_00049212	0.746933
3	TCONS_00049490	0.988465
3	TCONS_00049855	0.925076
3	TCONS_00049970	0.984589
3	TCONS_00049978	0.947305
3	TCONS_00050077	0.949164
3	TCONS_00050317	0.989348
3	TCONS_00050341	0.598057
3	TCONS_00050769	0.735642
3	TCONS_00050822	0.61322
3	TCONS_00050824	0.504527
3	TCONS_00051075	0.954201
3	TCONS_00051306	0.71372
3	TCONS_00052285	0.625996
3	TCONS_00052739	0.566716
3	TCONS_00052972	0.587103
3	TCONS_00053271	0.67235
3	TCONS_00053474	0.8323
3	TCONS_00053721	0.606503
3	TCONS_00053777	0.957783
3	TCONS_00053924	0.840711
3	TCONS_00053925	0.675699
3	TCONS_00054474	0.704773
3	TCONS_00054983	0.528484
3	TCONS_00055370	0.997217
3	TCONS_00055568	0.968586
3	TCONS_00055645	0.52111
3	TCONS_00055760	0.809419
3	TCONS_00055770	0.975065
3	TCONS_00056189	0.969782
3	TCONS_00056631	0.99543
3	TCONS_00056642	0.867769
3	TCONS_00056688	0.78503
3	TCONS_00056778	0.642567
3	TCONS_00056932	0.983314
4	TCONS_00000530	1
4	TCONS_00000536	1
4	TCONS_00000540	0.999915
4	TCONS_00001266	1
4	TCONS_00003838	1
4	TCONS_00003839	1
4	TCONS_00003929	1
4	TCONS_00003950	1
4	TCONS_00003952	1
4	TCONS_00004276	0.816192
4	TCONS_00004280	1
4	TCONS_00004281	1
4	TCONS_00004282	1
4	TCONS_00004366	0.999747
4	TCONS_00004367	0.999999
4	TCONS_00004411	1
4	TCONS_00004809	1
4	TCONS_00004869	0.953699
4	TCONS_00004899	1
4	TCONS_00004900	1
4	TCONS_00004907	1
4	TCONS_00005457	0.999788
4	TCONS_00006777	0.99996
4	TCONS_00007622	1
4	TCONS_00008383	1
4	TCONS_00008629	1
4	TCONS_00008977	0.863868
4	TCONS_00009201	1
4	TCONS_00009202	1
4	TCONS_00009233	1
4	TCONS_00009338	1
4	TCONS_00009616	0.981035
4	TCONS_00010537	1
4	TCONS_00010626	0.828218
4	TCONS_00011153	1
4	TCONS_00011441	0.979275
4	TCONS_00011841	1
4	TCONS_00012049	1
4	TCONS_00012420	0.999412
4	TCONS_00012563	1
4	TCONS_00012564	0.999999
4	TCONS_00012566	0.760471
4	TCONS_00012573	0.999901
4	TCONS_00012574	0.999987
4	TCONS_00013177	0.999994
4	TCONS_00013263	0.991903
4	TCONS_00013264	1
4	TCONS_00014154	0.998643
4	TCONS_00014641	1
4	TCONS_00015439	1
4	TCONS_00016044	1
4	TCONS_00016203	0.999982
4	TCONS_00016386	1
4	TCONS_00016394	0.999999
4	TCONS_00016396	1
4	TCONS_00017925	0.646555
4	TCONS_00017961	1
4	TCONS_00017978	1
4	TCONS_00018412	0.951988
4	TCONS_00019048	0.999985
4	TCONS_00021854	1
4	TCONS_00022087	1
4	TCONS_00022737	1
4	TCONS_00023371	1
4	TCONS_00023911	1
4	TCONS_00023936	1
4	TCONS_00024252	0.996665
4	TCONS_00025207	1
4	TCONS_00026095	1
4	TCONS_00026320	1
4	TCONS_00026349	0.999996
4	TCONS_00028617	1
4	TCONS_00028618	1
4	TCONS_00028702	1
4	TCONS_00028704	1
4	TCONS_00028783	1
4	TCONS_00029862	0.999164
4	TCONS_00030265	1
4	TCONS_00030276	1
4	TCONS_00030972	1
4	TCONS_00030974	1
4	TCONS_00031576	1
4	TCONS_00031577	1
4	TCONS_00031625	1
4	TCONS_00031628	1
4	TCONS_00031629	1
4	TCONS_00031632	1
4	TCONS_00031633	1
4	TCONS_00031752	1
4	TCONS_00031765	1
4	TCONS_00032098	0.999999
4	TCONS_00032099	0.702155
4	TCONS_00032127	1
4	TCONS_00032352	0.965581
4	TCONS_00032353	0.994062
4	TCONS_00032930	0.998708
4	TCONS_00033754	0.9928
4	TCONS_00034138	1
4	TCONS_00034478	1
4	TCONS_00034763	1
4	TCONS_00034764	1
4	TCONS_00035190	1
4	TCONS_00035840	0.894983
4	TCONS_00036718	0.999999
4	TCONS_00036930	0.844897
4	TCONS_00037033	0.632649
4	TCONS_00037321	1
4	TCONS_00037322	1
4	TCONS_00037323	1
4	TCONS_00037861	1
4	TCONS_00037949	1
4	TCONS_00037952	1
4	TCONS_00038060	0.636628
4	TCONS_00038942	1
4	TCONS_00039586	1
4	TCONS_00039659	0.949351
4	TCONS_00040324	1
4	TCONS_00040326	1
4	TCONS_00040327	1
4	TCONS_00040328	1
4	TCONS_00040571	1
4	TCONS_00041286	1
4	TCONS_00042945	0.999999
4	TCONS_00043384	0.697353
4	TCONS_00043565	1
4	TCONS_00043656	0.999996
4	TCONS_00043851	0.999998
4	TCONS_00043981	1
4	TCONS_00043982	1
4	TCONS_00044287	0.938517
4	TCONS_00044418	1
4	TCONS_00044876	1
4	TCONS_00045158	1
4	TCONS_00045211	1
4	TCONS_00045650	1
4	TCONS_00045880	0.62173
4	TCONS_00045881	0.892481
4	TCONS_00045882	0.87601
4	TCONS_00047286	1
4	TCONS_00047591	1
4	TCONS_00047592	1
4	TCONS_00047735	1
4	TCONS_00047739	1
4	TCONS_00047740	1
4	TCONS_00047768	1
4	TCONS_00047769	1
4	TCONS_00047771	0.997966
4	TCONS_00049242	0.900961
4	TCONS_00049315	1
4	TCONS_00049316	1
4	TCONS_00049461	1
4	TCONS_00049478	1
4	TCONS_00050390	1
4	TCONS_00050829	0.959348
4	TCONS_00050830	1
4	TCONS_00051330	0.690223
4	TCONS_00051379	0.99924
4	TCONS_00051380	1
4	TCONS_00051384	1
4	TCONS_00051881	1
4	TCONS_00052360	1
4	TCONS_00052362	1
4	TCONS_00053146	1
4	TCONS_00053602	1
4	TCONS_00053833	0.999422
4	TCONS_00054037	1
4	TCONS_00054369	1
4	TCONS_00054370	1
4	TCONS_00054759	0.949482
4	TCONS_00056272	1
4	TCONS_00056274	1
4	TCONS_00056275	1
4	TCONS_00057287	1
4	TCONS_00057288	1
5	TCONS_00000780	0.853352
5	TCONS_00001159	0.645719
5	TCONS_00001161	0.891781
5	TCONS_00001252	0.511007
5	TCONS_00001493	0.875418
5	TCONS_00001817	0.849426
5	TCONS_00001980	0.955208
5	TCONS_00002227	0.556066
5	TCONS_00002687	0.870958
5	TCONS_00002790	0.640271
5	TCONS_00003263	0.569926
5	TCONS_00003421	0.714939
5	TCONS_00004326	0.927678
5	TCONS_00004328	0.979573
5	TCONS_00004357	0.807879
5	TCONS_00005276	0.938104
5	TCONS_00005421	0.689411
5	TCONS_00005565	0.921649
5	TCONS_00005702	0.799731
5	TCONS_00005985	0.63715
5	TCONS_00006148	0.947069
5	TCONS_00006492	0.988195
5	TCONS_00006493	0.987877
5	TCONS_00006914	0.968946
5	TCONS_00007848	0.69146
5	TCONS_00007971	0.90802
5	TCONS_00007972	0.930022
5	TCONS_00008646	0.589032
5	TCONS_00009002	0.692039
5	TCONS_00009005	0.869157
5	TCONS_00009041	0.545671
5	TCONS_00009131	0.969497
5	TCONS_00009614	0.750136
5	TCONS_00009628	0.919546
5	TCONS_00009799	0.78239
5	TCONS_00010343	0.503645
5	TCONS_00010483	0.853917
5	TCONS_00010627	0.870744
5	TCONS_00010897	0.801363
5	TCONS_00011240	0.939559
5	TCONS_00011579	0.62162
5	TCONS_00011628	0.804314
5	TCONS_00011759	0.948156
5	TCONS_00012871	0.507248
5	TCONS_00012952	0.661892
5	TCONS_00013097	0.961106
5	TCONS_00013180	0.914058
5	TCONS_00013199	0.601194
5	TCONS_00013755	0.958432
5	TCONS_00014314	0.935285
5	TCONS_00014376	0.975909
5	TCONS_00014815	0.619455
5	TCONS_00014923	0.748076
5	TCONS_00014979	0.866335
5	TCONS_00015579	0.742811
5	TCONS_00015598	0.969437
5	TCONS_00015768	0.600282
5	TCONS_00015981	0.981089
5	TCONS_00016035	0.897969
5	TCONS_00016395	0.707565
5	TCONS_00016451	0.946303
5	TCONS_00017050	0.950014
5	TCONS_00017695	0.864595
5	TCONS_00017826	0.53444
5	TCONS_00018593	0.813728
5	TCONS_00018712	0.588915
5	TCONS_00019382	0.587906
5	TCONS_00019422	0.943459
5	TCONS_00019918	0.94481
5	TCONS_00020157	0.919725
5	TCONS_00020655	0.725977
5	TCONS_00020656	0.922925
5	TCONS_00021159	0.751201
5	TCONS_00021214	0.965853
5	TCONS_00021281	0.781192
5	TCONS_00021441	0.611655
5	TCONS_00022062	0.50284
5	TCONS_00022332	0.832014
5	TCONS_00022350	0.863946
5	TCONS_00022601	0.780414
5	TCONS_00022718	0.924536
5	TCONS_00023851	0.845946
5	TCONS_00024269	0.643148
5	TCONS_00024506	0.954826
5	TCONS_00025077	0.741778
5	TCONS_00025107	0.8975
5	TCONS_00025446	0.567552
5	TCONS_00026001	0.51588
5	TCONS_00026029	0.847377
5	TCONS_00026580	0.977612
5	TCONS_00026581	0.832537
5	TCONS_00026582	0.974279
5	TCONS_00026772	0.543775
5	TCONS_00026933	0.928138
5	TCONS_00028430	0.680589
5	TCONS_00028431	0.766662
5	TCONS_00028537	0.95218
5	TCONS_00028771	0.560787
5	TCONS_00028995	0.985124
5	TCONS_00029110	0.919728
5	TCONS_00029515	0.971423
5	TCONS_00030004	0.616965
5	TCONS_00030264	0.617329
5	TCONS_00030499	0.876724
5	TCONS_00030599	0.62036
5	TCONS_00030611	0.976617
5	TCONS_00030635	0.755978
5	TCONS_00030680	0.879127
5	TCONS_00030849	0.836579
5	TCONS_00031680	0.94549
5	TCONS_00031824	0.965156
5	TCONS_00031849	0.646574
5	TCONS_00031850	0.65848
5	TCONS_00032745	0.757111
5	TCONS_00032746	0.922464
5	TCONS_00033543	0.738221
5	TCONS_00033741	0.97296
5	TCONS_00033877	0.95769
5	TCONS_00034141	0.798052
5	TCONS_00036375	0.941492
5	TCONS_00036510	0.584544
5	TCONS_00036917	0.709045
5	TCONS_00037128	0.974921
5	TCONS_00037129	0.955839
5	TCONS_00037131	0.648154
5	TCONS_00037132	0.588028
5	TCONS_00037400	0.952495
5	TCONS_00037808	0.812368
5	TCONS_00037809	0.842324
5	TCONS_00037810	0.833083
5	TCONS_00038395	0.980461
5	TCONS_00039237	0.790647
5	TCONS_00039669	0.981278
5	TCONS_00040561	0.691999
5	TCONS_00040999	0.948484
5	TCONS_00041223	0.834413
5	TCONS_00041416	0.618542
5	TCONS_00041419	0.505852
5	TCONS_00041871	0.950332
5	TCONS_00042136	0.627444
5	TCONS_00042873	0.748347
5	TCONS_00042914	0.9403
5	TCONS_00042955	0.971871
5	TCONS_00043422	0.71094
5	TCONS_00043856	0.803706
5	TCONS_00043988	0.704997
5	TCONS_00044812	0.982849
5	TCONS_00045829	0.611802
5	TCONS_00046549	0.892577
5	TCONS_00047049	0.814314
5	TCONS_00047337	0.65117
5	TCONS_00047523	0.866992
5	TCONS_00047661	0.775317
5	TCONS_00047724	0.602808
5	TCONS_00048063	0.720826
5	TCONS_00048064	0.643828
5	TCONS_00049622	0.989839
5	TCONS_00049623	0.983585
5	TCONS_00049759	0.574206
5	TCONS_00051068	0.840494
5	TCONS_00051069	0.712689
5	TCONS_00051216	0.978811
5	TCONS_00052082	0.695957
5	TCONS_00052403	0.859181
5	TCONS_00052465	0.934834
5	TCONS_00052466	0.819964
5	TCONS_00052896	0.908507
5	TCONS_00053544	0.982659
5	TCONS_00054156	0.536438
5	TCONS_00054457	0.915585
5	TCONS_00055488	0.955984
5	TCONS_00055574	0.986786
5	TCONS_00055575	0.939529
5	TCONS_00055577	0.656586
5	TCONS_00055600	0.770894
5	TCONS_00055606	0.632358
5	TCONS_00055618	0.543513
5	TCONS_00056023	0.627403
5	TCONS_00056174	0.589326
5	TCONS_00056175	0.979132
5	TCONS_00056176	0.98522
5	TCONS_00056181	0.973469
5	TCONS_00056372	0.929049
5	TCONS_00056490	0.7268
5	TCONS_00057198	0.714503
6	TCONS_00000299	1
6	TCONS_00000302	0.999966
6	TCONS_00000313	1
6	TCONS_00000425	1
6	TCONS_00000426	1
6	TCONS_00000449	1
6	TCONS_00000463	1
6	TCONS_00000519	1
6	TCONS_00000568	1
6	TCONS_00000707	0.999982
6	TCONS_00000713	1
6	TCONS_00000716	1
6	TCONS_00000719	0.994369
6	TCONS_00000720	1
6	TCONS_00000742	1
6	TCONS_00001096	0.999989
6	TCONS_00001098	0.768346
6	TCONS_00001111	1
6	TCONS_00001112	1
6	TCONS_00001113	1
6	TCONS_00001114	1
6	TCONS_00001172	0.999997
6	TCONS_00001232	1
6	TCONS_00001253	1
6	TCONS_00001436	0.975063
6	TCONS_00001513	0.999989
6	TCONS_00001748	1
6	TCONS_00001819	0.999997
6	TCONS_00001918	1
6	TCONS_00001923	1
6	TCONS_00001929	0.999987
6	TCONS_00002108	0.640105
6	TCONS_00002109	1
6	TCONS_00002190	1
6	TCONS_00002193	1
6	TCONS_00002262	1
6	TCONS_00002289	1
6	TCONS_00002309	0.999998
6	TCONS_00002422	0.971698
6	TCONS_00002441	1
6	TCONS_00002542	0.998008
6	TCONS_00002544	0.980865
6	TCONS_00002685	1
6	TCONS_00002746	0.996609
6	TCONS_00002797	1
6	TCONS_00002894	0.99869
6	TCONS_00002933	0.999998
6	TCONS_00002950	1
6	TCONS_00003040	1
6	TCONS_00003046	0.999997
6	TCONS_00003120	0.999484
6	TCONS_00003280	0.994179
6	TCONS_00003589	1
6	TCONS_00003638	0.90579
6	TCONS_00003682	0.646048
6	TCONS_00003760	1
6	TCONS_00003793	0.999999
6	TCONS_00003818	1
6	TCONS_00003849	1
6	TCONS_00003850	1
6	TCONS_00003931	1
6	TCONS_00003941	0.999409
6	TCONS_00003942	1
6	TCONS_00003943	1
6	TCONS_00003944	0.999958
6	TCONS_00004170	1
6	TCONS_00004200	0.999901
6	TCONS_00004216	1
6	TCONS_00004234	0.992351
6	TCONS_00004241	1
6	TCONS_00004333	0.999873
6	TCONS_00004405	1
6	TCONS_00004491	1
6	TCONS_00004495	1
6	TCONS_00004612	0.833127
6	TCONS_00004745	0.998802
6	TCONS_00004755	1
6	TCONS_00004993	1
6	TCONS_00005048	1
6	TCONS_00005178	0.999596
6	TCONS_00005379	1
6	TCONS_00005412	1
6	TCONS_00005435	0.999999
6	TCONS_00005463	1
6	TCONS_00005489	0.999894
6	TCONS_00005558	1
6	TCONS_00005559	1
6	TCONS_00005563	1
6	TCONS_00005590	0.999943
6	TCONS_00005597	1
6	TCONS_00005677	1
6	TCONS_00005700	1
6	TCONS_00005764	1
6	TCONS_00005949	1
6	TCONS_00005993	0.999914
6	TCONS_00006017	0.999591
6	TCONS_00006019	0.943181
6	TCONS_00006024	1
6	TCONS_00006025	1
6	TCONS_00006129	0.999998
6	TCONS_00006252	0.999643
6	TCONS_00006283	0.999848
6	TCONS_00006449	1
6	TCONS_00006461	1
6	TCONS_00006462	0.999998
6	TCONS_00006463	1
6	TCONS_00006612	1
6	TCONS_00006617	1
6	TCONS_00006693	0.999918
6	TCONS_00006710	1
6	TCONS_00006778	1
6	TCONS_00006782	0.997176
6	TCONS_00006791	1
6	TCONS_00006800	1
6	TCONS_00006835	0.999979
6	TCONS_00006856	0.991064
6	TCONS_00006857	0.961647
6	TCONS_00006919	0.955351
6	TCONS_00007004	1
6	TCONS_00007006	0.999273
6	TCONS_00007204	0.685672
6	TCONS_00007355	0.988225
6	TCONS_00007356	1
6	TCONS_00007357	0.99992
6	TCONS_00007378	1
6	TCONS_00007416	1
6	TCONS_00007478	0.999991
6	TCONS_00007504	1
6	TCONS_00007505	1
6	TCONS_00007516	1
6	TCONS_00007520	1
6	TCONS_00007632	1
6	TCONS_00007696	1
6	TCONS_00007748	1
6	TCONS_00007901	1
6	TCONS_00007974	0.999992
6	TCONS_00008046	1
6	TCONS_00008049	1
6	TCONS_00008057	1
6	TCONS_00008103	0.527261
6	TCONS_00008208	1
6	TCONS_00008215	0.995171
6	TCONS_00008387	1
6	TCONS_00008388	1
6	TCONS_00008389	1
6	TCONS_00008518	0.999864
6	TCONS_00008521	0.643156
6	TCONS_00008550	1
6	TCONS_00008580	0.998993
6	TCONS_00008685	1
6	TCONS_00008754	1
6	TCONS_00008785	0.994311
6	TCONS_00008786	0.990829
6	TCONS_00008897	1
6	TCONS_00008898	1
6	TCONS_00008908	1
6	TCONS_00008909	0.999941
6	TCONS_00008942	0.999951
6	TCONS_00008947	1
6	TCONS_00008948	0.999999
6	TCONS_00008951	0.999364
6	TCONS_00009010	1
6	TCONS_00009179	1
6	TCONS_00009213	1
6	TCONS_00009341	0.999992
6	TCONS_00009391	0.999997
6	TCONS_00009445	0.999996
6	TCONS_00009606	1
6	TCONS_00009611	1
6	TCONS_00009613	0.999998
6	TCONS_00009652	1
6	TCONS_00009662	0.999999
6	TCONS_00009817	1
6	TCONS_00009820	1
6	TCONS_00009927	1
6	TCONS_00009928	1
6	TCONS_00009939	1
6	TCONS_00009941	1
6	TCONS_00010124	0.9981
6	TCONS_00010298	1
6	TCONS_00010339	0.999665
6	TCONS_00010340	1
6	TCONS_00010485	0.961533
6	TCONS_00010489	0.998366
6	TCONS_00010641	0.999999
6	TCONS_00010783	1
6	TCONS_00010790	0.982913
6	TCONS_00010838	1
6	TCONS_00010927	1
6	TCONS_00011156	1
6	TCONS_00011159	1
6	TCONS_00011160	0.983606
6	TCONS_00011163	1
6	TCONS_00011164	1
6	TCONS_00011234	0.999919
6	TCONS_00011244	1
6	TCONS_00011442	1
6	TCONS_00011453	0.996327
6	TCONS_00011616	0.999638
6	TCONS_00011625	0.999995
6	TCONS_00011688	0.995669
6	TCONS_00011699	0.804756
6	TCONS_00011701	0.999985
6	TCONS_00011721	1
6	TCONS_00011879	1
6	TCONS_00011947	1
6	TCONS_00012222	0.968853
6	TCONS_00012255	0.999976
6	TCONS_00012258	1
6	TCONS_00012281	0.963217
6	TCONS_00012325	1
6	TCONS_00012328	1
6	TCONS_00012421	1
6	TCONS_00012428	1
6	TCONS_00012641	0.999996
6	TCONS_00012756	1
6	TCONS_00012845	0.999895
6	TCONS_00012875	1
6	TCONS_00012879	0.998892
6	TCONS_00012880	0.99992
6	TCONS_00013183	0.975458
6	TCONS_00013184	1
6	TCONS_00013462	0.999754
6	TCONS_00013654	0.999993
6	TCONS_00013656	0.999998
6	TCONS_00013738	0.958451
6	TCONS_00013739	1
6	TCONS_00013877	1
6	TCONS_00013884	0.98845
6	TCONS_00013899	0.931854
6	TCONS_00013928	1
6	TCONS_00014013	1
6	TCONS_00014014	1
6	TCONS_00014026	0.999997
6	TCONS_00014077	1
6	TCONS_00014297	1
6	TCONS_00014305	1
6	TCONS_00014554	0.999999
6	TCONS_00014562	0.999998
6	TCONS_00014591	1
6	TCONS_00014759	1
6	TCONS_00014809	1
6	TCONS_00014969	0.987011
6	TCONS_00015164	1
6	TCONS_00015190	0.999993
6	TCONS_00015257	0.999954
6	TCONS_00015328	1
6	TCONS_00015432	1
6	TCONS_00015455	1
6	TCONS_00015490	0.999981
6	TCONS_00015567	0.999999
6	TCONS_00015570	1
6	TCONS_00015576	1
6	TCONS_00015577	0.999909
6	TCONS_00015578	0.999997
6	TCONS_00015595	1
6	TCONS_00015597	1
6	TCONS_00015599	0.999999
6	TCONS_00015601	0.999994
6	TCONS_00015611	0.999606
6	TCONS_00015684	1
6	TCONS_00015747	0.871254
6	TCONS_00015750	1
6	TCONS_00015850	1
6	TCONS_00016031	1
6	TCONS_00016032	0.999978
6	TCONS_00016033	0.994521
6	TCONS_00016037	1
6	TCONS_00016056	1
6	TCONS_00016101	1
6	TCONS_00016109	0.999998
6	TCONS_00016196	1
6	TCONS_00016260	1
6	TCONS_00016384	1
6	TCONS_00016495	0.991668
6	TCONS_00016912	0.994596
6	TCONS_00016932	1
6	TCONS_00017025	0.99998
6	TCONS_00017026	1
6	TCONS_00017089	1
6	TCONS_00017153	0.973181
6	TCONS_00017172	1
6	TCONS_00017266	1
6	TCONS_00017327	1
6	TCONS_00017357	1
6	TCONS_00017522	0.999991
6	TCONS_00017563	0.999972
6	TCONS_00017702	0.981263
6	TCONS_00017703	1
6	TCONS_00017708	0.999656
6	TCONS_00017711	0.999996
6	TCONS_00017971	1
6	TCONS_00017972	0.999963
6	TCONS_00018029	1
6	TCONS_00018032	1
6	TCONS_00018038	1
6	TCONS_00018075	1
6	TCONS_00018152	0.99962
6	TCONS_00018226	1
6	TCONS_00018230	1
6	TCONS_00018351	0.999997
6	TCONS_00018399	0.999255
6	TCONS_00018513	1
6	TCONS_00018518	1
6	TCONS_00018727	1
6	TCONS_00018824	0.999998
6	TCONS_00018952	0.999971
6	TCONS_00018984	0.999995
6	TCONS_00018985	0.999809
6	TCONS_00019015	1
6	TCONS_00019064	1
6	TCONS_00019154	1
6	TCONS_00019193	1
6	TCONS_00019198	1
6	TCONS_00019226	0.999996
6	TCONS_00019295	1
6	TCONS_00019421	1
6	TCONS_00019454	0.999999
6	TCONS_00019589	0.999765
6	TCONS_00019640	1
6	TCONS_00019689	0.929261
6	TCONS_00019817	1
6	TCONS_00019847	1
6	TCONS_00019886	1
6	TCONS_00019923	0.999998
6	TCONS_00020088	0.559006
6	TCONS_00020094	0.999999
6	TCONS_00020098	1
6	TCONS_00020268	0.99926
6	TCONS_00020312	1
6	TCONS_00020317	1
6	TCONS_00020351	1
6	TCONS_00020359	0.50956
6	TCONS_00020395	0.996178
6	TCONS_00020414	0.998809
6	TCONS_00020624	1
6	TCONS_00020627	1
6	TCONS_00020678	1
6	TCONS_00020801	0.999986
6	TCONS_00021025	0.999983
6	TCONS_00021144	0.999958
6	TCONS_00021146	1
6	TCONS_00021176	1
6	TCONS_00021219	1
6	TCONS_00021228	0.968476
6	TCONS_00021229	0.999996
6	TCONS_00021291	0.97978
6	TCONS_00021548	1
6	TCONS_00021554	0.999903
6	TCONS_00021599	0.950684
6	TCONS_00021603	0.930901
6	TCONS_00021604	1
6	TCONS_00021606	1
6	TCONS_00021666	0.999999
6	TCONS_00021730	0.999892
6	TCONS_00021789	1
6	TCONS_00021861	0.999995
6	TCONS_00021862	1
6	TCONS_00021869	0.997777
6	TCONS_00022004	0.619704
6	TCONS_00022015	1
6	TCONS_00022043	1
6	TCONS_00022044	0.999028
6	TCONS_00022082	0.833713
6	TCONS_00022085	0.977984
6	TCONS_00022089	1
6	TCONS_00022094	1
6	TCONS_00022160	1
6	TCONS_00022340	1
6	TCONS_00022408	1
6	TCONS_00022457	0.999933
6	TCONS_00022471	1
6	TCONS_00022473	1
6	TCONS_00022553	1
6	TCONS_00022644	1
6	TCONS_00022684	0.999997
6	TCONS_00022716	1
6	TCONS_00022733	0.992678
6	TCONS_00022739	1
6	TCONS_00022889	1
6	TCONS_00022941	1
6	TCONS_00022969	0.999998
6	TCONS_00023121	0.999332
6	TCONS_00023125	0.974785
6	TCONS_00023242	1
6	TCONS_00023382	1
6	TCONS_00023404	1
6	TCONS_00023408	1
6	TCONS_00023422	1
6	TCONS_00023646	0.999994
6	TCONS_00023663	1
6	TCONS_00023751	1
6	TCONS_00023784	1
6	TCONS_00023849	1
6	TCONS_00023873	1
6	TCONS_00024112	1
6	TCONS_00024253	1
6	TCONS_00024255	0.999991
6	TCONS_00024270	1
6	TCONS_00024363	1
6	TCONS_00024375	1
6	TCONS_00024394	1
6	TCONS_00024427	0.999687
6	TCONS_00024562	0.984449
6	TCONS_00024568	0.999998
6	TCONS_00024591	1
6	TCONS_00024621	1
6	TCONS_00024696	1
6	TCONS_00024697	0.999999
6	TCONS_00024991	0.999998
6	TCONS_00024995	1
6	TCONS_00025006	0.999978
6	TCONS_00025007	1
6	TCONS_00025013	0.996397
6	TCONS_00025018	1
6	TCONS_00025057	0.999508
6	TCONS_00025210	0.995631
6	TCONS_00025288	0.999999
6	TCONS_00025296	0.999999
6	TCONS_00025297	0.999994
6	TCONS_00025319	0.999989
6	TCONS_00025442	1
6	TCONS_00025443	1
6	TCONS_00025494	1
6	TCONS_00025496	1
6	TCONS_00025505	1
6	TCONS_00025510	0.999999
6	TCONS_00025515	0.996511
6	TCONS_00025553	0.941939
6	TCONS_00025971	1
6	TCONS_00026022	0.981824
6	TCONS_00026057	1
6	TCONS_00026112	1
6	TCONS_00026174	1
6	TCONS_00026239	0.999963
6	TCONS_00026272	0.999916
6	TCONS_00026274	0.999984
6	TCONS_00026275	1
6	TCONS_00026400	1
6	TCONS_00026463	0.999941
6	TCONS_00026473	0.99998
6	TCONS_00026542	1
6	TCONS_00026630	0.778736
6	TCONS_00026638	0.999998
6	TCONS_00026711	1
6	TCONS_00026712	0.999995
6	TCONS_00026768	1
6	TCONS_00026967	1
6	TCONS_00026969	1
6	TCONS_00027162	0.999994
6	TCONS_00027185	1
6	TCONS_00027188	0.999999
6	TCONS_00027251	1
6	TCONS_00027346	0.999985
6	TCONS_00027351	1
6	TCONS_00027357	1
6	TCONS_00027358	1
6	TCONS_00027359	1
6	TCONS_00027360	1
6	TCONS_00027405	1
6	TCONS_00027406	1
6	TCONS_00027495	1
6	TCONS_00027651	1
6	TCONS_00027659	0.999534
6	TCONS_00027687	0.890611
6	TCONS_00027723	0.772304
6	TCONS_00027765	1
6	TCONS_00027974	0.994824
6	TCONS_00028032	1
6	TCONS_00028048	0.999998
6	TCONS_00028052	1
6	TCONS_00028070	0.999989
6	TCONS_00028101	0.999834
6	TCONS_00028105	1
6	TCONS_00028211	1
6	TCONS_00028233	1
6	TCONS_00028350	1
6	TCONS_00028351	1
6	TCONS_00028395	1
6	TCONS_00028411	1
6	TCONS_00028420	0.994066
6	TCONS_00028468	1
6	TCONS_00028545	0.999877
6	TCONS_00028552	1
6	TCONS_00028568	0.997921
6	TCONS_00028667	0.942211
6	TCONS_00028811	0.997898
6	TCONS_00028818	0.999999
6	TCONS_00028922	1
6	TCONS_00029043	0.999998
6	TCONS_00029083	1
6	TCONS_00029132	0.999998
6	TCONS_00029137	1
6	TCONS_00029138	0.960928
6	TCONS_00029166	1
6	TCONS_00029215	0.997853
6	TCONS_00029339	0.999979
6	TCONS_00029349	0.999998
6	TCONS_00029486	1
6	TCONS_00029487	1
6	TCONS_00029682	0.999993
6	TCONS_00029691	0.999999
6	TCONS_00029737	0.605554
6	TCONS_00029744	0.99996
6	TCONS_00030035	0.999996
6	TCONS_00030040	1
6	TCONS_00030041	0.895231
6	TCONS_00030042	1
6	TCONS_00030112	0.987406
6	TCONS_00030267	0.999901
6	TCONS_00030336	0.999999
6	TCONS_00030352	0.805728
6	TCONS_00030353	0.997028
6	TCONS_00030402	0.999994
6	TCONS_00030445	0.987467
6	TCONS_00030491	0.999987
6	TCONS_00030509	0.861112
6	TCONS_00030578	1
6	TCONS_00030596	0.999514
6	TCONS_00030687	0.582714
6	TCONS_00030723	1
6	TCONS_00030780	0.999869
6	TCONS_00031070	0.906861
6	TCONS_00031071	0.836473
6	TCONS_00031076	1
6	TCONS_00031128	1
6	TCONS_00031293	1
6	TCONS_00031477	1
6	TCONS_00031511	1
6	TCONS_00031514	0.999758
6	TCONS_00031517	0.999516
6	TCONS_00031520	0.584733
6	TCONS_00031621	1
6	TCONS_00031640	0.999983
6	TCONS_00031683	0.99986
6	TCONS_00031987	0.999637
6	TCONS_00031996	0.999999
6	TCONS_00031997	0.999999
6	TCONS_00032050	0.999841
6	TCONS_00032053	1
6	TCONS_00032054	0.999999
6	TCONS_00032055	0.999993
6	TCONS_00032126	0.999999
6	TCONS_00032215	0.996451
6	TCONS_00032346	0.942818
6	TCONS_00032402	0.553314
6	TCONS_00032552	1
6	TCONS_00032684	1
6	TCONS_00032687	1
6	TCONS_00032784	1
6	TCONS_00032826	1
6	TCONS_00032828	1
6	TCONS_00032829	1
6	TCONS_00032830	0.927476
6	TCONS_00032872	0.999708
6	TCONS_00032873	1
6	TCONS_00032905	0.980753
6	TCONS_00033007	1
6	TCONS_00033287	1
6	TCONS_00033288	0.999999
6	TCONS_00033355	1
6	TCONS_00033377	1
6	TCONS_00033561	0.999997
6	TCONS_00033666	1
6	TCONS_00033739	1
6	TCONS_00033753	1
6	TCONS_00033885	1
6	TCONS_00033959	1
6	TCONS_00033990	1
6	TCONS_00033991	1
6	TCONS_00033992	1
6	TCONS_00034043	1
6	TCONS_00034044	1
6	TCONS_00034059	1
6	TCONS_00034180	1
6	TCONS_00034221	0.974781
6	TCONS_00034356	0.637515
6	TCONS_00034415	1
6	TCONS_00034550	0.999953
6	TCONS_00034605	0.999997
6	TCONS_00034606	1
6	TCONS_00034644	1
6	TCONS_00034826	0.999951
6	TCONS_00035085	0.999057
6	TCONS_00035140	1
6	TCONS_00035143	0.961116
6	TCONS_00035146	1
6	TCONS_00035148	1
6	TCONS_00035149	1
6	TCONS_00035373	1
6	TCONS_00035389	1
6	TCONS_00035821	0.999977
6	TCONS_00035822	1
6	TCONS_00035825	1
6	TCONS_00035827	1
6	TCONS_00035922	0.998411
6	TCONS_00035923	1
6	TCONS_00035924	1
6	TCONS_00036045	1
6	TCONS_00036229	1
6	TCONS_00036305	1
6	TCONS_00036612	1
6	TCONS_00036672	0.99294
6	TCONS_00036782	1
6	TCONS_00036783	1
6	TCONS_00036784	1
6	TCONS_00036860	1
6	TCONS_00036889	1
6	TCONS_00037179	0.999985
6	TCONS_00037183	1
6	TCONS_00037198	0.99995
6	TCONS_00037465	0.915282
6	TCONS_00037641	1
6	TCONS_00037773	1
6	TCONS_00037775	1
6	TCONS_00037777	1
6	TCONS_00037821	1
6	TCONS_00037826	1
6	TCONS_00037896	1
6	TCONS_00037999	0.999949
6	TCONS_00038209	1
6	TCONS_00038211	1
6	TCONS_00038252	1
6	TCONS_00038503	0.999961
6	TCONS_00038504	0.999997
6	TCONS_00038506	0.999886
6	TCONS_00038756	1
6	TCONS_00038885	0.999988
6	TCONS_00038895	1
6	TCONS_00038949	1
6	TCONS_00039062	0.999976
6	TCONS_00039098	0.999718
6	TCONS_00039100	1
6	TCONS_00039186	0.984972
6	TCONS_00039199	0.999997
6	TCONS_00039319	1
6	TCONS_00039354	0.99999
6	TCONS_00039355	0.999999
6	TCONS_00039360	0.976884
6	TCONS_00039461	0.956605
6	TCONS_00039464	1
6	TCONS_00039465	1
6	TCONS_00039468	1
6	TCONS_00039472	0.999754
6	TCONS_00039473	0.999997
6	TCONS_00039588	1
6	TCONS_00039589	1
6	TCONS_00039968	1
6	TCONS_00040017	1
6	TCONS_00040253	0.999862
6	TCONS_00040254	0.999998
6	TCONS_00040302	0.752156
6	TCONS_00040306	1
6	TCONS_00040308	0.999977
6	TCONS_00040309	1
6	TCONS_00040320	1
6	TCONS_00040333	1
6	TCONS_00040337	1
6	TCONS_00040418	1
6	TCONS_00040447	0.999721
6	TCONS_00040502	0.989371
6	TCONS_00040524	1
6	TCONS_00040602	0.999998
6	TCONS_00040620	0.999987
6	TCONS_00040634	0.845122
6	TCONS_00040666	0.873933
6	TCONS_00040701	1
6	TCONS_00040758	0.999998
6	TCONS_00040765	1
6	TCONS_00040767	1
6	TCONS_00040769	1
6	TCONS_00040770	1
6	TCONS_00040885	1
6	TCONS_00040949	1
6	TCONS_00040996	1
6	TCONS_00041109	0.999999
6	TCONS_00041116	0.999938
6	TCONS_00041134	0.999863
6	TCONS_00041196	1
6	TCONS_00041276	0.968415
6	TCONS_00041277	0.921551
6	TCONS_00041407	1
6	TCONS_00041408	1
6	TCONS_00041409	0.954036
6	TCONS_00041463	1
6	TCONS_00041507	0.999999
6	TCONS_00041625	1
6	TCONS_00041635	1
6	TCONS_00041654	1
6	TCONS_00041717	1
6	TCONS_00041756	0.999618
6	TCONS_00041777	0.953983
6	TCONS_00041851	1
6	TCONS_00041858	1
6	TCONS_00041915	1
6	TCONS_00041977	1
6	TCONS_00041978	1
6	TCONS_00042122	1
6	TCONS_00042133	1
6	TCONS_00042192	1
6	TCONS_00042471	1
6	TCONS_00042621	1
6	TCONS_00042641	1
6	TCONS_00042835	0.999991
6	TCONS_00042953	0.996981
6	TCONS_00042988	1
6	TCONS_00042989	1
6	TCONS_00043121	0.991895
6	TCONS_00043122	0.999998
6	TCONS_00043123	0.999989
6	TCONS_00043163	1
6	TCONS_00043165	0.999974
6	TCONS_00043244	0.895257
6	TCONS_00043245	0.601274
6	TCONS_00043268	1
6	TCONS_00043481	0.999996
6	TCONS_00043621	0.99999
6	TCONS_00043623	1
6	TCONS_00043661	0.999997
6	TCONS_00043843	1
6	TCONS_00043872	1
6	TCONS_00043879	1
6	TCONS_00043911	1
6	TCONS_00043915	0.999999
6	TCONS_00044059	1
6	TCONS_00044187	0.959104
6	TCONS_00044230	0.999995
6	TCONS_00044421	1
6	TCONS_00044428	1
6	TCONS_00044501	1
6	TCONS_00044608	0.781604
6	TCONS_00044628	1
6	TCONS_00044630	0.999941
6	TCONS_00044794	1
6	TCONS_00044899	0.961423
6	TCONS_00044926	0.999944
6	TCONS_00044954	1
6	TCONS_00045228	1
6	TCONS_00045229	1
6	TCONS_00045271	0.97866
6	TCONS_00045272	0.999993
6	TCONS_00045287	0.999989
6	TCONS_00045329	0.999943
6	TCONS_00045397	0.842659
6	TCONS_00045453	0.999868
6	TCONS_00045474	0.999997
6	TCONS_00045487	0.999994
6	TCONS_00045524	0.999997
6	TCONS_00045584	1
6	TCONS_00045586	1
6	TCONS_00045731	1
6	TCONS_00045738	1
6	TCONS_00045742	1
6	TCONS_00045865	1
6	TCONS_00045895	1
6	TCONS_00045896	0.977583
6	TCONS_00045897	0.999977
6	TCONS_00045899	0.999823
6	TCONS_00045937	1
6	TCONS_00046045	0.918599
6	TCONS_00046236	1
6	TCONS_00046349	1
6	TCONS_00046439	1
6	TCONS_00046506	1
6	TCONS_00046510	0.999978
6	TCONS_00046535	1
6	TCONS_00046581	1
6	TCONS_00046582	1
6	TCONS_00046583	1
6	TCONS_00046669	1
6	TCONS_00046670	1
6	TCONS_00046701	0.999999
6	TCONS_00046705	1
6	TCONS_00046799	0.761986
6	TCONS_00046896	1
6	TCONS_00046929	1
6	TCONS_00046938	1
6	TCONS_00046939	1
6	TCONS_00047098	0.999974
6	TCONS_00047310	1
6	TCONS_00047328	0.992571
6	TCONS_00047330	0.999726
6	TCONS_00047345	1
6	TCONS_00047350	1
6	TCONS_00047416	0.999287
6	TCONS_00047451	1
6	TCONS_00047713	1
6	TCONS_00047736	0.999662
6	TCONS_00047772	1
6	TCONS_00047814	0.992718
6	TCONS_00047898	1
6	TCONS_00047934	0.999652
6	TCONS_00047935	0.96812
6	TCONS_00047936	1
6	TCONS_00048022	0.99997
6	TCONS_00048243	0.998668
6	TCONS_00048248	0.989835
6	TCONS_00048249	1
6	TCONS_00048329	1
6	TCONS_00048336	1
6	TCONS_00048339	1
6	TCONS_00048569	1
6	TCONS_00048650	1
6	TCONS_00048715	1
6	TCONS_00048731	1
6	TCONS_00048760	1
6	TCONS_00048761	1
6	TCONS_00048843	0.999626
6	TCONS_00048890	0.999983
6	TCONS_00048911	0.999994
6	TCONS_00048912	1
6	TCONS_00048947	1
6	TCONS_00048977	1
6	TCONS_00049111	0.999988
6	TCONS_00049147	1
6	TCONS_00049240	1
6	TCONS_00049241	1
6	TCONS_00049245	1
6	TCONS_00049248	1
6	TCONS_00049265	0.999991
6	TCONS_00049362	0.928103
6	TCONS_00049437	0.975304
6	TCONS_00049446	1
6	TCONS_00049450	1
6	TCONS_00049472	1
6	TCONS_00049482	0.999999
6	TCONS_00049689	0.968016
6	TCONS_00049693	0.984175
6	TCONS_00049832	1
6	TCONS_00049867	1
6	TCONS_00049955	0.999999
6	TCONS_00049962	0.987662
6	TCONS_00050000	0.957066
6	TCONS_00050099	1
6	TCONS_00050103	1
6	TCONS_00050252	1
6	TCONS_00050295	0.999977
6	TCONS_00050388	1
6	TCONS_00050594	0.999899
6	TCONS_00050601	1
6	TCONS_00050754	0.999998
6	TCONS_00050904	1
6	TCONS_00050987	0.99561
6	TCONS_00051163	0.999999
6	TCONS_00051207	0.999712
6	TCONS_00051308	1
6	TCONS_00051311	1
6	TCONS_00051406	0.994678
6	TCONS_00051535	0.999981
6	TCONS_00051536	0.539436
6	TCONS_00051537	0.891834
6	TCONS_00051619	1
6	TCONS_00051623	1
6	TCONS_00051624	1
6	TCONS_00051724	0.999065
6	TCONS_00051802	1
6	TCONS_00051876	0.99993
6	TCONS_00052154	1
6	TCONS_00052191	0.993585
6	TCONS_00052268	1
6	TCONS_00052454	0.776808
6	TCONS_00052464	0.999999
6	TCONS_00052477	1
6	TCONS_00052491	1
6	TCONS_00052501	1
6	TCONS_00052680	0.932036
[truncated: 672 more rows]
