# Supplementary material for: The Developmental Transcriptome of the Mosquito Aedes aegypti, an Invasive Species and Major Arbovirus Vector
Source: G3 (Bethesda). 2013 Sep 1;3(9):1493–509. doi: 10.1534/g3.113.006742 (PMC3755910; doi:10.1534/g3.113.006742)
Supplement: Supporting Information [file supp_g3.113.006742_TableS8.xlsx]

## Sheet: Sheet1
tracking_id	nearest_ref_id	gene_id	gene_short_name	tss_id	locus	length	11357_MaleTestes	11356_MaleCarcass	11358_NBF_Fcarcass	11780_12hr_BF_Fcarcass	11781_24hr_BF_carcass	12072_36hr_BF_Fcarcass	12073_48hr_BF_Fcarcass	12074_60hr_BF_Fcarcass	11361_72hr_BF_Fcarcass	11359_NBF_Ovaries	12hr BF ovaries_11511_FPKM	11512_24hr_BF_Ovaries	11513_36hr_BF_Ovaries	11514_48hr_BF_ovaries	11515_60hr_BF_ovaries	11360_72hr_BF_Ovaries	11362_0-2Hr_Embryos	11507_2-4hr_Embryos	11508_4-8hr_Embryos	11509_8-12hr_Embryos	11724_12-16hr_embryos	11772_16-20hr_Embryos	11773_20-24hr_embryos	12105_24-28hr_Embryos	12170_28-32hr_embryos	12171_32-36hr_embryos	11774_36-40hr_embryos	11775_40-44hr_embryos	11776_44-48hr_embryos	12172_48-52hr_embryos	12173_52-56hr_embryos	12106_56-60hr_Embryos	11777_60-64hr_embryos	12174_64-68hr_embryos	12175_68-72hr_embryos	12107_72-76hr_embryos	11782_1st_Instar_larvae	11783_2nd_Instar_larvae	11784_3rd_Instar_Larvae	11363_4th_instar_larvae	11725_MalePupae	11666_FemalePupae
TCONS_00000001	AAEL000064-RA	XLOC_000001	AAEL000064	TSS1	supercont1.1:34992-54043	2691	0.262449	3.36499	2.4962	3.09489	0.646596	0.592479	2.64853	3.69561	1.24668	0.968001	0.853298	0.616347	0.17813	0.373267	0.379395	1.03094	1.08689	0.888683	1.62704	0.997247	1.41306	0.880147	0.522889	0.660198	1.29725	3.97515	17.283	12.7192	16.8825	11.5342	4.12318	3.42209	9.42841	4.38348	10.3042	0.511931	1.61136	6.76847	4.10349	7.09971	10.3042	1.57446
TCONS_00000002	AAEL000064-RA	XLOC_000001	AAEL000064	TSS2	supercont1.1:35413-53420	1647	6.45391	45.9748	39.5371	66.1586	40.7503	24.0071	57.7796	50.5986	55.1521	3.51445	72.9698	78.5321	110.256	138.451	157.193	155.311	149.416	212.783	168.974	120.547	60.5076	31.6172	14.0836	22.3137	27.7224	74.1152	138.61	224.996	163.202	116.347	84.1625	103.106	142.001	229.572	202.712	6.54004	26.4565	260.349	228.368	146.559	202.712	13.2246
TCONS_00000003	AAEL000024-RA	XLOC_000002	AAEL000024	TSS3	supercont1.1:67595-79580	1427	2.94367	35.5131	38.7228	77.1525	63.2461	47.6004	53.9979	62.0449	51.0064	0.89903	1.98441	0.818694	0.509705	0.644342	0.653988	1.1658	0.482276	0.77035	0.316977	0.394405	0.237611	0.184784	0.0317331	0	0	0.0380097	0.134459	0.179205	0.0364939	0.0350649	0.142344	0.301652	0.363176	0.485834	0.870809	0.154567	0.217634	1.68064	37.9099	33.3567	0.870809	1.62762
TCONS_00000004	AAEL000024-RA	XLOC_000002	AAEL000024	TSS3	supercont1.1:67595-79596	1440	1.26973e-05	4.06505e-05	5.90863e-05	16.2672	6.68809	8.56312e-05	3.5554e-05	2.61321e-05	6.96069	1.9783e-05	0.000199256	5.21444e-05	0.000112162	0.000232907	0.000271053	0.000142534	7.35368e-05	5.96977e-05	0.000467812	6.36712e-05	0.000702675	2.12917e-05	0.000286539	0	0	0.000343215	0.00059329	0.000296614	0.000196433	0.000316625	0.000157453	0.000331508	3.52689e-05	1.06704e-05	4.43231e-05	8.68246e-06	1.49731e-05	4.46428e-05	2.45835e-05	4.07492e-05	4.43231e-05	2.05562e-05
TCONS_00000005	AAEL000029-RA	XLOC_000003	AAEL000029	TSS4	supercont1.1:86237-96487	1331	0	0.0699958	0.347985	0.119383	0.0479176	0.0942176	0.137324	0.166677	0.0666463	0	0.123577	0	0.169588	0	0.0442635	0.180752	0.218311	0.104113	0	0	0.172987	0	0	0.14574	0.111552	0	0.331485	0.806679	0.838501	1.31404	2.16238	5.8866	10.6695	27.3659	29.4248	4.10627	7.8335	27.3452	83.2551	20.2578	29.4248	0.512702
TCONS_00000006	AAEL000016-RA	XLOC_000004	AAEL000016	TSS5	supercont1.1:228725-230295	981	14.3551	30.5032	59.0488	33.162	21.1514	19.7667	20.823	28.8186	41.9601	830.037	83.4962	55.7	71.5425	57.272	65.9524	77.3535	131.083	93.9467	65.5346	66.0213	72.6376	54.5019	39.4884	76.3001	40.3494	45.7283	33.7233	29.6456	28.5679	21.3691	17.3701	37.0418	23.1193	36.7742	48.6784	96.664	100.835	90.7272	33.0627	20.7901	48.6784	11.1088
TCONS_00000007	AAEL000079-RA	XLOC_000005	AAEL000079	TSS6	supercont1.1:281440-391818	8912	1.46691e-23	7.3853e-47	0.0448873	0.0374217	0.0280575	0.047188	8.88183e-36	4.79633e-05	2.43735e-32	0.552557	0.835528	1.16935	0.215739	0.732159	0.425324	5.11693	0.396331	1.88608	3.71123	0.670965	7.27653e-26	0.00144883	0.339541	0.321393	0.082262	0.0508789	3.35324e-28	4.57582e-27	2.24064e-32	1.32e-17	7.58752e-18	0.302447	1.26254e-17	0.0263643	0.134098	0.0260493	0.0384872	1.39185e-06	8.00809e-08	1.86776e-06	0.134098	2.21126e-50
TCONS_00000008	AAEL000079-RA	XLOC_000005	AAEL000079	TSS6	supercont1.1:281440-391818	8909	0.266794	1.8644	0.21973	0.0535346	0.14314	0.264196	0.489409	0.440901	1.03052	0.000766242	2.67551	7.241	7.84185	12.5543	9.04358	1.66304	13.4297	9.88284	0.0015122	7.01242	0.0011443	1.48971	0.0292138	0.198945	1.6002e-07	0.284858	0.0011917	0.00144033	0.0102719	0.000367447	0.00109765	0.000378203	0.00069503	0.140369	0.00135845	0.145843	0.0406814	1.58918e-06	0.0697551	2.15619e-06	0.00135845	1.09783
TCONS_00000009	AAEL000079-RA	XLOC_000005	AAEL000079	TSS6	supercont1.1:281440-391818	8912	0.141478	0.333031	0.0448873	0.0374217	0.0280575	0.047188	0.0874138	0.0787498	0.184062	0.552557	8.09864	4.84343	1.31437	2.90683	7.11045	17.6369	2.88378	7.29014	17.5701	2.55458	4.77117	0.00144883	2.37669	1.92804	0.580487	0.0508789	1.55736	2.74025	1.77558	1.08547	1.18943	0.302447	1.09783	0.0263643	1.20687	0.0260493	0.0384872	1.39185e-06	0.0661293	1.86776e-06	1.20687	0.196084
TCONS_00000010	AAEL000079-RA	XLOC_000005	AAEL000079	TSS6	supercont1.1:281440-391818	8909	2.76625e-23	4.13449e-46	0.21973	0.0535346	0.14314	0.264196	4.97272e-35	0.000268534	1.36461e-31	0.000766242	0.274829	1.74758	1.28769	3.16625	0.540639	0.480189	1.84822	2.55604	0.000318036	1.84256	1.45552e-29	1.48971	0.00416002	0.0331057	2.25278e-08	0.284858	2.19319e-31	2.08532e-30	1.17063e-34	3.79e-21	6.29969e-21	0.000378203	7.02356e-21	0.140369	0.000149883	0.145843	0.0406814	1.58918e-06	8.44716e-08	2.15619e-06	0.000149883	1.23803e-49
TCONS_00000011	AAEL000079-RA	XLOC_000005	AAEL000079	TSS7	supercont1.1:322041-391518	8247	0.218782	0.910364	1.42518	8.27919e-34	0.412776	0.446774	1.06626	0.620905	1.26364	2.29229	19.2986	18.6794	33.2546	36.3107	25.6214	35.071	32.6681	34.3783	32.7584	15.1198	5.55506	4.19674	1.35401	4.06611	2.24921	2.70826	2.51087	1.66104	2.22077	1.40409	0.838847	2.69509	2.43092	0.65169	0.946135	0.15768	0.245747	0.203399	3.98021e-09	0.947632	0.946135	0.960446
TCONS_00000012	AAEL017328-RA	XLOC_000006	AAEL017328	TSS8	supercont1.1:413341-414591	1250	2.29246	10.885	6.61185	6.46802	2.55162	9.5087	12.4916	14.4341	4.77606	1.04366	0.794723	0.955075	0.364194	0.609466	1.33247	0.194221	0	0	1.64929	5.92872	4.76698	5.83286	8.42255	12.6539	5.27836	5.87366	11.0121	6.6885	6.60542	9.09969	3.62311	8.72606	9.05557	2.86331	5.97546	1.18534	3.29158	2.81148	1.83257	2.91784	5.97546	7.42456
TCONS_00000013	AAEL000096-RA	XLOC_000007	AAEL000096	TSS9	supercont1.1:453024-453507	405	0.455942	1.58446	3.00575	2.18605	3.77381	2.86826	1.71422	2.39779	1.13499	14.9452	5.82725	0.875785	0.470632	0.544831	1.00484	0.753248	0	0.144885	0.133259	3.80182	17.6074	13.4054	15.8735	17.9677	24.1653	29.6662	26.1249	19.7353	16.635	19.6546	10.1185	9.18546	6.24601	5.60859	4.83463	0.0747202	0.123292	6.46107	6.67387	6.17251	4.83463	4.61264
TCONS_00000014	AAEL000061-RA	XLOC_000008	AAEL000061	TSS10	supercont1.1:454155-459075	746	0	0.144666	0	0.0814753	0	0	0.0710109	0.137352	0	0.309452	0	0.0800098	0	0	0.0917165	0	0	0	0.0993328	0.326467	0	0.0780666	0	0.0752642	0.154095	0.518438	0.532487	1.66911	1.57065	1.27514	0.963055	0.0744142	0.537006	0.16721	0.473976	0.222858	0.0919314	0.0860009	0.24079	0.127807	0.473976	0.114474
TCONS_00000015	AAEL000072-RA	XLOC_000009	AAEL000072	TSS11	supercont1.1:529204-531069	453	7.57494e-271	0.157294	0.157611	2.50969e-251	0	5.21851e-109	2.06184e-180	0.0644252	0	6.38986	0.29268	0.0600499	0.56908	0	0.172535	0	0	0	0.185658	0.344322	0.13936	0.0587051	0.109986	0	0	0.157408	0.14592	0.0923172	0.0978158	5.77932e-313	0.0958145	0	0.0892957	1.3677e-286	3.24189e-293	0	0	0.0652134	0	1.75466e-213	3.24189e-293	0.599228
TCONS_00000016	AAEL000045-RA	XLOC_000010	AAEL000045	TSS12	supercont1.1:560027-560897	747	46.1366	47.0747	7.40808	28.5453	21.826	27.9709	36.9996	39.1419	21.6189	41.3905	23.1877	23.32	13.836	15.148	19.9575	18.0591	22.8997	19.6198	25.2835	24.5488	26.0824	32.2603	42.1275	19.1571	55.5262	51.3174	36.9019	32.3946	32.3455	47.4117	37.9709	9.21042	19.0287	19.6946	10.6352	5.89502	6.33196	14.6793	17.946	25.2593	10.6352	20.339
TCONS_00000017	AAEL000062-RA	XLOC_000011	AAEL000062	TSS13	supercont1.1:748841-940318	5084	0.883728	0.0157221	2.90232e-10	0.092896	1.21385	0.010703	0.0192374	0.31391	0.040913	1.85633e-10	0.0152167	0.00934365	0.0103929	0.00983434	1.07035	0.013831	0.017006	0.0120266	0.0116176	0.0130582	0.0222514	0.00962711	5.2105e-07	0.00954145	5.749e-12	0.01024	1.99067e-05	0.0205394	0.00902522	1.27e-11	0.000234666	0.0145052	1.47902	0.0228671	0.008799	3.86217	2.18185	0.0291245	0.00873071	0.640355	0.008799	0.0126504
TCONS_00000018	AAEL000062-RA	XLOC_000011	AAEL000062	TSS13	supercont1.1:748841-940318	5145	9.19868e-05	3.95558e-27	6.11778e-12	1.04768e-28	1.64206e-05	0.545932	0.486256	1.28127e-32	1.17372	0.408067	2.68041e-16	1.49362e-20	1.85213e-16	9.6149e-27	3.74792e-05	4.24415e-67	6.94182e-21	4.21848e-22	1.85711e-20	1.29827e-14	0.100851	4.34733e-16	0.150844	3.97605e-15	5.78793e-13	3.37746e-17	0.322709	0.382218	5.91033e-23	1.29738	1.92545	6.7519e-58	3.14409e-05	0.718928	0.654122	2.16735e-54	1.64723	3.27861e-29	2.28484e-25	6.04739e-09	0.654122	1.12924e-22
TCONS_00000019	AAEL000062-RA	XLOC_000011	AAEL000062	TSS13	supercont1.1:748843-940318	5079	2.35106e-05	1.68441	3.99082e-10	0.865592	2.28093e-07	0.429795	0.954789	1.83779	0.475816	2.11264e-10	0.207641	0.274833	0.14168	0.941964	2.8459e-05	0.942102	0.559854	0.484808	0.341717	0.127742	0.00187811	0.121548	6.75842e-07	0.100282	6.94817e-12	0.160447	2.16181e-05	0.233573	0.417861	4.33e-11	5.66882e-09	1.12609	4.68667e-06	1.86316	0.124435	0.00712894	0.000242848	1.17395	0.637582	2.95142e-06	0.124435	0.570915
TCONS_00000020	AAEL015998-RA	XLOC_000012	AAEL015998	TSS15	supercont1.1:757488-757563	75	0	0	0	0	0	0	0	0	0	0	0	0	0	0	0	0	0	0	0	0	0	0	0	0	0	0	0	0	0	0	0	0	0	0	0	0	0	0	0	0	0	0
TCONS_00000021	AAEL000056-RA	XLOC_000013	AAEL000056	TSS16	supercont1.1:764425-768048	432	0	0	0	0.0884298	0	0	0	0.0203183	0.040069	0	0	0	0	0	0.0995451	0.0738673	0	0.0319682	0	0.0322121	0.0353183	0.105271	0.0379653	0	0.0227897	0.0255704	0.0225171	0	0	0	0	0.0220271	0	0	0	0.0146557	0	0	0	0	0	0
TCONS_00000022	AAEL000017-RA	XLOC_000014	AAEL000017	TSS17	supercont1.1:850729-868471	840	10.77	8.47058	12.1785	6.57583	3.81864	8.18415	17.4403	13.8576	15.7341	6.77158	7.90765	3.0926	1.97099	0.554535	1.27947	0.749063	0.0857849	0.0306915	0.379521	9.12349	14.3432	14.7976	19.5698	11.7215	13.6422	13.1916	27.8006	17.8642	18.512	7.63315	6.50039	4.61075	13.7602	5.39361	6.47002	6.38413	5.09491	7.50334	5.39535	9.22639	6.47002	5.3682
TCONS_00000023	AAEL000062-RA	XLOC_000011	AAEL000062	TSS14	supercont1.1:891841-940069	4501	0.113683	1.14553	2.10393e-05	0.839016	0.575829	0.258632	0.932786	1.62397	0.152923	0.000202488	0.0493633	2.56539e-22	5.51507e-60	0.417547	0.364875	0.273532	0.300684	0.297168	1.70929e-26	0.115631	0.0857695	1.57856e-103	5.80381e-14	0	0.176049	0.0472968	1.74432e-18	6.15792e-10	5.36582e-35	0.865688	2.12975	0.0920103	0.299436	1.8023	0.959443	2.10929	0.632964	0.223036	0.606803	0.000101305	0.959443	7.18637e-18
TCONS_00000024	AAEL000062-RA	XLOC_000011	AAEL000062	TSS14	supercont1.1:891841-940318	4753	0.446732	9.38283e-20	0.869796	6.11208e-23	1.58962e-07	0.961163	0.668702	2.13144e-45	2.66734e-13	0.000327498	0.417266	0.0313262	0.267337	5.26136e-19	0.544772	2.90188e-46	8.44528e-89	1.08573e-14	0.0263129	1.28754e-24	4.69742e-23	6.27509e-08	6.10089e-06	7.22909e-115	2.49372e-06	1.75846e-68	0.140258	0.671195	0.84593	0.00167345	3.81867e-21	0.708624	0.995553	6.822e-56	0.869938	9.491e-63	0.499736	4.0956e-32	1.43293e-35	9.93893e-13	0.869938	1.3168
TCONS_00000025	AAEL000093-RA	XLOC_000015	AAEL000093	TSS18	supercont1.1:944259-1100749	4588	0.868572	1.4611	7.41323e-05	3.08711e-05	0.000126078	0.436052	0.0715004	0.0501019	0.310706	1.82671e-12	0.000113903	2.63248e-05	0.000230356	2.11143e-05	1.80891e-05	1.11429	1.01588	0.0115883	0.000163082	3.59009	0.0807423	2.95261	2.88845	4.2023	1.00163	0.131774	2.53698	1.55798	0.205392	0.000845611	2.71254e-05	1.60872	0.909821	0.000448215	0.230346	1.50484e-17	0.332917	0.661338	0.000715517	4.44829e-20	0.230346	1.84647
TCONS_00000026	-	XLOC_000015	-	TSS18	supercont1.1:944269-944710	441	1.35505	0.499714	0	1.49508	0.804215	0.557567	1.58879	1.24713	0.744376	1.79523	19.8131	17.3342	10.0065	17.9157	20.0884	21.6666	25.8243	20.2186	34.4491	9.87677	4.33526	4.73172	2.60666	0.440574	4.523	1.95833	1.65419	3.61739	3.10836	3.08624	3.10993	0.371367	1.67604	1.52603	0	0.890351	0.211517	0.257169	0	1.45941	0	3.79013e-05
TCONS_00000027	AAEL000093-RA	XLOC_000015	AAEL000093	TSS19	supercont1.1:968192-1100749	5038	0.456014	2.31924	0.4556	0.52741	0.320492	0.624091	2.75707	1.33415	2.12315	0.537072	0.50989	0.309988	1.42949e-16	0.634012	0.295815	0.437529	0.527324	0.49606	0.688024	1.51161	3.51861	11.8984	4.30376	4.80655	6.86582	6.95953	4.70464	13.9798	15.2272	7.23174	12.0161	3.0741	4.02697	3.51881	1.777	2.00557	0.592492	1.10807	0.256045	3.32301	1.777	3.31249
TCONS_00000028	AAEL000093-RA	XLOC_000015	AAEL000093	TSS19	supercont1.1:968213-1100749	4867	6.48291e-06	0.550753	0.44643	2.13893	0.957827	0.624898	0.00131122	1.43849	2.80488e-05	1.38938	12.4545	8.9177	7.57811	10.7512	11.7011	11.2011	11.7934	6.77619	13.5323	6.76372	8.69016	3.26119e-05	7.95384	0.000799065	7.57191	2.47803	3.904	3.0369e-05	7.54398e-06	8.95527	3.46427	0.994094	0.89746	0.976103	0.803974	0.000161335	0.670579	0.322769	0.929986	0.000404279	0.803974	2.36897
TCONS_00000029	AAEL000093-RA	XLOC_000015	AAEL000093	TSS20	supercont1.1:1037309-1100565	3853	0.71924	3.33382	0.765897	2.05099	3.84273	3.34397	3.67498	2.89139	3.43687	5.90564e-06	14.2135	11.1115	9.20663	20.4194	16.5546	18.6352	13.2798	10.3337	14.5237	16.9153	18.8162	19.7508	19.4555	19.2194	23.5843	20.7571	13.8707	23.3594	20.9441	26.3676	21.7596	7.60277	8.41408	8.74453	3.85408	1.26738	2.1614	3.37908	3.21671	4.12261	3.85408	3.54203
TCONS_00000030	AAEL000100-RA	XLOC_000016	AAEL000100	TSS21	supercont1.1:1115692-1152296	1271	3.64592e-06	0.439619	0.359769	9.18625e-13	1.25488e-21	8.45921e-22	6.94795e-08	0.0601971	2.05792e-05	1.9613	1.39914e-05	2.01369	2.74909	1.46862	4.29024e-06	2.63348e-05	0.803691	0.603801	2.23768e-06	5.49553e-06	1.87967e-54	0.095912	0.313436	2.91408e-05	1.17322e-08	6.38734e-07	0.000138433	0.168103	0.355542	8.78e-54	6.92793e-13	1.61217e-06	9.8979e-07	4.60003e-09	8.7466e-05	5.11624e-58	0.0470591	0.0981138	2.62469e-51	6.21418e-09	8.7466e-05	8.38016e-14
TCONS_00000031	AAEL000100-RA	XLOC_000016	AAEL000100	TSS22	supercont1.1:1122684-1152296	1884	0.675453	0.148215	1.35599e-06	0.554429	0.453277	0.533165	0.621795	0.271846	0.591129	2.87388	13.3048	4.56908	1.93256	5.97957	20.7754	4.59615	8.59836	12.1096	9.45924	4.61926	3.19877	2.8888	1.73084	3.584	3.07081	1.62264	1.14764	0.591421	0.49386	2.28217	1.18979	0.824766	1.16929	0.663182	1.76869	0.251973	0.215837	4.31241e-07	0.211898	1.22118e-06	1.76869	0.613001
TCONS_00000032	AAEL000100-RA	XLOC_000016	AAEL000100	TSS22	supercont1.1:1122687-1152296	1585	0.85806	6.30055e-07	0.232789	1.0565e-06	4.72569e-05	6.8583e-05	6.26432e-06	0.412343	0.117326	0.973864	2.13395	1.96347	1.99699	0.828689	10.2504	6.37115	4.29271	4.69241	3.26046	4.27682	0.00112199	1.03491	0.638935	0.989261	0.643996	0.790722	0.275219	0.540318	0.269238	0.000425902	0.357871	1.15433	1.55477	2.60207e-07	0.174512	0.0201568	0.186178	0.199588	1.5256e-06	0.182814	0.174512	4.01308e-06
TCONS_00000033	AAEL000100-RA	XLOC_000016	AAEL000100	TSS23	supercont1.1:1130756-1151525	168	6.02494	2.92919e-07	13.1788	0	2.80747	10.8901	15.128	14.6636	10.7872	42.8031	203.429	108.332	66.1486	93.4271	314.385	107.005	136.731	186.753	131.542	72.5872	26.9095	30.735	8.06494	53.9716	22.5991	21.813	10.13	2.40499	15.2114	9.22059	12.9537	25.6517	30.0902	10.276	10.9305	6.83774	7.30659	0	0	3.75165	10.9305	3.98255e-21
TCONS_00000034	AAEL000002-RA	XLOC_000016	AAEL000002	TSS24	supercont1.1:1151652-1151850	198	0	0	0	0	1.94852	1.7258	6.34881	0.849793	9.23043	67.0591	135.526	84.4409	97.855	78.0654	191.054	45.6262	140.371	128.477	87.9415	63.1251	17.0385	10.3051	7.55963	21.8474	12.9779	15.306	6.25642	2.42805	15.5116	9.17063	3.16706	14.519	7.8638	1.60284	5.18536	1.24456	3.62484	4.159	0	0	5.18536	3.29226
TCONS_00000035	-	XLOC_000017	-	TSS25	supercont1.1:1246071-1246633	444	7.58032e-10	0.216989	0.105043	0	0.552207	0.145471	0.603177	0.0710017	0.805835	13.204	6.15746	21.4364	16.9104	4.50748	3.56624	6.78919	10.8039	4.07942	3.49939	1.57224	2.29699	1.0218	1.55127	1.92667	1.92524	1.05843	1.95252e-08	0.855305	0.235752	2.9e-08	0.180564	0	0.586591	0	0.176304	0.376055	0.0689452	0.133026	8.31904e-08	0	0.176304	0.269445
TCONS_00000036	-	XLOC_000017	-	TSS26	supercont1.1:1246318-1246633	206	0.952792	0	0	0	1.12453	0	1.85649	1.00454	14.7945	107.795	148.717	377.585	215.913	198.886	91.6349	389.298	403.33	185.72	145.396	53.0004	22.9972	15.7169	3.42098	3.97794e-13	1.41296e-07	0	2.87897	4.31692	10.0668	1.3312	0	0	1.65831	0	0	0	0	0.450989	0.673432	0	0	5.71492
TCONS_00000037	-	XLOC_000018	-	TSS27	supercont1.1:1473513-1479489	1114	0	0.043134	0.187871	0.048582	0.0261814	0	0.0423454	0	0	0	0.152216	0.120788	0.213623	0	0.123049	0.167399	0	0	0.503919	0.621003	1.16217	2.24214	2.11509	1.40696	1.07999	0.704631	0.0226793	0.101732	0	0.240628	0.191431	0.451143	0.106735	0.0997114	0.145982	0.0332239	0	0.0384633	0.175829	0.0762087	0.145982	0
TCONS_00000038	AAEL000013-RA	XLOC_000019	AAEL000013	TSS28	supercont1.1:1528738-1544606	1683	4.52097	5.85303	5.15136	7.12164	3.74374	4.56454	6.53368	7.76051	6.60271	3.68844	42.0978	25.4302	21.9035	19.506	25.4373	25.8084	34.6309	21.7667	23.9397	21.054	19.1654	13.7672	11.2564	11.4405	9.23755	10.9117	8.46071	7.1362	7.23419	5.03279	3.96691	4.58967	4.82847	5.02755	5.17551	13.7631	9.59084	6.90797	7.68179	7.43794	5.17551	4.65288
TCONS_00000039	AAEL000013-RA	XLOC_000019	AAEL000013	TSS28	supercont1.1:1528738-1547417	4494	0.0332412	2.70869	0.883225	3.98212	1.62517	2.07259	1.95551	1.56838	1.04817	0.119138	0.122644	0.0154241	1.10873e-09	2.87061e-09	0.0176981	0.0722771	1.90488e-09	3.07984e-09	0.0191064	0.0857199	0.0750191	0.0754276	2.02273e-09	1.9376e-09	0.0149333	0.0334071	0.0292573	0.10228	0.0798687	0.131831	0.189776	0.465541	1.31546	0.330601	1.01259	0.290673	0.627216	0.874003	0.674388	1.05991	1.01259	1.10605
TCONS_00000041	AAEL000074-RA	XLOC_000020	AAEL000074	TSS29	supercont1.1:2229603-2241653	1119	21.8475	93.5392	184.42	347.006	156.404	86.1641	136.722	82.7626	145.855	18.1423	24.7486	9.10177	16.1661	12.8034	10.2122	15.4995	11.5779	14.0208	10.2094	21.7161	10.5614	6.26403	5.76511	5.57862	3.34755	12.2096	36.4737	35.1029	28.431	15.9632	17.6009	38.0037	45.5865	58.0723	56.0707	15.9309	31.6248	99.5782	136.003	82.7812	56.0707	17.6672
TCONS_00000042	AAEL000048-RA	XLOC_000021	AAEL000048	TSS30	supercont1.1:2297652-2299065	1299	0	0.143429	0.0694109	0.161542	0.261171	0.192249	0.211211	0.136189	0.469683	0.0766943	0.0632674	0.0793398	0	0	0	0.0618472	0	0.0535324	0.0984741	0.0539408	0.118285	0.116088	0.0715216	0	0	0	0.037706	0	0	0.0395144	0	0	0.133091	0	0	0	0	0.170531	0.0795767	0.253404	0	0.51068
TCONS_00000043	AAEL000043-RA	XLOC_000022	AAEL000043	TSS31	supercont1.1:2321198-2323613	1305	0	0.213973	0.483232	0	0.0432916	0	1.22536	0	0.133465	0.152554	0.314616	0.433995	0.173014	0.311807	0.723431	0.492085	0.297625	0.425929	0.53866	0.697414	0.176461	0.192426	0.213397	0	0	0	0.112502	0.0373814	0.0407526	0	0.0395676	0.146739	0.220611	0.0412195	0.424837	0.192281	0.181298	0	0.118716	0.252025	0.424837	0.225734
TCONS_00000044	AAEL000082-RA	XLOC_000023	AAEL000082	TSS32	supercont1.1:2334444-2348731	1386	0	0	0	0	0	0.0445293	0.0326143	0.12618	0	0	0	0	0	0	0	0	0	0	0	0	0	0	0	0	0	0	0	0	0	0	0	0	0	0	0	0	0	0	0	0	0	0
TCONS_00000045	AAEL000075-RA	XLOC_000024	AAEL000075	TSS33	supercont1.1:2348849-2350978	1302	0	0.143038	0.0692215	0.0805506	0	0.239656	0.140423	0.0679089	0	0	0	0	0	0	0	0	0	0	0	0	0	0	0	0	0	0	0	0	0.0408638	0	0	0	0.0442426	0.0826639	0.154908	0	0	0	0.0396798	0	0.154908	0.169762
TCONS_00000046	AAEL000092-RA	XLOC_000025	AAEL000092	TSS34	supercont1.1:2360501-2363171	2543	0	1.29864	1.84864	6.26429	2.48243	2.33385	1.60465	3.66539	2.12763	0.0595459	0	0.0991264	0.0322662	0	0.0352391	4.6549e-10	0	0.0694937	1.57195e-10	0	7.17051e-09	1.87908e-11	0	0	0	0.050775	0.36799	0.796588	1.01161	1.7023	4.03752	11.6586	23.2405	50.1604	47.7115	0.283019	1.47036	20.4712	17.172	2.57553	47.7115	1.03374
TCONS_00000047	AAEL000092-RA	XLOC_000025	AAEL000092	TSS35	supercont1.1:2360772-2361556	657	0	9.40368	15.4321	50.5573	29.7468	16.3901	11.7781	20.7949	17.6961	0.680164	0	4.28426e-05	0.393373	0	0.403475	0.671423	0	0.571997	0.475133	0	0.142679	0.373412	0	0	0	0.683241	3.29171	7.32384	6.06086	11.1551	31.3224	85.723	154.74	360.977	349.078	3.34058	11.1184	229.75	164.487	22.8068	349.078	3.85051
TCONS_00000048	-	XLOC_000026	-	TSS36	supercont1.1:2396760-2399998	2563	1.45179e-14	3.1074e-06	0.155641	0.145119	0.0704539	6.08964e-11	5.16234e-22	0.124472	0.629957	0	0	0.0204282	3.49892e-10	1.15871e-06	0	1.06878e-24	0	1.61444e-18	1.83039e-18	7.79327e-06	1.14592e-11	5.02139e-234	6.518e-38	1.36256e-06	0.0804315	0	5.98918e-06	4.40593e-20	1.26228	1.27598	3.27353	84.246	22.8372	1.60773e-05	22.7964	1.55191e-31	2.40797e-10	5.14284e-49	6.17478e-21	2.98072	22.7964	2.53756
TCONS_00000049	-	XLOC_000026	-	TSS36	supercont1.1:2396847-2399998	2235	4.1126e-44	0.0107676	6.10179e-21	0.39976	5.51799e-38	2.75163e-31	0.159356	0.375887	8.92042e-33	0	0	9.39217e-06	2.34567e-28	0	0	3.17915e-10	0	3.4587e-05	4.97499e-05	7.25608e-51	0.00147221	0.116539	2.03095e-30	1.61583e-08	5.21979e-56	0	0.00188677	2.13489e-16	0.224001	1.6292	15.0384	1.49206e-15	1.3534e-10	12.6863	4.78172e-05	3.09894e-36	1.78484e-81	6.72737e-80	7.1749e-34	0.501283	4.78172e-05	3.69288
TCONS_00000050	-	XLOC_000026	-	TSS36	supercont1.1:2396853-2399998	2284	1.51286e-09	1.01145	2.46024	0.385711	0.886404	2.62152	2.60672	2.66255	1.80831	0	0	3.39827e-07	8.53188e-08	0.0235952	0	0.0854847	0	1.2954e-33	0.0580733	2.38114e-39	7.53213e-05	6.61267e-304	0.0137561	0.194842	8.66244e-28	0	0.196102	1.31969	1.41363	9.95843	90.9281	115.914	52.5853	44.7682	18.6666	8.23995e-73	0.518302	81.0654	30.6995	16.3074	18.6666	9.98445
TCONS_00000051	AAEL000060-RA	XLOC_000027	AAEL000060	TSS37	supercont1.1:2593700-2614087	1323	0.0824274	0.210536	0.135848	0	0	0.0940658	0.103344	0.133273	0.131321	0.300207	0.185737	0.0388204	0.0851175	0.0438285	0.0444881	0	0	0.0523858	0.0481825	0.0527855	0.0578756	0.0757341	0.104985	0	0.0373831	0	0.0368983	0.0367809	0.040098	0	0	0	0	0.0405574	0	0.054055	0	0	0	0	0	0.111054
TCONS_00000052	AAEL000012-RA	XLOC_000028	AAEL000012	TSS38	supercont1.1:2681590-2683190	1323	0	0	0	0	0.0425961	0.0470329	0	0.0999546	0	0.0750516	0.123825	0.0388204	0.170235	0.0876571	0.0889762	0.24209	0.219633	0	0.144547	0.263927	0	0.0757341	0.0699897	0.0730224	0.224299	0.0838326	0	0	0.120294	0.116005	0.116796	0.0721909	0.0868268	0.0405574	0.0760023	0.0810824	0.0891931	0.0417196	0	0	0.0760023	0
TCONS_00000053	AAEL000097-RA	XLOC_000029	AAEL000097	TSS39	supercont1.1:2726714-2733841	2024	0.00088946	0.000780984	0.246405	1.0616e-07	1.61551e-07	0.153881	0.0782659	0.000492367	2.00437e-06	0.0358182	0.165582	6.29636e-08	3.31154e-07	1.81997e-09	1.86673e-09	4.82447e-08	1.6806e-09	1.11877e-07	0.136715	0.159122	0.153492	0.169051	0.121927	1.69133e-20	2.40416e-06	1.31139e-06	3.05671e-07	0.256361	0.281053	3.45e-07	0.181441	2.22965e-06	3.02058e-07	3.32754e-07	5.88161e-07	0.0840556	1.95999e-07	0.138557	0.144347	0.0218449	5.88161e-07	2.60393e-07
TCONS_00000054	AAEL000026-RA	XLOC_000029	AAEL000026	TSS39	supercont1.1:2726732-2728501	787	2.65995	1.81651	3.2671	2.83894	1.28609	2.26507	3.09882	3.13236	4.93209	6.988	50.1098	34.5363	33.2842	34.4533	52.5494	41.3628	41.4022	58.8819	35.0587	20.5916	25.2551	20.5248	12.2926	24.2526	19.9702	29.3424	22.9818	13.3523	10.7961	11.5511	8.01678	7.95339	6.47555	5.50916	7.20084	1.20009	2.89181	5.44911	5.82529	6.51199	7.20084	3.61912
TCONS_00000055	AAEL000097-RA	XLOC_000029	AAEL000097	TSS39	supercont1.1:2726732-2733841	2010	0.329341	0.567525	0.00195123	0.25845	2.60174e-07	0.00132689	0.264583	0.118114	0.345665	0.0344597	0.324228	0.0675811	1.76906e-07	0.0770948	0.0779649	0.31861	8.2705e-10	0.183949	0.000537911	4.40431e-07	0.0021801	7.79631e-07	9.41419e-12	0.188954	0.248065	0.406195	2.78524e-07	0.00196942	2.92688e-07	1.73e-07	9.2303e-07	0.225225	1.60761e-07	6.60206e-08	1.33801e-07	2.14579e-07	1.40261e-07	4.14297e-07	0.000933392	0.125254	1.33801e-07	4.71147e-07
TCONS_00000056	AAEL000097-RA	XLOC_000029	AAEL000097	TSS40	supercont1.1:2728507-2733789	1161	0.0721629	0.448514	1.47272e-33	6.03449e-08	0.224078	0.139973	0.243592	0.515008	0.103259	0	1.40136e-07	5.51469e-15	0.0499959	0	0	2.63284e-14	0	2.2681e-12	0.102192	0.346936	1.36103e-65	9.56245e-12	0.0450873	0.00508822	0.287384	0.792484	0.781002	0.783257	0.241964	0.594743	0.411043	0.127621	0.51959	0.340849	0.452698	0.123939	0.27556	0.852142	0.133454	0.0322896	0.452698	0.137936
TCONS_00000057	AAEL000068-RB	XLOC_000030	AAEL000068	TSS41	supercont1.1:2764663-2779895	723	941.397	1001.82	1963.19	345.105	493.761	1301.78	1002.42	1111.38	1767.48	1077.15	1065.39	671.32	387.733	535.321	731.532	787.652	305.084	207.51	442.624	649.555	1559.55	1067.22	1455.77	1050.22	1219.1	772.509	1981.07	1551	1550.14	2223.86	1819.44	1259.99	1943.76	640.61	3150.21	1680.16	573.37	609.169	231.056	686.749	3150.21	802.368
TCONS_00000058	AAEL000068-RA	XLOC_000030	AAEL000068	TSS41	supercont1.1:2764663-2779903	817	563.407	715.007	2907.92	1640.38	1369.73	601.658	658.275	1119.24	1504.64	1116.54	707.066	496.692	624.68	227.752	248.349	280.468	555.359	517.043	420.795	759.469	547.321	816.055	512.686	1115.62	970.626	1747.59	1049.45	1002.66	902.8	868.893	795.107	1667.29	1000.69	2234.75	1638.89	1443.48	2651.4	1676.83	1087.66	783.942	1638.89	357.349
TCONS_00000059	-	XLOC_000031	-	TSS42	supercont1.1:2789071-2796468	1343	0.040491	0.137896	0	0.0388275	0	0.0924163	0.236907	0.0654681	0.193527	0.737355	2.49427	2.21211	1.50555	1.50711	3.01601	3.27037	2.94947	3.19118	3.59781	5.7047	5.74293	5.91534	4.02267	6.06225	5.43571	3.50041	2.50147	1.01214	1.1428	1.5576	1.26253	1.06418	0.980999	1.27508	1.34405	0.0531071	0.0876292	0.778774	0.229521	0.0609071	1.34405	0.222759
TCONS_00000060	AAEL000020-RA	XLOC_000032	AAEL000020	TSS43	supercont1.1:2796902-2803586	2892	15.1077	10.9404	8.99418	18.6345	6.97019	7.72051	11.425	12.7174	9.21314	1.99402	21.7073	18.8714	16.7203	15.6129	20.7344	18.3991	16.2769	23.8542	21.3244	16.7061	10.4496	10.0142	9.78356	9.47279	12.3914	14.4309	13.5836	11.3855	11.73	11.5223	9.86479	9.41029	11.6136	12.7932	13.6771	10.2003	9.78129	14.0531	9.71385	11.4784	13.6771	9.2644
TCONS_00000061	AAEL000050-RA	XLOC_000033	AAEL000050	TSS44	supercont1.1:2988302-2989379	998	17.067	6.52382	10.2371	19.9841	12.5996	12.3883	18.7285	18.1606	10.8208	7.39991	37.0625	32.5311	29.7919	28.5798	36.3446	30.4336	32.9986	43.6084	47.1674	50.4839	29.5917	20.1614	20.5053	27.8212	26.8515	32.6483	28.1692	22.4844	26.0371	20.368	14.8603	17.3879	17.9779	16.3948	16.5396	1.10397	2.95224	23.7397	22.0461	18.0755	16.5396	18.1451
TCONS_00000063	AAEL000058-RA	XLOC_000035	AAEL000058	TSS46	supercont1.1:3238278-3240149	1714	0	0	0	0	0	0	0	0	0	0.667647	0.137691	0	0.0631008	0	0.0329799	0	0	0	0	0.0782619	0	0	0	0	0	0	0	0	0	0.0286675	0	0	0.0321832	0.0300667	0	0	0.0330611	0.0309283	0.0288649	0	0	0
TCONS_00000066	AAEL000019-RA	XLOC_000037	AAEL000019	TSS48	supercont1.1:3333429-3333873	444	107.842	681.238	246.432	239.459	137.94	164.091	330.078	489.542	436.227	42.1319	26.7132	1.25953	1.97384	2.2346	4.7472	14.6011	2.37761	1.45825	0.894159	0	0	0.175682	0	0	0	0	0.171188	0	0	0	0	0	0	0	0	0	0.206836	0	0	0	0	2.06091
TCONS_00000067	-	XLOC_000038	-	TSS49	supercont1.1:3360695-3361441	746	0	0	0	0	0.087816	0	0.106516	0.412055	0.135365	0	0.129839	0.277951	1.34337	0.838	0.000156706	0.519888	0.958416	3.58958e-05	0.400536	0.113859	0.288346	0.176951	0.278274	0.10537	0.318965	0.104922	0.165553	19.9876	30.6876	80.5883	149.673	44.1993	20.9446	10.936	2.48964	0.0928573	0.367726	10.1341	4.39225	18.0281	2.48964	90.2517
TCONS_00000068	-	XLOC_000039	-	TSS50	supercont1.1:3402691-3403138	447	0	0	0	0.724413	0	0	0	0	0	0	0	0	1.19415	0	0	0.288902	0.355061	0.130031	0	0.506177	0.320468	0	0	0	0.214056	0.466336	0	32.4676	61.7915	87.2678	150.673	29.1308	29.7573	7.66482	1.9934	0	0	19.458	5.42273	29.3726	1.9934	211.009
TCONS_00000069	AAEL000057-RA	XLOC_000040	AAEL000057	TSS51	supercont1.1:3588965-3620514	2580	0.155389	4.40677e-05	0.167313	2.49801e-06	0.470087	0.189666	1.45179e-06	0.0510787	1.64215e-06	1.91833e-08	1.84094e-05	0.209153	0.312512	0.279513	0.000145654	0.0522922	0.623232	0.460981	0.000377073	0.356839	1.29986	0.533551	0.000107255	0.0917782	0.178413	4.63468e-06	0.0927466	0.108342	0.100789	0	0	0.0765526	0.00289355	0.086019	0.0716382	0.0127381	3.28834e-07	0.0786518	0.336301	0.554268	0.0716382	0.264967
TCONS_00000070	AAEL000057-RA	XLOC_000040	AAEL000057	TSS52	supercont1.1:3603439-3620619	2977	2.34037e-06	0.37101	0.134375	1.45261	0.440485	0.256307	0.695933	0.683185	0.347139	0.136397	0.451619	0.166527	0.437381	0.292212	1.31172	0.445402	6.16069e-07	0.113699	0.40934	0.100516	5.43085	0.506505	0.198949	2.12941e-07	2.513e-07	0.105804	6.2767e-07	1.68842e-07	7.02123e-07	0.015619	0	9.75513e-08	0.140707	7.95525e-07	1.07897e-06	4.14798e-07	0.0810527	1.18461e-06	0.168444	0.377082	1.07897e-06	8.53745e-07
TCONS_00000071	AAEL000003-RA	XLOC_000041	AAEL000003	TSS53	supercont1.1:3644345-3669014	3102	1.55884	9.34096	3.72935	5.68009	5.0046	4.8018	6.17762	10.843	8.03091	0.514541	9.56745	8.94754	6.3491	5.54987	6.88557	9.04386	10.8676	10.282	9.87475	4.74455	3.75142	3.20185	2.34698	1.45955	2.906	2.61195	2.23032	2.08523	3.06727	2.08661	2.33612	2.16459	3.26781	7.28334	6.64282	35.1893	19.3909	6.72463	3.50835	2.21845	6.64282	2.31476
TCONS_00000072	AAEL000003-RA	XLOC_000041	AAEL000003	TSS54	supercont1.1:3644560-3668187	2048	6.35933	10.779	10.7219	10.7478	7.58104	4.17378	7.13848	10.7897	9.70368	3.37496	32.6333	34.8091	50.9575	30.0038	33.3454	34.4437	41.156	37.6623	30.5612	19.0303	14.206	11.3853	8.38117	13.5577	8.41892	9.74162	10.779	9.18505	8.05993	5.8792	6.77812	8.69663	13.0535	28.0567	42.1898	102.387	87.8393	27.356	14.2049	6.7152	42.1898	7.25284
TCONS_00000073	AAEL000027-RA	XLOC_000042	AAEL000027	TSS55	supercont1.1:3722834-3724765	1761	0	0.113529	0.0488351	0	0	0	0	0.0119779	0	0.0539594	0.0445128	0	0	0	0	0.0217568	0	0.0376635	0	0.0189754	0.124831	0.0136125	0.02516	0	0	0	0.0596893	0.0264442	0	0.0278032	0	0	0.0702286	0.01458	0	0.0777291	0.0641283	0.0299957	0	0	0	0
TCONS_00000074	AAEL000095-RA	XLOC_000043	AAEL000095	TSS56	supercont1.1:3739393-3763059	1221	0.0906821	0	0.149453	0	0.0468619	0.051743	0.113692	0.0366542	0.216708	0.165135	2.04338	2.09264	4.02655	3.76089	1.76196	2.72993	3.70497	3.63082	2.49136	2.32287	0.82773	0.291615	0.153998	0.0401673	0	0	0.162374	0.121393	0.132341	0	0	0.0794204	0.573133	0	0	0.0297339	0.0981245	0	0.0428351	0	0	0
TCONS_00000075	AAEL000007-RA	XLOC_000044	AAEL000007	TSS57	supercont1.1:3849315-3866464	1656	0	0	0	0	0.0328374	0.0362577	0.0531129	0.0513722	0.0506177	0	0.381826	0.418999	0.557757	0.642001	0.445847	0.746511	0.790139	0.56538	0.371439	0.529001	0.133849	0.0291918	0	0	0	0.032314	0.0853349	0.170127	0.0618232	0.0298112	0	0.027826	0.167337	0	0	0.0625078	0	0	0	0.0477914	0	0
TCONS_00000076	AAEL000041-RA	XLOC_000045	AAEL000041	TSS58	supercont1.1:3894520-3944556	2480	0	0.243118	2.87563e-08	0.139993	0.0564713	0.237888	0.18504	0.186671	4.60609e-08	0.104605	5.05611e-08	0.0191019	0.0209395	6.18322e-08	0.0480518	0.172887	0.0720384	5.21109e-08	6.79656e-08	0.164469	0.257149	0.0406563	1.35934	1.10521	3.12488	2.88392	1.8493	1.3966	1.19278	1.07571	1.17693	0.366919	0.789776	0.170743	0.0349949	0.37285	0.102536	0.0616924	3.85261e-08	0.726367	0.0349949	0.246714
TCONS_00000077	AAEL000041-RA	XLOC_000045	AAEL000041	TSS59	supercont1.1:3938733-3944391	1476	0	4.15832e-05	0.268937	2.82359e-06	0.168855	0.0343738	0.156211	0.166513	0.292471	0.0192879	0.122567	0	0	0.0385641	0.12283	0.023637	0	0.103707	0.0423937	0.221912	1.68478e-05	0.330436	0.525644	0.62579	1.8463	2.25592	1.30339	0.997777	0.90143	0.662356	1.04714	0.425924	0.383735	0.588343	0.282521	3.85828e-06	0.288396	0.0854504	0.0770823	0.557267	0.282521	1.49928e-05
TCONS_00000078	AAEL000066-RA	XLOC_000046	AAEL000066	TSS60	supercont1.1:4007358-4016467	1881	0	0	0.0453438	0	0.0284357	0	0	0.0667301	0	0.100204	0.0826609	0.181422	0.113646	0.0292609	0	0	0.0488731	0.139884	0.160825	0.176189	0.193178	0.126393	0	0	0	0.083948	0.024632	0.0245536	0.026768	0.0258158	0.0519808	0.0963841	0.0289812	0	0	0	0	0.0557027	0	0	0	0.148271
TCONS_00000079	AAEL000018-RA	XLOC_000047	AAEL000018	TSS61	supercont1.1:4048152-4050704	1908	0	0	0	0	0	0	0	0	0	0.147926	0	0.0255072	0	0	0	0	0	0.137669	0	0.0346799	0	0	0	0	0.0245628	0	0	0	0	0	0	0	0.0285224	0	0	0	0	0	0	0	0	0
TCONS_00000080	AAEL000051-RA	XLOC_000048	AAEL000051	TSS62	supercont1.1:4124171-4140722	1168	0	2.14964e-05	0.00152575	1.68766	1.80755e-05	1.31419	7.63115e-06	2.27649e-05	0.839817	0.473357	1.19254e-06	0.274207	0.925805	0.000385853	0.782167	0.468342	0.266726	0.00385659	0.333622	0.391826	0.295478	0.16908	2.99221e-07	3.78166e-07	4.10927e-07	0.0124695	2.3294e-06	1.47382e-07	6.2993e-08	0.148888	0	0.0646534	8.42615e-11	0	0	0	0	5.72702e-07	0	4.2402e-08	0	0
TCONS_00000081	AAEL000051-RA	XLOC_000048	AAEL000051	TSS62	supercont1.1:4124197-4140722	1196	0	6.78567	4.63608	1.73898e-05	2.38072	1.61482	6.39301	8.10716	6.21303	0.00010368	0.36346	0.000261318	0.000120014	0.159455	0.000194245	8.84573e-05	0.00016198	0.433804	7.06172e-05	7.83442e-05	9.05753e-05	6.37398e-05	8.55784e-08	9.85221e-08	1.01677e-07	8.00348e-05	2.41687e-07	5.99942e-08	3.2712e-08	0.00010426	0	7.14147e-05	6.33682e-11	0.0457413	0	0	0	0.0878662	0	2.39836e-08	0	0
TCONS_00000082	AAEL000051-RA	XLOC_000048	AAEL000051	TSS63	supercont1.1:4124657-4140143	348	0	14.049	15.5755	9.23909	6.42586	8.35253	13.8143	25.4914	17.1554	2.63333	1.01533	1.48893	0.814525	6.11878	2.88737	1.09001	0.322511	2.2436	2.2621	0.0570962	0	0.285865	0.309133	0	0	0	0	0.394225	0.306984	0	0	0.402031	1.49565	0	0	0	0	0	0	0	0	0
TCONS_00000083	AAEL000005-RB	XLOC_000049	AAEL000005	TSS64	supercont1.1:4196604-4221527	1991	0.990715	1.00477	1.09989	0.578817	0.467231	0.282146	1.20092	0.379115	1.21225	7.74791e-05	8.15856	4.19467	2.9366	6.07434	7.83571	8.30293	5.68342	8.91883	8.914	1.65993	3.07519	3.4801	3.04202	2.07935	4.70241	4.02935	2.37732	1.81157	2.66812	2.30566	1.45597	0.627193	1.42815	1.06956	1.13036	2.85673	1.07975	0.4233	0.233646	0.214464	1.13036	0.240038
TCONS_00000084	AAEL000005-RB	XLOC_000049	AAEL000005	TSS64	supercont1.1:4196604-4221527	2097	6.37669e-06	5.46595e-12	1.8633e-13	1.92823e-42	2.63907e-12	3.37643e-206	8.28414e-10	2.05394e-55	7.00265e-09	0.264429	1.95732e-07	2.85472e-107	2.20686e-08	1.85811e-09	9.11838e-125	7.89272e-118	2.04701e-10	1.20699e-96	2.87734e-08	4.08455e-47	1.36557e-13	1.58166e-273	1.26838e-273	1.01843e-23	1.25001e-145	1.97187e-11	3.51336e-190	0.229264	1.08118e-170	1.38e-10	9.46032e-148	7.66018e-49	1.83903e-144	3.66139e-11	4.30979e-10	1.22254e-167	0	6.87223e-06	2.70023e-06	9.02863e-46	4.30979e-10	0
TCONS_00000085	AAEL000005-RA	XLOC_000049	AAEL000005	TSS65	supercont1.1:4197252-4221452	788	2.65726	1.26417	3.2693	1.74067	2.28166	4.10842	3.80437	3.18191	4.73264	6.34419	39.4214	27.2045	112.157	79.3101	70.0203	53.5261	53.4329	62.0916	37.0796	36.1179	12.2121	15.1635	11.4954	7.84872	6.66871	4.81999	13.7634	15.2535	10.3226	6.91025	3.25807	5.22468	10.9924	4.27951	6.26239	10.6582	9.06866	1.94805	2.14227	3.25279	6.26239	3.46521
TCONS_00000086	AAEL000005-RB	XLOC_000049	AAEL000005	TSS66	supercont1.1:4208812-4221459	1268	1.04769	1.58297	1.83648	1.3697	1.95369	2.07165	2.24657	3.55556	3.4161	5.52467	102.341	66.0088	69.66	64.6503	87.4496	100.944	130.999	109.2	93.6794	71.0831	26.5025	15.6708	10.5513	9.93449	8.37737	9.50257	13.2367	11.2047	13.1358	6.8231	6.20256	5.52342	9.84153	4.34608	5.71927	8.29051	5.27094	1.71051	2.0253	2.97223	5.71927	4.40372
TCONS_00000087	AAEL000032-RA	XLOC_000050	AAEL000032	TSS67	supercont1.1:4248961-4260105	2208	4.9437e-05	7.75834e-07	1.42817	2.91095	0.0098716	0.0434507	0.0725545	1.08611	0.00319033	0.777809	3.45779e-06	1.22076e-05	0.000551286	0.00509332	0.014166	4.18149	0.0776473	0.0069684	0.00449573	0.00188573	0.969449	0.328296	0.0021035	3.11393	1.53535	1.45866	0.0145899	0.00820367	0.0209439	1.26593	1.51155	2.36394	0.0075793	3.36486	2.57365	0.402376	0.0216852	3.43267	1.26176	0.00017781	2.57365	0.0131503
TCONS_00000088	AAEL000032-RA	XLOC_000050	AAEL000032	TSS67	supercont1.1:4248961-4260105	2205	0.454807	0.172869	0.0442234	0.000184058	0.0488495	0.0106269	0.00902771	0.00977401	1.01673	0.0129095	6.97493	6.36835	2.01147	3.97521	3.50137	1.41932	6.22998	4.2101	4.05681	3.17388	13.7579	6.65108	4.985	0.00919859	0.108977	0.00977047	2.08161	2.7083	2.00937	0.00737051	0.0160277	0.0386591	2.893	0.00650126	0.00455524	0.012712	0.516368	6.08232e-30	1.89127e-05	1.18149	0.00455524	0.885331
TCONS_00000089	AAEL000032-RB	XLOC_000050	AAEL000032	TSS68	supercont1.1:4249095-4259174	1200	1428.97	1187.59	4400.74	2725.93	2702.95	1682.98	1350.23	1720.46	4110.64	309.899	1594.38	1067.04	1161.43	679.371	739.654	1024.54	1048.11	819.26	799.783	1313.87	2222.11	2032.82	1913.8	3140.5	2063.13	2726.44	2347.04	2696.38	2378.32	2318.82	2304.92	4113.63	2484.01	3002.02	3523.65	3143.35	5879.67	3844.76	2384.4	1591.53	3523.65	846.569
TCONS_00000090	AAEL000032-RA	XLOC_000050	AAEL000032	TSS68	supercont1.1:4249095-4260105	2131	1.19222	0.128092	2.17881e-14	9.48717e-06	7.24039	0.000213171	0.000105654	1.48104e-15	0.00401183	8.71927e-11	0.0143853	0.141721	0.000482207	3.56913	3.13901	0.0120827	15.0286	10.9229	12.3851	0.00216236	5.76351e-08	2.10468e-07	0.00546921	2.1802e-13	8.46722e-12	5.62931e-10	2.24881e-11	1.46355e-07	2.01702e-12	3.55e-08	7.45105e-06	1.41814e-11	0.000571982	1.46912e-08	2.77299e-17	8.19716e-08	26.3999	18.6342	0.00310096	0.0239358	2.77299e-17	0.000124753
TCONS_00000091	AAEL000032-RC	XLOC_000050	AAEL000032	TSS68	supercont1.1:4249095-4260105	2191	37.5365	35.7294	146.444	41.6337	6.07662	50.6407	45.3586	64.1025	62.2605	21.9178	34.2222	27.7704	11.9863	0.000114792	2.7946	13.9531	0.0400882	7.28072e-05	2.89457e-06	32.0037	69.8632	71.0828	62.1002	70.3916	67.0806	80.1171	111.808	64.2932	89.5572	98.9545	71.3109	126.606	99.5351	79.6149	161.203	95.5228	13.2015	0.0051167	15.663	37.5903	161.203	47.8585
TCONS_00000092	AAEL000090-RA	XLOC_000051	AAEL000090	TSS69	supercont1.1:4262460-4287301	4084	1.02369	1.0122	4.67016e-08	1.50786	0.625324	1.06546	1.46199	0.789614	0.41463	4.53148e-08	1.74461e-08	0.468879	0.0406532	2.80058e-12	0.0443622	6.91101e-14	1.45852e-18	0.110373	0.0514956	0.646535	0.941876	0.646361	0.60809	0.390658	0.674924	0.415034	0.652226	0.453209	0.76347	0.455506	0.343199	0.179772	0.485202	0.23382	0.165854	0.492175	0.481963	0.662888	0.484918	1.18459	0.165854	0.856461
TCONS_00000093	AAEL000090-RA	XLOC_000051	AAEL000090	TSS69	supercont1.1:4262473-4291170	2765	2.59512	6.40051	1.51548	7.35329	6.12429	4.73264	4.20736	6.75449	4.55682	0.302128	2.83318	4.69244	7.44893	12.7013	5.35132	6.85946	5.00481	4.93311	2.30531	4.2159	3.13734	3.54805	2.45009	1.32517	1.10596	2.85361	4.28779	7.48478	6.58613	5.32685	6.34543	5.61142	6.57042	7.57334	6.10676	4.06171	6.19892	7.4386	4.8599	4.19827	6.10676	3.40939
TCONS_00000094	AAEL000090-RA	XLOC_000051	AAEL000090	TSS69	supercont1.1:4262498-4284409	2871	19.0009	21.7279	5.70617	21.8069	11.054	14.9942	23.3224	16.1605	14.6623	7.25008	41.7239	36.2744	26.6067	28.8818	40.842	38.4089	39.7074	54.3946	50.1847	36.1171	19.0986	19.2125	16.1841	15.7781	26.3931	21.8298	13.7833	13.7374	15.2247	19.8914	17.8557	8.99683	9.00165	14.478	9.19722	28.4997	5.86132	10.063	12.8103	21.4577	9.19722	10.3807
TCONS_00000096	AAEL000080-RA	XLOC_000053	AAEL000080	TSS71	supercont1.1:4412118-4416304	2497	73.5818	26.7156	7.23107	363.815	182.188	99.7693	51.1426	13.7175	6.08363	2.78558	33.9413	35.0755	14.143	30.5815	33.8205	50.9825	47.8359	69.4818	93.5633	33.429	48.3846	201.066	180.176	290.893	120.597	50.9922	68.3828	86.8538	83.6899	44.2122	69.7761	131.692	160.28	125.992	96.3329	2.2762	18.9805	65.336	204.12	235.552	96.3329	28.1467
TCONS_00000097	AAEL000080-RA	XLOC_000053	AAEL000080	TSS72	supercont1.1:4413645-4416304	2354	0.000925291	5.42815	5.44798	0.00360193	147.184	23.6921	8.09808e-05	7.98033e-05	1.75346	3.2199e-05	0.335466	0.00128528	29.8248	19.6873	13.8852	0.00165861	0.000821176	0.000141963	0.0154173	24.8567	4.67437	0.000451092	6.57869	0.00100989	2.88395e-05	0.000115343	4.57354	12.7104	9.58783	5.35e-05	0.00249888	5.88759e-05	0.155669	0.000535027	0.000260854	0.275302	15.6671	22.712	84.5322	30.9141	0.000260854	0.000104254
TCONS_00000098	-	XLOC_000054	-	TSS73	supercont1.1:4462323-4483766	1142	0	0.502184	0.324039	0.0471342	0.101605	0.112188	0.164334	0.0397357	0.07831	0	0	0	0.0507569	0	0	0.0721823	0	0	0.0574649	0.440683	0	0.0903244	0.12521	0	0	0	0	0.175467	0.239115	0.0461154	0.139295	0.301345	0.362439	0.24185	0.135966	0.128935	0	0	0	0	0.135966	0
TCONS_00000100	AAEL015999-RA	XLOC_000056	AAEL015999	TSS75	supercont1.1:4880025-4880097	72	0	0	0	0	0	0	0	0	0	0	0	0	0	0	0	0	0	0	0	0	0	0	0	0	0	0	0	0	0	0	0	0	0	0	0	0	0	0	0	0	0	0
TCONS_00000101	AAEL000014-RA	XLOC_000057	AAEL000014	TSS76	supercont1.1:4998172-5068231	3987	0	0.290917	0.020111	0.0468049	0.0504474	0.0696275	0.0917997	0.0887947	0.077763	0	0.018331	0.149449	0.201625	0.558104	0.0658602	0.179195	0.303469	0.170614	0.142659	0.0937723	0.102815	0.156963	0.0310838	0.0108109	0.0221409	0.0248227	0.0436994	0.108901	0.0474888	0.034353	0.0576386	0.0213743	0.0385615	0.048036	0	0.104036	0	0.0247062	0	0.0367105	0	0
TCONS_00000102	AAEL000083-RA	XLOC_000058	AAEL000083	TSS77	supercont1.1:5068802-5073848	1017	0	0.482701	0.093442	0.0543676	0.117197	0.0647023	0.331714	0.320825	0	0	0.255515	0.213597	1.17091	1.5072	0.367209	0.249779	0.40286	0.288265	0.198851	0.508312	0.0796183	0.104186	0.144425	0.0502261	0	0	0.0507604	0.252994	0.110324	0.10638	0.107113	0.0993116	0.358338	0.0557922	0	0.22308	0.122697	0.057391	0	0	0	0.152775
TCONS_00000103	AAEL016000-RA	XLOC_000059	AAEL016000	TSS78	supercont1.1:5307391-5307462	71	0	0	0	0	0	0	0	0	0	0	0	0	0	0	0	0	0	0	0	0	0	0	0	0	0	0	0	0	0	0	0	0	0	0	0	0	0	0	0	0	0	0
TCONS_00000104	AAEL016001-RA	XLOC_000060	AAEL016001	TSS79	supercont1.1:5307574-5307646	72	0	30.5347	61.2606	0	0	0	0	0	29.6095	423.055	0	0	0	0	0	0	0	0	0	0	0	0	0	0	0	0	0	0	0	0	0	0	0	0	0	23.5193	0	0	0	83.8686	0	0
TCONS_00000105	AAEL016002-RA	XLOC_000061	AAEL016002	TSS80	supercont1.1:5312190-5312261	71	0	0	0	0	0	0	0	0	0	0	0	0	0	0	0	0	0	0	0	0	0	0	0	0	0	0	0	0	0	0	0	0	0	0	0	0	0	0	0	0	0	0
TCONS_00000106	AAEL016003-RA	XLOC_000062	AAEL016003	TSS81	supercont1.1:5320650-5320722	72	0	30.5347	61.2606	0	0	0	0	0	29.6095	423.055	0	0	0	0	0	0	0	0	0	0	0	0	0	0	0	0	0	0	0	0	0	0	0	0	0	23.5193	0	0	0	83.8686	0	0
TCONS_00000108	AAEL000088-RA	XLOC_000064	AAEL000088	TSS83	supercont1.1:5339301-5361039	3079	9.34214	6.67726	5.22059	11.7642	4.72555	5.79475	7.71043	9.61788	6.6277	1.4469	26.143	25.7482	18.272	20.418	23.3836	23.492	21.3763	19.4275	23.5201	17.2261	11.5853	10.6195	9.91206	9.18456	11.2603	13.3913	12.6989	10.0957	9.76227	7.43964	6.25357	4.94342	7.05881	6.50114	5.70839	3.60389	3.20605	7.96424	7.76473	6.73071	5.70839	5.31974
TCONS_00000109	AAEL000022-RA	XLOC_000065	AAEL000022	TSS84	supercont1.1:5369840-5370711	871	13.954	21.0541	25.1606	16.494	14.9218	17.8162	22.2858	19.8786	23.5517	102.272	50.7447	38.5132	52.213	40.6172	43.3982	42.0989	40.4945	37.0537	25.197	31.2316	71.2997	58.8999	59.6527	89.6484	62.3343	75.0999	69.1439	43.7709	42.1401	33.3078	23.686	35.3927	27.4328	19.3729	27.8345	6.74948	9.19359	41.3244	28.3219	23.8992	27.8345	13.6813
TCONS_00000110	AAEL016004-RA	XLOC_000066	AAEL016004	TSS85	supercont1.1:5698800-5698872	72	0	0	0	0	0	0	0	0	0	0	0	0	0	0	0	0	0	0	0	0	0	0	0	0	0	0	0	0	0	0	0	0	0	0	0	0	0	0	0	0	0	0
TCONS_00000111	AAEL016005-RA	XLOC_000067	AAEL016005	TSS86	supercont1.1:5701865-5701936	71	0	0	0	0	0	0	0	0	0	0	0	0	0	0	0	0	0	0	0	0	0	0	0	0	0	0	0	0	0	0	0	0	0	0	0	0	0	0	0	0	0	0
TCONS_00000112	AAEL016006-RA	XLOC_000068	AAEL016006	TSS87	supercont1.1:5702033-5702105	72	0	0	0	0	0	0	0	0	0	0	0	0	0	0	0	0	0	0	0	0	0	0	0	0	0	0	0	0	0	0	0	0	0	0	0	0	0	0	0	0	0	0
TCONS_00000113	AAEL016007-RA	XLOC_000069	AAEL016007	TSS88	supercont1.1:5704138-5704209	71	0	0	0	0	0	0	0	0	0	0	0	0	0	0	0	0	0	0	0	0	0	0	0	0	0	0	0	0	0	0	0	0	0	0	0	0	0	0	0	0	0	0
TCONS_00000114	AAEL016008-RA	XLOC_000070	AAEL016008	TSS89	supercont1.1:5704321-5704393	72	0	0	0	0	0	0	0	0	0	0	0	0	0	0	0	0	0	0	0	0	0	0	0	0	0	0	0	0	0	0	0	0	0	0	0	0	0	0	0	0	0	0
TCONS_00000115	AAEL016009-RA	XLOC_000071	AAEL016009	TSS90	supercont1.1:5705269-5705340	71	0	0	0	0	0	0	0	0	0	0	0	0	0	0	0	0	0	0	0	0	0	0	0	0	0	0	0	0	0	0	0	0	0	0	0	0	0	0	0	0	0	0
TCONS_00000116	AAEL016010-RA	XLOC_000072	AAEL016010	TSS91	supercont1.1:5705698-5705770	72	0	0	0	0	0	0	0	0	0	0	0	0	0	0	0	0	0	0	0	0	0	0	0	0	0	0	0	0	0	0	0	0	0	0	0	0	0	0	0	0	0	0
TCONS_00000117	AAEL016011-RA	XLOC_000073	AAEL016011	TSS92	supercont1.1:5713128-5713199	71	0	0	0	0	0	0	0	0	0	0	0	0	0	0	0	0	0	0	0	0	0	0	0	0	0	0	0	0	0	0	0	0	0	0	0	0	0	0	0	0	0	0
TCONS_00000118	AAEL016012-RA	XLOC_000074	AAEL016012	TSS93	supercont1.1:5713327-5713399	72	0	0	0	0	0	0	0	0	0	0	0	0	0	0	0	0	0	0	0	0	0	0	0	0	0	0	0	0	0	0	0	0	0	0	0	0	0	0	0	0	0	0
TCONS_00000119	AAEL000070-RA	XLOC_000075	AAEL000070	TSS94	supercont1.1:96338-216457	5986	2.59716e-08	2.76201e-08	0.000119296	6.57368e-06	4.90891e-06	1.15403e-05	0.45145	0.277678	0.312984	9.41268e-07	0.297756	1.00191	1.38434	2.06198	1.55981	1.27594	1.83793	1.82868	1.29947	1.36666e-05	0.376287	0.142849	0.255305	0.240714	0.52191	0.238	0.544102	0.36755	0.53349	1.84462	0.520799	1.14047e-05	0.854819	0.196853	3.76982e-05	0.288147	2.10166e-05	4.34402e-05	0.727091	0.897879	3.76982e-05	4.22974e-05
TCONS_00000120	AAEL000070-RA	XLOC_000075	AAEL000070	TSS95	supercont1.1:96338-216830	4209	0.000295227	4.12513e-05	0.851096	0.0780892	1.33393e-07	0.195168	0.349903	0.964548	3.57397e-11	0.282764	2.65741e-09	4.49777e-06	2.16489e-05	7.05158e-16	1.61019e-12	4.1934e-13	3.01021e-08	8.9738e-09	3.49233e-08	2.58562	0.222676	6.60266e-06	0.000321927	0.03957	5.4451e-06	2.16635e-05	2.70548	1.07094e-06	0.318882	0.000116472	1.1888e-06	1.87418	2.79997	0.0150358	3.19697	4.32947e-06	0.0964147	1.05466	2.01199	1.06414	3.19697	3.87245
TCONS_00000121	AAEL000070-RA	XLOC_000075	AAEL000070	TSS95	supercont1.1:96338-216831	5925	0.818793	2.52633	0.0897282	0.977063	1.17806	1.51939	1.39133	1.02947	0.836648	0.649295	3.59996	3.75823	2.13863	6.42038	3.41446	6.27054	6.72344	7.66113	5.42907	3.83592	2.6738	3.41278	2.95574	2.95377	4.18999	3.44015	1.34522	5.54572	5.51863	4.18117	6.39877	2.75301	1.72916	3.99129	1.41343	2.83655	1.80645	1.71932	0.966646	3.34088	1.41343	2.50028
TCONS_00000122	AAEL000070-RA	XLOC_000075	AAEL000070	TSS96	supercont1.1:97840-103029	1893	0.984797	2.22196	9.87187e-14	1.11119	1.24055	1.12446	1.89067	0.70364	2.50603	0.3165	6.66712	8.99637	10.752	15.7042	12.0207	15.8761	20.0685	12.9273	12.1888	7.94831	4.70174	3.23205	3.24537	2.86042	3.62628	4.47381	1.85492	8.225	5.77733	6.25952	6.33848	2.25244	2.42643	2.17563	0.0523997	1.35851	1.71109	1.68935	9.11829e-06	1.95081	0.0523997	2.36325
TCONS_00000123	-	XLOC_000075	-	TSS97	supercont1.1:145966-149036	3070	0.116119	0.262371	0.190493	0.145393	0.545482	0.334084	0.419283	0.449312	0.707232	1.3565e-39	0.554686	0.365309	0.446647	1.18869	1.63101	2.01357	1.97924	0.917415	0.42745	0.432358	0.386176	0.380631	0.406917	0.20883	0.148505	0.121172	0.322681	0.579791	0.481506	0.219613	0.281385	0.0331413	0.393238	0.0253085	0.0492444	1.18637	0.386853	0.251725	0.12049	0.405769	0.0492444	0.369254
TCONS_00000124	AAEL000084-RA	XLOC_000076	AAEL000084	TSS98	supercont1.1:248380-271930	1562	4.45319	1.92149	2.03602	0.829769	1.96378e-06	1.47286	5.96248	3.87666	4.8267	1.79455	5.58541	5.42876	5.21786	5.73557	8.79929	7.44788	7.40175	2.3166	1.49166	2.36031	5.65016	7.40042	9.67806	11.7997	5.39294	10.5029	7.60059	4.94913	6.0139	4.26395	3.74286	2.38329	2.20511	7.62168	5.52327	3.02728	1.73354	1.52895	0.848109	4.14262	5.52327	3.54119
TCONS_00000125	AAEL000084-RA	XLOC_000076	AAEL000084	TSS98	supercont1.1:248481-271865	1406	35.9504	43.6324	34.6955	73.4254	45.4487	64.283	83.2598	108.289	61.732	39.0599	116.642	97.9982	97.9602	89.0904	105.332	89.8588	89.7241	48.8388	15.4515	47.6584	65.6068	69.5904	72.476	75.0198	75.0054	67.6314	75.8212	66.3567	64.6986	68.34	53.8403	52.1194	54.8238	42.5184	68.3428	29.268	40.3104	130.843	115.227	87.1511	68.3428	60.8286
TCONS_00000126	-	XLOC_000077	-	TSS99	supercont1.1:281440-282048	608	1.25761	3.60607	8.60653	0.355602	0	2.72919	4.35009	2.66871	3.65184	4.17193	21.4272	28.4122	33.9314	3.99042	5.87644	29.5108	48.0967	21.4357	27.7678	35.6104	19.1887	12.8054	7.88239	28.1751	12.9455	23.0128	23.6696	8.88217	10.5499	11.6584	5.01916	18.4051	10.235	4.90592	11.2009	0.695566	1.94724e-27	0.244485	0.326416	3.13313	11.2009	5.94723
TCONS_00000128	AAEL000023-RA	XLOC_000078	AAEL000023	TSS100	supercont1.1:288791-290046	1255	0.175505	0.0747123	0	0	0	0	0.0366732	0	0	1.27841	2.83423	0.991867	0.634313	1.02651	0.710435	0.966491	1.48088	0.725014	0.615545	0.224783	0	0.0403135	0.0745115	0.0388698	0	0.133872	0.0392822	0.195786	0	0.0411658	0	0.0768549	0.0462182	0.0863549	0.121369	0	0	0.0444147	0	0	0.121369	0
TCONS_00000135	-	XLOC_000085	-	TSS107	supercont1.1:497403-505551	774	1.39164	0.742656	0.815559	0.325819	0.423646	0.59073	0.808461	1.68344	0.369021	1.05469	0.189663	0.257953	0.0834333	0.284142	0.251202	0.266985	0	0	0.408094	0.64874	0.768428	1.31072	1.79129	1.28981	0.782666	1.05569	1.57121	1.0216	0.724289	0.631042	0.72984	1.20022	0.79158	0.237169	0.468275	0.186553	0.196713	0.189033	0.522452	1.39622	0.468275	1.03785
TCONS_00000136	-	XLOC_000085	-	TSS107	supercont1.1:504523-505556	1033	1.9558e-07	0.314087	0.297917	2.36016e-07	0.127424	0.185807	0.178091	0.162183	0.344912	3.64464e-07	4.21269e-07	0.18094	0	7.72917e-08	1.32709e-07	2.50077e-07	0	0	2.64606e-08	0.544597	0.436875	0.282393	0.334858	0.506511	0.125197	0.306114	0.552938	0.266207	0.424878	0.830957	0.173918	0.385215	0.344687	0.108251	0.108514	4.8548e-08	1.36917e-07	1.5157e-07	1.08639e-07	0.199092	0.108514	0.359535
TCONS_00000137	AAEL000081-RA	XLOC_000086	AAEL000081	TSS108	supercont1.1:530617-537308	4196	2.04122	3.60749	6.25011	3.85536	4.29467	3.28451	2.23466	5.64291	3.39064	3.51239	16.9823	16.6717	34.6773	3.76974	9.21501	21.0241	27.2492	9.24478	21.0522	41.1876	28.8794	25.6748	20.9111	23.5757	33.0774	46.4515	22.608	12.1019	13.5851	11.5098	6.96162	5.77905	6.17233	9.76046	8.91318	23.3705	29.0145	12.7443	9.53874	5.53835	8.91318	2.94248
TCONS_00000138	AAEL000081-RA	XLOC_000086	AAEL000081	TSS108	supercont1.1:530617-537308	3902	1.09482e-05	9.5155e-07	2.03122e-05	4.46319e-06	3.42229e-05	1.12291e-06	3.72989e-08	1.61669e-06	3.41102e-05	7.07105e-06	3.79207e-06	1.19058e-06	6.92293e-06	2.309e-11	3.24518e-07	6.57037e-06	8.93179e-06	1.10916e-12	2.29327e-07	2.18353e-06	6.61327e-06	2.331e-06	9.49465e-08	7.84128e-06	1.76458e-06	3.49372e-06	3.2785e-06	1.14681e-05	4.75658e-06	2.76e-06	7.38331e-08	1.11913e-05	4.13315e-06	2.66052e-06	6.9253e-06	3.03973e-08	8.65741e-05	3.48924e-05	1.20653e-05	1.85781e-06	6.9253e-06	1.23889e-06
TCONS_00000139	AAEL000081-RA	XLOC_000086	AAEL000081	TSS109	supercont1.1:530617-546727	4980	5.30181	4.88503	0.867604	5.20529	2.5667	2.09324	6.32294	6.98715	6.10177	1.37561	28.2515	32.2178	10.481	36.852	28.8815	44.7299	24.3166	69.387	53.9889	21.8431	47.7632	56.6034	62.4831	36.787	67.0737	40.5826	22.717	23.4985	20.0145	17.3917	17.9371	4.82816	9.55495	11.3148	5.00459	59.764	21.4559	8.65171	5.19417	9.02081	5.00459	2.84094
TCONS_00000140	AAEL000081-RA	XLOC_000086	AAEL000081	TSS108	supercont1.1:531067-537308	3365	7.19902	7.84653	4.69487	7.79598	2.96948	5.1719	8.76722	12.216	10.556	5.09784	66.1332	73.8367	42.6603	78.0194	67.2692	77.2806	72.432	154.291	150.677	116.909	89.8037	99.2246	106.102	75.0775	75.3744	45.6971	59.4992	42.6513	39.2094	25.4615	18.8706	10.309	22.4591	7.01226	17.9016	47.9712	45.3244	17.496	12.2125	18.7627	17.9016	9.98618
TCONS_00000141	AAEL000049-RA	XLOC_000087	AAEL000049	TSS110	supercont1.1:565549-567251	1584	2.11807e-05	0.648999	7.3097e-09	1.26496e-30	8.18008e-22	1.86056	7.11902e-05	0.000109705	0.284113	1.88862e-11	0.321752	0.330172	9.20984e-05	1.2842e-15	3.34994e-05	2.0462e-10	0.265397	4.38986e-11	5.09018e-05	0.000206432	6.49868e-06	8.49701e-16	7.68215e-13	0.669254	1.98619e-05	7.43437e-06	1.08673e-33	2.50106e-19	2.46368e-30	2.8e-06	3.78074e-05	1.83804e-08	3.2866e-11	9.08268e-07	7.30977e-06	4.28618e-16	6.89095e-13	3.64169e-19	9.55128e-06	1.86553	7.30977e-06	1.66783e-05
TCONS_00000142	AAEL000049-RA	XLOC_000087	AAEL000049	TSS110	supercont1.1:565549-567269	1593	0.649241	5.17768e-07	1.71309e-09	2.71609	0.311865	2.48386e-05	2.0541	1.90808e-06	1.60062e-08	7.14806e-12	0.595093	1.06516e-06	5.58674e-05	7.09927e-17	7.07459e-05	7.79477e-11	0.0013885	1.37694e-11	0.000213057	2.0454e-07	6.71059e-07	8.04471e-05	8.95861e-20	8.52664e-07	1.63501e-06	0.520187	1.92616	1.71631	0.000425098	1.32e-05	1.44539e-07	0.117674	2.57644e-07	3.51981e-07	1.91252e-06	4.85755e-17	2.16145e-13	9.08166e-22	6.18921e-06	0.00012681	1.91252e-06	3.14618e-06
TCONS_00000143	AAEL000049-RA	XLOC_000087	AAEL000049	TSS110	supercont1.1:565549-567269	1465	0.629264	5.07358e-05	2.04994e-05	0.0102706	0.0144656	0.99988	0.507875	0.810327	1.14197e-05	1.3448e-05	9.06803e-22	1.63807	0.555497	6.46594e-14	0.614745	2.25054e-11	0.0107463	1.08088e-13	0.278465	0.563983	0.943445	0.711813	0.798526	0.523735	1.7672	1.18565	0.0341329	1.68176e-07	0.190227	0.942471	1.8846	1.03662e-06	0.978196	0.800247	0.443609	0.0543343	6.64133e-06	0.00309242	0.576921	9.15932e-05	0.443609	3.76136
TCONS_00000144	AAEL000049-RA	XLOC_000087	AAEL000049	TSS111	supercont1.1:565549-571506	1379	8.10057	5.8863	6.96734	21.224	27.3029	9.91481	10.2885	5.27826	5.3904	0.514636	0.48611	2.69406	3.27027	0.2785	4.47146	1.61618	0.166177	0.603684	0.986187	4.51948	10.2694	0.00315187	0.00564516	7.3808	15.7062	19.1047	3.08541	0.00505545	1.8503	8.05759	5.61539	2.32694	0.000410875	5.24243	6.5989	0.00156309	1.95476	7.74452	20.2112	14.6843	6.5989	8.51096
TCONS_00000145	AAEL000049-RA	XLOC_000087	AAEL000049	TSS112	supercont1.1:565617-567163	1490	4.26539	6.62934	3.50543	5.93492	3.2077	1.75808	1.76314	4.47308	4.25612	7.15739e-07	9.50649	6.86246	1.80065	3.02643	0.61609	7.22825e-06	1.11454e-19	1.27715e-05	3.8762e-09	4.27648	6.06103	17.82	22.4192	11.8203	8.12102	5.80688	13.3069	7.55301	9.25463	3.6936	1.35665	1.76777	4.63228	0.425371	1.20789	0.651158	5.87996e-07	1.1262	2.07664	8.80518	1.20789	7.71985
TCONS_00000146	AAEL000053-RA	XLOC_000088	AAEL000053	TSS113	supercont1.1:1487558-1514074	2257	0.719285	0.421042	0.407499	0.387975	0.604022	0.230863	0.770323	0.399805	1.86216	2.98808	33.3276	28.7132	28.8992	42.9124	46.1249	50.9652	44.8799	72.0271	44.9097	27.1766	8.11219	6.48486	2.61477	3.64422	1.87597	1.78322	2.85762	2.2066	1.70579	0.864768	0.700726	1.96862	1.61006	0.442413	0.725394	0.353789	0.26756	0.364072	0.148655	0.236678	0.725394	0.938803
TCONS_00000147	AAEL017335-RA	XLOC_000089	AAEL017335	TSS114	supercont1.1:1558745-1752632	2077	0	0.819941	0.244936	2.5993	1.74198	1.09723	0.590771	0.339928	0.759523	2.99144e-08	0.302239	0.280816	0.101764	0.235817	0.13988	0.545456	0.0875258	0.344458	0.0288017	0.157766	0.0345959	0.0452711	0.0722707	0.0218259	0	0.025057	0.0661695	0.0675429	0.0479383	0.0462339	0.198166	0.0773813	0.314007	0.284596	0.185512	0.622926	0.322576	0.392234	0.374071	0.77056	0.185512	7.9667e-09
TCONS_00000148	AAEL017335-RA	XLOC_000089	AAEL017335	TSS114	supercont1.1:1594434-1752632	855	0	0.0615452	0.362791	0.338	0.40963	3.46339e-07	0.375106	8.91946e-06	0.0794202	0.12888	2.0549e-06	4.48554e-09	0	0	0.0756357	3.65152e-08	0	0	0	0	0	0	0.0628074	0	0	0	0	0.0586104	0	0	0.10764	0.283905	5.01718e-09	0.0941839	2.5912e-08	0.346551	1.00407e-06	0.0959339	2.2767e-08	0.558717	2.5912e-08	0.508543
TCONS_00000149	-	XLOC_000090	-	TSS115	supercont1.1:1820026-1822277	448	0	5.12969e-06	0	1.97789	2.62045	2.22702e-06	0.728011	0.140028	2.04577	0	0.397306	0	0	0	0	0	0	0	0	0	0	0	0	0	0	0	0	0	0	0.176311	0	1.25375e-05	0.1208	0.80733	2.2875e-07	0.0107157	0.203467	0.48722	1.11686e-05	0.567267	2.2875e-07	0.154506
TCONS_00000150	-	XLOC_000090	-	TSS116	supercont1.1:1820026-1910381	1286	0	0.878156	0.280975	2.24988	0.68532	0.975481	0.372085	0.183599	0.223952	0	0.166078	0.0802914	0	0	0.0460073	0	0	0	0	0	0	0	0	0	0	0	0	0	0.0829345	3.64e-09	0.161045	0.377943	0.174659	0.366067	0.209594	0.753348	4.20291e-09	0.284024	0.368141	0.583806	0.209594	0.223393
TCONS_00000151	AAEL000087-RA	XLOC_000091	AAEL000087	TSS117	supercont1.1:1944982-2006437	4434	0.256949	1.03061	0.392403	15.8099	1.6323	0.344675	6.13721	0.464871	1.87844	1.28397e-08	0.707025	0.138386	0.060715	0.25162	0.412102	0.172801	0.378947	0.223911	0.343438	0.225792	3.55351e-08	0.0272323	0.0252908	2.07186e-08	2.98485e-08	3.00675e-08	0.0266585	0.0529713	0.0287037	0.0291378	0.0304957	2.20081e-08	0.249104	1.84239	0.413829	6.55632	1.77025	1.41154	4.61059	19.0974	0.413829	5.51167
TCONS_00000152	AAEL000087-RA	XLOC_000091	AAEL000087	TSS118	supercont1.1:1944982-2068606	1664	0.159184	0.495208	2.14384	3.06719	0.346509	0.163318	2.39316	0.250284	0.733023	1.15493	1.73445	2.78192	4.36945	3.07099	3.60309	4.04913	4.20847	4.32622	4.33119	2.81592	0.689882	0.256705	0.273688	0.0684565	0.0601077	0.131628	0.166516	0.162745	0.562223	2.37e-07	0.134088	0.36412	1.44788	0.540868	0.11489	1.75316	0.641292	0.471229	2.51374	8.08418	0.11489	2.63662
TCONS_00000153	AAEL000087-RA	XLOC_000091	AAEL000087	TSS119	supercont1.1:1944983-1973248	2858	0.379095	1.35378	7.11678	18.478	1.67569	0.611502	4.96882	0.809227	2.98187	2.57305	12.1181	13.6135	9.99747	14.9115	20.7042	20.7936	18.5668	25.689	24.4532	15.7308	4.36084	3.93602	1.7231	0.6252	0.14221	0.0218887	1.77495	2.26722	2.35209	0.26459	0.244266	0.422203	3.1093	0.837192	2.1126	2.26255	1.8597	1.97198	7.06151	22.8133	2.1126	6.82337
TCONS_00000154	AAEL000099-RA	XLOC_000092	AAEL000099	TSS120	supercont1.1:2031210-2035040	1083	1.04894	16.3428	27.5737	94.3989	54.2606	29.5073	31.1236	21.1988	22.1427	0.286524	0.31515	0.049398	0.21663	0.111541	0.169842	0.385095	0	0.0666644	0.0613154	0	0.0736505	0.240942	0.712532	0.78985	0.237846	0.42672	0.892156	1.31057	0.96952	0.196818	0.148627	0.183735	0.939189	0.309664	0.338513	0	0	2.0705	39.6382	49.3862	0.338513	10.5993
TCONS_00000155	-	XLOC_000091	-	TSS118	supercont1.1:2056203-2068606	1744	1.1917e-07	0.138341	0.135201	1.09157	0.0762805	9.0747e-08	0.195719	1.59518e-07	0.133383	5.38452	2.31679	0.793874	1.05259	1.58576	0.791066	1.48448	1.67419	2.13217	1.92942	1.45827	0.0801377	0.416756	0.0613231	4.39806e-11	4.43711e-12	2.50388e-24	0.145277	0.260178	4.7078e-08	0	0.0532492	0.163067	0.445368	0.948326	1.24921	1.98093e-12	0.179753	0.136731	0.166164	2.27542	1.24921	3.79275e-09
TCONS_00000156	AAEL000028-RA	XLOC_000093	AAEL000028	TSS121	supercont1.1:2095011-2113327	1089	34.485	317.282	257.216	257.753	252.507	239.989	260.714	255.528	303.667	9.48618	48.2046	29.5364	42.9252	42.099	44.5911	51.177	39.6051	61.3135	52.8615	40.3646	104.168	184.461	334.304	462.258	187.146	109.296	83.7148	92.1419	81.2939	41.8829	30.7544	112.734	163.301	173.879	149.763	28.4217	67.8091	167.155	280.855	312.569	149.763	63.7266
TCONS_00000157	AAEL000059-RA	XLOC_000094	AAEL000059	TSS122	supercont1.1:2126419-2130121	1086	4.59968	11.4814	35.6638	82.4502	26.1468	30.4808	40.1049	37.4367	32.0603	0.388667	0	0.249229	0.161921	0.125058	0.126949	0.5405	0	0.0664381	0.0611072	0.150626	0.229376	0.768395	0.976405	0.46304	0.568892	0.584748	0.701942	0.979591	0.865314	0.637486	0.641864	0.457779	1.1019	1.13158	2.02447	1.16567	0.736432	0.529094	3.11111	3.14546	2.02447	0.0352109
TCONS_00000158	AAEL000030-RA	XLOC_000095	AAEL000030	TSS123	supercont1.1:2151514-2167527	1642	4.68234e-12	2.37323	1.12462	4.02375	2.59551	2.16596	2.70856	6.0342	4.86818	0.0175558	1.81677	1.16613	0.260227	0.16428	1.51391	1.59919	2.15122	1.48042	2.21977	0.377877	0.587637	3.7717	3.16251	1.48657	1.09218	0.677611	0.870536	0.615458	0.603044	1.17e-05	5.93398e-30	0.0983876	1.06694	0.805603	0.328016	1.36235	2.92205e-05	0.326968	0.581966	1.94418	0.328016	0.221067
TCONS_00000159	AAEL000030-RA	XLOC_000095	AAEL000030	TSS123	supercont1.1:2151514-2167527	2072	9.35189e-07	0.00542285	1.26568	1.27661	0.00120122	0.595726	0.00373918	0.000101225	1.11455e-05	0.416362	0.235346	4.20406e-05	0.396213	0.979073	2.49709e-05	7.00057e-05	0.00180021	0.00011822	0.000314662	0.00601708	0.000118233	1.50987e-05	0.000112882	2.33717e-06	2.15114e-05	3.55786e-05	0.000115914	4.74691e-06	1.83028e-05	4.2e-12	6.63241e-23	1.45316e-09	3.71709e-06	1.96744e-05	5.81757e-06	7.70414e-05	1.26576	0.000231782	1.05526	0.000203867	5.81757e-06	0.000494686
TCONS_00000160	AAEL000030-RA	XLOC_000095	AAEL000030	TSS124	supercont1.1:2151514-2167682	1230	3.32846e-07	1.37976e-116	5.78189e-11	0.261819	4.79586e-121	0.334751	1.2738	0.143493	1.27573	0.422391	1.20364	0.708074	0.242668	5.42962e-53	0.000170928	3.02404e-26	1.37935	1.18083	3.40488e-47	3.48276e-98	0.50717	1.87569e-13	0.436179	2.80883e-11	2.47788e-27	4.48168e-36	6.58129e-46	5.26948e-15	4.8302e-24	4.15e-18	0.0233993	4.74684e-06	3.45378e-10	7.71025e-29	4.56818e-18	5.61979e-33	3.47295e-27	1.34114e-67	5.06614e-17	2.96447e-60	4.56818e-18	1.0757
TCONS_00000161	AAEL000030-RA	XLOC_000095	AAEL000030	TSS125	supercont1.1:2151519-2153425	1021	0.827489	3.4106	25.8483	25.6073	20.05	13.7178	17.8872	15.1494	12.0326	1.89258	5.51659	4.3556	4.99829	5.06149	6.75045	3.94039	3.4822	3.06792	4.49994	4.27202	6.34438	7.08721	8.18458	9.26466	5.01003	2.73921	3.37219	2.26363	1.74449	0.381085	0.219335	0.549822	2.9101	1.54635	4.47663	4.42912	6.71736	7.17208	14.8069	6.25516	4.47663	1.09084
TCONS_00000162	AAEL000040-RA	XLOC_000095	AAEL000040	TSS126	supercont1.1:2166415-2167372	957	0.748066	4.37293	5.91717	13.5529	11.8823	10.2767	14.0981	9.90682	9.6615	3.40781e-12	2.67592	3.32974	1.8719	3.09617	4.05938	3.8201	3.39465	5.69977	4.55104	2.62638	4.62985	5.47359	8.55584	3.92185	4.47293	2.64558	1.25671	1.23218	1.54547	0.413401	0.202351	0.354131	2.99597	2.14657	2.19465	2.87106	3.35327	3.98739	8.31364	4.32776	2.19465	0.806264
TCONS_00000163	AAEL000037-RA	XLOC_000096	AAEL000037	TSS127	supercont1.1:2191295-2192938	1092	8.72197	34.7417	85.0501	357.048	30.6387	38.3327	152.221	47.2148	73.8617	0.756335	4.8354	2.54272	4.39599	3.97488	1.73728	2.74463	2.58225	3.23351	2.18502	1.52935	0.729053	0.667811	0.617157	0.459917	0	1.26721	0.371844	0.463326	0.4546	0.243534	0.147124	0.50016	1.20312	2.04354	2.53709	0.885182	2.6403	12.6652	39.09	19.3672	2.53709	4.82632
TCONS_00000164	AAEL000086-RA	XLOC_000097	AAEL000086	TSS128	supercont1.1:2206159-2207580	1041	0	0.0937774	0.0907675	0.844984	0.227686	0.251402	1.7492	0.400686	0.438712	0.401168	0.165468	0.311228	0.682438	0.761322	0.297249	0.48526	0.489162	1.40007	0.901412	0.916988	0.154679	0.151806	0.0935277	0.0487887	0.0499509	0.280057	0.345153	0.0983011	0.16075	0.155004	0.104047	0	0.232055	0.270978	0.152344	0.0722318	0.178779	1.67246	0.520292	0.165686	0.152344	0.445206
TCONS_00000165	AAEL000038-RA	XLOC_000098	AAEL000038	TSS129	supercont1.1:2240643-2254174	3053	1.52886	8.80192	7.79883	8.36424	2.72849	6.52943	8.56075	7.41216	7.23274	1.46113	5.19183	2.8437	1.88598	2.50289	3.34582	3.94343	3.44339	4.39232	4.23452	5.00993	3.66258	3.45088	2.64529	2.16583	1.66193	2.34409	4.61409	3.58977	3.60217	1.03649	1.04694	1.83812	3.69924	1.95325	2.94233	1.94587	0.866236	2.07646	2.44696	4.0342	2.94233	2.82193
TCONS_00000166	AAEL000038-RA	XLOC_000098	AAEL000038	TSS130	supercont1.1:2242203-2253857	1176	15.8466	68.2321	29.4063	41.246	32.1004	40.6753	51.9955	45.4915	56.1407	9.99943	34.2562	21.3081	25.6467	29.853	31.7436	31.9593	33.4538	40.7474	32.1167	36.3959	35.3558	31.9854	25.6158	28.3715	16.3361	22.2163	20.9105	20.2823	16.0852	6.05887	6.21974	10.5224	16.0074	5.6155	6.56795	13.8036	12.4503	15.2245	29.3109	27.7755	6.56795	11.5341
TCONS_00000167	AAEL017325-RA	XLOC_000099	AAEL017325	TSS131	supercont1.1:2275255-2285007	882	13.4562	103.798	149.752	269.473	24.3734	24.7406	86.394	73.7777	93.0067	2.97022	6.43184	2.30412	2.45612	1.80651	3.30121	3.89224	3.501	1.64129	1.50959	2.8724	4.39006	3.12211	2.30824	2.22751	0.677972	1.17496	3.71154	3.51777	4.82684	4.01641	4.55782	11.9637	11.0962	6.82123	5.07574	37.3458	17.9425	21.0501	21.6359	17.6854	5.07574	15.0164
TCONS_00000168	AAEL000069-RA	XLOC_000100	AAEL000069	TSS132	supercont1.1:2384258-2396506	1068	0	0.272557	0	0.204656	0.0551458	0.548008	0.0445957	0.0862644	0	0.29149	0.080153	0.100508	0.110192	0	0.11519	0	0	0.0678198	0	0	0	0.0490235	0	0	0	0	0	0	0	0	0.100802	0	0.449631	0.10501	0.147591	0.139958	0	0	0	0	0.147591	0
TCONS_00000169	-	XLOC_000101	-	TSS133	supercont1.1:2396845-2401385	3322	7.01058e-19	2.67682e-08	1.13744	0.633715	1.79049	0.373453	0.761824	1.84546	0.789521	0	0	0.0717004	0.068795	3.24187e-16	0	3.53229e-10	0	0.11147	8.77641e-29	0.154837	8.77882e-27	1.76549e-97	3.36546e-05	3.29469e-11	1.55045e-32	0	0.253137	1.54563	2.36558	15.3026	95.6327	108.911	94.9586	46.0815	29.6501	0.0449195	0.142453	72.5401	21.8555	8.75538	29.6501	16.4566
TCONS_00000170	-	XLOC_000101	-	TSS134	supercont1.1:2396845-2401907	4420	6.42744e-31	0.893525	8.51021e-30	0.13093	5.19686e-06	0.380862	2.29084	1.22917e-05	0.635502	0	1.80519e-08	3.59658e-28	8.90191e-08	1.49298e-26	0	5.1214e-07	0	9.27295e-29	0.0923653	3.01403e-20	3.87159e-43	0.0158094	8.5105e-11	2.74646e-14	4.17648e-19	0	1.03233e-15	0.527889	1.79267e-22	5.57199	54.5798	7.22443e-19	0.00631538	15.461	7.27939e-15	0.00982542	9.72912e-16	9.43233	4.2277	7.25925	7.27939e-15	0.000101975
TCONS_00000171	-	XLOC_000101	-	TSS134	supercont1.1:2396845-2401907	2689	7.87335e-10	4.68341e-10	1.7092	1.31157e-16	1.46036	1.89852	0.33463	2.88872	0.25828	0	0.0279	5.9879e-07	9.25378e-19	1.91578e-08	0	0.0738981	0	0.0300959	0.230142	7.95077e-09	1.73836e-14	6.79084e-147	0.102595	0.199704	0.0567328	0	0.0779368	1.04153	1.8367	5.60697	35.4087	105.889	75.2443	33.9404	19.9909	0.0709712	0.0257327	49.4476	19.2364	8.73135	19.9909	14.0101
TCONS_00000172	-	XLOC_000101	-	TSS135	supercont1.1:2396845-2495119	5082	1.66747e-08	2.81124e-22	4.82067e-07	0.515041	7.99921e-61	3.44888e-10	1.7103e-47	1.38928e-40	5.98664e-09	0	3.53302e-10	1.75859e-81	1.26539e-10	1.4982e-31	1.32297e-08	3.95094e-11	0	3.27234e-57	3.63029e-38	7.87447e-39	3.01176e-11	2.97533e-10	0.0808832	2.63807e-34	0.0558109	0	0.00054597	0.0786456	0.191455	1.08e-16	2.53934e-08	6.17338	1.02523	1.22238e-07	1.07184e-08	1.49044e-15	2.30149e-45	0.00175559	0.000172474	0.318261	1.07184e-08	3.34204e-18
TCONS_00000173	-	XLOC_000101	-	TSS135	supercont1.1:2396845-2495119	6042	1.12379e-15	1.49498e-21	2.09741e-22	0.00355867	0.0239421	0.0462091	0.120063	1.12977	0.527735	0	2.77631e-12	1.48071e-56	3.93063e-14	1.04122e-37	7.68361e-15	3.38808e-16	0	5.47307e-58	1.95272e-31	3.70448e-92	5.43405e-21	0.000444582	1.2948e-05	9.16592e-23	1.02656e-06	0	1.45899e-26	0.0407747	0.177769	0.148367	28.6662	0.604711	3.25649e-20	11.9347	5.66545e-18	0.0597704	4.42339e-25	23.2793	12.7049	4.86608	5.66545e-18	3.31103e-27
TCONS_00000174	-	XLOC_000101	-	TSS136	supercont1.1:2396845-2563666	6407	4.262e-18	0.0252971	1.41365e-22	0.0370604	0.760837	1.01502e-06	0.000777519	1.17946	8.70126e-05	0	5.40662e-13	7.60286e-62	2.57179e-15	8.68114e-40	6.02954e-17	6.59797e-18	1.75971e-16	1.95621e-63	3.80268e-38	3.32149e-44	2.79017e-24	1.32005e-115	3.85349e-21	2.14082e-25	1.22559e-22	8.57523e-17	4.54252e-39	0.838281	0.647991	0.00025254	49.0533	1.66827	6.20173	21.9995	1.62579e-13	6.48948e-09	0.00176322	27.9937	6.94051	11.0904	1.62579e-13	1.59959e-06
TCONS_00000175	-	XLOC_000101	-	TSS136	supercont1.1:2396845-2563666	6017	1.66727e-15	0.00021443	2.92948e-17	6.09859e-05	7.00291e-32	0.616179	4.79247e-13	6.58706e-22	1.30383e-07	0	3.11708e-12	3.50565e-56	4.76718e-14	1.46101e-37	1.08278e-14	4.4771e-16	2.92986e-14	1.32941e-57	4.19537e-47	3.5547e-40	9.28744e-21	0.0271502	1.01131e-24	1.21179e-34	3.05053e-06	1.44319e-14	1.72589e-05	1.12426e-06	0.0671259	1.33846	2.73689	2.56963e-07	8.49691	1.70337	1.10075e-11	6.67989e-22	0.0738211	1.04237	0.564068	1.78349	1.10075e-11	1.51682
TCONS_00000176	-	XLOC_000101	-	TSS136	supercont1.1:2396845-2563666	4856	1.3046e-06	0.642654	0.367181	0.779351	0.0688983	0.059172	1.65372	0.000106271	0.725746	0	1.27009e-09	1.32963e-61	5.37322e-31	6.33058e-30	5.86142e-07	1.5646e-19	1.1756e-06	1.61067e-58	1.06037e-70	9.51355e-42	1.12563e-08	6.19409e-61	6.60906e-30	1.28654e-28	3.35587e-06	6.25341e-07	0.106281	0.0729104	0.0156828	6.40278	56.8647	0.000135899	1.3398e-15	12.0473	2.67019e-10	0.00294571	2.71313e-32	0.21822	1.29025e-11	2.6276	2.67019e-10	2.04062
TCONS_00000177	-	XLOC_000101	-	TSS136	supercont1.1:2396845-2563666	4312	0.119865	0.193801	3.77492e-15	0.00497658	0.00296499	1.07454e-10	7.97379e-15	2.94334e-15	0.274775	0	3.63464e-08	1.95404e-110	1.43852e-28	0	0.0121296	5.02383e-16	0.0199607	3.12276e-67	1.1233e-81	0	0.0623562	0.00656513	2.12818e-05	6.07663e-27	1.1374e-11	0.0114291	0.0131973	4.93747e-12	0.519835	2.89e-19	1.35646e-10	17.2981	19.6723	2.29937e-07	3.1211	0.0248774	0.0429374	1.29274e-07	3.34939e-13	4.04107e-08	3.1211	6.19787
TCONS_00000178	AAEL000004-RA	XLOC_000102	AAEL000004	TSS137	supercont1.1:2690154-2718559	1414	3.07631	4.58858	0.669685	5.97439	1.61192	1.48972	3.18039	2.94545	3.62838	1.0631	45.8929	28.2345	10.4644	21.0771	19.6972	22.6988	20.9777	41.2812	55.4823	28.0421	47.3911	75.5041	127.22	71.447	242.358	190.968	94.4427	87.9916	67.0615	75.8465	62.5469	10.9055	25.462	18.4355	8.64604	4.36346	6.47895	18.0626	9.99584	21.7835	8.64604	3.96955
TCONS_00000179	AAEL000033-RA	XLOC_000103	AAEL000033	TSS139	supercont1.1:2704118-2706707	2063	2.68071	2.07111	1.63633	2.761	0.949199	1.75622	2.86314	3.65232	2.68905	2.12443	34.2672	21.9796	18.2246	23.2575	29.7943	24.4218	25.1326	23.9149	23.8532	18.979	16.2082	14.3221	12.751	8.59812	13.9829	13.2539	9.15566	6.55692	6.85846	6.17208	4.64273	2.71736	5.15081	5.64265	6.84311	2.14872	2.79341	5.17617	3.7052	3.92036	6.84311	2.90943
TCONS_00000180	AAEL000004-RA	XLOC_000102	AAEL000004	TSS138	supercont1.1:2714032-2718269	2034	2.30256	4.13533	4.29476	6.7592	1.72243	2.38146	3.75533	7.99965	3.78648	7.01102	55.398	33.8865	18.0745	17.9152	19.6863	21.3092	24.7777	38.1704	80.6805	102.037	59.2965	91.6287	138.786	150.007	242.538	236.964	177.064	88.9838	90.9087	93.0124	54.4742	33.2645	40.1025	15.4227	22.9701	4.53823	11.0757	28.2532	21.3071	26.8182	22.9701	12.5255
TCONS_00000181	AAEL000091-RA	XLOC_000104	AAEL000091	TSS140	supercont1.1:2722433-2724430	1943	7.7604e-08	0.325573	0.419355	0.173159	0.0635951	5.132e-08	0.419355	0.204106	0.200595	0.440453	1.40812	1.76557	0.838249	0.54028	0.817958	0.834216	1.67443	1.99107	5.16541	9.40685	3.78741	3.84911	3.25875	3.25798	1.80064	1.18094	2.61492	0.726237	0.787903	0.291836	0.118924	0.163398	0.259796	0.0606279	0.345736	0.0409415	4.13071e-08	0.248718	0.412177	0.381032	0.345736	0.590307
TCONS_00000182	AAEL000091-RA	XLOC_000104	AAEL000091	TSS140	supercont1.1:2723082-2724358	1222	7.88267	11.2457	10.2586	15.3848	7.47591	7.39236	11.3995	14.7384	13.658	7.16766	92.5199	87.9909	80.4243	83.8556	106.076	105.67	110.998	134.897	155.927	149.457	142.825	100.763	100.245	101.7	100.667	100.67	73.5207	47.6336	43.8711	30.6103	22.3894	17.2558	25.7994	13.3583	16.4503	6.25735	9.36196	54.2313	36.7404	35.0527	16.4503	13.8222
TCONS_00000183	AAEL000077-RA	XLOC_000105	AAEL000077	TSS141	supercont1.1:2743469-2750947	1821	28.5898	26.4798	15.0009	51.6293	13.005	12.0477	18.6502	24.8671	22.3651	4.88416	45.3058	44.9938	42.1345	36.1111	39.2079	47.0961	43.7917	20.1284	11.0413	18.5644	22.3178	25.2196	26.5532	27.7045	33.0783	35.4914	44.0398	40.844	37.643	39.9448	32.7489	29.9622	47.8786	62.4761	79.4784	238.203	172.656	32.9853	23.5332	25.1507	79.4784	18.6443
TCONS_00000184	AAEL000046-RA	XLOC_000106	AAEL000046	TSS142	supercont1.1:2782313-2783352	980	5.58377	0.71215	7.63531	9.56849	2.70139	2.98277	5.85791	14.0677	8.32738	3.35297	53.3564	31.0464	32.8121	23.1151	37.4425	28.8705	33.024	35.03	34.3718	36.9708	28.7755	21.6651	16.4411	25.1504	23.7021	28.0884	20.0473	14.4178	14.8513	15.4345	12.2309	12.2764	15.2034	18.3524	25.7944	8.99726	9.96148	18.9384	6.73327	6.0753	25.7944	4.48125
TCONS_00000185	AAEL000076-RA	XLOC_000107	AAEL000076	TSS143	supercont1.1:2802669-2803837	1101	0.624485	1.03639	3.57247	0.85014	0.225159	1.84648e-08	1.41675	7.55924	3.86594	2.27017	13.9319	10.4744	5.57552	5.85338	6.343	5.30732	11.5365	10.1937	9.41627	7.98787	9.64477	7.70868	3.53334	4.02006	4.59234	5.002	4.48132	3.11957	3.69288	2.59851	1.98328	2.80181	5.89613	4.49755	7.92008	1.21961	0.811434	2.5768	0.253343	1.28289	7.92008	1.9066
TCONS_00000186	AAEL000034-RA	XLOC_000108	AAEL000034	TSS144	supercont1.1:2813125-2817211	2332	1.14165	1.84719	0.928712	1.44003	1.6683	0.760349	0.452706	1.36832	1.09117	1.82877	23.3191	12.6392	10.6533	14.4716	16.7088	15.666	18.2609	7.90565	2.79495	2.28264	3.86588	4.81951	7.16656	3.2725	2.37094	2.3653	2.61683	1.66995	1.76588	0.671925	0.434017	0.409457	1.33118	0.979865	1.01868	0.167367	0.685383	1.352	1.43761	0.910355	1.01868	1.05203
TCONS_00000187	AAEL000034-RA	XLOC_000108	AAEL000034	TSS145	supercont1.1:2813195-2817025	2007	1.10981	6.06387e-06	0.214921	2.54613	2.52779	0.154305	1.26322	0.351082	1.1588	0.033262	4.73609	5.50434	4.65911	4.80588	10.0893	7.10566	8.95446	3.16177	1.54873	1.43645	2.62564	3.05969	1.95149	2.62249	1.98461	1.58174	1.21938	0.77018	0.953954	0.36025	0.624617	0.660346	0.720792	0.0526852	0.403262	0.524584	0.631787	3.48237	1.80952	1.08214	0.403262	4.8015e-07
TCONS_00000188	AAEL000054-RA	XLOC_000109	AAEL000054	TSS146	supercont1.1:2831610-2979305	15045	0.889863	1.94746	0.12478	0.387501	0.411326	0.9133	1.90677	1.21113	0.457587	0.0776332	0.917582	0.979602	0.711534	0.753461	0.530752	1.3845	1.14766	0.84328	1.92504	2.00723	1.31872	2.71771	3.1214	0.478227	3.00581	0.993943	0.822778	1.72023	1.68333	1.5621	2.1633	0.148868	0.884974	0.745022	0.271473	1.57887	0.376776	0.403124	0.458447	1.59971	0.271473	0.753115
TCONS_00000189	AAEL000054-RA	XLOC_000109	AAEL000054	TSS146	supercont1.1:2831610-2979305	9077	0.074935	0.803913	0.000995916	0.594022	0.173566	0.277022	0.357857	0.638037	0.360534	0.158587	0.704062	0.53109	0.547427	0.543199	0.641528	0.805431	0.751088	0.38311	1.21461	0.900503	0.594423	0.712962	0.826713	1.50871	0.709968	0.42584	1.14927	0.709735	0.897572	0.596103	0.379048	1.05195	0.611618	0.441789	0.818008	0.256679	0.453948	0.179218	3.81608e-51	0.224419	0.818008	1.40264
TCONS_00000190	AAEL000054-RA	XLOC_000109	AAEL000054	TSS146	supercont1.1:2831610-2979305	10134	0.0446824	0.876419	0.441061	0.116301	0.284197	0.435865	0.344317	0.518601	0.39958	0.358372	1.21686	0.841668	0.811401	1.05095	1.13224	1.18157	1.11643	0.877971	1.77513	3.11191	1.67164	1.61148	1.73488	1.2673	1.0768	1.43998	1.24865	0.713756	1.00716	1.01162	0.585233	0.389152	1.66481	0.559538	0.67264	0.589172	0.612236	0.364229	0.263602	0.652849	0.67264	0.641631
TCONS_00000191	AAEL000054-RA	XLOC_000109	AAEL000054	TSS146	supercont1.1:2831610-2979305	14370	5.84585e-05	6.13871e-06	1.19964e-08	1.00649e-05	2.55943e-05	2.56071e-05	2.04935e-05	4.57884e-06	2.13149e-06	1.14739e-07	5.46715e-08	3.40963e-08	3.47671e-08	3.50471e-08	3.2133e-08	7.33686e-08	5.94096e-08	3.31106e-08	9.67741e-08	5.98931e-07	6.06e-06	8.45701e-05	7.24446e-06	0.0105524	7.02377e-06	4.16651e-05	3.33408e-05	9.77446e-06	4.9973e-05	0.180897	2.55855e-06	1.06248e-06	0.0120766	1.77985e-06	2.38249e-05	6.11481e-07	0.316853	0.0945337	0.00942116	5.9311e-06	2.38249e-05	0.157541
TCONS_00000192	AAEL000054-RA	XLOC_000109	AAEL000054	TSS147	supercont1.1:2834689-2865077	9568	1.35999e-18	0.554693	5.103e-210	6.03979e-61	0.120795	9.22032e-58	5.58681e-26	4.72386e-33	0.442113	0.586091	4.35865	4.76359	3.4257	5.16488	4.03562	6.53549	4.65063	4.23885	6.94985	1.59569	0.109742	8.25351e-13	2.82878e-19	3.13973e-172	0.606531	2.1784e-33	1.87201e-103	0.00291522	2.89927e-60	1.53e-45	1.03278	2.88752e-49	3.60978e-144	1.45663	1.33744e-105	1.08938	1.52664e-06	7.79448e-23	1.16888e-62	0.416748	1.33744e-105	2.8272e-62
TCONS_00000193	AAEL000085-RA	XLOC_000110	AAEL000085	TSS148	supercont1.1:2998886-3006233	1210	0	0	1.39163e-08	5.13665e-09	0	0	0.153244	0.343975	0.121367	0	1.46354e-08	0.0897053	1.00603e-08	0	1.47841e-09	0	0	1.23835e-08	0	0	0	0	0	0	0.187085	0.665355	0.29296	15.491	28.5351	90.4599	198.331	128.223	36.7366	1.85383	3.21526	0	3.00584e-09	77.7337	36.4169	22.4484	3.21526	1050.4
TCONS_00000194	AAEL000085-RA	XLOC_000110	AAEL000085	TSS149	supercont1.1:2999359-3024476	480	0	0	1.09701	0.718058	0	0	0	0.245798	1.21633	0	0.249978	0.379357	0.171789	0	0.179626	0	0	0.211514	0	0	0	0	0	0	3.59303e-06	0.641201	0.0090937	27.9646	36.9345	180.101	470.255	221.655	45.2474	5.5521	5.05295	0	0.180015	354.594	137.052	35.1467	5.05295	935.964
TCONS_00000195	AAEL000067-RA	XLOC_000111	AAEL000067	TSS150	supercont1.1:3073533-3098792	5675	0	0	5.01188e-07	0.00809198	0	0	4.57203e-07	0.00682257	0	0	0.0253536	5.15309e-07	3.93382e-07	0	0	0	0	0	9.33506e-09	3.89485e-07	0	0.0348903	2.58214e-07	0.00747635	0.0580578	3.33537e-07	4.89692e-07	0.696061	1.10192	1.23178	0.546882	0.303208	0.178274	0.11675	2.86171e-07	3.58718e-07	3.29085e-07	0.160395	5.16774e-07	3.56474e-07	2.86171e-07	36.4956
TCONS_00000196	AAEL000067-RA	XLOC_000111	AAEL000067	TSS150	supercont1.1:3074290-3098740	4866	0	0	0.0163198	0	0	0	0.0331093	4.98846e-07	0	0	0	0.0373169	0.0460185	0	0	0	0	0	0.0463079	0.0126825	0	1.42023e-07	0.00840803	0	0.022834	0.0537173	0.0354622	0.181905	0.02692	0.217983	0.284489	1.05358e-07	1.69077e-06	0.000246919	0.0486966	0.0259773	0.0107157	0.0128348	0.0374233	0.447398	0.0486966	4.18227e-05
TCONS_00000197	AAEL000094-RA	XLOC_000112	AAEL000094	TSS151	supercont1.1:3142438-3214575	3197	0.0308435	0.31717	0.297876	0.114075	0.240757	1.03631	0.84274	0.629272	0.561831	0.0561672	2.05602	1.27895	0.960536	0.542736	0.46903	0.537633	0.423887	0.489413	0.477799	0.876647	0.547847	0.875595	1.09643	0.917492	0.991853	0.605808	0.284949	2.16242	3.43968	18.5775	89.8229	38.4034	19.97	5.48294	4.71544	0.187731	0.371523	7.68076	2.91009	7.14075	4.71544	59.1395
TCONS_00000198	AAEL000094-RA	XLOC_000112	AAEL000094	TSS152	supercont1.1:3143034-3145074	1575	0	0.400004	0.0210851	0.398195	0.484496	0.619356	0.467895	0.667685	0.544908	0	2.5909	0.252942	1.41405	0.355563	0.0313088	0.607237	0.393088	0.601307	0.374806	0.415257	0.648729	0.408668	1.00789	1.75438	1.49903	1.31378	0.674361	2.66907	2.47995	13.7421	102.491	35.1758	11.7206	11.2823	3.5798	0.429532	0.755932	8.58395	3.34653	7.90453	3.5798	29.6786
TCONS_00000199	AAEL000098-RA	XLOC_000113	AAEL000098	TSS153	supercont1.1:3291027-3309356	1371	0	5.01902e-08	3.58545e-07	0	2.24848e-07	0.146509	8.04591e-08	3.65556e-07	2.40133e-07	1.1574	3.81177	1.23989	3.77566	1.95568	1.16394	2.43503	3.2553	2.67078	2.72406	1.23584	0.771192	0.266054	0.140449	1.71334e-07	0.000182112	0.135642	0.438733	15.8459	31.538	48.9489	19.926	45.7173	26.0966	4.40382	4.23447	1.94733e-10	0.171054	2.86201	1.9421	11.1314	4.23447	146.069
TCONS_00000200	AAEL000098-RA	XLOC_000113	AAEL000098	TSS154	supercont1.1:3291027-3403208	2440	0	2.24517e-13	9.60379e-17	6.65722e-08	1.49978e-09	1.34089e-08	3.10926e-09	3.26623e-09	1.08357e-07	1.23121e-08	1.98543e-07	0.0717225	4.74668e-07	2.25128e-09	0.0957224	1.96582e-07	2.61505e-07	0.133498	9.15569e-65	9.80804e-07	1.35101e-06	2.55721e-07	2.11945e-07	3.91591e-10	0.142763	2.75566e-07	5.23279e-06	5.12797	9.46905	46.3416	81.1981	16.4025	5.97886	1.09333e-05	0.770314	8.70735e-08	9.09822e-10	3.77456	3.59228e-06	6.79299	0.770314	27.8502
TCONS_00000201	AAEL000098-RA	XLOC_000113	AAEL000098	TSS155	supercont1.1:3291371-3303715	1011	0	0.389026	0.0941349	0	0.0590332	0.135896	0.358045	0.138516	0.0909976	0.318139	2.12827	0.554917	2.12966	0.804893	0.582264	1.14062	1.36229	1.61789	0.000906374	2.30888	1.42506e-11	0.507636	0.17115	0.425029	0.323576	0.791489	0.28412	11.6786	15.0448	115.795	199.463	94.2803	13.3892	11.5068	2.58636	0.249705	7.30186e-06	17.9904	5.01281	16.883	2.58636	35.9763
TCONS_00000202	AAEL000036-RA	XLOC_000114	AAEL000036	TSS156	supercont1.1:3466273-3473142	912	0.130175	1.88402	0	0	0	0.0742774	0	0.0526129	0.20739	0	0	0.0612984	0.067208	0	0	0	0	0	0	0	0.182802	0	0	0.291893	0.236116	0.59781	0	0.640407	0.316627	2.99217	8.29991	6.04258	0.892725	0.768571	0.542	0.0426813	0.211278	0.0658829	0.0614874	5.18898	0.542	746.256
TCONS_00000203	AAEL000021-RA	XLOC_000115	AAEL000021	TSS157	supercont1.1:3523023-3553355	1468	0.389233	2.54926	0.270628	3.21968	2.33899	1.37559	1.40375	1.35773	0.876524	0.415318	2.85166	1.20411	1.99793	1.6309	0.398827	1.34203	2.52983	2.6447	2.3472	2.29113	6.35471	0.839663	0.374918	0.129306	0.335143	0.267216	2.09144	10.226	12.6749	23.2482	53.4311	89.7749	116.855	102.095	46.0292	0.862217	1.54106	30.9187	16.893	11.4725	46.0292	15.0446
TCONS_00000204	AAEL000021-RB	XLOC_000115	AAEL000021	TSS157	supercont1.1:3523023-3553355	1590	9.31784e-06	5.77377e-06	8.46185e-06	2.69267e-06	3.57536e-06	4.27501e-06	2.93568e-06	2.75179e-06	6.06551e-06	8.36738e-06	5.31765e-06	1.79922e-06	3.51775e-06	2.16125e-06	4.14468e-06	1.27724e-06	6.39133e-06	4.6987e-06	4.10892e-06	3.06809e-06	4.94245e-06	3.18147e-06	3.24274e-06	5.83684e-06	3.48293e-06	4.39441e-06	3.21013e-06	2.88251e-06	3.48751e-06	2.12e-06	2.37539e-06	2.58482e-06	3.1628e-06	2.75048e-06	2.7996e-06	2.35913e-06	3.78415e-06	3.37571e-06	3.17526e-06	5.19342e-06	2.7996e-06	4.47199e-06
TCONS_00000205	AAEL000035-RA	XLOC_000116	AAEL000035	TSS158	supercont1.1:3667492-3669014	1459	5.69186e-06	3.92415	10.3091	1.96016	1.73406	2.05077	2.8314	4.55765	5.30925	0.348433	2.50102e-06	7.29578e-07	4.54284e-06	4.5844e-07	2.90776e-06	1.63471e-06	2.07502e-05	1.322e-06	1.59961e-06	0.217847	6.5419e-07	5.52588e-07	2.14321e-07	1.54219e-07	4.17263e-07	1.54495e-06	0.113724	9.4585e-08	4.90754e-07	4.37e-07	7.49656e-08	9.18627e-08	2.74536e-06	2.9669e-07	1.05395	1.97119e-07	7.86013e-07	1.15252e-06	3.43648e-07	1.79245e-06	1.05395	3.52472e-06
TCONS_00000206	AAEL000035-RA	XLOC_000116	AAEL000035	TSS159	supercont1.1:3668287-3668784	456	7.615e-81	28.1973	19.4398	6.03637	17.9239	34.6671	32.8039	51.1061	38.7216	0	0	0	1.02272e-191	0	0	0	1.9676e-206	2.16219e-156	0	1.36591e-76	7.81481e-76	0	8.99712e-40	0	0	0	0	0	0	0	0	9.64489e-49	2.00181e-147	2.13245e-25	5.00379e-22	8.29896e-118	1.94223e-105	1.14347e-46	2.14692e-79	2.03184e-36	5.00379e-22	0
TCONS_00000207	AAEL000063-RA	XLOC_000117	AAEL000063	TSS160	supercont1.1:3682189-3683393	1089	0	0.0887005	0	0	0.0538395	0	0.0435395	0	0	0	0	0	0	0	0	0	0	0	0	0.0667184	0	0.0478622	0.0442318	0.0461473	0.0472473	0	0	0	0	0	0	0	0.0548725	0	0	0.0341607	0.112733	0	0	0	0	0
TCONS_00000208	-	XLOC_000118	-	TSS161	supercont1.1:3727141-3727918	718	0	0	0	0	0	0	0	0.0724045	0	0.65252	0.538283	0.337412	0.832452	1.14282	2.12736	0.920851	1.90955	2.61888	1.46619	1.95046	0.251593	0.329227	0	0	0	0	0.160402	0.319784	0.174312	0	0	0.078456	0.283086	0	0	0	0	0	0	0	0	0
TCONS_00000209	AAEL000011-RA	XLOC_000119	AAEL000011	TSS162	supercont1.1:3777346-3779042	1629	0	0.0551259	0	0	0	0	0.0541181	0.0261722	0	0.117905	0	0.0914846	0.200581	0	0	0.14262	0.0575067	0.0822973	0.151388	0.0829251	0	0	0	0	0	0	0	0	0	0	0	0	0.0341009	0	0	0	0	0	0	0	0	0.043616
TCONS_00000210	AAEL000052-RA	XLOC_000120	AAEL000052	TSS163	supercont1.1:3792031-3801162	1581	0	0	0	0	0	0	0	0	0	0	0	0	0	0	0	0	0	0	0	0	0	0	0	0	0	0	0	0	0	0	0	0	0	0	0	0	0	0	0	0	0	0
TCONS_00000211	AAEL000031-RA	XLOC_000121	AAEL000031	TSS164	supercont1.1:3810867-3812464	1299	0	0.0717146	0	0	0	0.192249	0.0704035	0.0340473	0	0	0	0.0396699	0	0.0447876	0	0	0.0748134	0.160597	0.0492371	0.0539408	0.0591423	0.0386959	0	0.0373103	0	0	0	0.0375859	0	0.0395144	0	0	0.0443636	0	0	0.027619	0.0911451	0	0	0.0633511	0	0
TCONS_00000212	AAEL000047-RA	XLOC_000122	AAEL000047	TSS165	supercont1.1:3910206-3926596	1695	0	0	0	0	0.0319793	0.0353103	0.0517251	0.025015	0.0492951	0	0	0	0	0	0	0	0	0	0	0	0	0.028429	0	0	0	0	0	0	0	0	0	0	0	0	0	0	0	0	0	0	0	0
TCONS_00000213	AAEL000089-RA	XLOC_000123	AAEL000089	TSS166	supercont1.1:3954059-3961968	1788	0	0	0	0	0.0903107	0	0.0486913	0	0.0464036	0.159122	0.0437547	0.0274373	0.0300779	0	0.0314407	0.0427726	0	0	0.0340516	0	0	0.0267614	0	0.0258039	0	0	0	0	0.0566762	0	0	0	0.0306812	0	0	0.0191014	0	0	0	0	0	0.039242
TCONS_00000214	AAEL000039-RA	XLOC_000124	AAEL000039	TSS167	supercont1.1:3976613-3981857	1221	0	0	0	0	0	0	0	0	0	0	0.0681126	0.042707	0.0468204	0	0.0978867	0	0	0.115264	0	0.0580717	0.0636716	0.124978	0	0.0401673	0.0411258	0	0.162374	0.0809287	0	0	0.0428305	0	0	0	0.0418068	0	0	0	0	0	0.0418068	0
TCONS_00000215	AAEL000071-RA	XLOC_000125	AAEL000071	TSS168	supercont1.1:4056275-4057852	1374	0	7.76706	1.92742	1.68139	1.73516	2.68084	3.81301	5.73154	3.06195	0	0.0592171	0	0	0	0	0	0	0	0	0.0504876	0	0	0	0.0174609	0.0178781	2.90358e-09	0	0	0	0	0	0.0345241	4.01503e-09	0	0.0363468	1.87222e-09	0	0	0	0	0.0363468	0
TCONS_00000216	AAEL000071-RA	XLOC_000125	AAEL000071	TSS169	supercont1.1:4056981-4057610	426	0	15.9287	3.86741	6.64313	11.1936	10.5913	12.1317	14.0451	13.2502	0	0	0	0	0	0	0	0	0	0	0	0	0	0	0	0	0.210048	0	0	0	0	0	0	0.217628	0	0	0.135438	0	0	0	0	0	0
TCONS_00000217	AAEL000073-RA	XLOC_000126	AAEL000073	TSS170	supercont1.1:4140320-4154466	613	0	6.15388	14.3751	6.0058	8.80924	11.0842	15.4214	19.2924	17.7416	8.60411	1.35469	1.43081e-146	0.227873	0.559769	0.189393	0.345176	0.922554	0.154903	1.8194e-161	0.516697	0.594938	1.28916	1.543	1.79979	1.74065	0.904695	1.71885	0.843308	0.109448	0.0717063	0	0.147784	0	0.110685	0	0	0.121708	0.299734	0	0.676855	0	0
TCONS_00000218	AAEL000055-RA	XLOC_000127	AAEL000055	TSS171	supercont1.1:4165538-4169600	1578	34.5134	29.4424	15.2717	19.574	36.2609	47.8922	45.4608	28.201	27.1719	4.1574	57.4956	62.1753	77.7986	69.1966	86.7965	63.5511	64.7082	93.7555	84.9374	58.5228	34.0868	32.8213	29.6761	36.7624	36.5148	41.7267	34.8071	33.4679	30.5739	25.012	21.7883	20.8768	23.3057	14.8677	15.7877	12.4178	12.2431	17.129	21.188	33.0279	15.7877	27.0946
TCONS_00000219	AAEL000065-RA	XLOC_000128	AAEL000065	TSS172	supercont1.1:4178101-4197415	3170	2.30484e-06	6.22018e-07	2.42839e-06	0.088034	1.08781e-07	0.433115	5.69467e-07	0.138241	9.30542e-07	3.46175e-35	1.9875e-06	0.391145	1.45451e-06	2.06479e-06	0.621212	0.610824	4.84237e-06	0.240711	1.55889e-06	3.2587	4.89789e-06	1.62423	1.94623	2.2622e-05	0.13157	1.06947e-06	0.75159	0.642791	0.4785	1.43e-06	0.127239	0.21439	0.489435	9.80768e-07	3.05293e-07	0.0936431	0.184589	3.80837e-08	1.04249e-06	0.157602	3.05293e-07	0.310163
TCONS_00000220	AAEL000065-RA	XLOC_000128	AAEL000065	TSS172	supercont1.1:4178101-4197415	3174	1.74252e-06	5.44459e-07	1.97159e-06	0.00935165	9.94087e-08	0.0101513	4.7554e-07	0.00740722	7.88634e-07	2.25068e-35	1.52492e-06	0.00825576	1.12804e-06	1.53384e-06	0.00941065	0.0128669	1.58651	0.0114623	1.19769e-06	0.0110381	1.71419	0.00794446	0.00732234	1.09436	0.00829688	8.45205e-07	0.0077808	0.00776919	0.00853738	1.11e-06	0.00877865	0.00784794	0.00927139	7.97307e-07	2.64725e-07	0.00601031	0.0099113	2.94174e-08	7.98781e-07	0.0144211	2.64725e-07	0.0123701
TCONS_00000221	AAEL000065-RA	XLOC_000128	AAEL000065	TSS173	supercont1.1:4178339-4196907	2480	1.17353	1.08195	0.381043	0.606742	0.794695	0.623899	1.79051	0.998567	1.24052	1.32553	22.6651	15.6656	12.3167	17.7558	21.8373	17.318	16.0912	25.3592	24.6238	15.2879	10.2492	10.3657	9.21212	7.96788	11.368	7.9588	6.00214	5.47631	5.55539	3.95105	3.8472	2.05707	2.71707	2.23288	2.21185	0.542243	0.816271	1.3023	1.65192	1.40889	2.21185	1.74231
TCONS_00000222	AAEL000010-RA	XLOC_000129	AAEL000010	TSS174	supercont1.1:4236616-4237833	735	3.17682	1.91761	7.11474	14.256	1.82715	1.03647	3.83466	15.7246	6.83707	56.3433	35.8633	32.6201	12.5288	6.78158	8.34855	10.5004	11.5725	5.20542	10.6929	31.608	37.1477	18.9714	15.2302	10.0108	13.7417	24.9621	21.2827	9.76175	13.4103	17.5881	15.5308	11.0636	23.0366	25.7933	32.7013	3.01939	6.97486	30.9204	6.57922	5.67053	32.7013	5.52013
TCONS_00000223	AAEL000010-RB	XLOC_000129	AAEL000010	TSS174	supercont1.1:4236616-4237833	524	1992.09	3251.92	6927.43	2572.35	2680.06	1499.72	1296.42	1707.63	4799.62	7431.24	2182.44	1665.92	2401.82	1409.45	1629.95	1833.48	2116.4	1805.56	1541.75	2472.88	3206.62	2664.97	2288.71	2823.89	1825.15	2455.8	3273.58	3258.8	2841.43	2201.88	1769.34	3416.38	2880.85	2334.04	3147.62	2512.4	5195.33	3155.95	2221.07	1850.62	3147.62	989.782
TCONS_00000224	AAEL000001-RA	XLOC_000130	AAEL000001	TSS175	supercont1.1:4287468-4298584	4937	1.24666	2.46751	0.384208	1.63794	1.25119	1.68961	2.06492	2.12295	0.751151	0.0515257	1.20312	1.04541	0.218548	0.162496	0.306085	0.271125	0.719746	0.659387	0.494626	1.35361	1.57724	1.7102	1.35555	0.40347	0.44798	0.403619	1.67812	1.55169	2.05195	0.566887	0.429896	0.382718	1.52047	0.61481	0.39684	1.87532	0.946336	1.66608	1.31815	2.51651	0.39684	2.6239
TCONS_00000225	AAEL000001-RA	XLOC_000130	AAEL000001	TSS176	supercont1.1:4290723-4298425	1590	4.04588	6.32134	22.6501	16.3395	2.80558	3.18293	7.83738	29.5238	15.3074	4.96087	70.0465	42.3114	40.624	35.3115	43.7979	46.4583	53.7118	63.5993	61.3703	53.9694	48.8353	30.2635	22.6882	28.5519	28.1909	32.024	28.0133	22.8731	22.6867	22.919	21.5048	26.8614	33.3251	48.3621	61.3631	96.6677	95.5947	40.7486	10.7565	6.38155	61.3631	3.99407
TCONS_00000226	AAEL000006-RA	XLOC_000131	AAEL000006	TSS177	supercont1.1:4321514-4323883	2198	140.339	14.0618	2.04031	152.186	78.5632	42.8606	17.3311	16.7092	6.35771	5.16274	40.1246	67.6116	22.7536	117.33	110.956	148.729	91.7667	167.482	112.984	38.0207	94.4309	161.258	169.281	24.8122	71.8556	43.0407	102.467	85.4666	92.9021	47.2215	44.4844	13.8334	67.3198	29.9653	21.2216	7.12111	1.68185	8.06529	24.1746	42.659	21.2216	14.9724
TCONS_00000227	AAEL000025-RA	XLOC_000131	AAEL000025	TSS178	supercont1.1:4321514-4359621	2303	2.19409	0.490213	0.574637	0.621577	0.765723	2.83286	1.49675	0.193923	0.2714	0.0381695	0.912301	0.796243	2.51343	1.02399	0.0482296	0.737915	1.68221	1.17994	1.46341	4.33795	52.0126	29.8464	28.8881	21.3711	4.10169	3.06308	11.1666	3.09031	7.44327	1.5906	4.66196	8.12323	13.6392	1.75565	4.40289	0.0354014	2.60622	30.331	164.961	95.7073	4.40289	16.9813
TCONS_00000228	AAEL000006-RA	XLOC_000131	AAEL000006	TSS179	supercont1.1:4321516-4323668	2087	69.2338	6.58423	12.8329	228.861	252.729	12.5683	9.32587	22.8644	14.4776	0.069585	30.9827	51.2582	122.271	149.078	146.634	121.426	170.628	275.713	78.8175	31.7277	85.5318	77.5074	59.9996	165.83	35.1333	62.9833	61.9236	71.3074	51.0459	12.5831	13.9934	61.3236	31.389	38.5588	26.5982	1.70782	12.5012	34.1674	164.653	33.8349	26.5982	2.77599
TCONS_00000229	AAEL000025-RA	XLOC_000131	AAEL000025	TSS178	supercont1.1:4357191-4359569	2258	0.19624	0.776703	0.107729	1.34194	1.93091	1.48103	0.869755	0.0905866	0.179024	4.8072e-318	0.0531714	0.0803873	0.127908	4.42884	2.95785	0.115847	0.557086	0.0710606	0.469067	8.41093	230.567	127.2	70.8177	58.9993	31.7778	20.3695	23.4671	35.7244	27.7804	7.76033	9.76865	22.3389	49	11.038	7.08711	0.413648	3.59499	306.618	1163.54	1462.66	7.08711	28.9503
TCONS_00000230	AAEL000044-RA	XLOC_000132	AAEL000044	TSS180	supercont1.1:5118596-5120442	1734	7.1401e-06	2.08449e-05	0.934184	0.508083	1.20225e-05	0.718572	2.36676	0.402692	1.88294	4.3619e-05	5.31459e-05	0	3.65335e-05	2.00579e-05	2.38537e-05	2.83032e-05	3.35024e-05	0	1.32259e-07	0	2.64846e-05	0	0	0	0	0	1.68852e-05	3.15729e-05	1.83494e-05	0	0	0	0	2.62908e-05	1.93931e-07	2.32011e-05	2.59195e-05	0.556214	0.93411	1.36275e-05	1.93931e-07	2.54099e-05
TCONS_00000231	AAEL000044-RB	XLOC_000132	AAEL000044	TSS180	supercont1.1:5118596-5120442	1674	1.38398	47.2412	38.0264	7.92764	47.421	38.0389	128.826	41.5461	67.3883	0.304753	0.188523	0	0.129594	0.0333554	0.211703	0.557613	0.0557132	0	0.165103	0	0.044043	0	0	0	0	0	0.0280795	0.111998	0.0305144	0	0	0	0	0.138951	0.407526	0.0823002	0.181092	15.0833	47.6233	31.3454	0.407526	0.0422557
TCONS_00000232	AAEL000009-RA	XLOC_000133	AAEL000009	TSS181	supercont1.1:5258338-5264494	761	0	0	0	0	0	0	0	0	0	1.55632	0.628815	0.622897	1.02644	0.527441	1.24955	0.734604	1.18027	0.42915	0.302078	0.423599	0.232223	0.0126617	0.0234026	0	0.149959	0.0840862	0	0	0.251393	0	0	0	0	0	0.076239	0	0	0	0	0.0621873	0.076239	0
TCONS_00000233	AAEL000008-RA	XLOC_000134	AAEL000008	TSS182	supercont1.1:5292357-5321596	2370	1.17209e-108	2.26635e-17	5.54252e-10	0.934945	0.279725	0.361887	0.4597	0.449133	4.04549e-23	8.78444e-08	6.15814e-13	3.6515e-25	2.61206e-37	2.6447e-24	1.57267e-22	3.59027e-18	1.15595e-18	3.18378e-26	2.38298e-16	8.07557e-10	1.00723e-13	2.9506e-09	6.61757e-15	2.48113e-33	0.321751	0.721947	0.402345	7.55547e-13	8.00849e-41	0.925701	0.489846	1.45474e-05	7.65884e-12	0.28568	1.13477e-06	0.295964	0.211403	6.14761e-13	0.252634	0.986788	1.13477e-06	0.425257
TCONS_00000234	AAEL000008-RA	XLOC_000134	AAEL000008	TSS182	supercont1.1:5292357-5321641	2282	3.9326	5.35941e-05	0.000875735	5.36548	5.57664e-06	2.23766e-05	3.94963e-05	1.25013e-05	0.000111083	0.0137227	4.43432e-05	8.82449e-05	8.82019e-05	3.82392e-05	5.0859e-05	7.70023e-05	0.000124837	0.000111394	6.42144e-05	3.38235e-05	3.39159e-05	4.31634e-05	0.000165472	6.4897e-05	4.01953e-25	2.9669e-05	0.000428687	1.72347e-05	0.00259253	1.98e-05	1.44823e-05	2.96137	0.000201369	0.000178017	9.26491e-07	8.55204e-22	0.00053494	1.99182e-06	1.25819e-05	2.04068e-05	9.26491e-07	9.83898e-05
TCONS_00000235	AAEL000008-RA	XLOC_000134	AAEL000008	TSS182	supercont1.1:5292357-5321641	2289	0.00397555	1.97375	2.62536	0.00189458	9.31593	10.3789	5.60026	4.1249	7.72805	0.000504027	13.1626	12.2087	17.092	23.4311	24.4879	16.3985	5.78004	13.8009	10.6452	7.81384	8.52333	5.39818	3.65352	4.88939	0.117098	3.5179	3.11989	8.11639	0.544073	5.37711	4.92865	1.69156	1.65489	1.69809	6.58527	0.000175084	2.22336	2.40176	4.97748	3.54666	6.58527	2.16081
TCONS_00000236	AAEL000008-RA	XLOC_000134	AAEL000008	TSS183	supercont1.1:5292357-5322007	2401	2.4456	3.27586	1.16897	0.769717	0.000174554	0.731112	6.07639	4.8198	0.793091	1.47939	8.08584	9.36425	0.855365	4.07352	1.93319	8.73087	20.9402	7.03478	14.1247	8.65694	3.93195	5.47909	5.86306	3.80649	9.76885	6.5075	4.35974	1.21609	6.4212	4.6983	2.01174	0.66912	3.3807	2.61945	7.91338e-06	1.37543	9.35398e-26	5.35741e-06	9.87466e-06	2.37402	7.91338e-06	3.69951
TCONS_00000237	AAEL000008-RA	XLOC_000134	AAEL000008	TSS184	supercont1.1:5293144-5321402	1809	2.30977	3.38081	0.770834	2.23235	6.65645	5.86245	1.52331	1.17614	3.12094	1.91049e-144	8.45836	4.96156	7.44373	9.76142	8.71226	14.7926	6.98502	2.55609	7.20592	3.62929	7.36608	3.76764	4.07284	10.1383	7.71542	5.46201	3.38733	3.08419	4.57057	3.67978	5.22893	2.62118	1.6419	6.21506	1.5987	0.489551	1.6498	2.81711	2.37431	2.66179	1.5987	2.94942e-05
TCONS_00000238	AAEL000042-RA	XLOC_000135	AAEL000042	TSS185	supercont1.1:5359775-5361376	1544	1.58699	3.67909	8.37944	4.21982	2.39124	2.97449	4.29974	8.18305	4.32604	1.72531	21.4614	16.6865	17.806	13.043	16.6355	11.4026	18.4947	23.7144	23.1354	26.0677	13.0581	8.54204	7.50852	10.8649	6.02269	7.45414	7.59703	4.22024	4.65567	3.55858	3.30626	5.65064	5.60601	5.53975	11.7561	41.5999	41.8865	8.88485	4.55599	5.76272	11.7561	5.01176
TCONS_00000240	AAEL000015-RA	XLOC_000137	AAEL000015	TSS187	supercont1.1:5404692-5466186	7257	9.74466e-07	2.18772	0.00197208	0.353971	2.15541	1.54832	1.5843	1.15857	0.0168216	0.569763	0.349114	1.30035	2.54917	0.262475	1.03753	0.96196	0.364011	5.66419e-05	1.05494	0.132877	0.667201	0.0814	0.224756	0.16365	0.210273	0.236608	0.582383	2.05623	1.83421	2.4172	1.04377	0.736832	1.4899	1.96903e-08	4.2573e-36	1.02161	3.0774	0.000905318	1.99725	1.95755	4.2573e-36	1.31174
TCONS_00000241	AAEL000015-RA	XLOC_000137	AAEL000015	TSS188	supercont1.1:5404692-5467734	7104	0.094113	0.00100265	1.23644	2.04744	0.552797	2.24812	1.24781	2.66137	5.07908e-11	0.390583	5.05316	6.10314	4.67834	8.66385	5.90148	10.1141	12.4627	3.41465	2.73629	6.26086	6.92045	7.15714	9.88003	10.7712	8.95062	9.64106	7.52926	4.72301	4.92677	3.00919	1.53711	2.87357	2.19515	1.29626	2.28605	1.96104e-15	0.0233487	0.754625	0.579742	1.15523	2.28605	2.40604
TCONS_00000242	AAEL000015-RA	XLOC_000137	AAEL000015	TSS189	supercont1.1:5404692-5680712	8858	0.00575376	2.50794	0.219252	0.375809	2.22804	0.276947	0.4464	2.06186	1.29325	0.35055	1.2343	3.77874	3.74819	3.39264	5.57264e-07	0.000148854	3.6515	0.00207184	3.70504	2.1384	2.34483	6.27126	5.78646	0.000155796	3.48333	3.94629	0.0062357	0.710996	0.000221044	0.880969	1.22465	0.00621597	1.52221	1.95935	0.0028428	0.691454	0.000242443	1.34505e-07	0.000652577	3.66709	0.0028428	1.15804
TCONS_00000243	AAEL000015-RA	XLOC_000137	AAEL000015	TSS189	supercont1.1:5404692-5680712	8852	0.0226942	5.65051e-05	1.16977e-15	4.96885e-06	1.81981e-08	1.09048e-20	0.456475	2.71284e-08	6.34426e-14	4.93468e-08	8.9664e-11	1.8421e-09	8.68546e-09	0.00183205	0.000477075	0.000755582	0.000385102	1.52189	1.43158e-05	2.40767e-15	0.00100166	1.23041e-10	0.0103143	8.59722e-05	1.74323	7.44112e-11	2.00342e-13	0.000171725	0.000842831	0.0140043	0.849429	1.08765e-06	5.02718e-13	0.00161957	1.37392e-05	0.0880301	8.5566e-07	0.0158306	1.8651e-06	9.16402e-06	1.37392e-05	2.13455e-08
TCONS_00000244	AAEL000015-RA	XLOC_000137	AAEL000015	TSS189	supercont1.1:5404692-5680712	8882	1.53958	1.3652	0.000168075	1.03289e-06	2.16906e-06	1.57414	1.62487	2.52071e-06	0.75287	0.000347375	0.0864943	0.000684328	3.64061e-06	0.317274	1.85566e-10	1.79987e-08	0.000789619	0.29558	0.0408027	0.00205787	0.00126408	0.0425189	1.51248	7.06932e-09	1.99288	0.000971101	5.65739e-16	5.44966e-05	5.48908e-08	0.00689668	0.8119	1.62422e-08	1.47888e-06	0.859443	8.73472e-08	0.0645957	2.36025e-10	1.47006e-09	6.3519e-10	3.5751e-05	8.73472e-08	1.12487e-06
TCONS_00000245	AAEL000015-RA	XLOC_000137	AAEL000015	TSS189	supercont1.1:5404692-5680712	8432	0.00041601	1.07778	1.79899e-12	6.4149e-31	5.73122e-70	1.81137e-51	4.5922e-81	5.94273e-79	4.54279e-46	5.71547e-76	9.45726e-52	1.56171e-34	1.99339e-188	8.66167e-72	3.28473e-84	2.52779e-39	1.76718e-54	1.31677e-66	8.51595e-58	4.63738e-23	1.0817e-07	4.48231e-57	7.15706e-64	0.143464	5.90053e-06	6.84596e-60	1.33166e-107	0.0647979	4.12132e-62	2.42e-21	0.802329	5.84258e-14	6.67742e-28	1.58845	5.63994e-123	1.70687e-27	1.8026e-58	3.87297e-96	5.47204e-33	6.20432e-08	5.63994e-123	7.24354e-103
TCONS_00000246	AAEL000015-RA	XLOC_000137	AAEL000015	TSS189	supercont1.1:5404692-5680712	8757	1.06558e-28	0.391078	4.75713e-56	0.299912	0.328215	0.102822	0.521336	0.318121	0.149297	0.127258	0.254678	2.1795e-107	0.0499887	0.167793	0.117268	0.249384	9.58043e-106	1.03562e-150	6.71546e-142	1.6854e-90	1.90372e-80	1.23076e-99	0.0703403	0.1261	3.6736e-70	3.22955e-143	0.0577133	0.0927835	3.62092e-128	1.92e-105	3.22427e-107	4.73883e-92	0.11445	0.128924	4.28127e-186	0.25234	4.24583e-138	3.26678e-180	4.45469e-117	5.10153e-70	4.28127e-186	0.375178
TCONS_00000247	AAEL000015-RA	XLOC_000137	AAEL000015	TSS189	supercont1.1:5404692-5680712	9199	0.136001	0.121075	1.25325e-19	8.13261e-29	1.3421e-26	2.34729e-31	2.10937e-24	5.02416e-40	5.16851e-23	6.51229e-13	0.744778	7.1097e-27	2.00144e-37	2.83346e-32	4.12959e-31	1.19832e-25	3.49952e-23	1.42251e-05	1.21016e-21	5.00119e-32	4.97742e-32	1.29873e-47	6.62337e-33	1.20297e-26	1.7395e-32	8.94192e-38	1.63583e-55	0.967133	1.66571e-50	2.29e-35	0.120391	9.49583e-41	9.0561e-25	2.52581e-32	3.0327e-66	9.65611e-05	2.4467e-27	1.11347e-46	3.62851e-47	2.62251e-22	3.0327e-66	5.77267e-48
TCONS_00000248	AAEL000015-RA	XLOC_000137	AAEL000015	TSS189	supercont1.1:5404692-5680712	9193	0.510024	4.0478e-06	1.3523e-33	1.35896e-33	1.71765e-34	2.64497e-50	2.07604e-24	8.946e-48	5.78204e-36	1.39e-19	1.30994e-10	5.57663e-36	6.68212e-46	1.73625e-35	3.00753e-28	5.69952e-25	4.29431e-27	0.00818625	6.4245e-27	1.07723e-46	2.38869e-35	3.54888e-58	1.29673e-35	6.55721e-27	8.4116e-33	2.66154e-48	6.85417e-66	0.00032061	5.80927e-50	3.78e-37	0.084512	1.85832e-44	6.29017e-37	2.34824e-35	1.32805e-68	1.30317e-05	9.7439e-30	9.71372e-42	1.08098e-49	8.86754e-28	1.32805e-68	1.33201e-55
TCONS_00000249	AAEL000015-RA	XLOC_000137	AAEL000015	TSS189	supercont1.1:5404692-5680712	8828	8.17777e-05	0.00010132	1.56442e-12	1.89003	0.0196129	1.64783e-21	0.124327	0.0232693	1.00697e-13	5.10082e-05	1.23258e-09	1.03765e-05	0.00938241	0.0195198	1.47307	6.44764	1.83381	0.0105512	0.00130137	2.49049e-12	1.90685	1.78324e-08	0.0391546	1.94252	3.05176	3.057e-07	2.40425	2.31754	3.52579	1.82048	1.28324	0.435244	5.42924e-07	0.00364276	0.46358	0.950316	0.922185	1.51673	2.01047	0.978395	0.46358	0.023057
TCONS_00000250	AAEL000015-RA	XLOC_000137	AAEL000015	TSS187	supercont1.1:5404696-5466186	7277	0.845265	0.408917	0.556937	6.23374e-06	0.000630279	0.0516184	0.585911	7.11742e-07	2.34077	0.00139766	1.88276	0.00117086	3.00441e-06	0.258426	0.000321641	0.000108066	6.51905e-05	0.426978	0.165022	0.187126	0.000497819	0.613887	0.60066	0.000536601	1.6384	0.0102459	2.14819e-15	0.0836954	0.00113475	0.164719	1.50402	2.98967e-12	0.0105457	1.16232e-08	4.50372e-45	0.0293735	0.0153038	2.09953	0.00500475	0.000171273	4.50372e-45	0.00451334
TCONS_00000251	AAEL000078-RA	XLOC_000138	AAEL000078	TSS190	supercont1.1:5580686-5581862	1176	0.0316246	0.202497	0.0781806	0.045488	0.0163427	0.150374	0	0.0521961	0	0	0.0534457	0.141592	0.0574886	0.140124	0.0600956	0.0232205	0.234072	0.0271332	0.203731	0.258424	0.633302	0.479446	0.523069	0.379527	0.244771	0.0656667	0.525512	0.343221	0.154003	0.0296702	0.0112025	0.0138486	0.166736	0	0	0	0	0.176402	0.0700233	0.0594627	0	0.143801
TCONS_00000252	AAEL016013-RA	XLOC_000139	AAEL016013	TSS191	supercont1.1:5760076-5760159	83	4.80914	7.76372	9.357	0	0	2.74408	0	4.47078	3.61806	31.2598	0	0	0	0	0	0	0	0	0	0	0	4.41863	0	0	2.87192	0	0	0	0	0	3.13794	0	0	2.30749	0	0	2.39633	0	0	10.4491	0	0
TCONS_00000253	AAEL016014-RA	XLOC_000140	AAEL016014	TSS192	supercont1.1:5760256-5760329	73	0	0	0	0	0	0	0	0	0	0	0	0	0	0	0	0	0	0	0	0	0	0	0	0	0	0	0	0	0	0	0	0	3.6874	0	3.2277	0	0	0	0	0	3.2277	0
TCONS_00000254	AAEL016015-RA	XLOC_000141	AAEL016015	TSS193	supercont1.1:5805058-5805129	71	0	0	0	0	0	0	0	0	0	0	0	0	0	0	0	0	0	0	0	0	0	0	0	0	0	0	0	0	0	0	0	0	0	0	0	0	0	0	0	0	0	0
TCONS_00000255	-	XLOC_000142	-	TSS194	supercont1.1:6020-7106	1086	2.92707	5.4291	2.75662	0.651582	1.18849	2.02807	3.53867	2.07043	4.16368	2.09405	8.71572	13.5383	13.9252	15.4516	5.58576	32.8522	29.3405	34.88	18.3322	4.55225	11.9643	13.4469	12.9152	9.86276	15.0282	8.77121	5.19437	7.69679	6.81445	5.29604	9.77609	3.75378	3.63388	8.89835	1.97599	8.46633	2.26232	3.22748	1.82704	4.48156	1.97599	1.40843
TCONS_00000256	-	XLOC_000143	-	TSS195	supercont1.1:222196-222634	438	2.83271	3.05984	3.23158	0.564072	0	0.349633	0.163835	1.55673	1.56194	2.4579	0.883668	1.47609	0.649514	0.733441	1.32286	1.43972	3.83142	1.80327	1.37541	0.0627834	0.550701	0.845739	1.16568	0.144707	0.760487	1.43536	2.11057	2.44986	1.51261	1.28652	1.91386	1.20926	2.03501	1.73603	0.603279	2.51062	2.58714	0.698603	0.370364	1.3846	0.603279	0
TCONS_00000257	-	XLOC_000144	-	TSS196	supercont1.1:396661-397980	1319	0	0.493011	0.340838	0.0396621	0.0427487	0.147504	0.209156	0.167188	0.205924	0	0.124268	0	0	0	0	0	0	0	0	0.0529746	0	0.228016	0.175601	0.018321	0.153195	0.168266	0.0740611	0.0738254	0.160967	0.0776135	0.195358	0	0.0435689	0.0814054	0.0381373	0.0542486	0	0	0.0390757	0.0622163	0.0381373	0.167178
TCONS_00000258	-	XLOC_000145	-	TSS197	supercont1.1:400600-403222	2622	0.534429	1.98265	3.39734	0.384355	0.315632	0.958396	1.57946	1.46601	1.0947	1.45982	0.573453	0.287695	0.413923	0.0812024	0.39146	0.448464	0.101716	0.169825	0.312398	0.733375	1.17934	0.859307	1.13447	1.9108	0.484826	0.465914	2.324	0.732456	0.965643	0.501493	0.685176	2.27343	0.84443	0.338107	0.756756	0.275385	0.247853	0.057966	0.0360658	0.430658	0.756756	0.720033
TCONS_00000259	-	XLOC_000146	-	TSS198	supercont1.1:403928-406808	2880	0.482933	1.52728	0	0.281163	0.32087	0.295243	0.77858	0.529904	0.357219	0	0.0777294	0.0487455	0.0178114	0.0550341	0.0760231	0.0506564	0	0	0.161312	0.198813	0.0968819	0.364662	0.618759	0.0305609	0.292173	0.210511	0.046325	0.43099	0.117465	0.323697	0.537688	0.0151056	0.0545045	0.22066	0.0477095	0.192293	0.0933213	0.174602	0.048886	0.363217	0.0477095	0.302088
TCONS_00000260	-	XLOC_000147	-	TSS199	supercont1.1:407133-407452	319	0	1.98562	0	0.373004	0.402033	0.443908	2.2742	0.314004	0	0	0	0	0	0	0	0	0	0	0.454758	0	0	1.78699	0.99087	0	0.352063	0	0	0.347147	0	1.45666	0.734355	0	0	0.382507	0	0.509805	0	0	0	0	0	0
TCONS_00000261	-	XLOC_000148	-	TSS200	supercont1.1:407580-407704	124	0	35.5895	0	0	0	9.94942	7.21877	0	13.8899	0	0	0	0	0	0	0	0	0	0	0	0	8.01046	14.8057	0	0	0	0	7.78069	8.4824	0	0	0	0	0	0	5.66378	0	0	0	0	0	0
TCONS_00000262	-	XLOC_000149	-	TSS201	supercont1.1:407763-410936	3173	0.528576	2.47532	0.155013	0.437306	0.449899	1.01126	1.93347	1.0684	0.49536	0.0849315	0.186833	0.0585839	0.0321093	0.0661417	0.151034	0.0932222	0	0	0.290801	0.358698	0.267464	0.627373	0.759045	0.165279	0.481712	0.164174	0.236615	0.638293	0.521858	0.644553	0.638885	0.0544628	0.352135	0.243163	0.0860073	0.135473	0.235527	0.0944285	0.146881	0.210465	0.0860073	0.900657
TCONS_00000263	-	XLOC_000150	-	TSS202	supercont1.1:572190-572546	356	0	0	0	0.287287	0.61929	0	0	0.241934	0	2.72787	21.1528	16.3407	5.87481	10.4967	14.2295	14.9586	18.0946	17.1364	13.3096	8.44172	10.5179	11.8365	9.41238	9.28422	10.8522	5.17706	3.21871	0.802117	1.45743	1.68379	0	0.524779	0.315586	0.294661	0	0.196362	0	0.303104	1.13153	2.25328	0	0
TCONS_00000264	-	XLOC_000151	-	TSS203	supercont1.1:1154423-1155726	1303	0.923179	0.285816	0.345793	0.281671	0.303592	0.335214	0.841772	1.22125	0.334269	0.0764156	0.693412	0.355732	0.0433321	0.0446248	0.0905932	0	0	0	0.0490581	1.34362	0.530346	0.693994	1.10456	0.446096	0.380623	0.384102	0.826516	0.299595	0.571574	0.236225	0.356755	0.183757	0.221012	0	0.0386918	0.0275186	0.0454069	0.3823	0.277506	0.568087	0.0386918	0.395752
TCONS_00000265	-	XLOC_000152	-	TSS204	supercont1.1:1165277-1165529	252	0	0	0	0	0	0	0	0	0	0.681864	0	0	0	0	0	0	0	0	0.875501	1.91828	0	0.688065	0	5.2999	0.676452	2.28169	0	0	1.4572	3.54227	0.706414	8.54002	0.788845	0.735906	0	1.10342	0	0	0	0	0	1.00895
TCONS_00000266	-	XLOC_000153	-	TSS205	supercont1.1:1165777-1166471	694	0.18791	0.284388	0.464541	0.0600633	0	0	0	0.151877	0.149686	0	0.141142	0	0	0	0	0.137973	0	0	0	0.24067	0.263878	0.234997	0.239333	4.0226	0.915308	0.859912	0.336469	0.167699	0.248842	1.07221	0.177487	2.70398	0.175946	0.277345	1.4025	0.20707	0	0	0.0887528	0	1.4025	0.0843899
TCONS_00000267	-	XLOC_000154	-	TSS206	supercont1.1:1186430-1186755	325	0	0	0.612072	1.42449	4.60606	0.847638	0.310194	0.899443	0.591674	0	0	1.04727	0.766461	0	0	0	0	0	0.434178	0	0.521523	2.04735	1.57671	1.97264	0.336165	0	0	0.331437	1.08398	0	0.350573	0.32526	1.17361	0	0.342433	0	1.20474	1.12702	1.05183	0.558637	0.342433	2.5018
TCONS_00000268	-	XLOC_000155	-	TSS207	supercont1.1:1186863-1187142	279	0	0	0.916124	3.19818	7.46867	0.634354	0	0	1.77118	0	0	1.56585	2.29358	0	0	0	0	0	0	2.84776	0	2.04292	1.41597	1.47575	0.502624	0	0.497664	0	0	0.519903	0	0.486835	1.17107	0.546432	0.512539	0	2.4034	3.93463	2.09836	0.836143	0.512539	0
TCONS_00000269	-	XLOC_000156	-	TSS208	supercont1.1:1219881-1220600	719	0	0.152227	0.147352	0.514406	0.0924064	0.102031	0.0747221	0.0722643	0.142441	0.162814	0	1.43123	0.553894	0	0	0	0	0	0	0.458043	0.376659	0.492884	0.835081	1.10877	0.243218	0.181844	0.640367	0.159582	0.521923	0.0838598	0.0844489	0.39152	0.565077	0	0.164877	0	0.096736	0.361982	0.337832	0.403464	0.164877	0.60229
TCONS_00000270	-	XLOC_000157	-	TSS209	supercont1.1:1220663-1223648	2985	0.165967	0.0847874	0.948329	0.159149	0.480297	0.175916	0.124856	0.0536746	0.18509	0.241786	0.0997284	0.788038	0.325647	0.0176525	0	0.0731173	0	0	1.57165	2.35254	0.78473	0.589916	0.760991	1.27435	0.398191	0.559125	1.11442	0.392545	0.475018	0.358205	0.292767	1.30772	0.518717	0.212333	0.601931	0.0435382	0.16164	0.302425	0.203846	0.349511	0.601931	0.33541
TCONS_00000271	-	XLOC_000158	-	TSS210	supercont1.1:1223846-1224232	386	0	0	0	0	0	0	0	0.203065	0	0.45783	0	0.945985	0	0	0	0	0	0	4.40884	2.25402	0.353053	0.230997	0	0	0	0	0	0	0.244606	0	0	0.22019	0	0	0	0.164798	0	0	0	0	0	0
TCONS_00000272	-	XLOC_000159	-	TSS211	supercont1.1:1224293-1224848	555	0	0.223026	0	0.12562	0.270792	0	0	0.105864	0	0	0	0.246648	0	0	0	0	0	0	3.2162	2.18119	0	0.120364	0.222469	0.232063	0	0	0	0	0.127455	0.122841	0.123725	0	0	0.128891	0	0	0	0	0	0.197054	0	0
TCONS_00000273	-	XLOC_000160	-	TSS212	supercont1.1:1225115-1225462	347	0	1.08107	0.523483	0	0.328283	0	0	0	0	0	0	0	0	0	0	0	0	0	3.71336	0.406811	0.89208	0	0	0	0	0	0	0	0	0	0	0	0	0	0	0	0	0	0	0	0	0
TCONS_00000274	-	XLOC_000161	-	TSS213	supercont1.1:1225587-1225913	326	0	0.627187	0	0	0.761898	0	0	0	0.587219	0	0	0	0	0	0	0	0	0	6.03273	2.83245	0.517597	0	0	0.326301	0	0	0	0	0	0	0.695872	0	0.388258	0	0	0.241545	0	0	0	0	0	0
TCONS_00000275	-	XLOC_000162	-	TSS214	supercont1.1:1225984-1226305	321	0.765909	0	0	0	0	0	0.639706	0	0	0	0	0.359944	0	0	0	0	0	0	4.92479	0.980957	0	0.703716	0	0	0.346617	0	0	0	0	0.358533	0	0	0	0	0	0	0	0	0	0	0	0
TCONS_00000276	-	XLOC_000163	-	TSS215	supercont1.1:1227386-1227569	183	0	0	10.5962	0	22.15	4.89144	1.78516	0	6.82871	0	0	1.99848	2.20549	2.2563	0	3.14718	0	0	0	0	0	5.90728	9.09868	5.67627	1.92449	0	0	7.65045	4.1702	0	2.01754	0	2.2575	2.10177	0	5.60249	0	15.134	8.07104	3.22371	0	0
TCONS_00000277	-	XLOC_000164	-	TSS216	supercont1.1:1244755-1245094	339	0	1.28433	0	0	0.173342	0.191397	0.140094	0.609373	0	0	4.5508	18.608	4.50008	0	0	0	0	0.426361	1.60128	1.34254	1.472	1.23278	2.00559	2.67274	3.6512	1.39215	0.90093	0.299354	0.734291	0.157066	0.989567	0	0.176668	1.03088	0	0.219833	0.181368	0.169667	0	0	0	0
TCONS_00000278	-	XLOC_000165	-	TSS217	supercont1.1:1263813-1265800	1987	0.103514	0.35254	0.127951	0.173708	0.0601798	0.295325	0.47588	0.690435	0.12884	0.0942515	0	0.0487563	0	0	0	0	0	0	0.090763	0.0994338	0	0.285866	0.373895	0.0917062	0.234756	0.107476	0.115844	0.230951	0.050356	0.145696	0.0488934	0.0226647	0.0817793	0.0764019	0.0477227	0.492171	0.0840108	0	0	0.116781	0.0477227	0.034866
TCONS_00000279	-	XLOC_000166	-	TSS218	supercont1.1:1268964-1279522	10558	0.770659	1.82619	0.399832	1.05511	0.948253	1.42329	2.3706	1.77933	0.799294	1.01107	0.393103	0.502529	0.122831	0.0665014	0.085076	0.122513	0	0.00566842	0.384076	2.18585	1.53117	2.41201	3.39105	1.36837	2.22962	1.52044	1.90939	1.61318	1.85514	1.86432	1.77718	1.08969	1.77787	1.16466	1.07897	1.49893	1.11657	0.29935	0.388213	0.648498	1.07897	1.58059
TCONS_00000280	-	XLOC_000167	-	TSS219	supercont1.1:1286283-1288510	2227	0.547457	1.59259	0.714292	0.896817	0.447941	1.32761	1.56348	2.04709	0.617804	0.415392	1.23361	1.67611	1.20136	0.0727825	0.393968	0.0669954	0.0405205	0.0289942	0.373349	2.04508	1.68712	2.34735	2.94405	3.34254	1.15881	0.88162	2.06265	1.16037	0.985399	0.642132	0.488547	1.23863	1.36961	0.269381	0.54685	0.224394	0.987362	0.531108	0.538777	0.514683	0.54685	1.32151
TCONS_00000281	-	XLOC_000168	-	TSS220	supercont1.1:1288589-1291160	2571	0.483674	0.874918	0.0813396	0.515847	0.364076	0.513252	0.818262	0.613063	0.313685	0.040398	0.23432	0.529105	0.35585	0.0914531	0.0718398	0.143163	0	0	0.0455892	0.615873	0.675262	1.09398	1.36874	0.528961	0.557504	0.22817	0.304272	0.413077	0.287084	0.272247	0.288704	0.0923489	0.318431	0.124923	0.0359558	0.234448	0.399894	0.21212	0.227237	0.177439	0.0359558	0.364645
TCONS_00000282	-	XLOC_000169	-	TSS221	supercont1.1:1292580-1293379	799	0.154834	0.807178	0.681192	0.241655	0	0.213802	0.207264	0.27789	0.335754	0.317203	0	0.0413126	0.168068	0	0.0167135	0	0	0	0.0181015	0.307459	0.367457	0.495211	0.656868	0.626655	0.379504	0.113372	0.246439	0.173205	0.235086	0.406873	0.0292501	0.231433	0.174152	0.142284	0.205581	0.069097	0.156454	0.11284	0.0182833	0.0465806	0.205581	0.367234
TCONS_00000283	-	XLOC_000170	-	TSS222	supercont1.1:1395142-1395631	489	0	0.274382	0	0	0	0	0	0	0	0	0.242126	0	0.332789	0	0	0	0	0	2.63804	0.619298	0.226339	0	0	0.14275	0	0.163883	0.288603	0	0	0	0	0	0	0	0	0	0	0.163114	0	0.484892	0	0
TCONS_00000284	-	XLOC_000171	-	TSS223	supercont1.1:1400822-1401839	1017	0	0	0	0	0	0.0647023	0.0947753	0	0	0.103247	0.0851716	0	0.0585453	0	0	0.166519	0	0.360331	3.84446	2.03392	0.0796183	0.156279	0.0962835	0.200904	0	0.115323	0	0.0505988	0.0551621	0	0.0535563	0.0993116	0.358338	0	0.0522775	0	0	0	0	0.255853	0.0522775	0
TCONS_00000285	-	XLOC_000172	-	TSS224	supercont1.1:1443218-1443695	477	0	0	0	0	0	0.191976	0	0.135922	0	0	0.25271	1.58327	0.347331	0	0	0	0	0	0.196668	2.15456	0.236233	0.46369	0.14284	0	0	0	0.150609	0.15013	0	0	0.158866	0.294664	0	0	0	0	0	0	0	0	0	0
TCONS_00000286	-	XLOC_000173	-	TSS225	supercont1.1:1463967-1464059	92	54.1944	45.2461	44.6588	0	0	61.8465	44.419	0	129.511	0	0	192.86	0	0	0	39.7924	0	0	63.3581	381.76	494.677	348.556	161.059	0	23.2149	27.0246	169.82	0	26.3637	24.013	0	0	85.6305	0	24.985	0	0	0	0	40.76	24.985	182.539
TCONS_00000287	-	XLOC_000174	-	TSS226	supercont1.1:1519784-1520139	355	0	0	0	0	0	0.344075	0	0	0	0	0	0.283528	0	0	0	0	0	0	14.4519	3.10306	0.952641	0.277021	0	1.33476	0.546061	0.957724	0	0	0	0	0.889538	0.528121	0.317596	0.296536	0.278002	0	0	0.305034	0	0	0.278002	0
TCONS_00000288	-	XLOC_000175	-	TSS227	supercont1.1:1520200-1521527	1327	0	0.0699291	0.0225609	0.11814	0	0	0.0286044	0.0110666	0.021809	0.0747847	0.0514101	0.0386824	0	0	0.0443298	0	0.0607922	0.208798	3.50481	0.525977	0.135364	0.0377324	0.198374	0.0303178	0.0310418	0.0417672	0.082726	0.0651557	0.0332961	0	0	0	0.135184	0	0	0.0997457	0.0148126	0.0277142	0	0.185321	0	0.0184431
TCONS_00000289	-	XLOC_000176	-	TSS228	supercont1.1:1547773-1548171	398	0.472186	2.4111	0	0.679181	0.732037	1.21664	2.56838	0.190704	0.752273	0	0	0	0	0	0	0	0	0	0	0.302382	0	0	0	0	0	0	0.422745	0.4214	0	0	0	0	0.497388	0.232235	0.21769	0.309524	0.255364	0.477781	0.222952	0.710268	0.21769	0
TCONS_00000290	-	XLOC_000177	-	TSS229	supercont1.1:1548384-1549390	1006	0	0.782894	0	0.385783	0.534608	0.267818	0.369041	0.185838	0.274693	0.104661	0	0.05413	0	0	0	0.0843995	0.102094	0	0	0	0	0	0	0	0	0	0.0514553	0	0.0559172	0	0.0542893	0.0503356	0.0605406	0	0.0529931	0.188444	0.124377	0.0581765	0	0.518711	0.0529931	0.0774331
TCONS_00000291	-	XLOC_000178	-	TSS230	supercont1.1:1554331-1554995	664	0	1.53328	0.164912	1.15142	0	0.456763	0.418124	0.242617	0.637665	0	0	0	0	0	0	0	0	0	0	0	0	0.091937	0	0	0	0.101755	0.0895851	0	0	0.0234618	0.0945106	0	0.105403	0.0984563	0	0.196834	0	0.101278	0.0945207	0.30103	0	0.40444
TCONS_00000292	-	XLOC_000179	-	TSS231	supercont1.1:1557651-1558672	1021	0	0.576411	0.278956	1.13614	0.291562	0.193158	0.330093	0.228041	0.179773	0	0	0	0.0582592	0.0599936	0	0	0	0	0	0.0722611	0	0	0	0.0499806	0	0	0	0.0503515	0.0548925	0	0.213178	0.0494131	0.118862	0.166559	0.052022	0.0739965	0.0610488	0.0571105	0.0533003	0.254602	0.052022	0.076014
TCONS_00000293	-	XLOC_000180	-	TSS232	supercont1.1:2027219-2027686	467	0.349166	0.297194	0.863189	3.1808	2.16527	1.7931	1.16704	1.78802	0.556281	0	0	0.164305	0	0	0	0	0	0	0	0	0	0	0	0	0	0	0.156303	0	0.169857	0	0	0	0.183901	0	0	0	0	0	1.48399	4.98959	0	1.17607
TCONS_00000294	-	XLOC_000181	-	TSS233	supercont1.1:2027931-2028645	714	0.361125	1.69086	2.67827	13.159	2.98591	3.70904	6.18709	4.52417	1.58217	0	0	0	0	0	0	0	0	0	0	0	0	0	0	0	0	0	0.323313	0	0	0.084679	0	0	0	0	0	0	0	0.18276	2.38793	5.5679	0	3.28416
TCONS_00000295	-	XLOC_000182	-	TSS234	supercont1.1:2114355-2115002	647	0.207778	0.176878	0	0.0996209	0.536868	0.592788	1.47598	0.335856	0.827564	0.567557	0.156065	0	0.107265	0.220872	0	0	0	0.264102	0.121455	0	0	0.095453	0.264639	0	0	0.316937	0.279033	0.0927151	0	0.0974337	0	0.181974	0	0	0	0	0.112401	0	0.0981347	0.625085	0	0
TCONS_00000296	-	XLOC_000183	-	TSS235	supercont1.1:2266162-2266726	564	0	0.652427	0.631586	1.22492	0.132025	0.145777	0	0.309691	0.407025	0.23262	0.063965	0	0	0	0	0	0	0	0	0	0	0.0978063	0	0	0.0115804	0	0	0	0	0	0	0.111877	0.0448528	0	0	0.083755	0.0153555	0.129284	0	0.192149	0	0.344208
TCONS_00000297	-	XLOC_000184	-	TSS236	supercont1.1:2268327-2269637	1310	0	0.221882	0.0171804	0.195849	0	0.0237925	0.314759	0.349993	0.14947	0.0759326	0	0	0.0430582	0	0	0	0	0	0	0.0133513	0.0292775	0	0.0118019	0	0	0	0	0.13564	0.0405687	0	0	0.0730382	0.0366025	0.0410334	0	0.0091149	0	0.00844186	0.0196966	0	0	0.0561787
TCONS_00000298	-	XLOC_000185	-	TSS237	supercont1.1:3145341-3145940	599	0	0	0	0	0	0.265819	0.291989	0.0941229	0	0.848348	0.699828	0.109649	0	0.371385	0.754309	0.684118	0.206886	0.296072	0.136158	0.298331	0.490649	0.321023	0	0.103159	0.527949	0.592156	0.10427	0.311816	0	0.10922	0.549997	0	0.122681	0	0	0	0.252008	0	0.110011	1.05113	0	0
TCONS_00000299	-	XLOC_000186	-	TSS238	supercont1.1:3443431-3443643	212	0	0	0	0	0	0	0	0	0	49.69	0	0	0.668951	0	0	0	0	0	0	0	0	0	0	0	0	0	0	0	0	0	0	0	0	0	0	0	0	0	0	0	0	0
TCONS_00000300	-	XLOC_000187	-	TSS239	supercont1.1:3553889-3554037	148	0	3.85958	0	0	0	0	0	3.64331	11.3527	0	0	0	0	0	0	0	0	0	0	0	0	0	0	4.01597	0	0	0	0	0	1.40138	0	0	0	0	0	23.7035	34.5415	0	0	0	0	0
TCONS_00000301	-	XLOC_000188	-	TSS240	supercont1.1:4303086-4303163	77	0	0	0	0	0	0	0	0	0	1015.28	83.7535	0	0	0	0	0	0	0	0	71.4069	78.2927	204.903	0	0	0	0	0	49.7563	54.2436	0	0	0	117.457	0	0	0	0	0	0	0	0	0
TCONS_00000302	-	XLOC_000189	-	TSS241	supercont1.1:4332669-4332898	229	4.03839	0	0	0	0	0	0	0	0	20.2236	0	0	0	0	0	0	0	0	0	0	2.83551	0	0	0	0	0	0	0	0	0	0	0	0	0	0.930901	0	0	0	0	0	0.930901	0
TCONS_00000303	-	XLOC_000190	-	TSS242	supercont1.1:4332965-4333252	287	0	0	0	2.46323	3.18591	0.586292	0	0	0	3.74225	13.1201	9.65033	1.05999	6.53718	11.0914	4.52669	10.0388	16.9785	9.60996	3.29001	3.60726	7.55256	3.05362	0.909366	0.929304	0.521994	4.59959	3.66796	2.49922	0	1.93932	0	3.24704	2.02029	0	0	0	0	1.45465	0	0	0
TCONS_00000304	-	XLOC_000191	-	TSS243	supercont1.1:5079672-5080781	1109	0	0.433719	0.0839589	0.04885	0	0	0.042579	0.164727	0	0	0	0	0	0	0	0	0	0	0	0	0.0715381	0.0468062	0.086512	0.0451293	0.0462052	0.0518103	0.0456088	0.0454637	0.0991276	0.0477936	0.0962432	0	0.0536619	0.250653	0	0.0668142	0.110246	0	0.0481268	0.076629	0	0
TCONS_00000305	-	XLOC_000192	-	TSS244	supercont1.1:5085552-5086353	801	0	1.051	0	0.0739883	0	0.176105	0.128973	0.124734	0.245852	0	0	0	0	0	0	0.113307	0	0	0	0	0	0	0	0	0.209913	0.0784675	0	0.0688594	0	0	0.145762	0	0.162553	0.227771	0	0.303573	0	0	0	0	0	0
TCONS_00000306	-	XLOC_000193	-	TSS245	supercont1.1:5088164-5093191	5027	0.0382884	1.39106	0.126206	0.275445	0.168184	0.404251	0.722819	0.890098	0.198568	0.0474514	0.0431384	0	0	0.0101815	0.058781	0.0281134	0	0	0	0.208607	0.0785045	0.0445238	0.0734036	0.0763245	0.0271381	0.0457049	0.0500502	0.0516825	0.0931297	0.284485	0.135803	0.265667	0.514283	0.29531	0.256032	0.16322	0.176094	0.0484514	0.0271313	0.0391959	0.256032	0.45147
TCONS_00000307	-	XLOC_000194	-	TSS246	supercont1.1:5181767-5182153	386	0	0	0	0	0	0	0	0	0	0	0	0	0	0	0	0	0	0	0	0	0	0	0	0	0.22774	0	0	0	0.244606	0	0	0	0	0	0	0	0	0.254382	1.42446	4.15995	0	0
TCONS_00000308	-	XLOC_000195	-	TSS247	supercont1.1:5377910-5378473	563	0	0	0	0.10236	0	0	0.017841	0	0	0	0	0.12059	0	0	0	0.188108	0	0	0.449262	10.5272	3.60145	1.64067	1.07163	0.441487	0.206444	0.021709	0.679712	0.718955	0.855224	0	0	0.175292	0.902043	0.0210052	0.0885825	0	0	0.230476	0.189052	0.027526	0.0885825	0.129436
TCONS_00000309	-	XLOC_000196	-	TSS248	supercont1.1:5539258-5539731	473	0	0.290605	0.281348	0.163697	0	0.194814	0	0.13793	0	0.310871	0	0	0	0	0	0	0	0	0	1.31185	0.479452	0.941092	2.02932	2.41904	0	0	2.90389	0.15235	0.332179	0	0	0.14951	0.359644	0	0	0	0	0	0	0	0	0.459995
TCONS_00000310	-	XLOC_000197	-	TSS249	supercont1.1:5540129-5540740	611	0	0	0	0	0	0.129005	0.0944714	0.0913595	0.180098	0.205857	0	0	0	0	0	0	0	0	0	0.579136	0.793727	0.623187	0.863878	1.60208	0.10249	0.229906	1.21449	0.100885	0.219967	0	0	0.19801	0.238155	0	0	0	0	0	0	0	0	0
TCONS_00000311	-	XLOC_000198	-	TSS250	supercont1.1:5583070-5583597	527	0	0.484527	0.788288	0	0.147078	0.162397	0.0594586	0.404871	0.226716	0.460697	0	0	0	0	0	0	0.105328	0	0.166367	2.18712	2.59786	2.00897	1.69397	1.47174	0.290239	0.466847	3.31379	0.507996	0.837636	0.602519	0.044799	0.280422	0.527773	0.248903	0.317534	0.0466507	0	0	0.0336028	0.107028	0.317534	0.383452
TCONS_00000312	-	XLOC_000199	-	TSS251	supercont1.1:5750419-5750709	290	0	0	0	0.478793	0.258027	0	0	0	0	8.80068	0.250024	1.66751	3.00836	0.941314	0.179658	0	1.77391	0	1.95118	14.9345	8.42992	3.57027	5.24602	0.883819	2.28634	1.80384	3.88043	1.7886	1.94316	1.40144	0	1.78563	2.14765	0.490883	1.43871	0	0	0.504949	0.837797	0	1.43871	0.672711
TCONS_00000313	-	XLOC_000200	-	TSS252	supercont1.1:5827981-5828267	286	0	0	0	0	0	0	0	0	0	21.7261	1.55848	0.487172	1.07024	1.10004	1.67981	2.28525	0	0.659338	0	1.32874	0	0	0	0	0	0	0	0	0	0	0	0	0	0	0	0	0	0	0	0	0	0
TCONS_00000314	AAEL000550-RA	XLOC_000201	AAEL000550	TSS253	supercont1.10:107553-117739	2568	5.31011	2.95875	6.37063	3.87513	4.86273	3.40868	5.84196	6.61347	7.37132	13.545	38.8585	26.7226	34.7165	34.0529	37.9534	32.0231	30.4831	22.0354	6.00258	7.97624	13.2963	12.0717	11.7031	9.73751	7.96969	8.87573	11.0114	8.46744	7.92049	5.77057	5.16391	6.37756	9.02779	6.80123	10.2244	10.8187	6.67578	7.50996	3.92868	2.96596	10.2244	2.0779
TCONS_00000315	AAEL000553-RA	XLOC_000202	AAEL000553	TSS254	supercont1.10:131157-197984	5173	2.95566	1.49998	0.572983	0.73165	1.16914	2.43444	3.60873	4.38204	4.26977	1.58677	0.00253418	3.02819	7.70583	5.58774	1.29167e-10	3.42761	9.508	10.274	11.9229	5.13167	5.38391	3.92736	1.96121	0.682726	0.000409289	0.00117082	3.83149	10.0347	6.69682	4.5216	0.00433682	3.1395e-18	4.81829	5.92198	3.16345e-82	7.08755	0.648968	0.162938	0.359713	3.82387	3.16345e-82	2.84973e-25
TCONS_00000316	AAEL000553-RA	XLOC_000202	AAEL000553	TSS254	supercont1.10:131157-197984	5176	0.144883	0.0735212	0.0442012	0.0359094	0.0573691	0.119317	0.176968	0.214883	0.209312	0.0779163	14.2421	9.85872	0.377618	9.54775	11.027	9.55941	0.465886	0.503443	0.584271	0.251519	0.263925	0.192489	0.0961215	0.0334799	3.74368	4.17223	0.187853	0.491869	0.328229	2.21e-05	4.79293	3.04278e-19	0.236276	0.290327	2.61504e-83	0.00284047	0.0318445	0.00799077	0.0176553	0.187451	2.61504e-83	1.39643e-26
TCONS_00000317	AAEL000553-RA	XLOC_000202	AAEL000553	TSS254	supercont1.10:131157-197984	5480	2.42398e-130	2.57717	0.762221	0.869334	0.468846	1.03415	1.7646	1.22006	0.722905	1.53788e-130	2.39947	4.60539	1.4014	1.36417	3.61753	4.70344	2.67785	3.06517	5.81656	4.63399	0.849971	1.24823	1.026	0.401341	1.99933	0.747981	0.675738	0.807289	1.17355	0.823152	2.37493	0.227996	1.27134	1.03954	0.0806782	0.195109	5.88135e-131	0.307491	0.285862	0.455892	0.0806782	2.06233
TCONS_00000318	AAEL000553-RA	XLOC_000202	AAEL000553	TSS254	supercont1.10:131174-197984	4956	0.00372618	0.0066807	0.00021082	0.0013216	4.06212	0.00045799	0.00371089	0.00123602	2.5041e-24	7.21731e-67	4.52428e-18	6.46749e-06	9.60689e-20	6.76914e-05	0.115214	0.000158307	1.26848e-62	1.97147e-48	1.74707e-42	0.000802726	1.41189	0.000821963	2.62071	0.000353701	0.639658	0.00253542	0.000909249	0.000391948	0.00107608	0.00292277	0.0146132	0.00192108	0.000418218	3.8275e-07	0.00254205	1.89824e-14	0.000143158	0.00439023	0.0283903	0.000136268	0.00254205	0.0272095
TCONS_00000319	AAEL000553-RA	XLOC_000202	AAEL000553	TSS254	supercont1.10:131174-197984	4946	1.92832	3.65138	0.736373	4.7843	0.265597	6.9883	9.17301	6.30709	2.95721e-28	2.668e-62	1.34237	3.2938e-06	2.84646e-20	0.000856339	4.92769	0.000443989	0.575162	4.11314e-52	4.04144e-41	2.96156	0.040757	3.09954	3.16243	5.37046	4.23417	2.86255	6.05194	1.66393	5.92107	9.58803	6.44833	6.62208	5.07529	3.7236e-07	6.03459	3.23761e-11	3.76692	3.53709	3.18679	0.739274	6.03459	11.0053
TCONS_00000320	AAEL000553-RA	XLOC_000202	AAEL000553	TSS255	supercont1.10:181509-183999	1347	1.27279	2.3275	0	0.310429	3.5402	0.76079	0.418535	4.5293e-250	4.30576	0.197351	17.4128	16.1257	15.8833	35	35.8273	37.0393	25.3624	22.877	27.3831	12.7338	3.81056	4.21879	3.05546	0	2.74819	1.59147	0	4.44153	2.71245	1.58935	7.66919	0	0	4.7845	0	4.33126	1.50324	1.00104	1.16308e-30	2.2366	0	0
TCONS_00000321	AAEL000531-RA	XLOC_000202	AAEL000531	TSS256	supercont1.10:186838-188462	1572	2.57401	5.91933	0	0.342809	4.83032	3.19479	3.21925	3.74009	3.14627	2.76011	46.917	47.714	40.5049	57.5773	66.043	46.5749	49.674	39.078	53.2372	32.7431	9.10278	7.39619	6.14723	2.04762	5.15893	3.35934	3.62566	9.7548	7.10804	7.63753	9.61693	0.720089	5.52888	5.65334	1.94235	4.68122	3.22191	2.09269	2.41765	4.46405	1.94235	7.31283
TCONS_00000322	AAEL000527-RA	XLOC_000203	AAEL000527	TSS257	supercont1.10:199240-202579	1587	2.20143	1.87433	1.81409	2.97458	1.75817	1.59872	1.92371	2.34604	2.23189	1.70074	30.6153	21.6796	22.3543	25.0795	28.8041	24.2462	26.3668	21.9192	20.4724	19.096	14.4267	12.7796	10.5924	11.6426	9.13745	8.92209	6.74894	4.52467	4.64065	3.59911	3.37147	3.00892	3.72435	2.56031	3.38306	0.30624	0.938431	6.61796	4.34871	2.8097	3.38306	2.24695
TCONS_00000323	AAEL000543-RA	XLOC_000204	AAEL000543	TSS258	supercont1.10:237459-240543	2941	0.00097848	1.34097	0.00080362	0.00699679	1.11019e-05	0.000113376	3.01329	2.43936	0.0639001	3.5965e-06	0.000772741	0.000469077	0.000518125	0.000541379	0.000549508	0.000853506	0.000896918	0.000637667	0.000592794	0.000667091	0.000694086	6.23503e-05	2.40982	0.00044502	9.44295e-06	5.99869e-06	0.969599	2.27043e-05	0.000475192	2.45e-05	1.3664e-05	1.15364e-05	0.000515072	7.54969e-06	0.000453647	0.000344605	0.000565051	0.000564815	0.000463882	1.20236	0.000453647	0.000661902
TCONS_00000324	AAEL000543-RA	XLOC_000204	AAEL000543	TSS258	supercont1.10:237479-240543	2925	8.3639	7.28711	3.30528	4.0615	5.51207	12.9214	23.4722	7.41284	2.83844	1.62791	0.455386	0.296544	0.409862	0.182977	0.265101	0.30611	0.320232	0.325066	0.278053	0.429196	1.03117	1.88121	1.38767	1.84881	3.94675	4.20965	6.1118	6.25053	6.9185	10.0571	5.85984	4.13592	7.67674	2.60018	1.51875	0.196309	0.269734	0.360881	0.770224	0.0400308	1.51875	1.97316
TCONS_00000325	AAEL000543-RA	XLOC_000204	AAEL000543	TSS259	supercont1.10:237578-238224	576	35.4253	10.7428	18.9989	38.8714	48.314	111.913	119.904	66.3512	37.3455	3.1122	4.68056	2.57208	3.86442	4.60653	2.96419	4.06677	6.01117	2.73627	2.45477	1.1571	10.3635	10.6894	3.18724	4.48537	0.0215416	1.73515e-17	7.96092e-05	5.542e-39	0.411789	1.45e-291	3.5648e-44	2.04463e-52	0	0.982458	0.346123	0.330939	0.917129	8.31742	20.1936	10.8863	0.346123	11.7664
TCONS_00000326	AAEL000558-RA	XLOC_000205	AAEL000558	TSS260	supercont1.10:253275-346039	3211	2.27307e-19	1.37996e-116	0	0	1.56987e-149	7.71924e-113	0	0	1.17382e-277	0	8.40117e-14	0	0	1.20383e-230	0	1.76986e-291	0	0	2.1086e-74	2.03885e-25	1.22759e-35	1.18406e-09	9.43996e-05	0.00048527	6.88333e-05	1.91831e-13	2.76399e-16	2.41417e-32	4.77388e-22	2.3e-75	5.59586e-29	2.61382e-05	1.43857e-06	3.82025e-12	0.00574658	3.28275e-06	0.000287889	0.000805422	0.000395414	0.000148704	0.00574658	0.00208998
TCONS_00000327	AAEL000558-RA	XLOC_000205	AAEL000558	TSS260	supercont1.10:253275-346039	3229	0.168816	1.09558e-101	0	1.32108e-277	1.50766e-136	5.31104e-104	1.02689e-294	0	1.47967e-226	0	0.0677473	0	0	2.76133e-192	0	3.47924e-218	0	0	0.074139	0.350803	1.66058	2.67179	8.82053	7.74645	4.65426	2.44943	0.651697	1.17129	0.913936	0.939197	4.31955	3.38992	5.57046	8.34574	5.12498	0.487294	0.616813	6.34083	5.48674	11.887	5.12498	19.2966
TCONS_00000328	AAEL000558-RA	XLOC_000205	AAEL000558	TSS260	supercont1.10:253275-365368	4540	2.59351e-17	1.0608e-08	8.96913e-49	6.62607e-38	3.57607e-16	9.43e-05	2.30411e-12	7.0179e-19	1.48994e-74	0.000524272	7.4411e-33	1.58363e-12	6.72102e-15	6.84091e-22	1.43805e-16	3.60894e-44	7.07479e-26	3.52536e-43	3.26287e-50	3.78703e-17	2.68155e-25	1.36385e-13	5.90436e-64	3.48062e-136	8.11434e-41	7.40319e-34	3.05629e-32	9.99373e-23	1.07436e-17	1.71e-64	2.13602e-38	2.24155e-30	1.50258e-70	7.42272e-125	7.82086e-313	1.89128e-46	7.36998e-85	1.65681e-163	1.02023e-121	9.79935e-62	7.82086e-313	2.91818e-169
TCONS_00000329	AAEL000558-RA	XLOC_000205	AAEL000558	TSS260	supercont1.10:253275-365368	4276	1.08034e-18	2.61099e-06	2.07764e-10	1.0548e-06	0.000471112	3.94754e-09	3.53779	0.000805058	1.68536	8.25621e-14	0.000248868	2.46217	8.15801e-10	1.17487e-07	0.00146372	0.0116369	3.86983	3.60005	0.000384078	4.60833e-06	4.80549	1.9521e-07	1.60357e-36	1.81057e-88	6.95602e-15	1.34092e-05	0.00330192	3.05063e-11	2.54666e-08	0.00341536	2.64034e-05	1.8257e-12	5.46363e-31	3.56492e-56	5.82015e-212	1.02699e-14	1.21342e-53	1.00417e-107	2.3498e-77	3.82411e-37	5.82015e-212	4.13983e-118
TCONS_00000330	AAEL000558-RA	XLOC_000205	AAEL000558	TSS260	supercont1.10:253275-365368	3855	0.000475933	1.03627	3.23322e-25	4.59636e-10	0.593243	0.300416	1.03682	2.99834	0.676741	6.20645e-18	0.00275426	1.48998	1.01738	9.9188	3.33379	3.90987	2.6842e-16	9.25322	0.38509	2.40554	6.77675	1.53791	1.17432e-15	1.84135e-31	0.296875	1.09865	8.94746e-08	2.10059	5.20452e-15	1.83254	0.230218	9.72761e-06	0.0472073	0.056788	1.44561e-87	0.58732	3.3872e-27	1.80419e-42	2.82079e-23	1.65465e-17	1.44561e-87	8.19634e-73
TCONS_00000331	AAEL000558-RA	XLOC_000205	AAEL000558	TSS260	supercont1.10:253275-365368	4211	1.29124e-11	6.46162e-08	1.39512	0.000320746	0.229488	4.91991e-17	0.000163812	9.91542e-09	9.78e-05	1.4902e-05	1.46893e-09	0.00177358	4.80868e-10	4.61203e-09	0.00900686	1.31409e-16	1.6508e-05	0.0188532	4.38409	0.000144504	0.781795	0.000198182	1.91687e-32	1.05853e-76	6.74273e-10	6.37637e-07	1.10645e-05	5.74488e-05	4.43274e-08	8.86e-07	7.94997e-06	1.30929e-10	1.15718e-18	2.38509e-49	2.35357e-191	4.38905e-08	6.66491e-47	1.51701e-96	4.28717e-70	1.71127e-33	2.35357e-191	6.78094e-108
TCONS_00000332	AAEL000558-RA	XLOC_000205	AAEL000558	TSS260	supercont1.10:253275-365368	4307	0.320054	0.000215908	4.85147e-15	5.676e-11	1.00519	7.74249e-12	1.1017e-07	1.06935	6.83648e-06	0.333872	1.52498	2.03364	3.1827	3.00131	1.31029	6.85162	0.0289803	5.97025	3.81116	6.67156	7.11435e-11	6.19332e-05	3.88494e-38	5.1502e-94	3.52868e-17	7.42578e-09	0.439725	8.61706e-08	1.20735	2.60874	2.87548	1.11141e-13	2.26899e-33	8.65353e-62	8.23519e-220	7.69709e-18	8.0796e-57	8.93796e-114	4.39434e-82	8.44929e-39	8.23519e-220	9.92679e-121
TCONS_00000333	AAEL000558-RA	XLOC_000205	AAEL000558	TSS260	supercont1.10:253275-365368	4558	6.91856e-05	1.70704	2.64592e-51	4.46203e-25	2.95447e-09	1.43552	0.920876	1.64218	4.16885e-48	1.02776	2.42262e-24	0.784842	0.536219	1.23395	1.39572	0.77092	2.82424	3.97122	3.36237	2.02612	0.522168	5.07599e-07	1.08051e-59	4.2909e-132	5.1647e-37	3.49958e-24	2.65045e-21	0.779531	0.00610882	1.17e-12	5.00036e-18	2.32689e-26	2.71156e-65	1.18542e-114	0	2.61634e-42	1.08686e-81	1.71764e-159	1.01276e-117	1.63073e-57	0	2.44433e-165
TCONS_00000334	AAEL000558-RA	XLOC_000205	AAEL000558	TSS260	supercont1.10:253275-365368	4233	5.04437e-14	2.69588	0.000632157	0.997487	5.32903e-05	5.46204e-19	1.83268e-05	7.39474e-11	1.25245e-08	2.31137e-08	0.000174931	7.85849e-05	1.86572e-05	9.1993e-12	1.1347	3.04412e-18	1.08895e-10	2.96624e-14	0.396917	0.0015843	2.68497e-05	1.59054e-05	3.60796e-34	1.0492e-80	2.84357e-12	2.84104e-09	2.46631e-11	3.19318e-05	3.54802e-13	2.98e-10	0.00119374	4.43535e-12	7.40179e-23	2.07395e-50	4.93176e-196	2.43303e-10	3.39229e-49	2.95878e-99	1.655e-73	2.35622e-34	4.93176e-196	4.32541e-109
TCONS_00000335	AAEL000558-RA	XLOC_000205	AAEL000558	TSS260	supercont1.10:253275-365368	4327	1.15893	8.84286e-05	1.05848e-26	0.967056	0.497056	4.6773e-10	0.0770339	3.92457e-09	5.0296e-25	1.23762e-14	1.77545	4.21066	1.83384	1.931	1.73506e-27	4.24917	0.185432	5.79756	5.23091	2.33412	2.22303	1.47335e-07	1.80936e-43	2.31834e-94	2.58612e-16	6.16255e-13	0.0736308	0.0159147	1.53158	0.884647	5.87464e-12	8.58065e-16	5.76583e-32	1.07303e-76	3.57742e-234	7.63017e-20	7.4242e-59	2.60664e-119	1.69308e-86	8.47505e-42	3.57742e-234	3.33082e-128
TCONS_00000336	AAEL000558-RA	XLOC_000205	AAEL000558	TSS260	supercont1.10:253275-365368	4155	6.27852e-12	2.25976e-10	2.06955e-09	1.50531e-06	5.44188e-05	1.7932e-15	0.0011567	0.53441	2.10524e-13	6.83974e-32	3.87811	1.93616e-07	0.00383474	2.51853	1.32051	0.000280736	10.1266	8.88062	9.61967	4.43878	2.36088	3.99283	9.85523e-28	2.07114e-66	8.7385e-05	5.6384e-05	1.7818	1.63121	1.03592	0.00211526	3.43824	1.21105e-07	5.06128e-13	1.85736e-40	3.07388e-170	0.0276557	5.22986e-41	1.21482e-88	1.04439e-62	5.21681e-30	3.07388e-170	5.28667e-99
TCONS_00000337	AAEL000558-RA	XLOC_000205	AAEL000558	TSS260	supercont1.10:253275-365368	3549	1.75725	1.50405	0.253965	0.713445	1.73109e-06	1.44524	0.0973524	0.236085	0.00688853	0.596931	6.04018	8.32848	8.44209	0.130903	7.28384	2.50057	11.6007	11.8876	9.84798	12.3725	5.17721	5.74777	5.29626	4.38479	1.0456	1.73175	4.3972	1.7332	3.21325	0.739533	1.78151e-30	6.59914	8.02889	1.94532	2.40694	0.0294214	1.86238	2.7171	1.80271	5.86502	2.40694	12.5224
TCONS_00000338	AAEL000558-RA	XLOC_000205	AAEL000558	TSS260	supercont1.10:253275-365368	4188	4.39369e-09	0.000117836	9.10809e-24	0.557686	4.96341e-15	1.92506e-18	1.93858e-05	0.000590186	1.20988	3.63656e-19	6.3503e-05	2.43746e-07	1.31958e-17	6.8188e-13	1.77597e-05	1.47522e-15	0.0681957	0.000132354	0.000184819	1.63286e-07	0.00598509	4.75008e-08	4.05105e-30	4.79628e-76	2.11702e-07	0.000188957	1.6049e-10	4.63518e-11	3.68021e-05	2.88e-17	4.12736e-08	4.59846e-09	1.28391e-20	2.06103e-45	1.01968e-182	4.38635e-08	1.71718e-44	2.7178e-98	4.07711e-65	2.52953e-33	1.01968e-182	2.17898e-103
TCONS_00000339	AAEL000558-RA	XLOC_000205	AAEL000558	TSS261	supercont1.10:335150-364859	2368	2.3808	3.20128	0.363192	0.368823	1.29824	1.3087	1.44147	1.15019	3.27001	0.0286544	1.05009	1.10494	0.284004	5.27397	2.84618	11.6402	11.0864	12.6832	7.56279	5.83962	9.2171	2.16998	1.52468	2.65051	3.76025	3.19591	0.777742	2.58262	1.75336	2.92321	6.52572	4.05878	1.7421	4.03862	1.14379	0.722598	0.66773	1.81266	1.65455	3.12921	1.14379	0.969031
TCONS_00000340	AAEL000544-RA	XLOC_000206	AAEL000544	TSS262	supercont1.10:372685-373601	847	0.716514	121.024	102.619	61.4247	47.0988	79.9694	66.4721	105.815	114.039	0	0	0.0674775	0	0.0761826	0.077344	0.10522	0.12728	1.00182	0	0.367077	0	0.0658331	0.0608397	0	0	0.145736	0.064149	0.0639448	0.139423	0	0	0	0.301903	0.0705058	0	0	0	0.507683	0.879937	0.107779	0	2.41339
TCONS_00000341	AAEL000551-RA	XLOC_000207	AAEL000551	TSS263	supercont1.10:412309-432823	1596	2547.78	133.911	148.45	1712.78	536.717	169.996	257.58	119.385	161.559	3.74161	15.2337	8.24125	5.0306	1.09257	1.21627	3.99059	1.23624	0.168492	0.503662	2.41933	108.106	101.546	103.299	45.7412	18.1268	28.5146	36.3454	26.7065	21.409	5.72139	9.51688	62.663	128.463	222.417	235.621	284.311	227.14	295.617	280.496	213.255	235.621	21.3868
TCONS_00000342	AAEL000528-RA	XLOC_000208	AAEL000528	TSS264	supercont1.10:585687-586260	462	0	0.605835	0	0	0.183915	1.01536	0.29738	0.431316	0.283499	0.324047	0.267316	0	0	0.189072	0	0.261316	0	0	0	0	0.249887	0	0.151096	0.157596	0	0	0.159314	0.952844	0.865646	1.33449	0.672181	0.467543	0.937221	2.27579	1.80483	0.233321	1.15497	0.180078	0	0.267669	1.80483	0.239746
TCONS_00000343	-	XLOC_000209	-	TSS265	supercont1.10:664026-700845	659	0.404633	0	0	0.485011	0.104551	0.115441	0.169081	0.572305	0.644649	1.10528	1.97551	0.571485	0.835568	1.29042	2.40229	1.03986	1.25787	1.41438	1.53742	1.29561	2.27287	1.58005	0.687153	0.268813	0.0917211	0.308608	0.362265	1.98612	0.787358	0.948742	1.91091	0.79736	1.91803	2.48836	1.21255	0.464308	0.656683	0.511933	0	0.152163	1.21255	0.681449
TCONS_00000346	AAEL000561-RA	XLOC_000212	AAEL000561	TSS268	supercont1.10:895577-915024	1052	2.25018e-08	0.15176	0.148214	0.388454	1.53393e-08	0.298285	0.215675	0.208911	0.273611	3.52225	4.3909	4.53279	1.74571	1.66917	3.50117	2.77752	6.52709	6.69617	7.84445	6.61973	2.51604	1.70293	0.896849	0.712225	0.322226	0.35563	1.0195	0.465694	0.67873	0.340379	0.253855	0.548605	0.538546	0.0889956	0.499158	7.83398e-09	1.03308e-08	1.21467e-08	0.0867608	2.16049e-08	0.499158	0.487169
TCONS_00000347	AAEL000561-RA	XLOC_000212	AAEL000561	TSS269	supercont1.10:913871-914511	577	12.8288	5.75153	14.9082	13.5452	9.94219	10.4419	13.8349	16.9654	14.5085	19.1824	35.4233	27.7992	31.8148	25.8359	32.389	30.4592	43.2407	43.8996	38.2836	57	55.764	36.2435	30.7372	31.5872	28.7817	36.1828	46.9241	34.1581	31.8121	26.98	17.4762	19.2749	22.4187	16.9053	16.7186	2.58985	5.33966	22.0899	14.3631	18.1789	16.7186	8.86562
TCONS_00000348	AAEL000559-RA	XLOC_000213	AAEL000559	TSS270	supercont1.10:944560-963999	1845	27.1599	21.8798	17.0986	68.7498	40.45	19.8931	22.3493	20.7305	17.4246	1.792	34.2114	37.7151	36.2347	20.8418	24.826	28.5302	31.6147	36.5594	36.7814	31.7248	19.8992	16.9721	15.2073	13.2015	14.6397	13.0397	18.7027	15.3311	15.2913	12.1355	11.3677	10.8593	14.6601	10.7079	11.3289	33.4475	35.5358	15.1417	12.0595	12.6454	11.3289	12.8035
TCONS_00000349	-	XLOC_000214	-	TSS271	supercont1.10:1033540-1034252	569	0	1.71608	0.415313	0	0.260448	1.00652	0.947646	1.12005	1.60589	0	0	0	0	0	0	0	0	0	0	0	0	0	0	0	0	0	0	0	0	0	0	0	0	0	0	0	0	0	0	0	0	0.339512
TCONS_00000350	AAEL000555-RA	XLOC_000215	AAEL000555	TSS272	supercont1.10:1717860-1732590	502	31.7016	9.40087	32.5685	26.1747	10.2183	28.2787	33.1106	46.2329	27.2183	52.7378	17.7411	32.534	25.8761	6.32034	6.367	6.52443	5.16221	6.65993	4.06208	7.60431	9.90048	8.13297	8.75143	10.3895	7.18928	8.4333	18.5276	16.2821	16.8456	7.76275	5.14735	9.57572	16.3188	7.00447	8.43271	25.0395	10.5182	11.5206	18.1342	24.5674	8.43271	42.4474
TCONS_00000351	AAEL000537-RA	XLOC_000215	AAEL000537	TSS273	supercont1.10:1717979-1718204	150	290.808	67.8082	362.409	230.633	254.542	367.635	291.669	504.765	271.35	857.389	271.181	320.892	400.375	158.174	124.938	105.958	150.065	161.005	88.8018	103.043	103.657	85.3907	135.63	94.5928	100.328	85.664	231.912	259.263	199.497	90.6939	55.6376	87.3855	164.993	80.8887	70.0215	250.064	136.376	213.424	255.728	246.97	70.0215	209.475
TCONS_00000352	AAEL000555-RA	XLOC_000215	AAEL000555	TSS274	supercont1.10:1718225-1732543	165	53.9008	31.3105	133.371	194.181	125.082	92.0426	87.0265	181.813	93.4884	178.703	78.2673	137.883	160.768	39.951	27.1	7.37337	18.9791	34.8864	14.7228	47.5701	27.294	39.3674	33.3626	22.3364	64.5355	42.9113	69.5856	54.5683	43.5918	7.86265	11.7795	19.3082	59.074	26.7584	46.1403	62.489	85.7084	88.3173	129.104	98.8113	46.1403	78.5347
TCONS_00000353	AAEL000530-RA	XLOC_000216	AAEL000530	TSS275	supercont1.10:2516179-2519804	1656	3.1304e-05	8.79789e-06	1.4283	0.554512	6.44903e-07	8.64121e-06	1.30358e-05	2.02315e-05	3.56236e-06	4.41166e-29	3.01955e-05	2.17049e-20	0.147524	2.38647e-08	9.99232e-08	5.41635e-07	0	0.181729	0	0.162659	0.300126	0.33478	0.679286	0.340838	0.331774	0.264919	0.000195833	6.76004e-06	0.842788	0.785674	0.792848	1.32074	5.42209e-05	0.000282547	2.79691	6.88608e-06	8.64421e-06	4.33781e-07	0.461654	0.2548	2.79691	1.92929
TCONS_00000354	AAEL000530-RA	XLOC_000216	AAEL000530	TSS276	supercont1.10:2517460-2519804	2164	0.240531	1.96791	1.5455	1.73991	0.17475	1.1556	3.53369	3.62829	3.78149	1.53317e-06	0.420796	0.040111	1.52384e-47	0.156499	0.0710594	5.08496e-08	0	3.49481e-07	0	1.68996e-37	1.24233e-06	1.80492e-05	0.541108	1.64272e-07	3.3142e-07	0.134456	0.171593	0.0852516	0.182429	1.85e-06	0.208216	1.01807e-05	1.42242	2.24438	1.08393	0.378001	0.462943	1.21275	0.123841	1.10999e-40	1.08393	1.47627e-07
TCONS_00000355	AAEL000530-RA	XLOC_000216	AAEL000530	TSS277	supercont1.10:2517809-2519690	1695	0.863272	3.0519	5.5541	6.13386	1.88147	7.06181	9.68387	9.26517	5.43172	0.22538	0.147739	0.157143	0.000114243	1.19306e-06	0.0569101	0.460057	0	9.33651e-10	0	0.000108018	2.66301	2.43185	0.966821	0.655693	1.47367	1.14152	2.35086	3.22942	2.52289	1.87712	3.8649	5.05502	8.10409	7.15945	4.63914	4.02832	5.35156	5.42246	0.84988	8.5142e-05	4.63914	1.20656
TCONS_00000357	AAEL000526-RA	XLOC_000218	AAEL000526	TSS279	supercont1.10:2573290-2573524	234	0.376978	0	0	0	0	0	0	0	0	0	0	0	0	0	0	0	0	0	0	0	0	0	0	0.119065	0	0	0	0	0	0.293243	0	0.275135	0	0	0	0	0	0	0	0	0	0
TCONS_00000359	AAEL000535-RA	XLOC_000219	AAEL000535	TSS281	supercont1.10:2718236-2718596	360	0.584369	0	0.481549	0	0	0	0	1.17978	0.4655	0	0	0	0	0	0	0	0	0	0	0	0.410309	0.536917	0	0	0	0	0.261591	0	0	0.273703	0.275859	0.255899	0.30778	0.574752	1.88587	0	0	0.295611	0.275889	0.879016	1.88587	0
TCONS_00000360	AAEL000533-RA	XLOC_000220	AAEL000533	TSS282	supercont1.10:2735182-2735704	465	0.351826	0	331.96	139.672	249.266	177.464	239.743	410.046	496.9	0	0	0	0	0	0.189889	0	0	0	0	0.225305	0	0	0	0	0	0	0.157494	0	0	0	0.166126	0	0	0	0	0	0.190296	0	0.166143	0	0	0
TCONS_00000361	AAEL000546-RA	XLOC_000221	AAEL000546	TSS283	supercont1.10:2968750-2970613	1749	1.42527	8.77107	11.6225	3.30024	3.23047	13.6234	20.8026	10.2647	8.21024	0	0	0.126542	0.0308072	0	0.128876	0.23382	0	0	0	0	0.188642	0.171446	0.135202	0.0264545	0.108302	0.121429	0	0.0266241	0.116159	0.0279923	0.0281819	0	0.0314251	0	0.0275074	0	0	0	0.230395	5.1199	0.0275074	4.50803
TCONS_00000362	AAEL000546-RA	XLOC_000221	AAEL000546	TSS283	supercont1.10:2968750-2970741	1800	1.80118	9.08258	8.13932	0.658428	0.338703	5.05477	11.2248	5.4178	3.51977	0	0	3.74317e-05	2.8297e-05	0	5.62197e-05	5.16827e-05	0	0	0	0	5.58008e-05	3.02116e-05	2.52985e-05	6.96366e-08	4.72449e-05	5.29712e-05	0	2.44547e-05	5.06719e-05	2.57e-05	2.58856e-05	0	2.88645e-05	0	2.5266e-05	0	0	0	1.13833e-07	0.392374	2.5266e-05	0.465664
TCONS_00000363	AAEL016044-RA	XLOC_000222	AAEL016044	TSS284	supercont1.10:2971695-2971765	70	0	137.919	0	161.421	173.983	192.105	473.891	63.1003	0	0	0	0	0	0	0	0	0	0	0	0	0	0	0	0	0	0	0	0	0	0	0	0	0	0	0	0	0	0	0	0	0	453.598
TCONS_00000364	AAEL000541-RA	XLOC_000223	AAEL000541	TSS285	supercont1.10:3441976-3503008	1530	1.61814e-64	1.22769e-65	1.56291e-17	1.99129e-99	8.72226e-64	0.217756	7.40216e-69	3.14778e-149	8.45841e-69	7.83983e-16	1.20279e-152	9.06078e-183	2.83617e-160	1.47792e-175	5.1479e-134	2.58547e-196	6.97292e-25	8.55095e-168	9.68859e-266	6.71976e-50	4.77305e-112	2.5725e-98	1.43283e-77	3.76198e-170	0.185198	0.199268	2.27994e-99	1.75017	2.17467	0.377363	1.17973	1.01863	0.391415	1.05986	0.505357	5.63272e-107	0.241457	0.417534	0.454753	0.60684	0.505357	0.520014
TCONS_00000365	AAEL000541-RA	XLOC_000223	AAEL000541	TSS286	supercont1.10:3442230-3503008	1775	0.000221108	5.29988	4.06068	0.000714075	1.19117	4.47558	10.1456	6.82055	0.000357452	4.90089	0.00200087	0.00117808	1.23325	11.812	0.000641608	0.00351071	4.89096	0.00190766	2.46837	19.4939	0.000758059	0.000328906	9.97221e-05	1.92358	2.16783	4.31055	4.83829	1.03761	5.75685	9.28176	1.8073	15.0133	1.68496	7.97304	7.56392	1.72308	1.29469	2.6349	3.79175	0.0299197	7.56392	4.9835
TCONS_00000366	AAEL000541-RA	XLOC_000223	AAEL000541	TSS287	supercont1.10:3468577-3503004	1525	7.47291	5.86058	1.22583e-06	4.35522	7.14791	0.00269974	2.47199	0.00109819	13.435	1.41187e-07	12.7516	2.95465	7.1521	55.6391	25.6814	29.5503	23.2685	31.1742	8.21517	9.31052e-05	3.37635	3.20119	1.19816	0.238029	4.80684	3.49911	0.000327209	19.9704	5.15724	2.17872	5.87627	7.40502e-05	0.00118059	12.8378	0.000114206	1.15812	2.8639	4.2997	9.09923	6.5906	0.000114206	0.000138585
TCONS_00000367	AAEL000541-RB	XLOC_000223	AAEL000541	TSS287	supercont1.10:3468577-3503004	2024	15.2725	3.38741	5.54491	5.65725	1.52833	9.65538	11.6973	21.2049	16.2712	5.37234	45.5697	44.0621	17.6535	12.5784	52.9757	49.7122	36.1217	53.9687	55.0716	33.1911	15.8631	9.8584	11.0191	7.20296	6.1408	6.97593	21.5081	13.7811	19.1097	11.5212	16.6555	12.8974	28.7831	5.52824	6.80686	0.870237	0.420169	4.99724	0.000107829	19.1935	6.80686	3.93883
TCONS_00000368	AAEL000541-RA	XLOC_000223	AAEL000541	TSS288	supercont1.10:3481238-3503008	1198	1.46615	0.000719728	1.33045	1.96652	4.47679	0.327794	0.000475305	6.19408	0.344449	7.48312e-08	8.17868	12.9866	28.6314	5.67621	34.3464	11.1317	0.664782	14.9686	8.39732	3.89511	0.558427	3.1968	5.70031	1.95985	5.48704e-05	6.00159e-05	1.96898	0.00510626	0.620542	1.994	1.6384	2.32862e-06	8.16258	0.000106135	1.39996	0.201979	0.289358	12.8746	6.07768	2.85922	1.39996	0.290752
TCONS_00000369	-	XLOC_000224	-	TSS289	supercont1.10:3504833-3505519	605	0	0.0651098	0.758964	0	0	0.109107	0.130502	0.217636	0.152319	10.0295	0.538591	3.67337	1.81652	5.16392	0.842828	3.99268	4.01597	2.92469	3.44322	13.2248	5.69274	3.06087	2.01383	0.406489	0.66802	0.324073	1.13245	1.06308	0.978474	0.146446	0	0.100481	0.611816	0.0564421	0.0705241	0.208961	0.124126	0.0387063	0.108372	0.469793	0.0705241	0
TCONS_00000370	-	XLOC_000225	-	TSS290	supercont1.10:3572618-3574074	407	1.254	0.805422	1.13295e-34	1.934e-67	7.328e-109	7.32397e-137	0.00017525	0.0565451	0.610733	0.722032	19.7039	8.16524	5.1784	5.58129	10.8243	17.5519	17.7042	25.7593	20.0118	5.44489	1.13803e-70	4.55633e-311	1.0081e-226	1.17489e-83	1.27352e-99	2.31728e-100	3.89366e-76	1.05873e-215	2.54295e-182	3.28e-210	1.13762e-165	6.23538e-117	5.84922e-100	2.72824e-137	2.25938e-118	1.58111	8.38724e-91	3.12352e-90	4.54986e-15	1.52174e-207	2.25938e-118	7.18265e-112
TCONS_00000371	AAEL000540-RA	XLOC_000225	AAEL000540	TSS290	supercont1.10:3572618-3853747	3117	2.32708	6.20282	1.9512	3.21285	1.0517	3.21228	4.09727	4.5355	2.80485	0.146505	2.14417	0.888251	0.841272	0.440698	1.15495	1.14671	0.236005	1.60453	1.49923	3.02773	5.75127	8.08645	10.8548	12.1373	16.2876	17.8138	21.9264	13.4006	18.7057	13.0941	9.62683	4.78355	5.5164	2.09245	0.338481	0.210699	0.173923	0.596143	0.748102	5.83155	0.338481	13.5395
TCONS_00000372	AAEL000540-RA	XLOC_000225	AAEL000540	TSS290	supercont1.10:3572618-3853747	3128	1.17003e-11	2.53811e-05	3.83589e-05	3.86575e-05	1.07777e-07	2.34454e-13	1.83323e-05	9.91182e-06	0.000112922	1.90314e-05	1.02722e-10	2.38934e-10	6.51773e-05	1.26801e-05	9.91373e-06	6.71744e-06	8.50358e-13	8.24384e-08	2.22069e-06	0.000263265	1.46272e-06	1.08416e-38	1.8614e-13	5.60619e-06	3.11008e-14	0.260091	5.53914e-10	5.39528e-14	1.08226e-09	3.03e-13	6.88222e-10	1.03057e-05	2.06864e-05	1.85709e-05	5.08596e-06	2.25305e-05	0.000141161	4.23379e-06	4.92437e-09	2.97125e-24	5.08596e-06	1.01264e-27
TCONS_00000373	AAEL000540-RA	XLOC_000225	AAEL000540	TSS290	supercont1.10:3572618-3871528	4052	8.12933e-05	7.06537e-11	0.154221	1.52191e-20	9.8936e-11	1.34968e-15	1.64108e-14	7.89747e-07	4.84217e-16	7.97451e-12	0.000110395	2.73614e-05	2.02742e-11	5.50098e-06	3.19785e-06	1.06653e-06	6.40124e-05	1.0582e-05	1.68943e-05	3.26225e-19	2.9466e-05	3.90852e-37	8.46079e-06	3.38014e-07	7.73803e-06	3.55408e-10	1.25095e-05	4.05221e-07	2.51124e-06	2.15e-06	3.7488e-06	2.96694e-10	4.97288e-09	2.96355e-18	7.3322e-21	1.39706e-11	2.65091e-45	3.73768e-13	3.42406e-29	3.82231e-16	7.3322e-21	0.000178463
TCONS_00000374	AAEL000540-RA	XLOC_000225	AAEL000540	TSS290	supercont1.10:3572618-3871528	4320	3.30244	9.08891e-07	1.82047e-05	1.49832e-11	5.8301e-06	6.03787e-05	1.51531	0.250517	1.31364e-07	2.87785e-10	5.87387	3.74386	2.22124e-05	2.91772	3.95736	8.45235	1.34085	7.99774	4.28976	2.16751e-05	0.819848	0.000617346	0.921869	0.735153	24.7251	31.8673	6.9895	2.78068	12.9892	18.1001	23.2111	0.430777	3.40131	2.37749	2.94189e-05	4.76895e-11	7.36352e-40	2.80601e-06	6.06126e-05	1.32888	2.94189e-05	3.83411
TCONS_00000375	AAEL000540-RA	XLOC_000225	AAEL000540	TSS290	supercont1.10:3572618-3884014	3175	2.87019	2.4478	0.558634	1.63123	3.19468	2.38804	3.09588	1.97318	1.51664	1.33426	8.44471	3.54988	4.9299	6.12552	6.92075	6.30784	6.78587	8.63049	8.31601	7.65082	6.37984	3.54021	2.59178	2.40201	3.39971	4.51862	2.4879	3.08853	2.75482	3.02698	5.11423	4.10097	4.73869	3.29939	2.38632	5.57252	3.87163	2.29946	1.92689	4.70975	2.38632	2.41666
TCONS_00000376	AAEL000540-RA	XLOC_000225	AAEL000540	TSS290	supercont1.10:3572618-3915187	3421	1.50915	0.403752	3.43109e-56	2.72895e-20	2.10163	1.3062e-05	0.691033	0.283339	1.365	7.60506e-27	3.63133	2.68427	3.21419	3.59493	4.21774	4.06104	4.54119	4.90823	3.66623	3.44755e-18	5.43241	7.90735	12.7389	9.54704	34.6273	30.3132	5.13334	37.1209	14.2973	22.1139	27.5192	1.77039	4.61978e-08	3.01816	2.61062e-10	0.366384	2.17703e-13	2.79167	6.02351	9.63732	2.61062e-10	2.7785e-16
TCONS_00000377	AAEL000539-RA	XLOC_000225	AAEL000539	TSS291	supercont1.10:3580212-3580455	243	66.549	55.8227	14.4643	38.0712	24.0148	39.8431	62.1811	45.1226	26.8524	9.5365	121.658	52.6525	21.6035	33.1559	59.3433	78.9639	56.1159	109.366	79.6445	57.7173	122.362	152.298	160.835	265.369	780.487	897.642	314.278	383.803	400.815	472.054	563.636	100.304	104.882	127.353	22.7852	23.2468	15.3764	34.7538	44.9806	136.239	22.7852	159.331
TCONS_00000378	AAEL000540-RB	XLOC_000225	AAEL000540	TSS292	supercont1.10:3834044-3853257	1467	1.33556	1.7651	0.307733	1.89631	3.06709	1.97814	1.7578	0.0822515	3.98076	0.104597	3.86135	0.86578	6.81139	9.35215	8.83936	10.7246	4.16383	8.36614	4.36456	1.29226	3.02369	2.76199	6.61725	7.34161	9.40339	11.3851	5.15837	15.422	7.81516	7.17575	12.5774	1.99162	2.30746	2.27253	0.385666	1.15273	1.90715	1.75102	1.52051	1.9287	0.385666	3.56005
TCONS_00000379	AAEL000540-RA	XLOC_000225	AAEL000540	TSS292	supercont1.10:3834044-3871460	3048	14.6905	6.30561	2.45898	7.63086	5.56018	7.80335	8.89851	10.0534	5.11094	2.57407	13.2331	10.219	9.14304	4.66996	9.04505	2.6022	6.11832	2.95822	7.76163	23.9408	25.1847	29.9384	37.8612	57.2758	92.1308	114.86	99.1317	81.5468	90.3367	86.5248	59.168	35.1955	23.6237	9.13331	8.14125	1.78295	2.29934	11.0876	18.4521	29.0911	8.14125	52.7348
TCONS_00000380	AAEL000557-RA	XLOC_000225	AAEL000557	TSS293	supercont1.10:3898908-3915187	1189	1.52762e-34	1.69134	1.32321	2.20644	0.805174	2.6803	2.13141	2.22152	1.92044e-21	0.608656	3.81454e-70	2.72472e-24	3.3473e-73	2.80654e-64	6.73422e-47	4.46903e-54	1.03275e-65	1.58078e-60	5.46815e-42	6.90944	6.20289	3.55464	2.35468	18.667	1.09614	14.8177	26.0358	0.703399	18.3413	13.4427	2.61623e-11	12.749	8.8893	1.62456e-36	2.90229	0.587769	2.50279	0.812437	2.12617e-19	1.87072	2.90229	16.8525
TCONS_00000381	AAEL000545-RA	XLOC_000226	AAEL000545	TSS294	supercont1.10:4011071-4013115	1879	1.54487	8.44259	1.54031	0.390561	0.657821	0.830895	4.12679	3.66062	1.36238	3.02744e-05	0	0.138391	1.71679e-05	9.1157e-06	0	8.04562e-07	0	0	0	0	2.21389e-05	0	7.27778e-06	0	0	8.71748e-06	0.160728	4.24936e-06	7.2184e-06	8.04e-06	0	1.0492e-05	9.93361e-06	1.63606e-05	7.903e-06	1.09027e-05	0	0	8.0977e-06	0	7.903e-06	0
TCONS_00000382	AAEL000545-RA	XLOC_000226	AAEL000545	TSS294	supercont1.10:4011083-4013045	1788	1.28033	17.7071	5.14011	3.60913	5.4457	9.15975	9.12391	13.5548	10.903	0.21213	0	4.67341e-07	0.120294	0.0309673	0	0.0427717	0	0	0	0	0.163584	0	0.0247239	0	0	0.0296147	0.0178003	0.288816	0.399087	0.0273213	0	0.114781	0.250552	0.114637	0.0268479	0.076394	0	0	0.0275092	0	0.0268479	0
TCONS_00000383	AAEL000547-RA	XLOC_000227	AAEL000547	TSS295	supercont1.10:4128807-4130695	1710	0	0	0.0504872	0.0587502	0	0	0	0.0247661	0.0976091	0	0	0.0288567	0.0632682	0.0325794	0.0661348	0	0	0	0.0716268	0.353113	0.215091	0.112584	0.20809	0	0	0	0.0274261	0.0273388	0.0596086	0	0.0289383	0	0.0322686	0	0	0	0	0	0	0.0460795	0	0
TCONS_00000384	AAEL000534-RA	XLOC_000228	AAEL000534	TSS296	supercont1.10:4187296-4189211	1752	0	0	0	0	0	0.0340114	0.0747337	0.0240949	0	0.0542729	0.268628	0.252672	0.18466	0.570537	0.57908	0.700261	0.476477	0.340941	0.278741	0.114514	0.0837043	0	0.0759185	0	0	0	0.0266827	0.0265978	0.0289965	0.0279646	0.028154	0	0.062788	0	0	0	0	0	0	0	0	0
TCONS_00000385	AAEL000529-RA	XLOC_000229	AAEL000529	TSS297	supercont1.10:44683-44935	252	1945.58	3511.34	7847.37	4108.42	4283.8	1896.1	1782.43	2158.78	4345.61	16226.5	1717.85	1670.92	2060.28	1286.91	1411.69	1436.79	1073.54	1096.25	1245.25	2070.46	3412.54	2332.08	2685.3	3059.92	2121.24	3576.42	3432.99	2861.56	2565.77	3711.71	2911.25	3484.22	3271.47	4379.99	5255.98	3048.95	6256.02	3924	2707.62	2027.64	5255.98	1484.34
TCONS_00000388	AAEL000563-RA	XLOC_000231	AAEL000563	TSS300	supercont1.10:207055-207602	483	40.1686	11.7705	21.1628	16.4176	10.5491	12.2115	35.6288	34.8504	20.1953	0	0	0	0.169952	0.174933	0	0.241753	0	0	0.384923	0.421696	0.23118	0.453772	0	0	0.149207	0.167387	0.442164	2.49762	2.40253	0.771682	1.5547	1.87435	6.58965	2.42941	3.03586	0.647583	2.84944	2.49902	12.4389	9.65763	3.03586	1.99619
TCONS_00000390	AAEL000560-RA	XLOC_000233	AAEL000560	TSS302	supercont1.10:354669-355475	614	0	0.191059	5.17858	0.645657	0.811888	1.40871	5.43941	4.3533	1.96664	0.204356	0	0	0	0	0	0	0	0	0	0.287457	0.315176	0.206215	0.28586	0.0994002	0	0	0	0.2003	0	0	0.105991	0	0	0.110416	0	0	0.242825	0.22716	0.212004	0.168803	0	0
TCONS_00000391	AAEL000542-RA	XLOC_000234	AAEL000542	TSS303	supercont1.10:641183-646187	1464	0.439287	2.43108	0	0	0	0	0	0	0	0.133326	0	0	0	0	0	0	0	0	0	0	0	0	0	0	0	0	0	0	0	0.0343473	0	0	0	0	0	0	0	0	0	0.11013	0	0
TCONS_00000392	AAEL000549-RA	XLOC_000235	AAEL000549	TSS304	supercont1.10:767398-794119	810	0.15203	7.05816	22.1814	7.5439	8.62294	8.13908	10.6973	7.08159	8.53807	0.0693549	1.08244	0.815342	1.08186	0.535752	1.15824	1.08767	1.41071	0.549217	1.16346	0.569243	1.29946	1.03557	5.16294	10.4884	12.0404	14.9133	18.3251	5.69743	6.08627	5.45886	3.03847	3.80884	7.23363	3.12117	22.3111	2.37824	6.28035	10.6115	5.74332	4.01966	22.3111	9.08603
TCONS_00000393	AAEL000549-RA	XLOC_000235	AAEL000549	TSS305	supercont1.10:767398-854607	3459	2.84313e-10	1.19777	0.000929111	12.46	4.47192	11.0043	11.6685	7.70216	4.03829	4.52552e-09	0.000859843	1.28443e-13	2.38743e-09	1.39413e-13	2.02739e-10	0.00078712	4.38557e-09	3.6845e-09	2.49585e-09	1.35624e-08	0.000753998	0.000464708	0.715879	2.34786	5.89767e-07	0.0017085	5.40389	6.39819e-16	2.64539	0.588798	0.00012314	9.38722e-07	7.03021e-09	0.0674163	0.0004354	1.18862	2.77469	0.822557	4.04062	0.000781051	0.0004354	4.85202e-07
TCONS_00000394	AAEL000549-RA	XLOC_000235	AAEL000549	TSS305	supercont1.10:767398-854607	3609	1.65705e-10	1.38206e-25	9.77447e-30	3.67555e-21	2.60218	1.22943	2.56936	4.80983	0.44243	1.48202e-10	4.20324e-25	5.12038e-22	7.47519e-11	5.53947e-22	1.29406e-08	6.0815e-27	1.50227e-10	1.38203e-10	7.14156e-11	5.32219e-10	2.28419e-18	0.318339	1.85594	1.28057	10.9923	9.63889	3.74405	4.34544	0.000791735	0.902964	0.336139	1.86313	4.24588	8.04053	0.796148	6.95332	1.45363	4.24583	2.2643e-07	7.66896e-19	0.796148	8.48791
TCONS_00000395	AAEL000549-RA	XLOC_000235	AAEL000549	TSS305	supercont1.10:767398-854607	3258	6.10218e-10	0.826863	3.25764e-17	0.000453098	3.54188e-05	0.00514118	0.0136093	2.95568e-18	7.85587e-11	5.70422e-07	9.65764e-20	0.0979505	3.20651e-07	0.106837	6.63801e-08	0.0627821	5.18699e-07	3.83249e-07	3.80769e-07	8.82899e-10	4.2757e-82	1.469e-18	2.51606e-09	0.368955	4.10105e-14	1.16653e-10	8.90548e-23	1.19441e-39	2.7228e-13	2.2e-07	9.43815e-07	1.10063	4.83647e-26	4.10192e-21	9.22444e-14	4.1612e-06	2.7771e-07	1.1199e-16	9.99067e-08	7.34897e-12	9.22444e-14	0.000854294
TCONS_00000396	AAEL000549-RA	XLOC_000235	AAEL000549	TSS305	supercont1.10:767398-854612	3442	3.02724e-10	9.82185	4.10097	1.80906e-05	6.84913	0.400016	7.90013	5.11398	7.30088	6.7335e-09	0.25778	1.21597e-12	3.57082e-09	1.32034e-12	3.26264e-10	0.382141	6.49123e-09	5.39633e-09	3.77227e-09	1.97595e-08	0.306444	1.34833	2.63675	0.000295614	3.78975	5.4261	0.230895	0.00493754	1.56846	0.00091766	2.82213	4.92415e-09	0.020035	3.30392	3.48323	2.0845e-05	5.35401e-05	6.58042	3.10384	5.42734	3.48323	9.79304e-10
TCONS_00000397	AAEL000549-RA	XLOC_000235	AAEL000549	TSS305	supercont1.10:767398-854612	3475	2.68089e-10	2.0755e-39	7.76626e-40	1.75506e-23	1.32614	1.20241	0.918529	1.76359e-18	1.41725e-08	3.11938e-09	3.30062e-52	1.56517e-14	1.6376e-09	1.69822e-14	4.96968e-07	3.85921e-37	3.03775e-09	2.57748e-09	1.69527e-09	6.36197e-12	7.86306e-67	1.89576e-17	1.35529e-19	2.21486	0.7913	0.470247	6.90873e-32	5.86702e-18	2.19527e-18	0.987401	0.977712	0.000400282	1.52291e-24	3.02614	1.09146	5.43699e-14	5.87095e-13	1.36051e-14	4.60553e-15	1.43326e-33	1.09146	2.26552e-08
TCONS_00000398	AAEL000549-RA	XLOC_000235	AAEL000549	TSS305	supercont1.10:767398-854612	3313	4.92727e-10	1.21755	9.25115e-21	1.18743e-17	1.18449e-06	2.78764	0.466272	0.370072	0.589757	1.47236e-07	3.49354e-28	4.61085e-05	8.13072e-08	5.02213e-05	1.3115e-08	4.3897e-11	1.36293e-07	1.04391e-07	9.31668e-08	3.66974e-07	1.69e-53	0.253999	0.817592	5.82131e-13	0.463357	8.60056e-10	1.23821	2.05863	1.21721	1.8e-09	0.198697	1.53342e-05	3.22766	1.6289e-30	1.22551e-06	2.15576	5.70807e-12	7.1003e-15	2.82812e-05	2.40524	1.22551e-06	5.19128
TCONS_00000399	AAEL000549-RA	XLOC_000235	AAEL000549	TSS306	supercont1.10:767401-807334	2784	4.6026e-09	1.74587e-15	5.58283	1.307	5.29952	2.8919	5.86321e-06	0.284147	4.4144	0.249719	0.0444383	0.233755	0.152715	0.356852	0.307422	0.662333	0.178722	0.100975	0.22908	0.257065	0.692321	0.0171212	1.86301	6.9261	5.06859	9.4236	3.62568	2.30051	0.392918	1.97405	0.699024	3.69264	0.520646	4.97135	8.56197	4.83898e-17	5.35752	7.03438	5.45891	1.10396	8.56197	3.49527e-37
TCONS_00000400	AAEL000562-RA	XLOC_000236	AAEL000562	TSS307	supercont1.10:923284-938644	1215	19.521	12.5815	11.0499	15.8324	12.5863	19.3104	22.1488	19.9474	14.7508	12.4585	56.0462	43.0889	33.6278	40.0143	52.3351	42.2632	47.0727	61.452	61.4267	67.1198	32.2166	27.2809	22.6943	22.9502	23.3737	27.0899	29.523	26.2135	23.7406	22.2516	22.2746	22.01	20.8031	17.1453	23.2141	4.21732	6.36653	13.4352	13.4868	25.5903	23.2141	20.9543
TCONS_00000401	-	XLOC_000237	-	TSS308	supercont1.10:1058116-1202072	720	3.21245	0	0	0	0	0	0	0	0	0.1625	0	0	0	0	0	0	0	0	0	0.11429	0	0	0	0	0	0	0	0	0	0	0	0	0	0	0	0	0	0	0	0	0	0
TCONS_00000402	-	XLOC_000238	-	TSS309	supercont1.10:1449709-1451169	1304	0.0838491	0	0.0690958	0	0.0866617	0	0.070084	0	0.333965	12.2917	12.0292	6.04195	4.50245	8.11435	5.88321	7.75738	7.52186	7.14078	5.39149	3.59763	1.3541	0.963005	0.284788	0.185705	0.0380278	0	0.638092	0.860553	0.652634	0.0393351	0	0.146872	0.485785	0	0.0386566	0	0.0453657	0	0	0	0.0386566	0.0564847
TCONS_00000403	-	XLOC_000239	-	TSS310	supercont1.10:1452019-1459122	51	0	0	0	0	0	0	164.532	0	0	0	0	0	0	0	0	0	0	0	0	0	0	0	0	15694.9	23458.6	16817.1	0	0	0	17421.1	15991.7	15917.7	0	24022	27128.2	258.181	0	0	0	0	27128.2	0
TCONS_00000405	AAEL000536-RA	XLOC_000241	AAEL000536	TSS312	supercont1.10:2564936-2620836	1914	0	3.65995e-10	1.37864e-75	0.226545	2.22186e-08	0.716981	0.115025	6.14015e-07	9.72197e-11	8.38453e-06	1.24523	1.59534	2.59527	1.24356	3.39042	5.72236e-05	3.30841	0.958385	0.140219	0.482584	0.000210927	0.722203	0.354546	1.7035	0.00642491	0.000535366	12.1062	9.0548	6.08887	0.62012	1.4621	4.43296	9.10508	2.90902e-09	2.07243	4.15885e-23	0.559793	0.562427	2.04384e-40	0.967782	2.07243	1.07972
TCONS_00000406	AAEL000536-RA	XLOC_000241	AAEL000536	TSS312	supercont1.10:2564936-2620846	2099	0	1.13249e-14	8.67077e-121	5.1727e-32	6.78126e-47	7.69967e-54	9.23006e-31	1.06397e-30	3.05717e-18	0.31926	1.76836	1.32255	1.37881	1.42373	6.17702	3.73828	1.48524	0.380953	0.346072	3.4044e-06	2.64889e-38	4.46879e-34	7.6932e-61	2.87499e-50	5.00225e-89	1.61022e-54	4.68872e-96	3.504e-40	0.254354	4.31e-55	7.0099e-203	7.7199e-57	0.28302	1.66128e-44	2.94865e-22	5.10076e-44	9.23126e-18	2.47914e-20	3.58716e-95	9.33467e-84	2.94865e-22	2.91219e-58
TCONS_00000407	AAEL000536-RA	XLOC_000241	AAEL000536	TSS313	supercont1.10:2564936-2859144	4045	4.53847e-08	1.66368e-05	0.000529746	1.09523e-05	0.529106	0.247824	3.95925e-05	4.32667e-05	7.15666e-08	1.16689e-57	4.14789e-08	8.5016e-07	4.18011e-14	1.17902e-17	7.26503e-21	2.65965e-26	2.83688e-29	0.000339909	0.000173964	7.49399e-11	0.000300755	0.000221359	0.610797	2.80306e-07	0.965536	2.56886	0.000588503	1.44232e-05	0.000207328	3.18376	0.0136541	0.000246801	0.000159866	1.06362	3.68386e-05	3.25367e-05	1.22929e-07	1.22116e-05	0.000294319	0.00352322	3.68386e-05	0.000412258
TCONS_00000408	AAEL000536-RA	XLOC_000241	AAEL000536	TSS313	supercont1.10:2564936-2859144	4021	5.54506e-08	1.30735	0.306312	3.72671e-12	5.65862e-05	1.43776	1.96214	1.07515	9.5146e-06	2.4071e-57	6.81223e-10	2.11373e-07	3.60047e-13	4.16409e-12	7.34355e-20	1.94003e-24	1.27223e-29	0.0587034	0.0114605	1.66992e-10	0.0354639	0.02796	0.00022561	0.000326533	1.4125	4.03069	11.3275	4.69051e-05	10.3778	5.13703	5.4359	1.54334	1.35338	0.840566	3.30435	0.457248	2.5823e-05	1.3622e-06	0.742222	7.27646e-11	3.30435	1.36512
TCONS_00000409	AAEL000536-RA	XLOC_000241	AAEL000536	TSS314	supercont1.10:2564972-2659575	1974	0	1.69124	0.566373	0.910843	1.41665	0.207543	1.05499	2.39482	1.57182	9.71364e-15	4.76246e-06	3.57131e-08	2.31683e-05	0.000103703	1.14144e-05	2.15881e-19	0.539355	2.04076e-09	1.22206e-30	0.27278	0.534252	0.315132	1.21999	4.01208	7.37618	14.6672	6.55073	19.1096	10.2766	9.56228	10.3425	8.45036	3.0518	9.15673	3.97109	1.30903	4.60711	2.57222	0.250174	0.391611	3.97109	0.0878863
TCONS_00000410	AAEL000536-RA	XLOC_000241	AAEL000536	TSS313	supercont1.10:2618455-2859144	2713	0.0367897	1.61094	0.349664	1.81353	0.890266	0.0956248	0.959404	1.90985	2.1148	5.14189e-71	0.0825594	0.0968256	0.133956	0.13161	0.130943	0.0395967	2.54488e-33	0.000158138	0.103172	0.0486628	0.373073	0.596562	1.28941	2.33023	10.956	15.3037	7.756	20.1194	11.0629	11.6455	14.487	4.11726	7.98778	11.7402	0.969797	1.78279	3.19505	2.2521	0.36327	1.57773	0.969797	2.48337e-37
TCONS_00000411	AAEL000556-RA	XLOC_000242	AAEL000556	TSS315	supercont1.10:2723539-2724054	456	0.364316	0	148.306	97.9923	110.325	133.25	204.567	349.092	222.59	0	0	0.171426	0	0	0	0	0	0	0	0	0	0	0	0	0	0	0.163085	0	0	0	0	0	0	0	0	0	0	0	0	0	0	0
TCONS_00000412	AAEL000532-RA	XLOC_000243	AAEL000532	TSS316	supercont1.10:3088419-3306786	3966	0	7.01366e-10	1.4039e-15	1.08669e-18	1.00416e-07	1.32459e-07	3.4133e-09	6.92842e-08	2.89401e-07	1.72138e-07	0	1.10016e-07	1.20595e-07	1.24209e-07	1.41239e-07	0	0	0	0	0	1.63987e-07	1.07294e-07	8.0264e-08	3.86372e-14	4.89986e-11	0	1.06867e-10	7.92441e-09	4.59833e-10	5.35e-10	2.42876e-10	2.40881e-10	2.814e-14	4.20597e-09	2.12178e-13	3.13427e-07	1.17473e-11	2.80231e-09	0	3.97429e-15	2.12178e-13	7.29748e-08
TCONS_00000413	AAEL000532-RA	XLOC_000243	AAEL000532	TSS317	supercont1.10:3088419-3337819	4840	0	0.746541	0.304579	0.0872312	0.0875381	0.0700556	0.214332	0.0848695	1.05013e-11	0.0669241	0	3.96259e-11	4.34361e-11	4.4738e-11	4.1291e-11	0	0	0	0	0	5.90647e-11	3.86451e-11	0.0312052	0.0352893	0.0365699	0.131671	0.290894	0.294377	0.471199	0.550228	0.452401	1.22206	0.664911	0.579722	1.02429	0.126793	0.0902717	0.0812395	0	0.107849	1.02429	0.101434
TCONS_00000414	AAEL000532-RA	XLOC_000243	AAEL000532	TSS318	supercont1.10:3088713-3141062	2955	0	6.00578e-06	0	0	1.11906e-09	3.28499e-23	4.31479e-07	0.021149	0.200472	0.0247314	0	0.0158057	0.0173259	0.0178447	0.0724422	0	0	0	0	0	0.0235603	0.0154151	0.0115317	8.23825e-07	2.93425e-08	0	2.55866e-13	5.27533e-09	5.94721e-12	4.35e-10	2.15057e-08	2.60719e-15	0.00569201	9.28133e-11	1.22724e-16	0.019131	0.0139052	5.26806e-13	0	7.5528e-07	1.22724e-16	7.18199e-21
TCONS_00000415	AAEL000538-RA	XLOC_000243	AAEL000538	TSS316	supercont1.10:3301260-3306786	543	0	1.68832e-05	0.111837	0.00100355	0.227018	0.16024	0.146296	0	0.324094	0	0	0	0	0	0	0	0	0	0	0	0	0	0	0	0.158033	0	0.655603	0.351609	0.314765	0.27175	0.119312	2.95558	0.757869	0.782122	0.681837	0.182931	0	0.418963	0	0	0.681837	0.110777
TCONS_00000416	AAEL000554-RA	XLOC_000244	AAEL000554	TSS319	supercont1.10:3541141-3542739	1347	0	0.274828	4.61193e-07	0	6.2506e-13	1.60493e-07	0	2.97135e-07	0	3.77677e-12	0	0	0	0	0	4.87815e-25	0.0716759	1.1269e-09	1.56493e-09	0	0.827974	0.148279	2.39243e-07	2.47905e-07	1.659	2.08932	1.21516	7.55436	4.98401	3.99509	1.63155	8.58588	126.789	158.134	321.816	380.021	301.731	33.612	7.39003	2.30936	321.816	0.213344
TCONS_00000417	AAEL000554-RA	XLOC_000244	AAEL000554	TSS320	supercont1.10:3541141-3545547	335	0	0	0	0	1.60475	1.26279	0	0	0	3.92704	0	0	0	0	0	0.506597	0	1.75428	0.239377	0	0.833686	0	0.791118	0	0.000423092	5.7919	3.2082	16.3624	7.29557	9.76581	4.75484	45.865	221.417	547.954	1182.12	540.368	1357.33	145.109	25.3114	4.25403	1182.12	0
TCONS_00000418	AAEL000554-RA	XLOC_000244	AAEL000554	TSS319	supercont1.10:3541256-3542687	991	0	1.01698e-06	0.0965224	0	1.71092e-08	0.142112	0	0.189372	0	4.28173e-09	0	0	0	0	0	1.57062e-05	0	3.80105e-09	0.233246	0	1.78425	1.87187e-05	0.0894971	0.0518816	0.302263	2.89357	7.12757e-06	1.57269	2.35416	8.31012	1.75061	4.01445	38.9734	191.546	186.485	200.886	274.554	34.5827	5.28046	0.514292	186.485	0.0454134
TCONS_00000419	AAEL000552-RA	XLOC_000245	AAEL000552	TSS321	supercont1.10:4177870-4179338	1293	0	0	0	0	0	0	0	0	0	0	0	0	0	0	0	0	0	0	0	0	0	0	0.0359575	0	0	0	0	0	0	0	0	0	0	0	0	0	0	0	0	0	0	0
TCONS_00000420	-	XLOC_000246	-	TSS322	supercont1.10:441977-442610	633	0	0.182629	0	0	0.332596	0.122413	0.448225	0.346772	0	0	0	0	0	0	0	0	0	0	0	0	0	0	0.0910814	0	0	0.545402	0	0.19146	0.834908	0.3018	1.4184	0.375784	1.35591	2.6386	0.296718	0.211004	0.232111	0.217137	0	0	0.296718	0
TCONS_00000421	-	XLOC_000247	-	TSS323	supercont1.10:499067-499230	163	0	0	0	0	0	0	0	0	0	117.395	0	0	0	0	0	0	0	0	0	0	0	2.96157	0	0	0	0	0	0	0	0	0	0	0	0	0	0	0	0	0	0	0	0
TCONS_00000422	-	XLOC_000248	-	TSS324	supercont1.10:499297-499366	69	0	0	0	0	0	0	0	0	0	1634.53	0	0	0	0	0	0	0	0	104.935	0	0	0	0	0	0	0	0	0	0	0	0	0	0	0	0	0	0	0	0	0	0	0
TCONS_00000423	-	XLOC_000249	-	TSS325	supercont1.10:678849-679291	442	0	0	0	0	0	0	0	0	0	1.75553	2.60673	1.81434	0	1.43388	2.91373	0.849406	1.71247	0.490141	0.901625	0.24694	0.270752	0	0.163712	0	0.174716	0	0	0.344135	0	0	0	0	0	0	0	0	0	0	0	0	0	0
TCONS_00000424	-	XLOC_000250	-	TSS326	supercont1.10:707887-709250	1363	0.0795863	0.13552	0.065583	0.0763167	0.246768	0.408706	0.598691	0.38604	0.126795	0.289859	1.73357	0.637206	0.575288	0.677092	1.76114	0.584365	0.494814	0.606963	1.30261	5.40241	3.29697	2.26684	2.06111	0.352529	0.07219	0.24283	0.890664	1.31399	1.31634	1.08274	0.826986	1.60316	2.64078	1.21395	1.13743	0.287056	0.559774	0.161127	0.0751886	0.119715	1.13743	1.12587
TCONS_00000425	-	XLOC_000251	-	TSS327	supercont1.10:1396106-1396325	219	0	0	0	0	0	0	0	0	0	23.371	0	0	0	0	0	0	0	0	0	0	0	0	0	0	0	0	0	0	0	0	0	0	0	0	0	0	0	0	0	0	0	0
TCONS_00000426	-	XLOC_000252	-	TSS328	supercont1.10:1446586-1446790	204	0	0	0	0	0	0	0	0	0	83.3711	0	0	1.52116	0	0	0	0	0	0	0	1.03695	0	0	0	0	0	0	0	0	0	0	0	0	1.44963	0	0	0	0	0	0	0	0
TCONS_00000427	-	XLOC_000253	-	TSS329	supercont1.10:1555651-1556321	670	0	0.840892	0	0.18944	0	0.22545	0	0	0	0	0	0	0	0	0	0	0	0	0	0.126513	0	0.181514	0	0	0.0895645	0.10045	0.619048	0.705231	0.672728	0.27793	0.653085	0.086511	0.624301	0.485965	0.273236	0	0.106873	0.199956	0	0	0.273236	0
TCONS_00000428	-	XLOC_000254	-	TSS330	supercont1.10:1929218-1932090	2872	0	0.294588	0.371236	0.0663543	0.0178796	0.0789675	0.216902	0.475545	0.220486	0	0.0259875	0.0325944	0	0	0.0186737	0	0	0.0219887	0.0101122	0.332743	0.219397	0.0953673	0.925463	4.65918	13.481	15.5541	2.91175	1.17334	1.4138	2.80837	1.30739	0.439512	1.14802	0.408593	0.446771	0.035454	0.0374404	0.385485	0.800864	0.338284	0.446771	0.443161
TCONS_00000429	-	XLOC_000255	-	TSS331	supercont1.10:1932881-1934141	1260	0	0	0.0719706	0	0	0	0	0.105908	0.139144	0	0	0	0	0	0	0	0	0.0555066	0	0	0	0.0802458	0.296637	0.386861	4.99081	2.79803	0.312772	0.233832	0.254921	0.942338	0.825023	0	0.413997	0.0859467	0.040265	0.0286374	0	0.0442048	0.0825111	0.131375	0.040265	0.411844
TCONS_00000430	-	XLOC_000256	-	TSS332	supercont1.10:2034731-2035920	1189	0	0.637681	0	0	0	0	0.0391265	0.113529	0.0745792	0	0	0	0	0	0.0505309	0	0	0	0	0	0	0	0	0	0	0	0	0.0417769	0.0910891	0.131757	0.132659	0.0409983	0.147931	0.138197	0	0.153491	0.0506535	0.0473859	0	0	0	0
TCONS_00000431	-	XLOC_000257	-	TSS333	supercont1.10:2040331-2040813	482	0	1.96876	0.816867	0	0	0.188542	0.276109	0.266985	0	5.71636	0	0	0.17056	0	0	0	0	0	0.19315	0	0	0	0	0	0	0.167986	0.147915	0.147444	0.642967	0.77444	0.936154	3.32802	1.74032	0.650159	0.76168	0.216633	0	0.167197	0	0	0.76168	0.222592
TCONS_00000432	-	XLOC_000258	-	TSS334	supercont1.10:2040982-2041790	808	0	0	0	0	0.236473	0	0.127482	0.184939	0.24301	0	0	0	0	0	0	0	0	0	0	0	0	0	0	0	0	0.0775605	0	0.136127	0	0.28616	0.360193	0.13359	0.401684	0.525323	0	0.150032	0	0	0	0.114721	0	0
TCONS_00000433	-	XLOC_000259	-	TSS335	supercont1.10:2043540-2046739	3199	0.0723483	0.551127	0	0.0738916	0.0637137	0.123113	0.18035	0.348892	0.171872	0	0	0	0	0	0.0166359	0	0	0	0	0	0	0	0	0	0	0.0313502	0.110382	0.288831	0.329874	0.708639	0.968193	0.121478	0.340915	0.364006	0.0284204	0.101072	0.0667096	0.0312031	0.0291213	0.17168	0.0284204	0.16611
TCONS_00000434	-	XLOC_000260	-	TSS336	supercont1.10:2046830-2051609	4779	0.0605448	1.56373	0.24946	0.270935	0.260732	0.545849	0.902526	0.701653	0.0964583	0.12863	0.0151587	0.0190134	0	0.0429326	0.0544626	0	0	0	0	0.0646203	0.0141703	0.0463571	0.0428409	0.00894005	0.00915475	0.0513176	0.388472	1.09867	1.15848	2.17324	1.75404	2.41857	3.25259	1.02287	1.49798	0.271333	0.731627	0.490338	0.0858045	0.303575	1.49798	0.666169
TCONS_00000435	-	XLOC_000261	-	TSS337	supercont1.10:2328466-2328929	463	0	0	0	0	0	0.404585	0.148119	0.143221	0	4.19644	1.86403	1.34056	0	0	0	0	0	0	0	0.113517	1.01645	0.651477	0.301031	1.41783	0.36146	0.563226	0.317406	0	0.344929	0.166171	0	2.79449	0.186725	0.174389	0.827446	0	0	0	0	0	0.827446	0
TCONS_00000436	-	XLOC_000262	-	TSS338	supercont1.10:3067674-3077962	10288	0	2.88512	0.286767	0.333701	0.397531	0.861647	1.10031	1.08436	0.4377	0.0250151	0	0	0	0	0.00494271	0	0	0	0.0107063	0.103646	0.115742	0.0799349	0.0816479	0.0202839	0.0498517	0.144378	0.738817	1.49972	1.59933	1.42379	1.54238	1.25366	3.6609	1.44805	1.02033	0.685366	0.971211	0.445008	0.168723	0.351271	1.02033	0.993233
TCONS_00000437	-	XLOC_000263	-	TSS339	supercont1.10:3078831-3085009	6178	0.0309133	0.881771	0.140107	0.0296433	0.00798756	0.273406	0.268103	0.306185	0.0985004	0	0.0116097	0	0	0	0	0	0	0	0	0.0692878	0.043411	0.0213023	0.0262487	0	0	0.0393033	0.283684	0.413826	0.67672	0.246587	0.277488	0.372271	1.16414	0.311839	0.142518	0.152056	0.0836329	0.0469426	0.00730179	0.151126	0.142518	0.603915
TCONS_00000438	-	XLOC_000264	-	TSS340	supercont1.10:3954206-3954749	543	0	0	0	0	0	0	0	0	0	3.88138	2.44475	2.00643	1.64324	2.35849	3.85762	1.99709	0.856565	1.43711	1.95581	0.583813	0.190446	0	0	0	0.276614	0	0	0	0	0	0.288189	0	0	0.266863	0.0625235	0	0	0	0	0	0.0625235	0
TCONS_00000439	-	XLOC_000265	-	TSS341	supercont1.10:4143461-4143710	249	3.10674	0.660301	0.640026	2.9791	2.40821	1.7727	1.29646	1.25215	3.86685	0	10.5373	10.1982	8.00857	5.75693	10.9166	15.9679	16.5876	12.8545	12.7296	3.97903	10.9371	4.31738	7.91386	6.18351	16.843	12.6203	3.52026	1.55958	5.28961	6.53029	5.86089	2.04069	0.818139	6.89263	0	0.254297	1.88821	2.45333	2.19807	3.5049	0	0.523211
TCONS_00000440	AAEL003920-RA	XLOC_000266	AAEL003920	TSS342	supercont1.100:20421-280282	1623	0	0.510395	2.45984e-07	0.0699209	2.47792e-06	0.7704	4.55663e-07	1.43648e-08	0.303065	1.46121e-07	0	9.64078e-08	0.0237308	0	1.10477e-07	1.50295e-07	0.0577496	1.30089e-07	0.0379548	1.31082e-07	0.0152176	0.11948	0.00920142	0	0.00982994	2.20899e-08	0	0	0	5.64e-08	0.0718068	6.02067e-08	0.0915047	0.2938	7.648e-08	0.0753206	0.0552256	1.03604e-07	0.0307139	0.0488237	7.648e-08	0
TCONS_00000441	AAEL003920-RA	XLOC_000266	AAEL003920	TSS342	supercont1.100:20421-308206	1662	0	0.411384	0.356261	0.355994	0.542822	5.16115e-05	0.502518	1.05993	1.31324	5.83066e-08	0	4.28604e-08	1.02621e-07	0	4.91149e-08	6.68169e-08	0	5.7834e-08	5.06204e-05	5.82752e-08	0	5.17941e-10	0	0	0	1.35815e-08	0	0	0	2.38e-08	1.07867e-09	2.40242e-08	8.8245e-05	6.49995e-08	2.97042e-08	5.09846e-08	1.23404e-07	4.60594e-08	0	7.58587e-05	2.97042e-08	0
TCONS_00000442	AAEL003920-RA	XLOC_000266	AAEL003920	TSS343	supercont1.100:21430-279934	1119	0	2.58827	1.01537	0.809514	0.595739	0.532971	0.801312	0.227577	1.2194	0.412905	0	0.0474581	0.0282588	0	0.05439	0.0739934	0	0.0640456	0	0.0645342	0	1.15402e-07	0	0	0	0.051245	0	0	0	0.212725	0.079097	0.198583	0.0703415	0.390885	0.334508	0.089781	0.217308	0.0510044	0	0	0.334508	0
TCONS_00000443	AAEL017401-RA	XLOC_000267	AAEL017401	TSS344	supercont1.100:294073-294364	291	0	0.841472	1.63043	0.474319	0	1.12896	1.65218	1.19738	0	0	0	0	0	0	0	0	0	0	0	0	0	0.454475	0	0	0	1.50778	0	0	0.9625	0.462795	0	1.29964	1.56312	2.4315	0.456084	0	0	2.00094	0	1.48809	0.456084	0
TCONS_00000444	AAEL003919-RA	XLOC_000268	AAEL003919	TSS345	supercont1.100:531102-599728	1936	4.10254	14.834	6.36624	12.645	10.1048	15.1095	15.5425	16.4117	14.6849	4.89973	17.3683	16.1362	10.9766	10.1431	10.1223	12.2448	11.594	10.8356	15.1673	42.0355	47.4357	27.781	26.3524	19.9429	18.6321	22.0823	21.9902	17.1415	15.1884	13.7233	11.2743	5.41291	11.7298	17.6437	18.6436	6.25451	16.4028	17.6909	11.7537	8.29492	18.6436	3.98398
TCONS_00000445	AAEL003910-RA	XLOC_000269	AAEL003910	TSS346	supercont1.100:613534-632526	3025	7.47475e-07	0.136091	0.770282	4.45228e-06	0.209465	0.327026	6.61442e-05	0.535448	1.10339	2.72312e-15	6.53991e-06	2.79509e-10	0.135411	0.0485721	4.8573e-06	1.32379e-05	1.4254e-06	1.41431e-08	0.373316	2.57986e-06	0.234262	3.00167e-07	0.196877	0.598096	0.201125	1.41772	1.07525	1.27325	1.44918	1.50572	1.05461	1.75412	1.53569	0.562814	4.79103	0.155289	0.279929	0.436593	0.152436	3.363e-06	4.79103	0.848501
TCONS_00000446	AAEL003910-RA	XLOC_000269	AAEL003910	TSS346	supercont1.100:613534-632526	3164	2.14127e-08	0.000132713	0.177934	3.7941e-09	2.69488e-05	3.5618e-05	8.29836e-09	2.61136e-10	0.000116869	2.42683e-24	3.82397e-10	7.59885e-14	4.02712e-08	7.60521e-18	3.28352e-10	8.11018e-11	5.98128e-09	2.2717e-11	1.3436e-05	1.83255e-09	4.75708e-07	1.76126e-10	7.35914e-06	7.1306e-06	1.25327e-05	1.14572e-05	0.000140058	1.29599e-05	6.44574e-05	0.00244605	0.000132797	0.000104122	0.0001089	0.000525977	0.000876489	2.73002e-05	8.93127e-06	3.32426e-05	2.39928e-05	1.1066e-06	0.000876489	1.4114e-05
TCONS_00000447	AAEL003910-RA	XLOC_000269	AAEL003910	TSS346	supercont1.100:613534-648343	2117	0.196375	1.78887	0.00018667	0.275403	0.622071	1.78538	2.75676	1.58544	1.23819	0.000275952	1.04798	1.54912	0.486748	0.54374	0.159012	0.627373	0.301266	1.06837e-05	1.17112	1.43392	0.614633	1.81308	1.69385	1.04441	1.59643	2.54584	5.41067	8.77115	7.03016	8.10066	4.99718	3.60507	5.70593	3.01816	3.50391	1.05872	1.95193	0.801285	1.01946	1.86428	3.50391	0.377451
TCONS_00000448	AAEL003910-RA	XLOC_000269	AAEL003910	TSS346	supercont1.100:613617-631668	2223	0.293034	1.48635	1.49748	1.41053	2.22665	1.10873	0.895037	2.17264	1.09235	0.133456	0.546436	4.54502e-06	1.72702	6.84679e-64	0.445758	0.154779	1.75974e-20	0.291518	0.039014	0.69981	0.742523	0.113314	0.342294	1.90657	2.57718	3.84687	4.42707	6.52112	7.31374	4.11254	9.17292	9.09742	8.04252	11.08	5.9237	0.0379759	1.07575	2.30396	0.946511	0.722913	5.9237	1.76968
TCONS_00000449	-	XLOC_000270	-	TSS347	supercont1.100:645134-645717	520	2.91692	1.01104	2.39702	3.62613	1.5032	0.995866	2.14796	2.233	2.09266	239.164	2.84488	4.74893	0.300309	0.154567	0.490616	1.49508	1.81928	0.754878	0.510103	4.41447	11.2342	11.626	13.3378	3.60809	3.29728	2.36621	13.9331	5.32175	6.08554	2.04553	1.78853	1.52856	4.59614	0.143094	1.61231	1.62108	1.88813	2.06072	2.84408	3.28163	1.61231	3.91906
TCONS_00000450	AAEL003903-RA	XLOC_000271	AAEL003903	TSS348	supercont1.100:677446-689223	1916	2.36823	2.17273	5.34974e-05	5.42913e-08	4.65472e-08	0.845018	0.000120533	2.44872e-05	9.65987e-08	1.52484	24.1088	21.7986	8.22594	16.1176	18.554	25.7733	27.4717	44.0781	17.6103	5.13962	8.48512	8.24154	6.60012	1.25034	14.0243	0.000108637	2.76562	8.43026	4.76753	2.42448	3.08539	0.112152	4.69594	2.57997	2.39217	5.25965	3.75619	1.46824e-06	1.01808e-07	3.64654e-05	2.39217	1.79453e-06
TCONS_00000451	AAEL003903-RA	XLOC_000271	AAEL003903	TSS348	supercont1.100:677471-689223	2111	3.64129	7.31864	1.49105	15.635	21.3961	13.0309	7.76418	6.86648	9.09596	1.02205	36.4019	34.183	18.5257	41.0982	45.3004	41.3101	47.0857	45.1269	45.4016	24.1276	17.4358	24.8366	21.8885	7.87464	10.0152	6.84491	8.76447	10.7364	9.75334	4.40534	7.65784	1.6671	7.89263	4.13708	2.40774	2.91406	1.93913	4.88736	9.57986	7.12431	2.40774	16.8979
TCONS_00000452	AAEL003903-RA	XLOC_000271	AAEL003903	TSS349	supercont1.100:677959-689223	1891	0.000109673	8.80172e-05	0.0997107	7.41135e-05	3.97327e-05	3.48058e-05	3.2362	1.05198	0.000138948	0.000118721	11.4153	3.74248	5.31319	12.4273	4.50799	3.62289	0.00023008	5.26836	8.79775	1.42838	1.12302	2.43403	1.15231	4.14458	3.17968	8.52963	1.46425	0.794672	0.975481	3.89017	1.20354	1.73178	6.44803e-05	0.000351259	1.96578	4.4972	6.08566e-05	2.02456e-05	1.8119e-05	5.48663	1.96578	3.98877e-05
TCONS_00000453	AAEL003903-RA	XLOC_000271	AAEL003903	TSS350	supercont1.100:678297-689220	1796	7.87314	2.2233	6.65824	18.8461	54.7367	15.3993	5.43949	4.01672	9.14401	6.9533	42.2396	56.2784	93.1902	65.2334	99.8921	79.3288	55.4816	63.0461	45.5353	245.783	701.667	512.496	471.74	155.798	99.7648	94.6518	106.405	65.092	70.0449	25.0041	20.0458	27.7999	31.0746	12.1488	13.5443	0.00102729	11.5139	17.8508	22.4225	24.887	13.5443	21.8133
TCONS_00000454	AAEL003915-RA	XLOC_000272	AAEL003915	TSS351	supercont1.100:689619-690791	1110	435.591	0.519889	0.167733	0.243981	0.105187	0.406503	0.552917	0.411365	0.324285	0	0.0764435	0.0479288	0	0.054112	0.0549297	0	0	0	0	0.586571	0.285837	0.327283	0.302458	0.225398	0.0461543	0	0.227793	0	0	0	0	0	0	0	0.0469202	0	0	0.0515104	0.0480737	0	0.0469202	0
TCONS_00000455	AAEL003921-RA	XLOC_000273	AAEL003921	TSS352	supercont1.100:708835-710540	1631	3.31039e-07	4.72702e-06	3.48881e-07	1.25733e-07	1.26777e-08	2.426e-05	1.23159e-06	5.07209e-07	1.90976e-05	0.442235	3.42018e-06	6.99032e-06	0.13895	1.22429e-06	0.720148	0.503057	3.96507e-06	0.369205	0.529585	1.84884e-06	1.40896e-06	0.334717	0.111533	7.58641e-07	0.6678	0.615982	1.52803e-07	8.778e-07	0.145529	5.66e-07	6.40992e-07	5.7046e-06	0.0640443	5.2402e-07	4.76949e-07	8.08054e-06	1.69299e-07	1.01928e-07	6.11778e-08	9.33517e-06	4.76949e-07	8.02992e-09
TCONS_00000456	AAEL003921-RA	XLOC_000273	AAEL003921	TSS352	supercont1.100:708922-709563	567	41.7184	23.9577	68.7726	25.646	11.1121	17.108	24.5995	40.1487	36.5563	232.329	174.381	139.562	140.004	98.8075	150.219	113.704	120.459	200.728	178.079	169.146	77.413	69.1161	53.9813	50.4732	50.5873	55.5569	89.6395	63.7022	67.1645	48.2216	27.9833	35.5668	64.2948	27.1807	45.1032	72.5226	56.0606	32.9204	22.1529	53.3013	45.1032	62.8726
TCONS_00000457	-	XLOC_000274	-	TSS353	supercont1.100:741886-742675	727	0	0	0	0	0.0303323	0	0	0.0533719	0	0.360745	0	0.0207266	0	0.0936019	0.0475194	0.129293	0	0	0	2.8395	1.85678	1.65859	1.73193	0.521378	0.221769	0.359386	0.985724	0.352129	0.256981	0.247744	0	0.0642582	0.278229	0	0	0	0	0.0445578	0.0207925	0.132437	0	0
TCONS_00000458	AAEL003908-RA	XLOC_000275	AAEL003908	TSS354	supercont1.100:755734-770847	2822	1.00602	0.000780502	2.93478	5.36185	2.44163	0.0235309	2.85834	4.54455e-05	3.65146	2.97175	17.1408	25.0489	45.1601	48.8756	40.8977	36.5467	20.3698	23.1623	17.1632	24.0927	26.732	15.8393	21.9904	13.5988	6.62491	11.0558	3.97814	9.15661	4.84311	1.81541	4.72561	3.40531	4.83804	5.05688	6.85733	6.23167	12.2798	15.4661	7.78773	6.11313	6.85733	2.62377e-05
TCONS_00000459	AAEL003908-RA	XLOC_000275	AAEL003908	TSS354	supercont1.100:755738-770847	2915	2.19551	3.53649	7.64624e-05	0.487019	9.30891e-05	1.86209	1.55166	6.63467	3.01069	1.59483	41.3498	29.6684	5.63426	10.818	16.7585	23.7346	43.9597	54.0866	38.0811	15.6339	19.3466	29.6762	17.5492	20.1713	27.5813	15.9383	15.1046	5.88024	8.95526	9.39811	5.64936	2.39247	5.4963	4.66678	3.61288	8.49703	1.82981	2.40253	0.554012	1.39521	3.61288	3.5096
TCONS_00000460	AAEL003918-RA	XLOC_000276	AAEL003918	TSS355	supercont1.100:780707-1228301	4176	0.415508	1.80028	0.579633	0.243092	0.447869	1.5766	0.402552	0.886578	0.0948522	3.57431e-06	0.886597	0.310964	0.393202	0.246292	0.187009	0.441289	0.343456	0.360846	0.358615	0.109871	0.153889	1.02449e-07	0.35331	0.114888	2.25454e-05	0.131321	0.553652	1.84955	2.55382	1.45061	2.70061	0.000371646	2.23232	1.55255	0.00170048	1.11278	0.248126	0.096402	0.500256	1.5356	0.00170048	1.6316
TCONS_00000461	AAEL003918-RA	XLOC_000276	AAEL003918	TSS355	supercont1.100:780707-1310429	3892	0.699232	1.26097	1.53851e-05	0.130547	0.743758	1.64322e-05	1.40262	0.766457	1.04242	0.103527	5.50818e-05	0.125311	0.121781	0.241027	0.186719	0.519653	0.000119097	0.149311	1.50559e-06	0.172135	8.17649e-07	0.124014	5.43334e-07	0.00025289	0.328982	0.276627	0.53426	0.898324	0.225662	1.0506	1.4993	0.983887	1.68135e-05	2.15187	0.610246	0.450802	0.415987	0.585437	0.0587865	0.460465	0.610246	0.000100058
TCONS_00000462	AAEL003918-RA	XLOC_000276	AAEL003918	TSS356	supercont1.100:988326-1228301	1329	0.678241	1.24969	0.322171	0.288427	0.6042	0.474187	1.38794	0.66072	1.47704	0.725051	0.321194	5.3878e-09	0.120265	5.65621e-07	0.144876	0.115006	0.176041	0.0635086	0.270295	0.41599	0.040063	0.00815472	0.0416966	0.213763	0.595937	0.256919	0.922376	2.20512	1.14155	1.4064	2.13902	2.48515	1.49671	3.97662	2.19137	0.513229	1.26925	0.691509	0.176188	1.33891	2.19137	0.375761
TCONS_00000463	-	XLOC_000276	-	TSS357	supercont1.100:1309965-1310498	533	0	0	0	0	0	0	0	0	0	10.8807	0.213709	0	0	0	0.155687	0.212924	0	0	0	0	0	0.141213	0.121934	0	0.129534	0.145812	0.127126	0	0	0	0	0	0	0	0	0.0920264	0	0	0	0	0	0
TCONS_00000464	-	XLOC_000277	-	TSS358	supercont1.100:1499741-1664559	2094	0	3.03496	1.00594	0.374586	0.454204	1.30951	2.14277	1.87519	1.44029	2.45248	1.02694	0.735979	0.605096	0.856892	1.5022	1.07559	1.08424	1.76944	1.05609	0.90682	0.377135	0.291618	0.0621919	0.129778	0	0.0496635	0.174866	1.08943	1.49648	2.01601	3.75955	5.00363	5.6323	6.51125	4.14213	1.76126	1.0832	0.444875	0.069199	0.734497	4.14213	1.41443
TCONS_00000465	-	XLOC_000277	-	TSS359	supercont1.100:1664066-1664559	493	0	0	0	0	0	0	0	0	6.58361e-09	5.74662	0.238792	0	0.328209	0	0	0	0	4.97874e-09	0	0	0	0	0	0	0	0	0	0	0	0	2.00334e-11	9.39422e-11	9.51673e-11	0	0	0	0	0	0	0	0	0
TCONS_00000466	AAEL017628-RA	XLOC_000278	AAEL017628	TSS360	supercont1.100:2315104-2315175	71	0	0	0	0	0	0	0	0	0	0	0	0	0	0	0	0	0	0	0	0	0	0	0	0	0	0	0	0	0	0	0	0	0	0	0	0	0	0	0	0	0	0
TCONS_00000467	AAEL003914-RA	XLOC_000279	AAEL003914	TSS361	supercont1.100:2330061-2586268	5142	7.31998e-13	1.84473e-52	1.77666e-30	1.66932e-10	0.429476	4.91806e-12	3.37344e-67	5.44618e-39	8.07918e-47	0.271811	0.230385	0.428088	0.269249	1.4734e-72	0.408625	0.109385	6.84966e-08	3.29022e-08	6.67471e-223	3.86066	5.16017	1.17612	2.28888	0.0138141	1.43994e-26	1.60953e-13	1.38151e-26	5.85694e-23	7.66867e-23	8.63e-37	1.93887e-33	5.63443e-83	3.77156e-24	3.65478e-90	3.5999e-72	1.52456e-31	3.43583e-19	1.12565	0.631328	0.00310174	3.5999e-72	1.63118
TCONS_00000468	AAEL003914-RA	XLOC_000279	AAEL003914	TSS361	supercont1.100:2330061-2586268	3890	4.03633e-11	1.54974e-07	0.53013	1.50358e-77	0.0646593	1.23203e-56	1.66486e-70	1.16757e-49	1.01297e-29	1.26431	9.50389	11.3732	6.83824	12.7448	13.2903	16.0321	14.2368	18.2059	20.2588	7.54504	1.95828	2.43963	1.7951	0.696709	0.144974	0.291343	1.92212e-19	1.00789e-55	1.06492e-06	1.45e-66	1.29112e-37	0.889347	2.32456e-44	0.787817	5.06157e-18	7.5931e-15	0.181584	3.87901e-08	0.0721773	0.140248	5.06157e-18	1.68372e-11
TCONS_00000469	AAEL003914-RA	XLOC_000279	AAEL003914	TSS361	supercont1.100:2330061-2586268	5166	4.73993e-11	0.000490323	4.94474e-09	1.02236e-12	0.000112982	0.000596491	0.0864033	0.000458564	0.0598062	0.000234137	5.73629e-08	1.59107e-07	8.48416e-06	0.000241644	3.75663e-07	9.80088e-08	1.32153e-08	8.76901e-09	6.39025e-07	4.91995e-06	2.76689e-10	0.000203884	1.1456e-12	7.52095e-09	0.0377965	0.0178655	2.87137e-07	0.150977	0.000392836	0.0855614	6.23622e-06	0.313959	0.21276	2.93125	4.59551e-10	1.34493e-06	1.01071e-24	9.95675e-05	5.78118e-10	1.59584e-16	4.59551e-10	4.26343e-06
TCONS_00000470	AAEL003914-RA	XLOC_000279	AAEL003914	TSS361	supercont1.100:2330061-2586268	5172	0.00612181	0.00177652	2.76954e-07	2.87105e-13	1.44787e-05	0.00177109	0.000206097	0.00110524	0.000142627	4.0326e-05	4.33036e-05	9.08827e-06	1.74085e-05	0.04973	1.42271e-05	1.56066e-06	2.48519e-08	1.10484e-08	0.00335673	4.26236e-05	3.34503e-10	0.625414	3.26125e-12	0.00134195	9.01366e-05	7.74369e-05	0.00253785	0.000360168	0.00195654	0.000204048	0.00264184	7.30801e-26	0.0005074	6.10701e-15	0.0026123	0.00160279	5.8122e-24	9.72421e-06	2.05068e-05	0.00116891	0.0026123	1.79574e-05
TCONS_00000471	AAEL003914-RA	XLOC_000279	AAEL003914	TSS361	supercont1.100:2330061-2586268	5044	6.32559e-104	4.66463e-55	5.14927e-23	0.235294	0.222908	8.56232e-22	3.89316e-44	3.46478e-39	8.07066e-30	5.61966e-26	2.2134e-08	1.09541e-05	1.15744e-10	1.27178e-82	2.00562e-07	0.000126608	7.34373e-09	4.49717e-09	8.58135e-248	8.6337e-06	0.00223044	1.53183	0.609047	0.126115	3.20642e-08	6.47985e-42	0.088731	1.61045e-12	0.0828815	8.14e-39	6.52421e-46	8.1793e-89	1.53513e-31	1.72804e-84	1.13685e-52	5.19821e-19	0.00212744	5.2479e-13	1.93796e-15	9.41958e-30	1.13685e-52	1.03801e-05
TCONS_00000472	AAEL003914-RA	XLOC_000279	AAEL003914	TSS361	supercont1.100:2330061-2586268	5163	0.14308	0.764477	2.18389e-06	1.93035e-12	0.000315903	1.25659	1.77398	0.818893	1.22802	0.000564624	2.14925e-05	3.89191e-05	9.74717e-05	0.0625665	2.81196e-05	5.22516e-07	2.81094e-08	1.25419e-08	0.20237	0.000106008	3.20636e-08	0.227724	4.97234e-11	0.591222	0.776094	0.272032	0.974237	3.09957	3.18115	1.75687	2.00382	6.29102e-22	4.36866	5.25439e-11	1.53229	1.60399	1.5589e-22	0.000318938	0.000452434	1.1223	1.53229	0.000211688
TCONS_00000473	AAEL003904-RA	XLOC_000280	AAEL003904	TSS365	supercont1.100:2424487-2425639	822	0	0.126922	0	0	0	0	0	0	0	0	0.11198	0	0	0	0	0.218933	0	0.0947497	0	0	0	0	0	0	0	0	0.133475	0	0	0	0	0.0652854	0	0	0	0	0	0	0	0	0	0
TCONS_00000474	AAEL003914-RA	XLOC_000279	AAEL003914	TSS362	supercont1.100:2495027-2586268	4511	4.73331e-12	0.000382932	0.00016074	2.04282e-05	8.53302e-07	8.94552e-05	0.00863992	5.66633e-05	0.00450224	2.51335e-77	5.58451e-42	1.57856e-51	2.79093e-52	1.04923e-55	1.09451e-42	8.89238e-41	9.86695e-16	6.07441e-16	6.41269e-126	1.21287e-58	1.43684e-82	2.74117e-86	3.30137e-41	3.60538e-37	3.48748e-75	0.0592159	1.74375e-38	0.000656443	1.35366e-12	0.00598296	5.02736e-07	0.192035	0.00330705	0.307781	3.88749e-12	1.45616e-11	1.10645e-08	1.06204e-11	1.96701e-13	1.31466e-19	3.88749e-12	1.93555e-13
TCONS_00000475	AAEL003914-RA	XLOC_000279	AAEL003914	TSS363	supercont1.100:2515409-2584565	2771	0.629339	4.78052	3.0194	0.877637	1.1313	3.66607	3.34368	2.54507	4.60431	2.4417	5.89942	5.24128	9.66171	7.47431	6.31519	9.61828	11.7547	12.919	5.69619	9.58375	5.31352	3.52062	1.37764	2.74704	0.927901	0.753115	3.1733	7.29319	8.28958	6.80875	8.98169	11.5524	11.5897	15.5041	13.9502	3.45717	1.78488	2.02948	0.392396	3.21136	13.9502	3.97333
TCONS_00000476	AAEL003914-RA	XLOC_000279	AAEL003914	TSS363	supercont1.100:2515409-2586268	4504	0.886061	5.1917	0.296291	0.000112854	5.97096e-06	2.5358	1.05294	2.14942	1.56292	1.94836e-76	1.65611e-38	2.64945e-48	1.0272e-50	2.33353e-52	4.34703e-40	1.01121e-39	2.99943e-15	1.02908e-15	2.26383e-118	1.10985e-56	7.20981e-76	1.73518e-81	5.04068e-39	8.72241e-27	7.85336e-72	0.139682	7.20214e-30	0.227333	2.23632e-07	2.22901	4.88918	5.83669e-24	0.906663	1.69883e-12	3.05176	0.000797136	9.65085e-06	1.03725e-10	1.56016e-06	0.47993	3.05176	4.99314e-11
TCONS_00000477	AAEL003914-RA	XLOC_000279	AAEL003914	TSS363	supercont1.100:2515409-2586268	4474	3.25832e-12	1.25226e-56	7.99501e-28	0.1768	0.878172	3.51927e-10	2.53504e-73	3.41803e-41	2.44213e-49	5.1794e-72	7.3867e-34	1.62351e-42	1.20075e-45	2.26849e-147	1.61688e-34	1.18783e-33	1.16775e-14	4.45942e-15	0	9.04502e-51	7.67347e-64	9.87411e-82	5.76847e-25	9.21614e-26	2.4505e-98	1.36764e-11	1.60642e-57	4.58352e-23	6.37309e-30	9.24e-38	7.77359e-35	4.41127e-90	5.22754e-24	1.34131e-99	5.44195e-80	2.79155e-36	3.15063	7.40452e-05	0.239251	1.52316	5.44195e-80	2.77419e-05
TCONS_00000478	AAEL003914-RA	XLOC_000279	AAEL003914	TSS363	supercont1.100:2515409-2586268	4507	1.05124e-11	0.00108594	0.00028073	5.42309e-05	1.82504e-06	0.000373569	0.0323246	0.000382858	0.0479607	7.06163e-77	7.38768e-42	2.16784e-51	4.76576e-52	1.8182e-55	1.64874e-42	1.24438e-40	1.00141e-15	6.17695e-16	1.97726e-125	2.47326e-58	2.36708e-78	4.05729e-85	5.6387e-41	4.88118e-36	2.40882e-73	0.00605337	1.54778e-37	0.0069761	6.75057e-12	0.0683997	2.18941e-06	4.35122	0.0278242	4.22086	3.17232e-11	7.61405e-11	3.1892e-08	2.70875e-11	2.35563e-13	2.47621e-19	3.17232e-11	5.30163e-13
TCONS_00000479	AAEL003914-RA	XLOC_000279	AAEL003914	TSS364	supercont1.100:2547637-2586268	3808	0.444034	0.816851	3.41258	1.74795	0.509612	1.28379	4.55587	6.94105	8.67404e-24	1.53198e-21	2.45428e-38	8.131e-44	2.93316e-33	4.5027e-202	6.22817e-43	4.65876e-53	2.43163e-18	1.0668e-19	0.0361482	7.45763e-39	3.16119e-10	0.850739	1.86459	0.866456	6.40475e-109	0.56864	4.67045	2.08809	7.7227	3.59259	1.60074e-17	12.8578	16.0135	1.45946	14.7792	1.40889	1.2387	2.56106	0.737476	1.67496e-26	14.7792	14.1928
TCONS_00000480	AAEL003907-RA	XLOC_000281	AAEL003907	TSS366	supercont1.100:2616451-2632961	2728	9.14282	15.8183	3.91775	16.2193	8.31556	10.6633	13.9701	13.2169	8.62312	1.76484	22.4149	24.8576	18.9967	26.8391	21.9294	26.1007	25.6285	24.0327	19.7315	17.3541	18.6937	14.2471	12.5764	11.4696	15.8586	15.6412	12.8513	15.7804	13.77	12.8691	14.804	8.63197	10.5746	13.6225	7.82319	15.5658	10.8238	14.272	11.1603	15.0455	7.82319	10.4457
TCONS_00000481	AAEL003909-RA	XLOC_000282	AAEL003909	TSS367	supercont1.100:460312-493776	1334	5.9672e-05	3.78461	2.77624	2.00679	5.32463	5.28327	8.37205	6.60452	6.83588	0.544101	10.8169	6.57833	6.30689	15.721	16.2698	13.0876	8.48947	7.17417	1.96998	1.67598	41.812	24.888	23.8775	10.1535	4.02051	2.65357	4.04257	16.2145	15.7065	18.4208	36.4115	23.6348	31.7402	47.2517	25.5158	2.85397	6.23777	11.0608	21.5985	5.97073	25.5158	5.07807
TCONS_00000482	AAEL003909-RA	XLOC_000282	AAEL003909	TSS368	supercont1.100:472690-493582	1572	1.95823	5.19905	7.82148	3.54795	5.32455	15.8378	12.6997	15.5071	11.0601	1.33178	11.1226	10.7961	8.85702	24.6293	27.9803	13.2531	10.9561	7.57419	5.54769	12.1332	64.4219	49.2401	35.9617	15.2706	5.7933	5.38708	14.6832	30.6002	34.4955	30.7833	37.8925	62.1896	83.6042	73.984	80.8379	4.51944	9.66071	13.2538	27.6792	10.8924	80.8379	13.0684
TCONS_00000483	AAEL003913-RA	XLOC_000283	AAEL003913	TSS369	supercont1.100:600791-610715	1567	1.78511	2.00433	4.52625	6.79809	2.20093	2.17467	5.67981	5.4036	5.05773	0.5521	17.0877	13.4921	12.8057	14.3462	18.695	22.5626	22.1153	25.0854	21.3319	12.9384	8.81531	6.45505	4.33247	2.77584	3.27736	3.1627	3.82973	3.8464	5.36841	3.91282	3.92416	2.43674	6.31557	4.72367	5.11484	4.73449	3.54095	10.0586	3.3525	4.02694	5.11484	5.1224
TCONS_00000484	AAEL003913-RA	XLOC_000283	AAEL003913	TSS369	supercont1.100:606150-610676	1697	1.95567	2.27489	5.18727	3.03808	1.3761	2.74001	2.61434	3.78499	3.1115	0.905125	9.92912	10.2106	14.6971	13.1588	14.2516	13.705	14.1698	16.7266	12.0608	12.8826	6.44467	4.61115	3.07613	3.65247	0.819943	1.92101	3.50265	3.38243	1.77281	1.38554	1.08775	3.16083	3.90104	2.28602	3.36477	1.93906	2.45155	6.58148	4.2667	1.62251	3.36477	1.56817
TCONS_00000485	AAEL003922-RA	XLOC_000284	AAEL003922	TSS370	supercont1.100:631214-637578	2904	0.491712	0.909598	0.326588	0.743408	4.76549e-22	0.877345	1.23839	1.11241	0.38428	1.81379	2.42551	1.29101	0.729039	1.34127	1.99491	1.72634	2.09412	2.30565	1.40517	1.07552	1.99612	2.0952	1.70213	1.40567	2.11836	2.18402	3.4376	2.3593	2.50347	2.75702	2.49249	1.34397	3.1573	1.68156	1.46287	6.14261	0.686143	0.189735	0.0888961	0.695811	1.46287	1.39837
TCONS_00000486	AAEL003922-RA	XLOC_000284	AAEL003922	TSS371	supercont1.100:631754-636650	1560	4.00483	3.38875	6.91067	5.93561	2.1992	1.54637	3.00909	4.98148	5.45678	0.284406	26.0731	15.5257	23.2725	18.279	18.5454	19.4901	20.9489	20.3445	16.3406	16.6527	15.9903	12.8481	13.7563	16.3337	13.3172	15.1179	13.925	12.672	9.45052	7.96721	6.5724	8.77013	8.85905	18.1387	21.9589	93.7073	93.5525	16.1983	7.31207	4.96194	21.9589	2.37
TCONS_00000487	AAEL003912-RA	XLOC_000284	AAEL003912	TSS370	supercont1.100:636746-637510	640	9.18385	13.8688	15.7556	13.1511	8.0883	10.6647	16.1182	14.443	13.1929	119.873	60.7699	46.4742	53.152	38.8624	46.8842	37.6872	41.5921	58.1136	47.2362	45.8562	48.0327	31.0228	29.0356	50.1159	39.2652	41.0269	32.9506	22.7928	22.2168	31.4027	21.095	22.8387	14.8233	18.0719	27.9182	1.78422	5.98622	18.6588	16.8465	18.2492	27.9182	12.9478
TCONS_00000488	AAEL003912-RB	XLOC_000284	AAEL003912	TSS370	supercont1.100:636746-637526	717	6.96399	3.13421	2.41972	0.646741	0.532665	0.289657	1.51571	0.0536983	2.03799	27.8327	9.87789	6.46777	5.07742	2.54258	3.31271	7.06949	6.30223	15.5398	7.50523	14.273	3.85709	9.27419	5.4895	3.25179	4.21256	1.98748	7.72922	5.49876	6.55852	0.848221	1.4546	1.20093	7.12894	0.661911	3.94849e-78	6.18539e-39	1.06925e-22	1.38624	0.476553	1.57621	3.94849e-78	3.50992
TCONS_00000489	AAEL003911-RA	XLOC_000285	AAEL003911	TSS372	supercont1.100:657548-663164	3818	3.90488	4.00277	0.660028	4.23269	2.48557	3.24895	5.70645	4.89584	4.15914	2.6518	13.7404	10.7756	3.89349	9.44379	11.3905	14.5196	7.45633	16.3694	17.7766	8.33967	7.74034	11.1636	12.9455	3.78092	12.1962	7.95265	7.97784	9.56417	11.2998	8.2857	9.73568	1.41534	7.32861	6.78332	2.23033	40.671	12.789	1.55947	1.90904	4.63155	2.23033	3.42044
TCONS_00000490	AAEL003911-RA	XLOC_000285	AAEL003911	TSS373	supercont1.100:657558-662534	3243	3.13327	5.35331	3.84622	8.16227	4.29685	3.31254	4.14549	5.56202	4.95128	5.07026e-05	20.1675	17.2353	17.4234	16.2659	14.7043	17.7524	19.6519	21.3086	22.9159	20.6438	16.0066	11.7328	10.5285	14.585	11.5263	14.7818	15.2484	11.8466	9.40894	7.74968	6.93269	8.58633	7.71656	6.44789	10.4982	20.5977	28.4303	7.87851	4.79015	4.04253	10.4982	3.68835
TCONS_00000491	AAEL003906-RA	XLOC_000286	AAEL003906	TSS374	supercont1.100:694563-710391	1218	1.36946	1.01585	0.246329	0.42561	0.384452	1.84563e-100	0.313152	0.226763	0.939981	1.43458	4.07435	6.73325	6.89399	10.7966	7.87696	11.7137	10.5357	11.6338	10.5008	10.7085	9.77104	7.08741	6.86974	9.44827	8.55866	8.2264	3.67592	4.05098	3.60716	3.3929	2.59435	2.96229	2.13461	3.40584	3.03883	0.181631	1.13607	0.787321	1.09624	0.379904	3.03883	0.908108
TCONS_00000492	AAEL003906-RA	XLOC_000286	AAEL003906	TSS375	supercont1.100:708895-710511	1557	0.294302	0.395474	0.524772	0.168002	1.66416e-08	0.259752	0.467713	0.40475	0.159059	2.36721	3.33382	3.23208	1.04419	1.88384	1.59882	3.89698	3.65292	3.86724	4.38978	2.47615	1.9087	1.92126	1.251	1.47011	2.08068	1.18397	1.69128	0.9361	1.12604	1.07394	1.15103	0.808455	1.42858	0.196186	0.830455	0.242311	0.217658	0.38489	0.140603	0.603195	0.830455	0.0844831
TCONS_00000493	AAEL003916-RA	XLOC_000287	AAEL003916	TSS376	supercont1.100:718787-734020	1651	15.6219	11.4549	8.51206	15.4081	9.52276	10.5147	14.9762	18.7898	19.6567	22.7003	85.537	75.8003	76.4131	84.6636	79.4626	95.1341	78.607	109.09	129.297	186.565	202.452	185.451	196.993	218.384	187.893	187.42	135.238	110.253	95.6604	78.5245	58.9389	47.8305	49.0311	34.6059	49.3269	95.9043	70.7917	99.9506	46.5959	27.3831	49.3269	15.5492
TCONS_00000494	AAEL003905-RA	XLOC_000288	AAEL003905	TSS377	supercont1.100:1283281-1306607	1992	4.01225e-07	0.197099	2.79096e-08	5.44442e-06	5.86887e-07	1.03786e-12	1.25569e-21	1.36911e-08	0.163642	3.08381e-08	0	0	0	0	0	0	0	6.32899e-06	0	0	1.05028e-07	2.3366e-11	9.69754e-09	0.102295	0.112429	0.594302	0.0075847	1.36326	0.620521	4.45281	4.9767	0.125495	1.35792	0.0815427	1.99502e-05	1.59666	4.76634e-05	4.2064e-06	5.44791e-05	13.8115	1.99502e-05	8.4707
TCONS_00000495	AAEL003905-RA	XLOC_000288	AAEL003905	TSS377	supercont1.100:1283281-1306612	1466	1.1926e-34	1.96199e-16	0.0602362	0	1.23833e-36	0.30031	0.000134779	0.0295477	2.63409e-81	0.0665569	0	0	0	0	0	0	0	0	0	0	0.320784	0.209883	0.0014053	0.00339603	0.455269	2.88909	7.42302	11.9969	10.1151	11.4985	4.41487	6.19539	3.64317	1.30983	3.21549	1.94078	4.71213	4.69369	17.9551	6.49648	3.21549	14.2573
TCONS_00000496	AAEL003905-RA	XLOC_000288	AAEL003905	TSS377	supercont1.100:1283281-1306624	2010	2.5341e-07	0.000644036	1.8346e-08	9.76741e-07	2.97544e-07	4.8577e-13	7.21373e-23	8.9997e-09	0.000805348	2.02711e-08	0	0	0	0	0	0	0	1.56309e-06	0	0	6.83525e-08	1.20853e-11	6.94031e-10	0.00140434	0.00322431	0.00071429	3.71556e-09	0.00036294	0.000297094	0.000768938	0.0634858	0.000150761	0.000364546	1.6225	8.01933e-07	4.43311e-05	1.40272e-06	7.5849e-07	3.81011e-07	0.000504526	8.01933e-07	0.000379808
TCONS_00000497	AAEL003905-RA	XLOC_000288	AAEL003905	TSS377	supercont1.100:1283392-1306605	1885	0.247026	1.26423e-86	3.69965e-07	0.214938	0.127655	1.13441e-06	0.165082	1.81486e-07	5.62773e-147	4.53648e-07	0	0	0	0	0	0	0	0.0348794	0	0	5.99636e-08	6.58566e-07	0.123242	0.229596	0.310588	2.44587	7.63805	15.04	13.5343	12.1247	6.72491	5.47842	2.26701	2.18378	3.20371	3.9184	7.27253	10.8401	22.3273	10.1574	3.20371	15.0814
TCONS_00000498	-	XLOC_000289	-	TSS378	supercont1.100:2303693-2304885	840	0	0	0	0	0	0	0	0	0	0.791475	0.326456	0.409309	0.149594	0.539131	0.156387	0.744631	0.386032	0.368298	0.338746	0.185554	0.101723	0.133112	0	0	0	0	0	0.129294	0.0704771	0	0	0	0	0	0	0	0	0	0	0	0	0
TCONS_00000499	AAEL003917-RA	XLOC_000290	AAEL003917	TSS379	supercont1.100:2593894-2594781	824	9.06495	13.537	23.6345	17.3138	11.5193	14.2454	12.2338	16.4564	18.2301	111.629	47.3268	52.4101	75.8017	63.8324	66.5712	75.398	108.364	35.039	13.7249	9.42137	13.3558	10.2404	8.32803	11.9793	10.8486	14.5839	13.105	11.5381	9.75935	17.4945	14.1772	17.1799	15.2624	34.8756	45.6284	60.807	75.9742	18.5016	10.3182	9.38846	45.6284	12.3133
TCONS_00000500	-	XLOC_000291	-	TSS380	supercont1.100:283758-284708	950	0	0.950015	0	0.0592405	0.0638508	0	0.206538	0.099878	0.196848	0	0	0	0	0	0	0	0	0	0	0.0791245	0	0	0	0	0	0	0	0	0	0.231822	0.233423	0.108213	0.065076	0.425545	0.455705	0.0810238	0.133693	0	0	0	0.455705	0
TCONS_00000501	-	XLOC_000292	-	TSS381	supercont1.100:285978-289679	3701	0.00377145	1.28127	0	0.0506312	0.142629	0.151057	0.342047	0.29703	0.16824	0	0	0	0	0	0.0142488	0	0	0	0	0.0338127	0.0185366	0	0.0369035	0	0.0239507	0.0134259	0.011818	0.035341	0.0770565	0.124215	0.224461	0.0527558	0.194932	0.398692	0.146331	0.233739	0.171738	0	0	0.0397115	0.146331	0.0555762
TCONS_00000502	-	XLOC_000293	-	TSS382	supercont1.100:290875-291529	654	0	0.870683	0	0	0.0528545	0.0583598	0.512859	0.330651	0	0	0	0	0	0	0	0	0	0	0	0	0	0	0	0	0	0	0	0	0	0.0479621	0	0.0447883	0.215475	0.0503182	0.047153	0.0670641	0.248982	0	0	0	0.047153	0.310048
TCONS_00000503	-	XLOC_000294	-	TSS383	supercont1.100:508995-509823	828	22.0007	22.6269	25.9168	16.9199	16.0239	46.5071	54.3608	36.82	33.8746	8.87324	84.9541	51.6579	71.4292	70.7245	87.1048	70.9044	57.8354	70.4745	47.6438	48.224	93.4111	71.6314	56.3562	55.5895	38.6313	39.6428	55.3236	52.8415	44.8214	38.0203	35.2862	36.9204	47.5164	38.5029	64.6013	17.1863	14.219	14.6468	16.4594	14.5479	64.6013	16.4122
TCONS_00000504	-	XLOC_000295	-	TSS384	supercont1.100:513740-513780	40	117969	0	0	0	0	0	0	0	0	0	0	0	0	0	0	0	0	0	0	0	0	0	0	0	0	0	0	0	0	0	0	0	0	0	0	0	0	0	0	0	0	0
TCONS_00000505	-	XLOC_000296	-	TSS385	supercont1.100:712077-712206	129	0	0	0	0	0	0	0	0	0	919.187	22.6348	0	0	0	0	0	0	0	0	0	0	0	0	0	0	0	0	0	0	0	0	0	0	0	0	0	0	0	0	0	0	0
TCONS_00000506	-	XLOC_000297	-	TSS386	supercont1.100:712333-712405	72	0	0	0	0	0	0	0	0	0	8934.93	0	0	0	0	0	0	0	0	0	0	0	0	0	0	0	0	0	0	0	0	0	0	0	0	68.5463	0	0	0	0	0	68.5463	0
TCONS_00000507	-	XLOC_000298	-	TSS387	supercont1.100:780194-780278	84	0	0	0	0	0	0	0	0	0	779.981	0	0	0	0	0	0	0	0	0	0	0	0	0	0	0	0	0	0	0	0	0	0	0	0	0	0	0	0	0	0	0	0
TCONS_00000508	-	XLOC_000299	-	TSS388	supercont1.100:1995291-1995735	444	0	0	0	0	0	0	0.159767	0	0	3.48198	1.43619	0.719732	0.789538	0.609437	0.619199	0.842372	1.35863	4.37474	1.56478	0.734685	0.26851	0	0.162356	0	0	0	0.171188	0.511928	0	0	0	0.167463	0	0	0.176304	0	0	0	0	0	0.176304	0
TCONS_00000509	-	XLOC_000300	-	TSS389	supercont1.100:2483669-2484506	837	0.145561	0.495689	0.839647	0	0	0.332228	0.243314	0.117659	0.115952	0.265072	0	0	0	0	0	0	0	0	0	1.11859	0.511022	0.200612	0.308993	0.322359	0	0.0740163	0.26064	0.519621	0.920535	0.136544	0.274987	1.72104	2.45328	0.286467	1.27504	0.0477254	0	0	0	0.109478	1.27504	0.490284
TCONS_00000510	AAEL014079-RA	XLOC_000301	AAEL014079	TSS390	supercont1.1000:73344-93470	1759	1.95863	12.1254	6.79688	10.7827	3.6184	6.77169	13.5404	14.1281	9.54817	1.08058	10.9642	7.15479	4.77957	5.74282	9.8962	8.71389	6.69348	7.0899	6.38227	4.56004	3.91641	3.89823	2.84674	2.15534	6.13634	8.60013	12.697	10.7501	9.20828	5.53997	2.60655	3.30005	9.18832	8.23373	9.84839	5.01997	3.7885	7.59866	8.04473	4.86455	9.84839	5.31643
TCONS_00000511	AAEL014078-RA	XLOC_000302	AAEL014078	TSS391	supercont1.1000:123120-133941	1532	11.4629	61.75	60.6482	135.763	40.0936	32.7024	104.344	79.4422	70.5071	1.18632	42.9439	32.0975	24.855	27.4466	37.4195	27.5956	26.7788	36.866	42.4355	27.2363	24.0811	25.8186	21.8227	13.7851	19.0935	35.1853	59.6769	61.4546	56.4819	38.8484	19.8515	19.95	44.0071	24.5909	20.8124	6.38495	6.83588	31.5313	70.9016	114.963	20.8124	28.687
TCONS_00000512	AAEL014078-RA	XLOC_000302	AAEL014078	TSS392	supercont1.1000:131714-133936	1486	2.71413e-05	4.09172e-05	17.5274	7.09666e-05	9.63828	8.17145e-05	0.842847	2.02757e-05	1.65656	2.83453	3.87145e-05	3.7748e-05	0.00236022	2.85192e-05	8.70558e-05	4.58146e-05	4.38733e-05	2.09007e-05	0.000101866	3.58425	2.59241	0.000124686	0.552708	0.000876701	0.000327856	0.001031	4.36078e-05	0.819699	1.59881	4.91e-05	2.0317e-05	1.10944	0.994984	7.73987	10.9203	1.00762	2.22441	12.6111	31.7626	0.903611	10.9203	0.000232468
TCONS_00000513	-	XLOC_000303	-	TSS393	supercont1.1000:185861-221287	694	0	0.151495	0	6.8794e-10	4.90904e-06	0.0552799	0.331178	0.403333	0.00725957	0.595952	2.31445	0.578622	5.80347e-07	4.47087e-07	0.00379168	0.654424	6.15358e-05	0.859823	1.34473	0.736513	1.01233	1.17142	0.317412	0.0679528	0.0425969	0	0.076175	0.458453	3.85363e-06	0.411317	1.0476	0.267918	0.892558	0.637287	0.477526	0.19456	0.293441	6.05491e-10	1.10105e-07	0.706843	0.477526	0.0755006
TCONS_00000514	-	XLOC_000303	-	TSS394	supercont1.1000:185861-234328	2045	0.0501278	0.33988	0.0413078	0.0160228	0.230197	0.0669757	0.258021	0.232032	0.242087	0.400139	3.19902	3.7682	1.27814	2.55393	2.60381	3.49835	3.49253	2.0289	2.41836	1.0099	0.848427	0.912006	0.276019	0.0151772	5.85877e-09	0.0254921	0.14056	0.425239	0.400617	0.344552	0.517406	0.193881	0.354306	0.76811	0.0229191	0.154044	0.260858	0.0558195	0	0.0423605	0.0229191	0.204982
TCONS_00000515	-	XLOC_000303	-	TSS393	supercont1.1000:220626-221284	658	0	1.42407	0	0.453671	0.328631	0.727224	0.473174	0.515034	0.80758	0	2.23239	1.03827	0.799338	1.31812	2.05103	1.52314	0.825591	1.56479	1.69314	0.581373	1.17429	0.825782	0.530628	0	0.0459612	0	0.238757	0.593161	0.864237	0.449509	0.999943	0.290823	1.77153	1.59703	0.23333	0.513209	0.402393	0.395054	0.0957653	4.8453e-09	0.23333	0.607062
TCONS_00000516	-	XLOC_000304	-	TSS395	supercont1.1000:111643-112153	510	5.71068	32.979	22.0279	56.4487	14.2792	13.5386	37.7722	34.5836	17.9445	9.2979	73.3172	57.3893	29.3017	29.5241	46.6855	42.5618	45.8833	55.7368	57.936	31.7354	18.1359	8.83054	4.71881	1.86207	0.689105	0.623506	5.37876	3.88776	5.6991	0.851833	0.709121	2.50074	9.96639	3.84137	6.64709	2.46246	3.25132	16.2621	24.3964	21.6854	6.64709	21.2446
TCONS_00000517	-	XLOC_000305	-	TSS396	supercont1.1000:147868-147935	67	837.698	167.311	507.162	688.528	1274.6	0	2875.02	5411.7	326.84	762.74	462.274	256.035	0	192.71	0	301.265	546.637	0	0	262.752	5618.69	282.738	261.292	348.181	164.37	0	449.822	703.281	199.597	0	0	89.8367	108.05	290.076	0	322.177	53.1607	497.313	0	308.59	0	1381.99
TCONS_00000518	-	XLOC_000306	-	TSS397	supercont1.1000:277854-278032	178	0	0	0	0	2.44005	0	3.93203	5.92091	0	0	0	2.19981	0	0	0	0	0	0	69.9725	78.134	38.7121	18.0838	13.4013	15.3299	23.302	1.19613	0	2.10693	0	0	0	0	0	0.46294	0	1.54252	0	0	0	0	0	0
TCONS_00000519	-	XLOC_000307	-	TSS398	supercont1.1001:284746-285392	339	0	0	0	0	0	0	0	0	0	37.2609	2.51948	3.16243	1.75244	0.178026	1.44833	0.492584	0	0.426361	1.17645	0.429613	0.471041	0	0	0	0	0	0	0	0.979055	0	0.158331	0	0.353335	0	0	0	0	0.169667	0	0.252281	0	0
TCONS_00000520	-	XLOC_000308	-	TSS399	supercont1.1001:202848-263978	2111	0	0.331107	0	0.0522069	0.126607	0.0621309	0.141579	0.117378	0.157413	0	0	0	0	0	0	0.0355337	0	0	0	0.187496	1.46112	2.37886	2.9792	0.643112	2.32676	0.51713	0.866681	0.928568	0.847685	0.726566	1.30303	0.0662255	0.179483	0.452442	0.0501998	0.0634753	0	0.124007	0.0914435	0.327579	0.0501998	0.326007
TCONS_00000521	-	XLOC_000309	-	TSS400	supercont1.1001:172588-174742	2154	0	0.0402966	0	0	0	0	0.01978	0.019132	0	0	0	0	0	0	0	0.0347507	0	0	0.0276653	1.54572	3.52248	3.41356	3.99856	2.70445	0.923081	0.529504	2.7754	0.971465	1.05908	0.510714	0.0894191	0.227977	0.598249	0.0465762	0.0436389	0	0	0	0	0	0.0436389	0.159412
TCONS_00000522	-	XLOC_000310	-	TSS401	supercont1.1001:174830-175021	191	0	0	0	0	0	0	0	0	0	0	0	0	0	0	0	0	0	0	0	7.101	15.5715	6.79212	9.4154	16.3224	0	1.87388	3.30918	4.94797	3.59614	0	0	0	1.94674	0	0	0	0	0	0	0	0	0
TCONS_00000523	-	XLOC_000311	-	TSS402	supercont1.1001:175652-178025	2373	0	0	0.105197	0	0	0	0.0177843	0	0	0	0	0	0	0	0	0	0	0	0	1.90752	3.70487	3.53831	3.45782	5.06429	0.675546	0.800681	2.57156	0.569639	0.890117	0.439226	0.160795	0.577657	0.627535	0.0209385	0.0784716	0.0139534	0.0230237	0	0.0201015	0.0320042	0.0784716	0.114662
TCONS_00000524	-	XLOC_000312	-	TSS403	supercont1.1001:284561-284680	119	0	0	0	0	0	0	0	0	0	203.49	30.5208	9.28065	0	10.4779	0	0	0	0	5.93811	0	0	0	0	0	0	0	0	0	0	0	0	0	0	0	0	0	0	0	0	0	0	0
TCONS_00000525	-	XLOC_000313	-	TSS404	supercont1.1002:20724-73408	5073	0.796462	4.23041	0.57819	1.26381	1.43078	1.64471	2.41733	2.48388	1.60123	0.310797	4.57223	3.95728	2.73192	4.45771	5.74184	4.77592	3.77285	7.61686	5.74201	4.14109	6.55097	6.82131	9.25057	8.88763	17.6431	14.4756	12.8692	25.9357	27.3522	24.7539	18.8643	6.41083	9.61822	6.4293	3.55825	4.45861	5.61259	2.85084	2.58896	7.35945	3.55825	10.769
TCONS_00000526	AAEL014080-RA	XLOC_000314	AAEL014080	TSS405	supercont1.1002:133919-177403	2172	2.0165	14.0149	20.0563	36.4248	11.6082	7.92051	10.172	12.9099	15.6896	14.7739	50.2996	32.4261	40.8973	30.4745	36.9282	31.0243	41.0272	14.3655	6.7983	5.64588	18.5709	25.12	29.6056	37.8902	26.9501	28.8327	25.401	22.3487	17.2466	13.9053	11.7176	10.884	13.0659	23.9906	41.7266	144.316	160.715	258.728	395.517	202.593	41.7266	5.18092
TCONS_00000527	AAEL014082-RA	XLOC_000315	AAEL014082	TSS406	supercont1.1002:187322-188351	766	0.163901	17.9998	12.966	5.97236	4.57376	9.72624	16.5063	23.7137	17.1035	0	0	0.0771716	0.0846175	0	0.0884614	0	0.145575	0	0	0	0	0	0.0695847	0.0725935	0	0.0833402	0	0.0731362	0	0	0	0.0717732	0.172649	0	0	0	0	0	0.15483	0	0	0
TCONS_00000529	AAEL016896-RA	XLOC_000316	AAEL016896	TSS408	supercont1.1002:214630-214699	69	538.55	0	0	0	0	0	0	0	0	0	0	0	0	0	0	0	0	0	0	114.96	0	0	0	0	0	0	0	0	0	0	0	0	0	0	0	0	0	0	0	0	0	0
TCONS_00000530	-	XLOC_000317	-	TSS409	supercont1.1002:251705-252940	1055	2850.19	4.42741	0.178554	0	0	0	0	0	0	0.295935	0	0.10204	0.055936	0	0	0	0	0	0	0	0	0	0	0.0479876	0.0491309	0	0	0	0	0.0508199	0	0	0	0	0	0	0.0586144	0	0	0	0	0.0729825
TCONS_00000531	-	XLOC_000318	-	TSS410	supercont1.1002:283181-283722	439	1.9525	0	0	0	0	0	0	0	0	0	0	0	0	0	0	0	0	0	0	0	0	0	0	0	0	0	0	0	0	0	0	0	0	0	0	0	0	0	0	0	0	0
TCONS_00000532	AAEL014081-RA	XLOC_000319	AAEL014081	TSS411	supercont1.1002:118783-119660	819	0	0	0	0	0	0	0	0	0	0	0	0	0	0	0	0	0	0	0.0875712	0	0.105188	0.0344115	0.0318014	0	0	0	0.0335312	0	0	0	0	0	0.0789035	0	0	0	0	0	0	0	0	0
TCONS_00000533	-	XLOC_000320	-	TSS412	supercont1.1002:38763-38989	226	0	0	0	0	0	0	0.878714	0	0	1.91814	0	0	0	0	0	0	0	0	1.23143	2.69813	0	0.967789	3.57753	9.31347	0	1.06922	2.82909	2.82009	3.07442	1.96543	0.993099	12.9152	1.10954	0	1.94243	0	0	0	0	0	1.94243	1.41913
TCONS_00000534	-	XLOC_000321	-	TSS413	supercont1.1002:39458-39832	374	0	0	0	0.257739	0	0	0	0.651235	0.428215	0	0	0	0	0	0	0	0	0	0	0.344249	0.75489	0.740868	0.456449	3.33195	0.243448	0.546458	3.1283	0.719618	0.784516	1.25908	0.253776	1.64781	1.69876	0	0.247831	0	0	0	0	0	0.247831	0.724255
TCONS_00000535	-	XLOC_000322	-	TSS414	supercont1.1002:249406-251170	1764	4.25869	0	0	0	0	0	0	0	0	0	0	0	0	0	0	0	0	0	0	0.018939	0	0	0	0	0	0	0	0	0	0	0	0	0	0	0	0	0	0	0	0	0	0
TCONS_00000536	-	XLOC_000323	-	TSS415	supercont1.1002:251224-251581	357	61.9251	0	0	0	0	0	0	0	0	0	0	0	0	0	0	0	0	0	0	0	0	0	0	0	0	0	0	0	0	0	0	0	0	0	0	0	0	0	0	0	0	0
TCONS_00000537	-	XLOC_000324	-	TSS416	supercont1.1002:253014-253421	407	0.903001	0	0	0	0	0	0	0	0	0	0	0	0	0	0	0	0	0	0	0	0	0	0	0	0	0	0	0	0	0	0	0	0	0	0	0	0	0	0	0	0	0
TCONS_00000538	-	XLOC_000325	-	TSS417	supercont1.1002:253496-254722	1226	0.360956	0	0	0	0	0	0	0	0	0	0	0	0	0	0	0	0	0	0	0	0	0	0	0	0	0	0	0	0	0	0	0	0	0	0	0	0	0	0	0	0	0
TCONS_00000539	-	XLOC_000326	-	TSS418	supercont1.1002:255813-256896	1083	0.73863	0	0	0	0	0	0	0	0	0	0	0.049398	0	0	0	0	0	0	0	0	0	0	0	0	0	0	0	0	0	0	0	0	0	0	0	0	0	0	0	0	0	0
TCONS_00000540	-	XLOC_000327	-	TSS419	supercont1.1002:282587-283109	522	10.6973	1.48862	0.714606	0.138594	0.746897	0.659755	0.966219	0.116791	0.518092	0.131599	0	0.272098	0	0	0	0.106123	0	0.0918554	0	0.0925562	0.101481	0	0	0	0	0.0734813	0.388194	0.0644931	0.316392	0.304911	0	0	0.342553	0.444369	0.299847	0.573303	0.488624	0.740507	2.32074	1.30444	0.299847	1.3712
TCONS_00000541	AAEL016897-RA	XLOC_000328	AAEL016897	TSS420	supercont1.1003:78246-78318	72	0	0	0	0	0	0	0	0	0	0	0	0	0	0	0	0	0	0	0	0	0	0	0	0	0	0	0	0	0	0	0	0	0	0	0	0	0	0	0	0	0	0
TCONS_00000542	AAEL014091-RA	XLOC_000329	AAEL014091	TSS421	supercont1.1003:84648-97414	874	0.888143	35.5045	17.6747	3.38032	6.53069	15.0198	12.2217	11.6983	21.8417	0.667912	0.224991	4.84572e-08	0.53503	0.884762	0.308842	0.47593	2.53768e-07	2.08903e-07	0.345816	4.88101e-08	0.434578	0.258163	2.84379e-08	2.83435e-07	0	1.22993e-08	3.87689e-08	0.160753	2.47389e-08	0.208444	5.17682e-08	0.381652	0.227528	0.0676714	3.68659e-08	0	1.52687e-08	0.175494	0.511147	0.413743	3.68659e-08	4.90664
TCONS_00000543	AAEL014091-RA	XLOC_000329	AAEL014091	TSS421	supercont1.1003:84655-97320	561	0.944868	29.5592	17.2084	6.88608	9.73505	8.02921	11.7727	15.0479	16.1404	2.23282e-07	0.787966	0.485047	0.0840686	1.08817e-06	1.79453	1.02378	0.228813	0.654906	0.0299276	0.742391	5.04073e-07	0.368571	0.583322	0.456361	0	0.523921	0.518949	0.52658	0.56395	0.153266	0.48662	0.206456	0.297482	0	0.475075	0	0.557422	0.366621	0.514914	7.23471e-05	0.475075	0.878341
TCONS_00000544	AAEL014086-RA	XLOC_000330	AAEL014086	TSS422	supercont1.1003:97837-109606	1452	0	0	0	0.141762	0	0.0421773	0.123567	0.089637	0.0588817	0	0.0555205	0.0348136	0	0	0	0	0	0	0.0432081	0.0946718	0	0.0679154	0	0.0327421	0	0	0.033089	0	0.0359583	0.0346771	0.034913	0	0.0389314	0	0	0	0	0	0	0	0	0
TCONS_00000545	AAEL014083-RA	XLOC_000331	AAEL014083	TSS423	supercont1.1003:109762-110878	1116	0	0	0.249947	0.0484757	0.0522482	0	0.0422527	0.163465	0.0805388	0	0	0.0476141	0.0522013	0	0	0	0	3.72686	25.7678	12.755	1.27782	0.836056	0.47217	0.179134	0.0917026	0.0514133	0.316816	0.225577	0.24592	0	0.0477529	0.0442745	0.106501	0.0994931	0	0.0331511	0.0547008	0	0	0	0	0
TCONS_00000546	-	XLOC_000332	-	TSS424	supercont1.1003:158095-169160	257	155.281	97.2215	4.65306	20.9816	32.098	63.6332	66.5752	73.413	59.5984	1.28533	27.568	21.8534	7.27881	9.71952	11.4285	14.5111	10.0305	12.5602	9.07688	9.94401	25.7705	66.7965	73.7163	49.956	126.903	124.023	103.635	161.886	211.509	118.733	163.134	54.3988	121.19	201.853	45.5564	31.433	20.5938	38.5306	34.6281	67.9494	45.5564	30.4304
TCONS_00000547	AAEL014092-RA	XLOC_000333	AAEL014092	TSS425	supercont1.1003:230360-295676	2109	2.29341e-05	1.72769	0.737559	1.81295	1.03039	3.26505	1.84242	3.89345	1.65145	1.07187e-11	1.64407e-15	3.81551e-16	3.19667e-14	6.30376e-12	3.60247e-13	8.13053e-16	9.51573e-13	3.19534e-16	3.39156e-15	1.81665e-17	1.53687e-15	3.08304e-16	5.86171e-15	1.98483e-17	3.0464e-18	7.97464e-19	3.49989e-20	0.783551	0.871422	0.837885	1.49543	1.15486	2.70616	2.7451	0.499777	0.294157	0.593428	0.886068	0.88196	0.694383	0.499777	4.7169e-07
TCONS_00000549	AAEL014092-RA	XLOC_000333	AAEL014092	TSS425	supercont1.1003:230360-295676	2022	0.256956	4.86234e-05	0.000351295	1.69403e-07	0.958867	7.28648e-09	1.26283	1.0481	1.50904	0.00038212	0.000411954	0.000242891	0.000424701	0.000224726	0.000444024	0.000391293	0.000735835	0.000339698	0.000319262	0.000275366	0.000385094	0.000225727	0.000261713	0.000188753	0.000195916	0.000217592	0.000188702	0.000121674	0.000205976	0.000199162	0.0114786	0.000182946	0.00437162	8.49439e-05	2.00758	0.000138986	0.832522	1.37428e-05	9.46317e-07	0.000329989	2.00758	1.6719
TCONS_00000551	AAEL014092-RA	XLOC_000333	AAEL014092	TSS425	supercont1.1003:230360-295676	2002	2.81193e-22	1.27697	0.847396	0.000259487	1.20738e-05	0.00176754	1.41117e-05	0.000201533	2.04061e-05	0.0234008	0.205191	0.150848	0.105576	0.013762	0.0628852	0.227449	0.0933283	0.238189	0.126138	0.362095	0.191812	0.144905	0.0866703	0.222278	0.362661	0.567015	0.996203	0.0501811	0.4745	0.455566	1.70904e-05	0.137556	5.41434e-15	1.03758	0.000356597	0.174871	3.11117e-05	1.12405e-07	3.47302e-05	0.499724	0.000356597	3.27733e-05
TCONS_00000553	AAEL014092-RA	XLOC_000333	AAEL014092	TSS426	supercont1.1003:278864-294825	291	0	7.5069	6.14108	5.2001	7.31034	8.37194	5.98935	6.42774	12.5532	0.892651	0	0	0	0.517975	0.915017	1.74632	1.70147	0.715123	0.646666	0	0	0.474829	1.15938	1.41655	1.99941	1.66427	2.51616	4.22845	3.40656	5.67912	8.96055	3.66027	4.58343	9.61807	5.40786	0.0391639	2.1863	3.44589	5.35973	3.06045	5.40786	11.4105
TCONS_00000554	AAEL014088-RA	XLOC_000334	AAEL014088	TSS427	supercont1.1003:306112-306616	504	0	0	0	0.0367168	0	0	0	0.0309397	0.0813365	0	0.0920322	0.0648733	0.0395299	0	0	0	0	0.0389356	0	0.37538	0	0.0351807	0.0260098	0	0.138825	0.0389332	0	0.0273373	0.0372534	0.287196	0.144645	0	0.0726004	0	0.220658	0	0	0	0	0	0.220658	0
TCONS_00000555	AAEL014085-RA	XLOC_000335	AAEL014085	TSS428	supercont1.1003:13772-33844	1494	30.1499	12.4125	17.3371	15.6519	14.4306	20.8927	19.0248	16.4744	10.8231	4.00298	17.9346	17.2676	16.0575	17.4162	18.9036	15.5893	16.0065	18.2998	18.1424	27.9762	20.3567	19.2683	17.6677	9.36978	7.35474	6.94651	14.6935	11.0755	11.5794	5.64452	3.6843	4.13365	13.7478	4.85116	14.1438	28.3736	23.815	6.59819	5.48724	10.2728	14.1438	10.1652
TCONS_00000556	AAEL014087-RA	XLOC_000335	AAEL014087	TSS429	supercont1.1003:13772-60734	2106	1.38625e-21	0.190878	1.41185e-07	0.0176595	2.93931e-09	9.83528e-08	7.04353e-08	0.0303474	3.62505e-21	2.33975e-08	0.0570548	0.0178739	0.0783004	9.43271e-09	0.163239	0.110876	1.79734e-08	4.90696e-23	9.21386e-09	0.0966889	0.305081	2.79342e-10	0.0635747	0.133526	0.137263	0.425407	1.87714e-13	0.0335913	0.0245139	0.091821	0.21909	1.80171e-14	3.03267e-11	0.0747404	8.23195e-09	5.22549e-09	8.79544e-11	1.30378e-29	0.0700713	3.15588e-08	8.23195e-09	1.8653e-08
TCONS_00000557	AAEL014089-RA	XLOC_000335	AAEL014089	TSS430	supercont1.1003:13772-74835	2016	0.0287736	0.342906	0.0478808	4.52443e-07	1.65966e-07	0.266893	0.0734106	0.0745616	5.09201e-06	2.49846e-07	0.0294535	0.0265519	1.32611e-07	1.34543e-07	1.23607e-07	1.64167e-07	2.09302e-07	0.0165637	1.31351e-07	1.49e-07	4.51424e-07	1.88706e-07	8.59533e-07	1.05801e-07	2.58246e-07	0.0453996	4.89696e-07	0.0119941	0.0855435	3.06e-12	0.0127451	7.84969e-07	3.48436e-07	1.2791e-07	1.09997e-07	8.19534e-08	3.44821e-07	2.1574e-22	1.08734e-07	1.39995e-07	1.09997e-07	1.40008e-07
TCONS_00000558	AAEL014085-RA	XLOC_000335	AAEL014085	TSS428	supercont1.1003:14453-33844	813	2.16105e-225	3.36669e-47	8.94881e-27	8.49669e-31	1.29868e-20	2.26235e-35	1.20669e-52	2.84395e-22	2.31543e-154	1.6495e-33	3.09643e-95	1.363e-149	3.02149e-108	9.65329e-74	2.36554e-50	2.0201e-80	7.11599e-82	8.40717e-185	6.11866e-98	1.10236e-57	5.58308e-47	1.41093e-55	1.19829e-104	9.72098e-62	6.10951e-118	9.56963e-43	4.47937e-67	1.79056e-128	2.55407e-24	3.31e-84	2.05165e-271	8.57086e-76	2.55327e-46	1.33691e-61	1.12846e-94	1.70966e-92	2.20063e-83	0.0148559	2.22026e-14	3.15186e-23	1.12846e-94	1.76944e-85
TCONS_00000559	-	XLOC_000336	-	TSS431	supercont1.1003:33966-34754	731	0.713582	1.33894	0.576026	2.42984	2.25865	0.311609	0.87631	1.48311	1.11863	0	1.05009	0.0822793	0.281938	0.654128	0.282959	0	0.310431	0.111064	0	0.559554	0.858917	0.642258	0.667735	0.241875	0.316932	0.0888582	0.706501	0.935754	0.937258	0.0819568	0.0825318	0.153052	1.10659	0.0859775	0.0805665	0.286477	0.853815	1.23988	1.07303	1.18291	0.0805665	0.235446
TCONS_00000560	AAEL014087-RA	XLOC_000335	AAEL014087	TSS429	supercont1.1003:48180-60734	1167	0	3.42475e-19	0	0.0115431	0	0	0	1.28444e-29	0	0	5.3939e-46	0.0113237	6.79365e-26	0	1.15205e-22	1.71461e-23	0	0	0	1.07166e-27	0.0427822	0	1.20475e-33	4.92419e-20	4.0649e-21	1.67438e-11	0	2.23846e-51	5.56618e-27	0.123368	9.65394e-32	0	0	1.15738e-19	0	0	0	0	4.0812e-19	0	0	0
TCONS_00000561	AAEL014089-RA	XLOC_000335	AAEL014089	TSS430	supercont1.1003:67317-74835	1341	0.149671	0.343901	1.39235e-36	0.143425	0.287683	0.0684161	0	0.0309774	0.195917	0.187641	0.170583	0.141338	0	0.0863656	0.219362	0.059665	0.0723406	0.0959873	0.0950599	0.31221	0.162531	0.143146	0.0460136	0.0360534	0.122989	8.78991e-28	0.182364	0.103698	2.79134e-26	0	0.0724141	0.0476054	0.099878	0.0801136	0.224661	0	0.124696	0.158395	0.0963788	0.183516	0.224661	0
TCONS_00000562	AAEL014084-RA	XLOC_000337	AAEL014084	TSS432	supercont1.1003:110980-147574	3663	0.427465	4.52966e-06	5.53362e-06	2.71444e-06	1.19975	3.18846e-06	0.740479	0.107993	2.02	2.92839	27.4597	21.4644	11.8635	37.7652	28.4012	35.756	30.574	66.0327	30.423	13.8733	25.6439	26.0321	34.4024	15.265	27.351	14.0987	6.03918	3.74167	5.56368	1.25451	2.08657	0.71893	2.75474	0.764245	0.799955	0.558874	0.440321	3.78212	2.00916	3.99439	0.799955	1.09706
TCONS_00000563	AAEL014084-RA	XLOC_000337	AAEL014084	TSS433	supercont1.1003:110982-147353	3437	0.143825	0.851691	0.147061	0.397541	0.000401705	0.391779	0.520669	0.300372	2.08723e-05	0.455168	18.3221	17.4553	25.4216	20.6438	22.7697	25.7986	23.9488	28.2953	26.5397	26.4477	8.47314	14.1007	20.9484	35.277	12.0184	9.10947	6.19357	4.3046	1.49316	1.56526	0.45179	0.80649	1.82036	0.376858	1.06627	0.394705	0.378971	5.0016	6.99622	0.000423081	1.06627	5.84558e-06
TCONS_00000564	AAEL014090-RA	XLOC_000338	AAEL014090	TSS434	supercont1.1003:319284-320468	777	2.08992	0.547448	0.794859	0.84787	1.16309	2.10981	2.0154	2.274	2.81735	3.07393	26.5653	17.2584	28.3852	28.1163	30.5422	19.7128	18.134	29.6296	29.9774	25.5317	14.3355	13.3676	9.82835	7.83242	8.38262	7.43878	11.7303	7.81922	6.80387	4.90088	4.63142	3.09756	6.43505	1.66099	3.77991	1.73939	1.47852	1.70859	1.44273	2.66004	3.77991	2.16595
TCONS_00000565	AAEL014094-RA	XLOC_000339	AAEL014094	TSS435	supercont1.1004:23317-34933	2817	5.11847	1.78475	0.296681	4.17933	3.61184	2.92188	3.3059	4.55301	2.8057	0.474415	3.61048	2.50994	1.04924	1.7445	2.02394	2.30113	2.01866	1.04071	1.68023	1.42913	1.77609	1.69745	0.995558	1.06795	1.81074	1.66479	1.30604	1.96392	1.99561	2.44198	3.58761	1.63263	2.08382	3.5288	1.77008	1.23141	1.27037	4.62296	4.84718	2.57307	1.77008	1.57032
TCONS_00000566	AAEL014094-RA	XLOC_000339	AAEL014094	TSS436	supercont1.1004:32517-34933	2150	1.00139	0.0678542	1.3234	1.27912	0.788096	0.32635	0.497275	1.01959	1.25796	0.0570929	2.13502	1.14312	0.893307	0.709784	1.07136	1.54236	1.08148	0.773417	0.0737377	1.93872	0.712533	0.270329	0.455682	0.667307	1.30684e-06	0.0324097	0.921993	1.34198	0.666529	0.348776	1.59685e-06	0.611909	1.1742	2.22922e-06	1.36261	0.182026	0.39876	0.875265	0.39304	0.362334	1.36261	0.00053954
TCONS_00000567	-	XLOC_000340	-	TSS437	supercont1.1004:50883-52421	102	34.5638	100.447	89.2844	0	0	0	40.1317	44.3159	32.7243	1163.04	44.5689	26.9404	0	0	11.5327	107.653	49.0777	46.3083	71.7236	108.294	29.9677	27.3628	8.98324	46.7621	60.145	127.083	0	80.1366	65.6265	63.9151	41.2076	11.521	10.2251	29.0298	18.1868	0	0	0	0	53.9994	18.1868	0
TCONS_00000568	-	XLOC_000340	-	TSS438	supercont1.1004:51180-52821	445	1.16112	0.660226	0.476517	0.912985	0.196807	0	0.776343	1.68829	1.84132	33.5843	0.981057	1.16849	0.393142	0.826096	0.975394	1.15544	2.2038	2.92339	1.97539	1.61638	1.3572	0.598954	0.768184	0.640863	0.38557	0.229212	0.511445	0.75333	0.470126	0.203929	0.685516	0.254495	0.711888	0.456105	1.24328	0.390109	0	0.192695	0.359678	0.579803	1.24328	1.04759
TCONS_00000569	AAEL014095-RA	XLOC_000341	AAEL014095	TSS439	supercont1.1004:67929-70944	2670	3.70576	3.09142	1.54225	1.75876	2.59199	1.53778	1.51745	2.70854	2.47481	0.408979	8.43446	7.59905	5.27634	6.17078	8.28298	10.6912	9.27556	12.275	8.66451	6.90345	4.62559	3.98943	3.63914	4.14522	4.78791	4.0165	3.46846	3.8917	3.20478	3.0558	2.43987	1.81943	2.50373	2.24704	1.41504	0.822357	0.911369	3.10717	2.03344	1.85804	1.41504	1.99208
TCONS_00000570	AAEL014098-RA	XLOC_000342	AAEL014098	TSS440	supercont1.1004:92250-120427	3105	8.62603	4.90636	1.50875	2.28284	1.65291	3.66542	5.51004	6.78889	2.80847	3.4771	35.8775	30.2505	16.3056	14.4759	22.0803	22.5559	33.1253	11.1059	7.99805	11.398	9.7471	13.366	15.2014	13.2725	12.902	11.4053	15.1814	9.44021	13.3036	8.38088	6.44686	6.59021	10.0815	5.5611	7.53173	7.26956	6.95855	2.58138	2.70352	3.67781	7.53173	4.15873
TCONS_00000571	AAEL014098-RA	XLOC_000342	AAEL014098	TSS440	supercont1.1004:92254-119136	1810	5.62632	4.20302	0.401427	0.864426	1.52884	1.57795	1.86561	0.72592	4.083	7.56307e-07	13.6775	14.9877	11.1728	28.3408	19.1448	31.4135	29.1376	8.31995	1.10899	0.466195	5.27479	4.37343	5.26374	4.18465	15.5355	12.6289	0.417674	5.74716	2.75563	5.11268	9.28359	0.454554	0.0143769	10.7952	1.76428	9.01154	4.87584	2.02808	0.981309	4.98384	1.76428	6.09824e-06
TCONS_00000572	AAEL014093-RA	XLOC_000343	AAEL014093	TSS441	supercont1.1004:134936-166196	4276	4.36019e-24	0.000100173	0.206296	0.00131698	1.06772e-05	0.000178369	0.000134338	2.20717e-05	0.00021502	0.458147	5.39184e-09	1.8615e-05	4.87473e-05	1.0189e-10	1.58143e-05	4.94842e-06	7.33945e-05	2.8043e-05	1.0566e-05	3.32968e-05	6.13103e-09	2.91521e-06	3.68479e-10	0.00801068	7.16923e-05	9.81362e-06	6.77766e-06	0.00256154	1.81366e-05	0.000446979	5.58721e-15	1.97509e-05	2.99608e-05	2.61703e-05	0.945216	1.30647e-05	0.754556	8.33114e-05	6.20689e-10	9.62447e-06	0.945216	6.05563e-05
TCONS_00000573	AAEL014093-RA	XLOC_000343	AAEL014093	TSS441	supercont1.1004:134936-166196	4288	2.70628	4.71236	0.00221964	1.87843	5.76715	7.97036	7.57771	3.22016	4.5298	0.00242051	10.6694	7.76455	2.59257	15.6799	14.765	15.8967	10.5228	15.5891	12.8778	4.37128	8.93171	7.10625	5.03578	2.47991	4.88932	2.90159	1.79904	4.11381	3.71157	2.73715	3.34149	1.20132	3.19073	3.86765	0.00120763	0.888769	0.00142979	2.3799	1.70758	6.04536	0.00120763	0.82817
TCONS_00000574	AAEL014093-RA	XLOC_000343	AAEL014093	TSS442	supercont1.1004:135130-161374	2878	2.57478	2.74726	1.12961	2.43708	6.17578	5.71262	5.64168	2.63322	3.72773	0.705384	7.56673	7.31535	3.39729	10.5314	11.8332	12.0299	8.79385	14.725	10.9725	6.06595	6.87726	6.22605	7.10001	2.23403	5.53892	3.54834	3.63202	3.47965	2.05481	2.90142	3.52159	1.27238	2.86847	4.81178	1.26618	0.690398	1.71486	1.55484	2.28994	6.68564	1.26618	3.30604
TCONS_00000575	AAEL014093-RA	XLOC_000343	AAEL014093	TSS443	supercont1.1004:142501-166196	3320	0.00165749	1.69226e-06	1.21493	1.55992	1.35148	1.20409	0.290382	1.5092	7.13574e-16	1.5037e-07	0.000207986	0.978249	3.75859	0.000284921	3.60569	1.84396e-05	3.22926	3.88908e-10	0.721954	5.85848	0.173435	0.306657	0.000205206	2.98062	2.72999e-09	2.52386	1.92886	0.611087	1.52234	1.05278	0.00628972	1.3141	0.657728	5.50667e-09	1.79121	1.08356e-06	1.00259	0.675451	1.8402	3.09481e-05	1.79121	0.925675
TCONS_00000576	AAEL014097-RA	XLOC_000343	AAEL014097	TSS444	supercont1.1004:161703-166162	859	2.3437	2.48186	4.57152	2.86849	1.37361	8.25757	5.37948	3.35267	2.22978	1.9555	13.5082	11.0562	16.0968	13.1756	13.9187	2.65667	11.2972	12.591	13.2454	15.7552	11.2856	10.1238	10.3249	4.94572	3.79471	2.93265	10.9427	5.70204	7.1533	2.44536	0.177209	2.72261	8.01098	1.73401	3.61694	0.651452	1.37475	3.75701e-11	1.27622	4.01585	3.61694	7.87319
TCONS_00000577	AAEL014097-RA	XLOC_000343	AAEL014097	TSS445	supercont1.1004:162205-166196	816	4.07981e-76	4.20568e-12	6.34657e-68	1.33371e-119	5.40692e-13	1.18035e-32	4.17922e-33	5.05076e-27	5.1999e-49	1.56889e-05	7.74181e-28	1.588e-15	4.20692e-11	8.3592e-35	1.0284e-11	6.28841e-17	3.29011e-25	5.4844e-27	5.47922e-17	4.02863e-09	9.64276e-16	1.44052e-15	7.98815e-11	2.35072e-91	1.86259e-33	3.66465e-11	1.70382e-08	1.20639e-126	2.92567e-14	1.31e-47	3.39146e-65	8.98746e-13	3.75254e-14	8.66937e-09	6.951e-80	2.33859e-28	3.37333e-11	1.05687e-46	0.00027412	2.51908e-14	6.951e-80	1.10053e-14
TCONS_00000578	AAEL014099-RA	XLOC_000344	AAEL014099	TSS446	supercont1.1004:47470-50536	2943	0.876257	0.918259	0.750118	1.64824	1.25398	1.00008	1.0142	1.73028	1.63776	0.430201	7.64488	8.11215	5.32502	6.48815	7.40329	8.9828	9.60881	7.06829	6.44206	4.705	2.86335	2.38437	2.14628	2.00051	1.84979	1.79967	1.76517	2.10541	2.0494	1.67619	2.27645	1.41681	1.56204	1.85737	1.36735	0.30954	0.528984	4.79356	2.65877	1.92651	1.36735	1.24869
TCONS_00000579	AAEL014096-RA	XLOC_000345	AAEL014096	TSS447	supercont1.1004:83607-86140	2085	1.0239	0.830165	0.971869	1.174	0.365837	1.07067	1.18037	1.86556	0.787267	0.321262	5.09341	2.7433	2.66916	2.98713	3.21784	3.39613	3.25426	2.29975	1.78642	2.47978	4.30216	4.47802	4.52782	2.40467	4.11329	4.19087	3.49699	2.68815	1.90827	2.21376	2.03077	1.45371	2.1053	1.33147	1.23043	0.659896	0.438458	1.34521	0.939546	1.51149	1.23043	0.914342
TCONS_00000580	AAEL014096-RA	XLOC_000345	AAEL014096	TSS448	supercont1.1004:83721-84947	1152	0.308967	0.510865	1.28155	0.704623	0.684108	0.154339	0.831233	0.744921	0.921275	0.000752977	2.17669	1.93758	3.34693	0.7508	1.91564	0.838259	0.115342	2.30311	1.0646	2.80826	3.28656	2.11495	2.00831	2.47143	1.41905	3.36538	3.95288	1.2683	1.99002	0.58575	0.614663	0.696452	0.796058	1.95549	1.86612	0.000244829	0.869151	3.24141	0.940931	0.297161	1.86612	0.613589
TCONS_00000581	-	XLOC_000346	-	TSS449	supercont1.1004:37301-37752	451	6.69508	29.4186	13.1707	7.48392	29.0004	23.7512	66.9207	18.4664	34.9342	2.70712	62.8086	33.9252	52.177	46.7911	17.8527	40.387	62.3877	22.4392	30.4141	22.3717	7.5698	3.5854	3.7868	1.97482	3.37015	5.29183	5.82281	11.6085	9.40209	7.14161	8.42305	8.78904	14.2891	16.8187	32.2116	61.7639	129.05	105.117	180.413	36.3372	32.2116	21.0308
TCONS_00000582	AAEL014100-RA	XLOC_000347	AAEL014100	TSS450	supercont1.1005:18755-19412	657	0.203207	0.172987	0	0	0.0525057	0.0579746	0.169825	0.184764	0.161871	0	0.0763156	0	0	0	0	0	0.0902429	0	0	0	0	0	0.043136	0	0	0	0	0.0453376	0	0.0952914	0.0479829	0.0444927	0	0	0.0936835	0.0333108	0	0.0514185	0	0	0.0936835	0
TCONS_00000583	AAEL016898-RA	XLOC_000348	AAEL016898	TSS451	supercont1.1006:222282-222354	72	27.8779	30.5347	38.2879	17.8217	9.60433	26.5118	22.4824	10.504	7.40237	42.3055	13.9596	23.6764	13.888	4.45514	15.0464	0	16.5072	17.7175	0	17.8527	39.1484	17.0761	15.7809	19.8575	34.1997	45.5944	41.5982	20.7329	13.5616	23.5836	4.23483	16.2772	19.5772	4.41163	4.28414	0	9.70197	13.6141	16.9411	27.9562	4.28414	0
TCONS_00000584	AAEL016899-RA	XLOC_000349	AAEL016899	TSS452	supercont1.1006:222442-222515	73	8.75141	0	8.24182	12.5878	4.52248	8.8774	0	5.87601	0	7.96832	6.5733	6.62968	0	0	0	0	0	0	0	6.40491	6.14472	4.02039	3.71544	0	3.59113	4.29914	6.96452	4.46294	0	0	3.99306	0	0	0	21.518	9.85625	0	7.60705	0	6.582	21.518	10.4806
TCONS_00000585	AAEL016900-RA	XLOC_000350	AAEL016900	TSS453	supercont1.1006:223342-223415	73	8.75141	0	8.24182	12.5878	4.52248	0	0	0	0	7.96832	6.5733	0	0	0	0	0	0	0	0	6.40491	6.14472	4.02039	3.71544	0	3.59113	4.29914	0	4.46294	0	0	3.99306	0	0	0	0	0	0	0	0	6.582	0	0
TCONS_00000586	AAEL016901-RA	XLOC_000351	AAEL016901	TSS454	supercont1.1006:225791-225863	72	27.8779	30.5347	38.2879	17.8217	9.60433	26.5118	22.4824	10.504	7.40237	42.3055	13.9596	23.6764	13.888	4.45514	15.0464	0	16.5072	17.7175	0	17.8527	39.1484	17.0761	15.7809	19.8575	34.1997	45.5944	41.5982	20.7329	13.5616	23.5836	4.23483	16.2772	19.5772	4.41163	4.28414	0	9.70197	13.6141	16.9411	27.9562	4.28414	0
TCONS_00000587	AAEL016902-RA	XLOC_000352	AAEL016902	TSS455	supercont1.1006:225946-226019	73	8.75141	0	0	12.5878	4.52248	0	0	0	0	7.96832	6.5733	0	0	0	0	0	0	0	0	0	6.14472	4.02039	3.71544	0	3.59113	4.29914	0	0	0	0	3.99306	0	0	0	0	0	0	0	0	6.582	0	0
TCONS_00000588	AAEL017409-RA	XLOC_000353	AAEL017409	TSS456	supercont1.1006:271294-272135	841	4.33948	4.18697	15.7344	27.88	5.98029	2.14678	3.32489	7.19086	7.37489	1.71218	19.8826	19.2755	15.9815	10.0738	11.0861	11.5768	13.7469	10.1125	6.4261	5.37304	11.3752	8.1737	7.79925	10.6994	10.5599	11.3271	10.5546	9.03652	8.72562	9.43036	7.92481	8.04466	6.55212	10.5329	14.4044	25.0412	36.6237	26.1352	13.938	5.54838	14.4044	4.4829
TCONS_00000589	AAEL014101-RA	XLOC_000354	AAEL014101	TSS457	supercont1.1006:292604-309174	516	0.294595	4.51738	4.85521	5.65074	7.00296	5.21095	8.12429	8.33174	11.7335	1.35793	6.19773	2.91339	2.1319	1.882	2.385	0.432614	0.261656	0	0	0.188655	0	0.541346	1.5037	0.293537	0	0.299548	1.84878	1.3182	2.0091	0.690534	0.973776	2.83811	3.4135	0.724593	0.543263	0.0482869	0.0796755	0	1.11797	3.10193	0.543263	34.3323
TCONS_00000590	-	XLOC_000355	-	TSS458	supercont1.1006:271142-271225	83	163.511	271.509	541.369	1215.15	172.516	236.163	333.181	378.11	195.375	37.2199	738.286	751.549	535.119	363.645	573.63	480.233	583.507	521.031	241.935	213.783	401.826	525.816	278.916	389.334	620.335	487.421	512.365	220.71	278.397	464.164	415.149	323.329	387.535	392.273	942.283	1777.69	862.679	847.884	640.208	307.444	942.283	220.297
TCONS_00000591	AAEL014102-RA	XLOC_000356	AAEL014102	TSS459	supercont1.1007:11257-12992	360	0	0	0	0	6.6378e-07	0	0.584132	4.78939e-06	0	0	0	0	0	0	0	0	0	0	0	0	0	0	0	0	0	0	4.9366e-07	0	5.77015e-06	0	0.859097	2.19043e-07	0.507462	2.16853	8.68616e-07	0.000203357	0	0.220702	0	0	8.68616e-07	0
TCONS_00000592	AAEL014102-RA	XLOC_000356	AAEL014102	TSS460	supercont1.1007:11309-203920	1508	0	0.542113	0.641288	0.101761	0.263232	0.20184	0.257762	0.31775	0.056356	0	0	0	0	0	0	0	0	0	0	0.0453055	0	0.0325011	0	0	0	0	0.258635	0.473533	0.382398	0.3319	0.866224	1.11621	2.77094	1.02631	1.07739	0.53463	0.114832	0.335823	0.0668383	0.266046	1.07739	0.428926
TCONS_00000593	-	XLOC_000357	-	TSS461	supercont1.1007:156458-156872	414	0	0	0	0	0	0	0	0	0	0	0	0.0513483	0	0.0579726	0.0785485	0	0	0	0	0	0	0	0	3.89867	0.928508	1.08708	0	0	0	0.687643	0.692849	0.0955955	0	0	0	0	0	0	0	0	0	0
TCONS_00000594	-	XLOC_000358	-	TSS462	supercont1.1007:298781-299420	639	7.40706	9.00595	8.19478	15.7244	7.10763	9.53809	12.9969	17.699	8.09111	5.39428	44.817	40.1423	30.6937	20.8049	27.9785	21.1286	25.9344	16.4058	21.7681	37.6683	31.6441	37.3257	35.7521	24.6454	17.0739	21.3013	36.3709	21.5264	23.7766	12.3031	9.99221	15.1029	21.3965	8.95237	10.535	6.58997	5.49471	14.9909	15.4897	14.1635	10.535	26.0839
TCONS_00000595	-	XLOC_000359	-	TSS463	supercont1.1007:299647-299922	275	20.8645	24.6349	18.1337	27.2128	11.3719	25.1127	25.1415	23.3587	20.2971	1.05455	63.5051	44.5825	44.8017	52.7893	48.7601	46.7762	45.2624	22.8183	23.0185	25.9592	78.0705	55.3354	49.1726	38.9479	32.4607	38.8286	37.331	44.4472	37.1878	17.3342	20.7679	18.7691	23.7901	22.2041	13.8828	14.7943	13.7779	22.2549	18.034	21.7861	13.8828	13.2758
TCONS_00000596	AAEL014111-RA	XLOC_000360	AAEL014111	TSS464	supercont1.1008:75174-84407	1636	9.20079	14.9859	9.86938	15.6754	14.0217	11.7074	13.0169	14.7931	13.2641	3.03261	39.0356	27.3031	18.7142	22.6023	29.5072	31.9574	33.1761	18.0549	5.64199	5.46735	20.4426	16.8611	17.9135	20.7861	20.4134	23.4979	17.4515	15.4213	14.2326	15.9207	12.3728	12.9374	11.663	17.5269	19.7064	58.6999	26.606	10.4213	11.1169	13.7671	19.7064	7.93709
TCONS_00000597	AAEL014111-RA	XLOC_000360	AAEL014111	TSS464	supercont1.1008:75174-85178	2407	1.13124e-05	4.22441e-06	4.94194e-05	3.30946e-06	0.28821	6.11156e-06	7.68131e-06	4.45124e-05	6.23482e-06	1.78787e-06	4.44964e-06	7.17905e-06	8.95066e-06	1.39107e-05	1.87263e-05	3.10986e-05	7.28805e-06	4.45246e-06	1.99859e-06	0.277603	5.35541e-05	0.315426	9.66567e-06	1.4932e-05	5.88402e-06	1.1266e-05	0.12225	2.6017e-05	3.76684e-05	7.08e-06	4.39605e-06	9.47578e-06	2.24472e-05	3.93927e-06	1.49401e-05	2.37267e-06	1.87949e-06	2.16405e-06	6.09297e-06	3.40413e-05	1.49401e-05	0.310961
TCONS_00000598	AAEL014105-RA	XLOC_000361	AAEL014105	TSS465	supercont1.1008:98940-105327	1538	4.14946	1.76696	2.27957	2.98434	2.82336	3.94623	4.07527	5.03198	4.29702	1.19729	26.8038	21.3674	15.6044	17.3575	23.4035	19.9055	20.8846	33.4039	27.3278	22.0553	14.8104	14.2652	13.1244	13.4789	17.6279	17.901	15.7578	12.4982	11.3713	8.8574	6.46767	5.45127	7.10282	3.74316	5.26083	5.21568	2.46971	4.41056	4.54098	4.68141	5.26083	3.58742
TCONS_00000599	AAEL014112-RA	XLOC_000362	AAEL014112	TSS466	supercont1.1008:110649-130387	1676	1.46568	2.45735	0.62773	0.335891	0.264152	1.03508	1.75089	1.46203	0.986398	0.119103	0.931919	1.06443	0.405367	0.415446	0.944154	1.93327	1.66491	0.634715	0.959918	0.689876	3.1842	4.01096	3.50187	1.15639	3.76569	3.97262	4.48338	3.74219	3.83733	2.67118	1.41031	1.03417	2.53836	1.12867	1.00993	3.84217	0.859769	0.239105	0.757701	0.9	1.00993	0.117653
TCONS_00000600	AAEL014112-RA	XLOC_000362	AAEL014112	TSS467	supercont1.1008:124033-130193	1151	0.842298	0.828767	1.43493	0.836157	1.50505	1.39341	1.14613	1.23288	0.797417	0.0144625	1.18743	0.45845	0.830135	1.1704	0.901069	1.19018e-05	0.354773	0.502033	0.502685	1.92279	3.94273	1.82131	4.23362	9.20226	4.17503	5.61375	5.4584	3.57206	2.04477	2.33782	3.05226	2.82849	1.28834	2.51133	3.10029	2.90769	3.77476	2.0938	1.76745	1.75279	3.10029	1.06741
TCONS_00000603	AAEL014103-RA	XLOC_000363	AAEL014103	TSS469	supercont1.1008:211996-212901	905	0	0	0.33856	0.319116	0.0679408	0	0	0.0265685	0.0523642	0	0	0.0619089	0.0339388	0	0	0.0482668	0.116772	0.0417777	0	15.4916	432.48	339.618	340.036	217.963	101.349	95.0649	194.921	153.234	132.454	24.7899	10.8663	12.4932	66.6131	2.39337	2.84909	0.346392	1.2803	0.0665393	3.4155	18.2931	2.84909	0.442827
TCONS_00000604	AAEL014110-RA	XLOC_000364	AAEL014110	TSS470	supercont1.1008:302079-315465	2110	0.216403	0.157694	1.438e-11	1.29901e-06	3.32125e-07	1.83922e-07	3.73666e-06	0.137861	3.27436e-09	0.89214	4.87469	0.0329477	4.50949e-05	1.63342	1.59732	0.703791	1.60722	4.85518e-05	0.000348888	1.46229e-16	2.38797e-06	5.43617e-07	0.103576	7.79271e-11	0.187214	1.07604e-05	0.125386	5.05182e-10	8.45831e-11	3.33e-06	0.134891	1.52519e-07	7.67704e-19	2.51497e-06	2.4196e-08	1.08408e-06	5.85796e-09	1.09389e-06	3.77202e-07	3.93423e-07	2.4196e-08	9.20665e-06
TCONS_00000605	AAEL014110-RA	XLOC_000364	AAEL014110	TSS470	supercont1.1008:302106-329383	1185	1.62391	1.18355	1.26165	10.4934	5.56243	3.01561	2.4221	4.41979	2.75226	5.04296e-43	8.98394	9.35853	7.24782	15.8439	14.8846	13.7123	16.979	5.48342	0.338962	5.40765e-05	3.5152	4.56525	4.04629	1.5278	1.72938	1.21756	3.89009	4.94568	2.77793	2.54557	2.03276	0.868672	2.28815	2.41285	1.70574	11.7461	3.98967	8.97531	17.1776	6.7368	1.70574	1.3384
TCONS_00000606	AAEL014110-RA	XLOC_000364	AAEL014110	TSS470	supercont1.1008:302150-315465	1839	6.03699e-06	1.93424e-06	1.9534e-05	3.53182e-08	7.1369e-07	2.90958e-06	2.94746e-11	1.03321e-06	1.89734e-05	0.000826188	0.038034	1.46237	1.0998	0.0105884	0.00264643	0.89212	8.93798e-05	0.821697	0.563854	0.660839	0.900118	3.53974e-06	2.85419e-06	1.70977e-05	1.07814e-05	2.2223e-06	5.60451e-06	2.49415e-05	3.13177e-05	0.324353	2.10298e-06	0.0962294	0.000259567	2.85751e-07	0.000197909	2.29241e-08	2.57522e-06	0.711927	8.84614e-07	5.53029e-06	0.000197909	0.828381
TCONS_00000607	AAEL014110-RA	XLOC_000364	AAEL014110	TSS471	supercont1.1008:311297-315345	1796	1.23526	4.90561	7.96287	18.0685	12.6549	4.75515	4.7805	6.80955	11.2773	2.73115	24.2857	25.857	28.6978	29.8729	30.6703	31.834	41.0951	10.0678	0.669211	2.92256	12.658	7.78284	5.69851	5.65636	3.2839	4.31902	5.59873	8.09776	7.95843	5.52086	5.10125	6.90418	7.31971	6.61192	6.83092	18.2628	15.7288	26.2988	55.1742	18.776	6.83092	5.62567
TCONS_00000608	AAEL014104-RA	XLOC_000365	AAEL014104	TSS472	supercont1.1008:49518-64887	1008	5.8497	4.49263	7.549	6.21224	6.69562	7.4589	8.62506	10.0568	8.67716	14.8253	39.3583	23.7581	22.4366	14.9966	25.9308	28.1196	32.1816	29.0756	16.9571	11.6019	17.3897	15.5919	17.5733	22.3222	15.0125	15.9391	20.9929	15.9633	16.6778	5.95516	7.24671	15.1372	14.7352	13.0882	13.797	37.4449	33.3122	13.3476	9.74882	10.6073	13.797	6.25652
TCONS_00000609	AAEL014104-RB	XLOC_000365	AAEL014104	TSS472	supercont1.1008:49518-64887	1025	0.000329621	4.93363e-05	2.97265	5.95594e-05	0.000146376	0.000152916	7.36949e-05	7.56274e-05	0.00010027	0.00031264	0.00025107	3.14671e-05	5.00442e-05	3.03137e-05	2.12048	8.3608e-05	0.000269496	8.95301e-05	0.000115845	0.000113675	6.33572e-05	8.03143e-05	7.32907e-05	2.46085	2.05121	8.60115	5.82792e-05	0.000102605	0.000114859	3.80707	2.07826	2.04193	7.44606e-05	0.000222686	0.000105372	6.71871e-05	9.42317e-05	6.88989e-05	0.000120002	6.53989e-05	0.000105372	0.000221474
TCONS_00000610	AAEL014107-RA	XLOC_000366	AAEL014107	TSS473	supercont1.1008:83559-95226	2532	1.08962	1.98721	1.49875	1.52967	1.72161	1.67076	2.20171	4.0037	3.66733	0.833553	6.84559	5.39151	1.71623	5.19472	5.43204	6.0935	4.59211	6.80395	4.62011	3.59908	1.50287	1.92511	1.61986	1.12993	3.27782	1.79707	1.43403	2.78358	2.59216	2.91854	2.82475	2.02885	4.56295	3.82201	4.79467	18.9421	9.42017	1.10645	0.637489	1.67457	4.79467	3.18687
TCONS_00000611	AAEL014107-RA	XLOC_000366	AAEL014107	TSS474	supercont1.1008:84314-94712	1332	3.33012	3.47803	9.58489	6.31596	8.68555	5.91166	5.35557	7.34461	9.6695	0.539392	10.8413	4.87478	12.2701	10.6488	9.16324	8.17552	10.0124	10.6046	7.92748	7.50892	6.66797	3.57909	2.739	7.11165	8.83337	7.80516	4.26857	7.3805	6.34538	7.34239	9.56259	13.8078	7.6143	16.7472	20.518	44.0672	75.7699	17.8505	9.41353	4.28934	20.518	5.22252
TCONS_00000614	AAEL014109-RA	XLOC_000367	AAEL014109	TSS476	supercont1.1008:135583-176518	1669	4.99661e-05	2.73349	1.04972	1.34057	2.35549	3.66048	3.34696	3.98769	2.38305	0.606141	4.41593e-06	2.83268e-10	2.23779e-07	0.174794	2.47694e-06	1.3121e-13	1.03312e-10	4.86801e-08	4.60372e-07	0.144047	0.0364194	0.0302171	0.161085	0.30433	0.0723373	1.10409e-08	0.746737	0.000621338	0.313787	0.577052	0.323145	1.78441	2.49169	1.80177	3.15775	2.25474	10.0633	2.61452	0.700231	1.18277	3.15775	1.20178
TCONS_00000615	AAEL014109-RA	XLOC_000367	AAEL014109	TSS476	supercont1.1008:135583-176540	2067	0.120124	0.000472476	0.563221	0.000198342	0.000504848	0.000317781	0.000188123	0.000220751	0.000410537	0.337933	0.636726	0.422253	0.208882	0.390823	0.374816	0.280916	0.407	0.318758	0.293181	2.14265e-07	0.286079	0.192482	0.160836	0.57512	1.02428	2.32704	1.04952	1.25332	1.04075	1.54581	1.39866	4.83354	6.96659	7.63527	8.93396	0.410985	1.35692	0.412788	0.217941	0.000219247	8.93396	0.000441265
TCONS_00000616	AAEL014109-RA	XLOC_000367	AAEL014109	TSS477	supercont1.1008:135583-185755	3026	9.06117e-07	3.09755e-11	2.73965e-23	2.41821e-08	9.08442e-44	3.35891e-34	1.70632e-45	3.00449e-44	1.17281e-20	1.8783e-11	0.0254799	2.5686e-21	5.06982e-19	1.63495e-20	1.34465e-33	0.000101831	0.0238886	1.04383e-15	2.89862e-21	0.0935149	0.0102147	0.00018987	3.70816e-189	0.0234704	3.0754e-12	8.18474e-12	1.11333e-81	2.28284e-50	1.24134e-51	2.25e-39	4.9181e-81	1.17883e-16	1.26751e-143	1.20177e-129	4.38581e-40	7.56088e-275	1.22965e-153	5.77486e-21	7.86653e-49	1.1075e-57	4.38581e-40	2.27438e-39
TCONS_00000617	AAEL014109-RA	XLOC_000367	AAEL014109	TSS478	supercont1.1008:135583-229353	4231	6.89021e-20	0.907234	0.0390548	0.63247	0.832238	1.19777	1.80543	1.30474	0.498967	1.46245e-13	5.54989e-10	0.0326963	4.16475e-15	5.87552e-25	9.1847e-40	8.44552e-30	5.71537e-07	3.02795e-10	1.96142e-20	2.16679e-10	1.24096e-21	0.0364714	0.0666018	0.0232761	0.271014	0.365961	0.584707	0.720946	0.755474	0.527201	1.45962	0.61632	2.88952	5.87765	1.56229	1.00216	0.421767	0.307916	0.12931	0.55288	1.56229	0.334419
TCONS_00000618	AAEL014109-RA	XLOC_000367	AAEL014109	TSS478	supercont1.1008:135583-229353	3855	2.0491e-24	1.79942	0.000635382	0.554672	0.216625	0.487743	0.466995	1.81402	0.842719	1.38507e-15	4.7823e-14	2.33652e-06	1.33653e-23	7.29517e-30	4.0101e-54	2.40834e-40	1.59964e-12	1.00725e-18	3.63903e-31	5.20785e-08	3.54339e-25	0.000295404	0.00162452	0.000324756	0.00032167	1.81458e-05	0.000518439	0.000195135	0.000602703	0.000371884	0.000432937	0.000345548	0.00442971	0.0292442	0.000572312	0.00668931	0.132038	0.000566157	0.000506281	0.00249652	0.000572312	0.766871
TCONS_00000619	AAEL014106-RA	XLOC_000368	AAEL014106	TSS479	supercont1.1008:149626-151866	2179	5.46744	8.43483	16.5196	3.40557	5.3368	7.0659	8.57358	9.02945	12.3212	1.99999	38.9249	31.4969	26.6616	35.8584	36.9992	41.1048	42.9987	53.457	43.1583	34.9523	23.8861	19.0631	18.7877	14.5932	10.5342	10.3136	14.7474	15.472	14.0485	7.87078	6.6437	8.04199	12.3797	10.9909	16.1791	62.0271	39.4675	9.65019	7.01968	6.95885	16.1791	4.12382
TCONS_00000620	AAEL014109-RA	XLOC_000367	AAEL014109	TSS477	supercont1.1008:165541-185755	1956	0.0873061	2.51055	0.476211	0.513078	2.14499	2.45767	1.70008	1.23777	2.27991	2.47536e-46	4.65912e-11	2.64471e-50	0	6.28919e-59	0	0.0504183	0.0024451	0	0	1.15117e-07	0.101949	0.0310308	0.0127351	1.3081e-28	0.378421	0.516492	0.381345	0.912017	0.507345	0.59171	0.3877	1.1319	2.22623	4.5168	1.63177	0.439611	1.66511	1.25181	0.429895	0.707568	1.63177	6.74541e-74
TCONS_00000622	AAEL014113-RA	XLOC_000370	AAEL014113	TSS481	supercont1.1008:264365-265106	612	0	0	0.929262	0.108135	0.466202	0	0.282722	0.27341	0.538976	0	0.169403	0	0.11643	0	0	0	0	0	0	0.14443	0	0.207222	0.095752	0	0.10224	0.344018	0	0	0	0.105755	0	0.395054	7.60235	17.6419	12.9972	0	0.48802	53.6432	21.73	7.46359	12.9972	5.62146
TCONS_00000623	AAEL014108-RA	XLOC_000371	AAEL014108	TSS482	supercont1.1008:271597-285340	786	1.26627	17.3829	11.2173	2.96022	5.72574	12.4636	11.2445	17.2718	11.8524	0.0720599	0	0	0	0.0420713	0	0.11622	0	0	0.185047	0.304088	0.45381	0.656709	0.340199	0.219081	0.505371	0.56339	0.921115	1.34196	2.30998	1.55988	2.69168	5.89183	9.75397	13.161	13.7919	5.18973	6.25133	8.01066	12.0368	3.21424	13.7919	22.1784
TCONS_00000624	-	XLOC_000372	-	TSS483	supercont1.1008:13473-14659	1186	0.661277	2.07959	1.0834	0.225128	0.582355	0.537332	1.41285	1.25263	0.675598	0.85506	4.30272	3.80359	2.90939	3.74506	3.44677	7.37814	7.08977	5.66988	5.5443	3.12748	2.24187	2.58869	1.59478	1.49747	2.59792	1.43263	3.44726	2.09543	1.96439	2.46697	2.2623	1.97414	1.08814	1.10895	0.866461	3.47955	0.307389	0.285182	0.268374	1.13125	0.866461	0.8224
TCONS_00000625	-	XLOC_000373	-	TSS484	supercont1.1009:165275-165837	483	1.99197	1.121	1.35659	1.42569	0.510442	3.19379	3.30151	1.33017	1.32777	0.674524	0.989218	0.484199	2.04329	0.349865	0.177705	0.543945	0	0	0.192462	1.69431	3.23652	3.63182	2.79753	10.6441	9.84767	17.0739	6.04383	2.93838	4.16599	12.1926	9.01793	6.77728	2.4311	4.69685	7.89324	0.0539653	0.556532	0.833008	1.08841	1.73342	7.89324	3.99237
TCONS_00000626	AAEL014115-RA	XLOC_000374	AAEL014115	TSS485	supercont1.1009:215639-217829	2001	0	0	0	0	0	0	0	0	0	0	0.0385728	0	0.013258	0	0	0.0188535	0	0.0326376	31.6398	27.2959	1.15385	0.920246	0.872244	0.272977	0	0	0.29933	0.116009	0.225619	0	0	0.0674649	0.217347	0.0252691	0.0118378	0	0	0.0129966	0	0	0.0118378	0.138378
TCONS_00000627	AAEL014114-RA	XLOC_000375	AAEL014114	TSS486	supercont1.1009:259043-271155	3238	0.281078	0.585048	0.44321	0.882758	0.554666	1.15624	1.4718	1.32511	0.510869	0.44154	1.89292	1.37489	0.832796	0.90361	1.21364	1.14883	1.04413	0.989776	0.681039	2.0847	0.953116	1.86108	2.03837	1.1075	2.13108	1.1961	0.815376	1.42925	1.23873	1.7957	1.3971	0.915497	2.03437	2.76557	2.61285	3.8001	3.18166	0.431394	0.660202	2.34668	2.61285	0.952119
TCONS_00000628	AAEL014114-RA	XLOC_000375	AAEL014114	TSS486	supercont1.1009:260264-271155	2017	0.908892	1.9685	0.141609	0.451549	1.67685	0.47648	2.09047	0.252647	2.91728	4.73115	23.4052	23.9769	25.0468	35.1117	27.0084	49.5802	36.0037	17.0101	15.8801	8.18217	3.80231	3.06007	2.7058	2.56673	3.70774	2.47761	0.596152	2.67417	2.03832	2.58446	3.98623	0.65341	0.618235	6.81978	0.322439	7.89693	2.77455	1.26251	0.699281	3.38679	0.322439	0.979027
TCONS_00000629	-	XLOC_000376	-	TSS487	supercont1.1009:43355-44428	1073	0	0	0	0	0.0548291	0.203482	0.078826	0.0964901	0	0.0966053	0.0796926	0	0	0	0	0	0	0	0.168831	0	0.299021	0.146226	0	0.10574	0	0	0.351815	0.663724	0.554527	0.44948	0.35078	2.24567	1.21105	0.0522035	0.473444	0	0.114805	0.107399	0	0.039899	0.473444	0.0714734
TCONS_00000630	-	XLOC_000377	-	TSS488	supercont1.1009:45112-45595	483	0	0.0560498	0.135659	0.157862	0	0.0939349	0.275126	0.543152	0	0	0	0	0	0	0	0	0	0	0	0.105424	0.11559	0	0.190262	0.145802	0	0	0.746151	0.599919	0.961012	1.76	0.519672	3.07906	1.45753	0.161961	0.539709	0	0	0.166602	0	0	0.539709	0.221798
TCONS_00000631	-	XLOC_000378	-	TSS489	supercont1.1009:45650-45896	246	0	0	0	1.54598	1.66629	0.459964	0.336376	0	0	0	0	0	0	0	0	0	0	0	0	0	0	0	0	0	0	0	0	0	2.45089	3.01186	0.760327	11.5325	2.5474	0	0.743273	0	0	0	0	0	0.743273	0
TCONS_00000632	-	XLOC_000379	-	TSS490	supercont1.1009:245782-247073	1291	0.933356	3.03459	2.37784	1.42418	1.00901	2.51785	3.33328	3.70421	1.35181	0.928852	0.512135	0.440574	0.964336	1.44373	0.992488	0.124604	0	0	0.0495989	4.07529	3.5153	4.24885	4.9353	3.64579	2.9631	2.80465	4.86183	3.18042	4.49926	4.61735	2.48474	3.64134	5.54161	2.46341	7.3348	2.30931	2.80055	1.37427	1.08257	2.7445	7.3348	5.25865
TCONS_00000633	AAEL016314-RA	XLOC_000380	AAEL016314	TSS491	supercont1.101:101999-102071	72	0	0	0	0	0	0	0	0	0	0	0	0	0	0	0	0	0	0	0	0	0	0	0	0	0	0	0	0	0	0	0	0	0	0	0	0	0	0	0	0	0	0
TCONS_00000634	AAEL017170-RA	XLOC_000381	AAEL017170	TSS492	supercont1.101:127326-128139	813	0	0.042931	0	0	0	0	0	0	0	0	0	0	0	0	0	0	0	0	0	0.0322933	0	0	0	0	0	0	0	0	0	0.0650415	0	0	0	0	0	0	0	0	0	0	0	0
TCONS_00000635	AAEL003937-RA	XLOC_000382	AAEL003937	TSS493	supercont1.101:151491-175424	4008	1.0492	3.31712	0.900114	2.60662	1.16282	2.63131	3.32626	4.03764	2.23316	0.518475	3.90112	2.75866	1.94375	1.89514	2.08167	2.13094	1.34295	2.42227	2.6128	22.1668	11.2337	12.6871	15.0953	11.8951	14.0942	11.8001	16.7749	17.7693	20.52	16.8931	16.761	9.9586	13.486	5.84459	4.35264	1.84263	2.09091	3.43867	3.82312	4.95571	4.35264	12.0824
TCONS_00000636	AAEL003937-RA	XLOC_000382	AAEL003937	TSS493	supercont1.101:151493-173269	1887	0.591589	0.629668	4.69879e-09	4.45081e-07	1.05658	9.05802e-06	0.872797	0.0994221	2.03091	0.72718	13.6731	8.92792	11.3496	17.645	16.9889	18.4959	16.4458	22.6489	17.4622	0.975947	3.14902	1.61526	0.000369498	0.136238	9.34574	5.1297	5.90425e-08	1.7678	4.08099e-06	3.46164	12.6371	5.70843e-07	2.26523e-07	6.03296	5.2268e-07	0.889558	0.705801	1.33471	0.273421	2.57801	5.2268e-07	8.36692e-08
TCONS_00000637	-	XLOC_000383	-	TSS494	supercont1.101:218721-219302	442	0.867622	19.6934	0.635523	4.25233	1.99272	9.24119	13.8551	11.9946	6.45444	0	0	0	0	0	0	0	0	0	0	0	0	0	0	0	0	0	0	0.516203	0	0.564758	0.546214	0.52769	3.4558	4.1728	1.07555	1.6458	0.851628	1.56783	0.728363	11.3127	1.07555	2.86391
TCONS_00000638	AAEL003941-RA	XLOC_000384	AAEL003941	TSS495	supercont1.101:265772-301833	3829	2.6587e-15	2.11107e-11	0.0496834	2.92562e-15	0.190163	0.294234	0.412081	0.225253	0.170346	1.85721e-67	1.64765	0.294206	2.21002e-13	0.320042	0.431518	1.81107	0.00236575	0.3298	0.54577	0.277403	2.51038e-10	6.19888e-12	1.44108e-06	1.33434e-06	9.428e-07	1.057e-06	1.02358e-06	7.32114e-94	8.14871e-32	4.14e-07	1.74808e-05	0.0157914	0.133225	0.753842	9.73652e-08	0.393843	8.53754e-12	0.0217343	1.84052e-24	1.9014	9.73652e-08	0.35512
TCONS_00000639	AAEL003941-RA	XLOC_000384	AAEL003941	TSS495	supercont1.101:265772-301833	3526	1.3824e-09	4.68448	0.500432	0.546575	3.5943	1.80814	3.80583	2.44896	2.54524	0.334138	0.351339	0.493165	1.29636	0.798648	0.363039	1.33331	0.258698	0.0991572	0.119624	1.6839e-22	0.117032	9.51317e-07	0.131092	0.0553949	0.0126044	0.0141312	0.101594	3.71783e-71	4.60409e-26	1.51e-08	1.27548e-05	0.248285	0.477263	1.0949	0.106738	0.307766	0.341688	1.4791	1.83124e-25	2.41174	0.106738	0.797519
TCONS_00000640	AAEL003941-RA	XLOC_000384	AAEL003941	TSS495	supercont1.101:265772-311305	3855	0.560108	26.5849	6.22244	9.09517	10.5598	25.043	22.1068	26.7142	14.9739	0.117745	0.041757	2.5518e-08	3.60604e-29	6.2917e-56	4.89369e-05	5.51904e-72	8.98805e-06	0.0242816	1.78437e-28	4.17584e-119	4.27774e-05	0.0555573	3.39926e-13	5.5862e-07	4.33076e-07	4.85534e-07	3.99005e-07	0.0893839	0.26638	0.101917	1.30194	4.11132	5.2724	7.84922	8.37349	0.751465	3.42933	5.85827	3.07997	13.7088	8.37349	5.91459
TCONS_00000641	AAEL003941-RA	XLOC_000384	AAEL003941	TSS495	supercont1.101:265772-311305	4257	8.07322e-08	8.03828	2.63896e-05	1.04584	0.799455	2.13402	7.47129	6.80098	0.33184	0.00455785	2.1458e-05	0.28773	0.422489	0.00251423	0.411031	1.12121	0.575447	8.35145e-06	6.13693e-28	0.00337183	1.80357e-15	3.44983e-08	3.94708e-19	1.65868e-12	4.99101e-12	5.59553e-12	4.17412e-13	0.00222107	3.46865e-08	4.43e-06	2.12422e-06	0.180222	0.988848	1.19768	1.36284	0.888411	0.375492	0.474041	1.02792	2.26634	1.36284	0.000113922
TCONS_00000642	AAEL003941-RA	XLOC_000384	AAEL003941	TSS495	supercont1.101:265772-311305	4248	7.58846e-11	0.00139332	2.5223e-06	0.000438732	0.000830647	0.000481783	0.000645101	0.00101953	1.93264	0.223454	2.51629e-06	6.52302e-06	0.000526912	0.33921	8.40587e-05	0.00557773	2.28636e-11	1.91176e-05	1.04099e-27	0.0717234	2.99882e-15	4.67631e-08	5.27953e-19	2.17472e-12	6.35762e-12	7.12766e-12	8.53514e-22	0.22174	4.86077e-08	1.28e-05	2.13946e-08	0.182451	0.000188636	0.0451367	0.000346367	0.00012251	3.35091e-05	0.000879046	0.298223	0.000789095	0.000346367	3.56427
TCONS_00000643	AAEL003941-RA	XLOC_000384	AAEL003941	TSS495	supercont1.101:265772-311305	4158	3.36329e-06	9.69841e-10	0.709845	7.55208e-13	0.702063	4.24268	2.58317	2.72533	1.16637	2.86197e-62	0.215079	5.71492e-08	3.36607e-39	5.47532e-52	0.000114485	3.04614e-66	2.55589e-07	0.0837087	2.19219e-25	1.41475e-88	5.15845e-13	1.01705e-06	1.00337e-17	3.37606e-11	7.36869e-11	8.26121e-11	1.08762e-11	2.7231e-26	1.48024e-06	0.579895	0.727953	0.309704	1.46336	4.97672	1.78481e-05	0.800147	6.46077e-10	0.124488	0.332855	9.79396	1.78481e-05	2.47507
TCONS_00000644	AAEL003931-RA	XLOC_000384	AAEL003931	TSS496	supercont1.101:309213-311033	405	1.77432	59.2869	28.6654	19.6788	48.0727	52.1485	37.4961	44.4849	41.7715	2.4248	1.92051	9.57103e-15	1.34749	0.0550466	0	0.824282	0	0.286889	0	1.17856	0.960361	0.115345	0	0	0	0	0	1.06266	0.972998	2.45538	4.95448	24.2214	19.0154	32.7347	41.3272	7.02584	19.7705	44.2366	19.554	43.0452	41.3272	20.3918
TCONS_00000645	AAEL003928-RA	XLOC_000385	AAEL003928	TSS497	supercont1.101:490548-522532	4252	8.94887e-08	4.20868e-05	1.31885e-08	0.0664563	3.05036e-12	9.10253e-23	0.502229	4.6336e-08	6.60932e-12	6.69752e-20	0.000790331	0.00699662	0.210986	0.00292456	0.17701	1.48984e-08	0.00015275	5.05309e-19	1.20289e-13	0.0711324	0.0682909	0.160634	0.581451	0.549799	1.24842e-09	0.989804	1.65616e-05	2.99734	0.6046	0.287315	0.624404	0.329433	0.526798	0.301038	1.8924e-18	1.20284	3.19985e-10	8.59955e-38	7.89857e-13	6.91229e-12	1.8924e-18	0.256966
TCONS_00000646	AAEL003928-RA	XLOC_000385	AAEL003928	TSS498	supercont1.101:490740-522532	4117	3.59945	7.98127	0.827613	2.26283	6.08329	5.24619	10.0518	8.09917	7.53832	0.148142	2.13127	2.18989	0.145213	0.264039	0.716123	0.688959	0.516572	0.307011	8.89434e-11	0.751646	4.26016	4.19995	2.01082	1.31166	7.46866	5.49376	4.01616	2.7453	4.89265	3.66331	5.33304	1.71178	4.00828	5.43942	1.87007	1.73306	2.37981	3.14696	5.42293	10.7323	1.87007	2.39407
TCONS_00000647	AAEL003928-RA	XLOC_000385	AAEL003928	TSS499	supercont1.101:491134-522532	4230	0.632799	2.71411	0.195895	2.40833	1.08184	2.44035	2.21946	1.00441	1.0213	5.93433e-17	0.558716	0.140407	3.29888e-10	0.167282	0.197563	0.323344	9.74546e-23	0.194789	3.47673e-13	1.50493e-35	1.55644	1.62339	0.84326	0.376159	0.810388	0.515742	0.503077	1.10889	0.434217	0.533421	1.40813	1.86323e-17	0.196972	0.75711	2.50867e-44	0.134641	0.165971	0.169347	2.2519e-68	0.247144	2.50867e-44	1.30692
TCONS_00000648	AAEL003928-RA	XLOC_000385	AAEL003928	TSS500	supercont1.101:495027-522532	3912	3.72822	3.86827e-05	5.25541e-05	0.72134	6.57411e-05	0.0102775	0.021104	0.813156	0.000737547	1.32573e-57	1.55419e-16	9.96663e-10	0.296627	0.580323	0.272413	0.247364	5.38272e-07	4.73215e-05	3.16471e-06	1.15652e-08	2.21826	0.413803	4.13996	1.96801	1.53825	0.748179	0.00148275	1.8584	0.000108276	6.34e-05	2.75689	0.00014519	0.0260739	0.489819	0.000432846	5.98695e-05	4.85599e-05	0.0636099	0.00109808	1.14384	0.000432846	0.717465
TCONS_00000649	AAEL003928-RA	XLOC_000385	AAEL003928	TSS501	supercont1.101:504682-522532	4131	4.11173e-35	0.823209	3.75838e-17	1.25013	0.681492	1.79865	1.50581	1.15633	1.55346	0.00173428	0.253069	1.41779e-45	3.21845e-05	2.93202e-44	0.321988	6.97632e-08	4.10308e-15	8.7675e-13	4.43652e-11	6.36833e-25	3.14312e-14	0.768739	0.217413	9.88493e-06	6.76685e-17	2.92872e-33	0.559493	1.9604e-06	5.81032e-23	0.597823	0.774355	6.3035e-07	1.88845e-48	1.47959e-28	3.10832e-30	0.479797	5.79589e-15	1.40678e-43	3.73974e-47	2.64149e-25	3.10832e-30	0.440757
TCONS_00000650	AAEL003928-RA	XLOC_000385	AAEL003928	TSS502	supercont1.101:505719-522498	3639	0.00319095	6.7187	8.01891	10.1613	12.1071	8.2051	9.85294	10.0188	9.09972	0.9066	3.91509	4.91624	5.02527	0.746206	1.2159	1.54964	0.438447	0.857609	1.09996	7.64859	8.22855	4.23203	2.87759	7.17477	7.27925	12.1444	9.28153	9.69161	10.1107	9.47659	6.63184	9.44296	8.8233	6.64703	7.65805	3.80761	6.73615	8.58233	8.81608	10.3658	7.65805	7.90222
TCONS_00000651	AAEL003935-RA	XLOC_000386	AAEL003935	TSS503	supercont1.101:615016-617104	1703	6.77083	2.98723	6.036	8.38144	5.21665	5.76001	7.6145	8.11142	7.10967	1.96158	45.5398	34.3256	29.9065	28.509	38.3378	37.4671	38.1055	24.3714	20.7607	15.9642	27.8329	30.4548	28.981	26.5566	22.3064	22.8817	13.6117	10.2449	10.4203	8.05686	6.83223	6.71165	8.88285	8.2381	8.51326	4.844	4.8623	16.076	11.1363	9.58295	8.51326	6.17828
TCONS_00000653	AAEL003944-RA	XLOC_000388	AAEL003944	TSS505	supercont1.101:937103-939077	792	10.9671	12.9379	29.6943	42.3665	8.17734	4.55924	11.261	44.2599	30.8263	77.0326	142.038	71.4829	113.807	84.2028	108.49	125.966	128.161	125.46	83.3396	103.542	75.5741	50.8864	35.5194	46.9093	37.4373	49.8704	47.2702	44.1136	37.7267	37.3282	33.815	48.9173	50.5831	54.3432	113.834	181.226	271.823	86.2691	25.6785	11.6656	113.834	5.48817
TCONS_00000654	AAEL003929-RA	XLOC_000389	AAEL003929	TSS506	supercont1.101:964167-965271	873	19.2844	13.2515	18.9561	18.4922	29.3275	17.3701	16.9235	18.0378	18.873	5.26765	36.0051	25.5557	35.6294	23.4336	28.5485	25.5885	26.1817	25.3875	23.1089	23.9051	22.9219	20.756	24.094	35.0203	22.1736	28.3674	27.1928	18.9928	17.0872	13.0508	11.7101	14.1752	12.9863	14.3677	15.1776	2.3485	5.73817	20.2172	25.8952	23.3099	15.1776	11.8774
TCONS_00000656	AAEL003927-RA	XLOC_000390	AAEL003927	TSS508	supercont1.101:979755-980361	606	0	4.88253e-42	0	7.56323	1.08967	0	5.58831e-09	0	2.12846e-99	7.3164e-27	3.50002	5.56916	6.07032	7.28363	4.04562	6.65638e-09	0	0	0	4.20865e-12	1.59602e-20	8.2012e-21	1.35816e-36	0.439268	0.388853	4.24101e-08	0.504238	1.15014e-29	7.49285e-15	2.92e-07	1.10999e-76	3.99159e-111	5.81159e-10	0.426697	9.55645e-15	0	0	1.46235e-26	1.50369e-21	0.0867838	9.55645e-15	0.501724
TCONS_00000657	AAEL003932-RA	XLOC_000391	AAEL003932	TSS509	supercont1.101:1451121-1542370	9415	0.881888	4.4362e-13	0.118387	1.09284	2.12211e-20	0.828986	0.0510102	1.64794	3.55472e-07	0.00107995	1.38265e-15	6.66681e-14	5.5156e-16	2.79371e-16	2.00141e-20	2.9809e-16	9.37783e-19	8.79596e-28	3.1839e-14	6.81321	6.93215e-07	4.01298e-10	0.0187527	3.31104	2.67357e-05	0.0011413	9.85685	2.10436e-07	3.93301	1.5354	1.20403e-10	1.2546	2.19172	1.73093e-22	0.888716	1.71148e-11	1.01296e-07	2.91562e-07	2.80098e-05	0.57474	0.888716	4.65121
TCONS_00000658	AAEL003932-RA	XLOC_000391	AAEL003932	TSS509	supercont1.101:1451121-1542370	9808	2.03364	4.85323	0.258813	0.297241	0.94057	0.411136	2.69988	1.21231	1.36661	0.680028	5.24575	6.15568	4.08779	3.05731	2.48361	5.47387	5.89544	1.19996	1.18665	2.90433	1.90784	1.72875	5.41771	5.64903	34.789	23.4161	8.99276	10.8954	7.91351	8.11913	8.03319	0.820585	1.76718	2.64941	0.813677	3.50966	3.64003	1.82389	0.84032	3.14166	0.813677	0.952182
TCONS_00000659	AAEL003932-RA	XLOC_000391	AAEL003932	TSS509	supercont1.101:1451121-1542370	9625	0.000161435	5.65951e-05	0.124342	0.343928	5.53868e-05	0.601223	0.575047	0.053337	7.99201e-06	1.47265e-17	3.27434e-06	2.32617e-06	1.10128e-06	3.61756e-07	1.17594e-06	8.15593e-07	2.31302e-06	7.08446e-06	1.1419e-06	2.74963	0.00122551	6.27701e-09	2.23652e-11	7.26662e-05	8.55577e-05	7.60426e-05	9.76309e-05	0.000171352	0.000107842	0.000162103	0.000146974	0.347114	0.000232125	0.108181	0.000146053	2.83141e-05	1.63597e-05	2.95197e-05	0.239761	0.000615058	0.000146053	2.72482e-05
TCONS_00000660	AAEL003947-RA	XLOC_000391	AAEL003947	TSS509	supercont1.101:1451121-1570386	5814	2.07764e-136	2.09369e-106	0.168495	2.06881e-76	8.47041e-58	3.82443e-27	3.03044e-141	7.58343e-237	1.2364e-24	0.336583	1.37036	1.01293	1.08696	2.84929	2.05551	4.5767	2.69469	1.51405	0.718621	7.09456e-93	8.59955e-27	0.0580276	3.64525e-81	5.29955	29.5864	13.2897	6.4727e-20	1.03136e-19	1.24319e-41	1.78e-36	0.776274	3.07745e-45	2.3247e-160	1.74392e-58	2.87645e-44	3.05839e-255	2.35327e-297	3.45785e-39	0.168726	0.827458	2.87645e-44	2.1107e-69
TCONS_00000662	AAEL003947-RA	XLOC_000391	AAEL003947	TSS510	supercont1.101:1471333-1570386	5184	0.227622	0.288241	5.8888e-79	0.18687	0.120288	0.171004	0.0788116	2.17055e-189	0.285121	2.92958e-120	0.0971395	0.0759532	0.0467188	0.110585	7.42354e-12	0.0756483	0.0780061	4.10821e-35	5.22629e-18	1.04876e-78	7.0247e-21	0.000983541	0.475929	0.655664	3.01556	6.74852e-59	0.455843	3.87344	1.18808	1.07448	1.9599	0.062456	0.189607	0.686453	0.12479	0.424596	0.396825	0.296066	0.985862	0.916695	0.12479	1.03497e-56
TCONS_00000663	AAEL003932-RA	XLOC_000391	AAEL003932	TSS511	supercont1.101:1524676-1536158	1335	1.61089	1.92744	2.39239e-12	2.35205e-57	0.98489	7.82324e-49	0.0924205	0	1.82961	1.87929	17.9406	11.6566	17.8454	20.2879	10.5378	26.3614	23.3035	6.72368	4.11779	0	1.2539e-08	0.0839332	3.63097e-07	2.18871e-215	5.62373	5.24325e-158	0	1.19505	3.11078e-189	3.06e-05	2.94368	8.10058e-29	0	3.19864	0	2.87424	2.75798	0.458687	0.349182	3.98022e-11	0	0
TCONS_00000664	AAEL003947-RA	XLOC_000391	AAEL003947	TSS512	supercont1.101:1553626-1570386	3776	1.49335e-142	5.5231e-106	4.19013e-69	8.60938e-62	3.39511e-84	0.0350315	0.130597	0.211458	2.05177e-72	5.6023e-299	0.127992	0.025723	5.81625e-92	5.02401e-75	0.0209639	0.0536265	0.0332818	0.0984411	0.0226512	1.47046	0.510199	0.264933	2.5964	5.91368	5.40216e-54	7.65044	18.0437	3.80215	6.94142	4.30415	1.0366e-74	1.00795	1.5518	1.46731e-242	0.419294	0	0	0.28638	2.15101e-11	0.690735	0.419294	1.23442
TCONS_00000665	AAEL003947-RA	XLOC_000391	AAEL003947	TSS513	supercont1.101:1566650-1567932	1219	0.046002	0.325211	0.0987471	2.33661e-97	0.225171	0.214232	0.405632	0.215428	0.371245	1.1145	10.4687	7.83409	12.6247	10.1264	13.9346	11.5005	13.4342	5.84372	2.56697	1.41202	0.774297	0.959197	2.44537	4.7539	30.7845	16.9087	4.99824e-109	5.1463	1.36857	2.90022	3.66881	3.23598e-246	0.647901	1.07385	0.329475	0.017691	0.0643089	0.584818	1.32669	2.47155	0.329475	0.127459
TCONS_00000666	-	XLOC_000392	-	TSS514	supercont1.101:1597292-1598448	831	0	0	0	0	0	0	0	0	0	0	0.110377	0	0	0	0	0	0	6.16394	229.265	286.175	38.383	34.3621	16.0962	7.28977	0.199898	0.0747228	1.71033	0.459009	1.00081	0.137847	0	0.643506	1.39315	0	0.0677481	0	0.0795007	0	0	0	0.0677481	0.593957
TCONS_00000668	AAEL003946-RA	XLOC_000393	AAEL003946	TSS516	supercont1.101:1644460-1644796	336	23.2349	38.4753	102.792	103.231	48.5634	49.9271	68.6529	88.5205	66.1866	76.9941	115.361	63.7965	78.9071	42.9679	68.8803	69.9602	48.0187	75.4192	81.3787	109.948	124.731	70.6061	69.5779	110.476	82.9428	93.7314	109.872	76.2762	79.6567	91.1101	68.4732	146.862	87.7252	94.696	152.715	8.75884	40.5254	224.511	100.626	52.6346	152.715	78.1948
TCONS_00000669	AAEL003924-RA	XLOC_000394	AAEL003924	TSS517	supercont1.101:1691615-1735769	4161	2.1392e-73	1.21373	0.451774	1.53062	0.38007	0.753971	1.38226	1.33193	1.17041	9.473	0.791861	0.588133	1.59057	0.906597	1.86797	1.57391	2.31705	1.87019	1.65644	1.37252	1.3843	1.69131	1.76136	1.28855	0.769961	1.78975	1.42849	1.01025	0.736836	0.594696	0.358778	0.515256	0.794157	1.09234	0.531851	2.87931	0.993179	0.558655	0.118838	0.5669	0.531851	0.424051
TCONS_00000670	AAEL003938-RA	XLOC_000394	AAEL003938	TSS517	supercont1.101:1691713-1693226	1445	12.3623	24.2311	19.0398	14.7697	9.65939	10.5914	12.8337	15.4267	20.5114	434.035	61.1089	34.5809	49.2278	47.1448	49.1208	62.4528	72.368	69.0442	59.6853	54.3192	66.8143	55.5535	57.4754	90.1964	60.3019	68.7205	50.2023	43.3498	34.6214	29.5509	26.7232	33.1386	27.389	24.5346	28.1875	49.7479	63.6217	30.4231	19.0634	16.7875	28.1875	10.9215
TCONS_00000671	AAEL003924-RA	XLOC_000394	AAEL003924	TSS518	supercont1.101:1705974-1735769	2985	0.33309	9.61086e-05	4.69236e-60	4.22468e-45	1.11194	2.36997e-12	9.38983e-06	3.62875e-25	2.74164	1.40638e-07	1.35221e-05	2.00742e-09	8.57747e-07	3.3098	4.02107e-05	7.50192	0.000113511	0.000126205	4.44088e-24	1.77282e-10	6.4222e-18	0.837002	0.381424	1.71476e-07	4.74872	0.60493	2.02126e-15	9.4797e-07	7.17481e-11	2.03e-14	0.000107107	1.72811e-12	6.64641e-62	0.217284	9.84144e-10	4.71259e-05	1.34825e-06	4.14215e-05	3.11405e-05	6.1441e-05	9.84144e-10	4.13047e-12
TCONS_00000672	AAEL003924-RA	XLOC_000394	AAEL003924	TSS519	supercont1.101:1706077-1735769	2885	21.1395	13.3206	4.9249	27.3687	20.0716	21.6145	29.985	27.0314	20.7333	3.41828	149.673	113.491	73.918	88.1365	92.8429	104.286	108.708	164.21	220.564	205.472	274.288	319	305.492	249.769	345.49	249.477	116.513	109.16	105.643	77.7771	80.7968	34.1599	47.6095	40.0812	21.8123	23.5998	29.008	76.6058	49.2821	35.8484	21.8123	17.3388
TCONS_00000673	AAEL003924-RA	XLOC_000394	AAEL003924	TSS520	supercont1.101:1726180-1735752	1725	6.30814e-31	1.03476e-09	9.87837	0.577459	6.72702e-21	2.30213	8.56897	3.53025	1.00613e-16	0.565927	5.6921e-05	0.000126772	8.05291e-05	1.68293e-27	1.71001e-07	4.25897e-11	5.57207e-12	4.27598e-17	0.00102466	101.224	25.061	0.122954	41.3018	93.9179	5.84828e-05	0.00010897	45.3355	6.57088e-05	0.000168459	8.66859	5.2222e-18	9.93944	0.0279636	1.17296e-18	6.87078	2.84766e-13	8.27893e-05	3.39617e-08	8.76989e-07	7.15851e-08	6.87078	31.964
TCONS_00000674	AAEL003924-RB	XLOC_000394	AAEL003924	TSS520	supercont1.101:1726180-1735752	1722	1.3185	3.55335	0.0247033	11.8912	1.07224	5.92956	5.04041	17.6502	0.000368463	7.61137e-05	29.0295	29.5153	13.9522	7.60382	15.5256	1.73669e-06	11.896	12.0949	73.8314	158.993	121.003	101.52	123.547	68.4625	24.6907	27.0955	78.7606	14.105	32.8921	23.4168	5.97846	20.5597	33.1515	5.17082e-05	12.8039	1.90064	3.69343	9.67385	5.00629	6.0839	12.8039	4.7582
TCONS_00000675	AAEL003936-RA	XLOC_000395	AAEL003936	TSS521	supercont1.101:1837602-1839474	1770	0	0	1.75828e-08	0	0	1.21749e-08	0	8.62518e-09	0	0	7.5912e-09	2.11034e-08	1.04443e-08	9.17314e-09	5.12265e-08	3.28712e-11	2.18376e-08	5.56731e-09	6.14822e-09	3.12174e-10	0	8.06436e-09	6.05332e-09	8.77926e-09	0.181994	0.675518	0.130176	9.65552e-09	5.20726e-09	0.0467198	1.4744	11.4106	5.5084	7.2631	2.24318	1.04012e-08	5.37796e-09	16.2966	2.49641	1.92911	2.24318	0.260891
TCONS_00000676	AAEL003936-RA	XLOC_000395	AAEL003936	TSS521	supercont1.101:1837614-1846152	246	0	0	0	0	0	0	0	0	0	0	3.63287	2.26778	3.04757	6.25862	1.1602	1.18377	0	5.12313	7.82927	1.03244	0	0	0.880035	4.406	17.5664	54.6382	59.3088	30.5113	19.9511	7.62515	89.8143	1067.93	1302.65	509.383	251.777	0	3.35939	996.966	174.487	142.302	251.777	42.4083
TCONS_00000677	AAEL003936-RA	XLOC_000395	AAEL003936	TSS522	supercont1.101:1837831-1838634	701	0	0	0.152673	0	0	0.105715	0	0.0748725	0	0	0.834959	0.523367	0.935227	0.601827	0.933291	0	0.740501	0.392491	5.17338	0	0	0.0851134	0.80905	5.32389	13.5304	54.1408	43.4496	13.6912	8.34553	10.1843	79.7887	1092.93	828.689	472.194	241.612	0.273342	0.773188	612.451	140.085	85.2942	241.612	53.3412
TCONS_00000678	AAEL003940-RA	XLOC_000396	AAEL003940	TSS523	supercont1.101:1847472-1851309	904	0	0.0934072	0	0	0.0680377	0.0881669	0.174356	0.0946003	0	0.0998984	0.0494455	0.253155	0.51618	0.235262	0.320879	0.296055	0.263111	0.261483	0.173161	1.32508	0.570173	0.191673	0.338173	2.16793	3.19469	4.32944	0.678108	0.208886	0.331001	1.95698	3.26523	2.05652	0.278336	5.61461	3.66259	0	0.0712291	0.25196	0.207511	0.222799	3.66259	0.277162
TCONS_00000679	AAEL017464-RA	XLOC_000397	AAEL017464	TSS524	supercont1.101:1873308-1877154	1361	0.398619	1.15391	0.394177	0.152897	0.205995	0.864314	1.16613	0.805639	0.889095	0.36295	1.01799	0.901138	0.576281	1.56848	0.817548	1.46343	2.1951	1.36802	1.49127	0.408433	0.279886	0.293	0.135388	1.73037	7.15914	9.40564	5.56734	106.652	214.275	800.216	2550.2	3116.13	637.903	188.369	83.1759	0.182987	0.172536	401.94	215.75	2217.23	83.1759	1571.59
TCONS_00000680	AAEL017850-RA	XLOC_000398	AAEL017850	TSS525	supercont1.101:1913419-1913630	211	19.0888	20.2342	39.1925	20.9635	4.32058	1.35487	4.19735	5.52094	20.2691	2501.19	12.8768	24.9949	14.9834	7.05981	5.27391	6.96111	67.3962	25.0999	37.7361	51.081	8.365	18.8326	14.711	20.8441	19.3729	35.1801	21.3164	17.843	22.119	16.4359	17.613	18.3061	19.4194	20.6991	9.10014	8.01011	19.1358	5.0988	2.55442	8.49292	9.10014	9.79727
TCONS_00000681	AAEL003934-RA	XLOC_000399	AAEL003934	TSS526	supercont1.101:328147-337265	1040	14.7775	359.596	108.96	94.2225	101.897	117.859	179.691	209.631	222.781	2.10865	0.165665	0.0519333	0.227751	0.351799	0.357124	0.809733	0.0979492	0.911133	0	0.706218	71.4696	61.8588	34.6466	28.2335	2.50053	1.12156	0.0987328	0	0.0536472	0.258649	0.104171	0.531214	0.40658	2.11615	4.72829	0.506226	1.13362	0.558151	0.260456	0.0829422	4.72829	0
TCONS_00000682	AAEL003925-RA	XLOC_000400	AAEL003925	TSS527	supercont1.101:359049-359939	702	0.369801	18.8888	14.932	7.35812	7.453	21.2063	17.8481	29.8891	17.0855	0.168355	0	0	0	0	0	0	0	0	0.108083	0.473632	11.8142	2.97301	1.727	2.04731	0.670642	0.188032	0	0.165013	0	0.173424	0	0.161938	0	0.545808	0.255732	0	0.100028	0	0	0	0.255732	0
TCONS_00000683	AAEL003926-RA	XLOC_000401	AAEL003926	TSS528	supercont1.101:534285-539258	2021	4.36789	7.4379	8.11947	6.08785	4.1732	4.43399	5.00946	6.28253	8.33437	1.20236	16.8235	12.7507	17.9637	15.4759	15.4331	18.1613	19.1269	14.4608	9.441	9.79	9.20061	8.02642	8.32325	9.15666	7.99375	7.38696	6.84345	7.45624	6.72037	5.28997	6.06938	6.80574	7.81103	6.7976	6.81383	35.6565	25.7488	22.4682	8.73317	7.44882	6.81383	5.16633
TCONS_00000684	AAEL003923-RA	XLOC_000402	AAEL003923	TSS529	supercont1.101:547771-607102	7301	1.59899	1.87561	1.71293	4.76994	1.45204	2.69337	2.587	3.34957	1.23241	1.0381	0.722989	1.99407	0.000389543	1.28756e-06	6.08956e-05	5.89894e-06	0.000144655	0.432176	0.258375	1.80727	3.20815	3.39962	2.92987	0.80466	0.819643	1.72211	3.28851	2.36949	3.73796	2.04166	0.734289	6.36207e-05	2.44201	1.9784e-05	7.82764e-05	0.000214933	0.256534	1.19691	1.15466	1.85609	7.82764e-05	0.00011166
TCONS_00000685	AAEL003923-RA	XLOC_000402	AAEL003923	TSS529	supercont1.101:547771-607145	7258	3.44499	6.0698	0.207629	3.39373	0.98805	1.48746	3.29745	3.64867	1.56281	0.00097681	5.7398	6.01461	3.32008	2.39067	2.80972	3.91487	3.22528	0.297949	2.47767	3.30991	2.91338	4.25708	5.36544	4.08264	3.82228	2.22677	4.98921	3.91408	5.20777	3.50038	3.04091	3.43855	2.90718	2.15262	2.28726	3.28492	2.35892	1.84258	1.58518	3.42744	2.28726	6.46386
TCONS_00000686	AAEL003923-RA	XLOC_000402	AAEL003923	TSS530	supercont1.101:549102-562348	4947	3.99487	5.71931	0	1.56928	6.31274	1.40058	1.7372	0.022756	3.71722	0.0196321	7.63541	7.9265	9.26905	16.0578	13.2899	17.5286	14.5613	2.17505	4.16974	1.36223	4.34956	2.74267	1.64757	0.899994	4.82161	4.05134	1.76495e-17	5.99838	1.01012	0.819538	4.7382	0.0439446	1.37157e-05	5.12345	2.21748e-33	4.04504	3.54471	5.23079	3.48267	3.27209	2.21748e-33	5.99245e-124
TCONS_00000687	-	XLOC_000402	-	TSS529	supercont1.101:599098-607102	1044	2.60547	2.90546	0	1.66034	1.27538	3.27852e-05	1.70062	1.10423	1.00753	0.219531	3.46935	4.18314	4.28662	4.99582	3.87639	7.20386	4.72129	0.707005	3.00385	1.55e-28	0.0510111	0.489122	0.832392	7.68176e-117	2.56129	0.00281035	5.31616e-71	0.112353	6.29575e-29	5.9e-10	1.99366	0	2.1103e-35	1.5646	0	3.13263	9.44804e-45	0.18595	0.0578435	1.05165	0	1.16991e-210
TCONS_00000688	AAEL003933-RA	XLOC_000403	AAEL003933	TSS531	supercont1.101:650940-797926	5317	9.71855e-06	1.55886e-05	1.2611e-11	1.75831e-09	2.86453e-05	0.00423081	0.550848	0.0160121	2.54868e-08	8.74837e-06	1.70724e-06	4.95044e-05	9.26384e-07	5.48172e-10	5.12623e-09	1.23672e-06	8.27211e-06	6.09576e-10	5.48271e-06	1.51331e-06	1.10881	0.154427	0.271133	5.88145e-05	1.90915e-06	4.40645e-05	2.93613e-05	1.38049	0.00014584	4.69186	10.6926	2.84024	3.07073	0.00171872	0.897238	1.04548e-11	6.41261e-11	2.38862e-05	5.13795e-06	1.2402	0.897238	6.30477
TCONS_00000689	AAEL003933-RA	XLOC_000403	AAEL003933	TSS532	supercont1.101:650940-798190	5840	1.25668e-24	0.143985	7.946e-25	5.96763e-27	2.04978e-27	1.29769e-147	0.229596	0.309764	0.113457	1.13122e-24	1.00641e-26	1.0093e-32	8.54406e-27	1.62344e-27	1.72488e-25	1.37529e-26	2.75269e-25	2.65634e-38	3.58778e-25	1.12261e-25	0.398028	0.203661	0.0651834	4.09001e-43	4.72986e-20	2.69841e-31	0.0697554	0.749562	1.27182	3.10721	12.4084	0.730172	1.67115	1.62802	4.54536e-20	3.97651e-26	6.91065e-33	1.73006	0.715661	1.47335	4.54536e-20	2.17934
TCONS_00000690	AAEL003933-RA	XLOC_000403	AAEL003933	TSS532	supercont1.101:650940-798190	5186	0.945551	4.16483	1.57319	2.61081	1.11425	2.42125	4.42014	4.56694	3.69028	0.945286	3.5145	1.87884	2.33864	1.16867	1.32045	1.9872	1.28325	2.33174	0.710326	1.59098	17.0848	8.69783	12.7247	8.42296	6.37198	3.67979	2.7282	7.55142	9.20215	33.5688	57.0964	40.5895	28.1017	2.21602	7.02092	0.914293	2.05997	14.7312	14.236	17.8292	7.02092	18.9955
TCONS_00000691	AAEL003933-RA	XLOC_000403	AAEL003933	TSS532	supercont1.101:650940-798269	5309	1.95562e-05	0.720968	2.47034e-05	1.41033e-05	1.15527	0.891005	3.21008	3.33194	2.45349e-05	1.7604e-05	1.98461e-05	1.07972	1.38573e-05	2.09937e-05	1.58702e-05	2.23055e-05	1.70128e-05	7.33444e-08	1.11541e-05	1.69294e-05	0.103421	1.15369	5.25045	4.07282	1.9923	1.63919	0.652961	1.83115	8.98504	22.0099	53.442	3.24831	0.000989247	13.6441	1.13417	9.85709e-06	2.8949e-05	2.71555	10.8012	5.27153	1.13417	4.2499
TCONS_00000692	AAEL003933-RA	XLOC_000403	AAEL003933	TSS533	supercont1.101:651652-664062	4218	9.18103e-23	0.410301	6.81506e-45	0.211622	2.49683	1.29014	1.51127	0.491202	2.00349	1.1735e-210	0.734874	0.195718	0.197446	0.812689	9.03796e-20	1.2662	0.634364	0.000621204	0.0866649	0.146774	6.1356	1.92231	3.66513	4.36823	3.04925	1.63039	1.06754e-17	4.80504	2.72528	16.6681	80.1765	1.22583	2.88919	14.5534	0.49331	1.36944	1.18951	8.51596	15.0751	7.67264	0.49331	9.43895e-18
TCONS_00000695	AAEL003943-RA	XLOC_000404	AAEL003943	TSS535	supercont1.101:945836-946124	288	0	0	0	0	0	0	0.424907	0.410579	0.810701	37.3756	28.289	18.0036	12.5989	8.10351	21.0627	8.21991	19.6165	30.8406	18.8407	18.034	3.61757	1.87665	0.360064	3.06493	0.268473	1.61571	2.2779	0.908258	1.11394	0.476061	0	0.445666	2.14408	1.56333	0.469195	0.111126	0.275044	0	0.48027	0	0.469195	0
TCONS_00000696	AAEL003942-RA	XLOC_000405	AAEL003942	TSS536	supercont1.101:979221-988032	1751	0.441032	0.562818	1.98553	0.765771	0.00458515	1.03057e-05	0.563034	1.01153	0.586988	0.664113	2.12911	2.12032	2.80685	1.46481	1.17046	0.812029	2.02331	0.373485	0.342712	0.292358	1.29388	1.28463	0.752325	1.22725	0.526654	1.98319	8.0144e-06	0.625487	0.357692	1.01479	1.25956	1.97171	1.16139	1.30414	0.396568	0.36034	0.041112	1.02561	0.283508	4.99875e-05	0.396568	1.40414e-05
TCONS_00000697	AAEL003942-RA	XLOC_000405	AAEL003942	TSS537	supercont1.101:979221-989809	1639	3.87071e-06	1.48481e-06	4.00383e-05	1.40321e-06	0.104324	1.44273	0.44574	0.628575	1.68624e-05	2.82759e-07	2.82381e-07	2.98242e-07	2.45465e-07	1.46593e-06	8.44461e-08	3.47529e-08	3.25588e-09	1.51222e-09	1.10872e-08	5.76242	1.70693e-08	1.60623e-08	1.78304e-07	1.90442e-05	0.786039	6.59705e-06	0.601143	2.88532e-07	3.17251e-08	0.376642	5.08171e-06	0.0163016	3.35602e-06	1.14229e-06	4.14858	3.36462	19.9837	3.65066e-09	4.98019e-08	0.257856	4.14858	0.302172
TCONS_00000698	AAEL003942-RA	XLOC_000405	AAEL003942	TSS536	supercont1.101:980406-987978	512	2332.19	4044.42	11767.1	4321.8	3808.65	2412.98	2144.69	3002.22	6159.5	5811.61	2598.41	1821.35	1903.32	1034.9	1359.29	1768.92	2447.57	1309.53	1437.68	2269.49	3566.68	2934.61	2948.69	3963.62	2995.85	4182.05	4348.81	3695.21	3632.63	4138.54	3327.16	4414.22	4273.62	4061.96	5970.67	4204.75	6765.86	4187.16	3067.32	2460.69	5970.67	1839.06
TCONS_00000699	-	XLOC_000406	-	TSS538	supercont1.101:1069270-1070518	1126	0	0	0	0	0	0	0	0	0.0796667	22.8565	9.2898	11.6963	4.61309	0.744447	2.15912	1.68896	0.88828	1.08053	1.69535	1.45202	0.56177	0.551336	0.424597	0.0885974	0.18142	0.0508567	0.777245	0.357014	0.583818	0.0469141	0	0.162204	0.316045	0.049208	0.0461073	0.0655844	0	0	0.047241	0.0752184	0.0461073	0.269486
TCONS_00000700	AAEL003930-RA	XLOC_000407	AAEL003930	TSS539	supercont1.101:1325327-1363462	891	1.64586e-07	3.35989e-07	7.33426e-07	3.92246e-07	1.05087e-07	5.58789e-07	3.94299e-07	2.56736e-07	3.62623e-07	0.199488	0.238369	7.27432e-08	0.147293	0.29795	0.400454	1.66545e-07	0.492353	9.68746e-08	0.162101	0.427979	2.72415e-06	5.6278e-08	1.50196e-07	5.00621e-07	0.240509	5.32095e-08	0.193524	0.145359	0.234505	0.182652	1.5329e-07	2.5177e-08	6.57757e-07	1.0641e-07	1.98895e-07	2.00549e-07	2.28947e-07	1.21704e-07	8.86857e-07	5.54934e-07	1.98895e-07	6.92511e-08
TCONS_00000701	AAEL003930-RA	XLOC_000407	AAEL003930	TSS540	supercont1.101:1362380-1363636	868	1.66852	8.86294	1.0456	2.79507	1.22033	2.14125	5.10377	4.99219	4.09354	14.7069	6.00825	3.39848	0.865383	2.05517	4.37983	6.31824	4.30562	6.79263	5.99796	4.0916	1.66304	1.59456	1.17917	0.442578	2.01851	1.62389	1.17389	1.18279	1.78516	1.76926	1.57379	0.548856	2.26844	2.11908	1.41079	19.7938	5.33188	0.438987	0.349609	1.56753	1.41079	0.946579
TCONS_00000703	AAEL003945-RA	XLOC_000409	AAEL003945	TSS542	supercont1.101:1622801-1638501	3075	5.66401e-08	5.10201e-08	4.2124e-08	2.51476e-08	3.31898e-08	0.0476575	0.034668	0.101241	0.0661569	0.138562	0.370022	0.192005	0.128274	0.132044	0.179305	0.547814	0.146835	5.59723	73.2071	106.145	23.0824	14.6245	10.5502	1.46904	0.0749473	0.209866	4.9875	2.36082	2.21021	0.272362	0.0789293	0.216337	2.03737	0.0409146	0.076183	0.0273408	2.38016e-08	0.041457	2.37867e-08	4.25469e-08	0.076183	1.61165
TCONS_00000704	AAEL003945-RA	XLOC_000409	AAEL003945	TSS542	supercont1.101:1623825-1638435	1985	11.9177	3.00062	14.0478	12.8688	8.30083	8.67473	11.2915	13.3888	12.3999	4.82527	49.4926	49.3802	66.384	36.627	49.4345	35.1843	42.1954	51.2101	3.4222e-06	4.283e-07	32.5826	20.8983	24.1133	56.184	43.7808	48.0143	32.5537	20.5652	22.3251	25.0622	21.6793	23.0676	16.3659	14.7727	25.5809	42.8399	9.7002	23.7206	15.7631	15.1596	25.5809	12.447
TCONS_00000705	AAEL003939-RA	XLOC_000410	AAEL003939	TSS543	supercont1.101:1644294-1683536	4507	9.22584	8.0423	1.51044	11.9458	8.20898	5.18765	7.54177	5.46068	5.16995	1.05175	9.64753	10.7015	6.55145	6.83214	5.41394	9.81257	10.0533	20.2565	11.4384	6.10781	8.3071	11.9073	11.8949	5.38948	9.20446	6.10731	6.75928	10.4167	8.60625	4.87844	5.52237	3.30645	7.42712	6.93081	2.82327	25.6294	15.3614	4.86165	5.96828	8.12867	2.82327	2.90592
TCONS_00000706	AAEL003939-RA	XLOC_000410	AAEL003939	TSS544	supercont1.101:1644351-1662731	3888	8.44853	4.1568	5.87573	9.12694	5.40717	5.31348	6.0551	8.74769	6.99229	2.50466	12.6915	11.2164	9.28433	8.53144	6.96918	9.2209	11.6096	9.10016	11.7317	14.5387	13.3087	8.91919	7.29943	7.23515	5.50089	8.5279	10.2543	6.5146	7.08922	5.26141	4.66878	4.70395	8.03438	4.87718	8.36649	13.1025	7.20653	7.26293	4.54715	5.31826	8.36649	5.74917
TCONS_00000707	-	XLOC_000411	-	TSS545	supercont1.101:1759931-1760429	435	0	0	0	0	0	0	0	0.160452	0	135.989	34.3109	4.48532	5.9456	2.10998	18.0086	2.33327	1.41122	11.3601	4.64383	3.56123	0.557805	0.182481	0.33728	0	0.539907	0	0	0.354495	0.386465	0.186156	0	0.521832	0	0.19538	1.28189	0	0	0	0	0	1.28189	0
TCONS_00000708	AAEL017748-RA	XLOC_000412	AAEL017748	TSS546	supercont1.101:1912165-1912360	195	13.6559	23.3354	30.8958	14.5768	1.58493	0.392861	0.643375	3.14463	9.06805	605.27	9.75661	9.31727	9.70757	20.153	19.9476	20.723	114.108	63.8838	30.1828	52.1535	5.15438	11.0958	8.10984	9.68269	3.98026	14.5018	12.9339	15.4191	10.215	5.52379	5.63485	10.6382	24.0349	12.81	3.79296	6.54714	7.91381	1.46098	0.135122	15.4046	3.79296	5.3791
TCONS_00000709	-	XLOC_000413	-	TSS547	supercont1.101:2580469-2581315	520	0.290884	0	0.239702	0.4184	0.15032	0.165978	0.243076	0	0.926855	144.081	28.2577	24.7343	24.0748	23.5973	25.4859	33.1771	48.3132	47.7884	28.6509	20.4923	4.97381	2.27383	1.56542	0.907092	0.527346	1.3992	4.5168	2.7274	2.83795	1.36747	0.429247	2.12388	2.75994	0.835706	0.365063	0.190715	0	0	0.549495	1.09388	0.365063	0.783811
TCONS_00000710	-	XLOC_000414	-	TSS548	supercont1.101:323574-323974	400	0	0.707208	0	0	0	0.266715	0.390532	0.943928	0	0	0	0	0	0	0	0	0	0	0	0.299337	3.93842	0	0.352799	0	0	0	0.0418487	0	0	0	0.0735614	0	0	0	0	0	0	0	0	0	0	0
TCONS_00000711	-	XLOC_000415	-	TSS549	supercont1.101:433530-434368	838	5.23196	13.9812	4.31139	7.10743	7.88587	6.38532	14.3329	10.1028	8.45117	0.132328	2.83819	3.49007	2.62614	1.08165	1.41191	2.77448	0.516329	0.923643	0.424766	2.699	4.59196	6.07566	4.751	3.15415	12.5208	8.42458	6.31057	8.43055	8.05968	6.1348	8.923	3.88215	5.97047	7.22191	2.01006	4.24088	2.59463	4.48674	5.62896	11.805	2.01006	7.34269
TCONS_00000712	-	XLOC_000416	-	TSS550	supercont1.101:924053-924419	366	0	0	0	0	0	0	0	0	0	0	0	0	0	0	0	0	0	0	0	3.9687	3.56024	1.03529	0.956764	1.24713	0	0.286351	0.504403	0.754197	0	0.263896	0	0.246714	0.890197	0	0	0	0.913982	0.285007	0	0	0	0
TCONS_00000713	-	XLOC_000417	-	TSS551	supercont1.101:942227-942448	221	4.53032	0	0	0	0	1.2925	0.944719	0	0	74.2489	8.50696	0	1.16716	1.19724	1.22256	0	0	4.31879	0	2.90116	1.59046	0	0.961682	0	0	0	0	1.01076	1.10192	0	0	0	0	1.11227	0	0	0	0	1.06781	0	0	0
TCONS_00000714	-	XLOC_000418	-	TSS552	supercont1.101:973296-974082	786	0.633133	1.34751	0.260866	0.607122	0.0408981	0.361265	0.663277	1.02352	1.00869	0	0.118889	0.2329	0	0	0	0	0	0	0	1.27222	0.222274	0.581722	1.2096	0.703005	0.358843	0.770259	2.12626	1.97828	1.84882	0.705756	0.369348	0.277253	1.25049	0.175219	0.184712	0.389683	0.518065	0	0.486733	0.119046	0.184712	0.333209
TCONS_00000715	-	XLOC_000419	-	TSS553	supercont1.101:974256-975391	1135	0.891406	0.929689	0.891815	0.522368	0.204735	0.452119	0.786447	0.921234	0.496198	0.677173	0.275534	0.139933	0.0511378	0	0	0	0	0.062947	0.231585	0.994163	0.97361	0.796438	1.15728	0.25622	0.421724	0.478826	1.59646	1.48889	1.95144	0.464615	0.4477	0.477097	1.886	0.360903	0.584413	0.352384	0.804753	0.300777	0.327496	0.521447	0.584413	0.46705
TCONS_00000716	-	XLOC_000420	-	TSS554	supercont1.101:1034482-1034970	488	0.323485	0	0	0	0	0	0	0.130689	0.257683	19.7341	2.18676	0.304466	0.333955	0.859362	0.174593	0.475039	0.287315	0.616762	0.189091	0	0	0.148609	0.137337	0.14325	1.17278	1.80902	0.144807	0.144346	0.157364	0.454909	0.152748	0	0	0	0	0	0	0.163685	0	0.729885	0	0.653743
TCONS_00000717	-	XLOC_000421	-	TSS555	supercont1.101:1060396-1061262	866	0	0.118507	0	0	0.143868	0.0794268	0.0581702	0	0.110884	9.37902	1.88198	0.721008	0.6468	0.814023	0.826422	1.12428	0.989081	1.23853	1.62736	0.891415	0.195475	0.31974	0	0	0	0	0	0.124228	0.203146	0	0	0	0	0	0	0	0	0	0	0	0	0
TCONS_00000718	-	XLOC_000422	-	TSS556	supercont1.101:1068717-1069139	422	0	0	0	0	0	0	0	0	0	0.383075	4.10813	2.17725	0	0	0	0	0	0	0	0.53885	0	0	0	0	0	0	0	0.187735	0	0	0	0	0	0	0	0	0	0	0	0	0	0
TCONS_00000719	-	XLOC_000423	-	TSS557	supercont1.101:1205298-1205633	335	0	0	0	0	0	0.393756	0	0	0	116.031	5.70157	8.76135	12.4623	11.9647	22.347	25.2453	49.9561	7.46254	2.0169	1.32575	0.969059	0.31702	0	0	0	0	0	0.307927	0.671394	0	0	0.302188	0.726907	0	0.318142	0	0	0	0	0.51901	0.318142	0.464867
TCONS_00000720	-	XLOC_000424	-	TSS558	supercont1.101:1418195-1418537	342	0	0	0	0	0	0	0	0	0	20.3419	0	0.617809	1.01717	0.348756	0	0.48247	0	0	0	0	0.922738	0	0	0	0	0	0	0	0	0	0	0	0	0	0	0	0	0	0	0	0	0
TCONS_00000721	-	XLOC_000425	-	TSS559	supercont1.101:1786344-1786555	211	0	0	0	3.79487	0	0	0.733357	0.35385	0	0	0	0	0.453014	2.78665	1.42396	0	2.34331	1.67674	1.5422	4.59929	10.0856	9.89826	12.6973	2.73668	1.18842	2.3796	4.37417	2.35454	2.56688	0	0	0.385109	2.77912	0	0.405442	0.287692	1.30544	0	0	0	0.405442	0
TCONS_00000722	-	XLOC_000426	-	TSS560	supercont1.101:1987111-1987780	669	0	0	0	0	0	0	0	0.040003	0	7.21172	1.04094	0.279622	0.40883	0.841853	0.858652	1.3083	0.52753	0.283104	1.16049	0.767041	0	0.204641	0	0.175368	0	0	0	0	0	0	0	0.173393	0	0	0	0	0	0	0	0	0	0
TCONS_00000723	-	XLOC_000427	-	TSS561	supercont1.101:1989443-1991197	1754	0	0.912328	0.0490554	0.14271	0.246106	0.27174	0.895649	0.505341	0.284523	0	0	0	0	0	0	0	0	0	0	0	0	0	0	0	0	0.030273	0	0.185944	0.31855	0.502714	0.984121	0.469231	1.28549	2.63625	1.20757	0.370879	0.579758	0.542358	0.0281207	0.134318	1.20757	0.40102
TCONS_00000724	-	XLOC_000428	-	TSS562	supercont1.101:2267617-2267691	74	0	0	0	0	0	0	0	0	0	0	0	0	0	0	0	0	0	0	0	0	0	0	0	0	0	0	0	0	0	0	0	0	0	0	0	0	0	0	0	0	0	978.414
TCONS_00000725	-	XLOC_000429	-	TSS563	supercont1.101:2267992-2268332	340	0	0.566859	0	0	0	0	0	0	0	0	0	0	0	0	0	0	0	0	0	0	0	0.306058	0	0	0	0	0	0.297279	0.324089	0	0.314468	0.583478	1.05266	0	0	0.436621	0	0.336984	0.314502	0	0	9.42465
TCONS_00000726	-	XLOC_000430	-	TSS564	supercont1.101:2509652-2509906	254	0	7.45995	3.76579	7.71253	2.26711	8.34418	6.10298	5.30536	7.0476	0	0	0	0	0	0	0	0	0	0	0	0	0	0.620849	0	0	0	0	0	0	0	0	0	0	0	0	0	0	0	0	0	0	0
TCONS_00000727	-	XLOC_000431	-	TSS565	supercont1.101:2831062-2831644	582	0	0	0	0	0	0	0	0	0	0	0.182794	0	0	0.129336	0	0	0	0	0	2.80525	1.70876	0.894409	0.826568	0.107779	0	0	1.52517	0.76016	1.06549	0	0	0	0.128176	0	0	0	0	0	0	0	0	0
TCONS_00000728	AAEL017968-RA	XLOC_000432	AAEL017968	TSS566	supercont1.1010:221362-221440	78	0	0	0	0	0	0	0	0	0	0	0	0	0	0	0	0	0	0	0	0	0	0	0	0	0	0	0	0	0	0	0	0	0	0	0	0	0	0	0	0	0	0
TCONS_00000729	AAEL014125-RA	XLOC_000433	AAEL014125	TSS567	supercont1.1011:86208-176890	4210	3.12562e-07	0.916573	0.0962502	0.144691	0.144107	1.09191e-07	0.536551	0.439038	0.403988	0.309849	0.330242	0.144691	0.106106	0.0923867	0.304616	0.274182	0.145223	0.172511	0.215987	0.381703	1.46942	2.24546	2.45077	1.43792	3.07376	2.60477	2.18661	3.11261	3.47848	3.56674	2.82805	0.948897	1.50326	1.36027	0.644148	0.527541	0.420865	0.252182	0.116523	0.0781161	0.644148	1.66343e-07
TCONS_00000730	AAEL014125-RA	XLOC_000433	AAEL014125	TSS568	supercont1.1011:166214-174541	912	0.331255	0.926941	0	7.5421e-10	6.05001e-49	6.52615e-20	1.68952e-18	1.4278e-36	0.055049	0.508878	0.388082	0.130832	0.223708	0.521777	1.16186	0.940456	0.123968	0.27295	0.00293298	0.0240684	0.336968	0.697146	1.33461e-41	0.111285	1.21709	0.521899	7.93758e-07	1.64623	0.186167	0.13746	1.06319	0.509755	0.171579	1.52889	3.60041e-10	0.0943131	0.230895	0.0930237	0.0859293	0.885931	3.60041e-10	0.181088
TCONS_00000731	AAEL014125-RA	XLOC_000433	AAEL014125	TSS568	supercont1.1011:166214-176890	3261	0.0590459	0.000230006	0.0530553	0.303143	6.64424e-06	0.689693	0.193251	0.303885	0.0603219	7.15627e-07	9.99744e-09	0.0795236	2.13861e-07	9.30311e-09	3.10139e-08	1.31861e-07	1.57833e-06	3.16357e-08	1.07254e-05	0.519599	0.797696	0.557996	0.00898423	0.86908	7.32009e-07	0.632113	1.82575	8.46981e-07	0.734906	9e-06	3.37016e-07	1.09074	0.964402	1.79516e-07	0.298621	8.53102e-06	6.08829e-06	0.000280045	1.55085e-07	0.079748	0.298621	0.467447
TCONS_00000733	AAEL017715-RA	XLOC_000433	AAEL017715	TSS570	supercont1.1011:174268-174354	86	0	58.6985	0	0	0	0	0	0	0	0	0.0798566	0	42.8705	5.57284e-05	4.99588e-13	1.29673e-32	0	0	0	2.14153e-25	47.664	131.589	25.4362	192.453	41.1618	96.8813	7.10587e-59	1.21463e-51	105.923	122.094	96.1029	79.9115	76.1933	108.65	31.9088	0	0	0	0	0	31.9088	0
TCONS_00000734	-	XLOC_000434	-	TSS571	supercont1.1011:43629-43736	107	0	0	0	0	0	0	0	0	0	156.876	75.2395	250.895	151.599	130.091	351.488	105.197	91.8172	286.068	204.899	106.236	0	20.0352	0	0	0	0	2.71147	4.50474	0	13.6554	0	0	47.9244	0	0	0	0	0	0	0	0	0
TCONS_00000735	AAEL014127-RA	XLOC_000435	AAEL014127	TSS572	supercont1.1012:42255-43025	547	103.929	168.49	158.177	83.6776	86.6799	40.2313	40.9605	53.2219	150.414	32.2214	99.2728	56.2365	62.2297	44.2113	51.7522	52.2293	59.6074	76.4438	67.7506	57.5128	45.7411	34.0331	25.571	34.4701	31.8365	32.8486	33.7225	41.2313	39.4725	40.0954	45.6594	45.0023	59.9621	73.8543	131.093	188.605	417.818	161.121	144.801	52.3572	131.093	16.1937
TCONS_00000736	AAEL014128-RA	XLOC_000436	AAEL014128	TSS573	supercont1.1012:197570-198845	1015	50.7392	1.16353	3.65574	0.605571	10.3032	0.913467	45.1358	52.3678	81.7773	11.9808	47.5533	180.293	147.396	1320.5	3984.35	2687.3	0.631018	0.0722436	0.0664468	0.0363973	0.359164	0.117498	0.193041	0.0503497	0	0	0.159017	0.202893	0.221191	0	0	0	0.134708	0	0.026203	0	0	0	0.214775	0.0854941	0.026203	2.14482
TCONS_00000737	AAEL014128-RA	XLOC_000436	AAEL014128	TSS573	supercont1.1012:197570-200075	2245	0.074311	1.06632e-08	1.23508e-08	4.04357e-09	0.0378116	7.14966e-09	1.05571	0.625304	0.500175	0.133683	0.579081	1.68204	0.689764	9.70398	34.0593	17.4699	1.27454e-08	1.34377e-08	2.71588e-08	1.48767e-08	1.97782e-08	7.63896e-09	1.25503e-08	5.83722e-09	0	0	1.03383e-08	6.76588e-09	1.05727e-08	0	0	0	8.75784e-09	0	1.12712e-08	0	0	0	1.39644e-08	3.49439e-08	1.12712e-08	5.37423e-09
TCONS_00000738	AAEL014126-RA	XLOC_000437	AAEL014126	TSS574	supercont1.1012:215785-216308	464	0	0	0	0.338662	0	0	7.37841	10.5578	100.154	0.72353	0.132636	0	0.36459	4193.29	5787.08	2839.78	0.627365	0	0	0	0	0	0	0.0781956	0	0	0	0	0	0	0	0	0	0	0	0	0	0	0	0	0	0
TCONS_00000739	AAEL016903-RA	XLOC_000438	AAEL016903	TSS575	supercont1.1012:309970-310041	71	0	0	0	0	0	0	0	0	0	0	0	0	0	0	0	0	0	0	0	0	0	0	0	0	0	0	0	0	0	0	0	0	0	0	0	0	0	0	0	0	0	0
TCONS_00000740	-	XLOC_000439	-	TSS576	supercont1.1012:176145-177969	1824	0	0	0	0	0.0294352	0	0.190441	0.0690755	0	0.311178	0.0427833	0.107313	0.0588204	0.363472	13.3116	1.50563	0	0	0	0	0	0	0	0	0	0	0	0	0	0	0	0	0	0	0	0	0	0	0	0	0	0
TCONS_00000741	AAEL014129-RA	XLOC_000440	AAEL014129	TSS577	supercont1.1013:295136-303269	552	1.07903	0.506115	0	0.28507	0.426744	0.301564	0.552069	0.320317	0.420999	0.120303	0.396967	0.124382	0	0.0702138	0.285247	0	0	0	0.308934	0.846119	2.78644	2.42954	4.48829	7.60678	10.7802	8.73341	3.78629	3.8912	4.37068	4.3372	3.11967	2.66282	1.39178	1.81995	0.61675	0.438563	0.321622	1.06977	1.25147	0.397492	0.61675	0.890063
TCONS_00000742	-	XLOC_000441	-	TSS578	supercont1.1013:80605-80900	295	0	0	0	0	0	0	0	0	0	14.7708	1.4322	0	0	0	0	0	0	0	0	0	0	0	0	0	0	0	0	0	0.231894	0	0	0	0	0	0	0	0	0	0	0	0	0
TCONS_00000743	-	XLOC_000442	-	TSS579	supercont1.1013:246044-247028	984	0.949676	1.20739	0.0486938	0.16999	0.366438	0.404606	0.493884	0.812785	0.47071	0	0.199728	0.12522	0.0305085	0.141374	0.191357	0.271173	0.0524839	0.234716	0.0345413	1.36339	2.82196	4.34358	8.63002	6.1769	13.7198	8.23315	6.71877	9.65064	8.10637	4.54568	5.47025	1.03573	2.86326	1.91888	0.817274	0.620641	0.960222	0.777582	1.00482	1.77771	0.817274	1.51264
TCONS_00000744	AAEL014131-RA	XLOC_000443	AAEL014131	TSS580	supercont1.1014:50169-145490	1426	0.0377442	0.0321357	0	0.0361935	0.166382	0.229725	0.176096	0.0717609	0.0300665	0.0687335	0.55774	0.274417	0.182351	0.315151	0.70904	0.482101	0.29797	0.212652	0.266758	0.197395	4.33851e-08	0.0173396	0.0857944	0.26738	1.00069	0.607632	0.942195	0.780106	0.554671	0.369357	0.164384	0.126866	0.207726	1.46614e-08	0.017401	0.0556929	0	0.114623	0.41364	2.52382	0.017401	1.57453
TCONS_00000745	AAEL014131-RA	XLOC_000443	AAEL014131	TSS581	supercont1.1014:50474-67507	681	0	0	0	0	0.106551	7.64737e-08	0.208481	0.135064	0	0	0.328137	0.481831	0.136663	0.325601	0.0687263	0.0630674	0.152438	0.110505	0.0230931	9.52523e-07	0.135523	7.45758e-08	0.357664	0.198761	0.249315	0.610561	0.617624	0.850346	0.558507	0.420641	0.149453	0.0207503	0.104235	0.296748	0	4.32426e-08	0	0	0.402641	1.24364	0	0.13593
TCONS_00000746	AAEL014133-RA	XLOC_000444	AAEL014133	TSS582	supercont1.1014:86165-88415	2250	0.0196009	0.0230901	0	0.0530214	0.0134038	0.00367701	0.0121195	0.00260501	0	0	0.00423525	0	0	0.0189908	0	0	0	0	0.0972419	0.818008	0.728398	0.611075	0.453029	0.215167	0.0840001	0.0583127	0.307169	1.12452	0.930478	0.105735	0.0292975	0.0551848	0.880257	0.0567379	0.00505056	0	0.118461	0.0253441	0.0286498	0.114032	0.00505056	0.0113953
TCONS_00000747	AAEL014130-RA	XLOC_000445	AAEL014130	TSS583	supercont1.1014:248838-256682	2660	0.453242	1.10508	0.114461	0.382665	0.10625	0.790925	1.50396	1.13056	1.48666	1.60153	4.68035	4.86584	1.50035	2.57247	4.91214	5.63335	7.86458	7.58264	8.19376	6.68304	5.8259	6.87316	4.48132	1.76389	4.45005	2.56957	6.10716	6.32452	7.62865	3.12769	3.08175	2.02579	5.40185	2.36758	2.42384	0.723262	0.171193	0.000165165	0.210935	1.70848	2.42384	1.60429
TCONS_00000748	AAEL014130-RA	XLOC_000445	AAEL014130	TSS584	supercont1.1014:249064-255731	1551	9.89145	11.9646	7.63859	12.0969	13.3427	12.2824	14.3009	14.5998	14.5799	4.13802	46.1962	59.1026	64.2798	83.5701	80.232	78.8055	89.7037	87.5011	82.6301	59.1779	50.2472	39.4007	43.3862	51.236	48.4438	61.2908	60.2389	54.7342	51.1985	45.24	36.6025	31.5708	34.259	27.8641	26.0526	1.62978	6.89504	20.7115	17.8617	23.0367	26.0526	19.0259
TCONS_00000749	-	XLOC_000446	-	TSS585	supercont1.1014:305808-307168	1256	0.175339	1.19551	1.01141	0.966779	0.27183	0.550264	0.989589	1.52378	0.838035	6.54562	3.22664	3.75726	2.76117	3.96242	3.92734	5.2141	6.30723	5.18172	5.79088	5.05282	2.89314	4.95394	3.38705	0.776659	0.596399	0.624145	4.47401	2.46456	3.07081	0.370141	0.248446	0.115173	1.70845	0.0431365	0.161672	0.258715	0.616622	0.310608	0.37271	1.05499	0.161672	2.71668
TCONS_00000751	AAEL014132-RA	XLOC_000447	AAEL014132	TSS586	supercont1.1014:102069-110302	1086	0	0.979018	1.37831	0.952312	1.72915	3.99673	4.84929	2.0284	3.58076	0	0	0	0	0	0.0564218	0	0	0	0	0	0.0734004	0.0960494	0.044382	0	0.142223	0	0.187185	0.746355	0.966934	2.15764	11.3561	24.9947	37.7704	107.86	86.8952	79.8646	49.9407	2.85736	2.76525	4.79638	86.8952	0.565889
TCONS_00000752	AAEL014134-RA	XLOC_000448	AAEL014134	TSS587	supercont1.1014:254995-259534	2426	5.9599e-42	0.207796	0.129542	0.001759	0.493722	0.34445	0.117474	3.51025e-07	0.235373	1.87144e-07	1.67872	0.925632	1.6965	0.658039	2.38261	1.3925	0.489198	1.72682	1.604	6.31336	3.81834	2.46594	2.52834	1.21889	0.759543	0.482481	1.83525	1.76727	1.26295	0.241028	0.593609	1.66546	1.75809	0.49186	1.28942	6.24662e-07	0.62435	0.254261	0.163683	2.38062e-06	1.28942	0.651244
TCONS_00000753	AAEL014134-RA	XLOC_000448	AAEL014134	TSS588	supercont1.1014:254995-304139	2397	0.0408881	0.337887	0.0834419	3.47556e-21	0.15244	0.36777	0.390452	0.0835148	3.68488e-07	2.81798e-12	1.32708e-06	3.81354e-07	2.24374e-05	1.21626e-06	1.39394e-05	0.00014874	9.18085e-10	2.80554e-06	3.19553e-05	8.9616e-05	0.688652	0.505776	0.212543	4.25534e-15	1.23792e-06	1.52845e-13	2.14132e-06	0.687734	0.330021	0.000130027	0.956874	1.34599	1.38485	1.27796	1.03798	1.66694	0.419383	0.298367	1.36697e-11	0.0764418	1.03798	1.05538e-12
TCONS_00000754	AAEL014134-RA	XLOC_000448	AAEL014134	TSS588	supercont1.1014:254995-304150	2964	2.56047e-10	8.85292e-22	0.000265647	0.22936	0.0443751	1.66099e-05	0.000134061	0.265941	1.61662e-07	0.0706376	1.71883	1.0345	0.913731	1.01165	1.57327	1.60048	1.70965	1.33794	2.11302	1.21847	2.74362e-05	6.03053e-06	1.36213e-05	2.02162e-07	0.0783729	1.66759e-07	0.337589	2.89402e-05	0.585479	0.622421	0.222986	0.000189507	0.000175014	1.65891e-05	0.0475353	0.74375	1.37157	1.3349e-06	2.58301e-07	0.300498	0.0475353	3.38494e-07
TCONS_00000755	AAEL014134-RA	XLOC_000448	AAEL014134	TSS589	supercont1.1014:255271-259822	1710	0.0372694	0.000128021	0.344605	3.77625e-67	2.90589e-18	8.22875e-18	0.324522	0.338951	2.03456e-08	0.142832	3.31035e-12	2.20823e-09	3.5076e-48	5.3598e-21	3.09231e-24	1.24058e-31	3.70006e-26	5.77842e-18	3.03577e-14	2.15312	2.15762	2.73918	1.24414	1.11766e-21	6.74384e-07	2.38715e-07	1.14719e-08	4.33565e-15	0.193816	0.679647	0.562897	0.313783	0.695686	1.54943	0.370993	3.4986	3.96289	0.820145	0.165151	1.98727e-20	0.370993	2.58508e-08
TCONS_00000756	-	XLOC_000449	-	TSS590	supercont1.1014:327176-328246	1003	0.115377	0.196457	0	0	0	0	0.144649	0	0.36763	2.41621	5.54631	2.33631	3.63371	2.94442	5.35537	5.25238	2.45943	0.953245	0.809315	0.443316	0.405054	0.26502	0.0489837	0.0511043	0	0.0586698	0.25824	0.0514837	0.112254	0	0.0544928	0	0.121535	0	0	0	0.0624213	0	0	0	0	0.466339
TCONS_00000757	-	XLOC_000450	-	TSS591	supercont1.1014:199981-201176	1195	0	0.633827	0	0	0	0	0.00648166	0	0	0	0	0	0	0	0	0	0	0	0.0543963	0	0.0889343	0	0	0	0.141067	0.0276042	0	0.166097	0.273879	0.0776064	0.146915	0.0554659	0.196049	0.0623217	0	0.0610254	0.251737	0.0941989	0.0439571	0.0699892	0	0
TCONS_00000758	-	XLOC_000451	-	TSS592	supercont1.1015:2746-3774	947	0	0	0.204455	0	0	0	0	0.0501402	0.0988205	0.112954	0	0	0	0	0	0	0	0	0	0	0.261312	0	0.158004	0	0.056255	0	0.166599	0.110712	0.663832	1.86205	8.31992	13.4181	3.39759	2.07526	1.20104	0.0813503	0.0671158	0.753434	0.234389	0.0933027	1.20104	4.3456
TCONS_00000759	-	XLOC_000452	-	TSS593	supercont1.1015:42074-156282	4376	0.479039	0.335407	7.92831e-06	4.45e-06	0.247239	1.24367e-05	0.197666	0.192237	7.53451e-06	8.16864e-06	6.84222e-06	4.45548e-06	5.22035e-06	4.76776e-06	4.7351e-06	7.83321e-06	1.53293e-05	1.09688e-05	5.47917e-06	5.71483e-06	6.23202e-06	3.96064e-06	3.654e-06	0.138053	4.31354e-06	4.35267e-06	3.83504e-06	18.9309	29.7094	85.3169	109.734	3.08207	5.52635	0.967127	0.216675	0.76565	0.281974	3.24556	0.468688	3.62245	0.216675	30.6817
TCONS_00000760	-	XLOC_000452	-	TSS594	supercont1.1015:42195-156282	4177	0.0789471	0.0643574	0.193881	0.145852	0.269062	0.371771	0.55013	0.333794	0.22398	0.0211504	0.315268	0.132449	0.0863886	0.309501	0.476953	0.106635	0.0825443	0.0590642	0.218307	0.69976	1.37079	0.790146	0.661167	1.08363e-05	0.148452	0.957407	2.13258	28.4431	54.7412	97.213	65.4368	22.6113	20.4137	1.50019	1.26173	3.15855	1.35116	6.08438	1.97791	14.4954	1.26173	61.9125
TCONS_00000761	AAEL014135-RA	XLOC_000453	AAEL014135	TSS595	supercont1.1015:161551-170764	513	0	2.47805	1.73318	1.58456	2.60911	3.15859	2.12099	2.36317	1.2511	0.361101	0	0.186651	0	0	0	0	0	0	0.217334	0	0	0	0.126461	0.767152	2.53136	6.21837	15.4909	21.407	18.4365	29.9838	22.0154	24.0791	21.9607	21.7185	26.681	3.82576	9.08201	3.92691	2.29007	2.96344	26.681	0.931061
TCONS_00000762	AAEL014136-RA	XLOC_000454	AAEL014136	TSS596	supercont1.1015:170488-178895	813	0	0.170457	0.626922	1.39791e-11	0.0850706	0.210794	1.59851e-09	0.145849	0.702671	0.240613	7.69782e-08	1.21799e-07	0.170718	0	0.325754	0.234686	0	6.01814e-09	2.0348e-07	19.6891	30.5183	14.6348	8.15478	2.14063	0.509208	1.27002	2.65645	1.93215	2.82166	3.65628	4.17612	8.01407	10.3852	6.42603	7.18075	0.482006	0.971233	1.51637	0.265536	0.482572	7.18075	1.51234
TCONS_00000763	AAEL014136-RA	XLOC_000454	AAEL014136	TSS597	supercont1.1015:170880-214575	678	0	0	2.19639e-08	0	0	0	0	0	0	0.398486	1.47714	0.365777	0.315618	0	0.437893	0.340458	0.172515	1.12862	1.2773	48.3568	171.113	94.9789	47.0886	20.839	2.44962	1.12429	2.99412	2.08949	3.33046	7.1458	16.2185	47.135	27.9777	30.5054	19.9224	0.390029	0.498331	6.698	2.75838	0.403454	19.9224	1.39576
TCONS_00000764	AAEL014139-RA	XLOC_000455	AAEL014139	TSS598	supercont1.1016:170153-184778	1721	0.00977613	0.00487034	0.00468758	0.00274538	0.00295224	0.00324558	0.00235589	1.90431	0.00451868	0.00560699	0.00424671	0.00266311	0.00291475	0.00301379	0.00304284	0.00417852	0.00507318	0.00374902	2.60784e-09	2.43536e-08	0.00408187	0.00258774	0.00237783	4.48212	0.00254871	2.30496e-05	0.00251838	0.00252806	0.00283068	0.00269814	0.329276	0.00252895	0.00297776	1.83148	0.00258902	2.34377	0.00305373	0.00290761	0.00265504	0.00424659	0.00258902	0.00387499
TCONS_00000765	AAEL014139-RA	XLOC_000455	AAEL014139	TSS598	supercont1.1016:170153-184778	1716	0.201135	1.12158	1.6074	0.567156	0.583908	0.991862	2.44247	0.000226859	1.59493	0.520672	1.99063	1.58132	1.09595	0.688655	2.41476	1.2075	1.09385	0.357752	2.7579e-09	2.66165e-08	0.457248	1.85442	3.30405	0.0035725	3.42866	0.00437992	2.57863	0.809009	0.862224	0.52028	1.16933e-23	0.446953	2.59389	6.92445e-05	3.22484	0.000709686	2.52584	0.671982	1.93028	2.94196	3.22484	1.31139
TCONS_00000766	AAEL014139-RA	XLOC_000455	AAEL014139	TSS598	supercont1.1016:170153-184778	1742	3.31843e-08	7.07846e-13	1.2983e-13	6.27374e-13	8.0872e-13	1.45216e-13	6.50742e-16	1.51123e-05	1.10955e-13	3.57942e-11	3.1997e-14	7.49515e-15	5.50038e-14	4.52546e-13	2.55842e-15	2.36002e-13	9.70146e-13	2.13601e-11	2.06583e-09	1.68215e-08	1.19322e-11	3.3286e-15	1.94038e-16	3.10442e-13	2.38011e-16	3.15477	7.32813e-16	9.33665e-14	1.28399e-13	8.22e-13	0.000154443	1.10675e-12	1.69805e-15	9.13584e-05	3.33168e-16	1.56848e-08	2.16022e-15	4.15974e-13	3.21528e-15	6.28738e-15	3.33168e-16	1.13371e-13
TCONS_00000767	AAEL014139-RA	XLOC_000455	AAEL014139	TSS599	supercont1.1016:182552-184356	1032	0.54298	3.53934	3.48261	1.84395	2.78521	3.26773	4.24099	3.39953	4.53308	0.366889	5.64404	2.03972	4.6641	4.65863	6.22563	3.1045	3.63365	1.25383	0.292883	0.285211	1.89687	4.69392	8.81036	15.2643	11.5141	9.08493	4.26242	3.48817	1.5131	1.24083	0.871459	1.27765	7.45985	10.0146	8.79248	7.39116	14.4821	5.19344	14.145	10.7314	8.79248	0.677355
TCONS_00000768	AAEL014137-RA	XLOC_000456	AAEL014137	TSS600	supercont1.1016:202312-219815	1335	1.30486	32.704	15.3226	15.2106	21.831	24.3841	31.1858	30.9873	26.4406	0.148513	0	0.115228	0	0	0.0880334	0.119763	0.0724353	0.362815	0.0953439	0.261131	0.171787	0.412124	1.28109	1.84234	2.47814	3.06894	5.36658	2.83851	2.93581	1.53035	0.731872	0.321417	1.71814	0.441405	0.601576	1.25683	0.441241	3.1371	1.69504	2.45349	0.601576	2.25248
TCONS_00000769	AAEL014140-RB	XLOC_000457	AAEL014140	TSS601	supercont1.1016:230030-241575	1032	1.59904e-07	0.13614	0.759452	1.47654	0.801851	0.442039	0.967698	0.577967	0.692651	0.126911	1.97757e-08	1.53835e-08	3.10643e-08	1.12779e-09	0.107248	9.40635e-08	0.0894474	0.133476	0.175044	1.48784e-07	0.130357	6.44813e-08	2.13879e-07	4.60207e-07	3.39133e-06	3.8028e-06	0.0747873	1.99787e-06	0.442329	4.64e-07	0.0525748	4.33486e-07	0.363523	0.695799	2.35657	0.234098	0.870865	0.231083	0.992073	2.59025	2.35657	0.146776
TCONS_00000770	AAEL014140-RA	XLOC_000457	AAEL014140	TSS602	supercont1.1016:231073-241575	1086	2.51367	6.54852	15.138	32.0951	30.6342	27.0238	43.0846	30.2181	17.587	1.88472	1.73137	0.791202	0.706564	0.400186	0.582011	0.701782	0.411217	0.482116	0.454364	0.546717	0.477047	0.256132	0.537022	0.378149	0.341332	0.38274	0.821663	0.291543	1.39528e-05	0.220668	1.23769e-05	0.206	0.762931	0.840258	1.98097	6.2244	6.81811	4.91581	13.8332	15.0229	1.98097	5.2152
TCONS_00000771	AAEL014141-RB	XLOC_000458	AAEL014141	TSS603	supercont1.1016:274410-291444	1838	6.39588e-08	2.35541e-09	1.50745e-05	2.2366e-07	4.91272e-11	9.20675e-19	4.10826e-17	9.58169e-25	4.13713e-22	7.75853e-07	4.35882e-08	8.10964e-10	3.60093e-07	2.3323e-08	1.0409	3.67608e-28	7.04116e-08	1.66514e-18	5.49605e-06	1.66207	6.23619e-12	1.42649e-12	2.75526e-19	2.50625e-15	6.30588e-17	4.84002e-12	2.08164e-13	1.27864e-13	7.83475e-14	4.06e-17	9.1095e-108	1.48953e-07	3.28428e-13	9.12704e-78	6.70412e-16	5.53767e-06	1.7093e-07	3.48112e-08	2.06874e-07	7.42083e-13	6.70412e-16	1.74569e-07
TCONS_00000772	AAEL014141-RB	XLOC_000458	AAEL014141	TSS604	supercont1.1016:284119-291444	1917	4.22946e-07	1.37906e-07	2.55415e-11	5.91244e-07	7.77392e-05	4.36573e-05	2.45512e-05	8.00792e-05	2.77597e-10	1.80761e-07	4.09564e-08	2.07984e-08	7.19794e-09	2.17338e-06	3.82674e-08	6.34235e-05	2.6911e-08	3.0939e-05	4.1239e-05	1.34178e-09	3.11366e-05	0.69224	2.29689e-05	2.33758e-05	5.25309	23.509	2.17929e-05	1.7776	2.54597e-05	2.43889	0.000831746	1.00863e-05	3.32006e-05	0.000577106	3.07888e-05	8.53752e-05	1.46363e-07	5.91564e-07	2.04236e-08	9.3208e-06	3.07888e-05	9.93752e-10
TCONS_00000773	AAEL014141-RB	XLOC_000458	AAEL014141	TSS604	supercont1.1016:284123-291444	1828	1.94897e-06	4.29924e-06	0.802433	1.31039e-06	0.955075	13.7575	9.12809	3.72356	0.00239496	1.36293e-06	4.40534e-06	4.3424e-06	2.53122e-06	0.374219	4.16768e-06	1.23602	4.48597e-06	0.339122	0.65536	5.5491	0.736939	0.527233	1.37616	6.53752	22.5359	20.8308	10.9801	3.85151	3.69415	12.4093	5.56626	1.08812	0.74678	2.5939	3.66597	0.154879	1.39294e-06	1.6492e-06	3.7281e-07	0.868859	3.66597	2.43942e-06
TCONS_00000774	AAEL014141-RA	XLOC_000458	AAEL014141	TSS604	supercont1.1016:284131-291292	1764	4.68081	21.9045	7.8572	7.52563	48.2455	47.5739	37.1237	12.3128	14.8014	2.1959	19.2764	18.04	16.5435	17.7793	23.6505	22.1563	27.2492	28.3766	30.9705	43.6665	41.5596	28.0914	27.0951	30.293	88.4482	171.739	200.164	96.7517	80.5364	44.2992	17.1964	8.50268	25.6048	14.0754	10.5884	3.54921	3.40878	8.27716	3.99571	14.1215	10.5884	4.58254
TCONS_00000775	AAEL014141-RB	XLOC_000458	AAEL014141	TSS605	supercont1.1016:284311-291292	1834	0.445817	3.55697	0.731349	0.315824	3.19116	3.36639	1.67107	1.53889	1.40961	0.579689	16.0686	13.6907	10.1728	12.3589	15.6544	14.6168	9.21729	22.7826	19.4087	19.8924	7.98307	2.36533	2.65465	1.51201	5.73053	3.155	13.5221	8.09107	8.63496	2.09643	0.538357	4.32423e-09	3.3385	0.434111	0.985563	0.161294	0.290757	0.272987	1.96767e-06	0.350572	0.985563	5.6747e-06
TCONS_00000776	AAEL014141-RB	XLOC_000458	AAEL014141	TSS606	supercont1.1016:284599-291444	1827	7.45344e-08	1.46428	0.000144114	7.07445e-07	5.42291e-10	5.47774	2.83221	1.1645	0.975932	1.44206e-06	0.393585	1.71879e-09	1.24112	0.508238	0.54207	1.15089	1.47382e-07	0.271201	2.90724e-05	0.00013258	0.95772	0.94228	1.91941	0.950981	1.9199	0.282951	3.86781	1.0423	0.714556	0.258093	0.34659	8.40677e-07	0.394258	3.90562e-75	6.20158e-15	2.74982e-05	3.87249e-07	6.63284e-08	3.94714e-07	1.09786e-12	6.20158e-15	3.25241e-07
TCONS_00000777	-	XLOC_000459	-	TSS607	supercont1.1016:15526-28590	682	2.85885	0.906471	3.01694	3.31692	3.51956	0.0001432	2.66095e-05	7.39722e-05	5.81479	0	5.58826	1.23283	1.34177	0.907594	0.0001429	0.552087	1.66236	1.88976	1.4739	0.499003	7.53912e-06	7.46709e-06	2.11151	3.18124	0.000327153	2.59558	2.13055	1.65523	1.63069	0.825823	0.257325	3.53561	0.0014747	6.94887	1.60389	0.394677	1.80379e-06	0.842485	4.43394e-05	3.98028e-06	1.60389	0.0220591
TCONS_00000778	-	XLOC_000459	-	TSS607	supercont1.1016:15526-28592	832	12.3489	23.0424	3.50786	8.23665	9.29901	15.4042	19.8038	23.0666	13.5699	0	1.69629	2.24025	0.346078	7.42102	18.0549	13.0463	1.86717	0.616566	5.49146e-06	0.478924	1.24649	2.89992	3.00189	2.7762	13.3055	8.4679	3.50082	2.66841	1.9713	1.44e-05	0.779851	1.8694	9.96784	3.65821	3.04074	2.79906e-06	0.357184	3.22092	0.975941	3.64501	3.04074	3.93922
TCONS_00000779	AAEL014138-RA	XLOC_000460	AAEL014138	TSS608	supercont1.1016:91774-93585	1811	1.66519	19.1645	8.84829	8.39683	6.49841	7.99438	11.4948	10.2594	7.95878	0	0.215646	0.0270451	0.0592958	1.2519	1.45658	0.042161	0	0.145971	0.0335647	0.183856	5.28153	15.6954	29.0341	33.2689	14.272	21.6959	20.9744	11.4787	9.83238	7.3813	19.6088	44.2546	41.3717	35.5149	25.8104	16.776	15.5027	19.0946	17.2239	31.3099	25.8104	10.1344
TCONS_00000780	-	XLOC_000461	-	TSS609	supercont1.1016:128444-128721	277	0	3.8597	0.934945	0.543982	0.586316	0	0	0.915244	0	0	1.70439	1.06528	0	0	0.612358	0.833066	0	0	1.98963	0	0	1.04245	0	1.00402	2.56459	5.7633	15.2367	7.59409	2.20772	5.30551	13.3824	17.8861	54.9761	28.9976	12.0306	0.743231	0	5.73626	7.49497	2.55997	12.0306	0
TCONS_00000781	-	XLOC_000462	-	TSS610	supercont1.1017:5631-181283	1361	0	1.7648	0.262785	0	0.247194	0.318431	0.766315	0.128902	0.571561	0.508129	0.179645	0.15019	0.205815	0.169565	0.129087	0.292687	0.283239	0.304005	0.139806	0.0510541	0	0	0.033847	0	0	0	0.0356881	0.32017	0.387828	0.261802	0.866069	0.104734	0.251937	1.726	0.0367547	0.392116	0.301937	0.121054	0.0376592	0.299804	0.0367547	0.107411
TCONS_00000782	-	XLOC_000463	-	TSS611	supercont1.1017:222804-222910	106	0	26.3519	58.1893	7.52365	0	107.446	239.344	345.602	0	0	0	0	0	0	0	0	0	0	0	0	0	0	0	0	0	0	0	0	7.63359	14.1376	0	13.7432	0	0	0	10.1487	0	0	0	0	0	0
TCONS_00000783	AAEL014144-RA	XLOC_000464	AAEL014144	TSS612	supercont1.1018:190968-199705	7978	8.93848e-10	0.0642204	0.0256588	1.65871e-08	3.68869e-07	1.11038e-08	3.05823e-07	6.29165e-08	0.120099	0.0273398	0.628666	0.331664	0.330342	0.739564	3.93308e-05	1.05076	0.362335	0.862324	0.940003	0.39411	0.916019	3.04155	4.86547	0.259225	3.18989	1.56094	1.18695	3.56975	1.81568	1.35151	2.83562	0.0730959	0.38919	0.553829	0.0726427	0.121246	0.228963	0.41086	0.625178	1.97934	0.0726427	1.06675
TCONS_00000784	AAEL014144-RA	XLOC_000464	AAEL014144	TSS613	supercont1.1018:191274-199230	7116	1.33176e-08	1.6309e-06	1.04561e-07	0	0.0400638	9.90655e-12	0.0824963	0.029494	0.0353756	4.39125e-08	0.0278357	0.133271	3.48685e-05	0.293861	0.409486	0.413346	0.428378	0.430998	0.013512	0.316444	0.980877	1.7516	1.35461	1.19324	2.44506	0.809978	0.446425	1.06209	1.40295	1.45723	1.63991	0.23777	2.69722e-06	0.257099	1.99086e-05	0.194029	0.0182028	4.94042e-05	1.02097e-05	0.941453	1.99086e-05	0.658527
TCONS_00000785	AAEL014144-RA	XLOC_000464	AAEL014144	TSS614	supercont1.1018:194880-199705	4516	0.133826	0.177241	0.0257964	0.0410648	0.0247033	0.0274898	0.0472582	0.04416	1.14817e-06	0.148116	0.948343	1.15561	1.07033	1.89315	1.34299	2.32523	1.98867	2.77632	1.81979	2.73617	4.62466	7.72737	9.78197	7.36055	9.20577	6.64568	4.69314	8.36365	6.43286	6.46738	5.14202	1.09075	1.61034	1.28362	0.313472	0.355175	0.497137	1.05861	1.76094	3.96839	0.313472	3.19531
TCONS_00000786	AAEL014142-RA	XLOC_000465	AAEL014142	TSS615	supercont1.1018:188152-230213	2898	7.07211e-18	0.0740711	1.16338e-133	1.49783e-27	4.18733e-13	0.0246804	0.0532177	7.84438e-55	0.104079	0.511997	0.910088	0.712958	0.836139	1.88849	1.97493	2.44128	1.69669	1.01004	0.704752	0.37188	0.155991	0.233806	0.166282	0.242876	0.253654	0.155046	0.0184105	0.151574	0.122571	0.140973	0.0207589	0.036888	0.109943	0.0857742	1.41061e-22	0.101813	0.184356	0.0213678	0.0200153	0.0663702	1.41061e-22	1.95316e-76
TCONS_00000787	AAEL014142-RA	XLOC_000465	AAEL014142	TSS615	supercont1.1018:216881-230229	1122	6.79552	11.8748	7.95535	9.34837	4.35084	9.07887	13.1094	16.0083	6.82083	1.32501	3.60387	4.13523	2.35789	0.774471	1.19461	0.171033	0.29064	0.877085	3.24879	16.9326	4.83397	5.13523	3.96168	5.09904	3.88022	5.39682	13.4627	14.1807	14.5088	11.0031	6.65995	12.5566	19.2141	6.65571	10.8052	0.796982	5.10114	5.04411	6.50073	6.08237	10.8052	9.78272
TCONS_00000788	AAEL014142-RA	XLOC_000465	AAEL014142	TSS615	supercont1.1018:218024-230229	1496	13.8504	18.8291	6.87794	17.6349	12.5459	22.5288	30.6991	32.4165	18.0628	0.268618	6.37555	7.04263	4.10843	2.10472	3.36396	2.37444	1.63635	1.89683	6.86537	22.7631	8.37086	10.7842	12.6934	7.96678	14.1114	13.5608	24.1447	24.2303	22.1008	21.9968	22.4941	19.0034	31.993	26.4831	29.0597	2.63787	6.9454	13.3034	12.248	9.37904	29.0597	16.9519
TCONS_00000789	AAEL014142-RA	XLOC_000465	AAEL014142	TSS615	supercont1.1018:218684-230213	820	10.0786	5.71593	2.85124e-05	4.57352	9.36658	2.3366	2.95209	2.75543	9.57716	2.53764e-06	3.10598e-06	0.000141267	1.4559	4.24849	4.67402	4.7622	4.28095	2.38705	4.04593e-05	3.16788e-06	4.30823	2.618	3.23538	3.47885	10.1561	12.6998	0.000357562	6.48889	3.23472	8.00095	21.2173	3.95041	5.21532e-05	27.6294	12.4047	2.45577	5.29347	8.58759	4.142	5.20783	12.4047	5.2693e-06
TCONS_00000791	AAEL014143-RA	XLOC_000466	AAEL014143	TSS617	supercont1.1018:298231-299356	1125	0	0	0	0	0	0	0	0	0	0	0	0	0	0	0	0	0	0	0.0292619	0.192344	1.40687	4.23161	15.3871	6.11993	25.4717	12.5244	6.99165	4.24426	3.45817	3.52237	1.98635	0.179024	0.844578	0.344829	0.103854	0.0164139	0.169273	0.253365	0.106407	0.03765	0.103854	0
TCONS_00000792	-	XLOC_000467	-	TSS618	supercont1.1018:108462-109006	544	0	0.0767359	0	0	0.0465856	0.102876	0.0847496	0.303534	0.179525	0	0	0	0	0	0	0.0992865	0	0	0.158085	0.782051	0.412084	2.17858	1.57015	0.723805	0.0408599	0.458805	2.01855	0.844908	0.61669	0.0633968	0	0.473713	0.395662	0	0	0.241348	0.55316	0.549313	0.399133	0.0508503	0	0.506062
TCONS_00000793	-	XLOC_000468	-	TSS619	supercont1.1018:201474-201846	372	0	0	0	0	0	0.310295	0	0	0	0	0.40846	0.767216	0	0	0.293506	0	0	0	1.90727	42.8343	37.4201	57.9592	51.7929	36.8365	11.0822	11.6088	61.3451	28.391	53.4376	16.5579	7.70166	16.6704	10.8838	0.80232	0.752126	0.712888	2.35259	1.92572	5.90524	5.726	0.752126	45.4253
TCONS_00000794	-	XLOC_000469	-	TSS620	supercont1.1018:239982-240249	267	2.83743	0	0	1.20927	1.30338	0	0.526393	0.50853	1.00456	515.559	40.7359	15.3875	18.2154	5.36927	25.8642	12.0567	7.84055	7.21321	7.37159	16.1623	39.8456	30.4217	33.1968	5.89305	2.32715	3.24262	14.113	7.87812	4.2943	1.17901	1.33856	0	2.65678	0.619752	0.290696	0	1.36295	3.18756	5.3734	3.79387	0.290696	2.54857
TCONS_00000795	-	XLOC_000470	-	TSS621	supercont1.1018:255544-255930	386	0.167608	1.71164	0.736625	0.160722	0.086615	0	0	0.135377	0.267028	6.87563	0.671428	0	0.259499	0	0.0904622	0.123067	0.446602	0.319564	0	0.894451	2.06193	0.69299	1.5813	0.0742081	1.06911	0.170388	0.0750292	0.224371	0.163071	0.235569	0.0791284	0.22019	0.0882769	0	0.154543	0	0	0.254382	0.659474	0	0.154543	0.112909
TCONS_00000796	AAEL014145-RA	XLOC_000471	AAEL014145	TSS622	supercont1.1019:241574-248105	1161	0.578151	3.77377	2.06451	1.2936	2.29058	2.36422	2.89939	2.22005	3.07031	0.701889	22.0747	11.0272	15.2735	11.2202	12.0656	9.83446	13.7791	10.472	6.47747	6.47921	5.88617	5.17924	6.95459	10.7984	8.78357	9.94697	9.44647	7.65351	5.01562	6.55423	4.96073	7.17331	4.87207	6.96947	6.21933	2.30643	4.69197	1.51187	1.6841	1.52191	6.21933	2.14208
TCONS_00000797	AAEL014148-RA	XLOC_000472	AAEL014148	TSS623	supercont1.1019:249320-250913	1476	2.53836	2.22293	2.45032	2.05158	2.58603	2.89677	2.8188	2.57981	2.4842	1.91501	3.64977	3.00587	4.15652	2.77662	2.54432	2.50282	1.6748	1.56714	1.61097	2.55441	5.4487	3.23182	3.97199	2.89126	2.86169	3.17176	4.02571	3.36566	2.71661	1.90533	2.02105	1.84202	2.48285	4.10381	3.77824	0.523175	1.17718	4.88214	4.28235	2.01821	3.77824	1.07483
TCONS_00000799	AAEL014151-RA	XLOC_000474	AAEL014151	TSS625	supercont1.1019:4297-38155	516	0.920609	0.752281	0.485521	0.282492	1.06567	1.00857	1.47985	1.54732	1.40802	0	1.99838	3.18896	2.1319	0.94705	1.11963	1.08154	1.04662	0.764509	0.538137	3.21008	6.6191	4.46611	6.37864	8.87181	8.4121	9.58554	5.40685	4.47046	4.4438	3.17646	1.94755	2.71071	1.5559	1.5941	0.95637	1.35203	1.27481	1.0435	1.11797	1.3294	0.95637	0.992264
TCONS_00000800	AAEL014152-RA	XLOC_000475	AAEL014152	TSS626	supercont1.1019:98871-122381	3717	0	1.29819	0.467751	0.454991	0.408538	0.628039	1.40388	1.45171	0.721417	0.120511	0.151613	0.0918386	0.0616283	0.100628	0.134586	0.20152	0.103626	0.0749389	0.0943213	0.178101	0.0804527	0.110356	0.0803312	0.046891	0.256874	0.457686	1.30938	2.20966	2.27424	3.01628	2.53105	2.61269	4.03638	3.77419	4.03179	1.35589	3.17164	0.928095	0.21232	0.548672	4.03179	0.957244
TCONS_00000801	AAEL014152-RA	XLOC_000475	AAEL014152	TSS627	supercont1.1019:100125-121016	1098	0	0.000103295	0.123106	0.539614	0.370233	0.949574	0.00822497	1.09898	0.621434	0.113974	0.113263	0.0363245	0.193035	1.57589e-07	0.366436	0.0505566	0.0818755	0.177842	0.181038	0.362518	0.136864	0.000102564	4.22221e-06	0.0215651	0.0234651	0.408004	0.0326321	2.05143	1.46058	2.00235	5.46093	2.48289	2.35673	4.92967	3.05407	1.88244	4.57302	0.586848	0.581429	0.486518	3.05407	0.274212
TCONS_00000802	AAEL014146-RA	XLOC_000476	AAEL014146	TSS628	supercont1.1019:131369-133674	1934	6.72142	7.19112	3.87318	7.28892	4.41061	3.84505	6.28154	5.58825	5.18422	1.51437	28.565	20.1557	12.6718	20.4473	24.4893	23.6516	19.7074	35.4363	23.7011	17.6804	11.069	5.7099	5.93188	6.45852	4.51759	6.61808	4.8025	7.12873	5.50848	5.51725	5.24811	6.40626	7.33162	10.4725	8.07806	3.44925	5.01891	3.96649	6.2389	14.6032	8.07806	7.61798
TCONS_00000803	AAEL014146-RA	XLOC_000476	AAEL014146	TSS629	supercont1.1019:131369-133778	1954	1.29762e-05	0.838135	0.994831	3.2029e-05	4.28431e-06	1.58494	1.61389	1.93636	2.24344e-05	0.66465	4.3585	2.00587	4.98022	5.36014	6.07274	4.26373	7.07385	2.93909	2.83193	0.959492	2.31255	3.43979	1.21043	0.856427	3.66611	1.63659	3.41987	1.25892	2.42978	2.61107	1.71121	0.709956	2.27844	2.20802e-05	1.54412	2.98791	0.630652	1.44375	2.12741	1.89708e-05	1.54412	2.43672e-05
TCONS_00000804	-	XLOC_000477	-	TSS630	supercont1.1019:153083-154569	1429	1.28016	1.28313	0.868755	0.939091	0.933956	0.816992	1.9512	1.91767	1.2597	3.49718	9.78525	12.2713	7.69843	6.04629	12.6401	10.9479	14.3801	19.7656	16.683	18.7108	7.24371	6.71137	6.04242	3.63588	3.96184	3.82941	8.62966	5.34275	5.89785	3.21478	2.24091	2.04464	4.71972	0.963738	1.87472	0.247605	0.611868	1.75347	1.45865	1.81282	1.87472	1.42086
TCONS_00000805	-	XLOC_000478	-	TSS631	supercont1.1019:160004-161312	1252	1.00783	2.59759	0.828056	4.35498e-05	4.63158e-05	1.82449	2.90298	2.502	7.17475e-05	8.19219e-05	5.10072	7.27508	5.52349	1.55349	3.67073	7.12238	5.17198	13.4898	14.0712	12.9272	2.05348	3.99994	4.10569	5.22336	6.99751	4.4525	4.7867	2.60613	4.25524	6.23359	4.79317	3.95661	2.0481	1.44364	0.903612	2.96804e-05	4.88363e-05	4.49941e-05	4.26747e-05	6.69068e-05	0.903612	6.01181e-05
TCONS_00000806	-	XLOC_000478	-	TSS631	supercont1.1019:160004-161312	1220	1.08031	8.89597e-05	1.04222	0.944422	1.18916	1.55562e-05	0.00268125	0.000108928	2.50809	3.55431	11.3974	7.50119	7.09752	8.93538	12.9037	7.73854	12.1872	13.8728	3.79192	0.849885	4.48911	2.60225	2.71504	0.000392834	0.000404483	4.88555	5.96613	6.16894	4.61901	0.0002866	0.000757421	0.000150893	4.07066	2.35207	3.65756	1.10205	1.3755	2.634	1.91525	2.41218	3.65756	3.13889
TCONS_00000807	AAEL017447-RA	XLOC_000479	AAEL017447	TSS632	supercont1.1019:173315-210741	2369	4.92446	3.41954	0.000248977	0.000219393	3.45345	5.35547	12.4167	18.4147	0.000178708	9.52365e-05	14.4535	18.8417	12.3084	8.16484	11.6532	11.9856	16.4435	11.3538	19.5826	49.3247	32.0957	37.1334	22.0095	32.0317	42.3457	37.0613	19.2841	17.129	15.9606	25.7561	16.0303	16.3803	6.31144	15.3611	17.8389	14.9436	0.00030397	5.12594	6.53552	15.967	17.8389	0.000284832
TCONS_00000808	AAEL017447-RC	XLOC_000479	AAEL017447	TSS632	supercont1.1019:173315-210741	2364	40.2116	13.4208	48.5507	59.2914	16.716	30.072	41.4256	48.2489	36.4554	6.68622	68.7542	49.132	39.4165	23.8901	40.4941	36.532	37.1707	65.6091	68.7249	91.6953	84.729	69.1334	73.8504	89.2733	75.3498	73.9017	68.4372	51.6257	73.3412	66.202	54.3978	32.7102	50.6277	48.1267	86.6437	84.765	87.617	31.3985	23.0053	38.1478	86.6437	56.7177
TCONS_00000809	AAEL017447-RD	XLOC_000479	AAEL017447	TSS632	supercont1.1019:173315-210741	2154	1.22189	9.26247e-05	4.67293	1.3911e-09	3.39591e-10	0.000242411	0.00310572	2.83535	8.01705e-07	2.3785	5.16683e-10	7.51299e-10	2.08328e-07	7.82971e-09	4.51801e-09	3.053e-15	1.28649e-12	6.9757e-15	1.23984e-14	1.09282e-08	0.000213742	0.000301781	0.0003355	10.6697	3.92521e-06	2.12672e-06	30.0819	0.000402243	4.13927	0.000117496	3.01407e-08	27.3848	8.02726	4.545e-09	6.18309e-05	7.56071e-07	2.47779e-14	9.39731e-15	5.98504e-14	6.32755e-05	6.18309e-05	14.1633
TCONS_00000810	AAEL017447-RB	XLOC_000479	AAEL017447	TSS632	supercont1.1019:192347-210741	1006	29.0364	42.7566	30.8174	42.3768	27.7541	17.7379	21.2932	20.4435	41.2017	25.0087	142.234	118.792	132.48	156.603	155.575	174.768	185.741	235.156	170.243	111.246	82.861	73.0383	61.7359	56.0252	81.0782	68.6003	46.3483	68.5229	44.9749	39.1507	45.152	25.9793	45.3625	61.9156	44.5202	286.448	217.427	115.871	60.2548	33.9751	44.5202	12.5717
TCONS_00000811	AAEL014147-RA	XLOC_000480	AAEL014147	TSS633	supercont1.1019:199421-214035	1404	1.1838	0.317631	0.347018	1.01763	0.823009	1.84495	2.43964	3.81959	3.15805	0.169086	10.0745	5.65917	2.04788	9.34528	8.72606	16.271	24.9582	25.6905	17.1249	10.9969	2.90255	8.65769	7.37271	4.07636	4.89864	4.92584	5.88815	4.17018	4.73785	4.16864	4.47782	1.44619	4.36883	2.14381	2.18803	4.05857	3.81275	1.23718	1.38516	2.40433	2.18803	1.80989
TCONS_00000812	AAEL014147-RA	XLOC_000480	AAEL014147	TSS633	supercont1.1019:210905-214039	1688	0.000270904	2.45935	0.376911	0.621819	2.15817e-06	0.00357857	1.93875	0.0879637	0.000662399	1.91217	17.7466	16.0987	11.8795	14.8334	22.0466	17.4616	12.2048	24.246	20.5148	13.8411	9.37576	6.4149	3.55379	3.13049	6.81524	7.39374	2.70256	5.98827	6.00796	5.29804	1.80691	1.91845	4.30869	3.26292	1.73489	0.000116009	0.0811368	2.27578e-05	0.000367052	8.80949e-05	1.73489	0.000608067
TCONS_00000813	AAEL014147-RA	XLOC_000480	AAEL014147	TSS634	supercont1.1019:210914-212302	1261	2.1484	1.02176	3.24879	1.32028	1.09595	3.57703	1.91325	3.01884	5.38084	2.05332	20.4811	21.8594	31.9124	28.566	30.4551	31.408	33.6689	35.5762	27.3603	24.0821	11.0558	9.43013	9.57457	9.57041	6.60147	8.70329	15.7328	8.23807	8.81493	3.22446	5.85824	5.18092	7.0551	3.11989	7.9544	3.5757	5.23631	1.37866	2.30202	3.11157	7.9544	2.47153
TCONS_00000814	AAEL014149-RA	XLOC_000481	AAEL014149	TSS635	supercont1.1019:234109-238864	1383	4.14661	2.99755	4.31962	2.66334	3.51751	5.08924	7.16068	5.59764	5.54677	7.40866	52.0664	34.4896	47.3844	35.6109	41.3824	37.9721	35.2315	41.519	33.477	32.6168	27.6868	26.7412	28.6656	25.0214	22.9934	27.5718	26.4424	20.912	18.2688	13.7638	11.2339	9.79861	14.0516	11.0869	11.9391	6.02867	7.49243	6.9695	5.32187	6.88467	11.9391	5.32318
TCONS_00000815	AAEL017062-RA	XLOC_000482	AAEL017062	TSS636	supercont1.1019:255422-283462	1687	1.45512	1.70268	0.940176	0.257078	0.976796	1.67675	2.29413	1.41743	0.818181	0.289912	2.89153	1.47738	1.84654	0.000131046	1.86548	1.18534	3.80336	2.04205	1.12569	3.18271	5.22606	5.44891	7.32703	2.96855	3.81168	2.12538	4.09528	4.91102	4.61815	3.20917	2.88425	1.73617	2.62812	1.88761	0.839162	1.07829	0.447721	0.496487	0.408882	1.18125	0.839162	0.643267
TCONS_00000816	AAEL014150-RA	XLOC_000482	AAEL014150	TSS637	supercont1.1019:255434-256643	1209	0.775066	1.83521	1.84575	0.989746	0.734031	9.10239e-06	0.000687711	0.994003	1.43769	3.48858e-06	0.766327	0.457948	0.790066	2.1727	2.06678e-05	0.80494	0.000105091	1.00238e-05	0.650049	2.7792	1.72001	0.821026	9.91595e-05	6.39373	1.8906	6.07724	2.70749	1.16377	0.00429983	0.906313	0.63153	3.75739	0.261518	2.77253	3.05602	0.270487	1.14581	2.6834	2.55517	1.42581	3.05602	1.25619e-06
TCONS_00000817	AAEL017062-RA	XLOC_000482	AAEL017062	TSS636	supercont1.1019:272185-283462	1237	0.0725346	0.0610741	2.60408e-15	0.252939	0.0377298	3.83715e-57	0.0954031	0.0905465	0.189544	0.628615	5.48907	3.09015	2.48016	5.22938	5.3305	6.48321	5.44584	3.79458	3.06665	1.54131	0.935989	0.770571	0.397709	0.709995	1.64087	1.41244	0.511369	0.317191	0.512779	1.12822	0.825876	0.454845	0.0406273	0.677382	0.778954	0.0246099	0.0338762	0.0650498	0.0691826	0.0568721	0.778954	1.36916e-24
TCONS_00000818	AAEL017062-RA	XLOC_000482	AAEL017062	TSS638	supercont1.1019:280139-286718	516	3.06655	0.661038	3.70387	1.28142	0.902417	1.81311	1.37931	1.9551	4.73992	0.100414	2.47631	0.765759	2.03875	2.24323	1.24763	2.64642	1.18056	1.40199	0.374851	3.18883	3.98906	4.68375	4.51855	4.79069	2.40139	3.76927	6.76164	4.76233	4.66098	2.4996	2.32464	2.3412	3.8107	2.24926	2.53002	2.26244	2.47389	6.6383	3.97375	3.40318	2.53002	2.12217
TCONS_00000819	-	XLOC_000483	-	TSS639	supercont1.1019:73683-74631	948	0.387152	1.05767	0.612542	0.30071	1.34446	1.20285	2.32978	1.90311	1.57901	0.253807	2.42035	4.37547	1.53581	1.18558	1.47105	1.45545	1.10342	1.33851	0.654029	0.793368	4.69772	6.08983	7.36363	6.80438	11.1236	8.50467	7.48698	5.74945	5.54461	5.28809	3.15967	1.51955	1.95808	1.70675	0.856738	1.54386	1.07241	1.56755	1.69756	1.58402	0.856738	1.33671
TCONS_00000820	-	XLOC_000484	-	TSS640	supercont1.1019:239145-239358	213	0	0	0	0	0	10.213	7.46333	4.11579	4.07369	4.65634	44.1733	31.1033	6.58614	14.8567	30.3614	20.6521	47.6926	26.0009	32.8826	4.91236	12.5675	12.9214	22.797	9.04041	17.2798	28.5416	18.3139	11.4098	8.70714	22.6402	27.7145	10.0774	8.08034	10.0423	8.25182	2.50957	6.9015	3.87377	2.41022	1.92312	8.25182	10.335
TCONS_00000821	-	XLOC_000485	-	TSS641	supercont1.1019:240254-240308	54	1842.37	483.306	0	1472.23	4603.15	7423.12	1568.72	1617.63	0	0	0	520.514	0	522.368	994.37	0	0	0	0	393.276	2024.24	948.26	1419.52	502.89	606.442	0	1018.18	0	597.497	871.324	901.17	224.106	1954.74	1056.14	283.126	558.398	546.004	287.314	134.073	1847.54	283.126	413.701
TCONS_00000822	AAEL003978-RA	XLOC_000486	AAEL003978	TSS642	supercont1.102:179979-247336	3819	0.289818	0.708494	0.0974127	0.708293	0.246439	0.593232	0.732436	0.613074	0.274717	0.0232535	0.252625	0.112931	5.52322e-09	0.102609	1.65345e-08	0.106296	0.0494568	0.0679019	0.0527424	15.3586	7.28827	2.42996	1.61511	3.95959	14.7519	11.6831	11.1465	4.22536	5.42596	3.5182	1.75396	0.71593	1.71389	0.801811	1.08228	1.39278	1.62293	0.353322	0.318902	3.81566	1.08228	1.35455
TCONS_00000823	AAEL003978-RA	XLOC_000486	AAEL003978	TSS643	supercont1.102:242359-246155	1743	0.283183	2.42204	0.217509	0.49405	0.939785	0.694727	1.53843	0.403093	0.839447	0	0.1755	0.160665	0.139304	0.208141	0.032359	0.370436	0.216715	0.11494	0.196605	3.91273	5.70656	2.83391	1.91034	8.0244e-07	41.3771	31.6009	2.90467e-05	5.08918	4.79079	6.11498	4.91637	3.76792e-08	1.62901	3.69354	1.13594	4.7319	4.6567	1.59915	1.00743	9.80084	1.13594	0.212795
TCONS_00000824	AAEL016315-RA	XLOC_000487	AAEL016315	TSS644	supercont1.102:283573-283646	73	0	38.3886	0	0	48.2398	0	0	0	0	84.9954	0	0	0	0	0	0	0	0	0	0	0	0	0	0	0	0	0	0	0	0	0	0	0	0	0	0	0	22.8212	0	0	0	0
TCONS_00000825	AAEL016316-RA	XLOC_000488	AAEL016316	TSS645	supercont1.102:737725-737797	72	0	0	0	0	0	0	0	0	0	0	0	0	0	0	0	0	0	0	0	0	0	0	0	0	0	0	0	0	0	0	0	0	0	0	0	0	0	0	0	0	0	0
TCONS_00000827	AAEL003972-RA	XLOC_000490	AAEL003972	TSS647	supercont1.102:860053-878936	3217	2.04522	11.7173	2.25369	5.55324	6.39742	11.1709	15.6396	14.7965	9.04878	0.944145	23.4216	24.384	16.012	31.4639	36.8583	27.8566	26.932	38.3591	41.1	27.6098	18.165	23.1724	21.1427	13.5984	31.1453	26.9197	9.27237	17.774	16.8597	22.2346	25.2827	6.08544	12.6431	17.9317	7.20558	22.9994	11.2733	5.22844	5.70898	15.9189	7.20558	4.79953
TCONS_00000828	AAEL003972-RA	XLOC_000490	AAEL003972	TSS647	supercont1.102:860127-878936	2734	0.000186466	0.000141063	1.29856e-05	1.2887e-10	3.7847e-14	0.574584	1.32423	3.02695e-12	4.39859e-11	2.26841	1.03567e-05	3.3073e-09	8.32999e-21	1.54156e-33	6.25357e-72	3.57331e-13	1.0383e-07	8.457e-06	1.01853e-07	3.44328e-05	1.02428e-38	1.69077e-15	1.73112e-07	4.6434e-08	9.18833e-07	5.35825e-17	1.03512e-05	6.17751e-09	1.49933e-05	3.15e-14	8.3241e-41	1.11143e-10	4.45747e-08	0.25725	0.609969	1.00371e-07	1.80135e-124	1.75385e-49	8.04032e-18	3.21177e-18	0.609969	2.58864
TCONS_00000829	AAEL003972-RA	XLOC_000490	AAEL003972	TSS647	supercont1.102:860127-878936	3035	6.74811	1.55344	1.34966e-05	5.62549e-05	0.54225	0.000320834	5.92844e-05	0.000153935	0.75554	1.04098	15.4895	2.00902	5.2417	2.14403e-05	2.69149e-05	1.02349	5.16475	9.16101	6.48369	6.72525	0.666612	2.19887	5.04798	2.79794	3.35737	2.40828e-05	6.57361	3.32253	4.23743	7.48e-05	0.000201428	2.08154	2.81573	2.03228	2.30227	3.10928	0.0209108	0.000216057	1.40942e-05	0.00462515	2.30227	2.89366
TCONS_00000830	AAEL003972-RA	XLOC_000490	AAEL003972	TSS648	supercont1.102:875689-878869	2205	0.843895	0.467148	2.11867	5.04133	0.447477	4.669	2.96484	6.56998	0.483847	1.37887	1.55302	2.72974	0.727872	6.6182e-16	0.00258387	8.59231e-21	7.45705e-11	2.57351e-06	8.30581e-05	15.5882	8.46866	6.58795	6.10912	10.8155	1.17875e-07	0.0780814	17.0664	6.51596	9.10266	3.64216	1.18565e-31	9.56678	9.2691	0.195671	6.53804	6.10449e-10	4.96099	1.79416	1.95139	1.29473e-11	6.53804	11.0738
TCONS_00000831	AAEL003973-RA	XLOC_000491	AAEL003973	TSS649	supercont1.102:884993-920265	2207	2.19806	0.000161009	0.00238942	0.25577	1.48126	0.0341465	0.000491088	0.000214221	0.000807205	0.000233772	4.13682	1.1968	3.9241	1.94949	3.41955	0.000947155	4.74954	2.21888	3.12545	4.70322	0.702619	7.74888e-05	1.58717	2.65156	0.00216901	2.15983	4.05615	1.82007	0.000114288	0.000207456	3.84852	2.30263	0.000391166	3.24607e-05	1.97818	8.89568e-05	4.58557	0.000146122	3.36162	2.02651	1.97818	0.000160253
TCONS_00000832	AAEL003973-RB	XLOC_000491	AAEL003973	TSS649	supercont1.102:884993-920265	2225	5.08278	8.12638	5.90602	14.3725	4.7386	10.7279	13.9893	16.4112	9.42107	3.82561	42.5834	27.9167	22.8735	33.9851	37.0819	38.6601	31.6756	36.3433	37.8245	30.7243	23.4481	24.4826	19.2108	14.2024	17.3765	13.7211	13.9694	18.1864	19.7492	20.4398	13.9163	9.11656	17.4133	15.1002	11.8295	15.3038	12.5288	10.91	4.82271	10.5966	11.8295	12.3667
TCONS_00000833	AAEL003948-RA	XLOC_000492	AAEL003948	TSS650	supercont1.102:1345410-1345903	411	0.147622	0	1.31745	0.169869	0.826189	1.97683	0.931226	0.734975	1.11796	0.10081	1.6152	3.28163	4.1412	2.50346	0.858924	1.40476	1.56034	1.28095	1.06369	1.80002	1.59005	1.34533	1.43138	1.48601	0.743047	1.0273	1.59923	0.79707	0.838318	0.350708	0.104547	0.407504	0.265389	0.0435645	0.0408347	0.514864	0.570879	0.797006	2.79572	1.54748	0.0408347	0.268503
TCONS_00000834	AAEL003974-RA	XLOC_000493	AAEL003974	TSS651	supercont1.102:1394601-1412991	3774	0.432513	0.586057	0.47931	0.249403	1.01019	0.888866	1.09748	0.888077	0.881552	0.226141	0.846844	1.07548	0.614005	1.2029	2.70921	2.30551	1.62284	1.73666	0.676837	0.71445	0.952908	1.41378	1.1939	0.419314	0.585848	0.167807	1.10538	0.51498	0.699395	0.103265	0.0485948	0.222998	1.1268	0.42021	0.901314	0.565575	0.217827	0.132411	0.225002	0.673407	0.901314	0.545068
TCONS_00000835	AAEL003962-RA	XLOC_000493	AAEL003962	TSS652	supercont1.102:1394838-1408721	723	7.90414e-08	1.30822	0.741114	0.258229	1.295	0.917828	1.07982	0.757709	0.337554	1.10716e-14	0.450496	0.526998	1.32435	0.915053	3.36659	2.02068	2.257	2.40107	8.00535	4.48804	1.46285	1.20846	1.13561	0.0866407	0.262669	0.12427	0.640112	0.401454	0.405211	0.0849862	0.156931	0.161621	0.644053	0.388778	0.178	1.06403e-08	0.097541	0.0937046	0.265484	0.28011	0.178	0.277175
TCONS_00000836	AAEL003974-RA	XLOC_000493	AAEL003974	TSS653	supercont1.102:1408953-1410462	936	1.31392	2.34335	0.900085	1.65397	6.9499	4.50787	5.30901	2.28111	3.43151	6.21212e-05	2.68926	3.65572	3.23064	8.48969	10.4814	9.30838	8.54453	9.80142	5.98988	3.51914	5.58684	6.78915	5.48368	1.1886	1.62329	1.6355	2.00866	3.13145	2.00849	1.03142	0.70889	0.598024	4.77968	3.16792	2.06195	3.39962	0.98516	0.598614	1.12032	3.27513	2.06195	1.61335
TCONS_00000837	AAEL003951-RA	XLOC_000493	AAEL003951	TSS654	supercont1.102:1410462-1411341	879	1.63209	3.59285	4.36271	2.38693	5.32551	4.36059	7.01914	3.89971	3.00468	0.187279	2.52242	5.1918	4.71566	10.3809	16.0281	13.4729	13.1727	8.98671	6.19912	5.48451	4.3722	7.26395	7.16585	3.20608	1.50887	2.24595	4.32997	2.35006	3.71579	1.41044	1.18345	1.28314	6.85429	3.05096	4.57653	4.51945	2.43526	0.310316	2.16899	2.43752	4.57653	2.79801
TCONS_00000838	-	XLOC_000494	-	TSS655	supercont1.102:1980308-1986870	1881	0.385179	0.327951	0.136031	0.42212	0.711188	0.408167	1.0004	0.667301	0.197931	0.802464	8.46589	7.01071	5.54499	0.980297	15.1414	6.10763	14.2465	6.32979	8.03597	4.86287	0.663262	1.20533	1.13726	2.74632	3.23205	1.77693	0.862121	0.76526	0.477636	1.69988	1.81506	1.06023	1.04332	1.13734	1.58575	0.397163	0.357263	0.529176	0.389898	0.373759	1.58575	0.278339
TCONS_00000839	AAEL003970-RA	XLOC_000495	AAEL003970	TSS656	supercont1.102:1994594-2073190	1975	1.94235e-06	4.4945e-07	2.00799e-14	0.365266	9.66421e-07	1.51101e-06	0.634638	0.185272	0.634261	8.45759e-06	1.24759e-07	0.503214	2.43231e-06	2.83672e-06	4.89871e-06	1.15856e-05	4.21111e-06	0.363599	1.7129e-06	4.85227e-05	2.35312e-05	0.0233939	0.3163	2.16599e-06	2.19843e-06	2.44435e-06	3.25952e-10	7.58131e-07	5.76765e-06	5.24e-09	0.429195	1.66756e-10	1.26548e-06	4.99002e-07	0.849301	6.8345e-07	1.08445e-06	9.9512e-07	0.227085	1.38315e-06	0.849301	1.14409e-06
TCONS_00000840	AAEL003970-RA	XLOC_000495	AAEL003970	TSS657	supercont1.102:2039552-2073190	2029	0.438385	4.21894	31.3783	18.3983	14.6135	48.5482	27.0667	52.7003	55.2286	1.23279	11.7281	43.3749	7.20186	0.836482	1.34858	2.52904	0.413301	2.56471e-07	3.3636e-07	0.292696	2.23228	0.337246	2.32664e-08	5.77627e-08	6.04108e-08	7.16507e-08	1.40234e-06	0.109879	0.151646	2.20424	5.08147	12.1337	47.6975	120.124	129.01	402.986	291.848	62.75	28.2742	20.5968	129.01	6.91579
TCONS_00000841	AAEL003970-RA	XLOC_000495	AAEL003970	TSS658	supercont1.102:2051461-2073190	1811	1.63605e-09	3.44669e-06	0.000130111	1.06181e-07	2.57527e-08	4.30793e-08	2.07527	8.71238e-07	1.1904e-06	0.435557	6.99211e-06	3.83452e-06	3.30291e-06	21.1232	1.62902	1.27356e-15	0.388757	0.00991682	0.727465	0.466898	5.81847e-09	1.60345e-12	4.92275e-06	0.267405	0.238184	0.222034	0.186195	5.74012e-07	9.74177e-23	9.46e-06	5.29609e-07	2.47271e-05	1.02867e-06	1.09159e-09	3.57824e-06	1.07829e-09	1.21182e-07	1.06423e-09	6.06401e-07	3.86804e-07	3.57824e-06	2.351e-06
TCONS_00000842	AAEL003970-RA	XLOC_000495	AAEL003970	TSS659	supercont1.102:2053504-2072852	1307	0.0395874	4.41517	24.8739	12.2093	18.183	39.2888	21.4446	41.5772	67.7861	0.0775587	8.80696	25.1015	11.9668	26.9937	5.41717	2.44946	0.621314	1.10446	1.48335	0.450692	2.88499	0.486801	0.0276561	0.575169	1.01955	0.784037	0.0710839	0.23289	0.16109	1.3768	5.52205	15.3812	34.1362	114.432	153.58	423.957	349.269	83.6881	37.0952	18.1402	153.58	2.87188
TCONS_00000843	AAEL003950-RA	XLOC_000496	AAEL003950	TSS660	supercont1.102:2143849-2172591	2314	0.612384	1.71319	0.180227	0	1.10762	0.274548	1.79156	0.424379	5.08723	6.7707	122.582	107.014	92.9623	146.314	153.266	153.04	144.681	176.472	142.522	81.9621	52.4575	59.0589	43.4369	26.1966	18.5509	13.0799	13.2954	11.4379	11.7246	3.32466	3.57434	4.19489	10.7588	2.88415	4.77936	2.59613	3.97606	5.82289	2.64488	1.11855	4.77936	2.79932
TCONS_00000844	AAEL003955-RA	XLOC_000497	AAEL003955	TSS661	supercont1.102:2213847-2246709	7414	4.98209	10.5752	1.16089	3.75661	5.95696	4.07371	7.86019	4.79317	6.64873	2.15436	21.3003	26.6151	20.703	22.2489	13.7306	41.8177	32.7763	48.4461	42.1508	16.5959	19.1471	23.4434	24.1475	16.0882	39.0292	22.194	10.8934	20.9047	17.6417	11.573	19.2665	4.99025	6.99867	11.8796	1.85396	40.9757	15.6817	7.90255	6.9749	13.2184	1.85396	4.6206
TCONS_00000845	AAEL003955-RA	XLOC_000497	AAEL003955	TSS662	supercont1.102:2223456-2246700	6766	2.95516	3.9331	3.10781	5.04157	1.94861	5.87405	6.08484	8.1253	4.22946	1.16932	23.1138	23.2314	14.9353	29.2	21.871	26.1015	30.2176	31.1239	49.2785	47.1712	22.6145	21.5568	23.9394	24.388	29.0589	29.9611	24.17	17.6454	18.082	18.1529	10.6105	6.8846	9.20122	5.15892	9.74437	21.8455	14.0106	6.31805	2.85975	4.73876	9.74437	6.9243
TCONS_00000846	AAEL003961-RA	XLOC_000498	AAEL003961	TSS663	supercont1.102:2301924-2319861	2204	1.76638e-13	1.51219e-26	0.0799196	0.126078	6.67636e-172	7.02881e-12	9.17603e-93	0.318064	1.26599e-08	2.24161	1.29417	2.73078	2.48871	0.254785	1.86809	0.55474	2.10293	2.09583	0.958493	1.15624	0.389714	0.590244	0.461116	0.368307	3.464e-57	0.0615908	0.79031	0.3134	0.507083	2.53e-12	1.59576e-182	1.25432e-06	0.623627	1.51533e-102	1.73039e-09	3.31118e-34	0.262405	0.163464	0.108663	1.26666e-16	1.73039e-09	1.10127
TCONS_00000847	AAEL003961-RA	XLOC_000498	AAEL003961	TSS664	supercont1.102:2302226-2319182	1223	0.348923	2.23216	1.23711	2.99367	1.55785	3.38338	5.31304	2.39766	5.38767	8.95654	59.4903	50.6046	54.1638	65.9257	76.7219	78.6101	92.3417	94.9056	68.0602	55.2915	17.3467	20.8167	16.0022	14.1907	3.55266	1.9183	9.00763	10.1987	10.4008	4.62313	2.18514	3.08019	6.29878	2.78499	3.22818	1.193	1.79426	7.31816	18.7479	3.34889	3.22818	5.06515
TCONS_00000848	AAEL003958-RA	XLOC_000499	AAEL003958	TSS665	supercont1.102:2496557-2625529	2551	0.0753338	0.182952	0.121472	8.67364e-09	0.0365174	0.100981	0.38602	0.175238	0.17056	0.619026	1.89592	1.30485	0.667134	1.15913	2.39818	2.35378	2.79412	1.97388	1.89983	0.829117	0.308289	0.159717	0.198948	0.0747097	0.0178385	5.82134e-09	0.0602382	0.247212	0.311616	0.0461698	0.083592	0.0756082	0.0409119	0.0193516	0.0652686	0.0257918	2.43861e-08	0.0746127	0	0	0.0652686	0
TCONS_00000849	AAEL003958-RA	XLOC_000499	AAEL003958	TSS666	supercont1.102:2581610-2625206	1299	0.287885	0.26385	0.0174754	0.408903	0.491614	3.62261e-07	0.722982	0.919457	0.446577	0.135878	1.95042	1.8474	2.87718	3.20612	1.86501	3.24669	2.47016	2.9461	2.18445	1.62336	0.702798	0.202886	0.0420356	0.038983	2.04531e-07	0.228446	0.289937	0.486848	0.0319008	0.111871	2.99865e-07	0.103638	0.361557	0	0.102914	0	0.0455725	0.0107335	0	0	0.102914	0
TCONS_00000850	AAEL003975-RA	XLOC_000500	AAEL003975	TSS667	supercont1.102:2650510-2652558	1920	1.39818	2.79297	4.96318	8.01864	2.11204	1.65697	3.48358	11.3257	8.18192	2.15442	41.3614	23.48	17.9926	24.8791	25.9477	28.9427	25.9832	35.9882	25.3362	14.1883	21.8621	13.8346	10.5022	11.5769	13.342	12.1969	9.74944	10.8942	9.18222	8.80517	10.5411	7.48854	10.1114	19.2634	11.8755	4.23202	8.55421	22.1835	6.24914	4.20632	11.8755	2.75318
TCONS_00000852	AAEL017950-RA	XLOC_000502	AAEL017950	TSS669	supercont1.102:224398-224517	119	0	0	0	0	0	0	0	0	0	0	0	0	0	0	0	0	0	0	0	0	0	0	0	0	0	0	0	0	0	0	0	0	0	0	0	0	0	0	0	0	0	0
TCONS_00000853	AAEL017661-RA	XLOC_000503	AAEL017661	TSS670	supercont1.102:224831-224950	119	0	0	0	0	0	0	0	0	0	0	0	0	0	0	0	0	0	0	0	0	0	0	0	0	0	0	0	0	0	0	0	0	0	0	0	0	0	0	0	0	0	0
TCONS_00000854	AAEL017923-RA	XLOC_000504	AAEL017923	TSS671	supercont1.102:225262-225381	119	0	0	0	0	0	0	0	0	0	0	0	0	0	0	0	0	0	0	0	0	0	0	0	0	0	0	0	0	0	0	0	0	0	0	0	0	0	0	0	0	0	0
TCONS_00000855	AAEL017847-RA	XLOC_000505	AAEL017847	TSS672	supercont1.102:225693-225812	119	0	0	0	0	0	0	0	0	0	0	0	0	0	0	0	0	0	0	0	0	0	0	0	0	0	0	0	0	0	0	0	0	0	0	0	0	0	0	0	0	0	0
TCONS_00000856	AAEL017779-RA	XLOC_000506	AAEL017779	TSS673	supercont1.102:226134-226229	95	0	0	0	0	0	0	0	0	0	0	0	0	0	0	0	0	0	0	0	0	0	0	0	0	0	0	0	0	0	0	44.3482	0	0	0	22.0397	0	25.4004	0	0	0	22.0397	0
TCONS_00000857	AAEL017781-RA	XLOC_000507	AAEL017781	TSS674	supercont1.102:247522-247641	119	0	0	0	38.9647	0	0	0	0	0	36.9981	0	0	0	0	0	0	0	0	0	0	0	0	0	0	0	0	0	0	0	0	0	0	0	0	0	0	0	0	0	0	0	0
TCONS_00000858	AAEL017787-RA	XLOC_000508	AAEL017787	TSS675	supercont1.102:249229-249348	119	0	0	0	0	0	0	0	0	0	0	0	0	0	0	0	0	0	0	0	0	0	0	0	0	0	0	0	0	0	0	0	0	0	0	0	0	0	0	0	0	0	0
TCONS_00000859	AAEL017963-RA	XLOC_000509	AAEL017963	TSS676	supercont1.102:249661-249780	119	0	0	0	0	0	0	0	0	0	0	0	0	0	0	0	0	0	0	0	0	0	0	0	0	0	0	0	0	0	0	0	0	0	0	0	0	0	0	0	0	0	0
TCONS_00000860	AAEL017632-RA	XLOC_000510	AAEL017632	TSS677	supercont1.102:250087-250206	119	0	0	0	0	0	0	0	0	0	0	0	0	0	0	0	0	0	0	0	0	0	0	0	0	0	0	0	0	0	0	0	0	0	0	0	0	0	0	0	0	0	0
TCONS_00000861	AAEL017831-RA	XLOC_000511	AAEL017831	TSS678	supercont1.102:250512-250631	119	0	0	0	0	0	0	0	0	0	0	0	0	0	0	0	0	0	0	0	0	0	0	0	0	0	0	0	0	0	0	0	0	0	0	0	0	0	0	0	0	0	0
TCONS_00000862	AAEL017594-RA	XLOC_000512	AAEL017594	TSS679	supercont1.102:250925-251044	119	0	0	0	0	0	0	0	0	0	0	0	0	0	0	0	0	0	0	0	0	0	0	0	0	0	0	0	0	0	0	0	0	0	0	0	0	0	0	0	0	0	0
TCONS_00000863	AAEL017867-RA	XLOC_000513	AAEL017867	TSS680	supercont1.102:251338-251457	119	0	0	0	0	0	0	0	0	0	0	0	0	0	0	0	0	0	0	0	0	0	0	0	0	0	0	0	0	0	0	0	0	0	0	0	0	0	0	0	0	0	0
TCONS_00000864	AAEL017892-RA	XLOC_000514	AAEL017892	TSS681	supercont1.102:251769-251888	119	0	0	0	0	0	0	0	0	0	0	0	0	0	0	0	0	0	0	0	0	0	0	0	0	0	0	0	0	0	0	0	0	0	0	0	0	0	0	0	0	0	0
TCONS_00000865	AAEL017870-RA	XLOC_000515	AAEL017870	TSS682	supercont1.102:252200-252319	119	0	0	0	0	0	0	0	0	0	0	0	0	0	0	0	0	0	0	0	0	0	0	0	0	0	0	0	0	0	0	0	0	0	0	0	0	0	0	0	0	0	0
TCONS_00000866	AAEL017650-RA	XLOC_000516	AAEL017650	TSS683	supercont1.102:252631-252750	119	0	0	0	0	0	0	0	0	0	0	0	0	0	0	0	0	0	0	0	0	0	0	0	0	0	0	0	0	0	0	0	0	0	0	0	0	0	0	0	0	0	0
TCONS_00000867	AAEL017884-RA	XLOC_000517	AAEL017884	TSS684	supercont1.102:253062-253181	119	0	0	0	0	0	0	0	0	0	0	0	0	0	0	0	0	0	0	0	0	0	0	0	0	0	0	0	0	0	0	0	0	0	0	0	0	0	0	0	0	0	0
TCONS_00000868	AAEL017731-RA	XLOC_000518	AAEL017731	TSS685	supercont1.102:253493-253612	119	0	0	0	0	0	0	0	0	0	0	0	0	0	0	0	0	0	0	0	0	0	0	0	0	0	0	0	0	0	0	0	0	0	0	0	0	0	0	0	0	0	0
TCONS_00000869	AAEL017947-RA	XLOC_000519	AAEL017947	TSS686	supercont1.102:253924-254043	119	0	0	0	0	0	0	0	0	0	0	0	0	0	0	0	0	0	0	0	0	0	0	0	0	0	0	0	0	0	0	0	0	0	0	0	0	0	0	0	0	0	0
TCONS_00000870	AAEL017917-RA	XLOC_000520	AAEL017917	TSS687	supercont1.102:254355-254474	119	0	0	0	0	0	0	0	0	0	0	0	0	0	0	0	0	0	0	0	0	0	0	0	0	0	0	0	0	0	0	0	0	0	0	0	0	0	0	0	0	0	0
TCONS_00000871	AAEL017595-RA	XLOC_000521	AAEL017595	TSS688	supercont1.102:254786-254905	119	0	0	0	0	0	0	0	0	0	0	0	0	0	0	0	0	0	0	0	0	0	0	0	0	0	0	0	0	0	0	0	0	0	0	0	0	0	0	0	0	0	0
TCONS_00000872	AAEL017701-RA	XLOC_000522	AAEL017701	TSS689	supercont1.102:255217-255336	119	0	0	0	0	0	0	0	0	0	0	0	0	0	0	0	0	0	0	0	0	0	0	0	0	0	0	0	0	0	0	0	0	0	0	0	0	0	0	0	0	0	0
TCONS_00000873	AAEL017723-RA	XLOC_000523	AAEL017723	TSS690	supercont1.102:255648-255767	119	0	0	0	0	0	0	0	0	0	0	0	0	0	0	0	0	0	0	0	0	0	0	0	0	0	0	0	0	0	0	0	0	0	0	0	0	0	0	0	0	0	0
TCONS_00000874	AAEL017746-RA	XLOC_000524	AAEL017746	TSS691	supercont1.102:256079-256198	119	0	0	0	0	0	0	0	0	0	0	0	0	0	0	0	0	0	0	0	0	0	0	0	0	0	0	0	0	0	0	0	0	0	0	0	0	0	0	0	0	0	0
TCONS_00000875	AAEL017698-RA	XLOC_000525	AAEL017698	TSS692	supercont1.102:256510-256629	119	0	0	0	0	0	0	0	0	0	0	0	0	0	0	0	0	0	0	0	0	0	0	0	0	0	0	0	0	0	0	0	0	0	0	0	0	0	0	0	0	0	0
TCONS_00000876	AAEL017753-RA	XLOC_000526	AAEL017753	TSS693	supercont1.102:256941-257060	119	0	0	0	0	0	0	0	0	0	0	0	0	0	0	0	0	0	0	0	0	0	0	0	0	0	0	0	0	0	0	0	0	0	0	0	0	0	0	0	0	0	0
TCONS_00000877	AAEL017713-RA	XLOC_000527	AAEL017713	TSS694	supercont1.102:257372-257491	119	0	0	0	0	0	0	0	0	0	0	0	0	0	0	0	0	0	0	0	0	0	0	0	0	0	0	0	0	0	0	0	0	0	0	0	0	0	0	0	0	0	0
TCONS_00000878	AAEL017946-RA	XLOC_000528	AAEL017946	TSS695	supercont1.102:257803-257922	119	0	0	0	0	0	0	0	0	0	0	0	0	0	0	0	0	0	0	0	0	0	0	0	0	0	0	0	0	0	0	0	0	0	0	0	0	0	0	0	0	0	0
TCONS_00000879	AAEL017821-RA	XLOC_000529	AAEL017821	TSS696	supercont1.102:258234-258353	119	0	0	0	0	0	0	0	0	0	0	0	0	0	0	0	0	0	0	0	0	0	0	0	0	0	0	0	0	0	0	0	0	0	0	0	0	0	0	0	0	0	0
TCONS_00000880	AAEL017662-RA	XLOC_000530	AAEL017662	TSS697	supercont1.102:258665-258784	119	0	0	0	0	0	0	0	0	0	0	0	0	0	0	0	0	0	0	0	0	0	0	0	0	0	0	0	0	0	0	0	0	0	0	0	0	0	0	0	0	0	0
TCONS_00000881	AAEL017952-RA	XLOC_000531	AAEL017952	TSS698	supercont1.102:259096-259215	119	0	0	0	0	0	0	0	0	0	0	0	0	0	0	0	0	0	0	0	0	0	0	0	0	0	0	0	0	0	0	0	0	0	0	0	0	0	0	0	0	0	0
TCONS_00000882	AAEL017770-RA	XLOC_000532	AAEL017770	TSS699	supercont1.102:259527-259646	119	0	0	0	0	0	0	0	0	0	0	0	0	0	0	0	0	0	0	0	0	0	0	0	0	0	0	0	0	0	0	0	0	0	0	0	0	0	0	0	0	0	0
TCONS_00000883	AAEL017797-RA	XLOC_000533	AAEL017797	TSS700	supercont1.102:259958-260077	119	0	0	0	0	0	0	0	0	0	0	0	0	0	0	0	0	0	0	0	0	0	0	0	0	0	0	0	0	0	0	0	0	0	0	0	0	0	0	0	0	0	0
TCONS_00000884	AAEL017869-RA	XLOC_000534	AAEL017869	TSS701	supercont1.102:260389-260508	119	0	0	0	0	0	0	0	0	0	0	0	0	0	0	0	0	0	0	0	0	0	0	0	0	0	0	0	0	0	0	0	0	0	0	0	0	0	0	0	0	0	0
TCONS_00000885	AAEL017577-RA	XLOC_000535	AAEL017577	TSS702	supercont1.102:260820-260939	119	0	0	0	0	0	0	0	0	0	0	0	0	0	0	0	0	0	0	0	0	0	0	0	0	0	0	0	0	0	0	0	0	0	0	0	0	0	0	0	0	0	0
TCONS_00000886	AAEL017709-RA	XLOC_000536	AAEL017709	TSS703	supercont1.102:261251-261370	119	0	0	0	0	0	0	0	0	0	0	0	0	0	0	0	0	0	0	0	0	0	0	0	0	0	0	0	0	0	0	0	0	0	0	0	0	0	0	0	0	0	0
TCONS_00000887	AAEL017846-RA	XLOC_000537	AAEL017846	TSS704	supercont1.102:261682-261801	119	0	0	0	0	0	0	0	0	0	0	0	0	0	0	0	0	0	0	0	0	0	0	0	0	0	0	0	0	0	0	0	0	0	0	0	0	0	0	0	0	0	0
TCONS_00000888	AAEL017697-RA	XLOC_000538	AAEL017697	TSS705	supercont1.102:262113-262232	119	0	0	0	0	0	0	0	0	0	0	0	0	0	0	0	0	0	0	0	0	0	0	0	0	0	0	0	0	0	0	0	0	0	0	0	0	0	0	0	0	0	0
TCONS_00000889	AAEL017732-RA	XLOC_000539	AAEL017732	TSS706	supercont1.102:262544-262663	119	0	0	0	0	0	0	0	0	0	0	0	0	0	0	0	0	0	0	0	0	0	0	0	0	0	0	0	0	0	0	0	0	0	0	0	0	0	0	0	0	0	0
TCONS_00000890	AAEL017970-RA	XLOC_000540	AAEL017970	TSS707	supercont1.102:262975-263094	119	0	0	0	0	0	0	0	0	0	0	0	0	0	0	0	0	0	0	0	0	0	0	0	0	0	0	0	0	0	0	0	0	0	0	0	0	0	0	0	0	0	0
TCONS_00000891	AAEL017693-RA	XLOC_000541	AAEL017693	TSS708	supercont1.102:263406-263525	119	0	0	0	0	0	0	0	0	0	0	0	0	0	0	0	0	0	0	0	0	0	0	0	0	0	0	0	0	0	0	0	0	0	0	0	0	0	0	0	0	0	0
TCONS_00000892	AAEL017911-RA	XLOC_000542	AAEL017911	TSS709	supercont1.102:263836-263952	116	0	0	0	0	11.5489	0	0	0	0	20.3485	0	0	0	0	0	0	0	0	0	0	0	0	0	0	0	0	0	0	0	10.1483	0	0	0	0	0	0	0	0	0	0	0	0
TCONS_00000893	AAEL017725-RA	XLOC_000543	AAEL017725	TSS710	supercont1.102:264264-264383	119	0	0	0	0	0	0	0	0	0	0	0	0	0	0	0	0	0	0	0	0	0	0	0	0	0	0	0	0	0	0	0	0	0	0	0	0	0	0	0	0	0	0
TCONS_00000894	AAEL017775-RA	XLOC_000544	AAEL017775	TSS711	supercont1.102:264695-264814	119	0	0	0	0	0	0	0	0	0	0	0	0	0	0	0	0	0	0	0	0	0	0	0	0	0	0	0	0	0	0	0	0	0	0	0	0	0	0	0	0	0	0
TCONS_00000895	AAEL017924-RA	XLOC_000545	AAEL017924	TSS712	supercont1.102:265126-265245	119	0	0	0	0	0	0	0	0	0	0	0	0	0	0	0	0	0	0	0	0	0	0	0	0	0	0	0	0	0	0	0	0	0	0	0	0	0	0	0	0	0	0
TCONS_00000896	AAEL017949-RA	XLOC_000546	AAEL017949	TSS713	supercont1.102:265557-265676	119	0	0	0	0	0	0	0	0	0	0	0	0	0	0	0	0	0	0	0	0	0	0	0	0	0	0	0	0	0	0	0	0	0	0	0	0	0	0	0	0	0	0
TCONS_00000897	AAEL017849-RA	XLOC_000547	AAEL017849	TSS714	supercont1.102:265988-266107	119	0	0	0	0	0	0	0	0	0	0	0	0	0	0	0	0	0	0	0	0	0	0	0	0	0	0	0	0	0	0	0	0	0	0	0	0	0	0	0	0	0	0
TCONS_00000898	AAEL017830-RA	XLOC_000548	AAEL017830	TSS715	supercont1.102:266419-266538	119	0	0	0	0	0	0	0	0	0	0	0	0	0	0	0	0	0	0	0	0	0	0	0	0	0	0	0	0	0	0	0	0	0	0	0	0	0	0	0	0	0	0
TCONS_00000899	AAEL017634-RA	XLOC_000549	AAEL017634	TSS716	supercont1.102:266850-266969	119	0	0	0	0	0	0	0	0	0	0	0	0	0	0	0	0	0	0	0	0	0	0	0	0	0	0	0	0	0	0	0	0	0	0	0	0	0	0	0	0	0	0
TCONS_00000900	AAEL017961-RA	XLOC_000550	AAEL017961	TSS717	supercont1.102:267282-267401	119	0	0	0	0	0	0	0	0	0	0	0	0	0	0	0	0	0	0	0	0	0	0	0	0	0	0	0	0	0	0	0	0	0	0	0	0	0	0	0	0	0	0
TCONS_00000901	AAEL017919-RA	XLOC_000551	AAEL017919	TSS718	supercont1.102:267713-267832	119	0	0	0	0	0	0	0	0	0	0	0	0	0	0	0	0	0	0	0	0	0	0	0	0	0	0	0	0	0	0	0	0	0	0	0	0	0	0	0	0	0	0
TCONS_00000902	AAEL017640-RA	XLOC_000552	AAEL017640	TSS719	supercont1.102:268144-268263	119	0	0	0	0	0	0	0	0	0	0	0	0	0	0	0	0	0	0	0	0	0	0	0	0	0	0	0	0	0	0	0	0	0	0	0	0	0	0	0	0	0	0
TCONS_00000903	AAEL017667-RA	XLOC_000553	AAEL017667	TSS720	supercont1.102:268575-268694	119	0	0	0	0	0	0	0	0	0	0	0	0	0	0	0	0	0	0	0	0	0	0	0	0	0	0	0	0	0	0	0	0	0	0	0	0	0	0	0	0	0	0
TCONS_00000904	AAEL017945-RA	XLOC_000554	AAEL017945	TSS721	supercont1.102:269006-269125	119	0	0	0	0	0	0	0	0	0	0	0	0	0	0	0	0	0	0	0	0	0	0	0	0	0	0	0	0	0	0	0	0	0	0	0	0	0	0	0	0	0	0
TCONS_00000905	AAEL017729-RA	XLOC_000555	AAEL017729	TSS722	supercont1.102:269437-269556	119	0	0	0	0	0	0	0	0	0	0	0	0	0	0	0	0	0	0	0	0	0	0	0	0	0	0	0	0	0	0	0	0	0	0	0	0	0	0	0	0	0	0
TCONS_00000906	AAEL017672-RA	XLOC_000556	AAEL017672	TSS723	supercont1.102:269868-269987	119	0	0	0	0	0	0	0	0	0	0	0	0	0	0	0	0	0	0	0	0	0	0	0	0	0	0	0	0	0	0	0	0	0	0	0	0	0	0	0	0	0	0
TCONS_00000907	AAEL017627-RA	XLOC_000557	AAEL017627	TSS724	supercont1.102:270299-270418	119	0	0	0	0	0	0	0	0	0	0	0	0	0	0	0	0	0	0	0	0	0	0	0	0	0	0	0	0	0	0	0	0	0	0	0	0	0	0	0	0	0	0
TCONS_00000908	AAEL017641-RA	XLOC_000558	AAEL017641	TSS725	supercont1.102:270730-270849	119	0	0	0	0	0	0	0	0	0	18.499	0	0	0	0	0	0	0	0	0	0	0	0	0	0	0	0	0	0	0	0	0	0	0	0	0	0	0	0	0	15.2806	0	0
TCONS_00000909	AAEL017828-RA	XLOC_000559	AAEL017828	TSS726	supercont1.102:271160-271279	119	0	0	0	0	0	0	0	0	0	0	0	0	0	0	0	0	0	0	0	0	0	0	0	0	0	0	0	0	0	0	0	0	0	0	0	0	0	0	0	0	0	0
TCONS_00000910	AAEL017938-RA	XLOC_000560	AAEL017938	TSS727	supercont1.102:271590-271709	119	0	0	0	0	0	0	0	0	0	0	0	0	0	0	0	0	0	0	0	0	0	0	0	0	0	0	0	0	0	0	0	0	0	0	0	0	0	0	0	0	0	0
TCONS_00000911	AAEL017966-RA	XLOC_000561	AAEL017966	TSS728	supercont1.102:272021-272140	119	0	0	0	0	0	0	0	0	0	0	0	0	0	0	0	0	0	0	0	0	0	0	0	0	0	0	0	0	0	0	0	0	0	0	0	0	0	0	0	0	0	0
TCONS_00000912	AAEL017942-RA	XLOC_000562	AAEL017942	TSS729	supercont1.102:272452-272571	119	0	0	0	0	0	0	0	0	0	0	0	0	0	0	0	0	0	0	0	0	0	0	0	0	0	0	0	0	0	0	0	0	0	0	0	0	0	0	0	0	0	0
TCONS_00000913	AAEL017789-RA	XLOC_000563	AAEL017789	TSS730	supercont1.102:272882-273001	119	0	0	0	0	0	0	0	0	0	0	0	0	0	0	0	0	0	0	0	0	0	0	0	0	0	0	0	0	0	0	0	0	0	0	0	0	0	0	0	0	0	0
TCONS_00000914	AAEL017829-RA	XLOC_000564	AAEL017829	TSS731	supercont1.102:273313-273432	119	0	0	0	0	0	0	0	0	0	0	0	0	0	0	0	0	0	0	0	0	0	0	0	0	0	0	0	0	0	0	0	0	0	0	0	0	0	0	0	0	0	0
TCONS_00000915	AAEL017658-RA	XLOC_000565	AAEL017658	TSS732	supercont1.102:273744-273863	119	0	0	0	0	0	0	0	0	0	0	0	0	0	0	0	0	0	0	0	0	0	0	0	0	0	0	0	0	0	0	0	0	0	0	0	0	0	0	0	0	0	0
TCONS_00000916	AAEL017656-RA	XLOC_000566	AAEL017656	TSS733	supercont1.102:274173-274292	119	0	0	0	0	0	0	0	0	0	0	0	0	0	0	0	0	0	0	0	0	0	0	0	0	0	0	0	0	0	0	0	0	0	0	0	0	0	0	0	0	0	0
TCONS_00000917	AAEL017962-RA	XLOC_000567	AAEL017962	TSS734	supercont1.102:274604-274723	119	0	0	0	0	0	0	0	0	0	0	0	0	0	0	0	0	0	0	0	0	0	0	0	0	0	0	0	0	0	0	0	0	0	0	0	0	0	0	0	0	0	0
TCONS_00000918	AAEL017747-RA	XLOC_000568	AAEL017747	TSS735	supercont1.102:275035-275154	119	0	0	0	0	0	0	0	0	0	0	0	0	0	0	0	0	0	0	0	0	0	0	0	0	0	0	0	0	0	0	0	0	0	0	0	0	0	0	0	0	0	0
TCONS_00000919	AAEL017705-RA	XLOC_000569	AAEL017705	TSS736	supercont1.102:275466-275585	119	0	0	0	0	0	0	0	0	0	0	0	0	0	0	0	0	0	0	0	0	0	0	0	0	0	0	0	0	0	0	0	0	0	0	0	0	0	0	0	0	0	0
TCONS_00000920	AAEL017636-RA	XLOC_000570	AAEL017636	TSS737	supercont1.102:275897-276016	119	0	0	0	0	0	0	0	0	0	0	0	0	0	0	0	0	0	0	0	0	0	0	0	0	0	0	0	0	0	0	0	0	0	0	0	0	0	0	0	0	0	0
TCONS_00000921	AAEL017812-RA	XLOC_000571	AAEL017812	TSS738	supercont1.102:276328-276447	119	0	0	0	0	0	0	0	0	0	0	0	0	0	0	0	0	0	0	0	0	0	0	0	0	0	0	0	0	0	0	0	0	0	0	0	0	0	0	0	0	0	0
TCONS_00000922	AAEL017801-RA	XLOC_000572	AAEL017801	TSS739	supercont1.102:276762-276881	119	0	0	0	0	0	0	0	0	0	0	0	0	0	0	0	0	0	0	0	0	0	0	0	0	0	0	0	0	0	0	0	0	0	0	0	0	0	0	0	0	0	0
TCONS_00000923	AAEL017795-RA	XLOC_000573	AAEL017795	TSS740	supercont1.102:277644-277763	119	0	0	0	0	0	0	0	0	0	0	0	0	0	0	0	0	0	0	0	0	0	0	0	0	0	0	0	0	0	0	0	0	0	0	0	0	0	0	0	0	0	0
TCONS_00000924	AAEL017804-RA	XLOC_000574	AAEL017804	TSS741	supercont1.102:278096-278223	127	0	0	0	0	0	0	0	0	0	0	0	0	0	0	8.61479	0	0	0	0	0	0	0	0	0	0	16.09	0	0	0	0	0	0	0	0	0	0	0	0	0	0	0	0
TCONS_00000925	AAEL017943-RA	XLOC_000575	AAEL017943	TSS742	supercont1.102:278535-278654	119	0	0	0	0	0	0	0	0	0	0	0	0	0	0	0	0	0	0	0	0	0	0	0	0	0	0	0	0	0	0	0	0	0	0	0	0	0	0	0	0	0	0
TCONS_00000926	AAEL017756-RA	XLOC_000576	AAEL017756	TSS743	supercont1.102:279867-279986	119	0	0	0	0	0	0	0	0	0	18.499	0	0	0	0	0	0	0	0	0	0	0	0	0	0	0	0	0	0	0	0	0	0	0	0	0	0	0	0	0	0	0	0
TCONS_00000927	AAEL017794-RA	XLOC_000577	AAEL017794	TSS744	supercont1.102:280298-280418	120	0	0	8.11435	0	0	0	0	3.90064	0	56.0363	0	4.50081	0	0	0	0	0	0	0	0	0	0	0	0	0	0	0	0	0	0	0	0	0	0	0	0	0	0	0	0	0	0
TCONS_00000928	AAEL017936-RA	XLOC_000578	AAEL017936	TSS745	supercont1.102:280730-280849	119	0	0	0	0	0	0	0	0	0	0	0	0	0	0	0	0	0	0	0	0	0	0	0	0	0	0	0	0	0	0	0	0	0	0	0	0	0	0	0	0	0	0
TCONS_00000929	AAEL017582-RA	XLOC_000579	AAEL017582	TSS746	supercont1.102:281161-281280	119	0	0	0	0	0	0	0	0	0	0	0	0	0	0	0	0	0	0	0	0	0	0	0	0	0	0	0	0	0	0	0	0	0	0	0	0	0	0	0	0	0	0
TCONS_00000930	AAEL017765-RA	XLOC_000580	AAEL017765	TSS747	supercont1.102:281592-281711	119	0	0	0	0	0	0	0	0	0	0	0	0	0	0	0	0	0	0	0	0	0	0	0	0	0	0	0	0	0	0	0	0	0	0	0	0	0	0	0	0	0	0
TCONS_00000931	AAEL017660-RA	XLOC_000581	AAEL017660	TSS748	supercont1.102:282023-282142	119	0	0	0	0	0	0	0	0	0	0	0	0	0	0	0	0	0	0	0	0	0	0	0	0	0	0	0	0	0	0	0	0	0	0	0	0	0	0	0	0	0	0
TCONS_00000932	AAEL017734-RA	XLOC_000582	AAEL017734	TSS749	supercont1.102:295458-295577	119	0	0	0	0	0	0	0	0	0	0	0	0	0	0	0	0	0	0	0	13.0108	0	0	0	0	0	0	0	0	0	0	0	0	0	0	0	0	0	0	0	0	0	0
TCONS_00000933	AAEL017890-RA	XLOC_000583	AAEL017890	TSS750	supercont1.102:295889-296008	119	0	0	0	0	0	0	0	0	0	0	0	0	0	0	0	0	0	0	0	0	0	0	0	0	0	0	0	0	0	0	0	0	0	0	0	0	0	0	0	0	0	0
TCONS_00000934	AAEL017837-RA	XLOC_000584	AAEL017837	TSS751	supercont1.102:296320-296439	119	0	0	0	0	0	0	0	0	0	0	0	0	0	0	0	0	0	0	0	0	0	0	0	0	0	0	0	0	0	0	0	0	0	0	0	0	0	0	0	0	0	0
TCONS_00000935	AAEL017895-RA	XLOC_000585	AAEL017895	TSS752	supercont1.102:296751-296870	119	0	0	0	0	0	0	0	0	0	0	0	0	0	0	0	0	0	0	0	0	0	0	0	0	0	0	0	0	0	0	0	0	0	0	0	0	0	0	0	0	0	0
TCONS_00000936	AAEL017699-RA	XLOC_000586	AAEL017699	TSS753	supercont1.102:297181-297300	119	0	0	0	0	0	0	0	0	0	0	0	0	0	0	0	0	0	0	0	0	0	0	0	0	0	0	0	0	0	0	0	0	0	0	0	0	0	0	0	0	0	0
TCONS_00000937	AAEL017643-RA	XLOC_000587	AAEL017643	TSS754	supercont1.102:297612-297731	119	0	0	0	0	0	0	0	0	0	0	0	0	0	0	0	0	0	0	0	0	0	0	0	0	0	0	0	0	0	0	0	0	0	0	0	0	0	0	0	0	0	0
TCONS_00000938	AAEL017776-RA	XLOC_000588	AAEL017776	TSS755	supercont1.102:298043-298163	120	0	0	8.11435	0	0	0	0	3.90064	0	40.3462	0	4.50081	0	0	0	0	0	0	0	0	0	0	0	0	0	0	0	0	0	0	0	0	0	0	0	0	0	0	0	0	0	0
TCONS_00000939	AAEL017754-RA	XLOC_000589	AAEL017754	TSS756	supercont1.102:298475-298594	119	0	0	0	0	0	0	0	0	0	0	0	0	0	0	0	0	0	0	0	0	0	0	0	0	0	0	0	0	0	0	0	0	0	0	0	0	0	0	0	0	0	0
TCONS_00000940	AAEL017886-RA	XLOC_000590	AAEL017886	TSS757	supercont1.102:298906-299025	119	0	0	0	0	0	0	0	0	0	0	0	0	0	0	0	0	0	0	0	0	0	0	0	0	0	0	0	0	0	0	0	0	0	0	0	0	0	0	0	0	0	0
TCONS_00000941	AAEL017844-RA	XLOC_000591	AAEL017844	TSS758	supercont1.102:299337-299456	119	0	0	0	0	0	0	0	0	0	0	0	0	0	0	0	0	0	0	0	0	0	0	0	0	0	0	0	0	0	0	0	0	0	0	0	0	0	0	0	0	0	0
TCONS_00000942	AAEL017750-RA	XLOC_000592	AAEL017750	TSS759	supercont1.102:299768-299887	119	0	0	0	0	0	0	0	0	0	0	0	0	0	0	0	0	0	0	0	0	0	0	0	0	0	0	0	0	0	0	0	0	0	0	0	0	0	0	0	0	0	0
TCONS_00000943	AAEL017619-RA	XLOC_000593	AAEL017619	TSS760	supercont1.102:300199-300318	119	0	0	0	0	0	0	0	0	0	0	0	0	0	0	0	0	0	0	0	0	0	0	0	0	0	0	0	0	0	0	0	0	0	0	0	0	0	0	0	0	0	0
TCONS_00000944	AAEL017859-RA	XLOC_000594	AAEL017859	TSS761	supercont1.102:300630-300749	119	0	0	0	0	0	0	0	0	0	0	0	0	0	0	0	0	0	0	0	0	0	0	0	0	0	0	0	0	0	0	0	0	0	0	0	0	0	0	0	0	0	0
TCONS_00000945	AAEL017910-RA	XLOC_000595	AAEL017910	TSS762	supercont1.102:301063-301182	119	0	0	0	0	0	0	0	0	0	0	0	0	0	0	0	0	0	0	0	0	0	0	0	0	0	0	0	0	0	0	0	0	0	0	0	0	0	0	0	0	0	0
TCONS_00000946	AAEL017668-RA	XLOC_000596	AAEL017668	TSS763	supercont1.102:301493-301612	119	0	0	0	0	0	0	0	0	0	0	0	0	0	0	0	0	0	0	0	0	0	0	0	0	0	0	0	0	0	0	0	0	0	0	0	0	0	0	0	0	0	0
TCONS_00000947	AAEL017621-RA	XLOC_000597	AAEL017621	TSS764	supercont1.102:301923-302042	119	0	0	0	0	0	0	0	0	0	0	0	0	0	0	0	0	0	0	0	0	0	0	0	0	0	0	0	0	0	0	0	0	0	0	0	0	0	0	0	0	0	0
TCONS_00000948	AAEL017653-RA	XLOC_000598	AAEL017653	TSS765	supercont1.102:302354-302473	119	0	0	0	0	0	0	0	0	0	0	0	0	0	0	0	0	0	0	0	0	0	0	0	0	0	0	0	0	0	0	0	0	0	0	0	0	0	0	0	0	0	0
TCONS_00000949	AAEL017836-RA	XLOC_000599	AAEL017836	TSS766	supercont1.102:302785-302904	119	0	0	0	0	0	0	0	0	0	0	0	0	0	0	0	0	0	0	0	0	0	0	0	0	0	0	0	0	0	0	0	0	0	0	0	0	0	0	0	0	0	0
TCONS_00000950	AAEL017897-RA	XLOC_000600	AAEL017897	TSS767	supercont1.102:303216-303335	119	0	0	0	0	0	0	0	0	0	0	0	0	0	0	0	0	0	0	0	0	0	0	0	0	0	0	0	0	0	0	0	0	0	0	0	0	0	0	0	0	0	0
TCONS_00000951	AAEL017862-RA	XLOC_000601	AAEL017862	TSS768	supercont1.102:303647-303766	119	0	0	0	0	0	0	0	0	0	0	0	0	0	0	0	0	0	0	0	0	0	0	0	0	0	0	0	0	0	0	0	0	0	0	0	0	0	0	0	0	0	0
TCONS_00000952	AAEL017586-RA	XLOC_000602	AAEL017586	TSS769	supercont1.102:304078-304197	119	0	0	0	0	0	0	0	0	0	0	0	0	0	0	0	0	0	0	0	0	0	0	0	0	0	0	0	0	0	0	0	0	0	0	0	0	0	0	0	0	0	0
TCONS_00000953	AAEL017736-RA	XLOC_000603	AAEL017736	TSS770	supercont1.102:304509-304628	119	0	0	0	0	0	0	0	0	0	0	0	0	0	0	0	0	0	0	0	0	0	0	0	0	0	0	0	0	0	0	0	0	0	0	0	0	0	0	0	0	0	0
TCONS_00000954	AAEL017648-RA	XLOC_000604	AAEL017648	TSS771	supercont1.102:304934-305053	119	0	0	0	0	0	0	0	0	0	0	0	0	0	0	0	0	0	0	0	0	0	0	0	0	0	0	0	0	0	0	0	0	0	0	0	0	0	0	0	0	0	0
TCONS_00000955	AAEL017704-RA	XLOC_000605	AAEL017704	TSS772	supercont1.102:305365-305484	119	0	0	0	0	0	0	0	0	0	0	0	0	0	0	0	0	0	0	0	0	0	0	0	0	0	0	0	0	0	0	0	0	0	0	0	0	0	0	0	0	0	0
TCONS_00000956	AAEL017808-RA	XLOC_000606	AAEL017808	TSS773	supercont1.102:305796-305915	119	0	0	0	0	0	0	0	0	0	0	0	0	0	0	0	0	0	0	0	0	0	0	0	0	0	0	0	0	0	0	0	0	0	0	0	0	0	0	0	0	0	0
TCONS_00000957	AAEL017882-RA	XLOC_000607	AAEL017882	TSS774	supercont1.102:306223-306342	119	0	0	0	0	0	0	0	0	0	0	0	0	0	0	0	0	0	0	0	0	0	0	0	0	0	0	0	0	0	0	0	0	0	0	0	0	0	0	0	0	0	0
TCONS_00000958	AAEL017817-RA	XLOC_000608	AAEL017817	TSS775	supercont1.102:306654-306773	119	0	0	0	0	0	0	0	0	0	0	0	0	0	0	0	0	0	0	0	0	0	0	0	0	0	0	0	0	0	0	0	0	0	0	0	0	0	0	0	0	0	0
TCONS_00000959	AAEL017768-RA	XLOC_000609	AAEL017768	TSS776	supercont1.102:307085-307204	119	0	0	0	0	0	0	0	0	0	18.499	0	0	0	0	0	0	0	0	0	0	0	0	0	0	0	0	0	0	0	0	0	0	0	0	0	0	0	0	0	0	0	0
TCONS_00000960	AAEL017630-RA	XLOC_000610	AAEL017630	TSS777	supercont1.102:307516-307635	119	0	0	0	0	0	0	0	0	0	0	0	0	0	0	0	0	0	0	0	0	0	0	0	0	0	0	0	0	0	0	0	0	0	0	0	0	0	0	0	0	0	0
TCONS_00000961	AAEL017848-RA	XLOC_000611	AAEL017848	TSS778	supercont1.102:307947-308066	119	0	0	0	0	0	0	0	0	0	0	0	0	0	0	0	0	0	0	0	0	0	0	0	0	0	0	0	0	0	0	0	0	0	0	0	0	0	0	0	0	0	0
TCONS_00000962	AAEL017718-RA	XLOC_000612	AAEL017718	TSS779	supercont1.102:308378-308497	119	0	0	0	0	0	0	0	0	0	0	0	0	0	0	0	0	0	0	0	0	0	0	0	0	0	0	0	0	0	0	0	0	0	0	0	0	0	0	0	0	0	0
TCONS_00000963	AAEL017655-RA	XLOC_000613	AAEL017655	TSS780	supercont1.102:308809-308928	119	0	0	0	0	0	0	0	0	0	0	0	0	0	0	0	0	0	0	0	0	0	0	0	0	0	0	0	0	0	0	0	0	0	0	0	0	0	0	0	0	0	0
TCONS_00000964	AAEL017807-RA	XLOC_000614	AAEL017807	TSS781	supercont1.102:309239-309358	119	0	0	0	0	0	0	0	0	0	0	0	0	0	0	0	0	0	0	0	0	0	0	0	0	0	0	0	0	0	0	0	0	0	0	0	0	0	0	0	0	0	0
TCONS_00000965	AAEL017642-RA	XLOC_000615	AAEL017642	TSS782	supercont1.102:309669-309788	119	0	0	0	0	0	0	0	0	0	0	0	0	0	0	0	0	0	0	0	0	0	0	0	0	0	0	0	0	0	0	0	0	0	0	0	0	0	0	0	0	0	0
TCONS_00000966	AAEL017792-RA	XLOC_000616	AAEL017792	TSS783	supercont1.102:310101-310220	119	0	0	0	0	0	0	0	0	0	0	0	0	0	0	0	0	0	0	0	0	0	0	0	0	0	0	0	0	0	0	0	0	0	0	0	0	0	0	0	0	0	0
TCONS_00000967	AAEL017954-RA	XLOC_000617	AAEL017954	TSS784	supercont1.102:310532-310651	119	0	0	0	0	0	0	0	0	0	0	0	0	0	0	0	0	0	0	0	0	0	0	0	0	0	0	0	0	0	0	0	0	0	0	0	0	0	0	0	0	0	0
TCONS_00000968	AAEL017604-RA	XLOC_000618	AAEL017604	TSS785	supercont1.102:310962-311081	119	0	0	0	0	0	0	0	0	0	36.9981	0	0	0	0	0	0	0	0	0	0	0	0	0	0	0	0	0	0	0	0	0	0	0	0	0	0	0	0	0	0	0	0
TCONS_00000969	AAEL017695-RA	XLOC_000619	AAEL017695	TSS786	supercont1.102:311392-311511	119	0	0	0	0	0	0	0	0	0	36.9981	0	0	0	0	0	0	0	0	0	0	0	0	0	0	0	0	0	0	0	0	0	0	0	0	0	0	0	0	0	0	0	0
TCONS_00000970	AAEL017682-RA	XLOC_000620	AAEL017682	TSS787	supercont1.102:311823-311942	119	0	0	0	0	0	0	0	0	0	0	0	0	0	0	0	0	0	0	0	0	0	0	0	0	0	0	0	0	0	0	0	0	0	0	0	0	0	0	0	0	0	0
TCONS_00000971	AAEL017861-RA	XLOC_000621	AAEL017861	TSS788	supercont1.102:312254-312373	119	0	0	0	0	0	0	0	0	0	0	0	0	0	0	0	0	0	0	0	0	0	0	0	0	0	0	0	0	0	0	0	0	0	0	0	0	0	0	0	0	0	0
TCONS_00000972	AAEL017922-RA	XLOC_000622	AAEL017922	TSS789	supercont1.102:312685-312804	119	0	0	0	0	0	0	0	0	0	0	0	0	0	0	0	0	0	0	0	0	0	0	0	0	0	0	0	0	0	0	0	0	0	0	0	0	0	0	0	0	0	0
TCONS_00000973	AAEL017689-RA	XLOC_000623	AAEL017689	TSS790	supercont1.102:313116-313235	119	0	0	0	0	0	0	0	0	0	0	0	0	0	0	0	0	0	0	0	0	0	0	0	0	0	0	0	0	0	0	0	0	0	0	0	0	0	0	0	0	0	0
TCONS_00000974	AAEL017932-RA	XLOC_000624	AAEL017932	TSS791	supercont1.102:313547-313666	119	0	0	0	0	0	0	0	0	0	0	0	0	0	0	0	0	0	0	0	0	0	0	0	0	0	0	0	0	0	0	0	0	0	0	0	0	0	0	0	0	0	0
TCONS_00000975	AAEL017865-RA	XLOC_000625	AAEL017865	TSS792	supercont1.102:313977-314096	119	0	0	0	0	0	0	0	0	0	0	0	0	0	0	0	0	0	0	0	0	0	0	0	0	0	0	0	0	0	0	0	0	0	0	0	0	0	0	0	0	0	0
TCONS_00000976	AAEL017778-RA	XLOC_000626	AAEL017778	TSS793	supercont1.102:314407-314526	119	0	0	0	0	0	0	0	0	0	0	0	0	0	0	0	0	0	0	0	0	0	0	0	0	0	0	0	0	0	0	0	0	0	0	0	0	0	0	0	0	0	0
TCONS_00000977	AAEL017839-RA	XLOC_000627	AAEL017839	TSS794	supercont1.102:314838-314957	119	0	0	0	0	0	0	0	0	0	0	0	0	0	0	0	0	0	0	0	0	0	0	0	0	0	0	0	0	0	0	0	0	0	0	0	0	0	0	0	0	0	0
TCONS_00000978	AAEL017584-RA	XLOC_000628	AAEL017584	TSS795	supercont1.102:315269-315388	119	0	0	0	0	0	0	0	0	0	0	0	0	0	0	0	0	0	0	0	0	0	0	0	0	0	0	0	0	0	0	0	0	0	0	0	0	0	0	0	0	0	0
TCONS_00000979	AAEL017669-RA	XLOC_000629	AAEL017669	TSS796	supercont1.102:315700-315819	119	0	0	0	0	0	0	0	0	0	0	0	0	0	0	0	0	0	0	0	0	0	0	0	0	0	0	0	0	0	0	0	0	0	0	0	0	0	0	0	0	0	0
TCONS_00000980	AAEL017665-RA	XLOC_000630	AAEL017665	TSS797	supercont1.102:316131-316250	119	0	0	0	0	0	0	0	0	0	0	0	0	0	0	0	0	0	0	0	0	0	0	0	0	0	0	0	0	0	0	0	0	0	0	0	0	0	0	0	0	0	0
TCONS_00000981	AAEL017680-RA	XLOC_000631	AAEL017680	TSS798	supercont1.102:316562-316681	119	0	0	0	0	0	0	0	0	0	0	0	0	0	0	0	0	0	0	0	0	0	0	0	0	0	0	0	0	0	0	0	0	0	0	0	0	0	0	0	0	0	0
TCONS_00000982	AAEL017783-RA	XLOC_000632	AAEL017783	TSS799	supercont1.102:316995-317114	119	0	0	0	0	0	0	0	0	0	0	0	0	0	0	0	0	0	0	0	0	0	0	0	0	0	0	0	0	0	0	0	0	0	0	0	0	0	0	0	0	0	0
TCONS_00000983	AAEL017726-RA	XLOC_000633	AAEL017726	TSS800	supercont1.102:317877-317996	119	0	0	0	0	0	0	0	0	0	0	0	0	0	0	0	0	0	0	0	0	0	0	0	0	0	0	0	0	0	0	0	0	0	0	0	0	0	0	0	0	0	0
TCONS_00000984	AAEL017690-RA	XLOC_000634	AAEL017690	TSS801	supercont1.102:318308-318427	119	0	0	0	0	0	0	0	0	0	0	0	0	0	0	0	0	0	0	0	0	0	0	0	0	0	0	0	0	0	0	0	0	0	0	0	0	0	0	0	0	0	0
TCONS_00000985	AAEL017677-RA	XLOC_000635	AAEL017677	TSS802	supercont1.102:318738-318857	119	0	0	0	0	0	0	0	0	0	0	0	0	0	0	0	0	0	0	0	0	0	0	0	0	0	0	0	0	0	0	0	0	0	0	0	0	0	0	0	0	0	0
TCONS_00000986	AAEL017793-RA	XLOC_000636	AAEL017793	TSS803	supercont1.102:319169-319288	119	0	0	0	0	0	0	0	0	0	0	0	0	0	0	0	0	0	0	0	0	0	0	0	0	0	0	0	0	0	0	0	0	0	0	0	0	0	0	0	0	0	0
TCONS_00000987	AAEL017613-RA	XLOC_000637	AAEL017613	TSS804	supercont1.102:319599-319718	119	0	0	0	0	0	0	0	0	0	0	0	0	0	0	0	0	0	0	0	0	0	0	0	0	0	0	0	0	0	0	0	0	0	0	0	0	0	0	0	0	0	0
TCONS_00000988	AAEL017722-RA	XLOC_000638	AAEL017722	TSS805	supercont1.102:320030-320149	119	0	0	0	0	0	0	0	0	0	0	0	0	0	0	0	0	0	0	0	0	0	0	0	0	0	0	0	0	0	0	0	0	0	0	0	0	0	0	0	0	0	0
TCONS_00000989	AAEL017611-RA	XLOC_000639	AAEL017611	TSS806	supercont1.102:320462-320581	119	0	0	0	0	0	0	0	0	0	0	0	0	0	0	0	0	0	0	0	0	0	0	0	0	0	0	0	0	0	0	0	0	0	0	0	0	0	0	0	0	0	0
TCONS_00000990	AAEL017633-RA	XLOC_000640	AAEL017633	TSS807	supercont1.102:320994-321113	119	0	0	0	0	0	0	0	0	0	0	0	0	0	0	0	0	0	0	0	0	0	0	0	0	0	0	0	0	0	0	0	0	0	0	0	0	0	0	0	0	0	0
TCONS_00000991	AAEL017727-RA	XLOC_000641	AAEL017727	TSS808	supercont1.102:321407-321526	119	0	0	0	0	0	0	0	0	0	0	0	0	0	0	0	0	0	0	0	0	0	0	0	0	0	0	0	0	0	0	0	0	0	0	0	0	0	0	0	0	0	0
TCONS_00000992	AAEL017760-RA	XLOC_000642	AAEL017760	TSS809	supercont1.102:321830-321926	96	0	0	0	0	0	0	0	0	0	0	0	0	0	0	0	0	0	0	0	0	0	0	0	0	0	0	0	0	0	0	0	0	0	0	0	0	0	0	0	0	0	0
TCONS_00000994	-	XLOC_000643	-	TSS810	supercont1.102:748113-751076	525	0.574375	1.77895	5.18462e-33	2.00483	1.77797	3.46502	1.09306	2.08857	3.30731	4.8623e-16	5.55291	5.84304	4.63972	6.41375	4.09578	4.10333	7.4557	9.78542	8.45767	1.7479	0.905299	5.86406e-06	0.722751	1.10483	0.372854	1.3591	0.108296	0.762287	0.0595193	1.14185	2.90491	1.16441	0.0748396	3.49631	4.19989e-07	0.000166998	0.997444	3.80681	1.01603	5.32403	4.19989e-07	4.85455
TCONS_00000995	-	XLOC_000643	-	TSS810	supercont1.102:748113-751076	807	0.000181847	6.72722	5.54231	3.39594e-05	3.47432	5.73693	10.654	3.84821	2.14465	2.23566	7.94069	7.34277	3.04688	5.10565	5.97895	16.4338	13.3926	5.19039	12.5459	0.000106037	1.98928	1.68771	7.66925e-05	8.06411e-05	1.60482	9.01888e-05	3.97862	7.5021	7.99598	7.23922	13.6033	1.3385	5.03098	6.13533	3.73457	8.86674	0.000101724	8.99571e-05	8.36292e-05	11.0215	3.73457	17.3776
TCONS_00000996	-	XLOC_000643	-	TSS810	supercont1.102:748113-751076	789	1.5894	2.274e-05	0.000397899	2.82515	4.13878e-05	3.88538e-06	0.000156938	4.11492	4.25197	9.58076e-05	7.44222e-05	1.37821	0.000129366	5.80663e-05	0.000466725	3.22838e-05	0.000590098	11.7894	0.000428863	5.9985	0.000201491	1.52325e-05	1.14336	0.860663	0.000263535	1.17783	2.50035e-05	0.000224006	1.54665e-07	3.58035	0.000114503	1.77827	1.57229e-07	5.85477	1.272e-05	2.15077e-06	1.49983	1.73348	2.34395	1.46563	1.272e-05	1.40762e-05
TCONS_00000997	AAEL003957-RB	XLOC_000644	AAEL003957	TSS811	supercont1.102:779642-820741	1876	4.32479e-26	4.13607e-26	1.63021e-24	3.12427e-28	5.49151e-32	4.87415e-23	0.0663245	0.0641735	2.83255e-23	7.27363e-25	0.615432	0.384381	0.0860833	6.58341e-26	0.0900329	1.36826e-22	1.05419e-23	9.68059e-27	0.193236	0.104968	0.115387	0.366782	0.687127	0.283091	0.423658	0.156236	2.78969	0.938437	1.08424	0.149827	0.150877	0.346434	0.254699	5.49805e-25	0.147616	4.88284e-23	4.81339e-32	0.727325	0.38113	1.08735	0.147616	0.430475
TCONS_00000998	AAEL003957-RC	XLOC_000644	AAEL003957	TSS812	supercont1.102:780208-820600	1425	3.57596	1.0786	0.842423	9.65477	2.85135	4.00606	3.23093	6.0514	8.63167	13.6008	51.8886	29.334	5.342	10.8966	19.4281	10.0936	19.1629	20.5145	26.9975	37.3304	25.2822	30.4634	31.8195	15.0223	36.0685	27.0333	21.6577	11.3911	22.9592	17.4629	13.8615	4.44164	8.11906	6.14121	5.66774	0.578038	0.707989	12.6999	6.56224	28.5435	5.66774	13.0026
TCONS_00000999	AAEL003957-RB	XLOC_000644	AAEL003957	TSS813	supercont1.102:780208-820983	1547	21.0035	4.48226	4.67479	25.8583	12.7539	20.2877	24.009	18.0927	9.27791	16.0283	63.4427	43.1775	13.757	13.7151	33.2929	27.2933	24.8395	39.2206	38.011	47.8912	50.6989	80.9771	85.2874	48.9369	116.918	94.1334	75.0345	43.5826	51.0482	63.5566	40.6663	16.6176	20.4267	5.42474	16.1237	2.67428	1.30181	19.5957	20.0426	69.9657	16.1237	28.9419
TCONS_00001000	AAEL003957-RA	XLOC_000644	AAEL003957	TSS814	supercont1.102:780208-821203	1330	181.682	43.6313	129.867	279.025	213.635	204.327	261.326	257.422	168.811	109.718	454.765	358.916	325.548	239.225	281.964	194.33	222.585	332.219	357.693	557.72	762.626	888.298	905.375	972.472	1258.71	1486.88	1344.76	913.712	926.862	960.26	627.574	408.252	489.624	266.272	395.189	234.994	218.924	654.757	670.764	763.603	395.189	337.523
TCONS_00001001	AAEL003976-RA	XLOC_000645	AAEL003976	TSS815	supercont1.102:838252-853051	3140	2.29003e-06	3.48415e-12	6.86315e-30	2.79526e-24	2.78573e-19	2.57499e-10	1.93169e-05	3.63844e-06	8.03147e-24	4.21602e-09	5.56667e-09	1.34403	1.97051e-05	8.71718e-24	1.11957e-13	4.64335e-06	0.782552	1.63359e-09	4.54031e-08	1.29663e-09	2.1823e-06	1.39701e-07	2.20088e-09	3.53745e-05	7.57252e-08	1.97531e-05	9.39919e-07	6.20049e-14	2.39087e-07	1.43e-05	4.88227e-07	0.000208602	8.94493e-14	2.56715e-07	1.7878e-05	3.05566e-06	6.57267e-09	1.37203e-05	2.03406e-19	4.77868e-11	1.7878e-05	7.18239e-53
TCONS_00001002	AAEL003976-RA	XLOC_000645	AAEL003976	TSS816	supercont1.102:838252-853327	3343	15.2791	15.3787	9.35191	0.00194302	0.683545	10.8177	7.41373	11.7507	12.4154	1.39378	25.2196	24.0983	10.7682	13.3259	14.5046	25.1753	23.5738	28.7913	49.8008	33.0896	59.2177	65.0227	82.0268	36.5152	80.4911	29.4191	41.1238	30.7426	34.9477	36.7136	37.5749	12.2539	26.1563	9.15655	20.8867	136.136	21.4395	4.32051	5.81298	21.9369	20.8867	15.5676
TCONS_00001003	AAEL003976-RA	XLOC_000645	AAEL003976	TSS816	supercont1.102:838252-853400	3416	5.40859	0.000158346	0.00383757	7.57997	5.84182	0.000106029	5.88276	3.9586	0.00272156	4.88072e-05	2.27518	2.64301	1.51081	0.000533684	0.00010563	1.85401	0.000252656	7.83674	3.08414	1.70113	1.61143	3.41746	1.25486	10.5188	12.8717	36.8227	3.88269	9.49099e-05	1.22441	4.99122	9.52721	3.82287	8.97479e-05	24.4323	3.44269	54.4495	22.8242	4.77511	0.000747968	0.000149382	3.44269	0.00366293
TCONS_00001004	AAEL003976-RA	XLOC_000645	AAEL003976	TSS817	supercont1.102:838306-852865	3012	13.0281	11.1922	11.3496	11.8027	9.98445	16.9828	24.0321	26.047	21.2885	3.47085	32.074	25.8215	38.1095	32.3075	22.2182	24.7491	23.753	28.3434	35.5038	52.3916	60.8552	77.3779	85.9422	141.285	76.797	82.9528	63.9937	62.9517	51.3781	36.9613	27.071	35.9864	35.657	26.7837	46.5245	141.446	133.014	19.9269	22.8526	18.0551	46.5245	11.9816
TCONS_00001005	AAEL003966-RA	XLOC_000646	AAEL003966	TSS818	supercont1.102:923959-942866	1929	6.4833e-07	0.99312	2.4026e-05	1.23295e-06	0.00551318	1.99734e-05	1.95502e-05	0.587248	7.46311e-06	3.41305e-07	0.549786	0.00531763	1.89446e-07	5.25894e-07	0.162199	8.46196e-07	1.14644e-06	3.82669e-07	0.195441	2.523e-07	1.88026e-05	2.11322e-06	7.88843e-05	0.182342	8.07106e-05	0.000269262	4.21538	3.69187e-05	1.62141	0.754184	6.25751e-05	1.82896	1.32958	5.99565e-06	1.26376	0.00021278	1.84313e-05	0.608449	1.872	1.12099	1.26376	0.340164
TCONS_00001006	AAEL003966-RA	XLOC_000646	AAEL003966	TSS818	supercont1.102:923959-942887	2314	3.43311e-11	5.39522	2.62209	2.42957	1.74192	4.08447	4.77567	6.3345	3.06981	4.0373e-11	1.71913e-08	6.0659e-21	8.20575e-12	0.088424	8.4501e-08	1.64074e-11	2.71761e-11	8.27112e-11	5.08093e-07	1.63332e-11	1.48582	0.47601	2.29909	3.38608	14.7887	14.1042	17.2671	17.6897	18.9216	20.3714	18.2318	6.52231	10.3803	7.59467	4.16948	14.9891	5.18252	2.76407	4.06357e-07	3.11056	4.16948	4.61287
TCONS_00001007	AAEL003966-RA	XLOC_000646	AAEL003966	TSS819	supercont1.102:923999-935420	1572	0.359683	2.71889	1.73754	1.46025	1.80349	1.553	2.16373	1.89765	3.64801	0.383788	0.221867	0.346227	0.55963	0.0549395	0.0575957	0.222833	0.239599	0.171445	4.18867e-08	0.352704	2.39758	0.691975	2.38219	6.26029	7.11541	16.1514	8.00447	15.4288	9.13602	13.615	9.95662	8.87241	5.23018	8.76544	10.3226	6.43431	10.984	3.16439	2.32333	2.71843	10.3226	0.00093011
TCONS_00001008	AAEL003953-RA	XLOC_000647	AAEL003953	TSS820	supercont1.102:990013-1116426	7583	1.07413e-92	1.02028	0.820674	4.51368	4.70613	5.27758	3.24218	4.11382	3.87019	0.271161	0.962482	0.23228	9.81756e-26	0.596025	0.219678	0.102738	0.361824	0.514167	0.607776	0.664997	3.28493e-10	0.411008	0.588428	0.0588638	0.235715	0.566809	1.47003e-59	1.03792e-63	0.598019	1.05278	2.77223	0.87506	0.236193	2.80877	2.4384	3.34832	3.89171	3.42268	2.18816	2.16049	2.4384	1.24816
TCONS_00001009	AAEL003953-RA	XLOC_000647	AAEL003953	TSS821	supercont1.102:990013-1116565	7881	0.0704301	2.78953	7.11785e-89	1.47795	1.25485	9.37901e-22	2.73459	1.17378	1.78089	1.28412e-57	8.8962e-19	9.01128e-44	0.335828	7.38863e-43	0.579153	0.557887	2.554e-65	3.75303e-31	1.372e-14	1.72375e-74	0.366177	3.74174e-11	0.123385	0.170231	2.10167e-29	8.75637e-40	0.104109	0.771273	0.414675	0.202519	5.5612e-48	0.246308	2.63313	3.43789	6.42217e-25	6.60464	1.58802	3.68945	3.17062	2.82368	6.42217e-25	0.19194
TCONS_00001010	AAEL003953-RA	XLOC_000647	AAEL003953	TSS822	supercont1.102:990013-1138657	7544	2.90547e-65	2.80073e-39	5.08855e-26	4.48285e-29	2.77908e-49	1.9772e-14	4.12401e-18	4.20381e-26	3.45325e-81	2.16065e-63	3.1331e-25	1.50233e-52	2.44558e-53	2.4993e-69	3.19247e-46	2.00217e-53	5.02192e-38	5.37659e-39	3.00517e-58	3.25457e-134	1.61117e-100	3.02202e-170	1.37447e-148	1.30876e-117	4.79621e-93	3.86413e-82	7.2164e-108	2.38799e-70	4.86803e-58	5.07e-15	2.3097e-39	1.28242e-52	6.20854e-71	1.50577e-76	5.12707e-52	8.92606e-93	2.73324e-83	2.28491e-40	1.20251e-42	4.15737e-25	5.12707e-52	2.6658e-36
TCONS_00001011	AAEL003953-RA	XLOC_000647	AAEL003953	TSS823	supercont1.102:990013-1187998	8775	5.22168e-05	0.000717649	9.69238e-11	0.000596659	0.000138032	4.20126e-08	0.000193214	1.93376e-13	0.955944	0.00541719	0.000345304	0.796641	2.8252e-09	0.0064746	1.17409	1.76222e-11	0.601704	0.679552	1.25543e-09	7.22405e-57	2.83835e-25	1.18783e-52	1.43754e-39	2.36798e-10	5.276e-13	8.70288e-14	2.90768e-45	4.96079e-10	2.78674e-10	3.94e-05	0.000120139	1.40914e-05	7.88619e-37	0.00993333	1.7867e-27	0.000229493	2.51785e-08	1.43577e-28	5.15688e-32	1.49702e-16	1.7867e-27	2.44972e-36
TCONS_00001012	AAEL003953-RA	XLOC_000647	AAEL003953	TSS823	supercont1.102:990013-1187998	8919	5.476e-28	0.000517505	4.37086e-45	4.92642e-35	2.52301e-17	2.57835e-27	4.04459e-20	2.69162e-36	7.2148e-21	9.80787e-39	9.54454e-26	9.19456e-25	6.33245e-21	6.01443e-27	9.57196e-34	6.11063e-26	6.62523e-42	9.34256e-22	1.8281e-23	3.48246e-78	2.97107e-59	7.1129e-41	1.17632e-19	1.02423e-22	0.293162	1.92258e-10	3.3789e-62	4.99556e-05	6.70741e-15	1.06e-19	0.000695945	3.11356e-33	2.74499e-52	3.06507	2.57924e-45	2.55587	0.496115	1.40159e-30	6.91579e-32	2.59335e-18	2.57924e-45	5.1396e-72
TCONS_00001013	AAEL003953-RA	XLOC_000647	AAEL003953	TSS823	supercont1.102:990013-1187998	8766	2.05773	7.72889	1.24318e-06	0.159375	2.65693	2.6991	2.17987	6.19762e-08	0.50814	0.169262	0.0597917	3.97366e-06	0.361396	4.35524e-11	5.1384e-08	1.6367e-12	0.00263451	1.1084e-09	5.07585e-20	1.0907e-52	5.29874e-28	5.73629e-55	1.2938e-32	0.294663	2.9453e-08	3.77988e-08	2.52009e-43	2.00375	0.505021	3.47913	9.49347	0.244988	1.37827e-27	5.04951	3.48071e-24	14.3259	5.20841	4.52961e-27	5.57777e-31	1.6067e-11	3.48071e-24	4.20933e-29
TCONS_00001014	AAEL003953-RA	XLOC_000647	AAEL003953	TSS824	supercont1.102:990013-1231544	6783	0.0200744	8.30993e-05	0.632426	3.23026	1.6403	6.08503	6.45951	8.70016	1.24423e-42	2.03399e-34	4.6772e-19	0.906442	4.57205e-08	0.100844	1.79667e-10	9.89343e-14	8.27042e-36	0.464575	0.423836	2.12042	4.99519e-30	0.139569	0.000141593	3.212	1.59527	2.63589	2.76813	3.35512	7.58335	10.8828	1.75958	7.43582	7.91298	0.138208	11.65	9.36954e-09	6.23342	1.87988	2.81652	3.01728e-13	11.65	11.3608
TCONS_00001015	AAEL003953-RA	XLOC_000647	AAEL003953	TSS825	supercont1.102:990013-1335959	8221	1.23184	1.37654	0.811269	1.82642e-11	3.97725e-10	3.83904e-18	5.07153e-15	1.15388e-22	0.000463126	0.00121413	7.47683e-05	0.728285	2.56781e-15	0.00300793	9.38886e-05	1.13121e-13	0.00140297	0.000124127	3.18936e-14	3.27617e-67	4.61158e-35	8.87276e-59	9.85417e-48	1.92019e-20	1.06318e-18	1.7014e-18	2.05279e-46	6.00397e-14	7.60728e-14	0.00079401	0.00319051	1.13331e-11	2.96314e-41	3.4933e-12	5.15789e-32	7.42539e-09	2.61036e-20	4.12318e-31	3.11339e-36	1.03153e-21	5.15789e-32	3.64884e-32
TCONS_00001016	AAEL003953-RA	XLOC_000647	AAEL003953	TSS825	supercont1.102:990013-1335959	8224	0.189807	0.000809278	0.125004	2.81445e-12	2.07749e-14	2.03565e-13	7.8149e-16	1.77805e-23	9.03499e-05	0.000356429	7.69603e-09	6.20331e-07	2.68757e-18	0.000463475	1.44671e-05	0.000482078	0.000312557	2.28351e-05	1.48487e-20	4.24186e-74	2.6044e-34	1.67667e-65	3.13421e-49	5.35035e-20	1.88715e-21	3.70603e-22	3.16303e-47	9.2513e-15	1.17217e-14	7.7e-06	0.000491612	2.35339e-12	4.56573e-42	1.39648e-09	1.82477e-32	2.20899e-08	2.77487e-24	2.36912e-31	1.65318e-36	2.94734e-23	1.82477e-32	5.62231e-33
TCONS_00001017	AAEL003953-RA	XLOC_000647	AAEL003953	TSS826	supercont1.102:990013-1342912	7957	1.79772e-14	2.9572	1.68231	2.98089	0.508298	5.29299	8.33609	3.24238	3.16412	0.220031	2.69135e-05	0.241293	1.81906	0.121356	1.46312	0.934865	1.00801	0.0297812	9.42691e-18	7.32813	3.615	2.60483	2.82364	8.56205	10.1433	5.47842	9.8596	9.60451	8.33125	6.10463	0.0140377	2.7064	0.0580887	2.76659	0.608436	16.2171	1.13115	3.98394e-09	2.43081e-08	6.46486	0.608436	8.03229
TCONS_00001018	AAEL003953-RA	XLOC_000647	AAEL003953	TSS826	supercont1.102:990013-1342932	7918	3.57874e-12	4.02553	0.611614	0.00133113	1.87414	0.0151146	0.0313623	8.65712e-10	1.8329	3.46863e-11	1.47243e-15	3.77191e-06	3.01674	1.14059e-09	6.09764e-15	0.000333577	0.210781	3.71631e-10	2.74148e-28	0.737195	5.69785	3.62148	3.75235	0.449255	2.32966	2.63505	2.75984	1.27105e-06	4.71996	7.18e-15	1.31284e-09	0.183472	2.64753	4.83465e-09	7.00186e-13	7.40151	3.9627	1.26359e-11	1.27978e-11	1.21911	7.00186e-13	0.00657562
TCONS_00001019	AAEL003953-RA	XLOC_000647	AAEL003953	TSS826	supercont1.102:990013-1342961	7929	3.70813	0.113346	0.470585	0.0278929	1.8402	4.89145e-06	0.0233987	3.63546	0.00034938	6.73629e-16	3.85359	0.0426388	0.0130578	1.77718	0.957518	3.33425e-10	1.03117e-05	5.40295e-09	2.14698	1.02647	2.41627	7.36974	10.8891	2.88889	9.32002	5.86934	2.92822e-11	0.449515	1.45926	1.15131	13.9055	0.0100559	3.99016	4.22286	1.65162	1.35751	4.00939	0.930688	0.652947	3.32455	1.65162	8.95927e-15
TCONS_00001020	AAEL003953-RA	XLOC_000647	AAEL003953	TSS826	supercont1.102:990013-1342964	8006	1.10049e-21	1.97796e-11	3.03927e-13	3.73597e-13	7.94144e-06	5.57307e-18	4.94204e-11	0.0194622	4.20889e-12	2.3939e-10	1.92918e-11	1.19464e-06	3.07972e-08	1.03416e-08	1.02306e-11	7.57714e-17	1.41251e-09	1.10699e-10	2.1443e-20	0.0402393	3.71549e-07	1.04431e-06	4.73701e-08	4.94746e-05	2.21342e-05	0.00644947	1.22258e-12	2.86674e-11	4.90633e-13	2.05759	1.0313e-07	0.660801	1.27703e-13	7.95243e-10	0.000698476	5.31543e-07	1.18584e-06	5.73105e-06	5.27751e-07	3.68843e-06	0.000698476	9.6742e-13
TCONS_00001021	AAEL003953-RA	XLOC_000647	AAEL003953	TSS826	supercont1.102:990013-1342964	8018	1.38033e-27	3.36915e-19	1.36472e-18	1.18854e-16	6.26696e-15	9.96635e-22	2.5348e-16	2.64622e-09	1.62787e-12	1.55801e-12	5.19131e-18	4.62749e-07	3.23674e-20	1.36515	0.000186711	8.2717e-06	1.21661e-07	0.0870109	1.79404e-15	1.47784e-13	0.00172356	5.01088e-11	3.85908e-17	1.41998e-14	2.10809e-13	7.68382e-13	1.32424e-15	1.0984e-22	4.50397e-24	6.56e-08	6.23065e-14	2.92793e-06	1.50619e-24	3.98088e-10	6.43068e-08	8.48551e-12	7.13512e-20	7.85962e-08	2.06405e-08	3.05384e-13	6.43068e-08	1.78888e-21
TCONS_00001022	AAEL003953-RA	XLOC_000647	AAEL003953	TSS826	supercont1.102:990013-1342964	7828	0.170596	1.73344e-06	4.1058e-54	4.74063e-07	0.00245748	2.2516e-12	7.46679e-14	4.43187e-20	1.03901e-14	7.51665e-29	4.24526	2.29834	0.794667	7.80573e-16	1.39222e-16	2.72169	0.862488	1.90183	1.83882e-24	4.68765e-18	2.6152e-18	2.40243	2.11597	9.42424e-09	1.57776e-20	1.73168e-18	9.92064e-19	5.77088	7.80407e-09	0.00231939	2.03738	5.98208e-09	0.528046	1.52497e-18	2.71734e-17	2.85421e-09	1.21606	1.25641e-09	4.42877e-11	1.85541e-18	2.71734e-17	2.84515
TCONS_00001023	AAEL003953-RA	XLOC_000647	AAEL003953	TSS826	supercont1.102:990013-1342969	7952	1.27744e-21	1.84881e-06	3.03834e-07	5.89611e-12	0.00022019	2.46842e-16	8.29252e-11	2.20638e-11	3.01608e-08	1.9775e-17	3.54151e-18	9.79461e-07	0.0143368	6.41038e-13	4.41678e-21	2.61856e-16	0.00056695	3.93829e-16	3.8498e-28	2.14985	2.89647e-06	0.0121222	1.47067e-07	0.000387598	1.48835e-05	0.00548018	1.41066	1.04681e-14	1.2334e-08	1.66e-12	5.41876e-12	5.70632e-09	1.4613e-09	4.58054e-18	7.50806e-17	1.21569e-05	0.00094883	2.38498e-14	9.0765e-15	0.00191987	7.50806e-17	4.88113e-10
TCONS_00001024	AAEL003953-RA	XLOC_000647	AAEL003953	TSS822	supercont1.102:1019022-1138657	4955	6.23555e-100	1.08369e-54	4.79184e-38	8.87608e-25	3.662e-52	2.60777	0.107658	0.410618	5.9695e-119	5.03751e-93	2.51419e-24	9.75001e-70	1.00412e-51	3.1882e-102	1.33327e-62	9.90375e-77	3.81064e-52	1.35928e-51	2.075e-55	2.75609e-79	1.86251e-95	6.89487e-149	4.34631e-144	3.62645e-148	3.28064e-107	3.2097e-89	1.63152e-85	3.88525e-84	5.17073e-65	2.13e-13	3.48372e-54	8.3519e-61	4.05033e-38	1.39152e-102	4.46371e-25	5.51586e-131	9.32384e-88	6.81793e-09	0.000515641	2.77674	4.46371e-25	1.74379
TCONS_00001025	AAEL003953-RA	XLOC_000647	AAEL003953	TSS822	supercont1.102:1019022-1138657	3980	1.60977	5.6784	3.55184	4.50443	3.66499	3.34123	4.78334	4.40521	6.50583	1.76638e-30	0.496185	6.34406e-143	0.382446	7.87024e-33	0.556935	0.75549	3.66573e-183	8.32532e-160	4.63502e-214	1.38059	5.12772	7.05738	8.43332	7.83282	5.8005	3.70769	4.98459	5.48169	2.8651	3.07504	4.28481	2.87789	5.07553	7.73632	7.92102	14.736	16.9177	2.91947	1.25105	1.67426	7.92102	5.70398e-67
TCONS_00001026	AAEL003953-RA	XLOC_000647	AAEL003953	TSS823	supercont1.102:1019022-1187998	6144	1.92683e-07	3.03408	0.716709	4.32381	3.16968	4.8535	7.36497	7.63547	3.80323	1.01812e-06	1.24415	0.000730874	0.363334	1.00824	0.128305	1.24624	2.90851e-07	0.000403745	1.31661	0.748195	1.75576	4.15815	5.60227	1.82583	5.62961	2.66571	1.98005	3.08924	4.61206	1.09475	7.45716e-05	0.592709	3.95198	0.632762	2.83593	8.11851	4.6881	1.19024	1.94106	5.86406	2.83593	2.71568
TCONS_00001027	AAEL003953-RA	XLOC_000647	AAEL003953	TSS825	supercont1.102:1019022-1335959	5635	1.21514	2.94071	2.03245	2.13984	2.16543	1.801	2.60401	2.9295	2.00656	0.455723	3.23122	3.23137	2.06352	0.32415	1.82297	0.836881	1.42586	1.99935	1.07818	9.71859	7.53036	7.24967	6.66625	6.38128	6.6114	4.85214	4.62163	2.5737	4.29654	5.32469	5.77946	2.67472	3.75345	4.84526	3.87962	2.84058	1.69439	5.41822	4.78174	1.28842	3.87962	4.94639
TCONS_00001028	AAEL003953-RA	XLOC_000647	AAEL003953	TSS822	supercont1.102:1031407-1138657	3791	2.68542e-172	1.41272e-83	9.52363e-126	9.6678e-109	1.393e-133	3.51294e-113	1.66687e-67	1.27265e-99	6.9752e-161	5.7342e-128	6.36982e-39	2.13029e-83	1.06418e-122	1.70796e-114	5.29901e-68	1.88074e-98	9.31158e-63	1.70178e-46	1.81025e-47	8.48358e-290	1.17705e-204	0	0	0	9.38719e-206	2.81626e-189	1.18e-226	1.5811e-223	1.1899e-158	2.43e-93	4.07077e-131	2.37405e-245	5.04067e-198	6.91278e-200	1.33667e-149	3.30262e-214	4.96316e-288	1.31887e-91	6.40775e-94	1.12767e-63	1.33667e-149	8.73101e-161
TCONS_00001029	AAEL003953-RA	XLOC_000647	AAEL003953	TSS824	supercont1.102:1031407-1231559	3030	6.32381e-32	2.58073e-06	8.66201e-75	8.02637e-59	1.36287e-29	1.52499e-49	2.46501e-22	2.36946e-32	1.5229e-99	3.96999e-75	2.12259e-31	5.6193e-28	0.104637	1.65737e-28	4.13602e-48	0.0694171	7.82461e-87	7.69297e-23	0.129831	4.99105e-12	8.5935e-80	6.43516e-29	0.553677	4.5019e-62	0.446426	0.224944	0.186793	9.12048e-44	0.2747	9.84e-50	0.830842	4.51038e-115	3.47365e-15	1.35656e-21	1.78834e-32	2.65432e-06	2.0916e-95	0.392111	0.138983	2.85989e-24	1.78834e-32	2.62759e-71
TCONS_00001030	AAEL003953-RA	XLOC_000647	AAEL003953	TSS824	supercont1.102:1031407-1231631	2958	1.38158e-08	1.31342e-56	0.0100711	6.31174e-14	3.70873e-28	3.3724e-36	6.42345e-17	5.35357e-06	2.51259e-76	0.878875	4.14134	0.150302	2.26461e-13	1.08188	1.18563	0.746436	1.38692	0.0156912	0.898304	4.65531	0.398614	2.00624e-118	1.3775e-110	3.07208e-25	2.60441e-88	5.43912e-18	1.33092	4.64643e-113	6.92785e-23	3.79e-15	3.28565e-55	1.1007e-41	7.14091e-17	2.28873e-05	0.000347371	1.22049e-12	3.00678e-162	9.99357e-05	8.16306e-05	1.27469e-46	0.000347371	2.8465e-12
TCONS_00001031	AAEL003953-RA	XLOC_000647	AAEL003953	TSS824	supercont1.102:1031407-1231647	2965	6.91249e-07	1.79423e-56	0.143085	1.4601e-18	8.3765e-27	5.05991e-24	1.83706e-16	0.277629	3.28537e-88	0.000218396	0.038747	1.08282e-30	2.19072	4.16032e-38	2.79525e-36	1.29787e-14	4.58005e-18	1.69812e-41	1.52451e-44	8.05419	2.84895e-16	1.47574e-138	1.2232e-99	3.67816	8.83953e-86	0.05305	4.52963e-07	1.67612e-94	1.62489	0.607044	2.95088e-52	0.98785	1.66243	1.01479	0.538392	1.80778	1.14746e-145	0.00106188	0.778763	4.31744e-38	0.538392	0.0141524
TCONS_00001032	AAEL003953-RA	XLOC_000647	AAEL003953	TSS825	supercont1.102:1031407-1335959	4462	4.21215e-22	0.46595	1.09513e-53	2.07474e-58	4.50755e-44	4.09623e-79	5.90078e-47	1.91666e-71	0.0160207	0.8718	0.474922	0.00296211	5.66445e-28	1.10156	0.00602874	3.59618	2.56735	3.63446	2.69585	3.76715e-137	2.44236e-63	4.88634e-118	2.69728e-92	3.25888e-97	3.27085e-39	4.23771e-44	2.4918e-85	4.87992e-69	3.87265e-39	1.66e-52	8.86498e-38	1.64549e-122	2.32733e-101	3.48799e-44	8.65488e-88	4.27425e-18	1.78014e-117	5.66766e-62	4.74882e-71	2.56327e-43	8.65488e-88	1.40818e-118
TCONS_00001033	AAEL003953-RA	XLOC_000647	AAEL003953	TSS826	supercont1.102:1031407-1342927	4210	1.38502e-44	0.0474971	4.9948e-62	3.54766e-45	7.39183e-25	7.90634e-64	2.34594e-24	3.17824e-29	1.63051	1.68072	20.537	20.3871	4.18686	3.96413	9.65132	24.971	22.2814	22.9206	25.6887	5.51526	6.54978	5.53569	1.70247	4.68881e-62	0.926903	1.57945	0.0182716	1.31136e-49	2.00711e-19	3.68e-50	1.40357e-42	3.13912e-90	3.74121e-30	1.55854e-29	3.23024e-32	1.47507e-05	4.99976e-81	1.76301e-18	1.30865e-16	0.00440654	3.23024e-32	3.86334e-65
TCONS_00001034	AAEL003953-RA	XLOC_000647	AAEL003953	TSS826	supercont1.102:1031407-1342961	4185	1.19451e-60	3.71425e-08	6.10562e-67	1.26206e-58	1.96086e-31	5.36308e-76	1.16546e-36	6.35215e-49	7.16708e-07	1.51453e-24	8.76203e-24	3.78049e-11	0.0603135	7.29315e-18	6.04373e-33	0.0135784	8.7412e-05	7.22246e-19	9.92658e-23	1.0865e-05	3.07956e-06	2.87039e-07	2.11487e-12	4.98409e-67	2.71616e-11	1.07804e-12	9.12144e-10	1.73785e-70	1.45597e-26	2.76e-80	3.75402e-65	3.00691e-121	3.023e-38	5.12113e-54	4.88424e-59	4.10429e-10	5.70908e-87	4.83395e-29	7.74947e-29	5.90111e-07	4.88424e-59	2.04467e-76
TCONS_00001035	AAEL003953-RA	XLOC_000647	AAEL003953	TSS826	supercont1.102:1031407-1342961	4194	1.14378e-70	7.71814e-17	7.01495e-76	7.63487e-64	1.05077e-40	3.2235e-93	1.98011e-45	6.86769e-61	2.88347e-06	9.34734e-28	1.32558e-28	9.57053	2.17277e-19	2.84412	6.3786e-17	2.10679	10.2951	6.38045	2.00138	1.39e-14	1.58179	0.0162963	2.97001e-27	4.34584e-87	1.66901e-21	7.89377e-25	6.12565e-14	1.10703e-91	1.14949e-46	3.68e-91	7.46341e-76	1.05392e-130	3.31307e-58	7.39461e-60	3.1104e-66	1.70363e-20	1.72111e-105	2.85843e-32	4.74176e-31	9.45421e-18	3.1104e-66	3.25919e-92
TCONS_00001036	AAEL003953-RA	XLOC_000647	AAEL003953	TSS826	supercont1.102:1031407-1342969	3763	1.44005e-17	2.53251e-26	5.82801e-317	2.2845e-25	1.51718e-12	0.438163	1.4752	1.46317e-27	0.000158624	1.39949e-129	1.36089	2.46513	0.991848	26.7909	17.7109	11.997	7.76984	14.4605	15.3722	0.535301	8.89312e-08	4.74563e-37	0.0488329	0.0108993	1.87525e-45	5.09553e-32	8.65509e-110	1.97831	1.99707e-21	5.52e-64	5.22507e-11	3.46442e-171	2.55571e-87	1.82247e-49	3.86346e-105	8.79912e-29	1.21667	4.34125e-05	4.71632e-08	8.17923e-27	3.86346e-105	1.30027e-107
TCONS_00001037	AAEL003953-RA	XLOC_000647	AAEL003953	TSS826	supercont1.102:1031407-1342969	3946	0.214469	1.77963e-18	3.32231e-262	1.31906	0.699489	2.73613e-22	2.95382e-17	1.85482e-49	1.31506e-09	3.95148e-155	4.8	7.18587e-06	14.3005	10.0355	12.1472	4.12963	2.08018	10.8029	0.195661	1.93086	1.89931e-11	1.12692e-24	0.000226251	1.53001e-36	2.07789e-33	3.2003e-35	4.13768e-72	1.88893e-12	2.01875e-21	8.32e-73	1.52638e-12	1.30587e-161	1.43452e-64	2.88214e-20	9.91132e-106	2.15195e-11	7.33411e-22	0.997108	0.0963602	0.864176	9.91132e-106	3.44005e-128
TCONS_00001038	AAEL003953-RA	XLOC_000647	AAEL003953	TSS822	supercont1.102:1031461-1138631	3702	4.89133e-116	7.54333e-134	0.459108	0.40555	0.398667	0.471095	0.184511	0.691579	4.11877e-105	0.494589	0.59347	0.346816	1.16623	1.55668e-57	2.70983e-09	1.05856e-40	0.561041	0.0857272	0.383486	3.94799e-175	3.44808e-169	4.87375e-265	1.16115e-261	2.34833e-250	2.96288e-122	8.51269e-71	5.99154e-84	2.60577e-139	1.69523e-44	7.08e-70	8.06349e-63	7.84352e-170	7.25638e-43	1.6821e-133	4.65815e-93	2.88846e-169	3.76401e-182	2.99461e-62	8.17123e-48	2.12876e-60	4.65815e-93	0.516713
TCONS_00001039	AAEL003953-RA	XLOC_000647	AAEL003953	TSS822	supercont1.102:1045469-1138657	3076	0.136045	0.691109	0	0	1.15459	0.0757299	0.197511	0	1.08869	0	0.395991	9.54994e-134	2.59482e-85	0.427356	7.01264e-231	1.98678e-28	2.40644e-256	2.63586e-168	0.0247957	0	0	0.135801	0.328055	0.0303481	0.66324	3.18498e-90	1.33198e-241	0.518561	0.00327174	0	1.3742	0	0	4.68757	0	1.14381	1.92234	0.535404	0.650665	0.268303	0	0
TCONS_00001040	AAEL016317-RA	XLOC_000648	AAEL016317	TSS827	supercont1.102:1197132-1197204	72	0	0	0	0	0	0	0	0	0	0	0	0	0	0	0	0	0	0	0	0	0	0	0	0	0	0	0	0	0	0	0	0	0	0	0	0	0	0	0	0	0	0
TCONS_00001041	AAEL003967-RA	XLOC_000649	AAEL003967	TSS828	supercont1.102:1368000-1370284	1828	1.16614e-05	1.26079e-06	0.00312874	6.68428e-05	0.000180722	1.39131	0.704128	1.54259	3.14315	1.63589e-07	0.464998	8.8087e-05	1.49679	0.120829	1.02114e-05	0.260628	0.0504389	0.144408	0	0	0.0398735	0.0259213	0.108535	0.0251552	0.13743	0.154087	0.114438	0.0253403	0.0276256	0.106602	0.120749	0.024868	0.273593	0.0279429	0.163721	0.134134	2.10664e-05	4.11113e-06	4.88718e-06	0.456294	0.163721	0.539006
TCONS_00001042	AAEL003967-RA	XLOC_000649	AAEL003967	TSS828	supercont1.102:1368080-1370273	1899	0.217756	1.43854	2.86894	1.56654	1.37899	0.624482	2.37439	5.74045	0.675153	0.198281	0.905216	0.975041	3.23684e-05	2.94582e-05	0.355531	0.000117556	2.65033e-05	3.52066e-05	0	0	2.09517e-05	0.000174001	1.8024e-05	1.32179e-05	1.69306e-05	1.89825e-05	1.90044e-05	1.33151e-05	1.4516e-05	2.6e-05	2.00524e-05	1.3067e-05	1.70313e-05	1.46827e-05	3.2332e-07	1.12558e-05	0.0294359	0.146961	0.438906	1.77467	3.2332e-07	5.12751e-05
TCONS_00001043	AAEL003954-RA	XLOC_000650	AAEL003954	TSS829	supercont1.102:1421680-1423311	1453	4.65308	52.5079	58.185	18.733	28.5878	49.7294	74.4513	46.2456	49.4799	0.605246	1.44238	1.73929	0.915236	15.2381	32.0501	2.92847	0.852804	0.28164	0.302215	0.425683	0.622308	0.508958	0.533067	0.327159	0.100493	0.300473	0.429813	0.263658	0.323366	0.311844	1.25586	2.45807	5.87394	21.6232	36.0597	146.979	107.814	42.6913	33.3189	2.72192	36.0597	3.73159
TCONS_00001044	AAEL003971-RA	XLOC_000651	AAEL003971	TSS830	supercont1.102:1440611-1442220	1440	0.597075	2.66886	3.50563	3.22057	2.81553	2.93845	5.48967	3.62024	6.36143	6.25195	45.7441	53.3945	58.4582	77.5064	85.8007	69.0487	76.3654	116.78	88.8684	58.7878	18.1841	12.9262	5.51341	3.76879	1.96328	2.27722	6.58174	7.6265	7.69708	1.29549	1.58632	2.2878	9.2376	4.44352	7.29458	4.87001	8.84334	8.68839	9.06062	5.50104	7.29458	2.96635
TCONS_00001045	AAEL003963-RA	XLOC_000652	AAEL003963	TSS831	supercont1.102:1461915-1473708	2887	9.95616e-06	2.37427e-06	4.7847e-06	8.36592e-07	0.439711	1.24077	1.60302	1.24873	0.380337	4.56337e-06	2.95989e-06	0.228837	1.72464e-06	1.89737e-06	1.03967	0.224753	6.29529e-06	4.12896e-06	8.64303e-06	3.02574e-06	4.56165e-06	0.0586343	2.00596e-06	2.21948e-06	1.8814e-06	6.2349e-07	2.48474e-06	0.310898	7.22202e-07	0.227848	1.54316e-06	1.37219e-06	0.755476	1.06604	0.202554	0.447323	0.481636	0.71955	2.50482e-06	0.306408	0.202554	7.04132e-07
TCONS_00001046	AAEL003963-RA	XLOC_000652	AAEL003963	TSS832	supercont1.102:1461915-1481352	2920	1.0042e-06	0.264814	0.340184	1.61125e-07	0.7633	2.01335	1.55473	2.1949	1.94881	7.87377e-07	5.49502e-07	0.391361	2.79962e-07	0.541019	0.365731	0.203873	1.12671e-06	7.75949e-07	1.30398e-06	6.91214e-07	8.57264e-07	7.97382e-08	4.5825e-07	3.51603e-07	2.77005e-07	1.90894e-07	2.86617e-07	9.64226e-07	1.84133e-07	1.82e-06	0.634646	1.87769e-07	1.1765e-06	0.55383	0.524503	2.69524	0.623831	0.205236	0.191706	1.33713	0.524503	1.97935e-07
TCONS_00001047	AAEL003963-RA	XLOC_000652	AAEL003963	TSS833	supercont1.102:1461966-1473458	2695	0.375175	4.16014	4.45391	4.99247	4.305	27.3597	46.5082	11.1071	8.15143	0.24292	0.281804	0.724121	1.18658	5.18411	7.86156	9.51332e-06	0.148097	0.105971	0.0866316	0.0237259	0.117076	0.0758722	0.0157294	0.166194	0.45449	0.359154	0.680521	1.00469	1.2621	1.1457	1.7761	3.08318	12.282	13.2725	11.3052	2.15705	3.35272	2.73383	1.66416	5.79313	11.3052	3.3701
TCONS_00001048	AAEL003965-RA	XLOC_000653	AAEL003965	TSS834	supercont1.102:1504268-1535334	1951	82.5098	2.53329	5.6615e-47	1.44333	0.754796	0.738887	0.838617	1.59398	0.284493	1.47826e-98	1.81633	0.919297	0.202624	1.00608	0.644855	1.3072	0.845384	0.614999	0.242577	0.102492	2.93759	0.429801	0.398268	0.0504439	0.235185	3.71681e-29	0.0214991	0.215747	3.48543e-24	0.00484915	0.253783	6.06204e-83	4.0827	9.66511	1.43379	27.9477	15.2494	2.33211	0.641851	6.77773	1.43379	1.30762
TCONS_00001049	AAEL003965-RA	XLOC_000653	AAEL003965	TSS834	supercont1.102:1515055-1535264	2826	134.435	0.00173867	0.24886	1.29723	0.050663	0.186613	2.77031e-12	2.37895e-14	2.5665	0.524986	2.49723e-07	1.31527	0.428687	6.92871e-27	2.25152	0.682921	1.00795	0.774535	4.81146e-16	2.31948e-110	1.92291e-10	3.58854	1.20457e-06	6.24363e-09	0.0655079	2.19527e-35	2.29417e-46	1.44003e-16	2.80465e-17	3.75e-10	2.37413e-35	0.508719	3.62862	13.5975	2.67554	22.0613	0.000697087	9.87047e-20	3.89833e-07	0.576356	2.67554	3.48039
TCONS_00001050	AAEL003965-RA	XLOC_000653	AAEL003965	TSS834	supercont1.102:1515055-1535307	2914	26.1821	2.47522	1.08315e-12	3.41567e-06	9.1986e-15	0.569923	3.66808	1.18856	1.41595e-38	4.05677e-09	2.02149	0.607318	1.51169e-13	2.34363	1.75799	1.73476	1.64584	2.90883e-08	0.0639947	6.35455e-122	7.91972	0.479586	0.721744	0.938544	0.00455029	3.77555e-42	0.144259	2.46809e-30	0.229615	0.25039	1.15665e-59	0.951173	3.25324	5.75832	9.39791	7.62979	31.6188	3.18253	1.5073	3.73867	9.39791	1.7406e-25
TCONS_00001051	AAEL003965-RA	XLOC_000653	AAEL003965	TSS834	supercont1.102:1515055-1535423	3000	24.6572	4.15218e-41	3.59491e-27	6.60282e-14	0.223554	3.70556e-47	4.76974e-67	0.200269	8.9861e-83	8.5246e-17	1.09313e-73	1.27222e-39	1.30685e-31	5.91341e-181	5.43992e-27	3.78607e-48	2.12026e-65	1.53239e-20	5.31917e-47	7.24605e-133	6.71984e-71	2.65935e-59	0.232886	8.22006e-31	8.39618e-05	2.02529e-37	1.50796e-23	2.31054e-43	5.21261e-41	1.07e-09	1.13022e-82	1.45049e-87	2.84194e-60	3.93458e-58	5.2269e-23	8.62544e-133	0.276284	0.185305	0.685007	3.15679e-72	5.2269e-23	5.73433e-49
TCONS_00001052	AAEL003952-RA	XLOC_000653	AAEL003952	TSS835	supercont1.102:1515055-1688702	2648	0.0036031	6.38137e-17	0.0620426	6.6541e-08	1.31894e-12	1.53594e-14	6.2529e-20	3.44775e-26	7.21593e-20	0.743481	1.74728e-06	6.31267e-08	0.000159473	0.00474414	3.597e-06	2.46223e-11	1.86592e-13	6.57647e-11	5.32851e-07	2.32802e-10	0.000477462	6.02557e-07	5.84515e-13	4.76626e-39	1.51113e-08	3.92972e-10	2.62944e-16	9.51144e-15	2.30604e-05	6.66e-12	4.01121e-60	2.34195e-24	1.96617e-16	5.70883	2.68877	5.21889e-07	1.61076	4.89767e-23	2.05822e-10	1.46233e-27	2.68877	1.88571e-27
TCONS_00001053	AAEL003952-RA	XLOC_000653	AAEL003952	TSS836	supercont1.102:1515055-1693923	3716	11.428	0.388619	0.828427	0.593216	2.12044	1.3994	0.486103	8.7056e-08	2.90872	0.777728	5.963	0.662848	3.52075	4.18406	3.42512	6.19913	4.32097	4.23442	0.600063	0.244378	1.7847	0.331579	0.156704	0.122667	0.762958	0.244588	0.124263	0.558124	0.76665	0.971082	7.77503e-25	0.918181	0.806507	7.26507	3.71216	14.7977	14.5359	4.49673	1.71106	10.6768	3.71216	5.23766e-06
TCONS_00001054	AAEL003952-RA	XLOC_000653	AAEL003952	TSS836	supercont1.102:1515055-1693975	3525	3.97743e-14	4.66523e-12	1.17206e-11	2.04471e-06	1.95485e-14	9.98765e-11	1.47998e-13	1.11065e-18	4.20897e-15	2.78514e-05	0.00180233	0.000359534	3.22379e-14	0.743684	0.000310481	4.05708e-09	1.72046e-10	2.18932e-06	1.39918	1.98367e-06	0.0731222	0.00151004	8.73584e-09	2.20961e-28	5.13215e-06	8.93494e-08	1.0298e-11	1.8789e-11	0.000148024	3.84e-10	1.67405e-43	1.25286e-17	3.41602e-11	1.50848e-17	5.01197e-12	0.0260384	0.59914	2.64158e-20	2.22154e-08	9.56017e-16	5.01197e-12	5.74375e-20
TCONS_00001055	AAEL003965-RA	XLOC_000653	AAEL003965	TSS837	supercont1.102:1515092-1535026	2554	155.955	2.64984	2.49623	1.64747	2.42232	2.76453	2.25293	2.99476	0.972857	0.290757	7.66016	3.02392	4.15417	1.00786	1.13308	4.17837	3.04902	0.753792	0.146096	5.25459e-72	7.73734	3.48656	0.647139	0.0282043	0.353564	0.385982	0.315381	0.363207	0.329503	4.75e-15	0.220484	1.47352	16.6715	5.84437	30.6577	40.6443	104.85	10.8642	8.52038	19.3093	30.6577	3.46095
TCONS_00001056	AAEL003952-RA	XLOC_000653	AAEL003952	TSS838	supercont1.102:1565847-1601466	1212	12.9098	9.74674	17.784	10.2915	2.13254	7.20134	7.40147	13.5268	6.26235	3.54371	4.73087	2.66424	8.29776	0.116009	2.6291	4.73607	4.00812	2.3974	2.03637	8.80911	3.90274	4.20369	3.18416	3.61102	0.953939	4.47604	9.17458	3.33692	8.5483	6.40691	1.27676	11.9726	18.9579	1.42662e-60	40.6991	7.56062	30.5284	6.9329	9.71862	11.4553	40.6991	18.3579
TCONS_00001057	AAEL003952-RA	XLOC_000653	AAEL003952	TSS839	supercont1.102:1565847-1618142	3260	1.17345e-85	2.31558e-63	5.0045e-17	1.3772e-23	1.76398e-42	8.75888e-55	3.06285e-75	7.73496e-58	2.16125e-90	5.24862e-49	1.22906e-112	4.14179e-65	1.61885e-32	3.8166e-134	3.93399e-45	1.1964e-67	3.86322e-105	1.05921e-59	1.96494e-44	1.14011e-26	7.05868e-87	9.09851e-94	2.70005e-62	1.13673e-24	1.81931e-75	3.38409e-20	9.09455e-50	7.8751e-33	3.08703e-30	4.65e-15	2.36241e-60	1.03723e-66	1.18923e-65	6.49226e-116	4.84294e-17	1.26902e-209	2.37551e-170	1.80818e-76	1.10261e-19	1.25169e-113	4.84294e-17	2.06414e-60
TCONS_00001058	AAEL003952-RA	XLOC_000653	AAEL003952	TSS840	supercont1.102:1565847-1631845	3160	7.11651e-55	0.436286	1.78979	0.473789	0.278526	1.2555	1.05216	0.435812	2.03346	7.92488e-41	1.04833e-76	1.20536e-43	7.73951e-20	3.10482e-81	9.15085e-28	1.06646e-44	5.68757e-70	4.3841e-43	1.97198e-32	5.15208e-15	1.56488e-52	1.01504e-60	5.96879e-37	1.7584e-09	4.15115e-56	1.7839e-13	2.34536e-26	0.313073	6.01993e-18	3.82e-06	7.60742e-36	2.2187e-38	1.74331	1.44416	1.34148	1.09454	5.18011	2.2515	1.2457	1.22578	1.34148	1.63935
TCONS_00001059	AAEL003952-RA	XLOC_000653	AAEL003952	TSS840	supercont1.102:1565847-1631854	2926	7.45123e-63	0.000669426	4.45976e-08	3.78665e-08	3.94291e-11	0.00177361	0.00130053	0.00125954	0.00116445	2.1611e-46	3.92333e-88	5.58103e-49	1.04754e-35	1.13886e-103	2.25612e-32	8.39127e-53	1.04133e-79	1.17158e-47	2.4594e-31	6.90422e-17	1.98749e-60	2.71688e-69	2.36854e-43	8.68977e-36	1.92263e-64	8.45067e-22	2.7938e-32	3.03857e-08	2.13465e-27	7.57e-14	0.261057	4.53824e-49	0.00163168	0.00958795	4.30811e-10	12.2894	2.70733e-29	1.43036e-11	6.08285e-07	3.19034	4.30811e-10	0.00151897
TCONS_00001060	AAEL003952-RA	XLOC_000653	AAEL003952	TSS835	supercont1.102:1565847-1688702	3338	13.0305	18.3994	5.85335	13.742	11.0919	10.4936	9.62223	12.9972	8.85332	0.645135	5.59555	1.16561	5.56207	5.92113	4.79498	5.25496	1.19383	0.308902	0.000116755	0.434746	2.59788	1.69937	4.63326	5.23756	7.90506	8.30683	8.55217	15.6087	13.641	12.5296	14.0117	9.98058	10.2865	19.9987	13.9093	3.18017	35.2808	13.6092	12.0897	0.00332143	13.9093	7.94463
TCONS_00001061	AAEL003952-RA	XLOC_000653	AAEL003952	TSS835	supercont1.102:1565847-1688702	3095	19.3333	7.13717	6.00402e-06	2.7467e-05	2.68662e-07	2.04173	12.65	7.58359	7.37974	0.142285	1.35555	5.73301	2.75606e-11	1.48979e-08	2.48631	0.182057	1.75108	2.12271	1.93999	1.39834	5.06424	3.03972	1.74634	6.52192e-22	0.978372	2.39865e-05	0.805016	0.000136539	2.2787e-05	2.71e-05	3.94815e-05	0.00140798	11.7632	5.93729	2.15422e-07	39.0334	1.34039e-22	6.37095e-08	2.72709e-05	26.6252	2.15422e-07	5.6314
TCONS_00001062	AAEL003952-RA	XLOC_000653	AAEL003952	TSS836	supercont1.102:1565847-1693923	3195	2.53068e-16	3.79555e-09	0.166373	2.8821e-11	1.62241e-11	5.94336e-16	1.4876e-23	3.12542e-22	1.60722	3.61656e-33	8.99956e-18	3.57714e-10	0.343349	2.01116e-10	2.0484	1.28076	0.834568	0.000178689	5.07098e-08	1.10886	1.49194e-19	0.000717522	0.00909838	0.976902	1.34142e-21	7.68472e-09	0.00222327	0.614782	0.896701	1.6104	0.00203762	1.2259	7.03194e-09	3.37621e-31	1.76914	3.9221e-92	5.19204	2.28065e-11	1.07504	2.80778	1.76914	0.0155788
TCONS_00001063	AAEL003952-RA	XLOC_000653	AAEL003952	TSS836	supercont1.102:1565847-1693972	3783	8.40067e-31	9.15129e-15	7.2131e-21	7.8966e-09	5.96498e-23	1.12612e-15	2.47153e-18	6.27066e-13	1.37739e-18	5.33286e-16	0.331982	3.75408e-12	1.72533e-31	8.28438e-47	4.37756e-06	7.94289e-24	9.0992e-33	5.76675e-14	5.5573e-06	3.89303e-09	3.00143e-16	1.05284e-27	8.64843e-24	2.11754e-34	7.79292e-05	3.01272e-07	5.74531e-20	1.25639e-16	5.81e-14	4.25e-09	2.9094e-16	3.04859e-32	4.45194e-27	5.99012e-32	1.05848e-23	5.23783e-34	1.54354e-123	8.06857e-46	3.47155e-15	1.08021e-29	1.05848e-23	0.000221522
TCONS_00001064	AAEL003952-RA	XLOC_000653	AAEL003952	TSS836	supercont1.102:1565847-1693980	4220	1.20276e-10	4.44732	9.85022e-09	1.92407	0.000145677	1.53213	4.48446	4.22556	0.204387	6.82222e-05	2.8495	5.50491	2.59858e-09	0.777425	2.00157	0.337419	0.0497011	2.71503	2.54809	2.1547	1.24555	2.3758	2.15216	1.52436	2.31887	2.32358	2.04878	1.30195	1.43917	0.39382	2.29653	1.26286	3.53144	1.81779e-15	8.64874e-10	2.82194	0.0122731	0.00133484	1.28744	1.89188	8.64874e-10	1.09703
TCONS_00001065	AAEL003952-RA	XLOC_000653	AAEL003952	TSS839	supercont1.102:1566479-1618142	2385	6.37042	2.40718	6.14589e-09	2.41053	7.43567	3.90138	4.51673	4.19855	5.32815	3.79046e-72	6.42305	3.20045	8.69399	5.95903	4.84239	4.43537	5.31204	3.82658	2.93931	1.36209	2.11768	2.20007	1.80434	3.5217	2.8494	4.2164	1.47258e-27	2.91356	0.710687	3.63064	5.80552	3.94723	0.463018	15.2065	11.2068	16.1329	35.0742	11.3453	13.6194	6.17809	11.2068	0.772583
TCONS_00001066	-	XLOC_000654	-	TSS841	supercont1.102:1713903-1720936	7033	0.162263	7.27103	1.02406	1.0651	0.687259	1.64134	3.31539	3.42542	2.26246	0.0200176	0	0	2.86299e-08	0	0.0194616	0.019857	0	0.0085937	0.00790415	0.139167	0.0506359	0.0331304	0.0894828	0.223715	0.434389	0.570832	1.05311	1.38828	1.81266	2.67566	2.46467	2.59088	3.40886	1.94284	2.58636	1.12039	1.79686	1.14356	0.599457	1.93462	2.58636	2.36611
TCONS_00001067	AAEL003969-RA	XLOC_000654	AAEL003969	TSS842	supercont1.102:1713903-1762504	4579	0	1.32024	0.158363	0.0882202	0.443379	0.208997	0.255943	0.395741	0.335547	0.0712404	0	2.38794e-06	0.0435881	0.059859	1.82403e-06	3.98208e-06	3.61229e-06	0	0	1.03152e-08	2.44135e-07	5.089e-09	0.0132551	0.0250366	0.0114536	2.79828e-07	0.0349203	0.140495	0.0455523	0.116779	0.449786	0.0318982	0.148377	0.402967	0.0692621	0.47233	0.358675	0.234234	0.151192	0.361588	0.0692621	0.098434
TCONS_00001068	AAEL003969-RA	XLOC_000654	AAEL003969	TSS842	supercont1.102:1733020-1762504	4224	0	1.18909e-05	3.04331e-08	9.89169e-08	1.21909e-07	0.0557227	0.000113072	2.6785e-06	8.72056e-07	3.22979e-07	0	0.0432719	0	3.00992e-07	0.0330534	0.0337226	0.091791	0	0	0	0	0	1.14286e-07	7.69677e-11	1.42212e-06	0.0118961	1.75219e-08	1.63469e-07	7.79332e-08	2.34e-07	9.73431e-06	7.75749e-27	3.71465e-08	0.00236012	2.47925e-08	0.000554046	5.42296e-08	4.38715e-08	1.23925e-06	1.91479e-06	2.47925e-08	1.7856e-07
TCONS_00001069	AAEL003960-RA	XLOC_000655	AAEL003960	TSS843	supercont1.102:1895878-1898114	1706	6.05166e-17	3.75142e-42	1.28447	0.172015	0.00027111	8.55847e-55	4.39696e-16	3.14632e-52	1.45216	0	0.0902432	8.04994e-63	9.02631e-29	1.36671e-50	1.50187e-102	4.02182e-95	2.74122e-42	1.05694e-06	1.00458e-67	2.74203e-45	0.18458	0.234913	5.234e-101	1.80797e-55	2.69679e-11	7.21385e-78	0.114598	2.14339e-28	1.34179e-102	3.58e-38	4.59138e-33	4.7247e-14	2.54636e-10	0.107677	3.25436e-66	3.82175e-70	0.291812	2.01244e-16	8.1176e-60	1.95244e-52	3.25436e-66	5.22824e-74
TCONS_00001070	AAEL003960-RA	XLOC_000655	AAEL003960	TSS844	supercont1.102:1895878-1909975	2289	0.000130153	0.92526	2.41429e-13	0.811448	0.341033	1.01081	1.52005	0.977377	0.955073	0	0.842365	1.065	2.32498	0.144538	0.272117	0.310304	0.12943	2.27501e-15	0.238674	0.0818397	0.630696	0.505568	0.5747	0.577887	1.32016	1.40543	1.10756	1.02321	1.26634	1.73996	0.00234962	2.35851	0.000132573	0.000109004	0.918508	0.410896	0.173654	1.02153	0.538898	1.23483	0.918508	1.48315
TCONS_00001071	AAEL003960-RA	XLOC_000655	AAEL003960	TSS844	supercont1.102:1895878-1909975	2295	21.1459	0.00465593	1.92501e-13	0.00263645	0.00269529	0.00308877	0.00225577	0.0021801	0.00439728	0	0.00430141	0.00255059	0.00277444	0.00307578	0.00300349	0.00478985	0.00578708	1.82962e-15	0.00340001	0.00372272	0.00383471	0.00250782	0.00232576	0.00239978	0.00245673	0.00274076	0.00241309	0.00241951	0.00263438	0.00254544	3.58547	0.0023501	1.46959	1.34557	0.00248201	0.00179153	0.00302781	0.00275348	0.002576	0.00406528	0.00248201	0.00367633
TCONS_00001072	AAEL003960-RA	XLOC_000655	AAEL003960	TSS843	supercont1.102:1895964-1898066	1584	43.7179	1.78421	0.862279	1.21335	3.21215	2.28381	2.17154	2.95283	0.914456	0	0.337072	1.41095	5.66665	0.454604	0.88453	0.230965	0.280692	0.767456	0.262446	1.02843	2.1743	1.00453	2.13827	2.64791	3.30966	3.55114	4.66333	2.71719	1.95392	3.98698	7.10218	6.56401	3.26713	6.92436	6.22215	0.801985	0.754963	3.4959	1.33019	4.26371	6.22215	3.11535
TCONS_00001073	AAEL003964-RA	XLOC_000656	AAEL003964	TSS845	supercont1.102:1941186-1978528	2771	4.50801	3.32113	0.495622	1.76281	2.4438	4.17861	5.21704	5.37497	2.15182	1.371	12.156	15.3549	9.4197	17.9256	18.8171	18.6499	21.4953	31.8576	23.1917	12.8959	8.21946	16.1273	11.118	9.70378	16.0655	10.3446	7.901	7.56074	9.58357	6.79467	7.09264	4.56359	8.18144	5.23132	3.02858	0.887694	1.08102	2.72742	2.27416	5.58716	3.02858	4.2522
TCONS_00001074	AAEL003964-RA	XLOC_000656	AAEL003964	TSS846	supercont1.102:1941187-1978159	2460	0.3945	0.575991	1.89771	2.19226	1.87101	2.20257	2.23763	2.68339	3.516	0.787607	5.06848	2.76464	12.0554	6.5407	6.01607	4.82595	0.871297	3.37865e-05	6.49706	15.2218	12.5666	2.64541	4.98067	8.38751	2.33903	6.78942	4.32521	6.11221	3.44601	5.72551	3.83441	3.2641	0.000368596	4.37558	4.30647	0.27807	1.16101	5.05605	3.26867	1.64368	4.30647	2.93425
TCONS_00001075	AAEL003956-RA	XLOC_000657	AAEL003956	TSS847	supercont1.102:2091529-2093617	1440	8.13058e-06	0.684887	5.2691e-07	3.73876e-06	3.72346e-06	8.18122e-06	0.91377	0.620644	1.08576e-06	0.000166402	0.924002	0.360451	6.57051e-06	1.82512e-05	1.25894e-05	3.01343	1.10589e-05	5.48383e-05	0.000222368	1.77135e-05	4.05042e-06	0.396089	0.10437	0.114258	0.152309	7.37563e-06	4.41602e-06	1.47609e-06	3.19877e-05	2.18e-06	1.44815e-06	9.26721e-06	1.71121e-06	0.298108	0.000181456	0.335484	2.41154e-06	0.000192941	1.31679e-05	3.96331e-06	0.000181456	0.621794
TCONS_00001076	AAEL003956-RA	XLOC_000657	AAEL003956	TSS848	supercont1.102:2091529-2094058	1636	1.38161e-13	1.78002e-11	1.35744e-07	6.35321e-14	0.168463	0.264418	0.450321	0.480607	3.08138e-07	1.01924	6.6688	4.67753	2.95656	5.33023	5.50001	3.54168	5.24313	4.00852	1.38084	0.868267	0.627292	0.364973	0.223305	2.37476e-09	9.93561e-06	1.13069e-12	0.307868	0.271724	3.38163e-20	1.68e-12	0.153857	0.132516	0.546739	1.89226e-06	0.276805	0.239123	3.61588e-13	0.722082	0.70415	1.2648e-12	0.276805	0.506814
TCONS_00001077	AAEL003956-RA	XLOC_000657	AAEL003956	TSS847	supercont1.102:2091559-2093572	1329	0.749599	0.161445	1.28766	0.5146	0.256393	0.000347604	0.000110061	3.98218e-05	1.4401	0.348886	7.92752	4.77301	6.48232	5.11917	6.54211	2.65905	6.50902	2.66329	2.22104	1.99377	1.10333	0.461108	0.340354	0.101464	3.37283e-06	0.166764	0.490739	0.826164	0.720377	0.389429	0.619472	0.444108	0.989534	1.56946	1.31161	0.000437434	0.978114	2.2768	0.576729	0.685151	1.31161	6.67274e-05
TCONS_00001078	AAEL003968-RA	XLOC_000658	AAEL003968	TSS849	supercont1.102:2103064-2133924	3611	10.7576	24.7101	13.6656	13.9924	14.9273	20.0692	27.554	24.2858	24.1108	6.90832	87.7627	104.525	82.7886	136.6	141.922	156.623	131.336	234.607	224.858	165.823	192.487	222.778	230.43	168.576	173.63	132.03	109.316	83.08	76.7843	39.0068	32.2031	21.1928	40.3606	18.2938	16.2403	306.055	131.221	51.3382	35.9188	38.7832	16.2403	16.1548
TCONS_00001079	AAEL003949-RA	XLOC_000659	AAEL003949	TSS850	supercont1.102:2175591-2208366	1868	1.5776	1.30536	3.68903	4.75335	0.741343	1.11952	3.59269	8.3317	5.32024	0.334955	23.4106	13.887	9.0668	15.1218	17.1116	17.7321	19.0821	18.3116	15.2938	8.26387	21.0028	11.0747	9.66764	11.0847	11.4007	10.7768	7.91694	8.22058	8.29666	8.98666	8.85186	8.13548	10.6949	22.508	12.3626	21.7525	13.1254	7.66395	3.02062	2.776	12.3626	0.8245
[truncated: 53,521 more rows]
