# Supplementary material for: The Developmental Transcriptome of the Mosquito Aedes aegypti, an Invasive Species and Major Arbovirus Vector
Source: G3 (Bethesda). 2013 Sep 1;3(9):1493–509. doi: 10.1534/g3.113.006742 (PMC3755910; doi:10.1534/g3.113.006742)
Supplement: Supporting Information [file supp_g3.113.006742_TableS9.xlsx]

## Sheet: Genes
tracking_id	gene_id	Type	gene_short_name	tss_id	locus	11357_MaleTestes	11356_FPKM_Male Carcass	11358_NBF_Fcarcass	11780_12hr_BF_Fcarcass	11781_24hr_BF_carcass	12072_36hr_BF_Fcarcass	12073_48hr_BF_Fcarcass	12074_60hr_BF_Fcarcass	11361_72hr_BF_Fcarcass	11359_NBF_Ovaries	12hr BF ovaries_11511_FPKM	11512_24hr_BF_Ovaries	11513_36hr_BF_Ovaries	11514_48hr_BF_ovaries	11515_60hr_BF_ovaries	11360_72hr_BF_Ovaries	11362_0-2Hr_Embryos	11507_2-4hr_Embryos	11508_4-8hr_Embryos	11509_8-12hr_Embryos	11724_12-16hr_embryos	11772_16-20hr_Embryos	11773_20-24hr_embryos	12105_24-28hr_Embryos	12170_28-32hr_embryos	12171_32-36hr_embryos	11774_36-40hr_embryos	11775_40-44hr_embryos	11776_44-48hr_embryos	12172_48-52hr_embryos	12173_52-56hr_embryos	12106_56-60hr_Embryos	11777_60-64hr_embryos	12174_64-68hr_embryos	12175_68-72hr_embryos	12107_72-76hr_embryos	11782_1st_Instar_larvae	11783_2nd_Instar_larvae	11784_3rd_Instar_Larvae	11363_4th_instar_larvae	11725_MalePupae	11666_FemalePupae
XLOC_000015	TCONS_00000025	NTR	AAEL000093	TSS18,TSS19,TSS20	supercont1.1:944259-1100749	3.39889	8.16462	1.668	6.21244	5.92539	5.58657	8.09366	6.96127	6.61513	3.72169	46.9912	37.6734	26.7915	49.7204	48.6399	53.0547	52.4407	37.8361	63.1933	38.6575	35.4409	39.3336	37.2082	28.6697	43.5467	32.2847	26.6705	42.5146	39.4851	45.6417	40.35	13.6511	15.9244	14.7659	6.66541	5.00819	3.96891	5.72843	4.40346	8.90543	18.5436	11.07
XLOC_000017	TCONS_00000035	NTR	-	TSS25,TSS26	supercont1.1:1246071-1246633	0.952792	0.216989	0.105043	0	1.67674	0.145471	2.45967	1.07554	15.6004	120.999	154.875	399.022	232.824	203.393	95.2011	396.087	414.134	189.8	148.895	54.5726	25.2942	16.7387	4.97225	1.92667	1.92524	1.05843	2.87897	5.17223	10.3025	1.3312	0.180564	0	2.2449	0	0.176304	0.430649	0.0689452	0.584014	0.673432	0	0	5.98436
XLOC_000018	TCONS_00000037	NTR	-	TSS27	supercont1.1:1473513-1479489	0	0.043134	0.187871	0.048582	0.0261814	0	0.0423454	0	0	0	0.152216	0.120788	0.213623	0	0.123049	0.167399	0	0	0.503919	0.621003	1.16217	2.24214	2.11509	1.40696	1.07999	0.704631	0.0226793	0.101732	0	0.240628	0.191431	0.451143	0.106735	0.0997114	0.145982	0.261339	0	0.0384633	0.175829	0.0762087	0	0
XLOC_000026	TCONS_00000048	NTR	-	TSS36	supercont1.1:2396760-2399998	1.51288e-09	1.02222	2.61588	0.930591	0.956858	2.62152	2.76608	3.16291	2.43827	0	0	0.020438	8.56687e-08	0.0235964	0	0.0854847	0	3.4587e-05	0.0581231	7.79327e-06	0.00154754	0.116539	0.0137561	0.194844	0.0804315	0	0.197995	1.31969	2.89991	12.8636	109.24	200.16	75.4226	57.4545	41.463	37.9056	0.518302	81.0654	30.6995	19.7894	9.88474	16.2149
XLOC_000031	TCONS_00000059	NTR	-	TSS42	supercont1.1:2789071-2796468	0.040491	0.137896	0	0.0388275	0	0.0924163	0.236907	0.0654681	0.193527	0.737355	2.49427	2.21211	1.50555	1.50711	3.01601	3.27037	2.94947	3.19118	3.59781	5.7047	5.74293	5.91534	4.02267	6.06225	5.43571	3.50041	2.50147	1.01214	1.1428	1.5576	1.26253	1.06418	0.980999	1.27508	1.34405	0.971813	0.0876292	0.778774	0.229521	0.0609071	0.262092	0.222759
XLOC_000038	TCONS_00000067	NTR	-	TSS49	supercont1.1:3360695-3361441	0	0	0	0	0.087816	0	0.106516	0.412055	0.135365	0	0.129839	0.277951	1.34337	0.838	0.000156706	0.519888	0.958416	3.58958e-05	0.400536	0.113859	0.288346	0.176951	0.278274	0.10537	0.318965	0.104922	0.165553	19.9876	30.6876	80.5883	149.673	44.1993	20.9446	10.936	2.48964	1.46169	0.367726	10.1341	4.39225	18.0281	68.5467	90.2517
XLOC_000039	TCONS_00000068	NTR	-	TSS50	supercont1.1:3402691-3403138	0	0	0	0.724413	0	0	0	0	0	0	0	0	1.19415	0	0	0.288902	0.355061	0.130031	0	0.506177	0.320468	0	0	0	0.214056	0.466336	0	32.4676	61.7915	87.2678	150.673	29.1308	29.7573	7.66482	1.9934	0.226884	0	19.458	5.42273	29.3726	133.363	211.009
XLOC_000054	TCONS_00000098	NTR	-	TSS73	supercont1.1:4462323-4483766	0	0.502184	0.324039	0.0471342	0.101605	0.112188	0.164334	0.0397357	0.07831	0	0	0	0.0507569	0	0	0.0721823	0	0	0.0574649	0.440683	0	0.0903244	0.12521	0	0	0	0	0.175467	0.239115	0.0461154	0.139295	0.301345	0.362439	0.24185	0.135966	0.32534	0	0	0	0	0.127266	0
XLOC_000075	TCONS_00000119	NTR	AAEL000070	TSS94,TSS95,TSS96,TSS97	supercont1.1:96338-216831	1.92	5.0107	1.13144	2.31174	2.96409	3.17311	4.50264	3.42465	4.36289	1.24856	11.1195	14.1218	14.7217	25.3753	18.626	25.4362	30.6091	23.3345	19.3447	14.8022	8.36068	7.16832	6.86365	6.30331	8.4867	8.27315	6.77241	14.7181	12.6298	12.505	13.5394	6.91278	8.20361	6.40411	4.71209	4.04891	4.00083	4.7151	3.82623	7.65948	8.05187	9.10528
XLOC_000077	TCONS_00000126	NTR	-	TSS99	supercont1.1:281440-282048	1.25761	3.60607	8.60653	0.355602	0	2.72919	4.35009	2.66871	3.65184	4.17193	21.4272	28.4122	33.9314	3.99042	5.87644	29.5108	48.0967	21.4357	27.7678	35.6104	19.1887	12.8054	7.88239	28.1751	12.9455	23.0128	23.6696	8.88217	10.5499	11.6584	5.01916	18.4051	10.235	4.90592	11.2009	8.60913	1.94724e-27	0.244485	0.326416	3.13313	0.851033	5.94723
XLOC_000085	TCONS_00000135	NTR	-	TSS107	supercont1.1:497403-505556	1.39164	1.05674	1.11348	0.325819	0.55107	0.776538	0.986552	1.84563	0.713933	1.05469	0.189664	0.438894	0.0834333	0.284142	0.251203	0.266985	0	0	0.408094	1.19334	1.2053	1.59311	2.12615	1.79632	0.907862	1.36181	2.12415	1.28781	1.14917	1.462	0.903758	1.58543	1.13627	0.34542	0.576789	0.40515	0.196714	0.189033	0.522452	1.59531	0.501936	1.39739
XLOC_000090	TCONS_00000149	NTR	-	TSS115,TSS116	supercont1.1:1820026-1910381	0	0.878161	0.280975	4.22777	3.30577	0.975484	1.1001	0.323627	2.26972	0	0.563384	0.0802914	0	0	0.0460073	0	0	0	0	0	0	0	0	0	0	0	0	0	0.0829345	0.176311	0.161045	0.377956	0.295459	1.1734	0.209594	0.321804	0.203467	0.771244	0.368152	1.15107	0.613067	0.3779
XLOC_000091	TCONS_00000151	NTR	AAEL000087	TSS117,TSS118,TSS119	supercont1.1:1944982-2068606	0.795229	3.01794	9.78823	38.4467	3.73078	1.1195	13.6949	1.52438	5.72671	9.11251	16.8764	17.3277	15.4802	19.8198	25.5105	26.5	24.8284	32.3713	31.0572	20.2308	5.13086	4.63672	2.0834	0.693656	0.202318	0.153517	2.1134	2.74311	2.94302	0.293728	0.462098	0.94939	5.25165	4.16877	3.89053	3.2332	4.451	3.99148	14.352	52.2703	74.8627	14.9717
XLOC_000101	TCONS_00000169	NTR	-	TSS133,TSS134,TSS135,TSS136	supercont1.1:2396845-2563666	0.119867	1.75549	3.21382	2.10469	4.1075	3.3744	5.16185	7.04352	3.21165	0	0.0279	0.071701	0.0687951	1.91578e-08	0.0121302	0.0738986	0.0199619	0.141565	0.322508	0.154837	0.0623562	0.0499694	0.183546	0.199704	0.112551	0.0114298	0.451116	4.14566	5.82213	34.3714	322.942	240.544	205.605	143.168	52.7621	41.15	0.286707	183.955	65.5294	45.4318	33.1472	40.2221
XLOC_000118	TCONS_00000208	NTR	-	TSS161	supercont1.1:3727141-3727918	0	0	0	0	0	0	0	0.0724045	0	0.65252	0.538283	0.337412	0.832452	1.14282	2.12736	0.920851	1.90955	2.61888	1.46619	1.95046	0.251593	0.329227	0	0	0	0	0.160402	0.319784	0.174312	0	0	0.078456	0.283086	0	0	0.148231	0	0	0	0	0	0
XLOC_000142	TCONS_00000255	NTR	-	TSS194	supercont1.1:6020-7106	2.92707	5.4291	2.75662	0.651582	1.18849	2.02807	3.53867	2.07043	4.16368	2.09405	8.71572	13.5383	13.9252	15.4516	5.58576	32.8522	29.3405	34.88	18.3322	4.55225	11.9643	13.4469	12.9152	9.86276	15.0282	8.77121	5.19437	7.69679	6.81445	5.29604	9.77609	3.75378	3.63388	8.89835	1.97599	2.46497	2.26232	3.22748	1.82704	4.48156	1.82698	1.40843
XLOC_000143	TCONS_00000256	NTR	-	TSS195	supercont1.1:222196-222634	2.83271	3.05984	3.23158	0.564072	0	0.349633	0.163835	1.55673	1.56194	2.4579	0.883668	1.47609	0.649514	0.733441	1.32286	1.43972	3.83142	1.80327	1.37541	0.0627834	0.550701	0.845739	1.16568	0.144707	0.760487	1.43536	2.11057	2.44986	1.51261	1.28652	1.91386	1.20926	2.03501	1.73603	0.603279	0.761569	2.58714	0.698603	0.370364	1.3846	2.59029	0
XLOC_000144	TCONS_00000257	NTR	-	TSS196	supercont1.1:396661-397980	0	0.493011	0.340838	0.0396621	0.0427487	0.147504	0.209156	0.167188	0.205924	0	0.124268	0	0	0	0	0	0	0	0	0.0529746	0	0.228016	0.175601	0.018321	0.153195	0.168266	0.0740611	0.0738254	0.160967	0.0776135	0.195358	0	0.0435689	0.0814054	0.0381373	0	0	0	0.0390757	0.0622163	0	0.167178
XLOC_000145	TCONS_00000258	NTR	-	TSS197	supercont1.1:400600-403222	0.534429	1.98265	3.39734	0.384355	0.315632	0.958396	1.57946	1.46601	1.0947	1.45982	0.573453	0.287695	0.413923	0.0812024	0.39146	0.448464	0.101716	0.169825	0.312398	0.733375	1.17934	0.859307	1.13447	1.9108	0.484826	0.465914	2.324	0.732456	0.965643	0.501493	0.685176	2.27343	0.84443	0.338107	0.756756	1.53178	0.247853	0.057966	0.0360658	0.430658	1.65551	0.720033
XLOC_000146	TCONS_00000259	NTR	-	TSS198	supercont1.1:403928-406808	0.482933	1.52728	0	0.281163	0.32087	0.295243	0.77858	0.529904	0.357219	0	0.0777294	0.0487455	0.0178114	0.0550341	0.0760231	0.0506564	0	0	0.161312	0.198813	0.0968819	0.364662	0.618759	0.0305609	0.292173	0.210511	0.046325	0.43099	0.117465	0.323697	0.537688	0.0151056	0.0545045	0.22066	0.0477095	0.0142699	0.0933213	0.174602	0.048886	0.363217	0.357252	0.302088
XLOC_000147	TCONS_00000260	NTR	-	TSS199	supercont1.1:407133-407452	0	1.98562	0	0.373004	0.402033	0.443908	2.2742	0.314004	0	0	0	0	0	0	0	0	0	0	0.454758	0	0	1.78699	0.99087	0	0.352063	0	0	0.347147	0	1.45666	0.734355	0	0	0.382507	0	0	0	0	0	0	0	0
XLOC_000148	TCONS_00000261	NTR	-	TSS200	supercont1.1:407580-407704	0	35.5895	0	0	0	9.94942	7.21877	0	13.8899	0	0	0	0	0	0	0	0	0	0	0	0	8.01046	14.8057	0	0	0	0	7.78069	8.4824	0	0	0	0	0	0	0	0	0	0	0	0	0
XLOC_000149	TCONS_00000262	NTR	-	TSS201	supercont1.1:407763-410936	0.528576	2.47532	0.155013	0.437306	0.449899	1.01126	1.93347	1.0684	0.49536	0.0849315	0.186833	0.0585839	0.0321093	0.0661417	0.151034	0.0932222	0	0	0.290801	0.358698	0.267464	0.627373	0.759045	0.165279	0.481712	0.164174	0.236615	0.638293	0.521858	0.644553	0.638885	0.0544628	0.352135	0.243163	0.0860073	0.0739369	0.235527	0.0944285	0.146881	0.210465	0.892456	0.900657
XLOC_000150	TCONS_00000263	NTR	-	TSS202	supercont1.1:572190-572546	0	0	0	0.287287	0.61929	0	0	0.241934	0	2.72787	21.1528	16.3407	5.87481	10.4967	14.2295	14.9586	18.0946	17.1364	13.3096	8.44172	10.5179	11.8365	9.41238	9.28422	10.8522	5.17706	3.21871	0.802117	1.45743	1.68379	0	0.524779	0.315586	0.294661	0	0	0	0.303104	1.13153	2.25328	1.16354	0
XLOC_000151	TCONS_00000264	NTR	-	TSS203	supercont1.1:1154423-1155726	0.923179	0.285816	0.345793	0.281671	0.303592	0.335214	0.841772	1.22125	0.334269	0.0764156	0.693412	0.355732	0.0433321	0.0446248	0.0905932	0	0	0	0.0490581	1.34362	0.530346	0.693994	1.10456	0.446096	0.380623	0.384102	0.826516	0.299595	0.571574	0.236225	0.356755	0.183757	0.221012	0	0.0386918	0	0.0454069	0.3823	0.277506	0.568087	0.380266	0.395752
XLOC_000152	TCONS_00000265	NTR	-	TSS204	supercont1.1:1165277-1165529	0	0	0	0	0	0	0	0	0	0.681864	0	0	0	0	0	0	0	0	0.875501	1.91828	0	0.688065	0	5.2999	0.676452	2.28169	0	0	1.4572	3.54227	0.706414	8.54002	0.788845	0.735906	0	3.7485	0	0	0	0	0.484736	1.00895
XLOC_000153	TCONS_00000266	NTR	-	TSS205	supercont1.1:1165777-1166471	0.18791	0.284388	0.464541	0.0600633	0	0	0	0.151877	0.149686	0	0.141142	0	0	0	0	0.137973	0	0	0	0.24067	0.263878	0.234997	0.239333	4.0226	0.915308	0.859912	0.336469	0.167699	0.248842	1.07221	0.177487	2.70398	0.175946	0.277345	1.4025	3.26484	0	0	0.0887528	0	0.0405438	0.0843899
XLOC_000154	TCONS_00000267	NTR	-	TSS206	supercont1.1:1186430-1186755	0	0	0.612072	1.42449	4.60606	0.847638	0.310194	0.899443	0.591674	0	0	1.04727	0.766461	0	0	0	0	0	0.434178	0	0.521523	2.04735	1.57671	1.97264	0.336165	0	0	0.331437	1.08398	0	0.350573	0.32526	1.17361	0	0.342433	0.921794	1.20474	1.12702	1.05183	0.558637	0.96156	2.5018
XLOC_000155	TCONS_00000268	NTR	-	TSS207	supercont1.1:1186863-1187142	0	0	0.916124	3.19818	7.46867	0.634354	0	0	1.77118	0	0	1.56585	2.29358	0	0	0	0	0	0	2.84776	0	2.04292	1.41597	1.47575	0.502624	0	0.497664	0	0	0.519903	0	0.486835	1.17107	0.546432	0.512539	0.919801	2.4034	3.93463	2.09836	0.836143	0	0
XLOC_000156	TCONS_00000269	NTR	-	TSS208	supercont1.1:1219881-1220600	0	0.152227	0.147352	0.514406	0.0924064	0.102031	0.0747221	0.0722643	0.142441	0.162814	0	1.43123	0.553894	0	0	0	0	0	0	0.458043	0.376659	0.492884	0.835081	1.10877	0.243218	0.181844	0.640367	0.159582	0.521923	0.0838598	0.0844489	0.39152	0.565077	0	0.164877	0.443831	0.096736	0.361982	0.337832	0.403464	0.347233	0.60229
XLOC_000157	TCONS_00000270	NTR	-	TSS209	supercont1.1:1220663-1223648	0.165967	0.0847874	0.948329	0.159149	0.480297	0.175916	0.124856	0.0536746	0.18509	0.241786	0.0997284	0.788038	0.325647	0.0176525	0	0.0731173	0	0	1.57165	2.35254	0.78473	0.589916	0.760991	1.27435	0.398191	0.559125	1.11442	0.392545	0.475018	0.358205	0.292767	1.30772	0.518717	0.212333	0.601931	0.951396	0.16164	0.302425	0.203846	0.349511	0.687542	0.33541
XLOC_000158	TCONS_00000271	NTR	-	TSS210	supercont1.1:1223846-1224232	0	0	0	0	0	0	0	0.203065	0	0.45783	0	0.945985	0	0	0	0	0	0	4.40884	2.25402	0.353053	0.230997	0	0	0	0	0	0	0.244606	0	0	0.22019	0	0	0	0	0	0	0	0	0.976413	0
XLOC_000159	TCONS_00000272	NTR	-	TSS211	supercont1.1:1224293-1224848	0	0.223026	0	0.12562	0.270792	0	0	0.105864	0	0	0	0.246648	0	0	0	0	0	0	3.2162	2.18119	0	0.120364	0.222469	0.232063	0	0	0	0	0.127455	0.122841	0.123725	0	0	0.128891	0	0	0	0	0	0.197054	0.339182	0
XLOC_000160	TCONS_00000273	NTR	-	TSS212	supercont1.1:1225115-1225462	0	1.08107	0.523483	0	0.328283	0	0	0	0	0	0	0	0	0	0	0	0	0	3.71336	0.406811	0.89208	0	0	0	0	0	0	0	0	0	0	0	0	0	0	0	0	0	0	0	0.411193	0
XLOC_000161	TCONS_00000274	NTR	-	TSS213	supercont1.1:1225587-1225913	0	0.627187	0	0	0.761898	0	0	0	0.587219	0	0	0	0	0	0	0	0	0	6.03273	2.83245	0.517597	0	0	0.326301	0	0	0	0	0	0	0.695872	0	0.388258	0	0	0.304951	0	0	0	0	0.47716	0
XLOC_000162	TCONS_00000275	NTR	-	TSS214	supercont1.1:1225984-1226305	0.765909	0	0	0	0	0	0.639706	0	0	0	0	0.359944	0	0	0	0	0	0	4.92479	0.980957	0	0.703716	0	0	0.346617	0	0	0	0	0.358533	0	0	0	0	0	0	0	0	0	0	0.495762	0
XLOC_000163	TCONS_00000276	NTR	-	TSS215	supercont1.1:1227386-1227569	0	0	10.5962	0	22.15	4.89144	1.78516	0	6.82871	0	0	1.99848	2.20549	2.2563	0	3.14718	0	0	0	0	0	5.90728	9.09868	5.67627	1.92449	0	0	7.65045	4.1702	0	2.01754	0	2.2575	2.10177	0	1.77312	0	15.134	8.07104	3.22371	8.32326	0
XLOC_000164	TCONS_00000277	NTR	-	TSS216	supercont1.1:1244755-1245094	0	1.28433	0	0	0.173342	0.191397	0.140094	0.609373	0	0	4.5508	18.608	4.50008	0	0	0	0	0.426361	1.60128	1.34254	1.472	1.23278	2.00559	2.67274	3.6512	1.39215	0.90093	0.299354	0.734291	0.157066	0.989567	0	0.176668	1.03088	0	0.277522	0.181368	0.169667	0	0	0.434241	0
XLOC_000165	TCONS_00000278	NTR	-	TSS217	supercont1.1:1263813-1265800	0.103514	0.35254	0.127951	0.173708	0.0601798	0.295325	0.47588	0.690435	0.12884	0.0942515	0	0.0487563	0	0	0	0	0	0	0.090763	0.0994338	0	0.285866	0.373895	0.0917062	0.234756	0.107476	0.115844	0.230951	0.050356	0.145696	0.0488934	0.0226647	0.0817793	0.0764019	0.0477227	0.0642323	0.0840108	0	0	0.116781	0.0670033	0.034866
XLOC_000166	TCONS_00000279	NTR	-	TSS218	supercont1.1:1268964-1279522	0.770659	1.82619	0.399832	1.05511	0.948253	1.42329	2.3706	1.77933	0.799294	1.01107	0.393103	0.502529	0.122831	0.0665014	0.085076	0.122513	0	0.00566842	0.384076	2.18585	1.53117	2.41201	3.39105	1.36837	2.22962	1.52044	1.90939	1.61318	1.85514	1.86432	1.77718	1.08969	1.77787	1.16466	1.07897	0.70412	1.11657	0.29935	0.388213	0.648498	1.14694	1.58059
XLOC_000167	TCONS_00000280	NTR	-	TSS219	supercont1.1:1286283-1288510	0.547457	1.59259	0.714292	0.896817	0.447941	1.32761	1.56348	2.04709	0.617804	0.415392	1.23361	1.67611	1.20136	0.0727825	0.393968	0.0669954	0.0405205	0.0289942	0.373349	2.04508	1.68712	2.34735	2.94405	3.34254	1.15881	0.88162	2.06265	1.16037	0.985399	0.642132	0.488547	1.23863	1.36961	0.269381	0.54685	0.717159	0.987362	0.531108	0.538777	0.514683	1.59463	1.32151
XLOC_000168	TCONS_00000281	NTR	-	TSS220	supercont1.1:1288589-1291160	0.483674	0.874918	0.0813396	0.515847	0.364076	0.513252	0.818262	0.613063	0.313685	0.040398	0.23432	0.529105	0.35585	0.0914531	0.0718398	0.143163	0	0	0.0455892	0.615873	0.675262	1.09398	1.36874	0.528961	0.557504	0.22817	0.304272	0.413077	0.287084	0.272247	0.288704	0.0923489	0.318431	0.124923	0.0359558	0.105023	0.399894	0.21212	0.227237	0.177439	0.277653	0.364645
XLOC_000169	TCONS_00000282	NTR	-	TSS221	supercont1.1:1292580-1293379	0.154834	0.807178	0.681192	0.241655	0	0.213802	0.207264	0.27789	0.335754	0.317203	0	0.0413126	0.168068	0	0.0167135	0	0	0	0.0181015	0.307459	0.367457	0.495211	0.656868	0.626655	0.379504	0.113372	0.246439	0.173205	0.235086	0.406873	0.0292501	0.231433	0.174152	0.142284	0.205581	0.237227	0.156454	0.11284	0.0182833	0.0465806	0.428958	0.367234
XLOC_000170	TCONS_00000283	NTR	-	TSS222	supercont1.1:1395142-1395631	0	0.274382	0	0	0	0	0	0	0	0	0.242126	0	0.332789	0	0	0	0	0	2.63804	0.619298	0.226339	0	0	0.14275	0	0.163883	0.288603	0	0	0	0	0	0	0	0	0	0	0.163114	0	0.484892	0	0
XLOC_000171	TCONS_00000284	NTR	-	TSS223	supercont1.1:1400822-1401839	0	0	0	0	0	0.0647023	0.0947753	0	0	0.103247	0.0851716	0	0.0585453	0	0	0.166519	0	0.360331	3.84446	2.03392	0.0796183	0.156279	0.0962835	0.200904	0	0.115323	0	0.0505988	0.0551621	0	0.0535563	0.0993116	0.358338	0	0.0522775	0	0	0	0	0.255853	0.146796	0
XLOC_000172	TCONS_00000285	NTR	-	TSS224	supercont1.1:1443218-1443695	0	0	0	0	0	0.191976	0	0.135922	0	0	0.25271	1.58327	0.347331	0	0	0	0	0	0.196668	2.15456	0.236233	0.46369	0.14284	0	0	0	0.150609	0.15013	0	0	0.158866	0.294664	0	0	0	0	0	0	0	0	0.435555	0
XLOC_000173	TCONS_00000286	NTR	-	TSS225	supercont1.1:1463967-1464059	54.1944	45.2461	44.6588	0	0	61.8465	44.419	0	129.511	0	0	192.86	0	0	0	39.7924	0	0	63.3581	381.76	494.677	348.556	161.059	0	23.2149	27.0246	169.82	0	26.3637	24.013	0	0	85.6305	0	24.985	22.419	0	0	0	40.76	70.1586	182.539
XLOC_000174	TCONS_00000287	NTR	-	TSS226	supercont1.1:1519784-1520139	0	0	0	0	0	0.344075	0	0	0	0	0	0.283528	0	0	0	0	0	0	14.4519	3.10306	0.952641	0.277021	0	1.33476	0.546061	0.957724	0	0	0	0	0.889538	0.528121	0.317596	0.296536	0.278002	0	0	0.305034	0	0	0	0
XLOC_000175	TCONS_00000288	NTR	-	TSS227	supercont1.1:1520200-1521527	0	0.0699291	0.0225609	0.11814	0	0	0.0286044	0.0110666	0.021809	0.0747847	0.0514101	0.0386824	0	0	0.0443298	0	0.0607922	0.208798	3.50481	0.525977	0.135364	0.0377324	0.198374	0.0303178	0.0310418	0.0417672	0.082726	0.0651557	0.0332961	0	0	0	0.135184	0	0	0	0.0148126	0.0277142	0	0.185321	0.0177214	0.0184431
XLOC_000176	TCONS_00000289	NTR	-	TSS228	supercont1.1:1547773-1548171	0.472186	2.4111	0	0.679181	0.732037	1.21664	2.56838	0.190704	0.752273	0	0	0	0	0	0	0	0	0	0	0.302382	0	0	0	0	0	0	0.422745	0.4214	0	0	0	0	0.497388	0.232235	0.21769	0	0.255364	0.477781	0.222952	0.710268	0.305639	0
XLOC_000177	TCONS_00000290	NTR	-	TSS229	supercont1.1:1548384-1549390	0	0.782894	0	0.385783	0.534608	0.267818	0.369041	0.185838	0.274693	0.104661	0	0.05413	0	0	0	0.0843995	0.102094	0	0	0	0	0	0	0	0	0	0.0514553	0	0.0559172	0	0.0542893	0.0503356	0.0605406	0	0.0529931	0.0475507	0.124377	0.0581765	0	0.518711	0.520821	0.0774331
XLOC_000178	TCONS_00000291	NTR	-	TSS230	supercont1.1:1554331-1554995	0	1.53328	0.164912	1.15142	0	0.456763	0.418124	0.242617	0.637665	0	0	0	0	0	0	0	0	0	0	0	0	0.091937	0	0	0	0.101755	0.0895851	0	0	0.0234618	0.0945106	0	0.105403	0.0984563	0	0	0	0.101278	0.0945207	0.30103	0.129538	0.40444
XLOC_000179	TCONS_00000292	NTR	-	TSS231	supercont1.1:1557651-1558672	0	0.576411	0.278956	1.13614	0.291562	0.193158	0.330093	0.228041	0.179773	0	0	0	0.0582592	0.0599936	0	0	0	0	0	0.0722611	0	0	0	0.0499806	0	0	0	0.0503515	0.0548925	0	0.213178	0.0494131	0.118862	0.166559	0.052022	0	0.0610488	0.0571105	0.0533003	0.254602	0.365198	0.076014
XLOC_000180	TCONS_00000293	NTR	-	TSS232	supercont1.1:2027219-2027686	0.349166	0.297194	0.863189	3.1808	2.16527	1.7931	1.16704	1.78802	0.556281	0	0	0.164305	0	0	0	0	0	0	0	0	0	0	0	0	0	0	0.156303	0	0.169857	0	0	0	0.183901	0	0	0	0	0	1.48399	4.98959	0.22601	1.17607
XLOC_000181	TCONS_00000294	NTR	-	TSS233	supercont1.1:2027931-2028645	0.361125	1.69086	2.67827	13.159	2.98591	3.70904	6.18709	4.52417	1.58217	0	0	0	0	0	0	0	0	0	0	0	0	0	0	0	0	0	0.323313	0	0	0.084679	0	0	0	0	0	0	0	0.18276	2.38793	5.5679	1.05188	3.28416
XLOC_000182	TCONS_00000295	NTR	-	TSS234	supercont1.1:2114355-2115002	0.207778	0.176878	0	0.0996209	0.536868	0.592788	1.47598	0.335856	0.827564	0.567557	0.156065	0	0.107265	0.220872	0	0	0	0.264102	0.121455	0	0	0.095453	0.264639	0	0	0.316937	0.279033	0.0927151	0	0.0974337	0	0.181974	0	0	0	0.0859532	0.112401	0	0.0981347	0.625085	0.403475	0
XLOC_000183	TCONS_00000296	NTR	-	TSS235	supercont1.1:2266162-2266726	0	0.652427	0.631586	1.22492	0.132025	0.145777	0	0.309691	0.407025	0.23262	0.063965	0	0	0	0	0	0	0	0	0	0	0.0978063	0	0	0.0115804	0	0	0	0	0	0	0.111877	0.0448528	0	0	0	0.0153555	0.129284	0	0.192149	0.29399	0.344208
XLOC_000184	TCONS_00000297	NTR	-	TSS236	supercont1.1:2268327-2269637	0	0.221882	0.0171804	0.195849	0	0.0237925	0.314759	0.349993	0.14947	0.0759326	0	0	0.0430582	0	0	0	0	0	0	0.0133513	0.0292775	0	0.0118019	0	0	0	0	0.13564	0.0405687	0	0	0.0730382	0.0366025	0.0410334	0	0	0	0.00844186	0.0196966	0	0.324017	0.0561787
XLOC_000185	TCONS_00000298	NTR	-	TSS237	supercont1.1:3145341-3145940	0	0	0	0	0	0.265819	0.291989	0.0941229	0	0.848348	0.699828	0.109649	0	0.371385	0.754309	0.684118	0.206886	0.296072	0.136158	0.298331	0.490649	0.321023	0	0.103159	0.527949	0.592156	0.10427	0.311816	0	0.10922	0.549997	0	0.122681	0	0	0	0.252008	0	0.110011	1.05113	0.452317	0
XLOC_000186	TCONS_00000299	NTR	-	TSS238	supercont1.1:3443431-3443643	0	0	0	0	0	0	0	0	0	49.69	0	0	0.668951	0	0	0	0	0	0	0	0	0	0	0	0	0	0	0	0	0	0	0	0	0	0	0	0	0	0	0	0	0
XLOC_000187	TCONS_00000300	NTR	-	TSS239	supercont1.1:3553889-3554037	0	3.85958	0	0	0	0	0	3.64331	11.3527	0	0	0	0	0	0	0	0	0	0	0	0	0	0	4.01597	0	0	0	0	0	1.40138	0	0	0	0	0	0	34.5415	0	0	0	0	0
XLOC_000188	TCONS_00000301	NTR	-	TSS240	supercont1.1:4303086-4303163	0	0	0	0	0	0	0	0	0	1015.28	83.7535	0	0	0	0	0	0	0	0	71.4069	78.2927	204.903	0	0	0	0	0	49.7563	54.2436	0	0	0	117.457	0	0	0	0	0	0	0	0	0
XLOC_000189	TCONS_00000302	NTR	-	TSS241	supercont1.1:4332669-4332898	4.03839	0	0	0	0	0	0	0	0	20.2236	0	0	0	0	0	0	0	0	0	0	2.83551	0	0	0	0	0	0	0	0	0	0	0	0	0	0.930901	0	0	0	0	0	0	0
XLOC_000190	TCONS_00000303	NTR	-	TSS242	supercont1.1:4332965-4333252	0	0	0	2.46323	3.18591	0.586292	0	0	0	3.74225	13.1201	9.65033	1.05999	6.53718	11.0914	4.52669	10.0388	16.9785	9.60996	3.29001	3.60726	7.55256	3.05362	0.909366	0.929304	0.521994	4.59959	3.66796	2.49922	0	1.93932	0	3.24704	2.02029	0	0.850113	0	0	1.45465	0	0	0
XLOC_000191	TCONS_00000304	NTR	-	TSS243	supercont1.1:5079672-5080781	0	0.433719	0.0839589	0.04885	0	0	0.042579	0.164727	0	0	0	0	0	0	0	0	0	0	0	0	0.0715381	0.0468062	0.086512	0.0451293	0.0462052	0.0518103	0.0456088	0.0454637	0.0991276	0.0477936	0.0962432	0	0.0536619	0.250653	0	0	0.110246	0	0.0481268	0.076629	0	0
XLOC_000192	TCONS_00000305	NTR	-	TSS244	supercont1.1:5085552-5086353	0	1.051	0	0.0739883	0	0.176105	0.128973	0.124734	0.245852	0	0	0	0	0	0	0.113307	0	0	0	0	0	0	0	0	0.209913	0.0784675	0	0.0688594	0	0	0.145762	0	0.162553	0.227771	0	0	0	0	0	0	0.0998869	0
XLOC_000193	TCONS_00000306	NTR	-	TSS245	supercont1.1:5088164-5093191	0.0382884	1.39106	0.126206	0.275445	0.168184	0.404251	0.722819	0.890098	0.198568	0.0474514	0.0431384	0	0	0.0101815	0.058781	0.0281134	0	0	0	0.208607	0.0785045	0.0445238	0.0734036	0.0763245	0.0271381	0.0457049	0.0500502	0.0516825	0.0931297	0.284485	0.135803	0.265667	0.514283	0.29531	0.256032	0.195588	0.176094	0.0484514	0.0271313	0.0391959	0.545238	0.45147
XLOC_000194	TCONS_00000307	NTR	-	TSS246	supercont1.1:5181767-5182153	0	0	0	0	0	0	0	0	0	0	0	0	0	0	0	0	0	0	0	0	0	0	0	0	0.22774	0	0	0	0.244606	0	0	0	0	0	0	0	0	0.254382	1.42446	4.15995	3.90565	0
XLOC_000195	TCONS_00000308	NTR	-	TSS247	supercont1.1:5377910-5378473	0	0	0	0.10236	0	0	0.017841	0	0	0	0	0.12059	0	0	0	0.188108	0	0	0.449262	10.5272	3.60145	1.64067	1.07163	0.441487	0.206444	0.021709	0.679712	0.718955	0.855224	0	0	0.175292	0.902043	0.0210052	0.0885825	0	0	0.230476	0.189052	0.027526	0.041457	0.129436
XLOC_000196	TCONS_00000309	NTR	-	TSS248	supercont1.1:5539258-5539731	0	0.290605	0.281348	0.163697	0	0.194814	0	0.13793	0	0.310871	0	0	0	0	0	0	0	0	0	1.31185	0.479452	0.941092	2.02932	2.41904	0	0	2.90389	0.15235	0.332179	0	0	0.14951	0.359644	0	0	0.282477	0	0	0	0	0.441995	0.459995
XLOC_000197	TCONS_00000310	NTR	-	TSS249	supercont1.1:5540129-5540740	0	0	0	0	0	0.129005	0.0944714	0.0913595	0.180098	0.205857	0	0	0	0	0	0	0	0	0	0.579136	0.793727	0.623187	0.863878	1.60208	0.10249	0.229906	1.21449	0.100885	0.219967	0	0	0.19801	0.238155	0	0	0.187055	0	0	0	0	0.439031	0
XLOC_000198	TCONS_00000311	NTR	-	TSS250	supercont1.1:5583070-5583597	0	0.484527	0.788288	0	0.147078	0.162397	0.0594586	0.404871	0.226716	0.460697	0	0	0	0	0	0	0.105328	0	0.166367	2.18712	2.59786	2.00897	1.69397	1.47174	0.290239	0.466847	3.31379	0.507996	0.837636	0.602519	0.044799	0.280422	0.527773	0.248903	0.317534	0.465198	0	0	0.0336028	0.107028	0.368447	0.383452
XLOC_000199	TCONS_00000312	NTR	-	TSS251	supercont1.1:5750419-5750709	0	0	0	0.478793	0.258027	0	0	0	0	8.80068	0.250024	1.66751	3.00836	0.941314	0.179658	0	1.77391	0	1.95118	14.9345	8.42992	3.57027	5.24602	0.883819	2.28634	1.80384	3.88043	1.7886	1.94316	1.40144	0	1.78563	2.14765	0.490883	1.43871	0.206552	0	0.504949	0.837797	0	0	0.672711
XLOC_000200	TCONS_00000313	NTR	-	TSS252	supercont1.1:5827981-5828267	0	0	0	0	0	0	0	0	0	21.7261	1.55848	0.487172	1.07024	1.10004	1.67981	2.28525	0	0.659338	0	1.32874	0	0	0	0	0	0	0	0	0	0	0	0	0	0	0	0	0	0	0	0	0	0
XLOC_000209	TCONS_00000343	NTR	-	TSS265	supercont1.10:664026-700845	0.404633	0	0	0.485011	0.104551	0.115441	0.169081	0.572305	0.644649	1.10528	1.97551	0.571485	0.835568	1.29042	2.40229	1.03986	1.25787	1.41438	1.53742	1.29561	2.27287	1.58005	0.687153	0.268813	0.0917211	0.308608	0.362265	1.98612	0.787358	0.948742	1.91091	0.79736	1.91803	2.48836	1.21255	0.920632	0.656683	0.511933	0	0.152163	1.17861	0.681449
XLOC_000214	TCONS_00000349	NTR	-	TSS271	supercont1.10:1033540-1034252	0	1.71608	0.415313	0	0.260448	1.00652	0.947646	1.12005	1.60589	0	0	0	0	0	0	0	0	0	0	0	0	0	0	0	0	0	0	0	0	0	0	0	0	0	0	0	0	0	0	0	0.48934	0.339512
XLOC_000224	TCONS_00000369	NTR	-	TSS289	supercont1.10:3504833-3505519	0	0.0651098	0.758964	0	0	0.109107	0.130502	0.217636	0.152319	10.0295	0.538591	3.67337	1.81652	5.16392	0.842828	3.99268	4.01597	2.92469	3.44322	13.2248	5.69274	3.06087	2.01383	0.406489	0.66802	0.324073	1.13245	1.06308	0.978474	0.146446	0	0.100481	0.611816	0.0564421	0.0705241	0.263672	0.124126	0.0387063	0.108372	0.469793	0	0
XLOC_000225	TCONS_00000370	NTR	AAEL000539,AAEL000540,AAEL000557	TSS290,TSS291,TSS292,TSS293	supercont1.10:3572618-3915187	93.838	75.4446	21.2184	54.6489	39.7953	57.9053	84.3685	64.579	42.2414	15.0266	178.551	82.7688	51.7217	65.8382	104.303	129.811	97.0062	169.591	129.554	105.984	175.157	208.087	234.775	373.475	962.157	1123.48	481.141	537.866	566.055	635.533	700.853	161.326	153.359	149.546	36.9392	33.0265	26.1314	54.0922	73.6517	190.637	272.107	252.269
XLOC_000237	TCONS_00000401	NTR	-	TSS308	supercont1.10:1058116-1202072	3.21245	0	0	0	0	0	0	0	0	0.1625	0	0	0	0	0	0	0	0	0	0.11429	0	0	0	0	0	0	0	0	0	0	0	0	0	0	0	0	0	0	0	0	0	0
XLOC_000238	TCONS_00000402	NTR	-	TSS309	supercont1.10:1449709-1451169	0.0838491	0	0.0690958	0	0.0866617	0	0.070084	0	0.333965	12.2917	12.0292	6.04195	4.50245	8.11435	5.88321	7.75738	7.52186	7.14078	5.39149	3.59763	1.3541	0.963005	0.284788	0.185705	0.0380278	0	0.638092	0.860553	0.652634	0.0393351	0	0.146872	0.485785	0	0.0386566	0.0693731	0.0453657	0	0	0	0	0.0564847
XLOC_000239	TCONS_00000403	NTR	-	TSS310	supercont1.10:1452019-1459122	0	0	0	0	0	0	164.532	0	0	0	0	0	0	0	0	0	0	0	0	0	0	0	0	15694.9	23458.6	16817.1	0	0	0	17421.1	15991.7	15917.7	0	24022	27128.2	17898.6	0	0	0	0	0	0
XLOC_000246	TCONS_00000420	NTR	-	TSS322	supercont1.10:441977-442610	0	0.182629	0	0	0.332596	0.122413	0.448225	0.346772	0	0	0	0	0	0	0	0	0	0	0	0	0	0	0.0910814	0	0	0.545402	0	0.19146	0.834908	0.3018	1.4184	0.375784	1.35591	2.6386	0.296718	0.354993	0.232111	0.217137	0	0	0.694326	0
XLOC_000247	TCONS_00000421	NTR	-	TSS323	supercont1.10:499067-499230	0	0	0	0	0	0	0	0	0	117.395	0	0	0	0	0	0	0	0	0	0	0	2.96157	0	0	0	0	0	0	0	0	0	0	0	0	0	0	0	0	0	0	0	0
XLOC_000248	TCONS_00000422	NTR	-	TSS324	supercont1.10:499297-499366	0	0	0	0	0	0	0	0	0	1634.53	0	0	0	0	0	0	0	0	104.935	0	0	0	0	0	0	0	0	0	0	0	0	0	0	0	0	0	0	0	0	0	0	0
XLOC_000249	TCONS_00000423	NTR	-	TSS325	supercont1.10:678849-679291	0	0	0	0	0	0	0	0	0	1.75553	2.60673	1.81434	0	1.43388	2.91373	0.849406	1.71247	0.490141	0.901625	0.24694	0.270752	0	0.163712	0	0.174716	0	0	0.344135	0	0	0	0	0	0	0	0	0	0	0	0	0	0
XLOC_000250	TCONS_00000424	NTR	-	TSS326	supercont1.10:707887-709250	0.0795863	0.13552	0.065583	0.0763167	0.246768	0.408706	0.598691	0.38604	0.126795	0.289859	1.73357	0.637206	0.575288	0.677092	1.76114	0.584365	0.494814	0.606963	1.30261	5.40241	3.29697	2.26684	2.06111	0.352529	0.07219	0.24283	0.890664	1.31399	1.31634	1.08274	0.826986	1.60316	2.64078	1.21395	1.13743	0.888924	0.559774	0.161127	0.0751886	0.119715	0.721212	1.12587
XLOC_000251	TCONS_00000425	NTR	-	TSS327	supercont1.10:1396106-1396325	0	0	0	0	0	0	0	0	0	23.371	0	0	0	0	0	0	0	0	0	0	0	0	0	0	0	0	0	0	0	0	0	0	0	0	0	0	0	0	0	0	0	0
XLOC_000252	TCONS_00000426	NTR	-	TSS328	supercont1.10:1446586-1446790	0	0	0	0	0	0	0	0	0	83.3711	0	0	1.52116	0	0	0	0	0	0	0	1.03695	0	0	0	0	0	0	0	0	0	0	0	0	1.44963	0	0	0	0	0	0	0	0
XLOC_000253	TCONS_00000427	NTR	-	TSS329	supercont1.10:1555651-1556321	0	0.840892	0	0.18944	0	0.22545	0	0	0	0	0	0	0	0	0	0	0	0	0	0.126513	0	0.181514	0	0	0.0895645	0.10045	0.619048	0.705231	0.672728	0.27793	0.653085	0.086511	0.624301	0.485965	0.273236	0.572073	0.106873	0.199956	0	0	0.383626	0
XLOC_000254	TCONS_00000428	NTR	-	TSS330	supercont1.10:1929218-1932090	0	0.294588	0.371236	0.0663543	0.0178796	0.0789675	0.216902	0.475545	0.220486	0	0.0259875	0.0325944	0	0	0.0186737	0	0	0.0219887	0.0101122	0.332743	0.219397	0.0953673	0.925463	4.65918	13.481	15.5541	2.91175	1.17334	1.4138	2.80837	1.30739	0.439512	1.14802	0.408593	0.446771	0.157439	0.0374404	0.385485	0.800864	0.338284	0.448198	0.443161
XLOC_000255	TCONS_00000429	NTR	-	TSS331	supercont1.10:1932881-1934141	0	0	0.0719706	0	0	0	0	0.105908	0.139144	0	0	0	0	0	0	0	0	0.0555066	0	0	0	0.0802458	0.296637	0.386861	4.99081	2.79803	0.312772	0.233832	0.254921	0.942338	0.825023	0	0.413997	0.0859467	0.040265	0	0	0.0442048	0.0825111	0.131375	0.169598	0.411844
XLOC_000256	TCONS_00000430	NTR	-	TSS332	supercont1.10:2034731-2035920	0	0.637681	0	0	0	0	0.0391265	0.113529	0.0745792	0	0	0	0	0	0.0505309	0	0	0	0	0	0	0	0	0	0	0	0	0.0417769	0.0910891	0.131757	0.132659	0.0409983	0.147931	0.138197	0	0	0.0506535	0.0473859	0	0	0	0
XLOC_000257	TCONS_00000431	NTR	-	TSS333	supercont1.10:2040331-2040813	0	1.96876	0.816867	0	0	0.188542	0.276109	0.266985	0	5.71636	0	0	0.17056	0	0	0	0	0	0.19315	0	0	0	0	0	0	0.167986	0.147915	0.147444	0.642967	0.77444	0.936154	3.32802	1.74032	0.650159	0.76168	2.18706	0	0.167197	0	0	1.71105	0.222592
XLOC_000258	TCONS_00000432	NTR	-	TSS334	supercont1.10:2040982-2041790	0	0	0	0	0.236473	0	0.127482	0.184939	0.24301	0	0	0	0	0	0	0	0	0	0	0	0	0	0	0	0	0.0775605	0	0.136127	0	0.28616	0.360193	0.13359	0.401684	0.525323	0	0.0630994	0	0	0	0.114721	0.197464	0
XLOC_000259	TCONS_00000433	NTR	-	TSS335	supercont1.10:2043540-2046739	0.0723483	0.551127	0	0.0738916	0.0637137	0.123113	0.18035	0.348892	0.171872	0	0	0	0	0	0.0166359	0	0	0	0	0	0	0	0	0	0	0.0313502	0.110382	0.288831	0.329874	0.708639	0.968193	0.121478	0.340915	0.364006	0.0284204	0.0255016	0.0667096	0.0312031	0.0291213	0.17168	0.458879	0.16611
XLOC_000260	TCONS_00000434	NTR	-	TSS336	supercont1.10:2046830-2051609	0.0605448	1.56373	0.24946	0.270935	0.260732	0.545849	0.902526	0.701653	0.0964583	0.12863	0.0151587	0.0190134	0	0.0429326	0.0544626	0	0	0	0	0.0646203	0.0141703	0.0463571	0.0428409	0.00894005	0.00915475	0.0513176	0.388472	1.09867	1.15848	2.17324	1.75404	2.41857	3.25259	1.02287	1.49798	1.16047	0.731627	0.490338	0.0858045	0.303575	1.48921	0.666169
XLOC_000261	TCONS_00000435	NTR	-	TSS337	supercont1.10:2328466-2328929	0	0	0	0	0	0.404585	0.148119	0.143221	0	4.19644	1.86403	1.34056	0	0	0	0	0	0	0	0.113517	1.01645	0.651477	0.301031	1.41783	0.36146	0.563226	0.317406	0	0.344929	0.166171	0	2.79449	0.186725	0.174389	0.827446	0.58664	0	0	0	0	0.458961	0
XLOC_000262	TCONS_00000436	NTR	-	TSS338	supercont1.10:3067674-3077962	0	2.88512	0.286767	0.333701	0.397531	0.861647	1.10031	1.08436	0.4377	0.0250151	0	0	0	0	0.00494271	0	0	0	0.0107063	0.103646	0.115742	0.0799349	0.0816479	0.0202839	0.0498517	0.144378	0.738817	1.49972	1.59933	1.42379	1.54238	1.25366	3.6609	1.44805	1.02033	0.713693	0.971211	0.445008	0.168723	0.351271	1.5129	0.993233
XLOC_000263	TCONS_00000437	NTR	-	TSS339	supercont1.10:3078831-3085009	0.0309133	0.881771	0.140107	0.0296433	0.00798756	0.273406	0.268103	0.306185	0.0985004	0	0.0116097	0	0	0	0	0	0	0	0	0.0692878	0.043411	0.0213023	0.0262487	0	0	0.0393033	0.283684	0.413826	0.67672	0.246587	0.277488	0.372271	1.16414	0.311839	0.142518	0.159852	0.0836329	0.0469426	0.00730179	0.151126	0.4102	0.603915
XLOC_000264	TCONS_00000438	NTR	-	TSS340	supercont1.10:3954206-3954749	0	0	0	0	0	0	0	0	0	3.88138	2.44475	2.00643	1.64324	2.35849	3.85762	1.99709	0.856565	1.43711	1.95581	0.583813	0.190446	0	0	0	0.276614	0	0	0	0	0	0.288189	0	0	0.266863	0.0625235	0	0	0	0	0	0	0
XLOC_000265	TCONS_00000439	NTR	-	TSS341	supercont1.10:4143461-4143710	3.10674	0.660301	0.640026	2.9791	2.40821	1.7727	1.29646	1.25215	3.86685	0	10.5373	10.1982	8.00857	5.75693	10.9166	15.9679	16.5876	12.8545	12.7296	3.97903	10.9371	4.31738	7.91386	6.18351	16.843	12.6203	3.52026	1.55958	5.28961	6.53029	5.86089	2.04069	0.818139	6.89263	0	2.62393	1.88821	2.45333	2.19807	3.5049	4.10568	0.523211
XLOC_000270	TCONS_00000449	NTR	-	TSS347	supercont1.100:645134-645717	2.91692	1.01104	2.39702	3.62613	1.5032	0.995866	2.14796	2.233	2.09266	239.164	2.84488	4.74893	0.300309	0.154567	0.490616	1.49508	1.81928	0.754878	0.510103	4.41447	11.2342	11.626	13.3378	3.60809	3.29728	2.36621	13.9331	5.32175	6.08554	2.04553	1.78853	1.52856	4.59614	0.143094	1.61231	1.48896	1.88813	2.06072	2.84408	3.28163	3.58003	3.91906
XLOC_000274	TCONS_00000457	NTR	-	TSS353	supercont1.100:741886-742675	0	0	0	0	0.0303323	0	0	0.0533719	0	0.360745	0	0.0207266	0	0.0936019	0.0475194	0.129293	0	0	0	2.8395	1.85678	1.65859	1.73193	0.521378	0.221769	0.359386	0.985724	0.352129	0.256981	0.247744	0	0.0642582	0.278229	0	0	0	0	0.0445578	0.0207925	0.132437	0	0
XLOC_000276	TCONS_00000460	NTR	AAEL003918	TSS355,TSS356,TSS357	supercont1.100:780707-1310498	1.79298	4.31094	0.901819	0.662066	1.79583	2.0508	3.19312	2.31376	2.61432	11.7093	1.42156	0.436275	0.635249	0.48732	0.674292	1.28887	0.519616	0.573665	0.628911	0.697996	0.193952	0.273382	0.516941	0.328904	1.05448	0.810679	2.13741	4.95299	3.92103	3.90761	6.33893	3.46941	3.72906	7.68103	2.80331	3.23207	1.93336	1.37335	0.73523	3.33498	2.41182	2.00747
XLOC_000277	TCONS_00000464	NTR	-	TSS358,TSS359	supercont1.100:1499741-1664559	0	3.03496	1.00594	0.374586	0.454204	1.30951	2.14277	1.87519	1.44029	8.1991	1.26573	0.735979	0.933306	0.856892	1.5022	1.07559	1.08424	1.76944	1.05609	0.90682	0.377135	0.291618	0.0621919	0.129778	0	0.0496635	0.174866	1.08943	1.49648	2.01601	3.75955	5.00363	5.6323	6.51125	4.14213	4.95922	1.0832	0.444875	0.069199	0.734497	2.30728	1.41443
XLOC_000289	TCONS_00000498	NTR	-	TSS378	supercont1.100:2303693-2304885	0	0	0	0	0	0	0	0	0	0.791475	0.326456	0.409309	0.149594	0.539131	0.156387	0.744631	0.386032	0.368298	0.338746	0.185554	0.101723	0.133112	0	0	0	0	0	0.129294	0.0704771	0	0	0	0	0	0	0	0	0	0	0	0	0
XLOC_000291	TCONS_00000500	NTR	-	TSS380	supercont1.100:283758-284708	0	0.950015	0	0.0592405	0.0638508	0	0.206538	0.099878	0.196848	0	0	0	0	0	0	0	0	0	0	0.0791245	0	0	0	0	0	0	0	0	0	0.231822	0.233423	0.108213	0.065076	0.425545	0.455705	0.102226	0.133693	0	0	0	0	0
XLOC_000292	TCONS_00000501	NTR	-	TSS381	supercont1.100:285978-289679	0.00377145	1.28127	0	0.0506312	0.142629	0.151057	0.342047	0.29703	0.16824	0	0	0	0	0	0.0142488	0	0	0	0	0.0338127	0.0185366	0	0.0369035	0	0.0239507	0.0134259	0.011818	0.035341	0.0770565	0.124215	0.224461	0.0527558	0.194932	0.398692	0.146331	0.024658	0.171738	0	0	0.0397115	0.256632	0.0555762
XLOC_000293	TCONS_00000502	NTR	-	TSS382	supercont1.100:290875-291529	0	0.870683	0	0	0.0528545	0.0583598	0.512859	0.330651	0	0	0	0	0	0	0	0	0	0	0	0	0	0	0	0	0	0	0	0	0	0.0479621	0	0.0447883	0.215475	0.0503182	0.047153	0	0.248982	0	0	0	0.297915	0.310048
XLOC_000294	TCONS_00000503	NTR	-	TSS383	supercont1.100:508995-509823	22.0007	22.6269	25.9168	16.9199	16.0239	46.5071	54.3608	36.82	33.8746	8.87324	84.9541	51.6579	71.4292	70.7245	87.1048	70.9044	57.8354	70.4745	47.6438	48.224	93.4111	71.6314	56.3562	55.5895	38.6313	39.6428	55.3236	52.8415	44.8214	38.0203	35.2862	36.9204	47.5164	38.5029	64.6013	50.3315	14.219	14.6468	16.4594	14.5479	15.9611	16.4122
XLOC_000295	TCONS_00000504	NTR	-	TSS384	supercont1.100:513740-513780	117969	0	0	0	0	0	0	0	0	0	0	0	0	0	0	0	0	0	0	0	0	0	0	0	0	0	0	0	0	0	0	0	0	0	0	0	0	0	0	0	0	0
XLOC_000296	TCONS_00000505	NTR	-	TSS385	supercont1.100:712077-712206	0	0	0	0	0	0	0	0	0	919.187	22.6348	0	0	0	0	0	0	0	0	0	0	0	0	0	0	0	0	0	0	0	0	0	0	0	0	0	0	0	0	0	0	0
XLOC_000297	TCONS_00000506	NTR	-	TSS386	supercont1.100:712333-712405	0	0	0	0	0	0	0	0	0	8934.93	0	0	0	0	0	0	0	0	0	0	0	0	0	0	0	0	0	0	0	0	0	0	0	0	68.5463	0	0	0	0	0	0	0
XLOC_000298	TCONS_00000507	NTR	-	TSS387	supercont1.100:780194-780278	0	0	0	0	0	0	0	0	0	779.981	0	0	0	0	0	0	0	0	0	0	0	0	0	0	0	0	0	0	0	0	0	0	0	0	0	0	0	0	0	0	0	0
XLOC_000299	TCONS_00000508	NTR	-	TSS388	supercont1.100:1995291-1995735	0	0	0	0	0	0	0.159767	0	0	3.48198	1.43619	0.719732	0.789538	0.609437	0.619199	0.842372	1.35863	4.37474	1.56478	0.734685	0.26851	0	0.162356	0	0	0	0.171188	0.511928	0	0	0	0.167463	0	0	0.176304	0.158198	0	0	0	0	0	0
XLOC_000300	TCONS_00000509	NTR	-	TSS389	supercont1.100:2483669-2484506	0.145561	0.495689	0.839647	0	0	0.332228	0.243314	0.117659	0.115952	0.265072	0	0	0	0	0	0	0	0	0	1.11859	0.511022	0.200612	0.308993	0.322359	0	0.0740163	0.26064	0.519621	0.920535	0.136544	0.274987	1.72104	2.45328	0.286467	1.27504	1.32474	0	0	0	0.109478	0.471099	0.490284
XLOC_000303	TCONS_00000513	NTR	-	TSS393,TSS394	supercont1.1000:185861-234328	0.0501278	1.91544	0.0413078	0.469694	0.558832	0.84948	1.06237	1.1504	1.05693	0.996091	7.74587	5.38509	2.07748	3.87206	4.65864	5.67592	4.31819	4.45351	5.45623	2.32778	3.03504	2.90921	1.12406	0.08313	0.0885581	0.0254921	0.455492	1.47685	1.26486	1.20538	2.56494	0.752622	3.01839	3.00242	0.733776	0.74473	0.956692	0.450873	0.0957654	0.749203	1.7377	0.887544
XLOC_000304	TCONS_00000516	NTR	-	TSS395	supercont1.1000:111643-112153	5.71068	32.979	22.0279	56.4487	14.2792	13.5386	37.7722	34.5836	17.9445	9.2979	73.3172	57.3893	29.3017	29.5241	46.6855	42.5618	45.8833	55.7368	57.936	31.7354	18.1359	8.83054	4.71881	1.86207	0.689105	0.623506	5.37876	3.88776	5.6991	0.851833	0.709121	2.50074	9.96639	3.84137	6.64709	6.46075	3.25132	16.2621	24.3964	21.6854	21.7737	21.2446
XLOC_000305	TCONS_00000517	NTR	-	TSS396	supercont1.1000:147868-147935	837.698	167.311	507.162	688.528	1274.6	0	2875.02	5411.7	326.84	762.74	462.274	256.035	0	192.71	0	301.265	546.637	0	0	262.752	5618.69	282.738	261.292	348.181	164.37	0	449.822	703.281	199.597	0	0	89.8367	108.05	290.076	0	429.636	53.1607	497.313	0	308.59	6507.46	1381.99
XLOC_000306	TCONS_00000518	NTR	-	TSS397	supercont1.1000:277854-278032	0	0	0	0	2.44005	0	3.93203	5.92091	0	0	0	2.19981	0	0	0	0	0	0	69.9725	78.134	38.7121	18.0838	13.4013	15.3299	23.302	1.19613	0	2.10693	0	0	0	0	0	0.46294	0	0	0	0	0	0	0	0
XLOC_000307	TCONS_00000519	NTR	-	TSS398	supercont1.1001:284746-285392	0	0	0	0	0	0	0	0	0	37.2609	2.51948	3.16243	1.75244	0.178026	1.44833	0.492584	0	0.426361	1.17645	0.429613	0.471041	0	0	0	0	0	0	0	0.979055	0	0.158331	0	0.353335	0	0	0	0	0.169667	0	0.252281	0	0
XLOC_000308	TCONS_00000520	NTR	-	TSS399	supercont1.1001:202848-263978	0	0.331107	0	0.0522069	0.126607	0.0621309	0.141579	0.117378	0.157413	0	0	0	0	0	0	0.0355337	0	0	0	0.187496	1.46112	2.37886	2.9792	0.643112	2.32676	0.51713	0.866681	0.928568	0.847685	0.726566	1.30303	0.0662255	0.179483	0.452442	0.0501998	0.0450443	0	0.124007	0.0914435	0.327579	0.2506	0.326007
XLOC_000309	TCONS_00000521	NTR	-	TSS400	supercont1.1001:172588-174742	0	0.0402966	0	0	0	0	0.01978	0.019132	0	0	0	0	0	0	0	0.0347507	0	0	0.0276653	1.54572	3.52248	3.41356	3.99856	2.70445	0.923081	0.529504	2.7754	0.971465	1.05908	0.510714	0.0894191	0.227977	0.598249	0.0465762	0.0436389	0.176207	0	0	0	0	0.0612695	0.159412
XLOC_000310	TCONS_00000522	NTR	-	TSS401	supercont1.1001:174830-175021	0	0	0	0	0	0	0	0	0	0	0	0	0	0	0	0	0	0	0	7.101	15.5715	6.79212	9.4154	16.3224	0	1.87388	3.30918	4.94797	3.59614	0	0	0	1.94674	0	0	0	0	0	0	0	0	0
XLOC_000311	TCONS_00000523	NTR	-	TSS402	supercont1.1001:175652-178025	0	0	0.105197	0	0	0	0.0177843	0	0	0	0	0	0	0	0	0	0	0	0	1.90752	3.70487	3.53831	3.45782	5.06429	0.675546	0.800681	2.57156	0.569639	0.890117	0.439226	0.160795	0.577657	0.627535	0.0209385	0.0784716	0.33446	0.0230237	0	0.0201015	0.0320042	0.110175	0.114662
XLOC_000312	TCONS_00000524	NTR	-	TSS403	supercont1.1001:284561-284680	0	0	0	0	0	0	0	0	0	203.49	30.5208	9.28065	0	10.4779	0	0	0	0	5.93811	0	0	0	0	0	0	0	0	0	0	0	0	0	0	0	0	0	0	0	0	0	0	0
XLOC_000313	TCONS_00000525	NTR	-	TSS404	supercont1.1002:20724-73408	0.796462	4.23041	0.57819	1.26381	1.43078	1.64471	2.41733	2.48388	1.60123	0.310797	4.57223	3.95728	2.73192	4.45771	5.74184	4.77592	3.77285	7.61686	5.74201	4.14109	6.55097	6.82131	9.25057	8.88763	17.6431	14.4756	12.8692	25.9357	27.3522	24.7539	18.8643	6.41083	9.61822	6.4293	3.55825	2.81627	5.61259	2.85084	2.58896	7.35945	9.67249	10.769
XLOC_000317	TCONS_00000530	NTR	-	TSS409	supercont1.1002:251705-252940	2850.19	4.42741	0.178554	0	0	0	0	0	0	0.295935	0	0.10204	0.055936	0	0	0	0	0	0	0	0	0	0	0.0479876	0.0491309	0	0	0	0	0.0508199	0	0	0	0	0	0	0.0586144	0	0	0	0.771392	0.0729825
XLOC_000318	TCONS_00000531	NTR	-	TSS410	supercont1.1002:283181-283722	1.9525	0	0	0	0	0	0	0	0	0	0	0	0	0	0	0	0	0	0	0	0	0	0	0	0	0	0	0	0	0	0	0	0	0	0	0	0	0	0	0	0	0
XLOC_000320	TCONS_00000533	NTR	-	TSS412	supercont1.1002:38763-38989	0	0	0	0	0	0	0.878714	0	0	1.91814	0	0	0	0	0	0	0	0	1.23143	2.69813	0	0.967789	3.57753	9.31347	0	1.06922	2.82909	2.82009	3.07442	1.96543	0.993099	12.9152	1.10954	0	1.94243	0	0	0	0	0	0	1.41913
XLOC_000321	TCONS_00000534	NTR	-	TSS413	supercont1.1002:39458-39832	0	0	0	0.257739	0	0	0	0.651235	0.428215	0	0	0	0	0	0	0	0	0	0	0.344249	0.75489	0.740868	0.456449	3.33195	0.243448	0.546458	3.1283	0.719618	0.784516	1.25908	0.253776	1.64781	1.69876	0	0.247831	0.889513	0	0	0	0	0.347957	0.724255
XLOC_000322	TCONS_00000535	NTR	-	TSS414	supercont1.1002:249406-251170	4.25869	0	0	0	0	0	0	0	0	0	0	0	0	0	0	0	0	0	0	0.018939	0	0	0	0	0	0	0	0	0	0	0	0	0	0	0	0	0	0	0	0	0	0
XLOC_000323	TCONS_00000536	NTR	-	TSS415	supercont1.1002:251224-251581	61.9251	0	0	0	0	0	0	0	0	0	0	0	0	0	0	0	0	0	0	0	0	0	0	0	0	0	0	0	0	0	0	0	0	0	0	0	0	0	0	0	0	0
XLOC_000324	TCONS_00000537	NTR	-	TSS416	supercont1.1002:253014-253421	0.903001	0	0	0	0	0	0	0	0	0	0	0	0	0	0	0	0	0	0	0	0	0	0	0	0	0	0	0	0	0	0	0	0	0	0	0	0	0	0	0	0	0
XLOC_000325	TCONS_00000538	NTR	-	TSS417	supercont1.1002:253496-254722	0.360956	0	0	0	0	0	0	0	0	0	0	0	0	0	0	0	0	0	0	0	0	0	0	0	0	0	0	0	0	0	0	0	0	0	0	0	0	0	0	0	0	0
XLOC_000326	TCONS_00000539	NTR	-	TSS418	supercont1.1002:255813-256896	0.73863	0	0	0	0	0	0	0	0	0	0	0.049398	0	0	0	0	0	0	0	0	0	0	0	0	0	0	0	0	0	0	0	0	0	0	0	0	0	0	0	0	0	0
XLOC_000327	TCONS_00000540	NTR	-	TSS419	supercont1.1002:282587-283109	10.6973	1.48862	0.714606	0.138594	0.746897	0.659755	0.966219	0.116791	0.518092	0.131599	0	0.272098	0	0	0	0.106123	0	0.0918554	0	0.0925562	0.101481	0	0	0	0	0.0734813	0.388194	0.0644931	0.316392	0.304911	0	0	0.342553	0.444369	0.299847	0	0.488624	0.740507	2.32074	1.30444	0.374213	1.3712
XLOC_000332	TCONS_00000546	NTR	-	TSS424	supercont1.1003:158095-169160	155.281	97.2215	4.65306	20.9816	32.098	63.6332	66.5752	73.413	59.5984	1.28533	27.568	21.8534	7.27881	9.71952	11.4285	14.5111	10.0305	12.5602	9.07688	9.94401	25.7705	66.7965	73.7163	49.956	126.903	124.023	103.635	161.886	211.509	118.733	163.134	54.3988	121.19	201.853	45.5564	33.2862	20.5938	38.5306	34.6281	67.9494	49.3419	30.4304
XLOC_000336	TCONS_00000559	NTR	-	TSS431	supercont1.1003:33966-34754	0.713582	1.33894	0.576026	2.42984	2.25865	0.311609	0.87631	1.48311	1.11863	0	1.05009	0.0822793	0.281938	0.654128	0.282959	0	0.310431	0.111064	0	0.559554	0.858917	0.642258	0.667735	0.241875	0.316932	0.0888582	0.706501	0.935754	0.937258	0.0819568	0.0825318	0.153052	1.10659	0.0859775	0.0805665	0	0.853815	1.23988	1.07303	1.18291	1.3574	0.235446
XLOC_000340	TCONS_00000567	NTR	-	TSS437,TSS438	supercont1.1004:50883-52821	35.7249	101.107	89.7609	0.912985	0.196807	0	40.908	46.0042	34.5656	1196.62	45.55	28.1089	0.393142	0.826096	12.5081	108.808	51.2815	49.2317	73.699	109.91	31.3249	27.9618	9.75143	47.4029	60.5305	127.312	0.511445	80.8899	66.0966	64.119	41.8931	11.7755	10.9369	29.4859	19.4301	22.263	0	0.192695	0.359678	54.5792	52.6012	1.04759
XLOC_000346	TCONS_00000581	NTR	-	TSS449	supercont1.1004:37301-37752	6.69508	29.4186	13.1707	7.48392	29.0004	23.7512	66.9207	18.4664	34.9342	2.70712	62.8086	33.9252	52.177	46.7911	17.8527	40.387	62.3877	22.4392	30.4141	22.3717	7.5698	3.5854	3.7868	1.97482	3.37015	5.29183	5.82281	11.6085	9.40209	7.14161	8.42305	8.78904	14.2891	16.8187	32.2116	25.2139	129.05	105.117	180.413	36.3372	25.9806	21.0308
XLOC_000355	TCONS_00000590	NTR	-	TSS458	supercont1.1006:271142-271225	163.511	271.509	541.369	1215.15	172.516	236.163	333.181	378.11	195.375	37.2199	738.286	751.549	535.119	363.645	573.63	480.233	583.507	521.031	241.935	213.783	401.826	525.816	278.916	389.334	620.335	487.421	512.365	220.71	278.397	464.164	415.149	323.329	387.535	392.273	942.283	372.024	862.679	847.884	640.208	307.444	211.676	220.297
XLOC_000357	TCONS_00000593	NTR	-	TSS461	supercont1.1007:156458-156872	0	0	0	0	0	0	0	0	0	0	0	0.0513483	0	0.0579726	0.0785485	0	0	0	0	0	0	0	0	3.89867	0.928508	1.08708	0	0	0	0.687643	0.692849	0.0955955	0	0	0	0.0903066	0	0	0	0	0	0
XLOC_000358	TCONS_00000594	NTR	-	TSS462	supercont1.1007:298781-299420	7.40706	9.00595	8.19478	15.7244	7.10763	9.53809	12.9969	17.699	8.09111	5.39428	44.817	40.1423	30.6937	20.8049	27.9785	21.1286	25.9344	16.4058	21.7681	37.6683	31.6441	37.3257	35.7521	24.6454	17.0739	21.3013	36.3709	21.5264	23.7766	12.3031	9.99221	15.1029	21.3965	8.95237	10.535	7.5277	5.49471	14.9909	15.4897	14.1635	17.1198	26.0839
XLOC_000359	TCONS_00000595	NTR	-	TSS463	supercont1.1007:299647-299922	20.8645	24.6349	18.1337	27.2128	11.3719	25.1127	25.1415	23.3587	20.2971	1.05455	63.5051	44.5825	44.8017	52.7893	48.7601	46.7762	45.2624	22.8183	23.0185	25.9592	78.0705	55.3354	49.1726	38.9479	32.4607	38.8286	37.331	44.4472	37.1878	17.3342	20.7679	18.7691	23.7901	22.2041	13.8828	11.9779	13.7779	22.2549	18.034	21.7861	17.2512	13.2758
XLOC_000372	TCONS_00000624	NTR	-	TSS483	supercont1.1008:13473-14659	0.661277	2.07959	1.0834	0.225128	0.582355	0.537332	1.41285	1.25263	0.675598	0.85506	4.30272	3.80359	2.90939	3.74506	3.44677	7.37814	7.08977	5.66988	5.5443	3.12748	2.24187	2.58869	1.59478	1.49747	2.59792	1.43263	3.44726	2.09543	1.96439	2.46697	2.2623	1.97414	1.08814	1.10895	0.866461	1.51508	0.307389	0.285182	0.268374	1.13125	0.972577	0.8224
XLOC_000373	TCONS_00000625	NTR	-	TSS484	supercont1.1009:165275-165837	1.99197	1.121	1.35659	1.42569	0.510442	3.19379	3.30151	1.33017	1.32777	0.674524	0.989218	0.484199	2.04329	0.349865	0.177705	0.543945	0	0	0.192462	1.69431	3.23652	3.63182	2.79753	10.6441	9.84767	17.0739	6.04383	2.93838	4.16599	12.1926	9.01793	6.77728	2.4311	4.69685	7.89324	7.35564	0.556532	0.833008	1.08841	1.73342	3.83928	3.99237
XLOC_000376	TCONS_00000629	NTR	-	TSS487	supercont1.1009:43355-44428	0	0	0	0	0.0548291	0.203482	0.078826	0.0964901	0	0.0966053	0.0796926	0	0	0	0	0	0	0	0.168831	0	0.299021	0.146226	0	0.10574	0	0	0.351815	0.663724	0.554527	0.44948	0.35078	2.24567	1.21105	0.0522035	0.473444	0.937315	0.114805	0.107399	0	0.039899	0.186953	0.0714734
XLOC_000377	TCONS_00000630	NTR	-	TSS488	supercont1.1009:45112-45595	0	0.0560498	0.135659	0.157862	0	0.0939349	0.275126	0.543152	0	0	0	0	0	0	0	0	0	0	0	0.105424	0.11559	0	0.190262	0.145802	0	0	0.746151	0.599919	0.961012	1.76	0.519672	3.07906	1.45753	0.161961	0.539709	1.22583	0	0.166602	0	0	0	0.221798
XLOC_000378	TCONS_00000631	NTR	-	TSS489	supercont1.1009:45650-45896	0	0	0	1.54598	1.66629	0.459964	0.336376	0	0	0	0	0	0	0	0	0	0	0	0	0	0	0	0	0	0	0	0	0	2.45089	3.01186	0.760327	11.5325	2.5474	0	0.743273	6.02329	0	0	0	0	0	0
XLOC_000379	TCONS_00000632	NTR	-	TSS490	supercont1.1009:245782-247073	0.933356	3.03459	2.37784	1.42418	1.00901	2.51785	3.33328	3.70421	1.35181	0.928852	0.512135	0.440574	0.964336	1.44373	0.992488	0.124604	0	0	0.0495989	4.07529	3.5153	4.24885	4.9353	3.64579	2.9631	2.80465	4.86183	3.18042	4.49926	4.61735	2.48474	3.64134	5.54161	2.46341	7.3348	4.03659	2.80055	1.37427	1.08257	2.7445	5.38255	5.25865
XLOC_000383	TCONS_00000637	NTR	-	TSS494	supercont1.101:218721-219302	0.867622	19.6934	0.635523	4.25233	1.99272	9.24119	13.8551	11.9946	6.45444	0	0	0	0	0	0	0	0	0	0	0	0	0	0	0	0	0	0	0.516203	0	0.564758	0.546214	0.52769	3.4558	4.1728	1.07555	0.807562	0.851628	1.56783	0.728363	11.3127	3.00087	2.86391
XLOC_000392	TCONS_00000666	NTR	-	TSS514	supercont1.101:1597292-1598448	0	0	0	0	0	0	0	0	0	0	0.110377	0	0	0	0	0	0	6.16394	229.265	286.175	38.383	34.3621	16.0962	7.28977	0.199898	0.0747228	1.71033	0.459009	1.00081	0.137847	0	0.643506	1.39315	0	0.0677481	0.121581	0.0795007	0	0	0	0.190238	0.593957
XLOC_000402	TCONS_00000684	NTR	AAEL003923	TSS529,TSS530	supercont1.101:547771-607145	11.6443	16.5702	1.92056	11.3933	10.0282	5.58144	9.32228	8.12523	7.51997	1.27824	17.5676	20.1183	16.8761	23.4443	19.976	28.6473	22.508	3.61218	9.90963	6.47941	10.5221	10.8885	10.7753	5.78729	12.0248	8.00304	8.27772	12.3943	9.95584	6.36158	10.5071	3.48256	5.3492	8.8407	2.28734	2.64315	6.16017	8.45623	6.28036	9.60727	7.39367	6.46397
XLOC_000406	TCONS_00000699	NTR	-	TSS538	supercont1.101:1069270-1070518	0	0	0	0	0	0	0	0	0.0796667	22.8565	9.2898	11.6963	4.61309	0.744447	2.15912	1.68896	0.88828	1.08053	1.69535	1.45202	0.56177	0.551336	0.424597	0.0885974	0.18142	0.0508567	0.777245	0.357014	0.583818	0.0469141	0	0.162204	0.316045	0.049208	0.0461073	0.0413721	0	0	0.047241	0.0752184	0	0.269486
XLOC_000411	TCONS_00000707	NTR	-	TSS545	supercont1.101:1759931-1760429	0	0	0	0	0	0	0	0.160452	0	135.989	34.3109	4.48532	5.9456	2.10998	18.0086	2.33327	1.41122	11.3601	4.64383	3.56123	0.557805	0.182481	0.33728	0	0.539907	0	0	0.354495	0.386465	0.186156	0	0.521832	0	0.19538	1.28189	0.16432	0	0	0	0	0	0
XLOC_000413	TCONS_00000709	NTR	-	TSS547	supercont1.101:2580469-2581315	0.290884	0	0.239702	0.4184	0.15032	0.165978	0.243076	0	0.926855	144.081	28.2577	24.7343	24.0748	23.5973	25.4859	33.1771	48.3132	47.7884	28.6509	20.4923	4.97381	2.27383	1.56542	0.907092	0.527346	1.3992	4.5168	2.7274	2.83795	1.36747	0.429247	2.12388	2.75994	0.835706	0.365063	0.684557	0	0	0.549495	1.09388	0.37657	0.783811
XLOC_000414	TCONS_00000710	NTR	-	TSS548	supercont1.101:323574-323974	0	0.707208	0	0	0	0.266715	0.390532	0.943928	0	0	0	0	0	0	0	0	0	0	0	0.299337	3.93842	0	0.352799	0	0	0	0.0418487	0	0	0	0.0735614	0	0	0	0	0.193366	0	0	0	0	0	0
XLOC_000415	TCONS_00000711	NTR	-	TSS549	supercont1.101:433530-434368	5.23196	13.9812	4.31139	7.10743	7.88587	6.38532	14.3329	10.1028	8.45117	0.132328	2.83819	3.49007	2.62614	1.08165	1.41191	2.77448	0.516329	0.923643	0.424766	2.699	4.59196	6.07566	4.751	3.15415	12.5208	8.42458	6.31057	8.43055	8.05968	6.1348	8.923	3.88215	5.97047	7.22191	2.01006	1.7435	2.59463	4.48674	5.62896	11.805	8.84272	7.34269
XLOC_000416	TCONS_00000712	NTR	-	TSS550	supercont1.101:924053-924419	0	0	0	0	0	0	0	0	0	0	0	0	0	0	0	0	0	0	0	3.9687	3.56024	1.03529	0.956764	1.24713	0	0.286351	0.504403	0.754197	0	0.263896	0	0.246714	0.890197	0	0	0	0.913982	0.285007	0	0	0	0
XLOC_000417	TCONS_00000713	NTR	-	TSS551	supercont1.101:942227-942448	4.53032	0	0	0	0	1.2925	0.944719	0	0	74.2489	8.50696	0	1.16716	1.19724	1.22256	0	0	4.31879	0	2.90116	1.59046	0	0.961682	0	0	0	0	1.01076	1.10192	0	0	0	0	1.11227	0	0	0	0	1.06781	0	1.46621	0
XLOC_000418	TCONS_00000714	NTR	-	TSS552	supercont1.101:973296-974082	0.633133	1.34751	0.260866	0.607122	0.0408981	0.361265	0.663277	1.02352	1.00869	0	0.118889	0.2329	0	0	0	0	0	0	0	1.27222	0.222274	0.581722	1.2096	0.703005	0.358843	0.770259	2.12626	1.97828	1.84882	0.705756	0.369348	0.277253	1.25049	0.175219	0.184712	0.458348	0.518065	0	0.486733	0.119046	0.409818	0.333209
XLOC_000419	TCONS_00000715	NTR	-	TSS553	supercont1.101:974256-975391	0.891406	0.929689	0.891815	0.522368	0.204735	0.452119	0.786447	0.921234	0.496198	0.677173	0.275534	0.139933	0.0511378	0	0	0	0	0.062947	0.231585	0.994163	0.97361	0.796438	1.15728	0.25622	0.421724	0.478826	1.59646	1.48889	1.95144	0.464615	0.4477	0.477097	1.886	0.360903	0.584413	0.368755	0.804753	0.300777	0.327496	0.521447	0.834772	0.46705
XLOC_000420	TCONS_00000716	NTR	-	TSS554	supercont1.101:1034482-1034970	0.323485	0	0	0	0	0	0	0.130689	0.257683	19.7341	2.18676	0.304466	0.333955	0.859362	0.174593	0.475039	0.287315	0.616762	0.189091	0	0	0.148609	0.137337	0.14325	1.17278	1.80902	0.144807	0.144346	0.157364	0.454909	0.152748	0	0	0	0	0	0	0.163685	0	0.729885	0.628161	0.653743
XLOC_000421	TCONS_00000717	NTR	-	TSS555	supercont1.101:1060396-1061262	0	0.118507	0	0	0.143868	0.0794268	0.0581702	0	0.110884	9.37902	1.88198	0.721008	0.6468	0.814023	0.826422	1.12428	0.989081	1.23853	1.62736	0.891415	0.195475	0.31974	0	0	0	0	0	0.124228	0.203146	0	0	0	0	0	0	0	0	0	0	0	0	0
XLOC_000422	TCONS_00000718	NTR	-	TSS556	supercont1.101:1068717-1069139	0	0	0	0	0	0	0	0	0	0.383075	4.10813	2.17725	0	0	0	0	0	0	0	0.53885	0	0	0	0	0	0	0	0.187735	0	0	0	0	0	0	0	0	0	0	0	0	0	0
XLOC_000423	TCONS_00000719	NTR	-	TSS557	supercont1.101:1205298-1205633	0	0	0	0	0	0.393756	0	0	0	116.031	5.70157	8.76135	12.4623	11.9647	22.347	25.2453	49.9561	7.46254	2.0169	1.32575	0.969059	0.31702	0	0	0	0	0	0.307927	0.671394	0	0	0.302188	0.726907	0	0.318142	0	0	0	0	0.51901	0.446676	0.464867
XLOC_000424	TCONS_00000720	NTR	-	TSS558	supercont1.101:1418195-1418537	0	0	0	0	0	0	0	0	0	20.3419	0	0.617809	1.01717	0.348756	0	0.48247	0	0	0	0	0.922738	0	0	0	0	0	0	0	0	0	0	0	0	0	0	0	0	0	0	0	0	0
XLOC_000425	TCONS_00000721	NTR	-	TSS559	supercont1.101:1786344-1786555	0	0	0	3.79487	0	0	0.733357	0.35385	0	0	0	0	0.453014	2.78665	1.42396	0	2.34331	1.67674	1.5422	4.59929	10.0856	9.89826	12.6973	2.73668	1.18842	2.3796	4.37417	2.35454	2.56688	0	0	0.385109	2.77912	0	0.405442	4.45658	1.30544	0	0	0	1.70773	0
XLOC_000426	TCONS_00000722	NTR	-	TSS560	supercont1.101:1987111-1987780	0	0	0	0	0	0	0	0.040003	0	7.21172	1.04094	0.279622	0.40883	0.841853	0.858652	1.3083	0.52753	0.283104	1.16049	0.767041	0	0.204641	0	0.175368	0	0	0	0	0	0	0	0.173393	0	0	0	0	0	0	0	0	0	0
XLOC_000427	TCONS_00000723	NTR	-	TSS561	supercont1.101:1989443-1991197	0	0.912328	0.0490554	0.14271	0.246106	0.27174	0.895649	0.505341	0.284523	0	0	0	0	0	0	0	0	0	0	0	0	0	0	0	0	0.030273	0	0.185944	0.31855	0.502714	0.984121	0.469231	1.28549	2.63625	1.20757	0.492523	0.579758	0.542358	0.0281207	0.134318	0.886253	0.40102
XLOC_000428	TCONS_00000724	NTR	-	TSS562	supercont1.101:2267617-2267691	0	0	0	0	0	0	0	0	0	0	0	0	0	0	0	0	0	0	0	0	0	0	0	0	0	0	0	0	0	0	0	0	0	0	0	0	0	0	0	0	0	978.414
XLOC_000429	TCONS_00000725	NTR	-	TSS563	supercont1.101:2267992-2268332	0	0.566859	0	0	0	0	0	0	0	0	0	0	0	0	0	0	0	0	0	0	0	0.306058	0	0	0	0	0	0.297279	0.324089	0	0.314468	0.583478	1.05266	0	0	0	0	0.336984	0.314502	0	1.72492	9.42465
XLOC_000430	TCONS_00000726	NTR	-	TSS564	supercont1.101:2509652-2509906	0	7.45995	3.76579	7.71253	2.26711	8.34418	6.10298	5.30536	7.0476	0	0	0	0	0	0	0	0	0	0	0	0	0	0.620849	0	0	0	0	0	0	0	0	0	0	0	0	0	0	0	0	0	0	0
XLOC_000431	TCONS_00000727	NTR	-	TSS565	supercont1.101:2831062-2831644	0	0	0	0	0	0	0	0	0	0	0.182794	0	0	0.129336	0	0	0	0	0	2.80525	1.70876	0.894409	0.826568	0.107779	0	0	1.52517	0.76016	1.06549	0	0	0	0.128176	0	0	0	0	0	0	0	0	0
XLOC_000434	TCONS_00000734	NTR	-	TSS571	supercont1.1011:43629-43736	0	0	0	0	0	0	0	0	0	156.876	75.2395	250.895	151.599	130.091	351.488	105.197	91.8172	286.068	204.899	106.236	0	20.0352	0	0	0	0	2.71147	4.50474	0	13.6554	0	0	47.9244	0	0	0	0	0	0	0	0	0
XLOC_000439	TCONS_00000740	NTR	-	TSS576	supercont1.1012:176145-177969	0	0	0	0	0.0294352	0	0.190441	0.0690755	0	0.311178	0.0427833	0.107313	0.0588204	0.363472	13.3116	1.50563	0	0	0	0	0	0	0	0	0	0	0	0	0	0	0	0	0	0	0	0	0	0	0	0	0	0
XLOC_000441	TCONS_00000742	NTR	-	TSS578	supercont1.1013:80605-80900	0	0	0	0	0	0	0	0	0	14.7708	1.4322	0	0	0	0	0	0	0	0	0	0	0	0	0	0	0	0	0	0.231894	0	0	0	0	0	0	0	0	0	0	0	0	0
XLOC_000442	TCONS_00000743	NTR	-	TSS579	supercont1.1013:246044-247028	0.949676	1.20739	0.0486938	0.16999	0.366438	0.404606	0.493884	0.812785	0.47071	0	0.199728	0.12522	0.0305085	0.141374	0.191357	0.271173	0.0524839	0.234716	0.0345413	1.36339	2.82196	4.34358	8.63002	6.1769	13.7198	8.23315	6.71877	9.65064	8.10637	4.54568	5.47025	1.03573	2.86326	1.91888	0.817274	0.488893	0.960222	0.777582	1.00482	1.77771	2.06543	1.51264
XLOC_000446	TCONS_00000749	NTR	-	TSS585	supercont1.1014:305808-307168	0.175339	1.19551	1.01141	0.966779	0.27183	0.550264	0.989589	1.52378	0.838035	6.54562	3.22664	3.75726	2.76117	3.96242	3.92734	5.2141	6.30723	5.18172	5.79088	5.05282	2.89314	4.95394	3.38705	0.776659	0.596399	0.624145	4.47401	2.46456	3.07081	0.370141	0.248446	0.115173	1.70845	0.0431365	0.161672	0.181335	0.616622	0.310608	0.37271	1.05499	1.02145	2.71668
XLOC_000449	TCONS_00000756	NTR	-	TSS590	supercont1.1014:327176-328246	0.115377	0.196457	0	0	0	0	0.144649	0	0.36763	2.41621	5.54631	2.33631	3.63371	2.94442	5.35537	5.25238	2.45943	0.953245	0.809315	0.443316	0.405054	0.26502	0.0489837	0.0511043	0	0.0586698	0.25824	0.0514837	0.112254	0	0.0544928	0	0.121535	0	0	0	0.0624213	0	0	0	0.224046	0.466339
XLOC_000450	TCONS_00000757	NTR	-	TSS591	supercont1.1014:199981-201176	0	0.633827	0	0	0	0	0.00648166	0	0	0	0	0	0	0	0	0	0	0	0.0543963	0	0.0889343	0	0	0	0.141067	0.0276042	0	0.166097	0.273879	0.0776064	0.146915	0.0554659	0.196049	0.0623217	0	0.115488	0.251737	0.0941989	0.0439571	0.0699892	0.301174	0
XLOC_000451	TCONS_00000758	NTR	-	TSS592	supercont1.1015:2746-3774	0	0	0.204455	0	0	0	0	0.0501402	0.0988205	0.112954	0	0	0	0	0	0	0	0	0	0	0.261312	0	0.158004	0	0.056255	0	0.166599	0.110712	0.663832	1.86205	8.31992	13.4181	3.39759	2.07526	1.20104	0.615827	0.0671158	0.753434	0.234389	0.0933027	4.09526	4.3456
XLOC_000452	TCONS_00000759	NTR	-	TSS593,TSS594	supercont1.1015:42074-156282	0.557986	0.399764	0.193889	0.145857	0.516301	0.371784	0.747796	0.526031	0.223987	0.0211586	0.315275	0.132453	0.0863939	0.309506	0.476957	0.106643	0.0825596	0.0590752	0.218312	0.699765	1.3708	0.79015	0.661171	0.138063	0.148456	0.957412	2.13258	47.374	84.4506	182.53	175.171	25.6933	25.94	2.46731	1.47841	0.769181	1.63314	9.32994	2.4466	18.1179	96.3843	92.5942
XLOC_000459	TCONS_00000777	NTR	-	TSS607	supercont1.1016:15526-28592	15.2077	23.9489	6.5248	11.5536	12.8186	15.4044	19.8038	23.0666	19.3847	0	7.28454	3.47308	1.68785	8.32861	18.055	13.5984	3.52953	2.50633	1.47391	0.977926	1.2465	2.89992	5.1134	5.95744	13.3058	11.0635	5.63137	4.32364	3.60199	0.825837	1.03718	5.40502	9.96931	10.6071	4.64463	3.49398	0.357186	4.06341	0.975986	3.64501	9.68769	3.96128
XLOC_000461	TCONS_00000780	NTR	-	TSS609	supercont1.1016:128444-128721	0	3.8597	0.934945	0.543982	0.586316	0	0	0.915244	0	0	1.70439	1.06528	0	0	0.612358	0.833066	0	0	1.98963	0	0	1.04245	0	1.00402	2.56459	5.7633	15.2367	7.59409	2.20772	5.30551	13.3824	17.8861	54.9761	28.9976	12.0306	4.69349	0	5.73626	7.49497	2.55997	12.4847	0
XLOC_000462	TCONS_00000781	NTR	-	TSS610	supercont1.1017:5631-181283	0	1.7648	0.262785	0	0.247194	0.318431	0.766315	0.128902	0.571561	0.508129	0.179645	0.15019	0.205815	0.169565	0.129087	0.292687	0.283239	0.304005	0.139806	0.0510541	0	0	0.033847	0	0	0	0.0356881	0.32017	0.387828	0.261802	0.866069	0.104734	0.251937	1.726	0.0367547	0.23086	0.301937	0.121054	0.0376592	0.299804	0.309624	0.107411
XLOC_000463	TCONS_00000782	NTR	-	TSS611	supercont1.1017:222804-222910	0	26.3519	58.1893	7.52365	0	107.446	239.344	345.602	0	0	0	0	0	0	0	0	0	0	0	0	0	0	0	0	0	0	0	0	7.63359	14.1376	0	13.7432	0	0	0	0	0	0	0	0	0	0
XLOC_000467	TCONS_00000792	NTR	-	TSS618	supercont1.1018:108462-109006	0	0.0767359	0	0	0.0465856	0.102876	0.0847496	0.303534	0.179525	0	0	0	0	0	0	0.0992865	0	0	0.158085	0.782051	0.412084	2.17858	1.57015	0.723805	0.0408599	0.458805	2.01855	0.844908	0.61669	0.0633968	0	0.473713	0.395662	0	0	0	0.55316	0.549313	0.399133	0.0508503	0.547042	0.506062
XLOC_000468	TCONS_00000793	NTR	-	TSS619	supercont1.1018:201474-201846	0	0	0	0	0	0.310295	0	0	0	0	0.40846	0.767216	0	0	0.293506	0	0	0	1.90727	42.8343	37.4201	57.9592	51.7929	36.8365	11.0822	11.6088	61.3451	28.391	53.4376	16.5579	7.70166	16.6704	10.8838	0.80232	0.752126	0.899843	2.35259	1.92572	5.90524	5.726	22.5279	45.4253
XLOC_000469	TCONS_00000794	NTR	-	TSS620	supercont1.1018:239982-240249	2.83743	0	0	1.20927	1.30338	0	0.526393	0.50853	1.00456	515.559	40.7359	15.3875	18.2154	5.36927	25.8642	12.0567	7.84055	7.21321	7.37159	16.1623	39.8456	30.4217	33.1968	5.89305	2.32715	3.24262	14.113	7.87812	4.2943	1.17901	1.33856	0	2.65678	0.619752	0.290696	0.521682	1.36295	3.18756	5.3734	3.79387	3.26512	2.54857
XLOC_000470	TCONS_00000795	NTR	-	TSS621	supercont1.1018:255544-255930	0.167608	1.71164	0.736625	0.160722	0.086615	0	0	0.135377	0.267028	6.87563	0.671428	0	0.259499	0	0.0904622	0.123067	0.446602	0.319564	0	0.894451	2.06193	0.69299	1.5813	0.0742081	1.06911	0.170388	0.0750292	0.224371	0.163071	0.235569	0.0791284	0.22019	0.0882769	0	0.154543	0.577798	0	0.254382	0.659474	0	0.216981	0.112909
XLOC_000477	TCONS_00000804	NTR	-	TSS630	supercont1.1019:153083-154569	1.28016	1.28313	0.868755	0.939091	0.933956	0.816992	1.9512	1.91767	1.2597	3.49718	9.78525	12.2713	7.69843	6.04629	12.6401	10.9479	14.3801	19.7656	16.683	18.7108	7.24371	6.71137	6.04242	3.63588	3.96184	3.82941	8.62966	5.34275	5.89785	3.21478	2.24091	2.04464	4.71972	0.963738	1.87472	1.12145	0.611868	1.75347	1.45865	1.81282	1.70601	1.42086
XLOC_000478	TCONS_00000805	NTR	-	TSS631	supercont1.1019:160004-161312	2.08813	2.59768	1.87027	0.944465	1.1892	1.82451	2.90566	2.50211	2.50816	3.55439	16.4981	14.7763	12.621	10.4889	16.5744	14.8609	17.3592	27.3626	17.8631	13.7771	6.54259	6.6022	6.82072	5.22375	6.99791	9.33805	10.7528	8.77507	8.87425	6.23388	4.79392	3.95676	6.11877	3.79571	4.56117	2.91644	1.37555	2.63405	1.91529	2.41225	2.29303	3.13895
XLOC_000483	TCONS_00000819	NTR	-	TSS639	supercont1.1019:73683-74631	0.387152	1.05767	0.612542	0.30071	1.34446	1.20285	2.32978	1.90311	1.57901	0.253807	2.42035	4.37547	1.53581	1.18558	1.47105	1.45545	1.10342	1.33851	0.654029	0.793368	4.69772	6.08983	7.36363	6.80438	11.1236	8.50467	7.48698	5.74945	5.54461	5.28809	3.15967	1.51955	1.95808	1.70675	0.856738	0.974463	1.07241	1.56755	1.69756	1.58402	1.2043	1.33671
XLOC_000484	TCONS_00000820	NTR	-	TSS640	supercont1.1019:239145-239358	0	0	0	0	0	10.213	7.46333	4.11579	4.07369	4.65634	44.1733	31.1033	6.58614	14.8567	30.3614	20.6521	47.6926	26.0009	32.8826	4.91236	12.5675	12.9214	22.797	9.04041	17.2798	28.5416	18.3139	11.4098	8.70714	22.6402	27.7145	10.0774	8.08034	10.0423	8.25182	4.23106	6.9015	3.87377	2.41022	1.92312	4.96528	10.335
XLOC_000485	TCONS_00000821	NTR	-	TSS641	supercont1.1019:240254-240308	1842.37	483.306	0	1472.23	4603.15	7423.12	1568.72	1617.63	0	0	0	520.514	0	522.368	994.37	0	0	0	0	393.276	2024.24	948.26	1419.52	502.89	606.442	0	1018.18	0	597.497	871.324	901.17	224.106	1954.74	1056.14	283.126	127.024	546.004	287.314	134.073	1847.54	2385.08	413.701
XLOC_000494	TCONS_00000838	NTR	-	TSS655	supercont1.102:1980308-1986870	0.385179	0.327951	0.136031	0.42212	0.711188	0.408167	1.0004	0.667301	0.197931	0.802464	8.46589	7.01071	5.54499	0.980297	15.1414	6.10763	14.2465	6.32979	8.03597	4.86287	0.663262	1.20533	1.13726	2.74632	3.23205	1.77693	0.862121	0.76526	0.477636	1.69988	1.81506	1.06023	1.04332	1.13734	1.58575	1.09274	0.357263	0.529176	0.389898	0.373759	0.487074	0.278339
XLOC_000643	TCONS_00000994	NTR	-	TSS810	supercont1.102:748113-751076	2.16396	8.5062	5.5427	4.83002	5.25233	9.20196	11.7472	10.0517	9.70392	2.23575	13.4937	14.564	7.68673	11.5195	10.0752	20.5372	20.8489	26.7652	21.004	7.7465	2.89478	1.68773	1.86619	1.96557	1.97793	2.53702	4.08694	8.26461	8.0555	11.9614	16.5083	4.28117	5.10582	15.4864	3.73458	3.38193	2.49738	5.54038	3.36007	17.8112	19.2101	22.2322
XLOC_000654	TCONS_00001066	NTR	AAEL003969	TSS841,TSS842	supercont1.102:1713903-1762504	0.162263	8.59129	1.18242	1.15332	1.13064	1.90606	3.57145	3.82116	2.59801	0.0912583	0	0.0432743	0.0435881	0.0598593	0.0525168	0.0535836	0.0917946	0.0085937	0.00790415	0.139167	0.0506362	0.0331304	0.102738	0.248751	0.445844	0.582728	1.08803	1.52877	1.85821	2.79244	2.91446	2.62277	3.55724	2.34817	2.65562	2.35082	2.15554	1.37779	0.75065	2.29621	2.86525	2.46454
XLOC_000662	TCONS_00001094	NTR	-	TSS861	supercont1.102:2634084-2637076	1.1543	0.375785	0.0839293	0.0488328	0.0701775	0.0682048	0.439978	0.376308	0.325143	0.0927362	0	0	0	0.0180548	0.0183236	0	0	0	0	0	0	0	0	0	0.0153996	0	0	0	0.0165155	0	0	0	0	0.0167056	0.0329079	0.00702218	0.0551078	0	0	0	0.0439507	0.0457406
XLOC_000663	TCONS_00001095	NTR	-	TSS862	supercont1.102:729361-729835	0	0.57907	0.560624	0	0	0.194097	0.142121	0	0.27097	0	0	0	0	0	0	0	0	0	0	0	0	0	0.288836	0.301267	0.154147	0.172933	1.21819	0	0.496433	0.47834	0	3.12816	0.71664	0	0	0	0	0	0	0.25584	0.66055	0.687451
XLOC_000664	TCONS_00001096	NTR	-	TSS863	supercont1.102:1352577-1352841	0	0	2.4168	0.624966	0.673603	0	1.08814	1.64246	0.519168	18.9895	1.95813	1.83497	0	0.690564	0.351761	0	0	0	0	1.66947	0	0.598819	0	0	0	0.331014	0.29175	0	0.317049	0	0	0	0.686528	0	0	0.269611	0	0	0	0.49018	0.421863	1.75617
XLOC_000665	TCONS_00001097	NTR	-	TSS864	supercont1.102:1392767-1393455	0	0	0	0	0.0983065	0.108546	0.216395	0.230629	0.303072	17.0913	3.42926	1.34343	0.982087	1.01116	0.71871	0.558714	1.01377	1.89499	2.00158	1.60745	0.400709	0.584234	0.14358	0.0421267	0	0	0.25547	0.169771	0.0925411	0	0	0	0.500963	0	0.0877019	0	0	0	0	0	0.123135	0
XLOC_000666	TCONS_00001098	NTR	-	TSS865	supercont1.102:1445952-1446161	0	5.20457	11.3611	4.08042	0.469117	0	0	2.19127	2.16938	519.081	36.2268	217.799	477.879	18.2277	23.5178	1.99963	12.0942	0	0	0.872	0	0	0	0	0	0	0	4.86088	0	0	0	0	0	0	1.25554	0	0	17.4308	4.56308	0	0	7.36379
XLOC_000667	TCONS_00001099	NTR	-	TSS866	supercont1.102:1490648-1491724	2.4331	2.93795	1.04472	2.31417	0.804317	2.11411	4.06536	2.80111	1.32018	3.00489	1.07254	2.42403	1.50807	2.14425	3.8027	0.701151	0	0	0	0.51078	3.25702	1.71634	0.555458	0.0210753	0.0159834	0.203308	0.222197	0.192657	0.245413	0.111597	0.248883	0.189066	6.82195	3.2643	2.57397	1.99965	0.510576	0.521958	1.69111	2.89476	5.3208	1.919
XLOC_000668	TCONS_00001100	NTR	-	TSS867	supercont1.102:1721481-1723055	0.0224475	1.66327	0.335736	0.0968637	0.0348007	0.153702	0.638863	0.427822	0.46566	0.0204388	0	0	0	0	0	0	0	0	0	0.0431253	0	0	0	0.00994327	0.0916295	0	0	0.230858	0.102374	0.274246	0.625737	0.117959	0.272487	0.464536	0.0155233	0.0278581	0.283557	0.0927873	0.0636222	0.425288	0.305129	0.226825
XLOC_000669	TCONS_00001101	NTR	-	TSS868	supercont1.102:1723138-1724092	0.0409665	1.67411	0.101275	0.11785	0.1429	0.235702	0.651031	0.332075	0.666264	0.0932519	0	0	0	0	0	0	0	0	0	0	0.0431464	0	0	0.0181453	0	0	0.0275078	0.0457004	0.244127	0.102484	0.339001	0.0269092	0.176208	0.241875	0.0566599	0.0508409	0.118206	0.11058	0.0580515	0.493493	0.481285	0.0827909
XLOC_000670	TCONS_00001102	NTR	-	TSS869	supercont1.102:1724360-1727533	0.0846413	1.85326	0.0800685	0.183896	0.0813434	0.0591998	0.506518	0.504876	0.5375	0.0951547	0	0	0	0	0	0	0	0	0	0	0.00545786	0.0253937	0.0334138	0.01033	0.0918212	0.00395307	0.0568341	0.113318	0.0915093	0.183103	0.303603	0.0306353	0.265119	0.397791	0.0780437	0.0976737	0.0927388	0.105212	0	0.476043	0.513682	0.125673
XLOC_000671	TCONS_00001103	NTR	-	TSS870	supercont1.102:1727685-1729782	0	1.32829	0.20087	0.0467491	0.0251936	0.0556355	0.427876	0.137953	0.349516	0	0	0.0229629	0	0	0	0	0	0	0	0	0	0	0.0206978	0	0.0442255	0.0247924	0.109118	0.195788	0.237161	0.160111	0.299355	0.17079	0.231093	0.119944	0.0674277	0.161341	0.0263777	0.0246761	0.0230298	0.22	0.347121	0.394099
XLOC_000672	TCONS_00001104	NTR	-	TSS871	supercont1.102:1729887-1730796	0	0.556477	0.107726	0.0626783	0	0	0.437043	0.158509	0	0	0	0	0	0	0	0	0	0	0	0	0	0	0	0	0	0	0	0	0	0	0.0617418	0.0572463	0.0688524	0.128639	0	0	0	0	0	0.0983209	0.084618	0
XLOC_000673	TCONS_00001105	NTR	-	TSS872	supercont1.102:1782229-1784007	0	1.59721	0.144924	0	0.151473	0.1338	0.294002	0.260671	0.607076	0	0	0.0828343	0	0	0	0	0.0520682	0	0	0.0375414	0	0	0	0.0259677	0	0.0596238	0.236181	0.235429	0.028518	0.247529	0.581478	0.333727	0.432263	0.288455	0.351347	0.582024	0	0.029672	0.0553848	0.308635	0.379458	0.276438
XLOC_000674	TCONS_00001106	NTR	-	TSS873	supercont1.102:1987572-1989979	0.167586	0.178361	0.0345247	0.120526	0.259811	0.215154	0.507791	0.203239	0.100122	0.30518	5.12945	3.80872	3.05023	0.289642	3.73107	2.24567	6.36324	1.75737	3.52661	1.66346	0.382423	0.307955	0.462469	1.05785	1.15922	0.852251	0.262567	0.149561	0.305717	0.275198	0.435366	0.256854	0.353061	0.350465	0.405622	0.155985	0.544048	0.148444	0.0593745	0.220574	0.244071	0.395128
XLOC_000675	TCONS_00001107	NTR	-	TSS874	supercont1.102:2001605-2001818	0	0	0	0	0	0.291801	0	0	0	0	0	0	0	0	0	0	0	0	1.121	4.91236	5.61048	0	0	3.26585	0	0.259469	0.449672	0	0.248775	0	0.17214	0	0.673362	0	0	1.52318	0	17.4382	4.82043	0.961558	0.275849	0
XLOC_000676	TCONS_00001108	NTR	-	TSS875	supercont1.102:2096998-2097170	0	0	0	0	0	0	2.21727	0	0	305.574	16.0049	17.3547	2.73933	11.1963	0	11.7342	18.9257	6.7711	9.34169	13.6455	26.1823	4.89448	11.3081	7.05024	0	0	2.38464	0	5.18284	0	0	0	0	0	0	0	0	0	0	0	0	0
XLOC_000677	TCONS_00001109	NTR	-	TSS876	supercont1.102:2097229-2097416	0	0	0	0	0	0	1.6564	0	0	242.573	14.9332	11.1301	2.0464	2.09434	2.1461	2.9196	0	2.52709	9.29728	10.1855	16.7515	9.13352	5.06445	5.26684	1.78634	0	3.55995	1.77431	0	0	0	0	2.09426	0	0	0	0	0	0	0	0	0
XLOC_000678	TCONS_00001110	NTR	-	TSS877	supercont1.102:2182411-2182723	0	0	0.135631	0	0	0.328704	1.0314	0.249098	0	0	1.3908	2.80735	4.6809	6.10531	16.2193	8.40121	8.76415	12.1426	5.95244	4.18183	2.05451	1.69429	1.07159	0.524506	2.05642	0.243928	0.96033	0.861949	1.5507	0.0770344	0.0970978	0	1.80675	0	0	0.0567398	0.370751	0.2081	0.690547	0.154738	1.06538	0.184794
XLOC_000679	TCONS_00001111	NTR	-	TSS878	supercont1.102:2253255-2253471	2.44154	0	0	0	0	0	0	0	0	48.9075	1.83387	1.14256	0	0	0	0	0	0	0	0	0	0	0	0	0	0	0	0	0	0	0	0	0	0	0	0	0	0	0	0	0	0
XLOC_000680	TCONS_00001112	NTR	-	TSS879	supercont1.102:2253550-2253826	0	0	0	0	0	0	0	0	0	31.3114	0.86099	0	0	0	0	0.841663	0	0	0	0	0	0.526602	0	0	0	0	0	0.511497	0	0	0	0	0	0	0	0	0	0	0	0	0	0
XLOC_000681	TCONS_00001113	NTR	-	TSS880	supercont1.102:2347931-2348166	0	0	0	0	0	0	0	0.374564	0	50.8112	0.698394	0.871404	0.479252	0.491911	0	0	0	1.18186	2.17406	0	0	0.427154	0	0	0	0	0	0	0	0	0	0	0	0	0	0	0	0	0	0	0	0
XLOC_000682	TCONS_00001114	NTR	-	TSS881	supercont1.102:2572411-2572781	0	0	0	0	0	0	0.938421	0	0	18.0345	0	1.03494	0.851787	0.146057	0	1.26243	1.46602	1.049	0.160805	0.704669	0	0.252756	0.233585	0	0	0.279643	0.492581	0.245507	0	0	0	0	0	0	0	0	0	0	0	0	0	0.741266
XLOC_000683	TCONS_00001115	NTR	-	TSS882	supercont1.102:2637289-2638130	0.144649	0.246292	0	0.0693533	0.0747506	0.0825366	0.604474	0.292307	0.115226	0	0	0	0	0	0	0	0	0	0	0	0.101564	0	0	0	0	0	0	0	0	0	0	0	0	0	0	0	0	0	0	0	0	0.0974425
XLOC_000684	TCONS_00001116	NTR	-	TSS883	supercont1.102:2639030-2643565	0.0852728	1.198	0.175672	0.286193	0.187283	0.425745	1.53249	1.62023	0.322654	0	0.0320248	0	0.0330231	0	0	0	0	0	0	0	0	0	0.00905072	0.00472176	0	0.0216831	0	0.0380506	0.0518528	0.11003	0.090627	0.0653476	0.22456	0.0314702	0.124582	0.0970077	0.0807435	0.0107907	0	0	0.193186	0.287219
XLOC_000689	TCONS_00001125	NTR	-	TSS891,TSS892	supercont1.1020:291124-292355	3.07639	54.3514	13.4896	3.33743	6.86045	45.7381	129.251	57.582	37.952	0.309723	11.1728	27.3514	3.96892	3.25041	4.10362	5.55422	0	0	0	2.76367	46.8063	64.9038	83.3798	26.9404	68.4752	29.0462	56.4992	52.3754	67.1153	40.5273	51.0064	9.094	44.4863	9.7407	8.38211	3.25124	16.7741	6.92881	4.02294	38.7401	45.46	75.3152
XLOC_000690	TCONS_00001128	NTR	-	TSS893,TSS894	supercont1.1020:65731-82926	3.23857	3.10257	0	0.38819	0.418401	1.50399	3.17198	1.25196	2.00872	2.91856	4.85618	5.51298	4.9627	6.09333	4.3873	7.35777	2.34709	7.89504	7.28826	4.74044	1.33696	1.44204	1.52205	0.716468	0.458637	0.289675	2.36897	12.1622	15.4159	14.2491	21.6388	1.66655	2.86939	0.690929	0.373267	0.700819	1.9697	0	0	6.60162	10.9215	7.44311
XLOC_000691	TCONS_00001131	NTR	-	TSS895,TSS896	supercont1.1020:114367-121531	3.13414	0.926745	0.405475	0.0469722	0.880536	0.649695	0.696018	0.711106	0.262276	7.78952	24.2896	34.8736	23.4264	31.8999	32.4236	28.7491	40.5577	51.2055	35.6275	38.1304	13.5402	4.32684	3.25236	4.43367	3.07976	4.13166	2.9954	3.39037	0.844518	1.42941	0.872826	0.128704	5.22154	1.71245	2.16608	0.734904	2.17669	0.223145	0.0231397	0.0736834	1.83685	2.91265
XLOC_000695	TCONS_00001149	NTR	-	TSS906	supercont1.1020:79850-80199	0	0.533428	0	0	0	0	0	0	0	0	0	0	0	0	0	0	0	0	0	0	0	0	0.266152	0	0	0	2.80629	0.839206	1.52482	0	0	0	0	0	0	0	0	0	0	0	0.405782	2.53384
XLOC_000697	TCONS_00001151	NTR	-	TSS908	supercont1.1021:36196-36489	0	7.43384	0	1.86232	0	0.554081	2.83809	1.17536	0.773527	0	0	0	0	0	0	0	0	0	0	0	0	0	0	0	0	0	0	0	0	0	0	0	0.511441	3.34144	0.447681	0	0	0	0	0	1.88565	0
XLOC_000700	TCONS_00001159	NTR	-	TSS914,TSS915	supercont1.1023:244455-256910	4.32557	2.57474	0.353501	1.62785	2.23613	2.37781	1.34702	2.63393	2.2101	1.58179	7.84756	5.86362	4.04678	6.85876	7.75165	4.2697	1.94482	1.66305	2.80922	1.47724	7.25129	6.55867	5.14882	4.02417	14.1642	2.14585	1.94146	3.47686	2.54594	3.52458	4.91037	3.22532	11.1137	32.9151	16.6255	20.4997	23.3946	4.70756	2.5312	26.441	9.33111	14.5951
XLOC_000704	TCONS_00001172	NTR	-	TSS919	supercont1.1024:38186-38489	0	0	0.731658	0.851405	0	0	0	0.358288	0	11.3181	0	0	0	0	0	0.65193	0	0	0	0	0.623418	0	0	0	0	0	0	0.792385	0	0.415481	0.419006	0	0	0	0	0.367297	0	0	0	0	0	0
XLOC_000705	TCONS_00001173	NTR	-	TSS920	supercont1.1024:72093-72453	0	0.994525	0	0	0	0	0.244086	0.235956	0.931	0	0	0	0	0	0.315399	0.429075	0	0	0	0	0	1.07383	0.744288	0.258706	0.79382	0	0.261591	0.521517	3.4113	2.73703	9.93093	2.04719	3.0778	4.02327	0.269409	0.241741	0	1.18244	0.827667	3.95557	7.18683	6.29853
XLOC_000706	TCONS_00001174	NTR	-	TSS921	supercont1.1024:72784-73714	0	0.32425	0	0.0608691	0	0.0724397	0.106107	0.0513115	0.303389	0	0	0.0597824	0	0	0	0	0	0	0	0	0.0891394	0.349935	0.161696	0	0	0.064556	0.0568305	0.283248	0.185276	0.774125	2.03864	0.389157	0.668649	0.624632	0.175587	0.0525181	0.137368	0.321265	0.119933	0.381932	1.15046	0.513132
XLOC_000710	TCONS_00001180	NTR	-	TSS927	supercont1.1025:199183-200066	0.36298	0.41202	0.132939	0.241714	0.333471	0.648195	0.676018	0.651984	1.02807	3.0865	18.1762	12.5333	9.82811	26.2421	22.116	20.7293	18.9138	16.8148	13.2022	3.71917	0.797626	0.370561	0.346735	0.57162	0.660607	0.740837	0.58031	0.865474	0.55262	2.42177	2.81956	0.28258	0.594772	1.34931	0.968421	0.536275	0.19637	0.0408227	0.0380992	0	0.326322	0.543378
XLOC_000713	TCONS_00001186	NTR	-	TSS930	supercont1.1025:198503-198678	10.0242	8.50167	41.3022	0	0	0	2.08656	2.01053	0	1108.96	52.7052	67.6835	46.4013	47.4301	13.5258	14.7206	391.749	60.5224	67.3853	51.355	23.5265	9.21022	2.12791	4.42308	0	2.53894	4.4873	0	2.43821	0	0	4.38966	5.27961	0	6.93213	2.0734	0	0	0	7.53927	0	0
XLOC_000720	TCONS_00001201	NTR	-	TSS940	supercont1.1027:64321-205161	0	0.0431701	0	0.1094	0.10481	0	0.0953604	0.109318	0	0	0	0	0	0	0	0	0.0450339	0	0	0.143444	1.17603	2.99932	6.10042	2.94255	10.0735	4.97683	3.92693	8.49122	8.38422	9.20658	10.4423	1.15507	1.78972	2.32063	0.168311	0.168164	0.522875	0.847772	0.83907	3.36979	3.11836	3.93031
XLOC_000722	TCONS_00001204	NTR	-	TSS942	supercont1.1027:61544-62154	0.679928	0.771734	0.876756	0.244498	0.254172	0.646609	0.538756	0.373966	0.913985	0.0515906	0.170234	0.240057	0.107251	0	0	0.26002	0.357869	0.324091	0.414009	0.0725696	0.779467	0.555882	0.29468	2.71111	1.10384	3.51491	0.422909	0.237382	0.0551268	2.05478	1.87344	4.00308	0.584691	3.03053	3.36106	4.57881	0.908176	1.36686	0.396454	0.631331	1.71301	0.33133
XLOC_000723	TCONS_00001205	NTR	-	TSS943	supercont1.1027:261277-261482	0	0	0	0	0	0	0	0	0	0	0	0	0	0	0	0	0	0	0	0.620212	2.04006	1.33478	4.93414	15.405	0	0	11.7463	0	8.48049	0	0	2.54466	3.06056	0	0	0	0	0	0	0	0	3.91454
XLOC_000724	TCONS_00001206	NTR	-	TSS944	supercont1.1027:261623-262124	0	0	0	0	0	0	0	0	0	0	0	0	0	0	0	0	0	0	0	0.198134	0.651722	0.568548	1.97034	1.64417	0	0	2.07751	1.10448	1.05358	0.14504	0	0.406461	1.62956	0	0	0.127991	0	0	0	0	0.200269	0.208425
XLOC_000734	TCONS_00001223	NTR	-	TSS959,TSS960	supercont1.1029:44299-49306	0	0	0	0	0.0188429	0	0	0	0.0580913	1.81675	2.18193	0.560355	1.35651	0.738239	2.67443	2.36331	3.2078	2.19268	1.17863	1.5151	0.115209	0.264611	0.161784	0.154083	0.0165374	0.0185424	0.102015	0.152303	0.0798202	0.163154	0	0.063869	0.115227	0	0.0901148	0	0	0	0	0	0	0
XLOC_000735	TCONS_00001225	NTR	-	TSS961	supercont1.1029:97499-113005	0	0	0	0	0.479503	0	0.387433	0.374401	1.47828	5.06913	27.1809	29.6383	21.5395	37.8906	42.0673	47.0098	29.6689	33.6132	26.0347	19.0145	8.46955	4.68895	1.96968	2.05319	2.0986	1.41429	4.15364	5.79658	2.25691	0	0.437866	0.406325	3.90963	0	0.427778	0	0	0	0	0	0	0
XLOC_000736	TCONS_00001226	NTR	-	TSS962	supercont1.1029:150750-151344	0	0	0	0	0.121909	0	0	0	0	0	0	0	0	0	0	0	0	0	0	0	0	0.433498	0.801234	2.19531	0.106937	0.239887	0.633612	0.210532	0.229519	0.110613	0.111404	0.413216	0.372744	0	0	0	0	0	0	0	0	0
XLOC_000737	TCONS_00001227	NTR	-	TSS963	supercont1.1029:155408-155874	0	0.596643	0	0.336092	0.181124	0	0.146434	0	0	3.51041	0.789775	0.824641	0	1.11723	0.189169	1.28674	0	0.445501	0.614632	0	0.984375	0.161015	0.595209	1.39684	1.27058	2.67272	1.56896	1.56397	0.170501	0.821409	1.48946	1.07437	0.553797	1.55164	0.646341	2.17486	2.08532	0	0	0.527213	0.226868	0.236107
XLOC_000738	TCONS_00001228	NTR	-	TSS964	supercont1.1029:206544-207104	0	0	0.106442	0	0	0	0	0.208769	0	0.235223	0.436595	0.273601	0	0	0.069716	0	0.114727	0	0.151011	0	0.362781	0.83571	1.64714	2.4026	1.52228	1.4481	4.51014	0.922213	0.884946	0.726744	0.487981	1.13128	0	0.127088	0.357303	0.854954	0	0.13073	0.0610042	0.607183	0.334439	0
XLOC_000740	TCONS_00001232	NTR	-	TSS967	supercont1.103:206655-207908	0.562311	0.239373	0	0	0	0	0.117498	0.113644	0.223965	257.789	15.2753	15.2271	12.3389	11.2119	10.0153	7.8447	11.4038	14.6522	14.627	10.2628	1.8425	2.19576	1.15387	0.290585	0.127507	0.0476576	1.5103	1.46368	1.27654	0.131891	0.0885291	0.16416	2.02377	0.0461126	0.0864134	0.0387693	0.10141	0.0474339	0	0	0.242651	0.883865
XLOC_000743	TCONS_00001235	NTR	-	TSS970	supercont1.103:118461-119136	0	0	0	0	0	0	0.562273	0	0.0893332	37.3366	8.25606	14.5462	7.55088	6.86381	11.5615	10.7076	18.0256	11.9782	5.24532	1.96988	0.0787417	0.0515194	0.142838	0.148986	0.0508198	0.0570128	0	0.408685	0.581936	0	0.105906	0	0	0.0551638	0.0517018	0	0	0	0	0	0.07259	0.90658
XLOC_000744	TCONS_00001237	NTR	-	TSS971	supercont1.103:200319-203230	0.310961	0.264757	0	0.149093	0.25712	0.157715	0.406737	0.148977	0.72063	3.18885	28.4453	24.6386	16.1632	23.7742	20.4016	24.2532	24.9201	34.5638	24.6802	25.1808	5.48343	5.89679	2.67019	0.583403	0.410301	0.390467	2.95024	2.81834	3.69825	0.389662	0.362668	0.576752	3.76035	0.153007	0.127429	0.152462	0.341842	0.157392	0.0326379	0.207885	0.497008	0.887238
XLOC_000746	TCONS_00001241	NTR	-	TSS973	supercont1.103:2353467-2354073	0	0	0	0	0	0	0	0	0	4.14946	0	0.776395	1.70306	0.346685	0.639059	0.212912	0	0.414647	0.169501	0.185693	0.1018	0.044404	0	0.256827	0.131423	0.331703	0	0	0	0.0679704	0	0	0	0	0	0	0	0	0	0	0	0
XLOC_000749	TCONS_00001246	NTR	-	TSS976	supercont1.103:4473-4687	10.2804	23.5262	0	4.92902	2.60209	3.23227	4.19928	3.03954	2.00552	0	0.945519	0.588991	0.648503	5.43063	8.15301	4.15932	0	0	0	0	0	0	0	0	0	0	0	0	1.22474	0	0	0	0	0	0	0	0	0	0	0	0	0
XLOC_000750	TCONS_00001247	NTR	-	TSS977	supercont1.103:77715-78363	0	0.529444	0.512504	0	0.214265	0.591458	0.259882	1.00531	0.165141	0	0	0.0975977	0.107024	0	0	1.21775	0	0	0.363548	2.52244	4.07573	3.71431	6.16104	4.40718	4.04132	5.79747	20.0453	3.23774	4.53824	6.02734	0.391616	4.53915	5.13185	0.509957	2.29382	1.2864	0.224298	2.09828	2.34995	1.12263	1.74447	1.39655
XLOC_000751	TCONS_00001248	NTR	-	TSS978	supercont1.103:166323-166630	0	0	0	0	0	0	0	0	0	9.37432	1.93329	0.403097	0	0.455099	0.463065	3.14982	0.762035	0.545271	3.00912	1.64829	0	0	0	0.379723	0	0	0	0	0.83474	0	0	0	0	0	0	0	0	0	0	0	0.555349	0
XLOC_000752	TCONS_00001249	NTR	-	TSS979	supercont1.103:177708-178039	0.710314	0	0	0	0	0	0	0	0	3.23377	5.86879	2.00323	1.466	0	0.766748	1.0431	2.52357	0.902864	0.83042	0.909752	0	0	0	0	0	0	0.31797	0	0.345542	0	0	0	0	0	0	0	0	0	0	0	0	0
XLOC_000753	TCONS_00001250	NTR	-	TSS980	supercont1.103:245686-246086	0	0	0	0	0	0	0	0	0	0	0	0	0	0	0	0	0	0	0	0	0.328202	0.214737	0	0.620886	2.5408	0.950402	0.209244	0.208578	0	1.31407	0.882737	0.204691	0.246189	0.229898	0.430995	0	0	0	0	0	0	0
XLOC_000754	TCONS_00001251	NTR	-	TSS981	supercont1.103:448742-450175	0.0750589	0.766869	1.05149	0	0.0775766	0.385456	0.752849	0.485444	0.119582	0.0683425	0	0	0	0	0	0	0	0	0.0877506	0	0.0527019	0	0	0	0.0340422	0	0.470398	1.00479	0.912838	1.4085	1.06356	2.07073	3.79513	1.0341	2.42229	1.73881	0.0406103	0.0379905	0	0.0564523	1.79763	0.960701
XLOC_000755	TCONS_00001252	NTR	-	TSS982	supercont1.103:597652-597858	0	0	0	0	0	0	0	0	0	0	0	0	0	0	0	0	0	0	0	0	0	0	0	0	0	0	1.27954	2.55094	1.3905	2.6624	0	1.2517	4.51641	5.61179	0	4.72979	0	8.65889	18.8561	0	0	0
XLOC_000756	TCONS_00001253	NTR	-	TSS983	supercont1.103:1067792-1068116	0	0	0	0	0	0	0	0	0	14.3107	0	0	0.386153	0	0	0	0	0.475657	0	0	0.525503	0	0	0	0	0	0	0	0.364085	0	0	0	0	0	0	0	0	0	0	0	0	0
XLOC_000757	TCONS_00001254	NTR	-	TSS984	supercont1.103:1081062-1081153	0	0	0	0	0	0	0	0	0	669.661	0	0	0	0	0	0	0	0	0	0	0	0	0	0	0	0	0	0	0	0	0	0	0	0	0	0	0	0	0	0	0	0
XLOC_000758	TCONS_00001255	NTR	-	TSS985	supercont1.103:1129373-1129842	0	0.294965	0	0	0.059695	0	0.048262	0	0	4.63037	0	2.98994	1.97211	5.58754	0.0623464	4.11375	1.97675	1.54201	0	0.665771	0.432575	0.566054	0.588509	0	0	0	0	0.154636	0.26341	0	0	0	0.0456303	0.0568216	0	0	0	0	0	0	0	0.700348
XLOC_000759	TCONS_00001256	NTR	-	TSS986	supercont1.103:2289982-2290508	2.28391	0	0	0	0	0	0	0	0	0	0	0	0	0	0	0	0	0	0	0	0	0	0	0	0	0	0	0	0	0	0	0	0	0	0	0	0	0	0	0	0	0
XLOC_000760	TCONS_00001257	NTR	-	TSS987	supercont1.103:2520608-2525354	0.345897	7.25231	1.92645	0.877215	0.577777	4.26467	7.17596	5.8841	2.05653	0.185606	0.320835	0.440538	0.126197	0.086875	0.14286	0.164186	0.00902764	0	0.0237655	0.0650896	0.0142732	0.037355	0.0779434	0.513284	1.29405	1.45769	3.19556	5.75851	8.24738	12.3256	12.4042	10.6644	10.1641	8.83592	8.99071	6.3028	1.17693	0.637995	0.201665	1.45249	4.01325	2.71143
XLOC_000765	TCONS_00001266	NTR	-	TSS994	supercont1.1030:206104-206642	10.7842	0	0	0	0	0	0.0287549	0.037075	0	0	0	0	0	0	0	0	0	0	0	0	0.343616	0.0421542	0.0389568	0	0	0	0.0410758	0	0	0.548949	0.0433307	0	0.144985	0	0.198298	0.202447	0	0	0	0	0.118789	0
XLOC_000770	TCONS_00001278	NTR	-	TSS1001	supercont1.1031:6815-7133	0	0	0	0	0	0	0	0	0	0	0	0	0	0	0	0	0	0	0	0.502146	0	0.360228	0.332904	0	0.709686	0	0	1.04969	0.38145	0.367041	0.370081	0	0.41299	0.128511	0	0	0	0	0	0.589748	0.507555	0.528225
XLOC_000771	TCONS_00001279	NTR	-	TSS1002	supercont1.1031:187566-187891	0	0.631941	0	0	0	0	0	0	0	0	0	0	0	0	0	0	0	0	0	2.85394	2.08609	1.3649	0.630685	1.3151	0.336165	0	4.65493	3.64581	1.44531	0	0	0.65052	1.17361	0	0	0	0.401581	0.375675	0.350611	0	0.96156	2.5018
XLOC_000772	TCONS_00001280	NTR	-	TSS1003	supercont1.1031:188830-189335	0	0	0	0	0	0	0.255124	0.37005	0	0	0.22932	0	0	0	0.164782	0	0	0	0	1.17309	0.643104	0.140258	0.777714	0.135203	0.276734	0.155218	1.7767	1.77105	0.891125	0.286247	0	0	0.804005	0	0.140754	0.126299	0	0	0	0.459246	0.790483	1.64535
XLOC_000775	TCONS_00001286	NTR	-	TSS1007,TSS1008	supercont1.1032:100390-174454	0.0153812	0.373139	0	0	0.048743	0.070017	0.126383	0.104189	0.242058	0.298706	0.946605	1.64665	3.78986	0.303579	5.28559	5.78101	6.43786	5.41895	8.89964	2.96756	0.4103	0.148754	0.209216	0.0973923	0.200408	0.19969	0.455659	0.938761	0.716238	0.384264	0.568012	0.107471	0.408454	0.215643	0.113144	0.058254	0.18271	0	0.0579653	0.041017	0.184428	0.264523
XLOC_000777	TCONS_00001290	NTR	-	TSS1010	supercont1.1032:98000-98518	0	0.498343	0	0	0.0756366	0	0.499425	0.369596	0	0	0.219872	0.137772	0.151106	0	0	0	0	0	0.0855561	0.0937295	0	0.134479	0	0.064817	0.265343	0.5953	1.96558	0.91435	2.27842	1.23938	0.138229	1.0255	0.925054	0.0720001	0.134955	0.48438	0.356268	0.148127	0	0.220162	0.568435	0
XLOC_000783	TCONS_00001299	NTR	-	TSS1019	supercont1.1034:12363-12435	0	0	0	0	0	0	0	0	0	2842.93	0	0	0	0	0	0	0	0	0	95.2142	0	0	0	0	0	0	0	0	0	0	0	65.1088	0	0	0	0	0	0	0	0	0	0
XLOC_000784	TCONS_00001300	NTR	-	TSS1020	supercont1.1034:17492-19460	0.491171	0.489958	0.129328	0.00836081	0.11571	0.0149252	0.488752	0.374522	0.210968	0.0238165	0.0884111	0.0905195	0.00900386	0.56152	0.354384	0.0864265	0	0.0110826	0.0543643	0.145405	0.12346	0.191625	0.285351	0.231733	0.26498	0.166274	0.171827	0.249259	0.207855	0.148491	0.354222	0.0916346	0.19402	0.338942	0.161234	0.135257	0.104833	0.229852	0.281172	0.433787	0.248457	0.0176206
XLOC_000785	TCONS_00001301	NTR	-	TSS1021	supercont1.1034:48136-49630	0.160906	0.792808	0	0.140009	0.0369563	0.0816113	0.358647	0.491427	0.227867	0.0651146	0	0.0168408	0	0	0	0	0.0635178	0	0	0.0915931	0	0.134151	0	0.191648	0	0.113647	0.128052	0.191466	0.279554	1.50974	2.21844	6.73301	5.98886	2.88541	3.82449	3.22469	1.27685	1.41189	0.204377	0.168081	0.556531	1.3489
XLOC_000786	TCONS_00001302	NTR	-	TSS1022	supercont1.1034:53997-55431	0	0.574685	0	0.143834	0.0387568	0.0427937	0.0940297	0.0909469	0.119485	0.136574	0.168996	0.141289	0.193616	0.119637	0.121435	0.275338	0.0666124	0.0953283	0.263038	0.192111	0.157977	0	0	0	0.068029	0.0381386	0.0335726	0.23426	0.109452	0.246287	0.921005	0.558315	0.711008	1.43919	0	0.279225	0.324618	0.0379596	0.0354271	0.0564065	0.194181	0.202089
XLOC_000789	TCONS_00001308	NTR	-	TSS1025	supercont1.1035:247257-248024	0	0.139286	0.269646	0	0	0	0	0	0	0	0	0	0	0	0	0	0	0	0	0	0	0.0751626	0.48623	0.362325	0	0	1.31832	0.730067	0.159182	0.230199	0	1.71951	1.55109	0	0.60343	1.35364	0	0	0	0	0.529514	0.881726
XLOC_000790	TCONS_00001309	NTR	-	TSS1026	supercont1.1035:274989-275128	0	0	0	0	0	0	0	0	0	104.328	0	0	0	0	0	0	0	0	0	0	0	0	0	0	0	0	0	0	0	0	0	0	0	0	0	0	0	0	0	0	0	0
XLOC_000797	TCONS_00001319	NTR	-	TSS1036	supercont1.1036:274744-279443	8.43122	1.22464	5.45176	4.26867	2.70743	0.410537	0.823318	3.16452	4.71263	7.91691	2.31218	5.17069	2.36187	1.06141	0.559186	0.112701	0	0	0	0.22116	2.91994	1.03615	1.6298	0.152911	0.325915	0.234064	1.16269	1.11868	1.56833	0.053939	0.295905	1.21994	2.17141	0.0754921	0.141526	0.338643	1.08086	2.4476	1.02068	2.25471	2.02844	1.6031
XLOC_000798	TCONS_00001320	NTR	-	TSS1037	supercont1.1036:26012-26376	12.545	59.1986	0	0.546799	0	0	0	0	0	0	0	0	0	0	0	0	0	0	0	0.365165	0	0	0	0	0.258213	0	0	0.254447	0	0	0	0	0	0	0	0	0	0	0	0.857741	152.438	0
XLOC_000799	TCONS_00001321	NTR	-	TSS1038	supercont1.1037:41410-77849	8.83889	8.87285	8.33236	5.8044	11.7578	18.2814	23.7768	24.8035	13.47	1.31542	17.7987	12.4093	2.69939	19.883	36.2339	11.4648	0.612636	0.612219	0.362166	1.69596	1.40103	1.2326	2.97876	2.7191	4.04028	5.57005	17.2967	28.425	31.2149	22.2748	29.9822	26.977	44.9323	24.8152	14.8252	12.2282	4.68946	13.9788	5.8651	4.35102	15.561	10.8775
XLOC_000804	TCONS_00001338	NTR	-	TSS1046	supercont1.1037:92871-93184	0	0	0	0	0.421816	1.04794	0	0.741217	0.325107	3.76251	0	0.383545	0	0.974307	2.23029	0	0	18.1566	57.7344	10.9771	60.1779	4.13421	1.08295	2.54398	0.369345	0.20738	1.46157	0.819516	0.893424	0.191021	0.192615	1.78721	4.31103	3.22484	2.63419	1.013	0	0	1.54109	0.613908	0	0.549865
XLOC_000805	TCONS_00001339	NTR	-	TSS1047	supercont1.1037:102927-103443	0	0.501521	0.242761	0	0.152238	0.168095	1.35705	0.95645	0	1.62282	0.110637	0	0	0.939223	0.318	0.883254	0	0.0936133	316.511	300.15	99.7002	12.316	3.62707	0.918661	0.133517	0.0748871	0.0659372	0.795301	0.322447	0	0	0	1.71063	0	0	0	0	0	0	0	0.429046	2.58402
XLOC_000806	TCONS_00001340	NTR	-	TSS1048	supercont1.1037:109484-109601	0	72.9083	0	5.18842	25.1649	38.5918	26.8408	26.7566	38.7908	0	0	0	0	0	0	0	0	0	0	83.8518	7.59816	4.97135	28.7142	37.9313	76.0625	120.025	58.6145	260.753	242.155	311.659	337.193	180.205	216.739	291.714	119.735	53.719	0	72.4378	5.05633	81.3886	154.45	145.796
XLOC_000807	TCONS_00001341	NTR	-	TSS1049	supercont1.1037:128201-128878	0	0	0	0	0	0	0	0	0	0.177225	0	0	0	0	0	0	0	0	33.2228	57.8358	7.37996	2.14604	0.418344	0.0287354	0.088244	0	0.174262	0	0.284059	0	0	0.0852348	0.512576	0	0	0	0	0	0	0	0	0
XLOC_000808	TCONS_00001342	NTR	-	TSS1050	supercont1.1037:249326-249975	0.465406	0.313042	1.08032	0.352621	0.395899	0.578112	0.461459	0.867871	0.659086	3.86152	2.16011	1.1605	0.820377	2.42003	1.65739	0.768884	0.797393	0.527664	0.493722	1.05617	2.20627	1.23731	1.40655	1.32876	1.17266	1.17449	2.03818	1.53897	2.58313	0.814472	0.670339	0.377572	1.2011	0.44168	0.169532	0.482658	1.22267	0.692191	0.424025	0.959536	0.78567	0.349323
XLOC_000810	TCONS_00001345	NTR	AAEL014216	TSS1052,TSS1053	supercont1.1039:176842-213234	5.12405	3.31345	2.14858	1.62885	1.91034	5.89737	6.18191	3.97492	3.33908	2.22729	4.92598	6.92256	5.45171	15.4903	7.59891	9.42234	7.08214	10.1944	7.95238	3.93573	3.35862	3.92999	2.60079	2.80315	2.26772	2.55956	4.40326	5.94625	6.22931	5.73108	8.11729	9.21732	11.9972	6.51531	5.41338	3.42366	3.8455	0.677475	0.374879	3.82625	7.14854	5.31544
XLOC_000813	TCONS_00001364	NTR	-	TSS1058	supercont1.1039:69683-69830	0	0	0	4.48192	19.3229	5.33389	27.1797	14.9324	14.8928	0	0	0	0	0	0	0	0	0	0	0	0	0	0	0	0	0	0	0	0	0	0	0	0	0	0	0	0	0	0	0	0	0
XLOC_000820	TCONS_00001381	NTR	-	TSS1070	supercont1.104:1081077-1081880	0.33924	0	0	0	0	0	0.0708805	0	0	0.308884	0	0.0798629	0.963265	0	0.0915481	0	0.301309	0.1078	0	0.86898	0.357291	0.155846	0.0720128	0	0	0	0.379649	11.2018	20.6285	62.1285	60.1605	13.9642	10.7204	0.417258	0.469195	0.35084	0	3.69125	1.5222	0.382717	24.4838	31.6511
XLOC_000823	TCONS_00001384	NTR	-	TSS1073	supercont1.104:1630289-1631065	0.719438	1.22493	0	0	0	0	0	0	0	0	0	0	0	0	0	0	0	0	0	0.11518	0	0	0.07636	0.0796603	0	0	0.0805135	0	0	0	0	0	0	0	0	0	0	0	0	0	4.5404	0
XLOC_000825	TCONS_00001392	NTR	-	TSS1077	supercont1.104:227807-243532	0.999077	0.117106	0.229869	0.0945694	0.289533	0.234471	0.736262	0.261899	0.551011	1.76327	4.58415	6.55791	3.57554	3.20659	3.96719	6.40944	7.46654	6.77855	5.78866	4.7071	1.29812	1.5031	1.69432	0.585583	0.838587	0.910618	1.30692	1.1915	1.1849	0.606053	0.388909	0.404983	1.19773	0.267976	0.17038	0.0790239	0.159199	0.409002	0.429799	0.475597	0.655243	1.10692
XLOC_000826	TCONS_00001393	NTR	AAEL003993	TSS1078,TSS1079,TSS1080	supercont1.104:258851-274971	54.0347	73.8476	158.159	875.471	135.654	45.7937	161.901	231.532	167.82	46.7343	245.737	154.087	132.797	78.4487	108.646	93.6979	80.6445	87.1088	94.4294	89.0422	260.978	192.671	200.743	228.867	245.489	252.014	188.197	206.892	195.529	257.802	236.513	175.637	239.875	275.187	319.929	228.142	95.6187	696.232	1138.31	302.821	80.7693	61.1291
XLOC_000831	TCONS_00001417	NTR	AAEL003996	TSS1091,TSS1092,TSS1093	supercont1.104:588032-698740	0.720981	0.747109	0.230747	0.949408	0.650988	0.919418	1.14082	1.37374	0.381362	0.163174	0.134607	0.112549	0	0.0238254	0.181761	0.175448	0.159173	0.0284738	0.601467	0.114724	1.62523	4.6429	6.10367	9.19142	14.3745	13.261	12.9067	12.9906	13.0388	11.4451	12.7735	7.18948	7.7454	9.98025	4.93361	5.54705	2.57203	1.76592	1.07915	2.7042	4.21722	2.43768
XLOC_000834	TCONS_00001425	NTR	-	TSS1098	supercont1.104:140842-140956	0	0	0	0	0	0	9.85299	0	0	0	0	0	0	0	0	0	0	15.1588	209.137	76.3721	0	0	0	10.4432	0	0	0	0	0	0	0	0	0	0	0	0	0	0	0	17.9391	0	0
XLOC_000835	TCONS_00001426	NTR	-	TSS1099	supercont1.104:141024-141366	0	0.27955	0.108295	0.0630094	0.0848912	1.34264	0	0.265279	0	0	0	0	0	0	0	0	0	1.25282	25.2007	11.3054	1.89571	1.05195	0.54678	1.55296	0.24789	0.52178	0.423567	0.991042	0.319651	0	0.103388	0	0.498355	0.0646226	1.1042	0.0543647	0.355292	1.12342	0.0516995	0.494201	0.425325	0
XLOC_000836	TCONS_00001427	NTR	-	TSS1100	supercont1.104:143558-145101	0	0.234649	0	0	0.0712109	0	0.230359	0.111404	0	0	0	0	0	0	0	0	0	0	0	0	0.0967546	0	0	0	0	0	0	0.0614892	0.0670346	0.193942	0.423061	0.0301716	0.0362886	0.237313	0	0.0285023	0.111834	0	0.0036163	0.0627022	0.0445979	0.185656
XLOC_000837	TCONS_00001428	NTR	-	TSS1101	supercont1.104:147112-148645	0	0.295515	0	0.0665657	0.035873	0.0792191	0.174068	0.112241	0.110594	0	0	0	0	0	0	0	0	0	0	0	0	0	0	0	0	0	0.0310746	0.185854	0.101308	0.065133	0.196726	0.364781	0.292491	0.240519	0.0320033	0.0287166	0.150233	0.0702708	0	0	0.0898661	0
XLOC_000838	TCONS_00001429	NTR	-	TSS1102	supercont1.104:148966-152367	0.0288763	0.885123	0	0.138835	0.0746124	0.296582	0.41639	0.350206	0.115012	0	0	0.00340052	0	0	0.0155853	0	0	0	0	0.0184921	0	0.00331644	0.00175137	0.0148351	0.0374994	0.0146852	0.0841563	0.476755	0.632129	0.736156	1.02027	0.240257	1.04941	0.397855	0.279568	0.119455	0.52344	0.131546	0.0136411	0.195463	0.635503	0.350144
XLOC_000839	TCONS_00001430	NTR	-	TSS1103	supercont1.104:152526-154808	0.0444148	1.853	0.2562	0.660147	0.390189	1.11509	1.55925	1.90318	0.283042	0	0.0333606	0	0	0.0236193	0	0	0	0	0	0	0.0311855	0.0408083	0.037713	0.0590231	0.0201458	0.135522	1.41163	2.25935	3.28415	2.75067	2.26572	4.33724	6.64353	2.01063	2.98955	2.66415	1.97056	0.92172	0.209811	0.434261	2.38618	2.12431
XLOC_000840	TCONS_00001431	NTR	-	TSS1104	supercont1.104:181745-182056	0	0	0	0	0	0	0	0	0	14.3547	0	0	0	0.440172	0	0.609251	0	0	0	0.265683	0	0.381189	0.352276	0	0	0	0	0	0	0	0	0	0	0	0	0	0	0	0	0	0	0
XLOC_000841	TCONS_00001432	NTR	-	TSS1105	supercont1.104:244368-244704	0	0	0	0	0	0	0	0	0	0.623868	5.66112	1.93249	0.707082	0	0	0.503095	0	0	0	0	0	1.25908	0.58179	0	0.620315	0.348204	0.613436	0.305742	0	0	0	0	0	0	0	0	0	0	0	0	0	0
XLOC_000842	TCONS_00001433	NTR	-	TSS1106	supercont1.104:256441-257314	0.0344365	0.235354	0.0378365	0.0220145	0.0177958	0.0196494	0.159897	0.0463934	0	3.69384	0.493202	0.350775	0.284466	0	0	0.263654	0	0	0	0.392551	0.217613	0.307267	0.326481	0.390877	0.135548	0.190673	0.35961	0.155584	0.273618	0.10095	0.0379495	0.260582	0.229907	0.0304975	0.302993	0.0113965	0.0186304	0.0174286	0.239017	0.0258999	0.0668708	0
XLOC_000843	TCONS_00001434	NTR	-	TSS1107	supercont1.104:1133324-1133391	0	0	0	0	0	0	0	0	0	0	0	0	0	0	0	0	0	0	0	525.504	576.178	188.492	174.195	0	0	0	91.835	1098.51	399.194	0	0	89.8367	756.351	0	0	0	0	0	0	0	0	0
XLOC_000844	TCONS_00001435	NTR	-	TSS1108	supercont1.1040:112236-113176	0	0.852945	0	0.0600438	0.129433	0.428745	0.523345	0.455544	0.0997584	0.456106	0.188128	0.0589721	0.0646568	0.13316	0	0	0	0.0795902	0	0	0.0879308	0.0575317	0.106336	0.0554691	0	0.127362	0.11212	0.167645	0.426448	0.469928	1.8927	0.658081	0.659583	1.23233	0.461884	0.828895	0.135505	0	0.0591533	0	0.405306	0
XLOC_000845	TCONS_00001436	NTR	-	TSS1109	supercont1.1040:114830-115412	1.54243	0.103582	0.272962	0.207436	0.0419211	0.312442	0.0677922	0.426809	0.19386	11.6707	5.7927	2.82627	1.30439	0.69051	2.53961	1.97006	1.52208	2.57886	2.41837	3.01689	1.97468	1.71449	1.00004	0.733497	1.10622	0.413595	0.659093	0.942659	0.473551	0.405718	0.258582	0.356222	0.748586	0.332565	0.336591	0.137029	0.0877645	0.28907	0.344813	0.498263	0.280046	0.769613
XLOC_000848	TCONS_00001439	NTR	-	TSS1112	supercont1.1041:186526-204968	0	1.12298	0.815166	0.885341	0.886082	0.941138	1.87427	1.81284	1.20826	1.68187	1.83278	1.5841	1.29416	1.9638	1.99325	1.45268	2.0501	0.838251	1.00267	0.380091	0.509352	0.183294	0.195989	0.409532	0.239287	0.10061	0.296034	0.912251	1.8928	1.11403	2.58547	2.65695	3.99441	3.69925	4.37819	2.61907	1.56997	0.634209	0.12461	0.3472	2.13458	1.51081
XLOC_000851	TCONS_00001444	NTR	-	TSS1117	supercont1.1042:262079-262119	0	0	0	0	0	0	0	0	0	0	0	0	0	0	0	0	0	0	0	0	0	0	0	7038.29	23221.1	13467.1	0	0	0	3202.58	0	0	0	0	3199.21	0	0	0	0	0	0	0
XLOC_000854	TCONS_00001448	NTR	-	TSS1120	supercont1.1043:3860-5569	0.367847	0.83518	0.505207	0.499708	0.0633643	0.524732	3.30527	0.916955	0.439533	0.167466	0	0	0	0.032601	0.0330894	0	0.0544529	0	0.0716744	1.02078	0.215234	0.0844943	0.052057	0	0	0.0311772	0.411664	0.656566	0.626306	1.38061	0.550194	1.31551	1.45305	0.573164	0.989258	0.836937	0.364879	0.155155	0.115843	0.0461101	0.357154	0.330399
XLOC_000855	TCONS_00001449	NTR	-	TSS1121	supercont1.1043:5660-6353	0.188293	0.160294	0	0.180557	0.0973044	0.10744	0.157364	0.0760932	0	0	0	0	0	0	0	0	0	0	0	0	0	0	0	0	0	0	0	0.0840205	0.0915978	0.0883021	0.0889242	0.329818	0.198343	0.185273	0	0	0	0	0	0	0	0
XLOC_000856	TCONS_00001450	NTR	-	TSS1122	supercont1.1043:6421-7321	0	0.338194	0.109116	0.0634871	0	0	0.166006	0.107036	0	0	0	0	0	0	0.0714672	0.0972255	0	0	0	0	0	0	0	0	0	0.0673321	0.0592747	0.177258	0.0644148	0.186324	0.250153	0.173955	0.139482	0.130299	0.122093	0	0.0716375	0.0670162	0.0625451	0	0.17142	0
XLOC_000857	TCONS_00001451	NTR	-	TSS1123	supercont1.1043:56234-59217	0.24914	1.11031	0.0929611	0.0806271	0.137939	0.278509	0.367494	0.396196	0.16851	0.06049	0	0.0550893	0.00857582	0.0176652	0	0.0351215	0	0	0.0161809	0.26107	0.128803	0.0915602	0.0564102	0.0459825	0.0410168	0.0593885	0.121198	0.153896	0.248893	0.17932	0.237447	0.244133	0.598172	0.2989	0.241079	0.184003	0.381421	0.174054	0.0156917	0.0780719	0.482026	0.597335
XLOC_000858	TCONS_00001452	NTR	-	TSS1124	supercont1.1043:59379-61251	0.474684	1.09123	0	0.047155	0.200123	0.21103	0.266021	0.23879	0.257374	0	0.0103883	0.0260571	0	0	0.0298588	0	0	0	0.0107794	0.11842	0.0776879	0.0508299	0	0.00816856	0	0.0633004	0.0247648	0.160716	0.162642	0.160086	0.270088	0.267091	0.651354	0.30399	0.0906844	0.118274	0.209527	0.0941161	0.0588	0.146496	0.549142	0.400397
XLOC_000861	TCONS_00001463	NTR	-	TSS1130	supercont1.1044:131675-139473	0.20672	1.2114	0.0701431	0.227378	0.182234	0.686909	0.797916	0.742312	0.213103	0.0885753	0.0822019	0.0801951	0	0.0129344	0.0196892	0.00892852	0	0	0	0.0233614	0.0170761	0.0111726	0.0567883	0.11312	0.226162	0.259733	0.615103	1.03638	1.59716	1.86579	2.44688	1.90633	3.17023	2.07035	1.24829	1.08655	0.44741	0.227739	0.189567	0.384116	2.62891	3.15375
XLOC_000862	TCONS_00001464	NTR	-	TSS1131	supercont1.1044:245745-246325	0.244653	0.833044	0.201606	0.117301	0.12643	0.558394	1.32895	0.593145	0.584661	0.445522	0.367525	5.0672	2.02074	0.260041	0	0.179637	0	0	0	0	1.03068	1.01154	0.311605	0.2167	0.443599	0.24878	0.109518	3.9301	7.61696	36.4785	112.761	25.6053	24.2248	11.0729	3.15816	1.72053	0.529376	4.70464	2.07984	25.3927	36.7396	59.6611
XLOC_000863	TCONS_00001465	NTR	-	TSS1132	supercont1.1044:254677-254937	0	1.15948	0	0	0	0	0	0	0	0	0	0	0	0	0	0	0	0	0	0	0	0	0	0	0	0	0	0	0.663356	0	0	6.56854	0	0	0	0	0	0	0	0	0	0.918603
XLOC_000864	TCONS_00001466	NTR	-	TSS1133	supercont1.1044:261253-261832	0	0	0	0	0	0	0	0	0.0977023	0	0	0	0	0	0	0	0	2.96209	11.5054	6.00232	0.688948	0.338076	0.149968	0.633575	0.250187	0	0.658854	0.218919	0.238662	0.39259	0.231682	0.537098	0.645989	0.120677	0	0.304429	0	0.243305	0.231706	1.29146	0.158781	0.165247
XLOC_000867	TCONS_00001469	NTR	-	TSS1136	supercont1.1045:114523-139357	4.60528	2.56466e-05	0	0	0	0.0485494	0	0	0	0	0	0	0	0	0	0	0	0	1.76082e-05	0	0	0	0	0	7.04014e-06	0	0	0	7.55147e-06	7.28215e-06	0	0	0	0	1.04035e-06	0	0	0.0430647	0	0	2.31628e-06	1.0644e-06
XLOC_000870	TCONS_00001474	NTR	-	TSS1141	supercont1.1045:114681-116019	135.76	0.31155	0	0	0	0	0	0	0	0	0	0	0	0	0	0	0	0	0.213902	0	0	0	0	0	0.0414848	0	0	0	0.0444988	0.0429109	0	0	0	0	0.0421784	0	0	0	0	0	0.23688	0.277344
XLOC_000873	TCONS_00001484	NTR	-	TSS1148	supercont1.1045:139744-139968	21.6805	0	0	0	0	0	0	0	0	5.92215	0	0	0	0	1.17015	0	0	0	0	0	0	0	0	0	0	0	0	0	0	0	0	0	0	0	0	0	0	0	0	0	0	0
XLOC_000874	TCONS_00001485	NTR	-	TSS1149	supercont1.1045:140042-140397	12.6632	0	0.496908	0	0	0	0.251866	0	0	6.58859	0.452927	0	0	0	0.325458	0	0	0	0.70497	0.386159	0	0	0.256009	0	0	0.612943	0	0	0	0	0	0	0	0	0	0	0	0	0	0	0	0
XLOC_000875	TCONS_00001486	NTR	-	TSS1150	supercont1.1045:148980-149556	0	0	0	0	0	0	0	0	0	0	0	0	0	0	0	0	0	0	2.31267	1.74186	0	0.454388	0.209961	0	0.448346	0	0.110691	0.110339	0	0	0	0	0	0.121646	0	0	0	0	0	0	0	0
XLOC_000876	TCONS_00001487	NTR	-	TSS1151	supercont1.1045:149847-150217	0	0.468194	0	0	0	0	0.229817	0	0	0	0	0	0	0	0	0	0	0	4.82415	3.87568	0.38631	0.252756	0.934339	0	0	0	0	0	0	0	0	0	0.289777	0	0	0	0	0	0	0	0	0
XLOC_000880	TCONS_00001491	NTR	-	TSS1156	supercont1.1046:58156-58659	0	0	0	0	0	0	0	0	0.330628	1.18099	0	0.0976352	0	0	0	0	0	0.131892	0.614129	1.59478	0	0.381353	0	0.183783	0.376081	0	0.185799	0.185207	0.824467	0.0972525	0.783874	11.7678	3.50132	5.92035	2.01039	0.775332	0.112241	379.715	62.5213	0	0	0
XLOC_000881	TCONS_00001493	NTR	-	TSS1157	supercont1.1046:116853-117685	0	0	0.148793	0	0	0	0	0.0729704	0.143834	0.493217	2.16997	0.680098	0.0932179	0	1.16945	3.84478	4.33009	1.37706	1.68875	1.96571	0.12678	0	0	0	0	0	0.404142	0.402855	0.0878374	0	0.682194	14.8651	17.2131	106.512	83.7436	33.1645	0.0976814	127.658	10.6604	0	0	0
XLOC_000884	TCONS_00001498	NTR	-	TSS1161	supercont1.1046:164773-165288	0	0	0	0	0	0	0	0	0	0	0	0	0	0	0	0	0	0	0	0.0946293	0.103754	0	0.125472	0	0	0	0	0	0	0	0.314001	14.1065	2.02677	5.96158	3.27149	1.71395	0	149.548	15.0736	0	0	0
XLOC_000885	TCONS_00001499	NTR	-	TSS1162	supercont1.1046:165340-165415	0	0	0	0	0	0	0	0	0	0	0	0	0	0	0	0	0	79.2269	36.4349	0	43.7647	0	0	0	0	0	0	0	0	0	232.785	2238.52	262.629	1425.33	519.043	670.404	0	8736.03	1140.29	0	0	0
XLOC_000886	TCONS_00001500	NTR	-	TSS1163	supercont1.1046:248988-249186	0	0	0	0	0	0	0	0	0	32.7297	0	0	0	0	0	0	0	0	0	0	0	0	0	2.88698	0	0	0	0	0	0	0	1.43101	0	0	0	0	0	0	0	0	0	0
XLOC_000887	TCONS_00001501	NTR	-	TSS1164	supercont1.1046:258903-259387	0	1.31094	0	0	0	0	0	0.132545	0	0	0	0	0.0564497	0	0	0	0	0	0	0	0	0	0.139288	0	0	0	0	0.0365992	0.1596	0.307578	0	0	0	0	0	0	0	0	0	0.0822506	0.424724	0.14734
XLOC_000891	TCONS_00001513	NTR	-	TSS1174	supercont1.1047:62456-63032	0.117275	1.1091	0.144961	0.299886	0.247468	0.0669171	0.600215	0.394807	0.18684	100.909	10.3945	6.45776	2.96646	1.94067	8.41854	12.1415	10.5272	8.65003	14.1222	14.7975	12.2698	6.89658	4.2825	6.38762	5.10292	5.48931	1.69209	1.51953	1.39773	2.09035	0.721031	1.14123	2.16373	0.942222	1.01376	0.341621	0.338305	0.0593401	0.744569	0.980039	0.98842	0.421345
XLOC_000892	TCONS_00001514	NTR	AAEL014239	TSS1175,TSS1176	supercont1.1047:69378-86268	0	0	0	0.21827	0	0	0	0	0	0	0	0.114957	0	0	0	0	1.01474	0	0	0	0	0.0567337	0.193275	0	0	0	0.484538	0.211781	0.23088	0.209508	0.430739	0.906957	47.5199	232.158	595.563	338.729	158.144	679.948	311.742	545.027	0.0862042	0
XLOC_000896	TCONS_00001521	NTR	-	TSS1180	supercont1.1047:199900-201344	10.2666	8.74385	0.0907675	4.67294	8.94936	5.86082	12.0806	5.45725	16.8406	5.41358	26.4582	24.4266	19.8576	69.6469	68.1467	69.6161	46.2395	51.0989	28.429	18.7776	21.7287	16.1215	12.5109	11.5392	31.4831	35.7802	19.8834	48.3478	38.6614	60.2926	153.269	34.7053	39.988	100.428	30.0007	27.5089	2.31632	11.7659	1.6285	15.0934	17.9368	3.66248
XLOC_000899	TCONS_00001527	NTR	-	TSS1185	supercont1.1047:647-6900	0.493584	2.17324	0.094456	0.680664	0.591641	0.47326	0.90356	0.758793	0.558627	0.0138991	0.0726698	0.165471	0.0551754	0.286473	0.208469	0.0486477	0	0	0.178462	0.802797	0.456972	0.527293	0.702092	0.151164	0.480402	0.357675	0.30295	0.683135	0.448229	0.467408	0.578043	0.0534773	0.3886	0.429456	0.108625	0.0759214	0.20268	0.430288	0.480134	0.861072	0.892621	0.431897
XLOC_000900	TCONS_00001528	NTR	-	TSS1186	supercont1.1047:7044-9532	2.26305	6.53753	1.53185	4.74704	1.98394	4.38117	7.3976	7.98849	1.80271	0.183978	0.758843	1.00886	0.271261	1.18199	2.53009	0.296724	0	0.0513663	0.897651	9.26472	3.37658	3.97292	4.92403	3.65183	2.45626	1.89071	4.35972	3.44422	4.38392	3.10951	2.17604	3.06149	4.89538	1.86919	2.58968	2.02281	1.90228	2.70003	2.61534	3.58647	7.53347	7.32303
XLOC_000901	TCONS_00001529	NTR	-	TSS1187	supercont1.1047:56579-57219	0	0	0	0	0	0	0	0	0	0	0	0	0	0	0	0	0	0	0	0	0	0	0.0896242	0	0	0	0	0.0941985	0	0	0	0	0.333554	0.207712	0.681265	0.436642	0.228398	3.16976	0.199409	0.635086	0	0
XLOC_000902	TCONS_00001530	NTR	-	TSS1188	supercont1.1047:57495-57903	0.449311	0	0	0	0	0	0	0	0	0	0	0	0.231895	0.238631	0.485009	0	0	0.285555	0.262643	0.287733	0	0	0	0	0	0	0	0	0.218574	0	0	0	4.25963	15.0274	33.1431	23.6055	10.692	17.5039	5.94039	4.39309	0	0
XLOC_000903	TCONS_00001531	NTR	-	TSS1189	supercont1.1047:57966-58668	0	0	0	0	0	0	0.0772646	0	0	0	0.555525	0	0.190914	0.0982838	0	0	0.328453	0	0.108083	0	0	0	0.0785001	0.0818925	0.0838302	0	0	0.0825066	0	0	0	0	2.72677	20.1039	27.8748	15.3743	4.90135	12.539	2.35796	4.58914	0	0
XLOC_000904	TCONS_00001532	NTR	-	TSS1190	supercont1.1048:227705-229533	0.0737995	0.628335	0	0.0353838	0	0.0421098	0.0616848	0	0	0	0.166295	0	0.0381044	0.078484	0.0398314	0	0	0	0.258835	2.88288	1.08817	0.711972	0.657969	0.424967	0.30124	0.262704	0.627686	0.461033	0.394909	0.138487	0.244001	0.226221	0.621907	0.326813	0.170117	0.0305292	0.199644	0.0747061	0	0.388536	0.955388	0.0994295
XLOC_000905	TCONS_00001533	NTR	-	TSS1191	supercont1.1048:150921-151679	0.498784	0.990794	0	0	0.601434	0.284605	0.416863	0.335964	0	0.75692	0.624406	0.782824	0.858359	1.59086	0.717882	1.0987	0.443014	2.11331	1.16625	0.212943	1.63434	2.06227	3.17641	1.91461	8.29225	3.04345	1.86066	7.19638	5.66161	5.45829	7.61656	0.582454	0.875676	1.47239	0.0766508	0.137557	0.719567	0.336574	0.314119	2.62597	2.15237	1.68002
XLOC_000906	TCONS_00001534	NTR	-	TSS1192	supercont1.1048:246097-246741	0	0	0	0	0	0	0.0874121	0	0.166637	0.761884	0	0.0984813	0.971942	1.22305	1.58067	1.22879	2.4154	0.930638	0.489123	0	0.146881	0	0	0	0	0	0.0936431	0	0	0	0	0	0	0	0	0	0	0	0	0	0	0
XLOC_000914	TCONS_00001554	NTR	-	TSS1210	supercont1.105:529703-531081	0	0	0	0	0	0	0.0743351	0	0	0	0.200403	0	0.0459188	0	0.0480008	0.0653013	0	0.0565221	0.0519869	0	0	0.040857	0	0.0393938	0.040334	0.0904513	2.11002	35.2403	33.1835	25.3244	7.43502	2.142	3.46625	0.131278	0.0820033	0.0735815	0	0.900269	1.2183	7.75914	0.805936	3.53476
XLOC_000933	TCONS_00001603	NTR	-	TSS1244	supercont1.105:160902-389848	0.233318	3.28919	0.192265	1.07454	0.610214	1.52344	2.18574	2.55548	0.828263	0	0	0.14065	0	0.0396857	0.201405	0	0	0	0.043627	0	0.0524037	0	0.0316862	0.132238	0.229515	0.384281	0.356869	0.821677	1.19091	2.26223	3.15913	0.741014	2.39452	5.30861	1.36452	0.640922	0.395049	0.485501	0.176331	0.782015	1.63274	1.11876
XLOC_000951	TCONS_00001646	NTR	-	TSS1271,TSS1272	supercont1.105:2113213-2115182	2.5616	2.40741	0.555285	0.429842	0.606937	1.04755	1.66836	0.699419	0.911577	1.4627	3.17639	1.93098	1.47282	2.50064	3.21329	3.36281	2.81673	4.34577	2.97446	1.44407	1.04025	2.02921	2.93519	0.433425	4.53174	1.90169	1.73842	3.18194	2.95657	2.49441	5.07397	0.642149	1.43783	3.87785	0.925027	0.853042	0.454283	0.502739	0.763867	1.06221	1.08109	0.902872
XLOC_000953	TCONS_00001649	NTR	-	TSS1274	supercont1.105:523958-524293	0	0	0	0	0	0	0	0.278577	0	0	0	0	0.356066	0.366226	0	0	0	0.87714	0	0	0	0	0	0	0	0	0	0.615853	0.335697	0.646215	0.325723	0	0	0	0	0	0	0	0	2.59505	4.46676	19.0595
XLOC_000954	TCONS_00001650	NTR	-	TSS1275	supercont1.105:524403-524746	0	0	0	0	0.337252	0	0	0	0	0.594216	0	0	0	0	0	0	0	0	0	0	0	0	0	0	0	0	0	0.58242	0	0.611204	0	0	0	0	0	0	0	0	0	1.4725	4.6467	12.3096
XLOC_000955	TCONS_00001651	NTR	-	TSS1276	supercont1.105:524896-524968	0	0	0	0	0	0	0	0	0	0	0	0	0	0	0	0	0	0	0	0	0	0	0	0	0	0	0	132.69	0	62.8896	0	0	0	0	0	0	0	0	0	0	577.439	1001.59
XLOC_000956	TCONS_00001652	NTR	-	TSS1277	supercont1.105:597753-597882	0	0	0	0	0	0	6.24342	0	0	13.7192	0	0	0	0	0	0	0	0	0	0	0	0	0	6.61739	0	0	20.2347	67.2344	43.9788	48.2575	7.05615	6.59814	0	0	0	0	0	7.56138	0	11.3324	9.75297	40.6006
XLOC_000957	TCONS_00001653	NTR	-	TSS1278	supercont1.105:625317-631357	0	1.05981	0.169496	0.32924	0.188057	0.483011	0.692146	0.589558	0.163847	0.844369	0.0356525	0	0.00163396	0	0.0170791	0	0	0.00251388	0	0.02452	0.0333279	0.0183987	0.00190324	0.0100928	0.00239242	0.00804648	0.127488	0.46597	0.608053	0.814174	1.11731	1.42036	2.84164	1.67391	1.55857	1.12578	0.830416	0.352384	0.0971673	0.166598	1.1368	0.733328
XLOC_000958	TCONS_00001654	NTR	-	TSS1279	supercont1.105:631422-632844	0	1.03279	0	0.108937	0	0.259289	0.411471	0.214297	0.180991	0	0	0	0	0	0	0	0	0	0	0	0	0	0	0	0	0.0866561	0	0.236565	0.186517	0.39083	1.18075	0.0331652	0.598337	1.19279	0.104749	0.0156652	0.204883	0.0383331	0	0.0569615	0.441206	0
XLOC_000959	TCONS_00001655	NTR	-	TSS1280	supercont1.105:632947-633685	0	0.587309	0	0	0.178256	0.393646	0.144143	0.209104	0.137388	0	0	0	0.089041	0	0	0	0	0	0	0	0	0	0	0	0	0	0	0.0769602	0.167802	0.323544	0.488719	0	0.090838	1.18795	0.159027	0	0.186609	0	0.081462	0	0.111638	0.116184
XLOC_000960	TCONS_00001656	NTR	-	TSS1281	supercont1.105:633907-634177	0	3.11462	0	0	0	0.696607	0.509612	0.984674	0	0	0	0	0	0	0	0	0	0	0	0	0	0	0	0	0	0	0	0.544764	1.18779	0	1.72785	0	1.286	5.99996	0	0	0.65975	0.617189	0	0.9182	2.37069	0
XLOC_000961	TCONS_00001657	NTR	-	TSS1282	supercont1.105:787134-787188	0	0	0	0	0	0	0	0	0	6150.86	0	0	0	0	0	0	0	0	0	1966.38	1293.6	282.127	521.455	0	445.549	288.669	549.82	1644.21	298.749	0	0	0	0	0	0	0	0	0	0	0	0	0
XLOC_000962	TCONS_00001658	NTR	-	TSS1283	supercont1.105:1363821-1364258	0	0	0	0	0	0	0.329067	0	0	2.15154	0	0	0	0	0	0	0	0	0	0.252204	0.276525	0.180926	0.167202	4.01093	5.8884	4.40451	0.176297	0	0	4.79884	4.09093	0.689844	0	4.068	1.99723	1.30335	0	0.398531	0	0	0	0
XLOC_000963	TCONS_00001659	NTR	-	TSS1284	supercont1.105:1666707-1666811	33.7421	0	55.6102	0	0	0	0	13.2531	0	307.228	50.6883	15.2305	17.1701	0	18.2114	24.7752	0	42.8888	19.7237	21.608	0	0	0	0	0	0	0	0	0	0	0	0	0	0	0	0	17.9922	16.8316	0	25.3776	65.5223	22.7302
XLOC_000964	TCONS_00001660	NTR	-	TSS1285	supercont1.105:1864716-1865187	0	0	0	0	0	0	0	0	0	0	0	0	0	0	0	0	0	0	0	0	0	0	0	0	0	0	0	0	0	0.483678	2.27381	0.602496	0	0	0	0	0	0	0	0.258698	1.33586	1.39026
XLOC_000965	TCONS_00001661	NTR	-	TSS1286	supercont1.105:1925057-1925962	0	0.111929	0	0.193331	0.174532	0.150556	0.185702	0.119558	0	0	0	0.163749	4.87032	0.374542	1.23967	0.278982	0.0817401	0.448437	0.730448	1.07879	2.3242	0.547618	0.239912	0.610714	0.197481	0.545059	0.135121	0.609108	0.582145	1.13888	3.19491	5.28936	3.53337	1.16974	0.383266	0.382975	0.0759486	1.24944	0.327269	1.39755	1.5131	1.23743
XLOC_000966	TCONS_00001662	NTR	-	TSS1287	supercont1.105:1966166-1966400	0	0	0	0	0	0	0	0	1.50148	0.572076	0	0.883191	0.971508	0	0	0	0	0	0	0	1.32346	0	0	0	0	0	0.843765	0	0	0	0	0	0	0	0	0.0974672	0	0	0	0	0	1.26975
XLOC_000967	TCONS_00001663	NTR	-	TSS1288	supercont1.105:2041090-2041164	0	0	0	0	0	0	0	0	0	0	0	0	0	0	0	0	0	0	0	0	0	0	0	509.085	978.494	1429.43	0	0	0	56.2296	60.3155	0	0	0	0	0	0	0	0	0	0	0
XLOC_000968	TCONS_00001664	NTR	-	TSS1289	supercont1.105:2063669-2063953	0	0	0	0	0	0	0	0	0	0	0	0	0	0	1.71279	0	0	0	0	0	0	0	0	0	0	0	0.473528	0	0.51459	0	0	0	0.557138	0	0	0	0	0	0.499173	0	1.36942	0.712595
XLOC_000971	TCONS_00001669	NTR	-	TSS1294	supercont1.1050:93528-102578	6.95619e-49	0.41954	0.153128	0.527791	0.813956	0.601173	0.77671	0.418691	0.521013	0.314116	1.23341	0.78376	1.02878	0.22793	0.492555	1.33992	1.27412	1.06841	0.577993	0.158827	0.341129	0.140195	0.13807	0.512359	0.637286	1.38769	0.214785	0.445489	0.124749	1.1808	1.23561	2.26425	3.08078	5.48289	4.762	3.08341	1.45783	0.769012	0.369293	5.44926e-07	0.863816	0.532898
XLOC_000974	TCONS_00001675	NTR	-	TSS1299	supercont1.1050:11389-12112	3.29976	2.80883	2.71916	6.71187	3.40554	3.13213	4.58785	4.76847	5.031	4.24832	19.791	8.26766	17.2852	9.7718	12.4432	14.3089	12.9211	11.338	11.7117	5.45006	9.05735	8.32173	8.62271	14.0997	13.0619	20.3732	10.6889	6.00168	7.61096	8.75044	8.29529	8.77413	7.6614	8.91111	8.98432	9.31049	14.5498	4.86101	4.66631	4.74774	6.39683	3.70022
XLOC_000976	TCONS_00001678	NTR	-	TSS1301	supercont1.1050:51195-51990	0.760134	0.67402	1.47027	3.40156	0.91657	1.30119	2.54207	2.96997	3.63307	0.519087	4.7579	2.14681	3.40079	3.09704	2.32696	4.46707	3.60076	4.18844	3.70431	3.89425	1.60672	1.51322	1.07573	1.23715	2.29703	1.16345	2.3819	2.30671	1.97215	2.25885	2.75202	1.66434	3.60446	2.61918	4.20613	2.30597	4.66116	1.41363	0.605809	0.571702	3.61013	3.92581
XLOC_000980	TCONS_00001684	NTR	-	TSS1306	supercont1.1050:7054-7353	0.131377	0	0	0	0.0594054	0	0	0.0530114	0.92716	7.59606	5.80915	1.91808	3.36172	3.99526	13.7165	21.9388	5.76226	5.58592	7.82479	3.86342	2.17032	0.844962	0.113877	0.116284	0.0594287	0	0.0588105	1.03873	1.11312	0	0	0	0.0691945	0	0	0	0	0	0	0	0.0744087	0
XLOC_000981	TCONS_00001685	NTR	-	TSS1307,TSS1308	supercont1.1050:106839-107919	0	0	0	0	0	0	0	0.0212712	0	2.36437	0.953957	4.18046	5.55212	2.07096	1.19367	3.63269	2.08794	2.25227	0.494398	0.346212	0.34693	0.275076	0.150193	0.38259	0.129936	0.312585	0.147238	0.127852	0	0	0	0.0460909	0.150907	0	0	0	0	0	0	0	0	0.12605
XLOC_000982	TCONS_00001687	NTR	-	TSS1309	supercont1.1050:201461-202341	0	1.85887	0.0561684	1.43872	0.49607	1.01283	2.39302	2.09369	1.52239	0	0	0	0	0	0	0	0	0	0	0	0	0	0.0289382	0.0301903	0.252414	0.346597	0.249183	0.609993	0.401213	0.577465	1.09453	0.238786	1.57959	3.35361	1.06842	0.230275	0.295008	0.281726	0.128782	0.512647	2.29512	1.28743
XLOC_000988	TCONS_00001694	NTR	-	TSS1316	supercont1.1051:125986-128013	0.0541545	0.784566	0	0.0129824	0	0.069526	0.0905312	0.0893893	0.0215693	0	0	0.0573911	0.0559236	0	0	0.0397631	0	0	0.0158279	0.0173399	0.019012	0.0248785	0.0689744	0.0119942	0.0245628	0	0	0.0966597	0	0	0.051158	0	0.0891327	0.0532938	0	0	0.0915646	0.0274105	0	0.0916424	1.5073	0.0182405
XLOC_000990	TCONS_00001699	NTR	-	TSS1320	supercont1.1051:7400-8115	0.720842	2.76147	0	0.691227	0.933863	1.3389	1.65671	1.38475	1.01085	0.670013	2.57181	4.07263	1.95376	4.11907	3.69669	5.16048	3.04338	5.49809	4.00296	1.61788	1.1388	1.57298	1.98923	0.798157	2.45186	1.37611	0.887377	1.85043	1.66687	2.02925	2.29791	0.552407	0.85423	1.24125	0.420601	0.149098	1.85368	0.205204	0.347561	1.76481	1.28604	1.09638
XLOC_000991	TCONS_00001700	NTR	-	TSS1321	supercont1.1051:108383-108811	0	0	0.674963	0	0	0.233683	0	0.165425	0	19.6399	1.84567	1.15607	1.69102	1.30521	2.43143	1.80424	1.09125	1.56167	0.957578	0.524529	0.287555	0	0	0.544025	0	0.208187	0.183329	0.182746	0	0.191923	0	0.35868	0	0.805752	0.566426	1.01651	0	0	0	0	0	0
XLOC_000992	TCONS_00001701	NTR	-	TSS1322	supercont1.1051:124784-125768	0.369318	0.708506	0	0	0	0	0.0493884	0.0238835	0	0	0	0	0.0610171	0	0	0	0	0	0	0.170285	0.0414901	0	0.100349	0	0.0267964	0	0.0529037	0.105471	0.0574913	0	0.125589	0	0.0622448	0	0	0	0	0	0	0.0888854	2.60091	0
XLOC_000993	TCONS_00001702	NTR	-	TSS1323	supercont1.1051:286289-286468	4.62998	7.8553	0	6.65965	7.17792	7.92557	3.85584	0	18.4409	4.21568	90.4187	43.1484	119.093	102.301	159.931	98.5877	49.3475	102.989	73.0736	50.4047	9.75269	12.762	7.8627	6.1302	14.5428	7.03771	0	6.198	11.2616	2.14896	10.8944	0	0	24.9684	6.40362	3.83064	7.48773	4.66979	2.17912	17.4112	0	0
XLOC_001001	TCONS_00001724	NTR	-	TSS1337	supercont1.1052:271596-278291	0.574005	0.956792	0.0615618	0.206315	0.345911	0.300097	0.409647	0.260938	0.247562	0.0435338	0.305536	0.69823	0.419787	2.64447	0.52901	2.03616	1.08299	1.13949	1.48126	0.627771	0.772222	1.28494	1.10631	0.481853	1.49651	0.328372	0.246134	0.768091	0.488437	0.381459	1.05016	0.0628116	0.302321	0.717619	0.033064	0.069638	0.23302	0.205898	0.225864	0.845154	0.356079	0.225769
XLOC_001002	TCONS_00001725	NTR	-	TSS1338	supercont1.1052:2631-3429	2.94894	3.69702	0.25561	1.41389	2.80518	1.94797	2.98168	2.13163	2.84155	0.423647	4.54323	7.52177	6.5661	12.2849	4.60394	14.2348	10.0559	3.64702	10.1538	5.56238	4.79213	7.83749	7.17733	3.77845	5.62585	3.78583	2.91637	6.09015	5.20616	3.70977	5.64034	0.950831	2.77794	3.12903	0.500516	1.02654	2.35013	1.33438	1.46512	3.26612	3.21248	1.35822
XLOC_001003	TCONS_00001726	NTR	-	TSS1339	supercont1.1052:28682-30495	0.0573489	1.36764	0.425325	0.38495	0.148181	0.556294	0.455388	0.76502	0.321687	0.21322	0.0215378	0.054023	0	0	0	0	0	0	0	0.073451	0.125834	0.013173	0.0973907	0.280072	0.988434	0.904087	1.48898	1.63788	1.75759	2.50222	2.22119	3.16434	2.65803	1.29806	2.74969	2.06406	0.465988	0.320025	0.108363	0.17253	1.26212	1.39106
XLOC_001004	TCONS_00001727	NTR	-	TSS1340	supercont1.1052:61466-61911	0.19042	1.32358	0	0	0.196807	0.108653	0.649692	0.480756	0.682586	0	1.14422	1.07515	0.442285	1.21386	0.822195	0.559266	0.169129	0.756371	0.222618	0.762141	0.267403	0	0	0.0843192	1.90245	0.774415	0.532756	0.339878	0.756499	2.32409	3.95604	0.680986	0.200583	3.37189	0.526731	0.797573	0.643698	0	0.179839	0	0.123256	0
XLOC_001005	TCONS_00001728	NTR	-	TSS1341	supercont1.1052:132648-133243	0	1.00152	0	0	0.273596	0.0671319	0.196643	0.29713	0.374879	0	0.397665	0.055383	0	0.250111	0	0.172773	0	0	0	0	0	0	0	0.10421	0.963318	0.373868	0.210666	0.419991	0.228934	0.886595	2.33491	0.103041	0.506053	2.89519	0.339003	0.19468	0.0636439	0.119076	0.111132	0.0884868	0.304618	0
XLOC_001011	TCONS_00001745	NTR	-	TSS1352	supercont1.1053:22610-23228	1.12529	0.957926	0	0	0	0	0	0	0	0.632466	0	0.0523196	0	0	0.359909	0.163209	0.197426	0.282534	0	0	0	0.102115	0.0471847	0	0	0	0	0	0	0	0	0	0	0	0	0	0	0	0	0.334355	5.6122	0
XLOC_001013	TCONS_00001747	NTR	-	TSS1354	supercont1.1054:57029-57570	0.818516	6.50292	0	0	0	0	0	0	0	0.496849	0	0	0	0	0.147258	0	0	0	0	0.174723	0	0	0.115835	0	0	0	0	0	0	0	0	0	0.143701	0	0	0	0	0	0	0	11.8325	0
XLOC_001014	TCONS_00001748	NTR	-	TSS1355	supercont1.1054:97111-97728	0	0.569029	0	0	0	0	0	0	0	19.6791	1.50624	0.839131	0.345078	0.473693	0.601295	1.63603	0.395804	1.55769	0.520982	0.285376	0.312895	0	0.0945971	0	0.101008	0	0	0	0	0.10448	0	0	0	0	0	0	0	0	0	0	0.432676	0
XLOC_001015	TCONS_00001749	NTR	-	TSS1356	supercont1.1055:259650-260029	0	0.889361	0.4306	0.250537	0	0.298162	0.218276	0.211019	0.832499	0	0.392489	0	0.269669	0.277459	0.282029	0	0	0	0	0.334629	5.13657	1.92044	3.7714	2.08215	0.236656	0	2.80697	1.39902	1.27099	0	0	0.686473	1.10086	0	0.481811	0.432329	0	0.528705	0.246716	0.786015	0.338234	1.40803
XLOC_001018	TCONS_00001758	NTR	-	TSS1360,TSS1361	supercont1.1056:244200-261752	0	0	0	1.14096	0	1.48192	0	1.59797	0.530686	6.21697	0	0	0.201532	0	0	0	0.346827	0	0	19.5567	28.7507	44.3706	86.752	77.4731	55.8377	31.4773	120.009	56.6936	52.0339	75.341	18.567	41.1254	26.6669	11.1121	33.0289	14.3081	3.66461	1.36841	3.36928	1.68446	7.75057	11.3359
XLOC_001021	TCONS_00001769	NTR	-	TSS1365	supercont1.1056:175349-176067	0	0.762612	0.147638	0.257702	0	0	0.149734	0.217213	0.142718	0	0	0	0	0	0	0	0.159129	0	0	0	0	0.823067	1.74947	0.317405	0.974759	1.27538	1.44362	3.27778	4.27064	2.77274	1.77687	0.39228	1.13235	1.05774	0.90858	0.444692	0.387694	0.362684	0.0846217	0.404246	0.811782	0.482767
XLOC_001022	TCONS_00001770	NTR	-	TSS1366	supercont1.1056:180877-180939	0	0	0	0	0	0	0	0	0	539.302	0	239.669	0	0	0	0	0	0	692.454	2275.82	3534.97	1360.52	377.196	124.426	230.796	0	0	0	144.067	0	0	129.686	155.979	0	0	122.511	0	0	0	0	0	0
XLOC_001023	TCONS_00001771	NTR	-	TSS1367	supercont1.1056:226207-226455	0	0	0	0	0	0	0	0	0	0	0	0	0	0	0	0	0	0	1.83853	10.0708	1.1042	0.722457	0.667659	0	0	0	0	0	0	0	0	0	0	0	0	0	0	0	0	0	0	0
XLOC_001024	TCONS_00001772	NTR	-	TSS1368	supercont1.1056:258117-258393	0	0	0	0	0	0	0	0.462334	0	0	0	0	0	0	0	0	0	0	0	0	0	0	0.973318	0	3.10917	3.49363	1.53939	2.55749	1.67288	2.68004	7.03061	1.50589	0	2.25358	1.05693	0	0.619503	0.579539	0	0	0	0
XLOC_001025	TCONS_00001773	NTR	-	TSS1369	supercont1.1056:259392-259822	0	0	0	0	0	0	0	0	0	1.10886	0	0	0	0	0	0	0	0	0	0	0.570058	0.559469	2.06813	1.0785	2.94267	1.0318	0.726876	1.81141	1.18486	3.23407	4.21668	0.888824	0.855219	1.39769	0.561451	0.839649	0	0	0	0	0	1.09385
XLOC_001026	TCONS_00001774	NTR	-	TSS1370	supercont1.1056:260145-260628	0	0	0	0	0	0	0	0.133017	0	0	0	0	0	0	0	0	0	0	0	0	0	0.756287	0.978491	2.04123	3.87939	1.84126	2.35821	0.881513	1.12118	1.38903	1.5547	1.44181	1.04047	0.971763	0.303586	0.817223	0.35618	0.166602	0	0	0.639358	0.221798
XLOC_001027	TCONS_00001775	NTR	-	TSS1371	supercont1.1056:271548-271610	6222.88	0	0	0	0	0	0	0	0	0	0	0	0	0	0	0	0	0	173.114	0	0	0	0	0	0	0	0	0	0	0	0	0	0	0	0	0	0	0	0	0	0	0
XLOC_001035	TCONS_00001793	NTR	-	TSS1381	supercont1.1057:33474-33740	1.24361	5.95372	0.460817	1.08001	0.934534	0	2.50438e-132	3.18409	2.17754	0.82059	21.8856	19.7638	7.78321	16.4066	18.311	34.0966	31.9558	35.7424	39.7644	20.2368	16.4165	21.2035	19.8715	4.50876	23.235	28.4844	10.0093	18.5547	21.4184	7.93903	13.8722	4.44581	3.83298	3.8582	2.70102	0.685885	0.838256	1.13654	1.80967	8.66485	1.19613	0
XLOC_001045	TCONS_00001804	NTR	-	TSS1391	supercont1.1057:30477-30585	29.2377	0	0	14.0183	0	16.683	24.1159	35.9777	0	878.716	0	26.4929	14.897	14.9553	0	0	0	18.5817	17.0907	0	0	0	0	0	0	0	26.1763	13.0465	0	0	0	0	0	0	0	0	0	0	0	10.9949	0	9.84793
XLOC_001046	TCONS_00001805	NTR	-	TSS1392	supercont1.1057:30658-30824	5.03436	0	4.97827	0	8.49861	2.29808	4.46849	4.3032	0	135.849	0	0	0	0	0	0	1.78859	0	0	1.28958	14.2571	6.24451	0	0	0	6.88155	0	0	2.93885	0.932439	0	0	0	0	0	1.24956	0	4.14338	1.89402	1.51455	2.60694	1.35655
XLOC_001050	TCONS_00001810	NTR	-	TSS1397	supercont1.1058:24478-24532	1228.24	0	506.067	0	0	1051.25	0	665.69	0	7280.85	0	0	0	0	662.914	0	0	0	0	0	431.2	0	0	0	222.774	288.669	274.91	0	149.374	0	0	537.855	0	139.655	0	254.049	0	0	0	0	795.025	206.851
XLOC_001051	TCONS_00001811	NTR	-	TSS1398	supercont1.1059:103628-103886	51.5322	76.4186	56.5719	69.8724	48.7301	73.3926	66.0634	94.6466	102.46	0	45.1342	43.9903	88.2336	166.974	155.006	56.6493	57.1728	38.137	37.5824	93.325	87.2766	63.011	40.0559	32.1951	40.4383	34.7913	67.1552	65.0288	58.4021	43.8179	66.5789	67.5843	130.945	176.555	227.252	226.963	526.929	239.987	90.8107	141.843	99.8791	49.1311
XLOC_001052	TCONS_00001812	NTR	-	TSS1399	supercont1.1059:159759-210460	0.918272	1.6825	0.900537	0.657226	2.91333	2.42829	1.58634	1.88801	1.46296	6.04386	5.07536	6.0904	4.16291	6.56052	5.44812	8.49804	6.60854	7.56707	9.93968	5.05479	3.51768	5.45519	7.79725	3.6315	10.3925	5.55794	7.14593	9.57064	9.82031	6.33588	9.74908	1.9281	5.04755	2.4649	0.492739	1.19385	0.75075	1.69087	1.48151	3.7708	2.75178	1.64325
XLOC_001055	TCONS_00001816	NTR	-	TSS1402	supercont1.1059:81444-82178	0.521306	0.894988	0	0.416574	0.269396	0.396608	0.363069	0.842709	0.415264	0.316439	4.30716	5.15435	2.78179	5.08034	5.25251	5.23199	4.47584	5.41198	6.90751	3.56094	1.95216	3.8318	4.35299	1.30837	3.46659	2.82742	2.17803	4.41974	4.73381	5.13448	7.13975	0.763056	2.65413	3.07833	1.04145	0.649205	1.97414	0.359097	0.3283	1.04554	0.899824	0.81941
XLOC_001056	TCONS_00001817	NTR	-	TSS1403	supercont1.1059:104488-104802	11.3506	13.0871	18.6812	20.9623	4.18401	11.5543	13.8622	23.854	12.2541	5.19108	15.2097	16.3615	13.3701	19.7583	29.7166	9.51173	17.2666	14.4124	6.62582	31.6276	21.6062	17.4816	9.97144	10.3954	7.32724	8.63949	19.5732	14.0899	16.5446	10.6143	8.41105	20.5638	42.2175	30.6525	63.0826	42.8719	56.0269	20.8832	11.0825	23.1438	28.8239	34.361
XLOC_001057	TCONS_00001818	NTR	-	TSS1404	supercont1.1059:213663-213936	0	0	0.97453	0	0	0	0	0.476955	0	0	0	0	0	0	0	0	0	0	0.69129	0	0.83036	0	0	0.523244	0	0	5.29393	0.527708	0	0.552941	0	0	0.622866	0	0	0	0	0	0	0	0.765489	0
XLOC_001058	TCONS_00001819	NTR	-	TSS1405	supercont1.1059:259473-259729	0	0	0	0	0	0	0	0	0	16.9057	3.21832	0.66998	0.736427	1.51282	0	0	1.26855	0.907704	0.834871	0.914629	1.00283	0	0	0	0	0	0	0	0	0	0	0	0	0	0	0	0	0	0	1.07419	0	0
XLOC_001084	TCONS_00001886	NTR	-	TSS1452	supercont1.106:743780-744544	0.105071	0	0.173167	0	0.108595	0	0.197572	0	0.297592	46.7186	10.0509	9.71155	6.65379	6.12479	7.80727	11.5987	9.17676	8.25991	7.86158	4.39904	0.590196	0.268163	0.209411	0.290842	0.0952664	0.0356158	0.313891	0.347296	0.443691	0.073906	0	0.0230056	0.372004	0	0.217982	0.028977	0	0	0	0	0	0.0943741
XLOC_001091	TCONS_00001897	NTR	-	TSS1461	supercont1.106:1894631-1896043	0	0.0806089	0	0	0.0489275	0.162071	0.118703	0.0382696	0.22626	1.89656	0.568919	4.4143	0.146652	0.201365	0.562108	1.66845	1.1773	4.03155	4.04013	1.63705	0	0.0434956	0	0.125813	0.128814	0.144438	0	0.042248	0.0921162	0.0444141	0.0447182	0.0829212	0.0997326	0.0465852	0.0872992	0	0	0.0479201	0	0	0	0
XLOC_001100	TCONS_00001918	NTR	-	TSS1478	supercont1.106:2488281-2488724	0.139179	0.740228	0.114691	0.0889742	0	0.127065	0	0.056201	0.443473	41.1266	3.66552	1.70443	0.287296	0.147787	2.05124	1.84586	0.49447	0.83186	1.52769	1.18962	1.0641	0.813373	0.236356	0.867784	1.9105	0.664167	0.92301	0	0.685521	0.986051	0.552565	0.24379	1.4844	0	0.643435	0	0	0	0	0	0.180178	0
XLOC_001102	TCONS_00001922	NTR	-	TSS1481	supercont1.106:577069-577442	0	0	0	0	0.279401	0.964074	0.451685	0.891516	0	2.49221	0.203051	0	0	0	0.911911	0	0	0.343615	0.158022	0.173118	0.759249	0.496764	1.37725	0.957479	0.550916	0.274806	2.66836	0.965031	1.33152	0.759806	0.574292	0	1.99334	0	0	0.223662	0	0.547033	0	0.813279	0.174983	0
XLOC_001103	TCONS_00001923	NTR	-	TSS1482	supercont1.106:834339-834601	0	0	0	0	0	0	0	0	0	14.5649	1.00125	0.625467	0	0.706157	1.43893	0	1.18397	0.847187	0	1.7073	0	0	0	0	0	0	0	0	0	0	0	0	0	0	0	0	0	0	0	0	0	0
XLOC_001104	TCONS_00001924	NTR	-	TSS1483	supercont1.106:1368250-1368649	0	0	0	0	0	0	0	0	0	0	0	0	0	0	0	0	0	0	0	1.50426	2.80641	3.02154	2.19898	0.46802	0	0	3.78545	1.89325	2.064	0.220119	0	1.23436	2.10514	0	0.433177	0.194345	0	0	0	0.0883343	0	0
XLOC_001105	TCONS_00001925	NTR	-	TSS1484	supercont1.106:1869234-1870023	0	0.402187	0.519064	0	0	0	0.394834	0	0	0	0	0	0	0	0	0	0	0	0	0.201688	0	0.43406	0.066856	0.0697473	0	0	0	0.351341	0.0766054	0.221569	0.0743718	2.06876	1.49291	0.23243	1.23419	1.62859	0.0851927	0	0	0.118437	0.203861	0.742571
XLOC_001106	TCONS_00001926	NTR	-	TSS1485	supercont1.106:1874113-1874979	0	0.474028	0	0	0.0719342	0	0.290851	0.0562593	0	0	0	0	0	0	0	0	0	0	0	0.178283	0	0	0	0	0	0	0	0	0.0677155	0.0108815	0.0657424	0.304781	0.0733144	0.547897	0	0.115167	0.150616	0.140899	0.0657495	0.209385	0.180203	0.750169
XLOC_001107	TCONS_00001927	NTR	-	TSS1486	supercont1.106:1875622-1880720	0.0188665	1.253	0.295392	0.217097	0.33149	0.419844	0.480998	0.488137	0.0901729	0.0171783	0.0850255	0.11572	0.0397791	0.0313557	0.0101827	0.0831169	0.117299	0.0725421	0.0110283	0.0845733	0.159265	0.121342	0.0883087	0.0585026	0.0599077	0.0191895	0.118238	0.404096	0.532359	0.548852	0.730755	1.08229	1.95754	1.12333	1.13074	0.766841	0.489997	0.515686	0.142602	0.156086	1.24563	0.660888
XLOC_001108	TCONS_00001928	NTR	-	TSS1487	supercont1.106:1997407-1997632	0	0	0	0	0	0	0	0	0	1.9458	0	0	1.10124	0	0	0	0	0	0	0	0	0	0	5.66854	12.528	17.3539	0	0	0	13.5038	6.66142	3.46598	0	1.04946	5.9606	0.88404	0	0	0	0	0	0
XLOC_001109	TCONS_00001929	NTR	-	TSS1488	supercont1.106:2040182-2040397	0	2.10612	0	0	0	0	1.03381	0.997755	0	33.86	3.72428	0	0	0	5.35229	0	0	1.57561	0	3.17527	0	1.13893	4.21017	1.09573	1.11713	0	0	0	1.20603	0	1.16838	1.08565	0	0	0	0	0	0	0	0	1.60474	0
XLOC_001110	TCONS_00001930	NTR	-	TSS1489,TSS1490,TSS1491	supercont1.1060:11269-200310	10.4106	52.9036	14.3693	15.7879	19.2142	31.1533	41.7924	42.6815	34.9781	5.76283	9.02473	6.55076	4.67428	6.94231	7.5521	8.34547	6.31786	5.79327	6.49664	4.04854	2.22672	3.23344	2.55716	2.44699	1.45895	1.45851	1.89213	9.34114	12.564	22.8573	27.4722	9.3667	21.7655	17.8345	12.4115	15.3479	38.2188	10.7779	8.89456	17.7993	31.649	21.3514
XLOC_001115	TCONS_00001952	NTR	-	TSS1502	supercont1.1061:48498-48716	4.73738	8.04973	0	6.81414	0	4.05471	5.92692	3.81379	9.43433	8.62695	76.5038	65.4104	23.1877	68.8421	88.2125	80.0041	77.8423	121.937	107.999	42.4727	43.242	29.3807	27.1522	6.28193	14.9465	7.21191	14.8447	9.51266	16.132	8.83444	6.69845	0	6.2378	4.65207	3.27609	0	2.55769	1.19634	3.34958	5.34453	7.66611	15.9566
XLOC_001119	TCONS_00001960	NTR	-	TSS1509	supercont1.1064:294496-296291	11.82	9.62148	2.54093	14.0448	5.84265	15.8348	28.9808	19.301	8.59686	7.48681	29.7225	24.6537	8.75219	14.7357	18.5838	20.3764	26.0177	25.149	23.1311	16.4551	8.29927	9.9158	7.6364	5.00568	5.35334	2.87336	8.74193	14.2178	14	13.4823	6.79327	5.17603	12.4508	3.03295	8.76628	5.74004	13.34	1.55993	3.397	7.73033	8.98149	15.925
XLOC_001120	TCONS_00001961	NTR	-	TSS1510	supercont1.1064:9131-10103	0.539428	0.458793	0	0.258634	0	0	1.01341	1.35998	0	0.49116	7.31842	3.06468	1.25202	0	1.31014	0	0	0.685656	1.41894	0	0	0	0	0	0.243902	2.19222	0.965894	3.38993	5.7862	10.596	12.2169	4.7375	2.27288	2.65144	1.11911	1.39469	0.29155	1.22734	0.509091	3.24566	9.79004	4.36061
XLOC_001125	TCONS_00001979	NTR	-	TSS1522	supercont1.1064:91198-91575	0	9.89357	0.870941	1.52023	2.18471	1.8092	3.53189	4.69488	1.26287	0.481166	0	0	0	9.82074	10.8383	1.94009	0	0	0	0	0	0	0	0	0	0	0	0	0	0.495112	0.498956	0	2.50496	1.03957	1.21815	0.655828	0.857329	0	0	0	0.34206	0
XLOC_001126	TCONS_00001980	NTR	-	TSS1523	supercont1.1064:91775-92130	3.01504	6.15735	1.98763	2.60205	1.24647	3.44075	17.6306	15.5823	6.24451	0.549049	4.07635	1.13411	0.311169	4.16136	9.43828	3.09932	0.535584	0.383235	0	0	0.846792	0.277021	0.256009	0	0	0.306472	4.31895	2.95983	4.10679	4.80108	7.97026	7.65776	35.2532	29.0605	31.9702	22.7	14.0209	10.0661	9.10985	38.5497	3.12255	0.406214
XLOC_001127	TCONS_00001981	NTR	-	TSS1524	supercont1.1064:189317-189874	0	0.887074	0	0.249822	0.134632	0.148655	0.326571	0.947407	0.207531	0	0	0	0	0	0	0.191291	0	0	0	0	0.548776	1.31654	0.884855	0	0.118089	0	0.816363	3.13881	2.40799	2.68726	2.82963	0.456342	0.960506	1.92245	0.960871	0.323321	0.845565	0.131836	0	0.391886	1.18044	0.175502
XLOC_001128	TCONS_00001982	NTR	-	TSS1525	supercont1.1064:304877-305936	1.941	8.07901	1.24404	5.89399	10.1977	24.0581	70.5256	26.3255	7.30138	0.490922	3.4018	1.6758	1.16917	1.54799	2.56082	1.97943	1.34087	1.98744	2.20617	1.72638	1.13571	0.941233	0.824059	0.0477635	0.342311	0.49351	0.868883	1.78035	1.67863	2.12447	1.83349	0.613872	2.32857	1.11419	1.7897	1.15982	0.408385	2.6197	3.82019	3.89291	2.65237	2.6151
XLOC_001134	TCONS_00001995	NTR	-	TSS1533	supercont1.1065:106048-111326	2.71142	8.71665	1.12467	3.5336	4.6048	4.99271	6.19524	5.95032	3.37754	0.0662765	0.779097	0.995796	0.507402	2.6437	3.64385	0.959837	0.0161628	0.0115652	0.053851	2.62983	3.72029	5.82128	6.06347	2.27998	5.27754	4.11825	5.3248	7.43261	8.00406	8.84164	8.96195	3.27517	6.34804	5.46133	2.52527	1.3676	2.98507	2.42712	2.97154	3.91208	7.37363	6.66463
XLOC_001135	TCONS_00001996	NTR	-	TSS1534	supercont1.1065:111709-112662	0.246127	0.314315	0	0.0590038	0.0635956	0.24967	0.205712	0.248697	0.0980305	0	0	0	0.063537	0.0327136	0.132841	0	0	0	0	0	0.0864077	0.11307	0.365729	0	0.111611	0	0.220356	0.274568	0.29933	0.0577239	0	0	0.259263	0	0	0	0	0.0622843	0	0.185114	0.398286	0.165802
XLOC_001136	TCONS_00001997	NTR	-	TSS1535	supercont1.1065:235648-237800	0.0473766	0.484972	0.494876	0.724504	0.530591	0.346066	0.336914	0.363882	0.264176	0.147242	0.119606	0.0859879	0.0733869	0.0503881	0.187617	0.116921	0.0841586	0.0677467	0.0138469	1.51917	1.30288	1.0955	1.54904	0.986467	0.19918	0.264503	1.24424	0.866891	0.741599	0.350909	0.151178	0.360182	0.92342	0.017484	0.140273	0.254782	0.658043	0.28776	0.627504	0.0836368	0.440597	0.340782
XLOC_001138	TCONS_00002003	NTR	-	TSS1540	supercont1.1066:51837-51997	3.4445	5.83659	0	0	0	1.96543	2.86494	8.61795	5.48768	0	41.5802	44.8357	14.158	32.6095	52.0543	55.7674	79.671	96.3211	60.4039	61.7628	9.67409	41.1424	35.1635	24.2924	64.7132	31.3747	21.7154	18.5978	20.2751	9.95506	9.71365	1.50837	14.8157	3.37306	3.17601	2.84983	0	3.46972	6.47646	2.59063	2.22958	0
XLOC_001139	TCONS_00002004	NTR	-	TSS1541	supercont1.1066:168072-169754	1.18611	2.44496	0.257213	0.269379	0.290343	0.284964	0.417437	0.353287	0.497282	0.113681	0.140669	0.176416	0.161164	0.165979	0.235853	0.275022	0.0554467	0	0.0729824	0.0399773	0	0	0	0.0276525	0	0	0.0558902	0.473555	0.334052	0.439311	1.23841	0.382718	0.558948	1.68943	0.143902	0.28407	0.371537	0.0947916	0.0294891	0.516467	0.444487	0.336428
XLOC_001140	TCONS_00002005	NTR	-	TSS1542	supercont1.1066:225094-225431	2.04104	1.73662	0	0.652395	0	0	0.852437	0.274655	0.541953	2.47787	0.511017	0	0	0	0.367199	0.999092	0.604275	0.432386	0	0	0.477698	0.31255	0.288843	0.301165	0.615949	0.34575	0.304554	0.303585	0	0	0	0.297927	0	0	0	0	0.735716	0.344127	0.321168	0	0	0
XLOC_001145	TCONS_00002015	NTR	-	TSS1548	supercont1.1067:16997-19315	11.1767	18.8467	18.996	17.9393	20.1702	16.9898	21.0566	23.9674	12.8679	3.85608	28.1691	21.5104	21.7314	16.6236	22.3857	19.3303	18.4193	14.5394	20.0592	19.9346	16.0938	10.6101	9.00831	10.2887	7.24792	7.5489	17.2377	13.8514	21.1536	13.335	11.4451	25.6571	18.7406	12.7608	25.4619	32.7262	36.0949	8.19851	8.84773	18.1913	17.2385	18.7641
XLOC_001146	TCONS_00002016	NTR	-	TSS1549	supercont1.1067:20950-24492	0.140268	0.43526	0.194348	0.0621583	0.11964	0.0720145	0.205553	0.161966	0.301323	0.011332	0.0207737	0	0	0.0772452	0.0504223	0	0	0	0.108146	0.850151	0.223718	0.148657	0.18605	0.040583	0.0614496	0.0352606	0.241625	0.417907	0.44407	0.0968809	0.18884	0.0706327	0.365868	0.0511633	0.0365521	0.0798785	0.0480195	0.0745932	0.256997	0.267036	0.140002	0.0621685
XLOC_001147	TCONS_00002017	NTR	-	TSS1550	supercont1.1067:26046-26760	0	0.153715	0	0	0	0	0.150905	0.182933	0	0	0.135623	0	0	0	0	0	0	0	0	0.11563	0	0.0207376	0.153317	0	0.184196	0.132207	0.0808283	0.611837	0.390071	0.264622	0.461163	0	0.61796	0.0888343	0.0416221	0	0	0	0.0852833	0	0.318162	0
XLOC_001148	TCONS_00002018	NTR	-	TSS1551	supercont1.1067:27189-27986	0	0.812334	0.12802	0	0.0802829	0.17729	0.486921	0.272915	0.075627	0.0202076	0.207447	0	0	0	0	0	0	0	0	0.396625	0.170439	0.0244696	0.197869	0	0.0176103	0.0789954	0.498957	0.890815	1.18039	0.765861	0.385428	0.30514	0.761623	0.178031	0.0437693	0.0813377	0	0.0786247	0.00917239	0.262897	0.403632	0
XLOC_001149	TCONS_00002019	NTR	-	TSS1552	supercont1.1067:28591-31747	0.0312717	1.22495	0.489619	0.0749674	0	0.357106	0.410603	0.429822	0.0778455	0.113894	0.211397	0.147712	0.0645881	0.0665224	0.118147	0.068884	0.138876	0.0794976	0.201534	0.160923	0.0658713	0.0430985	0.0542124	0.0701286	0.0851094	0.175334	0.713932	0.488497	0.973665	0.7483	0.339902	1.39683	1.10352	0.20004	0.67768	0.970231	0.0169202	0.0316573	0.0147726	0.0960386	0.506254	0.337408
XLOC_001150	TCONS_00002020	NTR	-	TSS1553	supercont1.1067:31843-33725	0	0.468223	0	0	0	0.0313788	0.114916	0.0444602	0.087613	0	0	0	0	0	0	0	0	0	0	0	0	0	0	0.0121799	0	0	0.0437642	0.073617	0.13376	0.0307047	0.0259749	0.072245	0.202748	0.108238	0	0.0454987	0.0297542	0	0.0259777	0.0413605	0.0355961	0.0370457
XLOC_001151	TCONS_00002021	NTR	-	TSS1554	supercont1.1067:33883-34861	0	0.202789	0	0.0571017	0	0	0.135486	0.0962729	0	0.108439	0	0	0	0	0	0	0	0	0	0	0	0.0182376	0	0	0	0	0.053313	0.119573	0	0.0558638	0.0562492	0	0.0627264	0	0	0	0	0	0	0	0	0
XLOC_001152	TCONS_00002022	NTR	-	TSS1555	supercont1.1067:35726-37260	0	0.472469	0	0.103931	0	0	0.115958	0.0876225	0.110511	0	0	0	0	0.0368848	0	0	0	0	0	0	0	0.0318664	0	0.0691332	0	0	0.0970351	0.0309524	0.0759237	0	0.0655262	0	0.0730678	0.034131	0	0	0.0375301	0	0	0	0.0897986	0.140183
XLOC_001153	TCONS_00002023	NTR	-	TSS1556	supercont1.1067:42090-43164	0	0.270681	0	0.0508118	0	0	0.132866	0	0.0844201	0	0	0	0	0	0	0	0	0	0	0	0	0	0	0	0	0	0	0.0472895	0	0	0	0	0.0558169	0	0	0	0.0573367	0	0	0	0	0.0356957
XLOC_001154	TCONS_00002024	NTR	-	TSS1557	supercont1.1067:45187-45956	0	0.138794	0	0.0781676	0	0	0	0.131777	0.12987	0	0	0	0	0	0	0	0	0	0	0	0	0	0	0	0	0	0	0.0727489	0	0	0.0769969	0	0	0	0	0	0	0	0	0	0	0
XLOC_001155	TCONS_00002025	NTR	-	TSS1558	supercont1.1067:46228-50109	0.127111	1.15454	0.20748	0.204841	0.220782	0.329516	0.55282	0.598915	0.180009	0	0	0	0	0	0.0067758	0.0184359	0	0	0	0.00133992	0.0176296	0	0.0106598	0	0.0457159	0	0.202314	0.201835	0.305485	0.329976	0.134939	0.395823	0.886074	0.0741302	0.270111	0.332461	0.271888	0.114382	0.0484331	0.059013	0.292541	0.389026
XLOC_001156	TCONS_00002026	NTR	-	TSS1559	supercont1.1067:114614-115296	10.4011	14.5934	14.7611	12.0978	6.46988	8.79234	13.1193	14.8671	12.2746	26.6573	45.7169	36.0914	34.107	29.2808	32.4348	27.7195	30.1094	37.4583	32.4261	39.9643	41.7894	36.1022	31.156	27.3837	22.7917	21.2522	31.2125	22.8621	16.7721	11.8328	9.09636	11.3024	15.9271	7.5809	11.5439	8.76475	2.70916	20.2752	14.4648	18.1081	16.4571	14.4025
XLOC_001162	TCONS_00002036	NTR	-	TSS1568	supercont1.1068:229506-230138	1.07517	3.47802	0	0	0	0	0	0	0	0	0	0	0	0	0.116059	0	0	0	0	0	0	0	0	0	0	0	0	0.0959529	0	0	0	0	0	0	0	0	0	0	0	0	6.68105	0.289714
XLOC_001163	TCONS_00002037	NTR	-	TSS1569	supercont1.1068:230317-231546	0.179951	1.45548	0	0	0	0	0	0	0	0.0819242	0.0675817	0	0	0	0	0.0660647	0	0	0	0	0	0	0	0	0	0	0	0	0	0	0	0	0	0	0	0	0	0	0	0.0676711	2.73727	0
XLOC_001164	TCONS_00002038	NTR	-	TSS1570	supercont1.1068:235243-236872	0.258984	1.98453	0.320123	0.031043	0.267671	0.258608	0.784712	0.654305	0.309455	0	0	0.0304949	0	0	0.034945	0.19016	0.0575067	0	0	0.290238	0.363687	0.20821	0.384834	1.52003	2.1437	4.47788	15.9988	40.6787	41.2921	41.5534	15.0155	3.99773	5.62665	0.127433	0.388045	0.374976	0.0350309	0.655421	0.214093	1.60697	24.3912	23.2037
XLOC_001165	TCONS_00002039	NTR	-	TSS1571	supercont1.1068:236945-240125	0.0930589	0.290528	0	0	0	0.0884987	0.0648219	0.112859	0.0247098	0	0	0	0	0	0	0.0227763	0	0	0	0.0794583	0.0217801	0.0712519	0.0658475	0.0961863	0.112565	0.268177	1.31915	4.02792	5.91526	3.55125	1.33333	0.217339	0.735193	0.0152637	0.0286017	0	0	0.0314022	0.0146536	0.13998	3.69448	5.16138
XLOC_001166	TCONS_00002040	NTR	-	TSS1572	supercont1.1068:240539-242498	0	0.268619	0.0433302	0	0.0271729	0.0900098	0.15383	0	0	0	0	0	0	0	0	0.115826	0	0	0	0.0336729	0	0	0.0892957	0.023292	0.310047	0.106961	0.988605	3.37872	2.90754	1.90944	1.71797	0.023026	0.276943	0.0258733	0	0	0	0	0.049678	0.355926	2.17828	2.12531
XLOC_001167	TCONS_00002041	NTR	-	TSS1573	supercont1.1068:242557-242690	0	0	0	0	0	0	0	5.35907	0	0	0	0	0	0	0	0	0	0	0	0	0	0	0	0	5.96779	0	12.0567	72.11	32.7555	37.0377	25.2421	0	0	0	0	0	0	0	0	0	26.1506	9.07184
XLOC_001168	TCONS_00002042	NTR	-	TSS1574	supercont1.1068:242896-243580	0	0.16329	0.158063	0	0.0991231	0	0.160304	0.0775148	0	0	0	0	0	0	0	0.140839	0	0	0	0	0	0	0	0	0.260886	0.195059	0.858641	2.39654	2.23944	2.15981	1.53996	0.0839957	0.20205	0	0	0	0	0	0	0.43279	2.23483	1.16292
XLOC_001169	TCONS_00002043	NTR	-	TSS1575	supercont1.1068:244509-244884	0	0	0	0	0	0	0	0	0	0	0	0	0	0.283795	0	0	0	0	0	0	0	0	0.226921	0	0	0	0	3.81604	3.38015	2.75419	2.01862	0	0.28151	0	0	0	0	0	0	0	1.38388	1.08018
XLOC_001171	TCONS_00002045	NTR	-	TSS1577	supercont1.1069:197328-213755	43.7784	12.4933	14.0459	8.65425	25.8435	19.6811	20.1783	34.7881	36.9227	14.2387	7.94133	7.34701	5.39688	13.0195	9.52508	9.32749	7.5696	10.6795	6.65022	24.8944	22.1577	20.3518	15.7702	7.55044	6.51429	9.91528	16.628	27.0511	25.5403	23.3127	24.9317	18.9772	29.2824	34.8345	23.1483	25.311	130.376	5.63638	4.51972	9.645	12.7764	8.12429
XLOC_001173	TCONS_00002047	NTR	AAEL014322	TSS1579,TSS1580,TSS1581,TSS1582,TSS1583	supercont1.1069:58485-169853	0	3.0655	1.8052	0.92164	0.737983	1.81696	2.3017	2.01257	1.1548	9.27053	8.19509	3.51545	3.74718	3.33905	7.46027	3.61928	3.7277	5.93189	4.42915	5.08778	1.92564	3.07689	4.69491	3.64977	3.34062	3.55835	5.4849	2.82718	2.85174	3.13148	2.93229	2.68737	2.48396	0.476264	0.899176	0.640891	1.47904	0.564215	0.727799	1.31766	2.06118	1.65905
XLOC_001175	TCONS_00002056	NTR	-	TSS1586	supercont1.1069:59939-60322	0	0.86989	0	0.245049	0.26412	1.16652	1.28098	1.03201	0	0	0	0	0	0	0	0	0	0	0	0.327299	0.358861	0.234797	3.03782	0.905138	0.694442	0.259784	1.60153	0.912248	1.24315	1.19719	0.482576	0.895247	1.34594	0	0	0	0	0.258565	0	0	0.330825	1.72149
XLOC_001176	TCONS_00002057	NTR	-	TSS1587	supercont1.1069:61301-62597	0	0.287645	0	0.0809926	0	0.337359	0.529475	0.47797	0.201845	0	0	0	0	0	0	0	0	0	0	0.162266	0.177914	0.427792	0.932331	0.14965	0.766118	0.429512	0.680569	0.640714	0.308527	0.397328	0.319146	0.136988	0.222427	0.124676	0	0.0349403	0.0913952	0.0854993	0	0	0.123011	0.113796
XLOC_001189	TCONS_00002108	NTR	-	TSS1617	supercont1.107:2088555-2089225	1.52027	2.66063	1.74069	2.87896	0.523754	0.580316	0.994016	1.53755	1.42127	14.3047	3.87421	5.92534	4.97126	3.23315	5.60779	3.90692	4.95105	2.3704	3.506	6.38413	10.4973	7.72211	5.12925	3.55381	4.90228	4.4231	3.74388	3.54431	3.04097	1.74874	1.55549	1.96094	2.98323	2.07834	4.2053	3.35764	2.05594	2.43619	3.62998	2.22521	1.64008	1.3655
XLOC_001190	TCONS_00002109	NTR	-	TSS1618	supercont1.107:2091085-2091687	0	0.234323	0	0	0	0.314147	0.11502	0	0	26.3178	0.206765	0.259134	0.284203	0.146282	0	0.404248	0	0	0.321825	0	0	0	0.11687	0.243818	0	0	0	0	0	0	0	0	0	0.0677096	0.12691	0	0	0	0	0	0	0
XLOC_001198	TCONS_00002137	NTR	-	TSS1637	supercont1.107:2426444-2432499	0	0.837731	1.62236	0.797629	0.980096	0.842529	1.90081	3.48602	1.89763	2.24074	0	0.463006	0	0.261368	0.531295	0	0	0	0.575415	0.630386	0.691174	0.226112	0.835845	0	0	0	0.88131	0.439253	0.7183	0	0	0	0	0	0.226913	0	0	0	0.232393	0.74036	0.637176	0
XLOC_001215	TCONS_00002187	NTR	-	TSS1669	supercont1.107:49245-58663	0.240537	2.25291	0.635938	0.494948	0.403984	1.07513	1.3907	1.50727	0.542891	0.0182511	0.105391	0.118032	0.0310509	0.303831	0.232601	0.0956667	0.0178036	0	0	0.0192547	0.0492599	0.0690642	0.0595706	0.00887953	0.018186	0.0509703	0.197406	0.617165	0.90685	1.08634	0.837943	1.29764	2.3754	1.00609	1.78817	1.20443	0.482642	0.659505	0.454526	0.505069	1.6413	1.24904
XLOC_001216	TCONS_00002188	NTR	-	TSS1670	supercont1.107:58750-60358	0.131427	1.06304	0.0541511	0.0315069	0.135835	0	0.24717	0.132816	0.157039	0	0	0.0619008	0.0339296	0.0349432	0	0.0482503	0	0	0	0	0.04614	0.0603774	0	0	0	0	0	0.0879683	0.0959018	0.154145	0.248306	0.0575526	0.207662	0.323341	0.0302956	0.0543684	0.0711085	0.0665213	0.0620832	0.247118	0.212677	0.132803
XLOC_001217	TCONS_00002189	NTR	-	TSS1671	supercont1.107:61901-62601	0.185644	1.10628	0	0.0890084	0.191871	0.105928	0.0775751	0.375115	0	0	0	0	0.191681	0	0	0	0	0	0	0	0	0	0	0	0	0	0	0.165677	0	0.0870604	0.175347	0	0	0.548002	0	0.0767967	0	0.0939508	0	0.418872	0	0
XLOC_001218	TCONS_00002190	NTR	-	TSS1672	supercont1.107:647054-647669	0	0	0	0	0.115703	0	0.0935556	0	0	44.4417	4.20428	2.42419	0.809085	1.30897	1.4501	1.80836	1.98862	2.98818	2.61754	1.29042	0.157206	0.308572	0	0	0	0	0	0	0	0	0	0	0.353769	0	0	0.0926207	0	0	0	0	0	0
XLOC_001219	TCONS_00002191	NTR	-	TSS1673	supercont1.107:763175-763537	0	0.491179	0	0.276751	0.298288	0	0.482199	0.233071	0.919603	0	0	0	0	0	0.311537	0.423822	0	0	0.337408	0.369642	0.405286	1.06069	3.67588	0	1.30686	1.76023	0.516777	0.257566	0.842384	0.540716	0	0	0.912035	0.28386	0	0	0.31213	0.291994	0	0	0.747247	0
XLOC_001220	TCONS_00002192	NTR	-	TSS1674	supercont1.107:766306-767113	0	0.0650356	0.0629511	0.073254	0.236865	0.196152	0.513053	0.373577	0.365118	0	0.258207	0.0719402	0.315518	0	0.185539	0.0560914	0	0	0.267929	0.849319	0.335239	0.421135	0.71514	0.473696	1.80119	2.04719	1.57383	0.886287	1.04054	0.718573	0.365298	0.0334527	0.563288	0.15034	0.0352189	0.197512	0.330626	0.241638	0.225517	0	0.890059	0.205846
XLOC_001221	TCONS_00002193	NTR	-	TSS1675	supercont1.107:883766-884081	0	0	0	0	0	0	0	0.648283	0	206.216	1.80972	1.50957	0.414351	1.27824	0.433468	2.3588	1.42666	1.53126	0.938929	0	0	0	0	0	0	0	0	0	0	0	0	0	0	0	0	0	0	0	0	0	0.519854	0
XLOC_001222	TCONS_00002194	NTR	-	TSS1676	supercont1.107:955010-955195	0	0	0	0	0	0	0	0	0	3.75798	12.4003	1.92493	4.24783	6.79145	0	6.06096	7.33164	2.62306	2.41259	0	0	0	1.75226	18.2717	27.805	25.1023	0.923786	0	2.00778	5.75216	9.83606	1.80737	0	2.02404	0	3.41475	0	0	0	0	0	0
XLOC_001223	TCONS_00002195	NTR	-	TSS1677	supercont1.107:1326435-1326678	0	1.42346	0	0	0	0	0	1.34954	1.3339	0	1.25776	0	0	0.886296	0	1.22953	0	0	0	0	0	0.769276	0	0	2.26787	0.850202	1.49919	0	0.814598	3.12778	0	2.19985	1.7639	2.46792	0	0	9.04567	1.69243	0	0	2.1678	0
XLOC_001224	TCONS_00002196	NTR	-	TSS1678	supercont1.107:1326804-1327258	0	0.625097	0.302601	0.176063	0	0.628593	0.306835	0.593366	0	0	0	0	0	0	0	0	0	0	0	0	0	0	0	0	0.499171	0	0.493145	0.163858	0.535908	0.17211	0.86694	0.482414	0.193406	0.180627	0.169295	0.303816	0.794462	0	0	0	0.237692	0
XLOC_001225	TCONS_00002197	NTR	-	TSS1679	supercont1.107:1327772-1328090	0	0	0	0	0	0	0	0.949455	0	0	0	0	0	0	0	0	0	0	0	0	0	0	0	0	0	0	0	1.04969	0	0.367041	0.370081	0.343374	0.41299	0	0	0	5.93498	0	0	0	0.507555	0
XLOC_001226	TCONS_00002198	NTR	-	TSS1680	supercont1.107:1342995-1344111	0	0	0	0	0.0522482	0	0.0422527	0.0408663	0.241617	0	0	0	0	0	0	0	0	0	0	0	0	0	0.171698	0.403052	1.23798	1.59381	8.64454	2.57157	3.78717	1.42283	0.811799	0.354196	0.905262	0.0994931	0.279672	0.292775	0.218803	0.102344	0	0	0.0654439	0
XLOC_001227	TCONS_00002199	NTR	-	TSS1681	supercont1.107:1665738-1666088	0	0.529938	0	0	0	0.355365	0.52025	0	0	0	0.467789	0	0	0	0	0	0	0	0	0	0	0	1.32205	3.03276	0.281972	0.316521	0.278792	0.555809	0.302967	0.291665	0	3.2727	0.984052	0.30626	0	0.515273	0	0.315036	0	0	0	0.839086
XLOC_001228	TCONS_00002200	NTR	-	TSS1682	supercont1.107:1666520-1666797	0	0.964925	0.934945	0	0	1.29477	0.947285	0	0	0	0	0	0	0	0	0	0	0	0	0	0.398316	0.521223	1.44506	5.02012	0.102584	0.57633	2.03156	0.506272	0.551931	1.59165	0.535298	0.993674	2.39026	0	0.523069	0.469349	0.613182	0	0	0	0.734395	1.52861
XLOC_001229	TCONS_00002201	NTR	-	TSS1683	supercont1.107:1667266-1667688	0	1.07421	0.346695	0	0	0	0.175763	0	0	0	0	0	0	0	0	0	0	0	0	0.0898083	0.295406	0	0.535857	2.79435	0	0	0.376669	0.37547	0	0	0	0.736946	0.664766	0	0.193964	0.348087	0	0.212865	0.198663	0	0.272327	0.283418
XLOC_001230	TCONS_00002202	NTR	-	TSS1684	supercont1.107:1849918-1850416	0	0	0	0	0	0	0	0	0	0	0	0	0	1.66062	3.37369	0.229482	0	0	0	0	0.219446	0	0.132689	0.138404	0	0.158894	0	0	0	0	0	0.136862	0	0	0	0	0	0	0	0	0	0
XLOC_001231	TCONS_00002203	NTR	-	TSS1685	supercont1.107:1870205-1871252	0	0.0931113	0.270368	0.471927	0.282585	0.187212	0.731272	0.486249	0.261357	0	0.0821461	0	0	0.174442	0	0	0	0.208519	52.3579	212.911	411.979	689.93	736.08	734.479	393.149	133.806	103.985	50.9486	41.1788	25.0863	11.9321	10.1052	17.5108	3.98198	4.03363	2.57881	0.710034	2.87833	17.2026	61.7733	0.920281	0.663064
XLOC_001232	TCONS_00002204	NTR	-	TSS1686	supercont1.107:2271547-2272030	0.32925	0.560498	0.542637	0.157862	0.170147	0.563609	1.78832	0.798101	0.262276	0	0	0	0	0	0	0	0	0	0	0.421696	0.46236	0.302515	0.139784	0	0	0	0.147388	0.146919	0.160169	0	0.15547	0	0.173412	0	0	0	0.17809	0.166602	0	0.742895	1.0656	0.665395
XLOC_001233	TCONS_00002205	NTR	-	TSS1687	supercont1.107:2530671-2531488	2.10418	2.94296	0.123853	7.71062	0.93204	0.686081	3.32881	2.55124	1.91561	0.547398	3.38674	2.97234	1.62952	5.593	5.59727	6.06965	3.87131	3.05666	2.89925	2.40623	1.68849	4.21187	4.46669	2.32994	9.33654	2.98057	1.95114	1.94493	1.90099	1.19838	4.40099	1.44797	2.53313	2.21842	0.831498	0.248701	1.21967	0.532464	0.141983	6.21723	0.972862	0.607489
XLOC_001234	TCONS_00002206	NTR	AAEL014323	TSS1688,TSS1689	supercont1.1070:152213-196190	22.2198	5.3388	5.18882	21.8836	11.9153	17.9961	24.2759	25.2131	18.9135	8.02223	65.9869	42.8481	24.3857	45.0471	43.2489	48.4748	53.5655	50.9215	59.0398	32.1571	26.5708	35.9584	31.3093	26.0704	46.8837	40.0645	30.9074	30.432	29.7687	27.3355	30.4559	10.5957	18.3118	25.7164	15.3783	8.87286	4.20516	20.1993	15.3846	21.5704	26.0291	14.5155
XLOC_001236	TCONS_00002214	NTR	-	TSS1691,TSS1692	supercont1.1070:112216-145182	0.50658	2.53937	1.21329	0.310156	0.511267	0.489455	1.25309	0.49157	2.01138	2.74146	32.1831	18.6151	11.707	23.1922	26.3199	31.5835	28.047	38.0571	42.7103	20.5832	5.99711	3.86854	1.97662	1.25523	0.799204	0.744341	1.53507	1.77493	1.49112	1.12605	0.612439	0.88572	2.43534	0.643841	0.748584	0.536201	0.226286	0.184608	0.172291	0.29275	0.671137	0.986026
XLOC_001239	TCONS_00002222	NTR	-	TSS1695	supercont1.1070:116112-116527	0	0.369838	0	0	0.224565	0.247955	0.544615	0	0	0	0	0	0	0	0	0	0	0	0	0	0	0	0	0	0	0	0.194526	0	0	0	0	0	0	0	0	0	0	0	0.205192	0	0	0
XLOC_001240	TCONS_00002223	NTR	-	TSS1696	supercont1.1070:116908-117347	0	0.332362	0	0.187229	0	0	0.163143	0.315483	0.622135	0	0	0	0	0	0	0	0	0	0	0	0	0	0	0	0	0	0	0	0	0	0	0	0	0	0	0	0	0	0	0	0	0
XLOC_001241	TCONS_00002224	NTR	-	TSS1697	supercont1.1070:213691-214360	0	0	0	0	0	0	0	0	0	0	0	0	0	0	0	0	0	0	0	0	0.139009	0.54571	0.252159	4.3842	3.05171	3.7246	0.0886249	0.0883429	0.09631	0.278526	0.0934979	0.433482	0.208546	0.389605	1.27783	1.2285	0.107102	0.100192	0.187016	0	0.128149	0
XLOC_001242	TCONS_00002225	NTR	-	TSS1698	supercont1.1070:214431-214593	0	0	0	0	0	0	0	0	0	0	0	0	0	0	0	0	0	0	0	0	0	6.05468	0	29.1319	41.2628	37.8072	0	0	0	3.04866	0	5.77141	3.47075	12.9083	21.2664	51.7949	0	0	6.19614	0	0	0
XLOC_001243	TCONS_00002226	NTR	-	TSS1699	supercont1.1070:214684-214976	0	0	0	0.234958	0	0	0	0	0	0	0	0	0	0	0	0	0	0	0	0	0	1.35076	1.54112	13.4454	22.1659	7.96692	0	0	0	0.229255	0.924963	2.57514	0	3.37253	3.6148	5.27077	0	0	0	0	0.634402	0
XLOC_001244	TCONS_00002227	NTR	-	TSS1700	supercont1.1070:215027-216238	0	0.0389858	0.150935	0	0.0473266	0.104512	0.0191365	0.0832896	0.369321	0	0	0.0215652	0.10639	0.0243472	0	0	0.0406707	0	0	0.0293237	3.60096	15.9454	18.0409	62.6737	72.7666	61.2872	4.91961	2.81987	1.55929	4.16736	1.08183	4.21101	8.00695	33.976	76.885	100.85	13.4277	26.5599	39.3232	10.7452	10.0183	0.555241
XLOC_001247	TCONS_00002231	NTR	-	TSS1704,TSS1705	supercont1.1071:73000-149725	1.02996	1.53773	0.602293	0.1104	0.238382	0.246882	0.177033	0.247688	0.427694	0.725994	3.53669	3.70313	2.92104	5.11329	3.97057	8.12867	6.59911	3.87287	4.56882	4.35281	1.97392	1.23107	0.655268	0.79584	0.484876	0.292309	0.853695	1.41379	0.576802	0.715095	0.666818	0.568161	0.779905	0.469811	0.230085	0.536727	0.109992	0.0771446	0.0819208	0.34694	0.494921	0.899683
XLOC_001248	TCONS_00002234	NTR	-	TSS1706	supercont1.1071:67660-68137	0	1.71823	0.277248	0.161312	0.391199	2.37546	1.97066	2.4486	0.536017	0	0	0	0	0	0	0	0	0	0	0	0	0	0	0	0.152465	0	0.409992	0.234578	0.668317	1.10394	1.11207	2.25936	3.18964	1.3656	3.72434	1.83262	0.545944	0.0851208	0	0	0.653332	2.0469
XLOC_001249	TCONS_00002235	NTR	-	TSS1707	supercont1.1071:270274-270677	1.03606	1.60019	0	0.496747	0.237958	1.5896	1.35453	0.581179	0.183402	0	0	0.108302	0	0.122274	0.559186	0	0	0	0.538331	0.663479	2.59807	2.12127	0.98969	0.407763	0.651829	0.468129	1.45149	2.47033	1.79202	0.863023	1.10059	0.453696	0.970095	0.452953	0.424578	0.428595	0.249031	0.524174	0.434847	0.692646	1.80324	0.620389
XLOC_001254	TCONS_00002241	NTR	-	TSS1713	supercont1.1074:91057-92798	0	0	0	0.0300733	0	0	0	0	0	0.171333	0.141337	0	0	0.0333536	0.0338534	0.138165	0	0.876991	1297.31	2250.7	180.875	50.2823	19.3863	11.1136	1.25174	0.861221	5.25058	3.35863	3.3564	0.411973	0.177757	1.31841	6.60712	0.586397	0.231337	0.467052	0.0678733	0	0	0	0.203	7.3521
XLOC_001255	TCONS_00002242	NTR	-	TSS1714	supercont1.1074:121559-123157	0	0.0632377	0.183617	0	0.0383828	0.0423808	0.0310408	0.0300231	0.0591658	0	0.167365	0.559704	0.268446	0.276461	0.0400876	0.599897	0.461787	0.0472042	7.85847	237.584	44.3283	6.96079	0.599135	0.2303	0.0336864	0	0.166243	0.265142	0.0361318	0.0348444	0.0350815	0.0325251	0.117358	0	0.0684847	0	0.0401857	0	0	0.167587	0	0.450311
XLOC_001256	TCONS_00002243	NTR	-	TSS1715	supercont1.1074:166850-172784	8.81827	1.48588	0.834511	2.15798	1.70918	3.5116	2.91743	4.12121	3.8052	2.50978	29.1841	19.308	16.4567	25.4455	25.1351	32.5082	26.678	33.0415	18.5241	9.17631	9.73881	6.24528	6.43453	4.43483	3.37438	1.96181	2.38505	2.33629	2.36825	1.07768	1.21476	0.844696	1.5485	0.543373	0.550515	0.911957	0.99393	2.32453	1.56231	2.27978	1.12967	2.10383
XLOC_001257	TCONS_00002244	NTR	-	TSS1716	supercont1.1074:243607-244401	5.5816	11.8792	6.46806	10.2864	5.13785	12.6399	20.5544	17.3408	12.9218	8.73494	38.9108	29.4004	20.7114	25.683	30.4077	29.3285	30.8295	46.7803	44.2503	24.909	19.8403	27.2444	25.0298	19.0044	27.9165	20.5762	24.9858	18.8354	19.3461	19.4689	16.8047	8.55475	17.6385	12.8723	10.7755	7.14342	8.49254	13.7708	9.06233	14.0369	11.8548	10.4576
XLOC_001258	TCONS_00002245	NTR	-	TSS1717	supercont1.1074:166150-166383	51.6065	6.49552	7.97084	18.3338	11.8486	17.4618	26.3042	24.6281	22.8302	8.80724	134.906	117.275	57.117	117.242	119.623	145.903	137.465	154.217	100.519	44.0573	26.8488	32.4771	28.3974	10.9829	12.069	10.6933	7.72448	11.9526	10.2475	3.64114	1.80171	1.67339	10.0633	3.83208	0.880869	3.16161	11.377	14.4976	9.00954	5.74812	12.4019	7.72271
XLOC_001261	TCONS_00002253	NTR	-	TSS1724,TSS1725,TSS1726	supercont1.1075:131433-218187	0.388627	10.84	0.666365	1.36201	1.74314	1.84305	3.06884	4.3233	2.99597	7.61523	1.45369	0.170753	0.546494	0.192782	0.195858	0	0	0.230627	0	0.460374	0.583626	0.580061	0.324052	0.556349	0.800714	0.457314	0.432062	0.951305	1.10199	0.704129	2.29515	1.1424	3.36377	1.7752	0.715639	1.04158	1.7234	2.49162	0.777445	2.68869	5.04849	1.50188
XLOC_001262	TCONS_00002256	NTR	-	TSS1727	supercont1.1075:254-705	2.60152	0	0	0.178189	0.192056	0.42412	0.155268	0	0.592095	0	0	0	0.191827	0	0	0	0	0.236195	0	0.237997	0	0.512201	0.157783	0.164569	0.673586	2.07825	3.32732	1.65836	0.361585	0.348371	0	0	0.587222	0	0	0	1.00506	0	0.175499	0.559034	0	0.250358
XLOC_001263	TCONS_00002257	NTR	-	TSS1728	supercont1.1075:787-953	0	0	4.97827	0	0	0	2.51353	0	0	0	0	0	0	0	0	0	0	0	0	0	4.24179	0	5.12966	10.6563	2.70435	6.11694	18.9304	2.69573	2.93885	2.79732	0	0	0	0	0	2.49913	6.50807	0	0	0	0	0
XLOC_001264	TCONS_00002258	NTR	-	TSS1729	supercont1.1075:8135-8650	0.591075	0	0	0	0	0	0.246964	0.238811	0	0	0	0.139093	0	0	0	0	0	0	0	0	0	0.271539	0.376415	0	0	0	0.132296	0.263751	0.143768	0	0.139556	0	0	0	0	0	0.159861	0.149548	0	0.222276	0.382595	0
XLOC_001265	TCONS_00002259	NTR	-	TSS1730	supercont1.1075:46159-47860	0.0308176	0.0524774	0.203162	0.208092	0.351161	0.351689	0.360626	0.224234	0.343684	0	0	0.0580599	0.161109	0.032775	0	0	0	0	0.108086	0.157882	0.0432765	0.141576	0.0588767	0.0273019	0.0838654	0.094031	0.249179	0.0550059	0.181399	0.0867485	0.29193	0	0.0324624	0.0909827	0.0852462	0.0796785	0.0666958	0.0311966	0.0145576	0.0463562	0.159582	0.0830407
XLOC_001266	TCONS_00002260	NTR	-	TSS1731	supercont1.1075:75674-75790	44.6965	0	0	0	0	0	0	0	0	0	0	20.3765	11.4111	23.0052	12.0619	16.4093	0	42.6096	0	0	0	0	9.48803	0	0	0	0	0	0	0	0	0	0	0	0	0	0	0	0	0	144.657	0
XLOC_001267	TCONS_00002261	NTR	-	TSS1732	supercont1.1075:75846-76633	0.63205	1.74877	0	0	0	0	0.0660308	0.0638603	0	0	0.118685	0.520803	0.081578	0.587991	0.25585	0	0.28069	0.702962	0.0923653	0.101189	0.332841	0	0	0	0.143292	0.0803466	0	0.141017	0	0	0.0746262	0.207584	0.0832231	0	0	0	0	0	0	0	4.90941	0
XLOC_001268	TCONS_00002262	NTR	-	TSS1733	supercont1.1075:233116-233485	0	0	0	0	0	0	0	0	0	14.1096	0	0.520518	0	0	0	0	0	0	0	0	0	0	0	0	0	0	0	0	0	0	0	0	0	0	0	0	0	0	0	0	0	0
XLOC_001269	TCONS_00002263	NTR	-	TSS1734	supercont1.1075:235208-235538	0	0	0	0	0	0	0.298835	0	0	0	0	0	0	0	0	0	0	0	0	0	0	0	0	0.633468	0	0	0.960931	0	0.348086	0	0	4.80513	0	0	0.329884	1.18402	0	0	0	0	0.463161	0
XLOC_001274	TCONS_00002272	NTR	-	TSS1743	supercont1.1076:256037-256609	0.24995	1.27661	0.205971	0	0.258334	0.570483	0.522197	0.403986	0.398213	0	0.375481	0.23531	0.12903	0	0	0.367053	0	0	0.146107	0.320129	0.1755	0	0	0	0.453195	0	0.559446	0	0.121592	0.117194	0.236069	0.328363	0.26329	0.49185	0.115233	0	0	0.126486	0.236095	0.939944	0.323578	0.336756
XLOC_001275	TCONS_00002273	NTR	-	TSS1744	supercont1.1076:257064-259476	0.25081	1.38807	0.0688932	0.460969	0.583459	1.14489	1.39769	1.14908	0.533332	0.305849	0.252304	0.335032	0.0431678	0.0222298	0.0225614	0.061386	0	0.0132833	0.440188	1.4189	0.293506	0.614516	0.567905	0.203685	0.455056	0.255097	0.393194	0.615543	0.549045	0.549331	0.671466	0.237967	0.704701	0.57612	0.0963582	0.173405	0.475248	0.465483	0.473921	1.22634	0.541508	0.816878
XLOC_001277	TCONS_00002275	NTR	-	TSS1746	supercont1.1077:107779-108472	0	0	0	0	0	0	0	0	0	6.17199	0	0.0886495	0	0	0	0	0	0	0	0.241161	0.264416	0.0865016	0	0.0833947	0	0.0957405	0	0	0	0.0883021	0	0.164909	0	0	0.0868079	0	0	0	0	0	0.121879	0
XLOC_001278	TCONS_00002276	NTR	-	TSS1747	supercont1.1078:15840-63996	0.0169625	0.0902666	0.0559117	0	0.12272	0.0193576	0.170466	0.0822862	0.244062	1.3902	2.93043	4.66617	3.24065	5.75524	2.25219	6.35194	4.58009	2.2208	6.76228	3.51948	1.81033	2.18195	2.40532	1.02195	2.09281	1.15599	0.531525	1.02945	1.07278	0.795948	1.20188	0.267626	0.446883	0.117549	0.0351907	0.0421021	0.12849	0.0171716	0.272693	0.382729	0.264009	0.320388
XLOC_001279	TCONS_00002277	NTR	-	TSS1748	supercont1.1078:81012-82009	0.588506	1.58517	0.484958	0.392475	1.08221	0.66331	0.728706	0.564895	0.928588	0	0.19646	0.383201	1.02032	0.139062	0.031371	0.170711	0.232313	0.230876	0.0679522	0.0372219	0.0408113	0.0267021	0.347531	0.10298	1.26576	0.472903	0.62564	1.19366	1.18756	0.599812	0.878468	0.207865	0.980643	0.457572	0.21884	0.192357	0.19654	0.240245	0.384371	1.57504	1.50492	0.707239
XLOC_001280	TCONS_00002278	NTR	-	TSS1749	supercont1.1078:82077-82407	1.60997	2.4352	0	1.02922	1.5099	0.204144	0.933859	0.866529	0.284995	0	0.268727	0.336324	0.369197	0.189856	0.193098	0.262695	0	0	0.209133	0	0	0.739619	0.303786	0.633468	1.6396	5.09073	0.160155	1.61641	0.696172	1.34002	2.36414	0.15667	1.1306	2.81468	0	1.20868	0.386875	0.180959	0.759985	2.72446	4.16845	0.482023
XLOC_001282	TCONS_00002280	NTR	-	TSS1751	supercont1.1079:112041-112229	0	0	0	0	0	0	0	0	0	0	0	0	0	0	0	0	0	0	0	0	0	0	0	0	0	1.97876	0	0	0	0	20.2627	0.854707	0	0	3.59933	1.61484	0	0	0	0	0	0
XLOC_001283	TCONS_00002281	NTR	-	TSS1752	supercont1.1079:112729-113174	0	0.72932	0	0	0.196807	0	0.357994	0.153842	0.303372	0	0	0	0	0	0	0	0	0	0	0	0	0	0	0	0	0	0	0.339878	0	0.892449	1.26623	0.375237	0.451313	5.05784	0.526731	0	0	0	0	0	0	0
XLOC_001284	TCONS_00002282	NTR	-	TSS1753	supercont1.1079:118800-119740	0	0.435357	0.0515989	0.0300219	0.129433	0.142915	0.316623	0.354312	0	0	0	0	0	0	0	0	0	0	0	0.0400987	0	0.0287658	0.159504	0	0	0	0.0560599	0.125733	0.308413	0.0293705	0	0.12339	0.263833	0.0616163	0.0288677	0.025903	0.0677527	0.142609	0.0295767	0.0470941	0.331	0
XLOC_001285	TCONS_00002283	NTR	-	TSS1754	supercont1.1079:121198-121841	0	0.728809	0	0.226182	0.442424	0.239268	0.443528	0.934104	0.521924	0	0	0	0	0	0	0	0	0	0	0	0	0.0481598	0	0.290181	0.213863	0	0.475144	0.561342	0.416477	0.692321	0.39606	1.65264	1.2147	0.522191	1.2586	0.524739	0.463137	0.331577	0	0	0.955645	0.715027
XLOC_001286	TCONS_00002284	NTR	-	TSS1755	supercont1.1079:267344-267986	0	0.53667	0.0865835	0.226697	0.108595	0.239813	0.618327	0.682382	0.167396	0	0	0	0	0	0	0.0771486	0	0	0	0.067286	0	0	0	0	0	0.436293	0.282208	1.78293	1.22904	2.26757	3.27493	1.38033	0.996109	2.58458	1.93889	0.612139	0.341038	0.239278	0.0992508	0.493903	1.2242	0.442379
XLOC_001291	TCONS_00002289	NTR	-	TSS1760	supercont1.108:1546267-1546939	0.272035	0.115782	0	0.13043	0.28116	0	0.113665	0.219831	0.216699	592.069	18.3896	11.0116	10.0642	2.1684	1.42111	4.39434	2.41619	0.172889	0.318033	1.22671	1.71906	2.3336	2.08058	0.240946	0	0	1.98921	0.890661	0.621242	0	0	0	1.38678	0	0	0	0	0.412977	0.385425	0.2046	0	0.183256
XLOC_001298	TCONS_00002302	NTR	AAEL004125	TSS1771,TSS1772,TSS1773	supercont1.108:2226681-2331246	5.97655	14.4415	5.76571	7.59948	9.42927	10.8173	10.1969	7.16179	8.08443	5.55537	61.9068	53.0369	57.089	71.031	59.5561	84.3561	75.2171	68.1604	75.9085	40.8362	24.0202	19.7827	17.1838	12.5171	10.5961	10.1343	13.7805	22.3897	16.7172	11.4904	14.013	8.05187	15.0131	15.3731	7.36959	9.20867	24.5582	9.2946	6.71553	6.03691	6.18007	5.17202
XLOC_001299	TCONS_00002309	NTR	-	TSS1774	supercont1.108:2333334-2333915	0.691512	0.261604	0.126631	0.442068	0.476471	0.548021	0.385233	1.6168	0.765067	33.7673	4.31856	2.652	1.63978	1.91653	2.38326	1.28378	1.59425	1.56261	1.85691	3.54268	4.25229	4.18921	3.48314	0.774271	0.139287	0.312502	1.97667	1.46436	1.54534	0.28815	0.290253	0.681338	0.809356	0.151185	0	0.127139	0.083121	0.635031	0.32657	1.08513	0.596808	1.04813
XLOC_001300	TCONS_00002310	NTR	-	TSS1775	supercont1.108:2357562-2360799	0.301251	0.670543	0.0748507	0.231715	0.0963259	0.205005	0.406291	0.356086	0.180604	0.327494	0.0863429	0.191814	0.0244456	0.0517254	0.0466624	0.0768115	0	0	0.224203	0.376946	0.516936	0.800918	0.900779	0.216102	0.630946	0.353833	0.311046	0.650087	0.613715	0.476917	0.639457	0.056813	0.339381	0.316598	0.0778485	0.0415879	0.141543	0.112161	0.0873428	0.30009	0.376534	0.452099
XLOC_001301	TCONS_00002311	NTR	AAEL004139,AAEL004145	TSS1776,TSS1777,TSS1778,TSS1779	supercont1.108:2383014-2486604	2.08878	0.994664	1.17978	2.66061	2.10809	0.585951	1.96822	2.05588	4.39928	21.5685	68.7556	45.1791	67.1378	51.0494	53.5567	47.6549	51.1934	50.8795	35.803	24.5161	19.4563	13.3108	9.19554	10.2793	5.93624	5.85773	58.5577	111.873	105.432	82.4105	42.3891	28.0802	15.7574	2.23941	1.65214	2.5479	1.01287	9.80095	8.1135	8.91606	22.4408	14.2611
XLOC_001320	TCONS_00002382	NTR	-	TSS1812	supercont1.108:23575-24268	0	0.641177	0.155163	0.541672	0.389218	0.644638	1.33759	1.97842	0.599966	0	0	0.0886495	0.0972079	0	0	0	0	0	0	0	0	0	0.0799404	0	0.34147	0.0957405	0.0842887	0.420102	0.183196	0.264906	0.533545	0.494728	0.495857	1.019	0.520848	0.467356	0.509312	0.76233	0.355735	0.991315	0.487518	0.253686
XLOC_001321	TCONS_00002383	NTR	-	TSS1813	supercont1.108:295224-295644	0	0	0.699756	0.20357	0	0	0.354751	0	0.676435	0	0	0	0	0	0	0	0	0	0	0	0	0	0	0	0	0.647493	0.380127	0	0.619635	0.795855	2.00465	0	0.894491	0.626502	0	0	0	0	0	0	0	0.572039
XLOC_001322	TCONS_00002384	NTR	-	TSS1814	supercont1.108:546476-546985	0	0	0	0	0	0	0	0	0	8.50515	0.452655	0.141814	0.311083	0.160109	0	0.221247	0	0.574507	0.176136	0	0	0.138427	0	0	0	0	0	0	0	0	0	0	0	0	0	0	0	0	0	0	0	0
XLOC_001323	TCONS_00002385	NTR	-	TSS1815	supercont1.108:607451-607919	0.695701	0	0	0	0	0	0	0	0.277093	0.633449	0	0	0	0	0.187744	0	0	0	0.203334	2.67311	2.93088	3.67545	1.77218	1.07825	0.472881	0.530519	3.27	1.86262	1.52295	0.163046	0.164249	0.913955	1.83208	0.171107	0.0801841	0	0.188147	0	0	0	0	0
XLOC_001324	TCONS_00002386	NTR	-	TSS1816	supercont1.108:622728-624310	0.0669519	0.0285019	0.124136	0.0160503	0	0.306986	0.139904	0.0270637	0.119999	0.182883	0.0251443	0	0	0	0.0180678	0	0	0	1.95702	1.92963	1.08176	0.891972	0.881165	2.01667	1.33611	1.42998	0.689669	0.746886	0.553686	0.816974	0.537595	0.234549	0.600017	0.164717	0.401909	0.0830897	0.0724486	0.13555	0.126506	0.20142	0.0975084	0.022551
XLOC_001325	TCONS_00002387	NTR	-	TSS1817	supercont1.108:1054193-1054809	0	0.38027	0	0.107089	0.471311	0	0.291654	0.180511	0	2.03933	0.524264	0.328578	0	0	0.2411	0.491996	0	0	0	0.584052	3.45204	2.15478	1.13791	0.484523	0.413446	0.0567818	1.10232	0.89699	0.651923	0.209465	0.187517	0.0652054	0.588189	0.441054	0	0.27719	0.724951	0.113031	0	0.335972	0	0
XLOC_001326	TCONS_00002388	NTR	-	TSS1818	supercont1.108:1393299-1394060	1.98442	7.17988	2.58916	0.951446	3.16193	11.8892	15.8939	11.6956	8.29899	1.054	1.49052	1.09007	0.3415	2.5493	3.48088	2.42844	0.440634	0	0	0	0	0	0	0	0.149959	0	0	0.221373	0.160892	0.0775569	0.156199	0	0.696778	6.7529	14.2567	15.5973	27.823	8.11809	16.0902	3.10936	3.53234	1.8938
XLOC_001327	TCONS_00002389	NTR	-	TSS1819	supercont1.108:1455196-1455550	0	0	0	0	0	0	0	0	0	6.6308	0.911657	0.856021	0.313161	0	0	0.445596	0	0	0	0	0	0	0	0	0	0	0	0	0	0	0	0	0	0	0	0	0	0	0	0	0	0
XLOC_001328	TCONS_00002390	NTR	-	TSS1820	supercont1.108:1684655-1687556	0.136907	1.71939	0.705113	0.443078	0.353981	0.859308	1.41617	1.72617	0.449971	0	0	0	0.0530184	0	0.0233799	0	0.0151999	0	0	0.0298334	0.168224	0.180912	0.188904	0.030323	0	0.0522181	0.168536	0.137455	0.216451	0.0548143	0.0891195	0.284774	0.973531	0.269468	0.662736	0.594672	0.550718	0.55438	0.161685	0.257422	1.49175	0.732989
XLOC_001329	TCONS_00002391	NTR	-	TSS1821	supercont1.108:1687609-1688702	0	0.618115	0	0.149183	0.0267988	0.118361	0.39145	0.387847	0.165238	0	0	0	0	0	0	0	0	0	0	0.0904032	0.0728235	0.0476472	0	0	0	0	0	0	0.0504543	0.048652	0	0	0.170706	0	0.0956319	0.0429052	0.0205749	0	0.0489914	0.0780058	0.469939	0.245994
XLOC_001330	TCONS_00002392	NTR	-	TSS1822	supercont1.108:1691172-1694098	0.0339126	0.722168	0	0.0162597	0.0350501	0.193504	0.297642	0.197931	0.0810428	0	0	0.0159741	0	0	0	0	0	0	0.0396468	0	0.0952455	0.0623176	0.0143977	0	0.0307654	0	0.0455426	0	0.0989836	0.0159115	0	0	0.0893065	0.111557	0.0625383	0	0.0366981	0.0686614	0.0320402	0.102023	0.504876	0.114225
XLOC_001331	TCONS_00002393	NTR	-	TSS1823	supercont1.108:1694463-1694803	0	1.70058	0	0.638844	0	0	0.834743	0.268958	0	0	0	0	0	0	0	0	0	0	0	0.426635	0	0.306058	0	0	0	0	0	0	0	0	0	0	0.350886	0	0	0	0.360222	0.336984	0	0	4.31231	0
XLOC_001332	TCONS_00002394	NTR	-	TSS1824	supercont1.108:1986383-1987143	0.828324	1.69241	0	1.50916	1.62661	0.567168	2.42298	1.8077	1.71556	0.754204	2.9864	4.7581	3.07901	3.25839	2.05651	6.44692	5.44424	1.26344	5.13244	3.60705	10.1198	9.43718	8.65103	3.44861	11.7177	7.49709	4.44956	6.3574	5.80248	6.06029	8.52812	1.81364	2.09408	3.74928	1.29839	0.274128	0.985856	0.754575	1.17372	3.36414	4.71823	3.90598
XLOC_001333	TCONS_00002395	NTR	-	TSS1825	supercont1.108:2250056-2250309	1.47989	7.54928	2.439	7.09545	7.64765	8.46768	7.41126	1.7896	10.6097	2.69493	2.22313	4.16469	6.10418	12.5516	7.21355	16.2992	11.8298	12.2269	10.3807	7.58162	8.31272	8.83818	9.42438	7.20058	10.6947	9.76956	5.29974	9.24503	5.75931	7.60534	13.96	3.88831	3.11775	9.45285	7.50494	5.50978	4.79735	2.77029	5.58461	6.67821	4.78956	3.98769
XLOC_001334	TCONS_00002396	NTR	-	TSS1826	supercont1.108:2291563-2292977	0.609888	2.62234	0.188467	3.47244	1.26069	1.305	2.1028	2.24957	0.607285	0	0.057262	0.143621	0.0787246	0.0810746	0.205732	0	0	0	0.490197	2.05047	2.30172	2.41657	3.85166	0.953993	1.17558	0.736595	1.56983	1.7351	1.26093	1.25176	0.468104	0.200305	0.923508	0.412625	0.0702936	0.157686	1.11367	1.15759	0.648214	1.14675	0.493465	0.256781
XLOC_001335	TCONS_00002397	NTR	-	TSS1827	supercont1.108:2293463-2296211	0.943746	5.52998	2.00328	7.73283	2.43757	4.90674	4.24605	4.46911	2.42788	0.0991116	0.463308	0.888732	0.281025	0.154367	0.391667	0.15985	0	0	0.763545	5.34426	4.68766	7.70099	9.55695	4.11463	2.23835	2.41727	7.74223	4.83133	4.7128	3.76231	1.17114	1.54127	3.95583	0.517766	1.28804	1.06576	3.59267	2.55285	2.96527	2.3196	1.73797	2.27316
XLOC_001336	TCONS_00002398	NTR	-	TSS1828	supercont1.108:2353162-2354398	0.89366	6.23902	2.57801	2.99946	1.10836	3.41647	3.77217	4.94883	2.06508	2.9293	0.738364	2.315	0.415268	0.287477	0.48233	0.196852	0	0.0567956	2.14177	5.83749	4.83155	5.50132	6.63967	10.7669	9.11905	10.8158	9.40107	6.97854	8.91209	9.09715	4.05217	6.96589	5.50704	3.1806	3.7492	2.85603	2.12741	2.84956	2.15289	2.89055	5.78453	4.69568
XLOC_001337	TCONS_00002399	NTR	-	TSS1829	supercont1.108:2354467-2356924	0.327738	2.88381	0.170905	1.07403	0.868132	1.19229	2.00051	1.62857	0.708202	0.0373015	0.277901	0.379615	0.232684	0.098378	0.125787	0.120321	0	0	0.424107	1.84536	1.53437	2.03895	3.06693	2.43004	3.62974	2.36117	1.99284	2.90059	2.65728	2.81918	2.13501	0.849325	1.78388	1.22966	0.473434	0.457576	0.598694	0.663553	0.619439	1.57654	1.83856	1.91344
XLOC_001338	TCONS_00002400	NTR	-	TSS1830	supercont1.108:2360908-2362426	0.235981	0.739664	0	0.30777	0.121276	0.0804006	0.199689	0.143675	0.237886	0	0	0.0275561	0.0211463	0.028	0	0	0	0	0.102886	0.142481	0.106981	0.378537	0.427301	0.0787207	0.291919	0.167608	0.0942867	0.214987	0.240503	0.309249	0.32344	0.00768625	0.115557	0.14786	0.0811454	0	0.0284899	0.108829	0.0665606	0.297852	0.247425	0.111015
XLOC_001342	TCONS_00002405	NTR	-	TSS1835	supercont1.1080:248228-248303	124.661	102.763	14.6752	121.979	55.2182	245.33	131.768	212.806	202.659	391.48	276.126	109.112	26.7082	0	87.8793	91.5327	31.635	0	262.232	3684.23	5465.07	1063.83	745.364	421.474	353.253	327.351	623.639	421.821	733.782	365.396	336.234	461.947	325.607	121.201	402.304	269.424	9.32901	478.749	167.553	645.785	265.678	35.9903
XLOC_001344	TCONS_00002408	NTR	-	TSS1837	supercont1.1081:0-5559	0.205357	0.0874187	0	0.0492301	0.426386	0.117177	0.259607	0.169467	0.327169	3.45916	48.742	51.3046	15.639	14.9585	15.6834	28.7245	20.5196	16.9015	15.9054	7.29886	2.01866	1.36794	1.00313	0.136441	0.37418	0.104427	0.689457	0.595627	0.60053	0.288993	0.341493	0.183601	0.594874	0.0252604	0.333335	0	0.1736	0	0	0.0772253	0.207695	0.207507
XLOC_001345	TCONS_00002409	NTR	-	TSS1838	supercont1.1081:114678-115750	0.106221	3.16521	0.262594	0.509287	0.713598	0.969754	1.73123	0.987478	1.35383	0	0	0	0	0	0	0	0	0	0	0	0.149164	0.195192	0.13529	0	0.0481707	0	0.0950992	0.28439	0.310037	0.398613	0.652198	0.27909	0.391617	4.49467	0.930444	0.351531	2.24127	0.86018	0.150523	0.399449	3.02524	0.787112
XLOC_001346	TCONS_00002410	NTR	-	TSS1839	supercont1.1081:230611-231180	0	1.71608	0	0.604107	0.130224	0.431365	1.05294	0.305468	0.200736	0	0	0	0.130086	0	0	0.185029	0	0	0	0	0	0	0	0	0	0	0.338415	0.56223	0	0.708913	1.19	0.331051	1.32723	1.23969	0.116176	0	0	0	0	0	0.163113	0.339512
XLOC_001349	TCONS_00002417	NTR	AAEL014340	TSS1844,TSS1845,TSS1846	supercont1.1082:105681-189833	1.39103	2.07214	0.314046	0.917721	0.508038	1.29389	2.52647	2.07006	1.27991	25.9677	37.8948	16.9484	10.5443	9.22066	16.0498	14.0102	16.3719	19.0704	21.0275	14.823	4.96835	2.58406	0.925186	1.38295	1.70073	1.84701	2.17943	2.20609	2.82104	2.54513	2.33427	1.5582	2.51256	0.967362	1.86534	0.400449	1.00182	0.79411	0.750869	1.28733	3.17986	3.40241
XLOC_001350	TCONS_00002422	NTR	-	TSS1847	supercont1.1082:79941-80288	0.317629	1.65539	0	0.770967	0.656566	0.917519	2.65327	0.512954	1.54974	72.3029	17.6546	17.6223	18.3568	15.8498	16.8575	15.5545	20.3122	18.5739	14.8558	14.5109	5.79852	5.5449	4.99839	2.67354	3.16364	4.51992	7.10927	5.66932	6.48963	2.39055	3.45016	2.2354	3.6804	1.88993	1.9366	1.44864	1.05195	0.321336	0.149949	1.46321	1.28498	0.962863
XLOC_001351	TCONS_00002423	NTR	-	TSS1848	supercont1.1082:94949-97606	0.383986	3.07583	0.682551	0.974333	0.875166	2.52287	2.73644	2.8446	0.389673	0.239834	0.480484	0.443299	0.0971478	0	0.182785	0.110517	0	0	0.285947	0.771112	1.18909	0.933487	0.718993	1.06679	0.990038	1.41608	3.67212	3.69403	4.70447	5.63786	2.70162	6.03097	8.95809	2.04911	2.53281	2.28826	1.60183	1.50473	1.13772	2.26418	6.11359	7.02163
XLOC_001352	TCONS_00002424	NTR	-	TSS1849	supercont1.1082:97678-101732	0.123121	1.05662	0.00494029	0.283956	0.258292	0.506376	0.689126	0.682932	0.263537	0.00436695	0.0714506	0.0642623	0.00804854	0.0464861	0.0337396	0.00440195	0	0	0.040371	0.189956	0.289619	0.264133	0.266066	0.123523	0.219739	0.219705	0.319352	0.865351	0.868005	1.22782	0.977783	0.451084	1.10854	0.421649	0.23885	0.136504	0.42771	0.362607	0.235337	0.521369	0.955675	1.16317
XLOC_001353	TCONS_00002425	NTR	-	TSS1850	supercont1.1082:102064-102936	0.413855	1.05701	0	0.465751	0.160401	0.632532	1.38358	0.724818	0.439562	0	0.233139	0	0	0	0.037228	0	0	0	0	0.0883426	0	0.190125	0.29284	0.244408	0.813202	0.561181	0.185261	1.17044	0.606075	2.84699	1.49853	0.188781	1.59933	0.748305	0.447845	0.114135	0.149266	0	0.260641	0.833741	0.982237	0.371723
XLOC_001354	TCONS_00002426	NTR	-	TSS1851	supercont1.1082:176811-177783	0	0.102185	0.0989063	0	0.0310127	0	0.0250792	0.0970233	0	6.55755	0.993929	0.565207	0.247874	0.382874	0.520556	0.969415	1.28168	0.686524	0.703547	0.845486	0.34412	0.661671	0.561801	0.159488	0.163284	0.490444	0.322372	0.214231	0.291939	0	0.177149	0.157679	0.189646	0.132872	0.110669	0	0.0324678	0.0303733	0.170081	0	0.0776904	0
XLOC_001355	TCONS_00002427	NTR	-	TSS1852	supercont1.1082:238566-239057	2.88109	1.91872	1.84657	1.38616	2.48144	3.28789	2.14	2.84529	3.06584	2.05248	3.37089	1.95847	1.15669	1.19061	1.38222	1.65514	2.28478	1.23087	1.50368	0.615005	0.702406	0.44119	0.271817	0.567044	0.725371	0.508585	1.71961	1.71739	2.80539	4.50184	1.96823	2.94559	2.70047	1.42216	2.2164	1.72155	0.865769	2.59174	3.32769	3.85224	1.65768	1.09172
XLOC_001358	TCONS_00002433	NTR	-	TSS1857	supercont1.1083:51676-57566	0.0878223	2.10173	0.307786	0.436021	0.327289	0.917348	1.6968	1.57169	0.504505	0.0295724	0.0243952	0.0458987	0.00838526	0.0345466	0.00876477	0.0238476	0	0	0	0.0623968	0.0684138	0.037768	0.0344724	0.0174088	0.0251445	0	0.0799644	0.181159	0.260695	0.274313	0.501723	0.853356	1.90733	1.43266	1.78185	1.30327	2.36364	0.345237	0.0613722	0.232061	1.60826	1.01738
XLOC_001359	TCONS_00002434	NTR	-	TSS1858	supercont1.1083:57775-58689	0	0.0442054	0	0.020746	0.0307457	0.0740686	0.230046	0.0131163	0.103404	0.149588	0.0121876	0	0	0	0	0	0	0	0	0	0.19163	0.0288489	0.058846	0.129366	0.0737123	0.00942964	0	0.138521	0.148928	0.0121773	0.279409	0	0.0541251	0.0585453	0.01603	0.00596656	0.225778	0.00821222	0.0210221	0.0139471	0.0345096	0.286328
XLOC_001360	TCONS_00002435	NTR	-	TSS1859	supercont1.1084:102765-103312	2.3213	3.10487	0.273267	0.476986	0.514107	0.189219	1.1084	0.267943	1.05664	0.301941	1.49448	0.31211	1.02703	0.70475	0.178981	0.486978	0	0.210754	0	0	0.23284	0	0	0.146849	0	0	0	0	0.161319	0	0	0	0.349314	0.326246	0	0.274364	0.179369	0	0	0	10.7325	0.446782
XLOC_001361	TCONS_00002436	NTR	-	TSS1860	supercont1.1084:11692-12890	1.05614	0.449588	0.440595	1.36721	0.764096	1.08474	1.36824	0.896456	0.588914	1.15615	15.9449	8.85322	5.61649	10.1076	15.1627	11.0119	9.84953	15.5051	17.6565	10.9567	6.15493	5.72524	6.81557	2.90039	3.92757	2.04082	4.86961	3.5347	3.95606	2.17984	1.19717	0.87873	2.89252	0.519648	0.779052	0.480592	0.5714	0.962956	0.598651	0.953196	1.43561	0.569172
XLOC_001362	TCONS_00002437	NTR	-	TSS1861	supercont1.1084:233289-234631	1.73854	4.07051	0.501424	2.70906	4.53705	5.75364	6.57538	2.70552	3.60072	2.7702	15.9965	14.0421	9.73932	13.219	12.5736	17.2331	13.1253	22.3192	14.0751	7.51503	8.97212	11.1816	9.3739	6.46868	14.9414	10.167	5.17537	14.1967	11.9672	10.5208	10.9622	2.09362	4.21206	3.89217	0.961813	1.18667	2.16341	2.94778	2.58687	4.70724	7.20212	4.21617
XLOC_001364	TCONS_00002441	NTR	-	TSS1865	supercont1.1084:236487-236727	0	0	0	0	0	0	0	0	0	23.7721	0	0	0	0	0	0	0	0	0	0	0	0	0	0	0	0	0	0	0	0	0	0	0	0	0	0	0	0	0	0	0	0
XLOC_001368	TCONS_00002448	NTR	-	TSS1871,TSS1872	supercont1.1085:151056-154464	1.26979	6.5059	0.965285	2.26514	2.15143	2.2729	2.04602	2.70291	1.25849	0	1.06721	0.90212	0.453541	0.361554	0.631848	0.273033	0	0	0.917014	4.40778	5.09537	4.09442	5.91667	3.09103	8.27897	5.11948	2.52376	3.13149	3.28437	3.55476	4.51381	0.990933	1.65597	2.52619	0.989913	0.742013	2.05044	0.780079	0.623564	1.32774	4.04926	1.97845
XLOC_001373	TCONS_00002457	NTR	-	TSS1879	supercont1.1085:20972-21395	1.48552	0	0	0	0	0.423819	0	0	0	3.38149	1.1158	0	0.38323	0	0	0	0	0.944109	0.868355	15.221	30.2484	16.3788	6.30685	0.328774	0	0	4.32244	2.98293	1.80664	0	0	0.32526	3.12963	0	0	0	0	0	0	0	0	0
XLOC_001374	TCONS_00002458	NTR	AAEL014355	TSS1880,TSS1881,TSS1882	supercont1.1085:33794-65432	11.9668	8.54817	3.46405	5.50289	3.32349	6.14671	8.427	8.63065	6.34998	10.3412	6.6709	8.53784	7.99446	13.5201	13.0161	5.57579	6.77744	5.99299	6.0483	15.5683	9.03555	9.76993	11.981	8.81216	17.0564	16.2055	17.6854	19.0486	15.75	15.5917	16.1671	9.30898	13.431	12.3026	7.90311	5.26906	6.16263	7.44534	6.15529	11.4055	11.4355	8.26192
XLOC_001376	TCONS_00002472	NTR	-	TSS1887	supercont1.1085:20451-20522	0	0	0	0	0	0	0	0	0	0	0	0	0	0	0	0	0	0	277.235	1417.36	555.012	508.389	201.355	0	64.4105	0	141.538	141.088	76.9059	0	0	0	0	0	0	0	0	0	0	0	0	0
XLOC_001377	TCONS_00002473	NTR	-	TSS1888	supercont1.1085:26429-27501	11.1179	3.04659	3.85139	4.07495	1.31741	3.17243	4.7946	5.46706	4.20373	26.5004	6.09023	5.68623	4.29602	4.1416	6.99477	4.36762	5.34738	5.17622	2.5873	2.74436	2.38723	2.11509	2.11954	1.67906	1.78265	2.26895	4.81857	3.60243	4.5647	4.15249	3.37839	2.57385	3.50601	2.57837	3.67297	1.59657	0.996215	2.33022	1.92396	2.61152	3.62206	4.36489
XLOC_001378	TCONS_00002474	NTR	-	TSS1889	supercont1.1085:35256-35619	0.642664	0.729049	0.290867	0	0	0.26351	0	1.66029e-260	0.257231	0	0	2.17011e-10	0.0722931	0	0.737328	0	0	0	0	0	0.500752	0	0.494679	0.027203	1.21885	1.16616	0.752804	0.395923	0.629629	1.28372e-07	0	0	0	0	0.35035	0	0.206524	0.438224	0.936202	0.154142	0.032312	0
XLOC_001379	TCONS_00002475	NTR	-	TSS1890	supercont1.1085:35673-37350	5.01741e-26	2.85276e-06	0	5.22878e-18	0	0.0591296	1.4162e-36	3.00971e-157	8.61431e-07	0	0	5.24267e-12	3.50259e-144	0	0	0	0	0	5.03703e-08	0	3.35068e-318	0.0360097	0.031047	0	9.00408e-120	3.9456e-56	0	0	0.00911008	1.14492e-30	0	1.38797e-19	0	0	0	4.90265e-35	2.24682e-43	0	0	3.68224e-105	0	1.77702e-265
XLOC_001380	TCONS_00002476	NTR	-	TSS1891	supercont1.1085:95265-95640	2.13797	0.454845	0	0	0	1.3237	3.12571	1.0792	0	0	0	0	0	0	0	0	0	0	0.156217	0.136913	0.375289	0.491091	0.680763	0.369747	0.48412	0.543339	0.957056	0.238503	0.812537	0.250381	1.51397	0.234058	1.42515	0	0.49283	0.221108	0	0	0	0.401996	0.34597	3.96065
XLOC_001381	TCONS_00002477	NTR	-	TSS1892	supercont1.1085:97045-97419	0	1.82982	0.442978	0	0.277797	0	0	0.434157	0	1.95784	4.44148	1.51685	0.554834	0.570844	0.870408	5.5259	0.954915	4.09971	3.45653	1.03275	1.13233	0.493912	0.912898	0.237996	0.973792	0.273229	0.481277	0	0.784516	0	0.507553	0	0.849382	0.264371	0.247831	0	0	0	0	0	0.347957	0
XLOC_001382	TCONS_00002478	NTR	-	TSS1893	supercont1.1085:148158-150392	0.227321	0.956012	0.0749295	0.348772	0.164462	0.103767	0.367382	0.281841	0.144865	0.041396	0.0682977	0.0428292	0	0	0	0	0	0	0.0797276	0.291147	0.383067	0.793818	0.739925	0.222035	1.01047	0.358466	0.407039	0.351677	0.331751	0.324775	0.408016	0.139363	0.168616	0.179767	0.0419204	0.0564227	0.049198	0	0.0644304	0.102582	0.412563	0.336895
XLOC_001383	TCONS_00002479	NTR	-	TSS1894	supercont1.1085:154584-156672	0.832739	2.33579	0.605486	0.868986	0.658161	1.53728	2.41573	2.21779	0.351184	0.401413	0.515103	0.738321	0.303511	0.104196	0.44945	0.0719343	0	0	0.22907	2.89852	2.61395	3.72441	4.908	4.03593	4.17704	2.26695	4.05665	1.92357	2.89925	2.41317	1.27266	1.67322	2.63156	0.60258	1.24854	0.911875	0.954131	0.409196	0.370236	0.589467	2.28291	2.81807
XLOC_001384	TCONS_00002480	NTR	-	TSS1895	supercont1.1086:141503-143202	6.83545	5.48226	2.80907	5.13883	4.89165	7.86779	8.15371	5.87193	5.14874	1.57523	8.45387	7.76648	7.52845	9.76778	10.1374	10.0121	7.00567	3.5871	1.31998	3.22917	5.66677	4.63792	5.87267	6.45081	10.5061	7.35848	5.35052	8.76162	7.03546	6.62445	9.026	4.43045	4.21628	5.70263	1.95869	3.95667	7.14223	4.31716	4.30485	3.87077	6.14114	4.99463
XLOC_001386	TCONS_00002483	NTR	-	TSS1897	supercont1.1086:97801-98512	6.48346	9.98662	0.256606	5.23833	2.68558	2.73956	4.92738	6.54551	0.496108	0	7.62745	6.12145	4.05609	3.21413	10.7296	4.12989	2.40041	11.2881	5.45886	2.5904	7.84113	10.1344	9.52471	2.64762	8.37096	4.07637	8.44739	16.7766	12.1082	3.91515	6.33859	0.918589	5.06722	3.04672	1.04057	0.257636	1.98022	1.53921	3.54204	1.40422	8.14376	2.70253
XLOC_001388	TCONS_00002495	NTR	-	TSS1902	supercont1.1086:164354-164706	0	0	0	0	0	0	0	0	0	10.8599	0	0.0578063	0	0	0	0	0	0	0	0	0	0	0	0	0	0	0	0	0	0	0	0	0	0	0	0	0	0	0	0	0	0
XLOC_001389	TCONS_00002496	NTR	-	TSS1903	supercont1.1086:177040-178760	1.94763	5.02658	3.71143	4.02705	2.61056	9.93238	7.80901	8.43881	3.73319	1.33002	6.67445	7.6253	5.59376	4.11032	5.09168	6.97152	7.56815	1.04439	1.67214	3.50786	3.50425	4.66942	6.25323	8.70811	9.41337	8.01638	10.8891	10.3203	11.6951	10.3937	7.3594	7.80918	6.92409	3.08463	4.5176	3.49973	3.58941	1.5095	1.61004	3.11276	6.93371	11.2751
XLOC_001391	TCONS_00002498	NTR	-	TSS1905	supercont1.1087:161183-163721	0	0.606581	0.130353	0.0568827	0.122619	0.293347	0.363615	0.272023	0.0984442	0.0720156	0.0297039	0	0	0	0	0	0	0	0.0115583	0.0126625	0.0138836	0	0.0083948	0.245588	0.125565	0.281558	0.796729	0.670686	0.577304	0.612445	0.373588	0.571482	0.854103	0.195133	0.34666	0.556347	0.599123	0.0600507	0.00934072	0.0594863	0.231181	0.108781
XLOC_001392	TCONS_00002499	NTR	-	TSS1906	supercont1.1087:298116-298306	0.376362	1.59722	0	1.06629	0	0	0.174224	0	0	0	0	0	0	0	0	0	0	0	2.61818	0.460124	0	3.77951	0	0	0	0	0.842385	0	0	0	0	0	0	0	0.867563	0	0	0	0	0	0	0
XLOC_001396	TCONS_00002507	NTR	AAEL014362	TSS1911,TSS1912,TSS1913	supercont1.1089:72614-167542	0.101744	0.450008	0	0.0108404	0.0769151	0.0129011	0.219471	0.0411294	0.292685	0.722719	5.83526	5.49814	4.29699	6.33062	8.1819	8.82401	8.10837	14.8752	9.6543	5.89767	1.61416	1.58537	0.53269	0.533073	0.26935	0.295413	0.417038	0.637562	0.760176	0.379094	0.37851	0.238137	0.48584	0.0222506	0.280019	0.184053	0.0591313	0	0.177302	0.106281	0.510405	0.0444271
XLOC_001397	TCONS_00002510	NTR	-	TSS1914	supercont1.1089:59707-60132	1.66023	1.05976	0.76956	3.98267	3.86396	5.21027	4.33492	6.70606	3.96754	1.51167	9.35533	10.936	3.43115	2.21074	4.03229	3.35232	6.64109	2.90823	6.06548	2.13587	0.291428	0.778596	0.352427	0.367566	0.376081	0.63297	1.11479	2.5929	2.62483	3.11532	4.89921	0.742169	1.53023	1.64049	0.781353	0.536562	0.897926	1.47	1.77003	1.24867	5.37321	6.99295
XLOC_001411	TCONS_00002542	NTR	AAEL004187	TSS1939,TSS1940,TSS1941	supercont1.109:961460-1008798	0.10245	0.196255	0	0	0.0529433	0.233832	0.7819	0.0414098	0.641601	84.0936	12.2739	22.8296	40.1224	27.0951	59.8624	43.1059	37.5382	52.0623	36.2379	23.7458	6.41928	5.27397	1.91136	0.718254	0.185845	0.117219	1.82846	1.32732	2.36479	0.150183	0.217748	0.602436	1.81258	0.491567	0.473637	0.118636	0.0248233	0	0.097528	0	0.136609	1.02067
XLOC_001412	TCONS_00002548	NTR	-	TSS1942	supercont1.109:1063365-1065408	2.85838	2.42759	0	0	0	1.63098	3.57482	4.59895	0	0	0	0	0	0	0	0	0	0	0	0	0	1.31314	0	0	0	0	1.27954	7.65283	5.562	2.6624	29.6279	5.0068	13.5492	15.4324	11.8601	7.09469	4.628	5.77259	1.34687	0	3.70038	0
XLOC_001421	TCONS_00002566	NTR	-	TSS1955	supercont1.109:1447569-1448283	7.17432	3.49005	1.07436	12.2097	5.48006	2.34291	4.01915	2.70786	1.98997	0.484528	2.69436	2.11687	0.630985	0.125696	0.287212	0.0868287	0	0	0	0.509065	1.33443	0.651911	0.806871	0.327325	0	0.12025	1.60578	2.28716	2.38197	0.280707	0	0	0.996529	0	0.109037	0	0.747202	4.23047	2.72022	2.84904	6.1504	3.37506
XLOC_001422	TCONS_00002567	NTR	-	TSS1956	supercont1.109:1455886-1456284	12.8614	4.52979	1.46085	14.149	3.54334	1.7983	5.73107	2.44319	0.67784	0	3.55229	1.6645	1.46697	0	0.306179	0	0	0	0	0.605473	0	1.04245	1.96689	0	0	0	1.60949	3.88946	2.59101	0.132638	0	0	0	0	0	0	0.204394	1.34643	2.39918	2.66663	4.52962	11.5923
XLOC_001454	TCONS_00002660	NTR	-	TSS2009,TSS2010	supercont1.109:2309996-2315128	0	0	0	0	0	0.0435721	0	0	0.331399	2.19856	23.923	2.71526	6.86155	1.54242	8.83371	1.8372	1.79676	2.89065	1.73412	0.63238	0.550094	0.342605	0.256331	0.081892	0.15889	0	0.379978	0.0340745	0.590695	0	0	0.161656	0.160876	0.0375733	0	0	0	0	0.0721428	0	0.119683	0
XLOC_001457	TCONS_00002670	NTR	-	TSS2017	supercont1.109:87377-90214	0.280466	1.04475	0.146254	0.790112	0.326108	0.740292	0.967101	0.822001	0.0837806	0.0997536	0.474376	0.644143	0.235327	0.0932204	0.34087	0.0514832	0	0	0.0640409	4.31056	2.57248	2.85073	2.84286	2.11208	1.17682	0.867712	1.94605	0.813551	1.22799	0.690957	0.391989	0.76761	1.21867	0.172509	0.452557	0.493206	0.265564	0.408341	0.314895	0.501349	0.59001	0.75593
XLOC_001458	TCONS_00002671	NTR	-	TSS2018	supercont1.109:90292-90688	0	1.21793	0.393102	0	0.246519	0.272196	0.0996385	0.577984	0	0.434351	0	0.504868	0	0	0	0	0	0	0	2.15115	2.69154	2.85352	3.44297	0.862453	0.432157	0	1.29194	0.665201	0.928246	0.223506	0.919638	0.470019	0.56531	0	0.494834	0	0.128993	0.241343	0	0.358783	0.308779	0.964063
XLOC_001459	TCONS_00002672	NTR	-	TSS2019	supercont1.109:90861-91892	0.111478	0.296591	0	0.0534489	0.180027	0.127218	0.279522	0.122658	0.0888015	0.360898	0.167465	0.194434	0.0191854	0.11854	0.0601673	0.0409264	0	0	0	0.787063	0.628979	0.640426	0.820434	0.0493775	0.842911	0.492077	0.249513	0.30095	0.274539	0.18411	0.351984	0.0244084	0.183481	0.123412	0.0256971	0	0.135702	0.0282107	0.105314	0.188647	0.294645	0.0675869
XLOC_001460	TCONS_00002673	NTR	-	TSS2020	supercont1.109:95300-95487	0	0	0	1.90647	0	0	0	0.798513	0	0	0	1.85502	0	0	0	0	0	0	5.22972	61.1128	16.8911	18.267	5.06445	7.02245	7.14538	14.1926	7.11989	3.54862	5.80297	1.84775	13.1821	3.91779	4.18852	0.975086	4.12464	0.822452	2.14439	18.1172	4.21249	2.9906	0	2.67861
XLOC_001461	TCONS_00002674	NTR	-	TSS2021	supercont1.109:101080-101555	0.762561	0.649064	0.628387	0	0	0.0644616	0	0.410756	0.134988	0.308589	0	0.318975	0.0583132	0	0	0.124425	0.301021	0	0.198111	0	0	0.311395	0.911956	0.555855	1.43391	3.33537	2.63393	2.67275	1.8177	2.02228	1.44529	1.78433	0.178503	0.375105	0.156249	0.498496	0	1.20758	0.569064	1.98374	0.109688	0.684929
XLOC_001462	TCONS_00002675	NTR	-	TSS2022	supercont1.109:107051-107691	0.211102	0.179707	0.391407	0	0.109092	0.100379	0.176422	0.170613	0.0840805	0.192212	0.0792809	0.310566	0.403632	0	0	0	0	0	0.123399	0.42246	0.148223	0.19396	0.388994	0.438905	0.319891	0.573053	1.54365	0.256429	0.718856	0.0824929	0	0.834875	0.250166	0.233676	0.194647	0.242579	0	0.053416	0.354505	0.927269	0.307448	0.284417
XLOC_001463	TCONS_00002676	NTR	-	TSS2023	supercont1.109:131415-132019	0.582262	0.61972	0.139534	0.0413586	0	0.557434	0.333475	0.646089	0.463821	0	0.531536	0.36286	0.044531	0.0152818	0.0931144	0.492918	0.0766161	0.131109	0.114453	1.40105	2.23576	1.17557	0.89529	0.681908	0.56869	0.390262	1.31239	0.71192	0.821053	0.309683	0.0618587	1.00324	1.03316	0.369533	0.0957392	0.483439	0	0.181888	0	0.54923	0.477693	2.16637
XLOC_001464	TCONS_00002677	NTR	-	TSS2024	supercont1.109:307067-307686	1.12259	0	0	0	0.358099	0.253055	0.289554	0.179211	0	22.2112	16.2122	5.91664	8.66203	5.61953	4.38869	7.70826	6.89331	11.885	8.72781	4.26132	1.35153	1.22475	0.564857	0.630709	0.547293	0.658467	0.367643	0.0989477	0	0.141527	0.314157	0.0485518	0.591251	0.0545454	0.0340768	0.0917313	0	0	0	0	0.143533	1.3444
XLOC_001465	TCONS_00002678	NTR	-	TSS2025	supercont1.109:461485-462334	1.14288	4.01355	0.353169	1.09592	0.664431	1.14121	2.14918	1.9631	1.4794	0	0	0.201807	0	0.0759471	0.15421	0.104895	0	0	0	0.274456	0.902766	1.70637	3.69999	0.632754	1.74901	0.944355	0.767407	1.14745	1.38992	1.47411	1.55183	0.250236	0.752422	0.421726	0.131724	0	0.309151	0.939924	1.21461	0.752119	1.01718	0.866131
XLOC_001466	TCONS_00002679	NTR	-	TSS2026	supercont1.109:463100-464345	0.177189	2.11201	0.146012	0.127432	0.0915662	0.303311	0.740499	0.537158	0.352865	0	0.133089	0.166896	0	0.0471068	0	0	0	0	0	0.11347	0.0622058	0.976805	1.01555	0.196213	0.482152	0.270313	0.317272	0.790656	0.430981	0.540287	0.585824	0.038796	0.233308	0.130775	0.163377	0.0366496	0	0.134522	0.167396	0.399795	0.326235	0.835539
XLOC_001467	TCONS_00002680	NTR	-	TSS2027	supercont1.109:963683-964024	0	0	0	0	0.341908	0	0	0	0	0	0	0.311032	4.09674	0	0	0	0	0	0	0	0	0	0	0	0	0	0	0	0	0	0	0	0	0	0	0	0	0	0	0	0	0
XLOC_001468	TCONS_00002681	NTR	-	TSS2028	supercont1.109:967074-967582	0	0	0	0	0	0	0	0	0	0	0.454137	0.426832	2.1847	0	0	0.665913	0	0	0	0	0	0	0	0	0	0	0	0	0	0	0	0	0.159222	0	0	0	0	0	0	0	0	0
XLOC_001469	TCONS_00002682	NTR	-	TSS2029	supercont1.109:1063068-1063279	0	2.24104	0	1.26496	0	0	1.10003	2.1231	2.10163	0	0	0	0	0	0	0	0	0	0	0	1.85246	0	0	1.16592	0	0	0	2.35454	6.4172	1.22928	2.48646	3.46598	6.94779	15.5416	4.8653	2.18281	1.42412	1.33225	1.24336	0	1.70773	0
XLOC_001470	TCONS_00002683	NTR	-	TSS2030	supercont1.109:1210325-1212568	0.0452637	2.92897	0.895189	5.05661	4.41319	4.76086	8.96806	6.92261	1.9831	0	0.0339982	0.0666255	0	0	0	0.0997051	0	0	0.0220489	0.0652193	0.0158907	0.0415882	0.043238	0.0200504	0.0615924	0	0.0202622	0.0454448	0.0495432	0	0.0213798	0.0198213	0.0372497	0.0111362	0.0652117	0	0.0204088	0.0715957	0.310965	0.715332	2.07048	1.7639
XLOC_001471	TCONS_00002684	NTR	-	TSS2031	supercont1.109:1212757-1213453	0	4.62171	10.6417	17.0487	10.7674	15.0571	22.2099	22.1598	6.56037	0	0.14057	0	0	0.0994779	0	0.967625	0.166223	0	0	0.119847	0.29566	0.193445	0.238364	0	0	0	0.0837764	0	0.0455205	0	0	0	0	0	0	0.0774192	0.202487	0.473561	1.06273	2.5336	6.9049	7.31217
XLOC_001472	TCONS_00002685	NTR	-	TSS2032	supercont1.109:1228685-1229185	0	0.264241	0	0	0	0.177135	0.129705	0	0	24.5913	0.699522	0.292198	0	0	0	0.22794	0	0	0	1.7892	1.52579	1.85399	1.97696	0.274948	0.28138	0.157826	0.972764	0.415572	0.302034	0.145527	0	0	0.327007	0	0.286239	0	0	0	0	0.233482	0	0
XLOC_001473	TCONS_00002686	NTR	-	TSS2033	supercont1.109:1249712-1250005	0	0	0	0	0	0	0	0	0	8.84162	0	0	0.500904	0	0	0.712999	0	0	0	0	0	0	0	0	0	0	0.434689	0.866611	0	0	0	0	0	0	0	0	0	0	0	0	0	0
XLOC_001474	TCONS_00002687	NTR	-	TSS2034	supercont1.109:1277644-1277846	0	0	0	0	0	0	0	0	0	0	0	0	0	0	0	0	0	0	0	0	0	0	0	0	0	0	0	0	0	0	0	0.859601	0	34.4831	75.5683	88.0142	0	0	0	0	0	0
XLOC_001475	TCONS_00002688	NTR	-	TSS2035	supercont1.109:1905489-1906054	2.39206	0.433752	2.00927	2.67217	1.23615	0.682454	0.913426	0.580678	2.23753	0	0.898356	0.119925	0.0657604	0.045132	0	0.292297	0	0	0.159022	1.2821	1.74478	0.899194	0.888614	2.2431	1.84776	1.77143	1.37119	1.10825	1.44721	4.36031	3.62947	6.19962	1.52675	5.61973	11.2174	13.333	2.29324	0.727233	0.7502	0.681311	0.137427	0.0572097
XLOC_001476	TCONS_00002689	NTR	-	TSS2036	supercont1.109:2163813-2163904	25.9301	17.8344	31.0803	39.7871	6.57816	10.7605	9.52659	39.0746	9.01334	12.8781	33.2871	73.3339	0	28.3698	0	54.2566	12.5623	17.9778	43.1941	6.0383	145.929	68.7447	124.403	224.556	98.818	189.708	89.167	8.65541	54.1567	92.7022	152.953	309.395	29.7972	211.51	270.34	570.754	0	5.61289	2.91023	57.9157	52.7329	19.0557
XLOC_001477	TCONS_00002690	NTR	-	TSS2037	supercont1.109:2310750-2311007	0	0	0	0.338413	0	0	0	0	0	0	12.7478	0	0	0	0.761901	0	1.25381	0	0	0	0	0.648509	0	0	0.637706	0.716894	0	0	0	0	0	0	0	0	0	0	0	0	0	0	0	0
XLOC_001478	TCONS_00002691	NTR	-	TSS2038	supercont1.109:2311268-2311714	0	0.161406	0	0	0	0	0	0	0.151063	0	3.99379	0.178457	0	0	0.204705	0	0	0	0.221704	0	0	0	0	0	0	0	0	0	0	0	0	0	0	0	0	0	0	0	0	0	0	0
XLOC_001479	TCONS_00002692	NTR	-	TSS2039	supercont1.109:2315553-2315856	0	0	0	0.851405	0	0	0.74149	0	0.707274	0.808433	32.0112	2.50269	10.0768	2.38407	4.79212	1.95579	2.36582	2.30416	0.519006	0.568589	0	0	0.188477	0	0	0	0	0.396192	0	0	0	0	0	0	0	0	0	0	0	0	0	0
XLOC_001480	TCONS_00002693	NTR	-	TSS2040	supercont1.109:2703056-2703542	0.732975	0.831854	0.268448	0	1.0185	1.12459	1.22922	0.526441	0.778503	0.296616	5.1415	5.2124	8.07143	9.00034	8.79121	14.5909	12.7327	2.07613	4.95296	3.34135	1.14367	0.611099	0.700171	0.450813	0	0.331233	0.328114	0.872185	0.647102	0.30541	0.769126	0	0.343154	1.12841	0.150187	0.421133	1.40965	0.659357	0.480756	0.245011	0.474444	0.438903
XLOC_001486	TCONS_00002718	NTR	-	TSS2054	supercont1.1090:78427-78859	0.402408	0.684982	0	0.192938	0	0	0	0	0	0	0	0	0	0.427503	1.08595	0	0	0	0	0	0	0.184866	0.170844	0.178185	0	0	0	0	0.195757	0	0	0	0	0	0	0	0	0	0	0	2.60473	0
XLOC_001490	TCONS_00002726	NTR	-	TSS2061	supercont1.1091:31919-32276	0	0.25333	0	0	0	0	0	0.120206	0	2.7107	8.21087	1.6798	2.86867	0.711189	0.160681	1.31157	0.264422	0.189206	0	0.19065	0	0.372312	0	0	0	0	0	0	0.144825	0	0.0936908	0.0869126	0.1568	0.0976024	0	0	0	0	0	0	0.192703	0
XLOC_001491	TCONS_00002727	NTR	-	TSS2062	supercont1.1092:69478-172427	0.238469	3.1823	3.36874	0.0875019	0.0603594	1.53305	1.2693	1.72334	0.838062	0.159524	0.0219327	0	0	0	0	0	0.0518706	0	0.0170688	0.116872	0.0820107	0.0268291	0.223922	1.44867	0.980067	2.31651	7.97355	4.61258	6.19333	9.9184	5.0204	17.4158	11.3192	4.1093	14.539	10.5817	0	0.0665088	0	0.835155	2.15487	2.51784
XLOC_001495	TCONS_00002736	NTR	-	TSS2068	supercont1.1093:224399-224649	0	19.5685	2.8451	5.88576	3.96488	9.63129	5.12286	9.90601	11.0393	0	0	0	0	0	0	0	0	0	0	0	0	0	0	0	0	0	0	0.684719	0	1.6128	3.61858	2.01587	4.09147	6.03144	1.59173	2.53912	3.38514	0.775534	0	3.60654	4.96624	1.0337
XLOC_001498	TCONS_00002743	NTR	-	TSS2075	supercont1.1094:164148-164568	0	0	0	0.281926	0	0	0	0	0	3.23913	0	0	0	0.312158	0.317363	0	0	0	2.06231	18.8277	11.9768	5.40262	4.99612	0.520633	1.06501	0	1.57932	0.819946	0.286046	0.275405	0	0	0.309697	0	0.542175	0	0.317963	0	0	0	0	0
XLOC_001500	TCONS_00002746	NTR	-	TSS2078	supercont1.1094:202178-203117	14.1108	2.97795	13.5112	4.59367	2.11727	2.68095	3.1183	4.5644	7.13102	50.4959	4.25479	4.10876	5.43874	1.09408	2.0293	2.59167	2.18235	2.55318	1.63184	7.31847	10.0852	9.01361	8.40322	10.7974	8.46635	8.72141	12.7508	9.0269	8.04267	4.41118	2.18735	4.06061	7.96838	3.14481	3.39276	4.22368	5.25558	3.84236	5.74992	6.37619	6.02423	5.01996
XLOC_001504	TCONS_00002756	NTR	-	TSS2087	supercont1.1094:214882-216298	0.232302	5.27202e-47	0	0	0	0.0882693	0.192294	0.401839	0.245508	0.139837	0.171754	0.143632	0.117958	0.161981	0.0411258	4.37419e-163	0	0	0.00021534	1.58465	1.39096	1.02746	0.761899	0.371789	0.282009	0.427292	0.492016	0.276729	0.475524	3.5149e-38	2.37611e-222	0.200473	0.160979	0	0.105797	0	0.580747	0.0775326	0.108564	0.17279	0.248037	0.104121
XLOC_001507	TCONS_00002760	NTR	-	TSS2091	supercont1.1094:163835-164081	0	0	0	0	0	0	0	0	0	1.46795	0	0	0	0	0	0	0	0	0.942412	13.9429	13.0245	2.9626	5.47578	0	0	0	0	0.719406	0.392143	0.752965	0	0	0	0	0	0	0	0.814768	0	0	0.521782	0
XLOC_001508	TCONS_00002761	NTR	-	TSS2092	supercont1.1094:204616-205951	0.163108	0.208306	0.0672045	0.117305	0	0.0930691	0.136332	0.164826	0.0649647	0	0.306282	0.153637	0.0421078	0	0.0440167	0	0	0	0.0476719	0.940071	0.97346	2.36035	2.49293	0.57799	0.295897	0.124417	1.60632	0.473085	1.15052	0.229552	0.0385196	0.0714259	0.558394	0	0.112796	0	0.264744	0.0412776	0.115571	0.245349	0.211155	0.714201
XLOC_001511	TCONS_00002764	NTR	-	TSS2095	supercont1.1095:72426-77366	0	0.173527	0	0	0	0	0	0	0.0541175	0.185573	1.37776	4.8956	3.22714	0.650255	0.990015	5.83629	0.362044	4.87895	0.635394	0.609083	0.38161	0.187261	0.173057	0.150465	0.0308127	0.0345481	0.0608234	0.212204	0.198293	0	0	0	0.572503	0	0.0626413	0	0.110272	0	0.0962755	0	0.0879492	0.137296
XLOC_001512	TCONS_00002765	NTR	-	TSS2096	supercont1.1095:77445-80991	0	0.047959	0	0	0	0.0321397	0	0.0113852	0.0224343	0.205144	0.846149	2.78589	1.09065	0.134798	0.182404	2.91572	0.0750425	3.65135	0.510341	0.559095	0.355941	0.297577	0.203265	0.11228	0.0894249	0.0716124	0.138678	0.12567	0.164404	0.0132142	0.0133028	0.0123328	0.222497	0.0138582	0.0129839	0	0.0761915	0.0427658	0	0	0.0364592	0.018972
XLOC_001513	TCONS_00002766	NTR	-	TSS2097,TSS2098	supercont1.1095:86169-87515	4.25884	4.8633	1.26579	2.90495	4.08212	6.60088	5.17369	4.9868	3.95823	1.80869	12.5293	15.5248	19.1895	27.2122	23.6323	19.6071	14.1334	12.4712	21.0643	14.0489	8.64634	6.54272	7.20539	3.53258	6.40846	6.48358	6.01467	7.55202	6.35572	5.55039	5.76019	3.0261	7.32906	4.54283	3.51029	5.14933	11.7339	3.16908	4.19613	4.38789	5.06839	2.93349
XLOC_001517	TCONS_00002773	NTR	AAEL014381	TSS2103,TSS2104	supercont1.1095:14674-17895	0.964635	2.25482	6.06032	12.9528	3.67378	2.09886	3.54495	3.68538	3.81968	1.62411	1.58752	1.18724	6.20913	0.226077	0.845188	0.408369	0.126863	0.10118	0.0451128	1.08196	3.37977	2.67872	2.95407	2.90138	0.957194	2.13425	1.96283	1.25756	0.917842	1.20152	0.744667	2.39242	2.14473	9.11346	6.24893	6.42132	9.03965	2.45074	7.22825	3.24491	4.10418	4.07621
XLOC_001522	TCONS_00002780	NTR	-	TSS2109	supercont1.1095:179917-180413	0	0	0	0	0	0.179549	0	0	0	0	0	0	0	0	0	0	0	0	0	2.0151	0.662823	0.144558	0	0.278694	0.142605	0.159976	0.14086	0.140412	0.30615	0	0.297173	0	0	0.15479	0	0	0.510616	0	0	0	0	0
XLOC_001525	TCONS_00002784	NTR	-	TSS2113	supercont1.1096:156826-157438	24.8922	24.8003	10.7224	33.2275	21.0495	22.7578	24.3469	23.5435	18.2515	3.86332	56.5156	51.1238	25.1149	40.2832	45.9536	50.0545	48.489	61.8417	70.4381	39.3082	47.4682	43.1428	46.2353	36.8288	58.5901	42.8562	35.3281	29.0308	32.7498	23.6051	22.9747	13.1301	25.7738	26.0212	26.6033	18.4884	43.7605	31.6335	23.111	40.2089	37.1683	25.7245
XLOC_001526	TCONS_00002785	NTR	-	TSS2114	supercont1.1096:161877-162565	0	0	0	0	0	0.108546	0	0.0256255	0	1.55889	0.446518	0.87354	3.79925	0	0.257395	0	0.506886	0.3627	0.111199	0	0	0	0	0.263292	0.234781	0	0	0.0424429	0	0.0892109	0	0.0833037	0.0500963	0.210579	0	0	0.0514556	0	0	0	0	0
XLOC_001527	TCONS_00002786	NTR	-	TSS2115	supercont1.1096:260365-260944	0	0	0	0	0	0.139969	0	0.04956	0	0.111676	0	0	0	0	0	0	0	0	0	2.35914	0.861185	0.460158	0.312433	0.108638	0.055597	0.12472	0.109809	0.10946	0	0.115017	0	0.10742	0	0	0	0.202953	0	0	0	0	0	0
XLOC_001528	TCONS_00002787	NTR	-	TSS2116	supercont1.1097:201073-201361	0	0	0	0	0	0	0	0	0	0	0	0	0	0	0	0	0	0	1.51817	0	0	1.19314	0	0	0	0	0	119.369	151.613	334.022	1558.01	1210.11	411.739	109.649	23.9474	13.9672	0	224.271	58.7531	13.6735	0	0
XLOC_001531	TCONS_00002790	NTR	-	TSS2119	supercont1.1097:9762-10188	2.49987	5.98395	1.02149	0.792452	1.50361	2.59939	12.9473	13.5197	7.57046	0	0	0	0	0	0	0.151697	0	0	0	0	0	0	0	0	0.187201	0	0.369937	0.933422	0.804032	1.54909	51.8949	18.4567	30.0326	43.4932	4.95482	1.88026	0.223479	11.4984	8.39106	10.5662	6.68649	5.5707
XLOC_001532	TCONS_00002791	NTR	-	TSS2120	supercont1.1098:241069-241158	0	51.4864	50.9016	29.6162	31.921	79.3033	114.121	121.224	0	0	306.796	765.729	905.47	1034.39	816.888	0	0	19.6287	0	89.0028	0	0	0	0	0	0	110.605	97.0453	67.6101	27.2403	57.1248	0	97.6005	520.819	413.053	370.632	0	7.65187	57.1309	490.709	999.573	105.328
XLOC_001534	TCONS_00002795	NTR	-	TSS2123	supercont1.1099:108375-109176	0.1771	0.150768	0	0	0	0	0.148012	0	0.282151	3.06381	3.72463	3.00179	2.01148	3.10662	2.67639	4.42124	4.24706	6.30304	3.83036	2.49509	0.497398	1.30176	0.300755	0.0784386	0	0	0.475671	0.0790261	0.344612	0	0	0	0.746212	0	0	0	0.0958087	0	0	0	0	0
XLOC_001535	TCONS_00002796	NTR	-	TSS2124	supercont1.1099:150221-152674	0	0	0	0	0	0	0.0652495	0.740237	0.124381	34.3125	11.1037	10.9761	3.79298	8.74138	7.67593	15.8521	15.9646	14.2757	12.2575	7.57823	2.01073	0.841124	1.03749	0	0	0	2.07674	1.56156	0.593946	0	0	0	1.92929	0	0	0.0645928	0.461487	0	0	0	0	0
XLOC_001541	TCONS_00002824	NTR	-	TSS2137,TSS2138	supercont1.11:1954908-1967651	11.6612	7.14825	5.54533	14.1476	11.5611	13.4335	22.3469	24.8189	14.1322	3.12444	40.1167	33.0895	23.7671	23.193	30.1714	27.7753	28.7749	41.0453	37.9232	44.2622	28.624	36.5723	39.1364	36.6928	54.4988	43.53	40.7857	38.0147	35.6694	36.1405	38.0659	20.6039	32.3041	33.2028	22.9083	16.2202	23.3499	16.3434	10.6262	13.8626	21.7704	14.4841
XLOC_001544	TCONS_00002844	NTR	-	TSS2147	supercont1.11:2664657-2679230	0	0.890922	0.530614	0.463093	0.429809	0.964463	1.28952	1.48593	0.534302	0.0488578	0.0604563	0.0379142	0	0.0428054	0.0724031	0.0196997	0	0.0170513	0	0.12027	0.244896	0.123255	0.148078	0.130734	1.22514	2.37411	2.52214	3.26835	3.96771	5.56413	4.14404	2.27928	3.23596	2.77242	2.63463	1.48724	0.638739	0.393829	0.114069	0.464111	0.989888	0.216884
XLOC_001562	TCONS_00002894	NTR	-	TSS2182	supercont1.11:1601015-1601943	0	0	0	0	0	0	0	0.0567725	0.223792	26.6032	8.75721	3.37334	4.78647	2.68837	3.86656	4.02247	3.11908	3.7495	2.05277	1.88905	0.295888	0.129063	0.119274	0.186651	0.12739	0	0.0628807	0.125361	0.273334	0.0658847	0	0	0.0739834	0	0	0	0	0	0	0	0	0
XLOC_001564	TCONS_00002898	NTR	-	TSS2185	supercont1.11:2157974-2203444	5.82517e-315	1.01812e-212	0.178859	0.628996	0	4.94684e-294	0.941877	0	1.09224	0.278709	0.263687	5.09667e-143	0.455216	0.584221	0.139583	2.77844e-236	0.276193	0.476832	0.333261	9.543e-190	1.21019	1.66048	1.03189	0.186524	1.34284	0.219796	0.655312	1.04516	1.62055	1.13906	1.9888	4.30712e-120	0.816012	0.363496	0.267718	0	0.231295	1.03911e-179	0.23183	0.865438	0.299978	1.0369
XLOC_001568	TCONS_00002905	NTR	-	TSS2190	supercont1.11:3574235-3575836	0.111075	0	0	0	0	0	0	0	0	7.52767	1.34084	1.32887	0.358428	1.25142	1.16412	0.939163	1.6487	1.17972	1.18211	0.938112	0.386931	0.204112	0.0471574	0	0	0	0	0.198257	0.171569	0	0	0	0.0585018	0	0	0	0	0	0	0	0	0
XLOC_001575	TCONS_00002927	NTR	-	TSS2202	supercont1.11:15978-17310	0.0408853	0.352449	0.202149	0.122517	0.12677	0.0466582	0.274608	0.10329	0.203554	0.0372268	0.0307095	0	0	0	0	0.0300202	0	0	0	0.577323	0.804906	1.08973	1.9441	1.30419	3.00403	1.28905	1.09845	1.45975	1.86981	1.68785	2.163	0.358078	0.517789	0.644419	0.265459	0.305497	0.180652	0.168998	0.19313	1.04646	1.05858	0.992331
XLOC_001576	TCONS_00002928	NTR	-	TSS2203	supercont1.11:27390-27590	0	2.68162	0	0	1.63204	0	6.58149	0	0	0	0	0	0	1.66606	1.70453	0	0	0	0	2.02244	8.86985	14.5085	37.5425	16.7417	48.3157	20.8218	7.06867	29.5939	21.5086	23.5184	40.1664	1.38297	4.99006	3.09951	2.91198	0	3.40819	4.78249	1.48781	28.5032	10.2211	10.6374
XLOC_001577	TCONS_00002929	NTR	-	TSS2204	supercont1.11:819804-819916	0	3.5735	3.50091	0	0	0	0	0	0	0	0	0	0	0	0	0	0	0	0	29.0202	11.932	36.5948	38.4786	34.859	19.8362	43.0433	45.8016	20.2213	12.4003	131.316	186.435	19.8444	6.71278	0	129.27	3.51497	0	0	0	0	8.24985	0
XLOC_001578	TCONS_00002930	NTR	-	TSS2205	supercont1.11:883042-883265	8.79895	5.60739	1.81269	2.10937	0	0	0.917479	1.99275	0	20.029	0	4.20568	0	1.16284	1.18725	0	0	0	1.28584	0	3.08905	2.27375	6.57626	0	2.97549	1.11639	11.8388	4.90786	5.41735	3.20602	1.03691	0	0	1.0802	0	0.454992	1.18778	0	1.03702	1.65444	27.0533	7.40923
XLOC_001579	TCONS_00002931	NTR	-	TSS2206	supercont1.11:1437028-1441633	0.0209792	0.60734	0.121015	0.0704107	0.0108415	0.203502	0.219205	0.186586	0.0668471	0.114612	0.0157578	0.0197649	0	0	0	0.0154041	0	0	1.14049	5.40081	8.632	6.5441	5.353	6.13735	2.2402	2.17651	4.94922	0.964225	2.47998	1.68327	0.713489	2.44373	1.33699	0.371638	0.725398	0.650899	0.0113514	0.0212382	0	0.173565	0.461706	0.395713
XLOC_001580	TCONS_00002932	NTR	-	TSS2207	supercont1.11:1442650-1455522	0.0583205	1.45871	0.174214	0.220203	0.124321	0.336948	0.669303	0.629723	0.243901	0.0132755	0.191648	0.0240393	0.0112929	0.00387722	0.00786925	0.021411	0.00647495	0.00463312	2.23296	8.48727	12.2643	12.8877	11.6868	6.34576	4.90125	3.95093	5.14656	3.47744	4.03575	4.03858	2.77628	1.59937	2.48122	1.09412	1.05532	0.7727	0.619293	0.309967	0.289286	0.515393	0.750282	0.594222
XLOC_001581	TCONS_00002933	NTR	-	TSS2208	supercont1.11:1502535-1502895	0	0	0	0	0	0	0	0	0	15.4303	3.07249	0.54956	0.603114	0.620457	1.26159	0.429075	1.03806	1.11417	0.34159	0	0	0	0	0	0	0	0	0	0	0	0	0	0	0	0	0.241741	0	0	0	0	0	0
XLOC_001582	TCONS_00002934	NTR	-	TSS2209	supercont1.11:1714963-1715153	0	0	0	0	0	0	0	0	0	47.9758	2.8269	0	0	0	0	0	0	0	0	0	0	0	0	0	0	0	0	0	0	0	0	0	0	0	0	0	0	0	0	0	0	0
XLOC_001583	TCONS_00002935	NTR	-	TSS2210	supercont1.11:1929251-1929308	455.148	0	0	0	0	0	355.8	0	0	0	0	0	0	0	0	0	0	0	0	291.471	958.734	836.379	386.47	377.111	1933.13	649.408	203.746	203.097	221.414	1058.37	1005.29	0	0	418.903	0	0	0	0	0	0	0	613.218
XLOC_001584	TCONS_00002936	NTR	-	TSS2211	supercont1.11:1959043-1959334	3.95712	5.04883	0	0.948638	0.511232	1.12896	3.30435	3.59215	1.57609	0	2.97225	0.464616	0	0	0.533939	0	0	0	1.73484	3.80114	2.08384	2.72685	9.24006	1.75114	15.6595	2.51297	3.54279	5.73871	1.44375	8.79311	7.46898	0.433212	2.60521	8.75341	0	0.409244	7.48624	0.500236	0.933723	1.48809	3.84209	2.6657
XLOC_001585	TCONS_00002937	NTR	-	TSS2212	supercont1.11:1959676-1959889	0	4.34418	0	2.45192	0	2.91801	5.33095	3.08684	0	0	0	0	1.31723	0	0	0	0	0	2.98933	0	3.59071	3.52401	11.9684	3.39015	13.8501	0	2.28924	11.4098	6.21938	13.1075	19.2797	5.59857	3.03013	10.0423	1.17883	1.05776	4.31344	0	0	7.69247	8.37891	6.88999
XLOC_001586	TCONS_00002938	NTR	-	TSS2213	supercont1.11:1960173-1960939	0.983406	1.95346	0.135062	1.33592	0.423497	0.374086	2.3287	2.84829	0.522244	0	0.615541	0.231515	0	0	0.176923	0.120345	0	0	1.3413	1.25952	1.38098	2.86125	3.96633	0.798528	4.08729	1.2501	1.39402	2.6329	2.15276	3.61285	6.19254	0.287093	2.33076	3.54809	0.30225	0.678022	2.03939	0.663593	0.61932	1.60252	3.28881	1.76658
XLOC_001587	TCONS_00002939	NTR	-	TSS2214	supercont1.11:1961099-1961341	3.39222	2.88356	0	3.25286	1.753	1.93559	7.78481	2.05032	8.10658	0	5.09588	0	0	0	0.915432	0	0	0	1.9829	5.43084	9.52725	6.23353	11.5214	3.7505	16.0789	7.7503	7.59258	10.5958	5.77568	15.8396	11.9975	0.742736	4.46659	7.49905	2.34585	2.10493	11.9107	0.857104	0.799921	6.37828	14.2723	1.14258
XLOC_001588	TCONS_00002940	NTR	-	TSS2215	supercont1.11:1961554-1963445	0.875195	1.81634	0.0450752	0.813013	0.904552	1.4359	2.19462	2.41017	0.958606	0	0.451943	0.386459	0.112973	0.0581753	0.265705	0.160654	0	0	0.79936	1.85654	1.72831	3.24164	4.80715	2.03532	4.73872	2.53134	2.17934	4.05176	3.24635	3.92643	4.13388	1.10185	3.02501	3.41823	0.983501	0.565702	2.90037	1.16283	0.775178	1.60446	2.83262	1.95296
XLOC_001589	TCONS_00002941	NTR	-	TSS2216	supercont1.11:2027822-2029119	0.0843854	0	0	0	0	0	0	0	0	4.99424	1.07751	0.635878	0.609975	0.403825	0.956443	0.247841	0.374751	1.0726	0.443943	0.702512	0	0.155066	0.143305	1.00922	1.33948	1.37318	0.0377749	0.0753093	0.082101	0.0791731	0.318854	0.110859	0	0.373687	0.622462	0.453809	0	0.0427106	0	0.0634668	0.109243	0
XLOC_001590	TCONS_00002942	NTR	-	TSS2217	supercont1.11:2029200-2030200	0	0	0	0	0	0	0	0	0	0	0	0	0	0	0	0	0	0	0	0.296655	0.0813155	0.15961	0.0491679	0.820745	1.68057	1.41337	0	0.0516774	0.0563379	0.108647	0.273489	0.202857	0	1.08265	0.58731	0.143725	0	0	0	0	0	0
XLOC_001591	TCONS_00002943	NTR	-	TSS2218	supercont1.11:2030296-2030743	0	0	0	0	0	0	0	0	0	0	0	0	0	0	0.203867	0	0	0	0	0	0	0	0	1.6726	2.56722	0.384042	0	0	0	0	0	0.330816	0	0.928978	0.174141	0.312513	0	0	0	0	0	0
XLOC_001592	TCONS_00002944	NTR	-	TSS2219	supercont1.11:2030892-2031257	0	0	0	0	0	0	0	0	0	0	0	0	0	0	0	0.416167	0	0	0	0	0	0	0	1.00371	2.56661	2.3046	0	0.252914	0	0.265484	1.07026	0.248201	0	0.836209	0.52261	0	0	0	0	0	0	0
XLOC_001593	TCONS_00002945	NTR	-	TSS2220	supercont1.11:2031708-2033243	0.0693134	0	0	0	0	0	0	0	0	0.0631112	0.104125	0.0979367	0.107365	0	0.0748203	0.152681	0.0615634	0.0440514	0.0810336	0.710199	0.730016	0.63685	0.147136	5.03526	7.48199	6.06266	0.0620559	0.0618584	0.202311	1.3007	1.76788	0.728466	0.0730129	2.11453	3.25944	1.31898	0	0	0.032742	0	0.134597	0
XLOC_001594	TCONS_00002946	NTR	-	TSS2221	supercont1.11:2069290-2070346	0	0.184259	0.0891723	0.363184	0.447369	0.493967	0.452226	0.218692	0.603403	0	0.24384	0	0	0.0575344	0.292025	0.0794553	0.0961131	0	0	0.138596	0.0759803	0.0994254	0.045942	0.143794	0.392587	1.04551	2.47049	5.21497	4.73774	4.72072	2.40214	0.0473869	0.455953	0.425946	0	0	0	0	0.153345	1.05804	1.8912	0.947661
XLOC_001595	TCONS_00002947	NTR	-	TSS2222	supercont1.11:2326848-2327704	0.141329	0.721921	0.116462	0.880899	0.29214	0.887064	0.826843	0.399839	0.788066	0	0.106154	0	0.0729662	0	0.0762789	0.103771	0	0	0.24784	0	0	0	0	0.0625978	1.34578	1.50916	0.379593	2.58563	2.2688	2.51894	4.87262	0.247556	0.818799	2.50326	0.716721	0.292324	0.45876	0.28611	0.0667554	0.318884	0.0914804	0
XLOC_001596	TCONS_00002948	NTR	-	TSS2223	supercont1.11:3000035-3000079	0	12930.5	2108.71	4907.65	0	1460.14	1813.44	4530.06	0	0	0	0	0	0	1381.13	0	0	0	0	8193.62	5390.24	4702.33	9777.73	1922.06	1477.57	2206.61	6873.05	14844.2	0	2292.54	0	1120.58	1347.77	0	0	1058.58	1173.85	1098.13	0	3849.22	6625.51	0
XLOC_001597	TCONS_00002949	NTR	-	TSS2224	supercont1.11:3116691-3117008	0	1.34483	0	0	0	0	0	0	0	0	0	0	0.407775	0	0	0	0	0	0	0	0	0	0	0	0	0	0	0	0	0	0	0	0	0	0	0	0	0	0	0	1.02319	0
XLOC_001598	TCONS_00002950	NTR	-	TSS2225	supercont1.11:3578932-3579225	0	0	0	0	0	0	0	0	0	19.4621	0	0.456079	0	0	0	0	0	0	0	0	0	0	0	0	0	0	0	0	0	0	0	0	0	0	0	0	0	0	0	0	0	0
XLOC_001599	TCONS_00002951	NTR	-	TSS2226	supercont1.11:3741222-3741880	0.405521	1.38086	0.167084	0.0972152	0.523904	0.462779	1.18617	0.983247	0	0.553851	0	0.0954565	0	0.107771	0	0.148878	0	0	0.118523	0	0	0	0	0	0	0.309285	0.36306	0.814286	1.87408	0.665577	1.62784	1.15427	1.2815	1.49629	1.58912	0.671021	0.109687	0.205223	0.287296	0.762488	0.65622	0.819533
XLOC_001600	TCONS_00002952	NTR	-	TSS2227	supercont1.11:3842335-3842466	0	0	0	0	0	4.06203	0	0	0	25.9275	10.6942	3.27307	0	3.69533	3.84224	0	0	0	166.562	118.72	50.6094	39.2449	12.0894	0	0	0	38.241	14.2947	20.7785	0	3.33488	0	14.9977	3.47411	14.769	2.94493	0	0	0	0	0	0
XLOC_001601	TCONS_00002953	NTR	-	TSS2228	supercont1.11:3842549-3843348	0	0.403684	0.127591	0.101044	0.0466747	0	0.0593108	0.0521468	0.0411128	0.987049	0	0	0	0	0	0	0	0	5.70196	3.23107	3.96985	1.4529	0.946776	0.243834	0.351027	0.314922	0.701772	0.376158	0.544073	0.266773	0.231733	0.152556	0.876148	0	0.0237941	0	0	0	0.231757	0.567904	0.272826	0
XLOC_001602	TCONS_00002954	NTR	-	TSS2229	supercont1.11:3917825-3917939	0	0	0	0	0	0	0	0	0	217.175	0	76.0079	36.5187	73.5544	115.861	70.0531	190.664	242.54	125.482	76.3721	16.7473	10.9575	0	0	0	0	10.6772	0	0	10.8157	0	0	25.1249	0	0	0	0	0	0	0	0	0
XLOC_001603	TCONS_00002955	NTR	-	TSS2230	supercont1.11:4080758-4082740	0.103805	0.972208	2.52344	0	0	0.444232	0.520601	0.902185	0.537482	0.945164	0.0389847	0.0488933	0	0	0.0280131	0.0762192	0	0	0.182036	2.0275	1.49416	2.00289	1.52044	0.827675	0.0470831	0.211156	1.51021	0.532681	0.504975	0.267859	0	0.500025	0.984109	0	0.215356	0.257651	0	0	0	0.156145	0.268766	0.279712
XLOC_001604	TCONS_00002956	NTR	-	TSS2231	supercont1.11:4390953-4391235	0	0.458793	3.63021	5.17267	0	2.46238	10.8146	8.27472	1.93365	10.8301	0.405172	1.13976	0.278228	0.571909	0	0	0	0	0.63064	0.345443	0	0.495626	1.03057	1.07411	1.09756	0	0	1.50441	1.18086	1.13529	1.01807	0.944876	1.27849	0	0.497381	2.25939	0.5831	0.272742	0.254545	2.53567	2.09499	1.45354
XLOC_001605	TCONS_00002957	NTR	-	TSS2232	supercont1.11:4450234-4450744	0	0	0	0	0.155209	0	0.501955	0	0.239249	6.01629	2.93269	1.97894	1.86043	1.75547	1.62102	2.4258	1.3338	2.09968	1.58007	0.577007	0.632648	0	0.637558	0.133005	0	0	0	0.13402	0.146106	0	0	0	0	0	0	0	0	0	0	0	0	0
XLOC_001606	TCONS_00002958	NTR	-	TSS2233	supercont1.11:4517357-4517569	0	2.20618	0	0	0	0	1.08292	0	0	0	1.95078	0	0	0	1.40176	0	0	0	0	0	0	0	0	0	0	0	0	12.7481	13.8978	10.892	42.8362	1.13732	1.3679	7.64993	1.19737	1.0744	1.40196	1.31152	1.22402	7.81344	5.04336	17.4958
XLOC_001609	TCONS_00002963	NTR	-	TSS2237,TSS2238	supercont1.110:201128-202690	29.0508	31.0647	3.48656	13.0563	20.9609	48.7716	65.0503	58.0624	33.5495	1.89611	32.6942	16.8068	3.9499	32.9904	60.6148	24.8078	0.357396	0.294105	0.270506	1.21332	3.28989	2.78719	9.18379	6.92318	23.8698	26.3196	22.6146	58.212	65.0542	93.5235	158.945	45.2556	75.4719	150.276	31.9718	12.5537	9.18527	21.4235	10.2747	7.57948	38.6987	38.2657
XLOC_001640	TCONS_00003038	NTR	-	TSS2286	supercont1.110:2444998-2447325	2.78181	39.501	20.3354	9.35785	3.84895	9.31897	46.8609	92.1393	38.4575	0.0817062	0.134804	0.0634013	0	0.143161	0.0242163	0.263555	0	0.0285153	0	0.0287329	0	0	0.0952442	0.0198751	0	0	0.060255	0.200211	0.218267	0.147357	0.423857	1.04134	1.70146	5.54149	3.9716	1.93038	0.0242764	0.0227103	1.12334	1.1136	13.9113	2.29711
XLOC_001641	TCONS_00003039	NTR	-	TSS2287	supercont1.110:825-909	1532.01	0	0	0	0	0	0	0	0	0	0	0	0	0	0	0	0	0	0	0	0	0	0	33.6624	8.22405	0	0	0	0	0	35.8944	34.1023	0	0	0	0	0	0	0	0	0	0
XLOC_001642	TCONS_00003040	NTR	-	TSS2288	supercont1.110:157238-157441	0	2.55018	0	0	0	0	0	0	0	970.682	18.1255	4.21094	3.09303	4.75418	3.24162	6.61495	18.7819	17.1769	26.331	25.0404	4.74423	0.689794	2.86863	0	0	6.21962	0.672148	3.01504	0	3.14583	0	0.657522	4.94267	0	8.37606	1.24229	3.24114	0	0	0	0	0
XLOC_001643	TCONS_00003041	NTR	-	TSS2289	supercont1.110:166630-166719	0	0	0	0	0	0	0	0	0	674.914	0	27.3475	0	30.8755	100.017	0	0	39.2573	0	0	0	0	0	0	0	0	0	0	0	0	0	0	0	0	0	0	0	0	0	0	0	0
XLOC_001644	TCONS_00003042	NTR	-	TSS2290	supercont1.110:280127-281385	0	0	0.432642	0.0839084	0.0452192	0.0998585	0.475397	0.742761	0.139408	0.0796734	0.065725	0	0	0.13958	0.0944554	0.192749	0	0	0.153449	0.00700451	0.0614396	0.0803979	0.185749	0.465112	0.119054	0.0889946	2.03687	0.390459	0.808778	0.315359	0	2.33741	2.02782	0.129164	0.242048	1.44793	0.0473426	0.487174	0.165335	0.0658119	0.226559	0.353678
XLOC_001645	TCONS_00003043	NTR	-	TSS2291	supercont1.110:523804-524208	0	0	0	0	0	0.817017	0.76564	1.48708	1.49038	0.938689	0	0	0	0.121671	1.25195	0	0	5.24162	28.659	11.1501	58.8743	3.16118	1.3698	1.63024	1.03778	1.1791	0.615329	0.460028	0.910158	0.483056	0.486734	1.60517	0.754142	2.03526	2.1124	0.379091	0	0	0	0	0.593167	0
XLOC_001646	TCONS_00003044	NTR	-	TSS2292	supercont1.110:535765-536298	0	0.237867	0	0	0	0.956697	0.591093	1.80839	0	0.127219	0.104947	0	0	0.890958	0.603288	0.641193	0	0.0887984	143.418	158.193	52.9761	6.5478	2.25413	0.994441	0	0.319664	0.281456	0.389667	0.424809	0	0	0	1.03638	0	0	0	0	0	0	0	0.0904397	1.70009
XLOC_001647	TCONS_00003045	NTR	-	TSS2293	supercont1.110:549353-549800	0	0	0	0	0	0	0	0	0	0	0	0	0	0	0	0	0	0	32.4572	75.4698	4.50867	2.25584	1.6081	0	0	0	0.338175	0.337098	0.551249	0	0	0	0.397886	0	0.174141	0	0	0	0	0	0	0
XLOC_001648	TCONS_00003046	NTR	-	TSS2294	supercont1.110:732524-732749	0	0	0	0	0	0	0	0	0	30.4986	0	0	0	0	0	0	0	0	0	0.456175	0.500164	0.327249	0	0	0.321231	0	1.70068	0	2.07917	3.98728	1.0074	0	0	0	0	0	0	0	0	0	0	0
XLOC_001649	TCONS_00003047	NTR	-	TSS2295	supercont1.110:750551-751499	0	0	0	0	0	0	0	0	0	0	0	0	0	0	0	0	0	4.96038	160.697	54.0283	11.6563	8.02492	5.89091	1.15235	0.0561796	0	0.388209	0.221127	0.0602675	0.0581109	0	0.108503	1.37026	0	0	0.05125	0	0	0	0	0	0.500743
XLOC_001650	TCONS_00003048	NTR	-	TSS2296	supercont1.110:768236-768798	1.79831	0	0	0	0.13276	0.146588	0.107344	0	0	0	0	0	0	0	0	0	0	0	0.150171	0	0	0	0	0	0	0	0	0	0	0.120451	0.121317	0.224998	0	0.379145	0	0	0.138968	0	0	0	0	0.346122
XLOC_001651	TCONS_00003049	NTR	-	TSS2297	supercont1.110:1146337-1147098	0	0.070391	0	0.0792872	0.0854576	0	0.167232	0.133664	0	0	0	0	0	0	0	0	0	0	0	0	0	0.037985	0	0	0	0	0.0740266	0.16603	0.0402229	0	0	0	0	0.0813602	0	0	0.0894629	0	0	0	0.107041	0.1114
XLOC_001652	TCONS_00003050	NTR	-	TSS2298	supercont1.110:1147511-1149627	0.558784	0.719345	0	0.0694273	0.200439	0.16085	0.262666	0.136584	0.076899	0	0	0.022735	0	0	0	0	0	0	0	0.0482971	0	0.00443484	0.0295089	0.021381	0	0.0245463	0	0.0071794	0.0939224	0.0905834	0.0512971	0.0422736	0.380532	0.277329	0.0445055	0	0.283375	0.0488622	0	0.0363026	0.44999	0.130062
XLOC_001653	TCONS_00003051	NTR	-	TSS2299	supercont1.110:1151097-1152018	1.0215	0.547185	0	0.123263	0.132856	0.293388	0.429745	0.311724	0.409585	0	0	0	0	0	0	0	0	0	0	0.164636	0	0.0236212	0	0	0.11658	0	0	0.172078	0.250129	0.0602936	0.0607108	0.0093817	0.54162	0.126491	0.0592622	0	0	0.195173	0.0607173	0.323158	0.520247	0.117863
XLOC_001654	TCONS_00003052	NTR	-	TSS2300	supercont1.110:1245722-1249711	2.02455	3.63458	0.58309	1.46188	0.731101	1.9207	2.21902	2.38633	0.757788	0.0888382	0.348105	0.683667	0.239304	0.155668	0.315962	0.12537	0	0	1.52567	2.93145	2.00387	2.53251	2.86513	2.25472	2.5633	2.23703	4.08012	3.47211	4.40888	5.25898	3.3528	3.2365	3.61645	1.59635	1.4844	0.918238	1.10863	0.691409	0.864215	2.36657	3.67877	3.89434
XLOC_001655	TCONS_00003053	NTR	-	TSS2301	supercont1.110:1703767-1704152	0	0	0	0	0	0	0.211182	0.408331	0	0	0	0	0	4.56369	4.91146	0.742407	0	0	0	0	0	0	0	0	0	0	0	0	0	0	0	0	0	0	0	0	0	0	0	0	0	0
XLOC_001656	TCONS_00003054	NTR	-	TSS2302	supercont1.110:1708847-1708988	0	0	0	0	0	0	0	4.33756	0	0	0	0	0	28.3446	64.5725	0	0	0	0	0	0	0	0	0	0	0	0	0	0	0	0	0	0	0	0	0	0	0	0	0	0	0
XLOC_001657	TCONS_00003055	NTR	-	TSS2303	supercont1.110:1746586-1747512	0	0.869447	0	0.183617	0.197907	0	0.213388	0.20638	0.203377	0	0	0	0	0	0	0	0	0	0	0.0817492	0	0	0	0	0	0	0.114289	0.341777	0	0.0598771	0.482331	0	0.134469	0.565276	0.0588526	0.0528084	0.0690636	0.129217	0	0.0960108	0.247889	0.0859949
XLOC_001658	TCONS_00003056	NTR	-	TSS2304	supercont1.110:1911875-1912403	0	0.241519	0	0	0.146626	0	0.118552	0	0	3.61684	1.06559	1.33915	0.146465	1.20617	1.9908	0.416666	0.50402	1.4426	1.99027	1.817	0	0.130348	0	0	0	0	0.127013	0.253218	0	0	0	0	0.149439	0	0	0	0.153479	0.0717888	0	0	0	0
XLOC_001659	TCONS_00003057	NTR	-	TSS2305	supercont1.110:2070237-2070494	0	1.20026	1.16327	0	0	0.805483	0	0	0	0	0	0	0	0	0	0	0	0	0	0	0	0	0	2.4978	0	0.716894	6.31919	0.629908	0	0	0	2.47267	0	0	0	0	0	0	0	0	1.82748	1.9019
XLOC_001660	TCONS_00003058	NTR	-	TSS2306	supercont1.110:2286700-2286837	0	10.2108	0	0	0	0	0	0	0	132.002	9.07436	5.56893	18.5765	6.28737	0	0	10.7304	0	7.062	0	0	0	0	0	0	6.0987	10.8162	5.3909	5.87708	0	0	5.29043	19.089	0	0	0	0	0	11.3302	9.08636	0	0
XLOC_001661	TCONS_00003059	NTR	-	TSS2307	supercont1.110:2377923-2378341	0	0	0	0	0.221445	0.122256	0.0895088	0	0	1.56069	1.00583	2.82232	0.884672	2.05553	0.944398	2.52836	2.28362	4.63403	3.51164	1.66022	0.676978	0.615189	0.568527	0.18974	0	0	0.431605	0.956069	0.625375	0	0	0.0938251	0.451389	0	0	0	0	0.108404	0.202343	0.725154	0	0.866007
XLOC_001662	TCONS_00003060	NTR	-	TSS2308	supercont1.110:2383798-2384956	0	0	0	0	0	0	0	0	0	0	0	0	0	0	0	0	0	0	0.0565027	0	0	0	0	0	0	0	0	0	0	0	0.0913083	0.296299	1.32366	1.28412	2.49554	1.59946	1.67349	0.48923	0.365272	0.145399	0	0
XLOC_001668	TCONS_00003072	NTR	-	TSS2316	supercont1.1100:217260-218121	0.280512	0.71644	0	1.09396	0.0724804	0.16006	0.527507	1.02982	0.55863	0	0	0.0660436	0.0724122	0	0	0	0	0	0.081986	0	0.196959	0.406802	0	0	0.0737591	0	0	0.250342	0.136459	0	0.132483	0	0.221613	0	0.0646617	0.0580209	0.238608	0.212954	0.264995	0.105488	0	0.205041
XLOC_001669	TCONS_00003073	NTR	-	TSS2317	supercont1.1100:218591-219800	2.93642	11.0158	8.46915	13.551	5.07412	6.91151	9.43391	14.4655	4.23964	0.2611	0.828662	1.81534	1.42176	0.146374	0.148581	0.341098	0	0.0291596	0.377713	1.23404	3.54398	4.80587	5.06459	3.00781	2.49696	3.49975	6.44917	3.72616	5.89251	4.0465	2.68733	5.02296	7.44289	2.52843	6.13433	4.66913	5.41154	11.4254	5.93837	5.24543	5.88046	7.97426
XLOC_001670	TCONS_00003074	NTR	-	TSS2318	supercont1.1100:221781-222914	0	0.511266	0	0	0.0512937	0	0.0414809	0.163823	0.0790674	0	0	0.0467445	0	0.0527749	0.053572	0	0	0	0	0.127127	0.069693	0.091198	0.0421403	0	0	0.00504741	0	0.0637792	0	0.0116403	0	0	0	0.0488378	0	0	0	0.0167458	0	0	0.120002	0
XLOC_001671	TCONS_00003075	NTR	-	TSS2319	supercont1.1100:223046-224284	0	0.267368	0.0734997	0	0	0.0508936	0	0.19874	0	0	0	0	0	0	0	0	0	0	0	0.0190394	0.0313131	0	0.0757347	0	0.0404508	0	0	0.0398	0.0433894	0	0.00842549	0	0	0	0	0	0	0	0.021066	0	0.0577336	0
XLOC_001672	TCONS_00003076	NTR	-	TSS2320	supercont1.1100:225606-225896	0	1.6988	0.822904	0	0	0	0.416936	0.402885	0	0	0	0.468986	0	0	0	0	0	0	0.583733	0	0	0.917522	0.423964	0	0	0	0	0	0	0	0	0	0.525955	0	0	0	0	0	0	0	0.646387	0.672711
XLOC_001673	TCONS_00003077	NTR	-	TSS2321	supercont1.1100:226004-226684	0	0.493972	0.159387	0.0927364	0.199907	0.0367882	0.181853	0.262717	0	0	0.14528	0	0.0499268	0	0.104393	0	0	0	0	0	0	0.26657	0	0.0856646	0	0	0	0.258923	0	0	0	0	0	0.0951581	0	0	0	0	0.0913543	0	0.625987	0.390888
XLOC_001674	TCONS_00003078	NTR	-	TSS2322	supercont1.1100:233742-234077	1.38015	3.55224	0	1.32345	1.06983	0	3.45848	3.90544	0	0	0	0.324379	0	0	0	0	0	0	0.40338	1.80449	0.48453	0.951059	0.878922	0	0.312369	0	0	0.692835	0.335697	0.323108	0	0	0.363453	0.339322	0	0	0	0.69809	0.325758	0.259505	0.893352	0.464867
XLOC_001687	TCONS_00003102	NTR	-	TSS2343	supercont1.1101:251347-251754	3.1605	5.38695	1.51924	3.89975	3.26652	3.61171	5.65844	5.83693	7.19317	1.2333	38.6606	28.6732	36.3522	45.3206	28.2681	56.3582	44.9149	58.2501	48.826	30.649	15.8508	15.7645	9.58529	16.3934	22.9071	17.672	4.04225	9.67053	8.34628	11.6357	21.9567	8.30402	6.42287	22.2072	13.7389	16.6236	49.3251	8.22349	5.75818	5.43323	4.38375	1.84012
XLOC_001688	TCONS_00003103	NTR	-	TSS2344	supercont1.1102:227558-228651	2.86943	1.44276	1.39872	3.43787	1.21258	2.60392	4.03143	2.95048	2.49333	5.34121	2.15527	1.16717	1.48066	1.38608	2.041	0.765728	0.347348	0.74822	1.14436	7.34647	4.76	5.21012	5.86661	2.94499	4.13785	3.38063	4.66836	3.43196	3.80488	3.4855	2.6474	2.74007	4.18814	2.3731	3.42562	1.88742	2.68044	1.97985	2.21667	3.33422	4.80961	1.93299
XLOC_001695	TCONS_00003112	NTR	-	TSS2353	supercont1.1104:195302-198502	150.318	39.0377	63.6142	362.555	61.749	26.0221	33.6399	66.5029	45.258	131.996	261.214	338.788	259.622	99.2453	151.672	121.221	159.76	202.238	225.775	264.964	135.24	101.126	111.519	151.082	119.989	169.173	242.698	133.923	142.778	127.936	63.1644	82.2256	92.5891	50.3851	75.2908	55.4379	36.2462	188.621	124.778	90.2524	61.5125	72.5991
XLOC_001697	TCONS_00003120	NTR	-	TSS2359	supercont1.1105:138600-139234	0.267311	0	0	0	0	0	0.223383	0	0.212936	46.4878	12.0469	7.42339	7.72744	1.98873	6.34808	6.47705	3.32392	8.49434	4.06264	0.684731	0.37538	0.245605	0	0	0	0	0.239322	0	0.130037	0	0	0.117057	0	0	0	0	0	0	0	0.804187	0	0
XLOC_001698	TCONS_00003121	NTR	-	TSS2360	supercont1.1105:12895-13251	0	0	0	0.287287	0	0	0	0	0	0	0	0	0	0	0	0	0	0	0	0	0	0	0	2.66	3.25567	1.8272	0	0	0	2.81412	3.68296	1.04956	0	2.06262	0.828728	0.495745	0	0	0	0	0	0
XLOC_001699	TCONS_00003122	NTR	-	TSS2361	supercont1.1105:214120-214281	6.73719	0	0	0	0	0	0	1.3487	0	0	0	0	0	0	0	0	0	0	0	0	0	0	0	0	0	0	0	0	0	9.73796	15.8339	38.4148	0	39.5879	68.3694	139.351	0	0	0	0	0	0
XLOC_001700	TCONS_00003123	NTR	-	TSS2362	supercont1.1106:153746-244475	45.383	116.758	48.6217	76.1584	79.7401	114.587	111.306	105.711	104.841	5.22982	21.3138	14.9188	12.8806	18.6419	26.9438	28.3305	24.1962	37.499	26.5326	18.1642	9.55957	7.82765	7.23392	9.53823	5.65492	6.33963	6.10621	15.1925	22.0808	19.1036	27.3002	21.8608	22.7075	49.0745	40.278	33.7931	25.7574	22.9487	28.3738	35.8395	30.8446	14.5218
XLOC_001704	TCONS_00003131	NTR	-	TSS2367	supercont1.1108:173106-198696	0	5.10173	4.41155	0.998193	1.74292	3.42126	1.11299	4.8452	17.513	0	0	0	0	0.707178	0.809037	0	0	0	0	0.213318	0	0	0	0	0	0	0	0	0.162045	0.155979	0	2.63477	22.809	59.9507	50.0641	36.3795	0	12.1314	11.6366	302.142	30.1862	39.045
XLOC_001708	TCONS_00003136	NTR	-	TSS2372	supercont1.1108:23361-23873	0	0	0	0	0	0	0	0	0	0.849064	0	0	0	0	0	0	0	0.0948231	0	0	0	0	0	0.264292	0.135241	0	0	0.0665768	0	0	0	0.920149	4.55777	4.40372	3.99079	1.60475	0.645639	2.87104	5.21416	2.69826	0	0
XLOC_001709	TCONS_00003137	NTR	-	TSS2373	supercont1.1109:53632-54187	1.00204	7.39184	22.0195	5.76638	2.76174	11.0549	29.1664	18.0819	10.9089	1.83996	0.125441	0.157183	0	0	0.405619	0	0	0	0	0.668431	3.28785	2.45768	2.2689	1.18329	0.605453	0.85965	0.7476	5.36665	6.8244	8.14223	11.0408	21.2089	21.8141	13.309	9.08534	7.46205	1.26466	9.12658	19.7172	52.504	62.4826	47.0267
XLOC_001710	TCONS_00003138	NTR	-	TSS2374	supercont1.1109:235061-235792	0	0.0743858	0	0	0	0	0	0	0	0.159118	0	0.0411396	0	0.185788	0	0	0	0	0.229842	0.251799	2.82355	5.7806	7.27109	0.930558	4.1205	0.62571	0.473282	0.623836	0.42506	1.31131	1.56925	0	0	0	0	0	0	0	0	0.0657172	0.452466	0.235446
XLOC_001712	TCONS_00003140	NTR	-	TSS2376	supercont1.111:1349039-1413639	0.304686	3.89436	5.91622	13.06	8.14812	5.69137	6.97104	5.5227	7.14756	0.0693537	0.15925	3.33378	5.86807	0.408092	0.371526	0.174779	0.334742	0.290345	0.372509	1.61175	34.4787	154.449	197.94	275.753	93.1046	46.48	107.464	267.814	303.76	389.277	502.657	393.697	217.287	65.9858	32.263	23.2176	5.07672	304.471	153.206	276.174	193.142	197.777
XLOC_001717	TCONS_00003161	NTR	AAEL004227,AAEL017284	TSS2387,TSS2388,TSS2389,TSS2390	supercont1.111:1763720-1883093	16.4056	53.181	22.9445	50.7273	37.7921	52.2249	74.8661	49.6629	50.4554	1.91251	17.2827	19.2122	22.7365	11.403	10.1667	14.4116	9.98986	13.3484	10.1105	11.425	10.7221	10.6994	14.991	14.4519	21.0091	22.9266	38.1214	35.9807	42.5216	52.3778	50.4326	20.0131	32.3003	41.6441	34.9315	36.769	104.457	32.7197	26.9902	66.3514	79.2401	112.196
XLOC_001723	TCONS_00003193	NTR	-	TSS2401	supercont1.111:7265-8210	0	0.50666	0.245327	2.56931	1.86156	2.03847	3.23826	0.961651	1.06718	0	0.447228	3.3596	0.614511	0.711189	0.964088	0.437189	0	0.378413	0	0	0	0.615454	2.27509	4.74859	8.62941	6.9602	4.2646	2.92258	3.1934	1.68716	2.25862	0.521476	0.3136	1.75684	1.09802	0.554202	1.93181	0.903593	0.878446	1.82859	0.867165	0.200551
XLOC_001724	TCONS_00003194	NTR	-	TSS2402	supercont1.111:917576-919372	0	0	0	0	0	0	0	0	0	0	0	0	0	0	0.0325918	0.0443386	0	0.115133	104.659	9.20356	0.381595	0.110965	0.128185	0.0534972	0	0	0	0.0269455	0	0.0283302	0	0.0264434	0	0	0	0	0	0	0	0	0	0.284752
XLOC_001729	TCONS_00003207	NTR	-	TSS2413	supercont1.111:2290200-2295001	0.628686	1.97492	0.0903469	0.526297	0.30077	1.19211	1.76348	1.79174	0.926192	0.0498655	0.227795	0.0461781	0.0520237	0.016169	0.0901326	0.0427788	0	0	0.119508	0.794491	0.727834	0.984992	1.60465	0.905354	1.41311	1.41884	1.33454	1.30101	1.58559	2.60345	1.934	0.822994	1.05147	0.889549	0.818604	0.304434	0.341586	0.432326	0.307888	0.649513	2.00169	2.06618
XLOC_001734	TCONS_00003215	NTR	-	TSS2419	supercont1.111:85690-85982	2.94029	0.833667	0	1.40975	0.506485	3.35544	1.63685	1.58171	1.56146	0	0	0	0	0	0	0	0	0	0	0.627641	3.44082	4.05229	5.82544	3.03607	7.53563	12.4483	8.77473	28.8645	16.6874	15.1308	20.8117	8.1546	9.80787	13.0083	2.25925	2.83811	3.7084	3.46917	3.70025	7.37137	5.07522	3.96143
XLOC_001735	TCONS_00003216	NTR	-	TSS2420	supercont1.111:520998-522622	0.00812172	0.375032	0.333817	0.191036	0.183332	0.126383	0.112882	0.247	0.155272	0.219052	0.0237235	0.015301	0	0	0.00438349	0.107341	0.0216409	0.0412934	0.229779	0.291259	0.0152069	0.121394	0.143717	0.0802239	0.0169447	0.144728	0.21668	0.269284	0.229663	0.275292	0.007246	0.718863	0.958183	0.0386839	0.270527	0.0831932	0.421849	0.197649	0.130797	0.00814454	0.327302	0.143237
XLOC_001736	TCONS_00003217	NTR	-	TSS2421	supercont1.111:845083-846172	0.208369	0.443503	0.171706	0.0999041	0	0	0.0870789	0.0842214	0	0	0	0.0490638	0	0	0	0	0	0	0	0.600465	0.36576	0.0478622	0.176927	0.0461473	0	0	0.0932756	0.139468	0.152046	0.0488715	0.0492071	0.0912459	0.109745	0.0512615	0	0.0430988	0	0.0527304	0	0	0.0674371	0
XLOC_001737	TCONS_00003218	NTR	-	TSS2422	supercont1.111:852577-852897	0	1.97013	0.636081	0	0	0	0	0.623113	0.614882	0	0	0	0	0	0	0	0	0	0	4.94314	0.54198	0.354609	0.327712	0.34166	0	0	0	0	0.751002	0	0	0	0	0	0	0.319317	0	0	0	0	0	1.03997
XLOC_001738	TCONS_00003219	NTR	-	TSS2423	supercont1.111:864939-866155	0	0.698282	0	0.0436928	0.0470931	0.0519983	0.152337	0	0.145185	0	0	0	0	0	0	0	0	0	0	0	0	0	0	0	0	0	0	0.040664	0.0443312	0	0.0860836	0.0798122	0.14399	0.0448388	0	0.0376983	0.0493043	0	0	0	0.0589868	0
XLOC_001739	TCONS_00003220	NTR	-	TSS2424	supercont1.111:870420-872189	0.117919	0.903593	0.145757	0.0282687	0.0914061	0.134569	0.492818	0.262168	0.281799	0	0	0	0	0	0	0	0	0	0	0	0.041398	0.0541721	0.0250316	0	0	0	0.0263931	0.0526182	0.0860454	0.138306	0.417728	0.103275	0.27948	0.522201	0.217456	0.121952	0.319004	0	0	0.044344	0.190819	0.039718
XLOC_001740	TCONS_00003221	NTR	-	TSS2425	supercont1.111:872599-876541	0.296385	1.66136	0.590237	0.497365	0.2808	0.91605	1.37292	1.17821	0.649265	0.0224887	0	0.116344	0.0255064	0.039406	0.0533222	0.0181352	0	0	0.0577501	0.569404	0.329498	0.192892	0.0629157	0.010941	0.0112037	0.0125607	0.0884506	0.176338	0.348437	0.799627	0.571655	1.42768	2.5887	0.911513	1.52583	1.84934	1.02902	0.362551	0.15168	0.0928806	1.39088	0.865189
XLOC_001741	TCONS_00003222	NTR	-	TSS2426	supercont1.111:917213-917476	0	0	0	0	0	0	0	0	0	0	0	0	0	0	0	0	0	0	10.787	2.53233	0	0	0	0	0	0	0	0	0	0	0	0	0	0	0	0	0	0	0	0	0	0
XLOC_001742	TCONS_00003223	NTR	-	TSS2427	supercont1.111:978224-978626	0	0	0	0	0	0	0	0	0	4.21359	0	0	0.238837	0	0.249767	0.339789	0	0	0	0	0	0	0	0	0	0	0	0	0	0	0	0	0	0	0	0	0	0	0	0	0	0
XLOC_001743	TCONS_00003224	NTR	-	TSS2428	supercont1.111:1024869-1025240	0.54698	0	0	0	0	0	0	0	0	9.9607	0	0.257229	0	0	0	0	0	0	0.639468	0.350279	0	0	0	0.242163	0	0	0.244854	0.244074	0	0	0	0	0	0	0.252172	0	0	0	0	0	0	0
XLOC_001744	TCONS_00003225	NTR	-	TSS2429	supercont1.111:1073961-1074111	0	0	0	24.9956	4.49014	9.91567	39.7121	17.3602	0	0	0	0	0	0	0	0	0	0	0	0	0	0	1.84444	3.82643	3.87413	13.1787	3.88953	0	16.9072	28.0512	12.2404	7.60978	9.15259	8.50096	0	3.59438	0	0	0	0	0	11.7064
XLOC_001745	TCONS_00003226	NTR	-	TSS2430	supercont1.111:1711956-1712054	0	0	0	0	0	0	0	0	0	0	0	0	0	0	0	0	0	0	0	0	476.088	38.9371	197.91	0	73.2003	0	18.9705	0	20.6155	56.7875	0	0	22.3201	0	0	0	0	0	0	0	27.4309	0
XLOC_001746	TCONS_00003227	NTR	-	TSS2431	supercont1.111:1762600-1763121	0	0	0.4779	0	0	0	0.329815	0	0	0.264023	0	0	0	0	0.156504	0	0	0	0.508502	6.87195	2.65104	1.19891	0.492432	0.256827	0.131423	0.147424	1.04307	0	0.14106	0.370061	0	0.12698	0.343628	0.142644	0.0668419	0.213252	0	0	0	0	0	0
XLOC_001747	TCONS_00003228	NTR	-	TSS2432	supercont1.111:1886475-1886777	0	0	0	0	0	0	0	0	0	0	0	0	0.924077	0.158344	0	0	0	0.668039	10.408	6.16222	0.738045	0.89292	0.763138	2.80135	0.980522	0	0	0.0333046	0	0.419103	0	0	0	0	0.412915	0.533531	0	0	0	0	0	0
XLOC_001748	TCONS_00003229	NTR	-	TSS2433	supercont1.111:2049965-2050807	0.144423	0.122954	0.476047	0.0692449	0.298535	0.32963	0.543176	0.35022	0.258852	0	0	0.13601	0	0	0	0.106043	0	0	0	1.11194	2.63654	1.99044	3.37234	0.959518	0.327435	0.95469	2.71532	0.966672	1.82738	0.203215	0.204628	0.50595	1.21705	0	0.399497	0.179234	0.468801	0.442213	0.545733	0.325865	0.373932	1.55664
XLOC_001749	TCONS_00003230	NTR	-	TSS2434	supercont1.111:2283104-2284298	0	0.795286	0	0.182371	0.024069	0.026576	0.0389292	0	0.0371015	0	0	0	0.0240476	0	0.0251381	0	0	0	0	0.0298265	0.130811	0.174741	0.161487	0.0412609	0.168981	0.106581	0.0833979	0.169729	0.0453149	0.136555	0.397345	0	0	0.275001	0	0	0.0503981	0.0471469	0.0440014	0.157635	0.246207	0.14119
XLOC_001750	TCONS_00003231	NTR	-	TSS2435	supercont1.111:2289066-2289516	0	0.86457	0	0.0447271	0	0	0.155896	0	0.297243	0	0	0	0	0	0	0	0	0	0	0	0	0	0	0	0.338152	0.189694	0	0.999038	0.0907614	0.174888	0.704756	0	0.196532	0.367089	0	0	0	0.188804	0	0	0.241533	0
XLOC_001751	TCONS_00003232	NTR	-	TSS2436	supercont1.111:2413586-2413913	0.731654	1.24499	0	0	0	0.41748	0.305558	0	0.582825	0	0.549555	0	0	0	0.394892	0	0	0	0.427684	0	0	0	0	0	0	0.74361	2.9477	4.24424	4.62701	3.0828	4.48934	0.961187	1.15606	1.07925	0.674623	0.302669	0	0	0	0.550282	3.31513	0
XLOC_001756	TCONS_00003240	NTR	-	TSS2442	supercont1.1110:84412-90302	0.194872	1.39654	0.227494	0.241369	0.268545	0.52817	0.846143	0.702464	0.219912	0.458373	0	0.0152996	0.0167705	0.0172733	0.0175295	0	0	0	0.00949262	0.0831958	0.0228046	0.089524	0.151678	0.107906	0.117865	0.0908456	0.159929	0.195651	0.284395	0.454662	0.498596	0.732464	1.14611	0.759162	0.766647	0.685222	0.210883	0.172619	0.0613722	0.170992	0.970565	0.831408
XLOC_001757	TCONS_00003241	NTR	-	TSS2443	supercont1.1110:90438-91141	0.184531	0.471277	0	0	0.0953604	0	0.15422	0.22372	0.146995	0	0	0	0	0	0	0	0	0	0	0.118171	0	0.0847734	0.0783433	0	0	0.0938281	0.0826047	0	0	0	0.522887	0.161614	0	0.0907863	0	0	0	0	0	0	0.238889	0
XLOC_001758	TCONS_00003242	NTR	-	TSS2444	supercont1.1110:92141-93229	0	0.532804	0	0	0	0.119029	0.217943	0	0	0	0	0	0	0	0	0	0	0	0	0	0	0	0.0442818	0	0	0	0	0	0.101478	0.0489267	0.197051	0	0	0.209554	0	0	0	0.05279	0	0	0.135026	0.23983
XLOC_001759	TCONS_00003243	NTR	-	TSS2445	supercont1.1110:206043-206743	2.41724	2.37059	0	2.22521	1.1534	0.953352	1.78423	1.20162	1.04133	0.380322	4.6015	2.44809	2.68353	2.36936	1.50474	2.58988	2.64093	0.471935	0.656528	0.356652	1.17313	1.79098	1.41868	0.575551	1.43215	0.943937	0.420708	2.40231	1.62556	1.21885	1.66579	0.243883	0.591545	1.46134	0.349478	0.23039	0.410087	1.50321	0.617432	1.53935	0.375514	0.880619
XLOC_001760	TCONS_00003244	NTR	-	TSS2446	supercont1.1110:237741-238066	0	7.58329	1.37716	0	2.70286	2.96673	5.89369	2.7077	2.99535	0	1.6737	0.34909	1.1976	1.18238	1.63696	3.84035	2.63885	0.944109	0.868355	0	0.521523	4.09469	1.57671	0.657548	2.0338	0.377446	1.35769	2.6515	1.44531	0.782374	3.86507	0.65052	2.36678	2.20952	0	0.153632	0.20079	0.187837	0.788874	0.558637	0	0.25018
XLOC_001765	TCONS_00003252	NTR	-	TSS2453	supercont1.1111:234378-234870	0	0.27154	0	0.152955	0.329716	0	0.266576	0.257769	0	0	0.958468	0.150132	0.164671	1.695	2.75489	1.63967	0.283346	0.608241	1.11887	0.817174	0	0	0.135439	0.282543	0.289147	0	0	0.711759	0.15519	1.64498	1.65702	0	0	1.25542	0.441223	0	0.172556	0	0	0.239934	0.206494	0
XLOC_001766	TCONS_00003253	NTR	-	TSS2454	supercont1.1111:274206-274521	0	0	0	23.104	1.66014	0	0	0	0	0	0	0	0	0	0	0	0	0	0	0.514313	0.563909	1.10687	1.36388	0	0	0	0.359518	0	0.195347	0.375914	0	0	0	0	0	0	0	2.03091	0.758165	1.20808	0.519854	0
XLOC_001767	TCONS_00003254	NTR	-	TSS2455	supercont1.1111:274889-275097	0	0	2.28042	22.5767	2.86016	0	0	0	0	0	0	0	0	0	0	0	0	0	0	0.886085	3.88612	0	1.17488	0	0	0	0	0	0	0	1.30391	0	0	0	0	0	0	0	3.91216	0	0	0
XLOC_001768	TCONS_00003255	NTR	-	TSS2456	supercont1.1111:275639-275890	0	1.28883	1.24921	22.5378	0.783397	0.864995	0	1.22206	0	0	0	0.710961	0	0	0	0	0	0	0	0	0	0	0	0	0	0	0	0	0	0	0	0	0.798428	0	0	0	0	0.766178	0	2.2803	0	0
XLOC_001769	TCONS_00003256	NTR	-	TSS2457	supercont1.1111:275982-276156	0	0	0	51.4933	2.64289	0	0	0	0	0	0	0	0	0	0	0	0	0	0	3.27509	0	0	0	0	0	0	0	0	0	0	0	0	2.6936	0	0	0	0	0	0	0	0	0
XLOC_001770	TCONS_00003257	NTR	-	TSS2458	supercont1.1111:276260-276457	0	0	0	33.4749	5.15429	0	0	0	0	0	0	0	0	0	0	0	0	0	0	0	0	0	0	0	0	0	0	0	0	0	0	0	0	0	0	1.37535	0	6.71212	1.56608	5.00102	0	0
XLOC_001772	TCONS_00003259	NTR	-	TSS2460	supercont1.1112:103754-104297	0	0	0	0	0	0	0	0	0	0	0	0	0	0	0	0	0	0	0	0	0	0	0	0	0	0	0	0	0	0	0.128084	0.950208	0.285713	0.533725	1.25047	0.673227	2.34752	0.686275	0	0.203999	0	0
XLOC_001773	TCONS_00003260	NTR	-	TSS2461	supercont1.1112:188779-188912	0	0	0	0	0	0	0	0	0	0	0	0	0	0	0	0	0	0	0	0	0	0	0	0	17.9034	6.79425	0	0	0	74.2157	25.2421	29.4859	0	145.945	99.3365	72.4218	0	0	0	0	0	0
XLOC_001774	TCONS_00003261	NTR	-	TSS2462	supercont1.1113:56967-114775	3.15526	4.76023	0.729848	0.42465	1.91661	2.02148	3.26199	1.43211	1.23467	0.0504021	0.207891	0.2868	0.200073	2.26659	0.8963	0.853542	0.393328	0.598069	0.291219	1.13436	2.05996	4.01797	4.37125	1.2015	4.72019	1.77347	2.03193	5.33537	4.9279	7.50548	17.6487	2.13316	3.03211	7.13629	0.842169	1.07627	0.209653	0.308201	0.209192	3.91352	2.93812	3.99003
XLOC_001775	TCONS_00003262	NTR	-	TSS2463	supercont1.1113:30196-30357	33.6859	51.3758	0	6.4604	17.4079	19.2211	28.0203	10.7896	16.1002	6.13433	25.302	6.25682	0	28.256	14.5449	24.734	0	38.5357	7.87637	8.62882	9.4609	15.4753	25.7427	11.8795	18.0755	17.0476	9.04764	48.1005	42.6062	43.6261	107.671	14.7513	14.1935	85.7738	6.21204	27.8703	29.0203	0	3.16712	10.1342	13.0827	49.9233
XLOC_001776	TCONS_00003263	NTR	-	TSS2464	supercont1.1113:78257-78477	0	0	0	0	0	0	0	0	0	0	1.72676	0	1.18453	0	1.24079	0	0	1.46106	0	0	0	0	0	0	0	0	1.02911	1.02583	1.11835	1.07195	1.08359	0	2.42163	6.77295	0	1.90204	12.4125	0	0	1.72904	1.48807	0
XLOC_001778	TCONS_00003267	NTR	-	TSS2467	supercont1.1115:105723-105954	19.0173	11.5908	1.07795e-07	33.285	8.47657	15.3387	40.2727	21.3023	6.53252	4.85152	43.8225	44.4271	37.5986	38.6088	39.9111	51.9076	31.7567	70.162	29.1219	29.9473	27.4584	48.4228	51.0989	12.4963	72.0123	33.103	22.9281	85.4524	48.7911	51.7001	97.7038	6.23377	11.2032	33.2653	2.08677	2.0502	4.22083	25.0961	11.7339	33.0805	20.9855	25.5493
XLOC_001780	TCONS_00003270	NTR	-	TSS2469	supercont1.1115:173212-173528	7.96705	17.6228	0.656524	16.4254	7.82258	7.27358	11.6446	9.96816	12.0582	2.90166	32.9129	31.8225	12.3312	31.2783	24.9401	40.3639	28.305	53.6718	39.5853	19.3876	23.4948	27.4504	29.7655	16.9263	58.7649	29.1481	13.9091	42.6609	31.0055	32.8165	67.3063	3.13994	10.91	19.9773	3.30572	2.96622	4.73794	6.04403	10.1534	32.3572	18.0494	12.8807
XLOC_001781	TCONS_00003271	NTR	-	TSS2470	supercont1.1115:174423-174609	12.1525	27.5007	0	19.4221	12.5601	4.6228	23.6232	22.7754	19.361	7.37672	88.2365	49.128	27.1007	42.666	50.2857	35.6921	50.3707	105.553	49.7257	33.7234	31.2868	39.0799	37.8355	19.6728	101.896	36.9576	41.7069	50.612	27.5882	52.6997	112.514	8.86942	17.0682	39.7328	1.86754	0	0	14.305	15.2578	45.6999	34.0866	13.6442
XLOC_001782	TCONS_00003272	NTR	-	TSS2471	supercont1.1115:186395-186534	45.8323	58.1203	0	159.316	23.6848	52.3036	76.0769	50.24	45.6367	20.8656	163.52	163.86	88.1152	161.128	173.158	193.502	254.423	313.128	254.515	95.3889	88.4969	152.651	131.343	40.3169	381.758	150.427	76.9375	168.724	133.775	205.338	408.406	20.0702	42.2437	151.149	5.28247	0	0	17.2756	37.6203	112.03	111.25	61.7495
XLOC_001783	TCONS_00003273	NTR	-	TSS2472	supercont1.1115:187687-187758	316.183	129.701	0	378.991	163.394	270.62	381.99	178.251	125.933	143.945	712.468	735.756	235.966	604.127	1023.91	1741.19	982.905	1306.15	1016.53	506.199	444.01	726.271	1476.6	67.4784	966.158	542.275	566.153	846.527	1615.02	1199.25	1870.77	0	166.529	749.565	72.8843	65.399	0	0	359.801	475.607	716.313	1064.98
XLOC_001784	TCONS_00003274	NTR	AAEL014430	TSS2473,TSS2474	supercont1.1115:105722-149446	0.966508	2.43828	0.699115	2.13695	1.50579	0.736264	2.52193	0.807371	2.53733	1.237	9.56744	11.0623	6.11601	34.1832	21.4975	17.4066	14.5257	21.3813	13.7136	6.39958	4.14577	10.0074	12.5083	5.75774	19.7162	7.82802	4.44624	11.5164	10.4381	9.78966	24.7688	1.81582	2.8657	7.1496	0.557368	0.474931	0.867939	1.07996	2.84821	4.27903	3.34651	0.857574
XLOC_001785	TCONS_00003280	NTR	-	TSS2477	supercont1.1115:69401-69920	0.145901	0	0	0	0	0	0	0	0	12.7546	3.07269	2.47207	2.71132	1.40034	1.88992	1.93501	3.36928	2.97032	1.88055	0.583959	0	0.402162	0	0.654199	0.489824	0.263742	0	0.130209	0.141952	0.136799	0.137793	0	0.307377	0.0717727	0.0672643	0	0.0789206	0	0	0	0	0
XLOC_001786	TCONS_00003281	NTR	-	TSS2478	supercont1.1115:85755-86894	2.16968	4.53453	2.60128	3.59367	3.05812	3.71405	4.73983	5.22204	2.51395	3.68225	30.5936	34.3694	18.2801	20.398	19.7479	19.9862	32.4978	22.1254	41.5649	73.4508	41.6864	31.8961	20.3071	8.43104	7.06664	8.52564	20.3963	9.76963	11.1785	2.91476	2.88817	3.71422	8.72649	1.94131	3.09195	2.93758	3.4151	9.58377	4.28597	3.04161	8.42656	6.24502
XLOC_001787	TCONS_00003282	NTR	-	TSS2479	supercont1.1115:93577-93931	0	0.516397	0	0	0	0.346279	1.01391	0	0	0	0	0	0	0	0	0	0	0	0	1.1659	1.70443	1.67277	2.83414	1.88063	1.122	0.616867	0.543327	0.270799	0.885662	0.568444	0.286474	0.088584	0.31963	0.149217	0	0	0	0	0	0.228216	0.392819	0.408816
XLOC_001788	TCONS_00003283	NTR	-	TSS2480	supercont1.1115:94250-94492	0	1.44178	0	0	0	0.967797	0.70771	0.683441	0	0	0	0	0	0	0	0	0	0	0	2.17233	4.76363	7.79191	5.04063	3.0004	0.765661	1.72229	4.55555	3.02737	0	0.791982	0	0.742736	1.78664	0	0	0	0	0	0	1.27566	0	4.57031
XLOC_001797	TCONS_00003303	NTR	-	TSS2496	supercont1.1117:201523-216836	2.28889	155.876	24.5201	8.12098	14.194	36.4385	53.1768	58.8242	47.2234	0	0.171922	0.430995	0.354483	4.86596	19.2718	10.0838	0.609891	0.581873	0	0.439734	17.0355	8.09667	3.69268	0.608222	0.311278	0.465509	1.63939	1.94057	2.11558	1.28792	2.48611	8.01856	35.0809	183.996	191.948	260.388	395.229	159.847	252.745	42.3487	8.29678	6.16762
XLOC_001799	TCONS_00003306	NTR	-	TSS2498	supercont1.1117:20981-21470	0	1.92068	0.265637	1.08189	1.33267	0	0.404049	0.7814	0.256784	0	2.17913	0.758512	0	0.513819	0.869917	1.42014	1.14525	0.614609	1.31902	0	0	0.29618	0.273715	0	0	0	0	0	0.156815	0	0.456646	0	0.679122	4.12282	7.43072	6.40087	53.0061	4.89342	2.8924	2.42446	0.834625	0.217154
XLOC_001801	TCONS_00003311	NTR	AAEL014442,AAEL014444	TSS2502,TSS2503,TSS2504	supercont1.1118:136663-209744	3.52906	1.90431	2.9426	7.36338	0.763563	1.94123	3.65138	7.57636	2.43956	9.65798	24.356	23.0846	15.5021	11.097	11.3266	15.5788	19.1406	26.9961	26.1657	24.4882	12.3441	11.3437	12.4115	6.70308	7.3393	4.80973	13.7572	8.13169	10.4483	6.01848	4.0871	4.1227	8.97037	2.73584	5.15827	4.50917	2.70349	5.43072	1.74185	4.82653	4.78207	4.81898
XLOC_001803	TCONS_00003317	NTR	-	TSS2506	supercont1.1118:3635-8850	0.128983	0.282405	0.0151841	0.300376	0.104743	0.0946255	0.277242	0.305414	0.0587121	0	0.0692008	0.0173597	0.00951443	0.00979962	0.00994506	0.0135295	0.0163659	0	0.0323128	0.271398	0.23288	0.482503	0.500666	0.0571371	0.217321	0.046854	0.197962	0.287776	0.242019	0.812709	6.04033	0.37924	0.56288	1.06084	0.0594646	0.0533575	0.03988	0.466342	0.147978	4.15754	1.97988	1.77502
XLOC_001804	TCONS_00003318	NTR	-	TSS2507	supercont1.1118:9073-11540	0.0407864	0.104181	0	0	0.148419	0.0698179	0.187507	0.0329757	0.0649797	0	0	0	0	0	0	0	0	0	0	0.182834	0.114551	0.149898	0.294372	0.0180671	0.0555007	0.0207418	0.0912894	0.181998	0.337299	0.583694	2.80307	0.875262	0.580004	0.582012	0.0940179	0.101235	0.0220681	0.103222	0.0613576	2.05527	2.61364	4.23124
XLOC_001805	TCONS_00003319	NTR	-	TSS2508	supercont1.1118:11630-12233	0	0.588914	0.190029	0	0.119169	0	0.385432	0.0931834	0	0	0	0.021711	0	0	0	0	0	0	0.134798	0.295352	0.161916	0	0.489518	0	0.209072	0	0.722603	0.411602	1.00962	0.83071	3.81154	6.36232	3.23934	0.453791	0.425257	0.476979	0	0.116699	0	5.72348	7.01553	9.32139
XLOC_001806	TCONS_00003320	NTR	-	TSS2509	supercont1.1118:12376-14202	0.0568897	0.435935	0.0468799	0.136381	0.029399	0.0649223	0.32514	0.413943	0	0	0	0.0535905	0.029374	0	0	0	0	0	0.0665091	0.400746	0.239667	0.496566	0.386444	0.1008	0.232229	0.0578611	0.203732	0.761563	0.80257	1.65479	5.42791	3.61229	3.5656	0.979744	0.288504	0.0941361	0.0923414	0.259153	0.403106	5.09167	7.80667	13.4899
XLOC_001807	TCONS_00003321	NTR	-	TSS2510	supercont1.1118:14421-16613	0.185696	0.553378	0.191278	0.333876	0.0959625	0.5033	0.737283	0.713133	0.221884	0.0422699	0.174349	0.109333	0.0239705	0.0246876	0.0751686	0	0	0	0.0271369	1.63512	1.27125	0.938395	1.10373	0.431851	0.336912	0.283304	1.14299	1.57437	1.85186	4.16015	11.0736	21.1425	10.8807	1.98737	1.47679	0.825798	0.0753548	1.76234	0.789486	10.9985	21.4554	34.432
XLOC_001808	TCONS_00003322	NTR	-	TSS2511	supercont1.1118:90515-90839	3.05609	3.8524	0.616743	1.79421	2.33994	1.28116	2.8228	3.02938	4.19816	0.34073	4.49725	7.03959	5.01999	9.53103	9.29536	5.49538	13.9597	7.14335	3.95109	2.87571	7.89194	7.56422	7.31184	30.8091	32.1789	45.2593	4.35542	7.35123	5.10419	8.06248	10.2441	9.17982	1.99558	23.1836	2.77269	10.2171	5.665	2.27124	0.706568	1.1258	1.9378	1.1344
XLOC_001809	TCONS_00003323	NTR	-	TSS2512	supercont1.1118:90903-91035	6.92263	0	0	13.2765	7.15484	0	11.4795	5.50804	22.0579	12.6064	52.6468	32.241	28.9557	72.1015	30.5132	51.465	36.8916	43.9961	18.2096	4.43317	58.814	51.1112	58.7806	19.0111	85.8592	83.9684	37.4966	37.3773	21.0476	44.6697	52.1269	18.9466	14.5842	20.2732	44.6812	28.6374	29.7229	21.723	6.4876	20.8262	8.96185	4.66341
XLOC_001810	TCONS_00003324	NTR	-	TSS2513	supercont1.1118:91358-91784	0	0	0	0	0	0.235772	0	0	0	1.12868	0.931084	3.11038	0.426534	1.09739	3.12221	2.73055	3.67001	1.05042	0	0.529218	0.580251	0.759298	0.526279	0.365924	0	0.420095	0	0.553139	0.402016	0.58091	0	0.361887	0.217628	0	0.190497	0.170932	0	0.418124	0.195114	0	0	0
XLOC_001811	TCONS_00003325	NTR	-	TSS2514	supercont1.1118:114803-114981	2.36086	0	0	0	0	2.6942	0	0	1.88063	0	7.09309	0	0	0	1.27421	6.93387	8.38755	1.50042	0	0	6.63062	4.88059	10.1484	25.0053	50.8407	81.3548	4.75574	4.21387	2.29695	35.059	33.3687	10.4676	1.24343	32.4058	8.88874	17.6405	1.27261	1.19051	0	0	1.52815	1.59038
XLOC_001812	TCONS_00003326	NTR	-	TSS2515	supercont1.1118:115228-115645	3.45946	4.77082	1.77381	2.06412	1.78775	2.95337	3.7791	1.91277	3.77232	0	13.5832	8.10254	7.33249	10.7482	8.36486	10.4314	10.7065	5.74916	4.28203	1.94134	12.3934	16.2183	10.7845	20.5873	25.9397	27.793	7.51595	12.2954	10.0537	15.9379	12.1966	6.03426	4.0814	12.7058	7.34501	7.30292	6.05373	3.04942	3.66209	3.24689	2.22931	1.74007
XLOC_001813	TCONS_00003327	NTR	-	TSS2516	supercont1.1118:215052-216782	0.302325	2.52258	0.64774	0.782743	0.562439	1.24204	2.07214	2.19977	0.722483	0	0	0	0	0	0	0.0443966	0	0	0.0353445	0.116163	0.0849099	0.0555551	0.0770119	0.0803508	0.329094	0.737968	2.49016	3.64241	4.44153	4.65224	4.56952	4.84547	7.64307	4.61153	5.07342	2.82648	1.40674	1.43841	0.285625	0.636666	2.93536	2.11807
XLOC_001814	TCONS_00003328	NTR	-	TSS2517	supercont1.1118:217933-218169	0	0	0	0	0	0	0.765514	0.73918	0	0	0	0	0	0	0	0	0	0	0	0	0	0	0	0	0.828014	0	0	0.818752	4.46296	0	1.94662	0.803493	1.93279	0.901284	0	0	0	0	0	0	2.37535	1.23604
XLOC_001815	TCONS_00003329	NTR	-	TSS2518	supercont1.1118:218834-220425	0.399108	1.07605	0	0.510282	0.44687	0.607281	0.750587	0.941092	0.264936	0.363395	0.149888	0.156646	0	0	0.0359014	0	0.0590805	0	0.0388827	0.0425973	0.046705	0.0305583	0.0282404	0	0.120677	0.135306	0.86352	1.69186	1.00312	2.24686	2.95332	0.786473	2.48742	2.22564	1.10399	0.632892	0.215937	0.370346	0.157108	0.300172	1.50697	0.627335
XLOC_001818	TCONS_00003334	NTR	-	TSS2523	supercont1.1119:235419-236613	0.333211	0.462078	0.0410733	0	0.22359	0.3322	0.640109	0.418352	2.62111	5.80905	56.9057	67.6496	75.1104	75.6525	88.7036	63.4602	51.2059	22.5543	18.1223	10.5761	3.49969	2.93112	1.34118	0.518211	0.264028	0.203472	1.32403	1.57229	1.60186	0.346387	0.141249	0.254947	1.48846	0.115128	0.22979	0.0561297	0.1618	0	0	0.0749749	0.516205	1.58962
XLOC_001820	TCONS_00003336	NTR	-	TSS2525	supercont1.1119:24541-25646	0.0566969	0.217216	0	0	0.0292993	0	0	0	0	0	0.0851716	0	0	0	0	0	0	0	0.397702	0	0.0398092	0	0	0.113009	0.0257111	0	0	0.0252994	0	0	1.39246	168.3	635.692	585.893	227.721	142.086	0.0613486	237.197	72.148	331.926	106.648	0
XLOC_001822	TCONS_00003338	NTR	-	TSS2527	supercont1.1119:219589-220221	9.03274	10.4341	6.38041	7.52665	5.44505	8.22123	13.478	11.2965	8.22298	21.3418	53.1386	51.5265	21.98	36.8015	52.1106	40.7356	57.1064	32.1157	18.8548	6.61058	11.9277	10.0765	14.607	14.5712	27.1977	23.507	15.6903	9.01983	10.3563	16.8393	14.217	10.4523	8.1544	10.6848	14.3748	7.65012	1.62856	11.8618	7.71864	15.2029	15.0324	10.8643
XLOC_001823	TCONS_00003339	NTR	-	TSS2528	supercont1.1119:224567-224825	1.39535	6.00628	5.82105	32.1162	6.51223	2.38855	7.57078	15.1886	22.2303	7.68648	2.35815	5.91191	3.59744	7.41108	3.81259	5.18674	6.19667	7.0944	4.93465	2.01052	3.06166	16.0322	19.5492	6.78975	5.67333	2.83451	4.99699	5.60373	4.7798	3.91224	3.29088	1.90948	5.14439	0	0.643293	0.288613	0	0	0	1.04945	2.82247	0
XLOC_001824	TCONS_00003340	NTR	-	TSS2529	supercont1.1119:243718-244266	0.36384	0.151696	0	0	0.383719	0.27116	0.484773	0.253518	0.86949	1.9877	41.7625	42.9048	55.2421	61.5559	63.0001	47.6948	45.9023	18.1783	13.7523	5.76687	2.44388	2.7078	1.55757	2.45088	1.41478	1.32556	1.52326	1.47594	1.82303	0.418917	0.888876	0.683647	1.59597	0.365281	1.12674	0.819117	0.325344	0	0	0	0.0865134	1.38342
XLOC_001825	TCONS_00003341	NTR	-	TSS2530	supercont1.1119:244998-245235	0	0	0	0	0	0	0	0	0	1.64856	4.07984	5.13355	12.1324	14.3698	7.8177	6.6471	8.14117	8.05484	4.23345	4.63788	0.635639	0.831776	0.384343	0.400323	0.817106	0	0.810498	0	0	0	0	0	0.476803	0	0.834722	0	0	0	0	0	0	0
XLOC_001826	TCONS_00003342	NTR	-	TSS2531	supercont1.1119:245502-245786	0	0	0	0	0.273325	0	0	0	0	0	0.794541	0.496709	3.27368	6.18269	2.89033	0.776705	4.6977	0	1.85502	2.7661	0.742736	0	0	0	0	0.268689	0.236764	0	0	0	0	0	0	0	0	0.218798	0	0	0	0	0	0
XLOC_001827	TCONS_00003343	NTR	-	TSS2532	supercont1.112:22214-23565	0	3.18418	1.23422	0.512232	1.10492	2.07311	2.27701	2.07274	2.38369	1.46087	1.12344	0.804991	0.172374	0.0568025	0.981152	1.02141	0.951537	0.343735	0.316154	0.549773	0.0750136	0.11043	0.0453574	0	0.0242246	0.0271635	0.0239123	0.0238362	0.162412	0.204635	0.157685	0.236844	0.17584	0.420527	0.34683	0.39776	0.0578009	0.0270361	0.113545	0.180791	0.900432	0.143939
XLOC_001842	TCONS_00003362	NTR	-	TSS2549	supercont1.112:1668687-1675321	2.36161	2.16668	3.97247	0.667156	5.92357	1.17776	2.22375	3.32653	9.20034	0.24949	1.91399	0.918691	0.0585207	0.251538	0.0779665	0.621119	0	0	0.0310191	0.440286	0.667195	0.756975	0.838296	0.0961508	0.118717	0.1303	0.688157	1.2669	1.08885	0.144984	0.234997	0.0702173	1.0911	0.208704	0.172557	0.215218	0.768271	4.85301	2.91821	4.57343	3.65298	3.21123
XLOC_001844	TCONS_00003365	NTR	-	TSS2551	supercont1.112:2494149-2517961	0.0322825	2.14426	0.166265	0.371475	0.734038	0.515769	0.728811	1.38325	0.822905	0	1.2129	2.31113	1.30013	0.44704	0.104542	0.0474071	0	0.0410336	0.0849175	0	0.136001	0.0593222	0.11193	0.0857988	1.52275	0.919338	0.549144	1.29663	1.88452	2.63527	5.88571	0.622015	0.782514	2.41445	0.178597	0.294468	0.109166	0.425514	0.335491	1.60247	2.6329	2.47935
XLOC_001845	TCONS_00003366	NTR	-	TSS2552	supercont1.112:37697-39902	0.447531	2.66711	1.65954	1.18015	0.867268	1.21296	1.40269	1.6283	1.78248	2.75053	1.01035	0.52688	0.34948	0.242898	0.365335	0.246451	0.099373	0.159988	0.147151	0.0358242	0.176754	0.668185	0.760004	0.348963	0.114159	0.113787	0.300504	0.252743	0.383257	0.0437345	0.118896	0.0244971	0.184148	0.0275244	0.0515809	0	0.242125	0.342589	0.740894	0.676188	2.10019	2.26173
XLOC_001846	TCONS_00003367	NTR	-	TSS2553	supercont1.112:59505-60195	4.64126	3.93606	1.69395	2.47084	1.60673	3.22561	3.43834	2.07538	6.55681	9.83229	26.2484	18.8528	20.6879	25.924	36.8908	38.8671	36.5175	48.0118	21.6291	16.1277	7.21676	9.44362	6.98362	10.6952	9.31165	13.5831	10.5836	12.8429	10.75	7.46342	10.434	8.10322	10.8268	10.8696	9.95236	6.16523	4.45131	1.57293	0.970572	4.26134	5.65501	3.11575
XLOC_001849	TCONS_00003372	NTR	-	TSS2557	supercont1.112:651081-708903	0.653994	6.78859	5.8173	0.505276	0.760423	3.60089	4.07969	4.50734	2.58679	0.132327	0.491224	0.307947	0.337646	0.309044	0.306666	0.426842	0	0	0.0849529	0.310391	0.51446	0.300444	0.246805	0.0643703	0.0658989	0.0738996	0.405634	1.97657	3.2667	4.88083	7.89179	7.17231	10.6374	13.3544	7.88851	6.50011	0.353813	0.812809	0.555846	4.84048	5.47125	2.55402
XLOC_001854	TCONS_00003382	NTR	AAEL004246,AAEL004258	TSS2563,TSS2564,TSS2565,TSS2566,TSS2567,TSS2568,TSS2569	supercont1.112:968543-1496327	0.11529	5.69894	1.08035	1.35102	1.34846	2.63248	4.76971	4.23394	1.63966	1.41685	1.75252	1.08249	0.648967	0.57972	1.03218	1.1555	1.0635	1.09599	0.902367	1.07967	0.540903	0.628384	0.33003	0.131038	0.311802	0.200119	0.693922	2.75923	3.88025	4.66245	8.70506	5.93691	10.4723	14.3326	8.47033	6.08002	3.21583	1.85302	0.486573	1.59108	6.82541	4.5852
XLOC_001862	TCONS_00003409	NTR	-	TSS2582	supercont1.112:87-818	0.699019	1.33894	0	0.335151	0.0903083	0.598289	0.657233	1.20061	0.556829	0	0.656304	0.164559	0	0	0.0943195	0.256629	0	0.111064	0	0	0.49081	0.160564	0	0	0.079233	0	0.234685	0	0.0850121	0.327827	0.0825318	0.382631	0.276123	0.171955	0.322266	0.0722923	0.18908	0	0	0.394303	0.452466	0.470892
XLOC_001863	TCONS_00003410	NTR	-	TSS2583	supercont1.112:58696-59350	1.63645	1.39931	0.379271	0.196153	0.528545	0.233439	0.432725	0.746548	1.14742	5.96159	12.138	12.4229	6.0198	4.56712	11.9237	13.6683	13.082	11.9607	9.5658	8.51522	2.29804	2.44424	1.82375	4.25852	5.19323	6.55294	2.74707	2.19066	2.88578	5.75586	4.54088	5.55375	3.12534	3.72355	6.60176	4.40027	0.669486	0.621121	0.680321	0.615394	2.7822	1.79426
XLOC_001864	TCONS_00003411	NTR	-	TSS2584	supercont1.112:229682-230872	0	0.481758	0	0.0448431	0	0.0177891	0	0.0283535	0.0186259	0	0	0	0	0	0	0	0	0	0	0	0	0.0107418	0.00992699	0.0276187	0	0	0.0139559	0.0417346	0.0417069	0.0146249	0.0110437	0.0102392	0.0344823	0	0	0.0096727	0	0	0	0	0.363239	0.0157513
XLOC_001865	TCONS_00003412	NTR	-	TSS2585	supercont1.112:230927-231851	0	0.474208	0.0615336	0	0	0	0	0	0.318658	0	0	0	0	0	0	0	0	0	0.0187068	0.0273253	0	0	0.0271735	0.0330744	0.0290238	0	0	0.0190402	0	0.0150108	0	0	0.0840702	0	0.0295079	0	0.0173137	0.0215958	0	0	0.759603	0
XLOC_001866	TCONS_00003413	NTR	-	TSS2586	supercont1.112:231904-232496	0	0.100923	0.11398	0	0	0	0.0908218	0	0	0	0	0	0	0	0	0	0	0	0	0	0.0832443	0	0	0	0	0	0.0884535	0.0705376	0.0961238	0.0648555	0.0279939	0.0259586	0.146567	0.0291626	0	0.057219	0	0	0	0	0.597229	0.641148
XLOC_001867	TCONS_00003414	NTR	-	TSS2587	supercont1.112:248282-255869	0.0125075	2.64113	0.587485	0.515725	0.420153	1.0848	1.52643	1.59531	0.926583	0	0	0	0	0	0.00675058	0	0	0	0.00731117	0	0	0.0229837	0.0318605	0.0166218	0.137796	0.298959	0.918223	1.59061	1.37914	1.82637	1.50654	1.36927	2.78652	1.21861	1.0091	1.3763	0.879782	0.498046	0.218618	0.33865	1.48965	1.25542
XLOC_001868	TCONS_00003415	NTR	-	TSS2588	supercont1.112:262955-263438	0	0.560498	0.542637	0	0	0	0.137563	0.266034	0	0	0	0	0	0	0	0	0	0	0	0	0	0	0	0	0	0	0.147388	0.146919	0.160169	0	0.53067	0	0.173412	0.323921	0.0216847	0	0	0.166602	0	0	0.426239	0
XLOC_001869	TCONS_00003416	NTR	-	TSS2589	supercont1.112:265516-266569	0	0.369818	0	0	0	0.185891	0.181529	0.0438927	0.259514	0	0	0	0	0	0	0	0	0	0	0	0	0	0	0	0.147739	0.0552212	0	0.0484571	0.0528272	0.101879	0.256448	0	0	0.160293	0	0.0898461	0	0	0	0	0	0
XLOC_001870	TCONS_00003417	NTR	-	TSS2590	supercont1.112:268990-276773	1.0722	6.87817	1.79721	1.9161	1.57409	2.42633	3.44241	5.71874	2.09642	0.0665629	0.183032	0.154968	0.106953	0.0648	0.124945	0.0626233	0.0108217	0	0	0.241878	0.427746	0.458983	0.434514	0.383211	0.61903	0.892276	1.45081	1.65279	1.73072	1.65223	1.14529	0.901695	1.44387	0.713463	0.77517	0.670358	0.804294	0.72774	0.811572	2.52002	8.58848	10.629
XLOC_001871	TCONS_00003418	NTR	-	TSS2591	supercont1.112:336305-340259	0.172338	7.8051	4.25376	1.86117	0.877873	5.07603	7.41269	8.52961	2.55942	0.493435	0.110953	0.173958	0.0762746	0.0654666	0.119591	0.0903857	0	0	0.0719568	0.394155	0.224725	0.226206	0.223702	0.196308	0.212189	0.300493	1.67156	3.36168	6.34763	6.61531	7.08213	14.3641	16.3988	10.0148	13.5542	12.0858	1.67849	2.85793	1.27934	3.98109	10.215	10.7526
XLOC_001872	TCONS_00003419	NTR	-	TSS2592	supercont1.112:340893-341039	0	0	0	0	0	21.8702	0	15.3033	0	0	0	0	0	0	0	0	0	0	0	0	0	0	0	0	0	0	0	0	9.32272	0	4.49771	0	20.1871	4.68549	4.4176	0	5.15212	4.81976	4.4982	21.6203	0	0
XLOC_001873	TCONS_00003420	NTR	-	TSS2593	supercont1.112:341894-345641	0.131916	4.7036	0.300618	0.487247	0.646359	1.29355	3.04936	2.71779	1.14164	0	0.0195722	0.0245488	0	0.0692895	0.0281278	0.0382657	0	0	0	0.0834347	0.0182961	0.0359125	0.0885027	0.0461716	0.10638	0.145769	0.198298	1.3953	1.73662	4.34034	6.89262	2.33921	3.14284	9.01394	1.70588	1.45523	0.817746	0.883699	0.603169	1.95981	3.71067	2.70325
XLOC_001874	TCONS_00003421	NTR	-	TSS2594	supercont1.112:718242-718637	0.479499	4.0807	1.97565	0.2299	0.247791	0.547203	1.60244	0.580964	1.14589	0	0	0	0	0	0	0	0	0	0	0.921196	0.673351	0	0	0	0	0	1.28788	3.85133	5.1317	8.98633	9.05517	8.39902	11.6171	7.54657	7.95821	5.15732	0	0.485177	0.226404	1.0819	3.4141	1.29205
XLOC_001875	TCONS_00003422	NTR	-	TSS2595	supercont1.112:778095-778788	0	1.28235	0.155163	0.0902786	0	0.429758	0.550773	0.380466	0.599966	0	0	0	0	0	0	0	0	0	0	0	0	0	0	0	0	0	0	0.420102	0.183196	0.353208	0.0889242	0	0	0	0	0	0	0	0	0	0.243759	0
XLOC_001876	TCONS_00003423	NTR	-	TSS2596	supercont1.112:795975-796292	0	0	0.651305	0	0	0	0	0.638003	1.2592	0	2.37464	1.85707	0	0.838657	1.70633	0.580333	0	3.01388	1.84803	1.51843	0.554952	1.08929	0	0	0	0.40162	0.353808	0	0	0	0.373026	0.346109	0.416279	0.3886	1.09315	0.32696	0.854601	1.99868	0.373066	1.78333	6.13916	11.1811
XLOC_001877	TCONS_00003424	NTR	-	TSS2597	supercont1.112:851567-852371	0.153547	0.392159	0.50612	0.220858	0.0793486	0.0876135	0.320825	0.124112	0.122313	0	0	0.144598	0.0792729	0	0.165746	0	0	0	0	0.196659	0.215623	0.0705393	0.130378	0.544066	0.487354	0.390381	0.481143	0.205548	0.0746951	0.216046	0.29007	0.336195	0.485226	0.226635	0	0.254076	0	0.15542	0	0	0.0993887	0.103436
XLOC_001878	TCONS_00003425	NTR	-	TSS2598	supercont1.112:852731-853271	0.273647	0.93174	0.225499	0	0	0	0	0	0.217983	0	0	0	0	0	0	0	0	0	0	0	0	0.37714	0.116178	0	0.313954	0	0.191402	0.122107	0	0.384885	0.129222	0	0	0	0	0.113202	0	0	0	0	0.177128	0
XLOC_001879	TCONS_00003426	NTR	-	TSS2599	supercont1.112:865267-866235	1.08587	7.0876	0.695962	0.578476	0.561145	0.55075	2.11766	2.19443	1.82608	0.659135	12.6873	7.55652	3.36378	6.09384	8.13986	8.68173	9.32307	16.7927	16.5737	9.658	2.45672	2.27252	0.870795	0.320643	1.03954	0.674871	0.810142	1.56129	2.17164	0.848899	1.53856	0.475508	1.20737	1.00917	0.44499	0.149733	0.391649	0.30532	0.28495	1.08892	2.1086	1.54426
XLOC_001880	TCONS_00003427	NTR	-	TSS2600	supercont1.112:1181355-1182469	0.101327	0.690144	0.584488	0.534402	0.314177	0.404719	1.01629	0.696252	0.645724	0	0	0	0	0	0	0	0	0	0	0	0.0711457	0.0465495	0	0	0	0	0.0453587	0.452143	0.295752	0.61791	1.19644	1.59738	1.49429	3.63947	1.91529	1.34134	1.3157	0.307706	0.0478628	0.228626	0.983813	0.614327
XLOC_001881	TCONS_00003428	NTR	-	TSS2601	supercont1.112:1433956-1434262	0	0	0	0	0	0	0	0	0	9.45424	0.649924	0	3.12472	0.917938	0.467013	2.54134	0.768532	1.09984	0	0	0	0.397509	0	0	0	0	0.774679	0	0	0	0	0	0	0	0	0	0.935525	0	0	0	0	0
XLOC_001882	TCONS_00003429	NTR	-	TSS2602	supercont1.112:1525853-1526277	0	0.354844	0	0	0.215457	0.713695	0.174178	0	0.664238	0	0	0	0	0	0	0	0.370311	0	0	0	0	0	0	0	0	0	0	0	0.202821	0	0.590555	0	0.439181	4.92168	0.384429	0.172474	0	0.421893	0	0	0.269872	0.561724
XLOC_001883	TCONS_00003430	NTR	-	TSS2603	supercont1.112:1768533-1769177	0	0.890399	0.172383	0	0	0	0.442524	0.169068	0.0833187	0	0	0	0	0	0	0	0	0	0	0	0	0.0480508	0	0	0	0	0.0468215	0	0	0	0	0	0	0	0	0	0	0	0	0.157333	0	0
XLOC_001889	TCONS_00003440	NTR	-	TSS2611	supercont1.1120:142646-144667	1.50688	3.42105	6.41566	7.16464	2.5957	3.86919	4.40805	4.51721	4.30128	9.3756	2.54754	2.1879	1.6863	1.00261	1.49185	0.276607	0.557663	0.800283	0.229385	0.486513	2.734	3.51898	5.43787	0.946408	0.571013	0.383124	1.96743	1.40142	1.34464	0.298185	0.242174	0.278383	1.38972	0.0308919	0.347355	0.155841	0.747306	1.20841	2.19504	2.4565	4.63306	5.24504
XLOC_001893	TCONS_00003444	NTR	-	TSS2615	supercont1.1121:22838-23718	3.40807	3.36674	4.71883	2.87589	6.55184	4.97828	7.97558	6.77694	6.0812	6.70272	7.78194	8.66596	10.4166	12.683	14.3476	11.0105	11.1397	17.0679	15.6983	14.9283	13.9748	12.087	13.2537	21.1937	18.9156	23.2221	17.453	15.3901	16.7118	18.6067	17.5769	17.4911	11.2726	12.3414	15.9006	13.4217	7.96521	6.62344	9.85183	8.10015	9.26519	6.70384
XLOC_001894	TCONS_00003445	NTR	-	TSS2616	supercont1.1123:155895-156148	0	2.51643	10.9755	3.54773	2.29429	0	0.617605	0	5.89429	9.43226	0	1.38823	0	0.783661	0.798733	3.25984	15.773	1.88106	0	4.73851	0	0.67986	1.25658	0	1.33683	0	2.64987	1.32072	1.43983	1.38279	1.396	0.648052	0	0.727142	4.0936	0.612198	0	4.48787	0.698076	10.0173	0	2.99077
XLOC_001897	TCONS_00003448	NTR	-	TSS2619,TSS2620	supercont1.1125:33976-120819	0	0.33036	0	0.330769	0	0	0.0360353	0	0	5.5754	0.789826	0.571814	0.538697	0.286501	0.880216	0.6411	0.478706	0.109612	1.35136	8.61531	4.60511	2.45688	0.953425	2.67591	4.14602	7.27992	2.39605	2.30947	1.43191	2.58901	3.17721	0.908027	0.741844	1.19503	0.248479	0.285389	0.291576	0.614634	0.183289	0.29186	0.786116	0.474418
XLOC_001898	TCONS_00003450	NTR	-	TSS2621	supercont1.1125:177290-178780	1.48852	19.097	4.65953	4.96539	5.88348	3.04802	12.5431	6.92758	8.25772	6.67715	38.481	40.377	27.1471	53.4818	68.5001	67.9423	62.8256	22.1651	21.2539	8.70162	4.19109	4.38547	2.82635	1.36145	3.16992	0.893529	2.91823	2.37502	3.80264	2.93241	6.72632	1.12232	3.53157	17.2689	2.8232	3.83907	6.48881	2.0176	0.543481	6.98742	7.16052	5.36554
XLOC_001899	TCONS_00003458	NTR	-	TSS2622	supercont1.1125:120972-121381	0	0.380547	0.184234	0	0.115535	0	0	0	0	0.203566	0.755674	0.105172	0.923107	0.237481	2.42004	0.738711	0.893581	0	4.70475	30.0662	10.9885	6.36793	3.41984	3.56371	11.1406	10.9113	6.00486	5.18765	5.22283	4.82134	2.74444	0.799544	1.41303	1.53947	0.618434	0.578042	0.967308	0.67868	0.422267	0.672599	2.61391	0.301216
XLOC_001900	TCONS_00003459	NTR	-	TSS2623	supercont1.1125:123013-123321	0	2.17124	0	0	0	0	0.355257	0	0.677702	0	0	0	0	0	0	0	0	0	0	0	0	0	0	0	0	0	0.380839	0.379627	0.827728	2.38891	9.63604	0.372552	0	0.836528	0	0	0	0	0	0	0	0
XLOC_001901	TCONS_00003460	NTR	-	TSS2624	supercont1.1125:310027-310355	0.726211	14.8289	2.39373	3.83877	6.01082	6.6369	10.0108	3.81697	8.68767	2.06634	36.0029	30.7205	37.8454	55.1068	55.6575	79.9835	57.408	13.3887	14.4363	7.44091	4.60506	3.33621	1.84989	2.25017	3.28691	1.50692	1.64575	1.94431	1.76638	1.35996	3.42767	0.636025	1.93634	17.4968	3.6912	1.50209	6.68099	2.57117	1.07126	3.82332	2.37971	1.46763
XLOC_001902	TCONS_00003461	NTR	-	TSS2625	supercont1.1126:139372-170279	0.0527656	1.5954	0.479243	0.111522	0.173623	0.243379	0.556297	0.585098	0.308897	0.169047	0.039633	0.00304362	0.0272459	0.00687255	0.0139488	0.0379526	0.034432	0	0.023605	0.0248256	0.0204147	0.0242405	0.0331913	0.0019081	0.00195396	0	0.0469224	0.13976	0.21373	0.298671	0.404931	0.558683	0.680612	0.585017	0.583831	0.812535	0.146918	0.0850317	0.0309041	0.184658	0.493497	0.287265
XLOC_001903	TCONS_00003462	NTR	-	TSS2626	supercont1.1126:104676-104736	697.221	0	782.019	167.144	0	552.546	1193.59	342.598	755.956	2963.53	0	115.922	462.444	52.3508	423.346	127.984	309.632	886.223	1232.86	669.738	81.5912	480.454	864.384	121.448	111.63	297.445	1716.6	730.257	796.115	0	0	305.317	430.97	0	160.719	48.0709	1012.69	1233.54	155.418	87.3975	401.157	939.362
XLOC_001904	TCONS_00003463	NTR	-	TSS2627	supercont1.1126:170341-175959	0.0383737	2.12016	0.590274	0.2862	0.31735	0.525503	0.862513	1.02043	0.353229	0.108702	0	0	0	0	0	0	0	0	0.0199388	0.0982962	0	0.00391752	0.0144815	0.0151101	0.00773653	0.00433674	0.0458076	0.365335	0.721832	0.568205	0.821708	1.34931	1.82051	0.95674	1.55684	1.22056	0.693997	0.474803	0.201505	0.320679	0.927347	0.608974
XLOC_001908	TCONS_00003468	NTR	-	TSS2631	supercont1.1127:288602-288937	0.690075	3.52288	0	0.330862	0.356611	0.393756	1.44103	0.557154	0	0	0.518325	0	0	0	0	0	0	0	0	0	0	0	0	0	0	0	0	0	0.335697	0.646215	1.62861	0.604376	1.09036	4.7505	0.954427	0.570938	0.74623	0.349045	0	0.51901	0	0
XLOC_001912	TCONS_00003475	NTR	-	TSS2636	supercont1.1129:28385-72974	1.79517	3.37183	0.12663	0.646248	0.980272	0.905642	1.12938	0.713639	1.64732	1.17208	14.1703	13.6935	7.72524	21.0954	13.7557	17.6539	13.1007	25.67	23.8762	7.16054	3.1781	3.55073	2.08118	1.42438	4.18466	0.871985	1.08785	2.45974	2.37567	3.44763	5.16955	0.809856	1.95183	2.24301	0.49734	0.560335	0.323597	0.964919	0.956744	2.88965	0.848155	0.401349
XLOC_001914	TCONS_00003488	NTR	-	TSS2643	supercont1.1129:74264-74892	0.217055	0	0.357729	0.104069	0	0.247703	0.45349	0.438556	0	2.76686	0.163033	0.204363	0.33616	0	0	0	0.192786	0	0.126879	0.833998	3.50528	4.78632	2.21164	0.288392	0.0983986	0.220724	1.16597	0.38742	0.527949	0.101781	0	0.0950499	0.22864	0	0.100068	0.179582	0.117419	0	0.615093	0	0.280994	0.292437
XLOC_001915	TCONS_00003489	NTR	-	TSS2644	supercont1.1129:212970-213128	0	0	0	0	1.86206	0	0	0	0	0	0	0	0	0	0	0	0	0	0	2.30748	30.6128	43.1075	12.2382	9.52791	3.22013	0	22.7162	10.0491	10.5171	0	0	0	1.89778	0	1.66119	2.98117	0	0	0	0	0	0
XLOC_001927	TCONS_00003509	NTR	-	TSS2661	supercont1.113:1633532-1634451	12.3246	5.24752	5.28344	2.28794	2.98043	8.05373	7.91272	10.5645	5.58432	5.43067	1.94409	1.87227	0.97566	0.178317	0.814703	0.583812	0	0.0473682	1.04774	4.80631	2.75191	3.03704	2.68423	0.530615	0.947697	0.992391	4.38255	3.46063	3.31215	0.910464	0.921737	1.63497	3.9277	1.1497	1.65269	1.23428	1.66982	2.84226	2.65264	3.7774	6.46705	8.73778
XLOC_001929	TCONS_00003515	NTR	-	TSS2664	supercont1.113:1766551-1767400	0.497888	0	0	0	0.0857647	0	0.138705	0	0.132203	24.1779	6.10883	6.40763	6.59749	7.05809	8.50954	8.77381	8.99238	10.1257	11.9327	7.86511	3.37934	3.20221	2.53656	0.514545	0.16931	0.0843883	0.817218	1.62923	1.37375	0.138374	0	0.145352	0.786692	0	0	0	0.269353	0.0839923	0.0783886	0	0.21485	0
XLOC_001931	TCONS_00003519	NTR	-	TSS2668	supercont1.113:1824888-1826193	5.62351	4.30872	2.29303	2.57625	1.93724	1.8641	3.35529	3.06248	3.64591	0.266664	0.966115	1.99351	2.19408	0.715941	0.961062	0.688132	0.421401	0.416933	3.03134	7.45218	8.07197	6.32904	5.15279	2.31789	2.86185	2.16051	4.9995	5.64592	6.31434	1.96382	2.07322	1.01251	3.54631	1.64562	0.555111	1.28626	5.89022	6.1429	6.19778	8.94012	4.11573	2.56854
XLOC_001933	TCONS_00003521	NTR	-	TSS2670	supercont1.113:1941807-1942435	3.10876	0.110262	0	0.12421	0.133877	0	0.216493	0.209354	0.206366	4.21896	3.30797	1.0166	1.29441	0.783205	0.279646	1.48036	1.38058	1.70179	3.41133	12.609	22.1921	13.647	12.5025	9.63769	12.0764	9.06671	8.04057	2.38971	2.64653	6.03296	4.03809	2.38377	2.59246	2.88939	3.10651	1.46556	0	0.786581	1.83526	0.389687	0.167688	0
XLOC_001937	TCONS_00003533	NTR	AAEL004285	TSS2679,TSS2680	supercont1.113:2055596-2138132	1.90237	9.33336	0.469604	4.26338	6.24783	1.48728	6.46628	3.32333	3.88707	5.11013	65.9244	53.3115	44.5302	54.8568	59.0835	69.5422	76.9921	94.8787	69.0724	33.2806	14.9942	10.5485	4.42193	3.66537	1.8333	1.18107	4.84527	5.80592	3.50511	1.95065	2.73506	1.30888	3.6554	4.49556	0.70668	1.26511	0.621728	0.676537	0.190776	2.71134	2.91751	2.50459
XLOC_001951	TCONS_00003564	NTR	-	TSS2704	supercont1.113:1628532-1629285	0.37582	1.43971	0	0	0	0.107221	0	0	0.149686	2.90862	1.12913	0.176939	0.485051	0.79906	0.912776	0.551894	0.333799	0.477696	0.65905	2.28637	1.97909	1.12223	1.19667	0.749026	0.255581	0.573274	2.35528	1.17389	0.731292	0.440613	0.26623	0.0822868	1.28661	0.277345	0.346525	0.233203	0.101655	0.0950974	0.177506	0.282657	0.973051	0.126585
XLOC_001954	TCONS_00003574	NTR	-	TSS2711	supercont1.113:1771886-1772749	0.163321	0.13904	0	0	0.0843998	0	0.136498	0	0.292724	5.80055	2.78464	3.384	1.77068	2.08366	2.11556	2.63965	3.33803	5.9169	3.05576	1.15048	0.807499	0.825326	0.156012	0.0723368	0.166616	0.0415228	0.146221	0.364388	0.07945	0.0382987	0.077133	0.0715194	0.0860192	0.0803533	0	0.0337812	0	0	0	0	0	0
XLOC_001957	TCONS_00003577	NTR	AAEL004279	TSS2714,TSS2715,TSS2716	supercont1.113:2192138-2470112	1.46878	6.15436	0.853901	2.4743	2.65631	4.30243	5.32962	3.20754	4.30685	0.603806	1.25383	1.28169	1.09823	1.1373	2.09828	1.98227	1.1596	1.22629	1.03331	3.68714	21.8485	19.1147	11.2284	12.0158	13.3523	19.1764	10.4024	12.854	12.3806	23.552	94.6304	54.4348	52.95	105.616	26.4232	24.6067	7.67647	32.13	20.9744	55.1854	67.4211	66.3327
XLOC_001958	TCONS_00003581	NTR	-	TSS2717	supercont1.113:2425327-2439448	0.756703	0.787424	0.138569	0.846551	0.260695	0.431774	0.59789	0.985575	0.334877	0.382773	4.42066	2.61345	0.694576	0.268236	0.589928	0.246939	0.0746772	0.21374	0.540622	1.83065	2.53849	1.89265	1.92757	1.19175	1.63966	1.41127	1.95714	1.72581	1.39064	1.18327	0.794233	0.478638	0.752808	0.372326	0.387622	0.243469	0.545875	1.31921	1.35034	0.948536	1.25172	1.13278
XLOC_001959	TCONS_00003582	NTR	-	TSS2718	supercont1.113:25325-25448	35.936	15.1515	0	94.9794	20.892	51.9033	81.8097	64.1356	28.6261	36.8104	229.432	181.002	119.449	297.24	193.955	316.777	175.549	308.433	178.717	149.824	252.487	206.362	282.303	94.7717	174.395	117.646	144.78	224.57	148.73	172.098	176.513	24.5884	47.3176	122.588	91.328	16.7242	317.81	81.3464	75.9192	95.1601	36.3451	27.2342
XLOC_001960	TCONS_00003583	NTR	-	TSS2719	supercont1.113:25890-26104	27.6941	21.4468	0	16.9227	15.6126	15.8381	25.1957	30.3954	40.1104	11.4618	75.6536	77.7468	45.4047	159.594	101.913	177.469	125.234	177.607	91.2499	41.919	67.1861	121.443	133.609	80.1185	102.093	76.651	61.9911	131.444	77.1639	76.2732	78.3122	25.3698	43.7583	51.9201	22.0533	34.3775	187.557	47.0519	40.3446	45.4655	26.0742	30.5281
XLOC_001961	TCONS_00003584	NTR	-	TSS2720	supercont1.113:48868-49368	0	0	0	0	0	0	0	0	0	7.34914	0.466348	1.02269	0	0.494841	0.837754	0	0.275727	0	0.907323	0.397601	0	0	0	0.137474	0	0.078913	0.277933	0.138524	0	0.145527	0	0	0	0.152709	0	0	0	0	0	0	0	0
XLOC_001962	TCONS_00003585	NTR	-	TSS2721	supercont1.113:361096-361338	0	0	0	0	0	0	0	0	1.3511	0	0	0.795098	0	0.897672	2.7463	0	4.51939	4.31178	11.8974	0	0	0	0.720089	0	0.765661	0	0	0	0	0	0	0.742736	0	0	0	0	0	0	0	0	1.09787	0
XLOC_001963	TCONS_00003586	NTR	-	TSS2722	supercont1.113:532842-532970	0	0	0	0	0	0	6.42407	0	0	0	0	0	0	0	0	0	0	0	0	0	0	0	0	6.80885	0	7.81684	0	0	0	0	0	0	8.16684	0	0	0	0	0	0	0	40.1474	0
XLOC_001964	TCONS_00003587	NTR	-	TSS2723	supercont1.113:570022-570238	0	4.14842	0	2.34123	5.04687	2.78628	2.03629	2.94799	0	0	0	0	0	0	0	0	0	0	0	0	0	1.12164	0	0	0	1.23888	0	0	0	0	0	0	2.57185	1.19872	0	0	1.3181	1.23307	2.30161	0	12.643	26.3158
XLOC_001965	TCONS_00003588	NTR	-	TSS2724	supercont1.113:712028-712377	0	0.0762039	0	0	0	0	0	0	0	8.56203	0.941743	0.589477	0	0	0	0	0	0.796836	0	0	0	0	0	0	0	0	0	0	0	0	0	0	0	0	0	0	0	0	0	0	0	0
XLOC_001966	TCONS_00003589	NTR	-	TSS2725	supercont1.113:869725-870022	0	0	0	0	0	0	0	0	0	14.4921	2.1097	0.879557	0	0.496513	0.505319	0.687447	0.831569	0	0.547282	0.599565	0.657381	0	0	0	0	0	0	0	0	0	0	0	0	0	0	0	0	0	0	0	0	0
XLOC_001967	TCONS_00003590	NTR	-	TSS2726	supercont1.113:1229957-1230571	0	0	0	0	0	0	0	0	0	0	0.337159	0.528278	0.231729	0.238572	2.42271	0.164796	0.199345	0.14264	0	0.143728	0	0	0	0	0	0	0	0.10015	0	0	0	0	0	0	0.103473	0	0	0	0	0	0	0
XLOC_001968	TCONS_00003591	NTR	-	TSS2727	supercont1.113:1326551-1328004	12.913	0.23101	0	0	0.038168	0.180378	0.206352	0.272961	0.314111	0.722517	0.0554761	0.0946945	0	0.0392733	0	0.147628	0	0	0	0.0472981	0.0921938	0.284909	0.183133	0	0.0786269	0.0125197	0.117556	0.0219715	0.144217	0.0772125	0.27149	0.158421	0.198914	0.233394	0.121069	0.0611073	0.0710414	0.012461	0.0174444	0.075609	0.0956152	0.116785
XLOC_001969	TCONS_00003592	NTR	-	TSS2728	supercont1.113:1411892-1412387	0.395396	2.88031	0.785529	0.607647	0.64826	1.13482	1.28877	0.870188	0.661136	0.475239	1.35657	1.85295	3.31421	0.698145	1.233	0.49624	0.56088	0.68698	0.773254	2.14017	2.99289	2.62097	2.53964	6.15222	2.78414	1.49308	1.79094	2.4029	2.22935	0.792737	0.628753	0.972477	1.21256	0.654188	0.59621	0.837458	0.673423	0.322589	0.7735	1.29291	2.16522	1.36689
XLOC_001970	TCONS_00003593	NTR	-	TSS2729	supercont1.113:1454582-1455419	0.291122	0.495689	0.11995	0.279162	0.225666	0.249171	0.669113	1.47074	0.347856	0.132536	0	0	0	0	0	0	0	0	0	2.23717	0.715431	0.401224	0.185396	0.128944	0.264011	0.222049	0	0	0.0708103	0	0	0	0	0	0	0	0.944989	0.073669	0	0.109478	0.188439	0.392227
XLOC_001971	TCONS_00003594	NTR	-	TSS2730	supercont1.113:1465944-1466288	0	0	0	0	0	0	0	0	0	0	0	0	0	0	0	0	0	0	0	0.415094	1.82049	1.48889	3.02712	1.43471	4.69517	5.27073	1.16064	0	0.630645	0	0	0	0.341394	0	0	0	0	0	0	0	0	0
XLOC_001972	TCONS_00003595	NTR	-	TSS2731	supercont1.113:1485809-1486254	5.98538	7.3379	4.50897	3.39044	5.63335	7.28748	8.09073	7.42675	4.83237	0.541815	1.24469	0.669382	0.807688	0.489588	1.0329	0.656361	0.112753	0	1.11309	9.48475	11.6356	16.0204	12.1325	5.47541	3.81931	4.40146	10.4848	12.1451	12.9879	2.88566	2.9174	3.63124	13.7334	2.61794	2.68659	2.99707	3.17935	3.60485	4.0106	5.54775	3.7106	3.03991
XLOC_001973	TCONS_00003596	NTR	-	TSS2732	supercont1.113:1603477-1603793	0	0	0	0	0	0	0	0	0	9.9202	0	0.124794	0	0.42268	0	0.584983	0	0	0.155237	0	0	0	0	0.235088	0	0	0.634031	0	0.775138	0.24861	0.125338	0.116294	1.16559	0	0	0	0	0	0	0	0	0
XLOC_001974	TCONS_00003597	NTR	-	TSS2733	supercont1.113:1759687-1759935	0	0	1.29591	0	0	0	0	0.63381	0	1.43189	1.18121	0	0	0	0	0	0	0	37.6955	26.1841	6.68038	3.61229	2.00298	1.39111	0	0.798528	0	0	0	0.104935	1.48335	0	1.65655	0	0.725016	0	0	0.39739	0	0	0	0
XLOC_001975	TCONS_00003598	NTR	-	TSS2734	supercont1.113:1898932-1899628	0.187148	1.43388	0.616877	0.26919	0	0.106787	0.391019	0.9832	0.298159	0	0	0	0	0	0	0	0	0	0	0	0	0	0	0	0	0	0	0	0	0	0	0	0.197137	0	0	0	0	0	0	0	0	0
XLOC_001976	TCONS_00003599	NTR	-	TSS2735	supercont1.113:1899758-1900371	0	0.766096	0.556199	0.215743	0	0.256754	0	0	0	0	0	0	0	0	0	0	0	0	0	0	0	0	0	0	0	0	0	0	0	0	0	0	0	0	0	0	0	0	0	0	0	0
XLOC_001977	TCONS_00003600	NTR	-	TSS2736	supercont1.113:1934197-1934565	28.9493	38.3734	4.12886	25.8915	12.9463	26.3659	36.2766	41.8136	32.817	10.6449	144.264	125.926	39.9341	85.1253	70.9118	152.063	134.99	218.304	174.103	82.3549	133.295	124.041	116.76	55.2096	152.273	86.5854	56.0728	73.0353	64.9975	51.1117	67.543	15.115	47.5009	137.988	43.1191	32.7028	139.989	32.3876	19.1874	52.3388	21.261	25.127
XLOC_001978	TCONS_00003601	NTR	-	TSS2737	supercont1.113:2138288-2138573	3.14265	5.34591	0.863232	1.13008	1.21802	2.26017	0.984034	0.950826	0.834463	0	0	0	0	0	1.27212	0.769167	0	0	0	0	0	0.120311	0	1.04297	1.0658	0.532167	0	1.05174	1.59249	0.489974	0	0	1.10346	0	0	0.433349	0.566196	0	0.494332	0.393935	0.678065	2.20525
XLOC_001979	TCONS_00003602	NTR	-	TSS2738	supercont1.113:2138730-2139316	3.37619	10.0463	4.36831	16.6271	4.35581	7.62794	6.74207	8.2715	5.17963	1.09638	0.738623	0	0.279723	3.32897	2.20965	0.722043	0	0.153054	0.31674	3.703	2.02912	2.26836	1.6376	1.27986	2.07416	1.34995	2.26525	1.50653	1.52299	1.91962	1.0271	1.89981	3.29783	0.592375	2.222	1.9938	2.86603	1.22209	2.27628	3.44392	4.83237	8.43682
XLOC_001980	TCONS_00003603	NTR	-	TSS2739	supercont1.113:2462825-2463270	0	0	0	0	0	0	0	0	0	0.346762	0.286054	0.716768	0.0982855	0	0.411097	0	0	0.242039	0.445236	0.243885	1.0919	0.174958	0.505272	0	0.873573	0.193604	0.0852409	0	0.185265	0.728833	1.44498	1.17435	0.819049	0.76492	0.175577	0.354477	0.841098	0.770781	0	0.143216	0.493025	0.256552
XLOC_001981	TCONS_00003604	NTR	-	TSS2740	supercont1.1130:5088-16680	27.2848	16.5119	2.19356	33.6849	16.9495	9.87289	13.707	16.0241	17.5696	1.55812	18.8517	21.2222	15.2165	21.1798	15.1368	20.3132	18.1545	30.633	16.8939	8.58434	21.4941	23.0165	20.1406	20.2972	28.3264	21.7549	14.4695	28.253	22.0139	18.9091	24.4269	10.616	11.7669	19.8335	6.09235	9.00616	11.2644	27.475	18.8161	18.662	11.569	8.32571
XLOC_001986	TCONS_00003617	NTR	-	TSS2749	supercont1.1131:174241-175698	0.294492	0.877566	0	0.352992	0.114139	0.0420092	0.307686	0.416639	0.058647	0	0.0552993	0.173374	0	0	0	0.0540579	0	0	0	0.188589	0.258468	0.710269	0.734622	0	0.534257	0	0.0659142	0.229965	0.35815	0.414467	0.278191	0.0322399	0	0.217354	0	0	0.1195	0.111791	0.0695553	0.110745	0.333586	0.595151
XLOC_001991	TCONS_00003624	NTR	-	TSS2756	supercont1.1132:177089-204331	3.56545	6.60834	1.61139	3.2472	3.82574	4.30853	5.23568	4.26809	4.55829	2.34598	25.9913	24.8717	23.3399	26.9285	19.7327	35.8199	28.1307	33.3968	30.4973	13.6228	7.51033	6.81818	5.84383	6.53	9.91632	6.90461	5.29993	10.4836	8.54872	9.69399	12.337	5.84371	4.66387	6.96785	1.85534	2.03886	0.62283	2.90531	3.26735	5.36073	5.74287	5.66605
XLOC_001996	TCONS_00003638	NTR	-	TSS2767	supercont1.1132:146948-147272	0	1.27352	2.46697	0	1.1603	0.854106	0.15628	1.2084	0.596189	54.519	13.3071	6.33664	3.47538	4.37832	10.5066	6.60694	1.3295	8.56183	7.87484	27.6397	28.3772	12.2702	13.3455	1.32512	3.05911	1.5213	7.70956	4.34852	7.65034	0.788331	0.176623	1.63871	4.20906	0.367994	0.690092	0.96753	0.809286	0.851713	1.41314	2.29851	0	2.01671
XLOC_001998	TCONS_00003640	NTR	-	TSS2769,TSS2770	supercont1.1134:127745-190731	0	0.459401	0	0.258594	0.158239	0.273002	0.361319	0.395393	0.0609798	0	0.469577	0.237075	0.153448	0.162821	0.377755	0.0562082	0.0679922	0.145955	0.178992	0.220603	0.247312	0.121359	0.130001	0.182838	0.159753	0.0671694	0.592923	0.573058	0.763398	0.745009	1.31091	0.493574	0.608303	0.235417	0.254105	0.303559	0.223326	0.178278	0	0.551899	75.685	35.1992
XLOC_001999	TCONS_00003642	NTR	-	TSS2771	supercont1.1134:18277-20134	0	0.427768	0	0.294417	0.0288481	0.0637059	0.139982	0.180528	0.0444684	0	0	0.0262933	0	0	0	0	0	0	0.0734208	0.285991	0.117588	0.257166	0.165901	0	0	0.0283885	0	0	0.0611016	0	0.0263674	0.0488911	0.265534	0.0549365	0.0514724	0.0230931	0.120815	0.104649	0	0.0839709	0.159351	0.150422
XLOC_002000	TCONS_00003643	NTR	-	TSS2772	supercont1.1134:20732-23820	0.0320086	1.58071	0.184637	0.399017	0.314282	1.02279	0.856173	1.02224	0.127488	0	0.0240421	0.0452321	0.0330551	0	0.0345517	0	0	0	0.374209	2.39826	1.73054	1.32343	1.0192	0.056716	0.101634	0.0325561	0.458514	0.728431	0.996548	0.841024	0.907147	1.56988	3.96175	1.32303	1.49044	1.2182	1.5587	0.567059	0.19657	0.0722217	1.326	0.94875
XLOC_002001	TCONS_00003644	NTR	-	TSS2773	supercont1.1135:73471-103973	0	1.79952	0.217757	0	0.136558	0.0753909	0.662483	0.747407	0	0	0	0	0	0.140428	0	0	0	0	0	0.0846119	0	0	0.252426	0.0585137	0	0.067176	0.266156	0.830319	0.777723	0.387169	1.87403	0.46287	0.974247	1.56291	0.121827	0.983838	0.0714715	0.133722	0.1248	3.58035	2.91047	2.31787
XLOC_002002	TCONS_00003645	NTR	-	TSS2774	supercont1.1135:127792-127907	0	19.4316	0	22.1357	23.8583	0	28.6145	72.99	0	0	17.3387	42.0652	11.784	0	0	0	0	0	0	0	0	0	0	0	0	0	0	0	11.2296	0	0	0	0	0	0	0	0	0	0	17.3617	59.7679	46.6514
XLOC_002006	TCONS_00003651	NTR	-	TSS2778	supercont1.1137:188374-188774	8.41375	5.57691	1.15556	3.3617	6.04138	6.93726	10.3491	6.2314	4.09583	0.425604	10.5328	7.69559	4.10111	12.412	11.1005	14.0738	10.3835	5.35164	4.10339	2.40538	8.8646	13.9587	16.075	10.97	18.4214	11.8812	7.11587	9.38718	9.32292	7.22911	11.4756	3.88912	4.92379	2.75877	0.646493	0.773463	2.02235	1.89188	2.21321	7.73845	8.16915	4.09348
XLOC_002007	TCONS_00003652	NTR	-	TSS2779	supercont1.1137:189989-190199	5.36069	4.55337	0	2.89151	1.38513	1.5294	7.82273	2.1568	2.13513	0	10.1921	8.77568	5.52264	5.77956	2.8933	7.87221	5.35647	3.8328	6.26713	0	0.94099	11.0821	1.13795	3.55341	4.92962	2.71964	0	3.73759	2.93376	5.09908	1.263	0	0	0	0	0	0	0	0	1.00795	1.73495	7.22243
XLOC_002012	TCONS_00003659	NTR	-	TSS2785	supercont1.1138:12600-91546	0	0.53577	0.165694	0.0964063	0.0923636	0.101984	0.971404	0.57856	0.0711876	0.0406847	0.4061	0.171857	0.14419	0.712754	0.29181	0.147639	0.0396869	0	0.0261192	0.0572289	1.06769	0.739587	0.229541	0.200396	0.729524	0.637096	0.960105	5.26385	6.04288	13.8344	16.1238	1.17435	1.64738	1.62724	0.5768	0.187154	0.773604	0.723699	0.422135	1.34514	6.42097	3.31106
XLOC_002017	TCONS_00003669	NTR	AAEL014508	TSS2793,TSS2794	supercont1.1139:165903-188092	7.38244	10.085	1.80421	6.03956	8.88047	6.12277	7.53234	6.22843	9.69514	3.87367	36.5678	44.1439	37.495	50.1918	43.9606	49.3763	45.4034	45.7907	45.5375	27.6261	20.9058	23.3591	24.0388	15.9383	21.8632	14.5865	15.619	18.9182	17.304	11.5625	14.6508	4.64756	10.6838	10.7061	4.97259	4.14159	19.0002	9.82827	5.57753	11.6497	13.4887	7.53732
XLOC_002019	TCONS_00003682	NTR	-	TSS2797	supercont1.1139:105297-105680	0	0	0	0	0.207517	0.229132	0	0	0	17.5503	3.0162	0.377393	0.414351	0	0.866936	2.40794	1.42666	0.51042	0.938929	9.7791	6.76691	14.0228	4.43973	1.77736	0.817697	0.204048	2.87614	1.07512	1.97789	0	0	0.175847	0	0	0	0	0	0.406181	0	0	0	0
XLOC_002020	TCONS_00003683	NTR	-	TSS2798	supercont1.1139:164755-164812	0	0	0	0	0	0	0	0	0	7874	0	0	0	0	0	0	0	0	0	0	0	0	0	0	0	0	0	0	0	0	0	0	0	0	0	0	0	0	0	0	0	0
XLOC_002021	TCONS_00003684	NTR	-	TSS2799	supercont1.1139:165103-165293	0	0	0	0	0	0	0	1.51202	0	73.1105	0	0	0	0	0	0	0	0	0	0	0	0	0	0	0	0	0	0	0	0	0	0	0	0	0	0	0	0	0	0	0	0
XLOC_002025	TCONS_00003692	NTR	AAEL004307	TSS2805,TSS2806,TSS2807	supercont1.114:1126852-1279478	29.2196	87.0151	16.3272	61.8916	70.8669	100.905	106.512	87.3487	74.2715	6.87073	82.7687	48.1141	37.288	64.1093	72.3873	61.9085	48.7721	74.4719	75.8047	49.4845	36.4111	48.6465	67.2282	46.7479	55.2069	35.3314	33.3827	80.23	76.7957	76.4258	99.9901	45.7556	72.923	92.8845	41.4263	31.4909	28.3662	36.4976	30.4471	64.6743	80.5464	68.4786
XLOC_002026	TCONS_00003703	NTR	-	TSS2808	supercont1.114:1403442-1404199	3.96562	0.177677	0	0	0	0	0	0	0	0.380081	0.470311	0.0982589	0.215499	0.110935	0.337949	0.153251	0.37076	0.132648	0	0.534639	0	0	0.177223	0	0	0.106123	0.0934315	0.0931341	0.101533	0.0978738	0	0	0	0	0	0	0	0	0	0	0	0.421804
XLOC_002030	TCONS_00003711	NTR	-	TSS2814	supercont1.114:2018567-2019076	0	0.661926	0.320437	0	0.20095	0.221881	0.162456	0.490868	0.309758	5.21181	0.912737	0.926233	0	0.464766	0	0.285519	0	0.494268	0.710326	3.98846	9.01219	6.25373	4.62254	6.22746	4.22846	5.20902	4.64672	5.66881	4.73735	3.82937	3.67449	1.98835	2.46232	1.918	3.35376	3.06583	3.15476	1.72468	0.749795	0.292462	0.755105	0
XLOC_002039	TCONS_00003732	NTR	AAEL004314,AAEL004322,AAEL004324	TSS2828,TSS2829,TSS2830,TSS2831,TSS2832,TSS2833,TSS2834	supercont1.114:452867-958007	10.0667	17.7481	3.63977	6.06694	6.92364	12.074	17.9306	16.4521	10.6954	10.7689	81.1777	91.0015	63.3124	71.6964	45.3328	73.655	78.5392	55.7978	130.001	136.334	46.1165	46.9816	31.8408	28.1482	32.1322	25.7543	30.0709	48.6114	50.8472	45.831	35.6006	17.4407	24.3074	16.2693	12.1082	9.25805	5.85699	5.07857	5.69793	11.0598	26.2595	24.0026
XLOC_002040	TCONS_00003746	NTR	-	TSS2835	supercont1.114:546953-547894	1.50426	1.00089	0.208224	0.545184	0.587612	0.648817	1.22786	1.14089	0.905783	0	0	0	0	0	0.13638	0	0	0	0	0.161816	0.17742	0	0.420688	0.111906	0.342131	0.128473	0	2.72282	3.43577	6.90379	8.11834	1.87768	1.76487	7.49586	1.11745	1.12777	0.854297	0.867484	0.715209	1.36833	2.05165	3.83631
XLOC_002043	TCONS_00003754	NTR	-	TSS2840	supercont1.114:1688559-1764348	0	0.295909	0	0.0277723	0	0.0330515	0.096833	0.210735	0	0	0	0.0272825	0	0	0.0312632	0	0	0	0	0.111282	0.528723	1.72968	4.9184	5.95272	4.2824	3.18132	3.18935	2.50717	2.59239	2.01099	2.59915	1.36973	1.67794	1.6816	1.28182	0.910558	0.908867	0.38114	0.601974	1.26339	0.974834	0.468247
XLOC_002044	TCONS_00003755	NTR	-	TSS2841	supercont1.114:1910300-1912636	0	0.732627	0.171951	0	0.121362	0.21434	0.283321	0.273241	0.259721	0	0.0577383	0	0	0	0.0414888	0	0.491584	0	0.366963	0.295243	0.215895	0.141257	0	0.153225	0.309747	4.64268	26.8982	195.307	292.014	773.421	2516.85	2553.43	1334.95	485.728	190.913	69.4691	3.08857	475.535	204.899	432.305	3245.37	6212.95
XLOC_002046	TCONS_00003760	NTR	-	TSS2844	supercont1.114:1991427-1992307	0.303561	0.290737	0.510721	0.0727724	0.0784358	0.0866057	0.253708	0.250482	0.241812	67.395	0.114004	0.857611	0.0783611	0.0806874	0.184319	0.557227	0	0.0964625	0.266167	0.843736	0.639427	0.488095	0.99011	0.87534	0.573752	0.308713	0.475608	0.342872	0.273466	0.263657	0.127437	0.336482	0.159882	0.149352	0.0699748	0.256385	0	0.136562	0.28776	0.0570776	0	0
XLOC_002052	TCONS_00003770	NTR	-	TSS2851	supercont1.114:21033-21349	0	0	0	0	0.205857	0.454599	0.998111	1.31301	0	0	0	0	0	0	0	0	0	0	0	0	0	0.366006	0.676488	0	0	0	0.802446	0.711015	0.87203	0	0	0.348882	0.419614	0	0	0	0.215361	0	0.188026	1.19841	0.515696	2.68349
XLOC_002053	TCONS_00003771	NTR	-	TSS2852	supercont1.114:443344-447615	0.045403	3.5566	0.243193	0.576875	0.457528	1.02332	1.9071	1.77124	0.48826	0.112537	0	0	0.011722	0.0120732	0.0245051	0	0	0	0.11943	0.232604	0.00398491	0.0325908	0.028914	0	0.0926796	0.0656783	0.162596	0.232988	0.413038	0.383463	0.675596	1.22276	3.83807	2.7294	2.21879	1.4932	1.52726	0.439941	0.150139	0.102444	1.91027	1.00932
XLOC_002054	TCONS_00003772	NTR	-	TSS2853	supercont1.114:448091-449310	0	0.673994	0	0.0871277	0.0234771	0.0518448	0.374122	0.249943	0.0723782	0	0	0	0	0	0	0	0	0	0.0944213	0	0	0.0139137	0	0	0	0.0462043	0.0406734	0.0810879	0.0442004	0.0142078	0.128744	0	0.384549	0.50866	0.0837781	0.037587	0.287101	0.0459875	0.0107298	0	0	0.244831
XLOC_002055	TCONS_00003773	NTR	-	TSS2854	supercont1.114:449431-450148	0	0.208003	0	0.258203	0	0	0	0.0725451	0	0	0.0269665	0	0	0	0	0	0	0	0	0	0	0	0	0	0	0	0	0	0.0873252	0.0841855	0.169554	0	0	0	0	0	0	0	0	0	0	0
XLOC_002056	TCONS_00003774	NTR	-	TSS2855	supercont1.114:1163235-1163504	0	14.6917	0	1.77499	1.27541	7.74543	3.60577	10.9481	2.94901	0	0	0	0	0	0	0	0	0	0	0	0.866456	1.70072	2.61954	2.18385	2.2309	3.13394	2.20962	12.6649	19.2098	19.6145	24.4508	9.72693	21.4481	25.4717	14.2229	4.59439	4.0012	9.98155	1.16445	3.71246	15.9753	11.6381
XLOC_002057	TCONS_00003775	NTR	-	TSS2856	supercont1.114:1288538-1298279	0.0968301	6.71949	0.789948	1.2535	0.850663	1.87117	3.07574	3.37048	1.11843	0.0528993	0.0436382	0.0136843	0.0249995	0.0360491	0.0156785	0.0355489	0.0344013	0.0307697	0.0113203	0.00620088	0.0135977	0.00444836	0.00411096	0	0.00878507	0.00492443	0.00975278	0.0432077	0.0518148	0.149937	0.265282	0.364661	1.09648	1.18643	1.14281	1.2738	1.15265	1.05869	0.704446	0.946745	5.75373	4.74869
XLOC_002058	TCONS_00003776	NTR	-	TSS2857	supercont1.114:1316583-1318497	0.377752	2.29735	0.489164	1.34544	1.89634	1.81674	3.06727	2.05057	2.23535	0.0491358	0.56747	1.80466	1.08669	0.0286968	0.495143	0.118871	0.0479308	0	0	0.552933	3.29649	7.78447	8.77487	2.86852	9.37458	4.36346	3.57525	3.41939	3.4915	3.89899	5.55667	0.732574	1.42112	2.86778	0.223912	0.290212	0.116792	0.518973	0.356889	3.04404	3.59785	2.54472
XLOC_002059	TCONS_00003777	NTR	-	TSS2858	supercont1.114:1564017-1564540	0	0	0	0	0	0.164424	0.120401	0.116427	0	0	0	0	0	0	0	0	0	0	0	0	0.809318	0.529524	0.489359	1.65896	0	0.146504	1.03195	0.257168	0.560721	0.135093	0	0.630937	0.303541	0	0.13285	0.238412	0	0	0	0	0.186523	0
XLOC_002060	TCONS_00003778	NTR	-	TSS2859	supercont1.114:1700908-1701470	0.085634	0.14579	0	0	0	0.199522	0	0.346375	0.480346	0.0584785	0.536007	1.95769	8.04705	3.50809	6.9102	4.96749	5.25067	6.23155	3.95716	3.45485	1.20588	0.852507	0.896029	0.48696	0.485401	0.439015	0.469589	0.892139	1.08484	0.214135	0.407759	0.375387	0.452276	0	0.0394795	0.212549	0.189151	0.36112	0	0	0.226338	0.406213
XLOC_002061	TCONS_00003779	NTR	-	TSS2860	supercont1.114:1826465-1826933	0	0	0	0	0	0.396966	0	0.140526	0	0	0	0	0	0	0	0	0	0	0	0	0.48848	1.91763	5.75957	2.00247	4.0983	3.00627	1.86857	1.86262	2.36904	2.93482	1.97099	0.76163	1.28246	1.88217	1.44331	0.575593	0	0.35202	0.492801	1.56973	0.225159	1.17164
XLOC_002062	TCONS_00003780	NTR	-	TSS2861	supercont1.114:1897928-1898417	0	0	0	0	0	0	0	0	0	0	0	0	0	0	0	0	0	0	0	0	0	0	0	0	0	0	0	0	0	0	0	0	0.16978	0	0	0	0	0	0	0	0.417313	2.823
XLOC_002063	TCONS_00003781	NTR	-	TSS2862	supercont1.114:1898959-1899056	0	0	0	0	0	0	0	0	0	0	0	0	0	0	0	0	0	0	0	0	0	0	0	0	0	0	0	0	0	0	0	0	0	0	0	0	0	0	0	0	28.5404	386.135
XLOC_002064	TCONS_00003782	NTR	-	TSS2863	supercont1.114:1927004-1927139	0	0	0	0	0	0	0	0	0	0	0	0	0	0	0	0	0	0	0	0	0	0	0	0	0	0	0	0	0	0	0	0	0	0	0	0	0	0	0	0	0	103.063
XLOC_002065	TCONS_00003783	NTR	-	TSS2864	supercont1.114:1927495-1927590	0	0	0	0	0	0	0	0	0	0	0	0	0	0	0	0	0	0	0	0	0	0	0	0	0	0	0	0	0	0	0	0	0	0	0	0	0	0	0	0	0	322.042
XLOC_002066	TCONS_00003784	NTR	-	TSS2865	supercont1.114:2028218-2029047	8.69777	9.78935	2.18666	5.44249	5.71368	7.31822	11.2737	8.46046	9.7469	4.56377	50.271	45.7446	25.2686	55.7213	47.9784	66.3533	50.2797	108.588	74.7986	31.8148	33.9511	32.5078	31.7945	20.372	39.1713	26.0116	17.1579	23.3526	23.0921	19.4292	24.647	8.32773	14.9077	21.034	5.98086	6.34237	5.74232	9.69924	4.87423	9.53529	10.4965	10.2288
XLOC_002067	TCONS_00003785	NTR	-	TSS2866	supercont1.114:2044033-2044565	3.0832	0.715765	0.461946	0.940714	0.869077	2.07913	2.10804	2.37823	1.56293	1.53126	5.68432	4.35349	1.59157	3.27675	4.38711	3.29287	3.48531	4.09712	2.94916	2.33343	3.93607	4.50678	5.11693	2.35843	2.92191	3.27759	3.88961	3.00173	2.72703	2.75955	5.42669	1.10467	2.65726	2.20615	0.904549	0.695701	0.151616	0.851012	0.397117	1.47566	2.35857	1.69935
XLOC_002068	TCONS_00003786	NTR	-	TSS2867	supercont1.114:2143858-2144436	0.910948	1.19108	0.810719	0.707554	0.62257	0.563317	0.419649	1.62621	0.0979625	1.11974	1.85254	0.676167	0.507876	0.261425	0	0.406336	0.109228	0.351708	0.323488	1.42249	1.17529	0.941992	2.19285	0.511351	0.818035	0.750314	1.21387	0.962063	0.886288	0.784835	0.696895	0.323117	1.4739	0.592668	0.463018	0.276977	0.415777	0.664508	0.464647	0.74251	0.650083	0.777811
XLOC_002069	TCONS_00003787	NTR	-	TSS2868	supercont1.114:2147897-2148074	0	0	0	0	0	0	0	0	0	197.325	0	2.24333	0	0	0	0	0	0	0	0	0	2.21243	0	0	0	0	4.31167	0	0	0	0	0	0	0	0	1.99224	0	0	0	0	0	0
XLOC_002070	TCONS_00003788	NTR	-	TSS2869	supercont1.114:2148155-2148272	0	0	0	0	0	0	0	0	0	532.856	0	9.87336	11.0535	0	0	0	0	0	0	6.9299	0	19.8854	0	0	0	0	0	0	10.5285	0	0	0	0	0	0	0	0	0	0	0	0	0
XLOC_002071	TCONS_00003789	NTR	-	TSS2870	supercont1.114:2180588-2180781	0	0	0	0	0	0	0	0	0	81.1786	5.35733	0	0	0	0	0	0	0	0	0	0	0	0	0	0	0	0	0	0	0	0	0	0	0	0	0	0	0	0	0	0	0
XLOC_002072	TCONS_00003790	NTR	-	TSS2871	supercont1.114:2186154-2187481	0	0	0	0	0	0	0.0686507	0.0331997	0.130854	0.0747847	0	0	0	0	0	0	0	0.0521995	0.0960222	0.420782	0.576697	0.565985	0.0697407	1.30973	2.38401	2.00483	0.294137	0.1466	0.279688	1.96507	1.04743	0.935143	0.129777	0.565784	0.833052	0.339771	0.0888759	0.124714	0	0.123547	0.0531643	0.331976
XLOC_002073	TCONS_00003791	NTR	-	TSS2872	supercont1.114:2297932-2298009	0	0	0	0	0	0	0	0	0	1522.92	0	0	0	0	0	0	0	0	0	0	0	0	0	0	0	0	0	0	0	0	0	0	0	0	0	0	0	0	0	0	0	0
XLOC_002074	TCONS_00003792	NTR	-	TSS2873	supercont1.114:2303912-2304313	0	0.395812	0	0.44598	0	0.265378	0.194288	0.18784	0.740964	0	0	0.218774	0	0	0	0	0.413085	0	0.271864	5.65889	1.30623	0.640982	0.789819	0.617775	1.05337	0	1.45736	1.24519	0.678746	0.653748	0.219579	0	0.244956	0	0	0	0	0.235301	0.439205	0	0.60209	0.313305
XLOC_002075	TCONS_00003793	NTR	-	TSS2874	supercont1.114:2359532-2359774	0	0	0	0	0	0	0	0	0	28.0796	3.82191	1.5902	0	0.224418	0	0	0	0	0	1.08617	3.79253	0.0708355	0	0.0681909	0	0	1.51852	0.756841	0.825097	0	0	0	0	0	0.0868834	0	0	0	0	0	0	0
XLOC_002077	TCONS_00003797	NTR	-	TSS2877	supercont1.1140:98303-102711	0	0	0.0923087	0	0.057888	0	0	0	0.0892323	0.917954	1.17794	1.68806	0.404847	0.178672	0.906887	1.56275	1.09443	1.35265	1.3096	0.932558	0.157305	0.154384	0.237789	0	0	0	0	0.0999703	0	0	0	0	0.176996	0	0	0	0	0	0	0	0.290032	0
XLOC_002078	TCONS_00003798	NTR	-	TSS2878	supercont1.1141:13415-81892	0.0791607	1.01101	0.0652323	0.0189771	0.224994	0.338767	0.479721	0.720016	0.756699	0.0360386	1.2189	0.68981	0.490488	0.841947	0.875862	1.07529	0.94918	1.00619	0.39332	2.88953	3.55724	6.34593	8.92292	3.76958	13.3213	6.03855	2.79945	5.93431	5.79559	5.21829	8.00165	0.987951	2.02211	3.60305	0.583922	0.27835	0.663883	1.64279	1.96323	5.92396	4.63719	3.5462
XLOC_002079	TCONS_00003799	NTR	-	TSS2879	supercont1.1141:154217-155277	0	0.550199	0	0	0	0.122916	0.180047	0.174138	0.0857984	0	0.323603	0.20289	0.0556099	0.858991	1.56958	1.0281	0.860983	0.752977	0.3148	0.413848	1.13439	0.59377	0.320094	0.238539	0.586135	0.383393	0.433935	2.54726	2.30542	4.79975	16.4822	1.9338	2.38259	1.80183	0.347592	0	0.0582726	0.545135	0.152629	0.324031	2.16125	2.24926
XLOC_002083	TCONS_00003813	NTR	-	TSS2885	supercont1.1142:212032-212673	0	0	0	0	0.0544214	0	0	0	0	0.383548	0.3164	2.67813	1.41578	0	0	0.935626	1.31729	0.546586	0.123117	0.404637	0	0	0	0.0932815	0.0954835	0	0.0942837	0	0	0	0.198933	0	0	0	0.0971017	0.0435646	0	0	0	0	0	0.567536
XLOC_002084	TCONS_00003814	NTR	-	TSS2886	supercont1.1142:212735-213943	0	0	0	0	0.0949356	0	0	0	0	0	0.623095	2.11969	0.379405	0.0976794	0	0.541964	0.489505	0.583771	0.271821	0.47058	0	0	0.0389972	0.081373	0	0.0467097	0	0	0	0.0430894	0.130153	0	0	0.180782	0	0.0379982	0	0	0	0	0	0
XLOC_002087	TCONS_00003818	NTR	-	TSS2890	supercont1.1144:200407-200931	0	0.304089	0	0	0	0	0.447794	0	0.284596	682.806	31.6653	11.2637	7.74521	9.67992	14.6549	6.55816	8.56771	12.9424	8.14476	5.49098	3.01024	1.96955	0.7584	0.474616	0.647561	0	0.959583	0.797108	1.04279	0.334911	0	0	1.12902	0	0	0	0.19324	0	0.168713	2.14964	2.54381	3.12875
XLOC_002088	TCONS_00003819	NTR	-	TSS2891	supercont1.1144:140673-140728	0	0	0	0	0	0	0	0	0	0	831.37	1054.68	4244.11	476.297	896.091	406.354	0	0	0	0	0	0	0	0	0	0	0	0	0	0	0	0	0	0	0	0	0	0	0	0	0	0
XLOC_002089	TCONS_00003820	NTR	-	TSS2892	supercont1.1144:169583-169767	0	0	0	0	0	0	0	0	0	103.394	0	0	0	0	0	0	0	0	0	0	0	0	0	0	0	0	0	0	0	0	0	0	0	0	0	0	0	0	0	0	0	0
XLOC_002090	TCONS_00003821	NTR	-	TSS2893	supercont1.1144:201403-201748	0	0	0	0	0	0	0	0	0	8.79324	6.28663	2.11878	0.996655	1.36692	1.73745	0.945464	1.71552	2.04589	0.376345	1.64919	0.452057	0.295773	0	0	0.291476	0.327203	0.288207	0	0.313199	0	0	0	0	0	0.296821	0	0	0	0	0	0.41674	0
XLOC_002096	TCONS_00003829	NTR	-	TSS2901	supercont1.1145:193519-194443	7.5147	3.48953	7.95031	3.42004	2.78946	1.9679	5.44944	6.11149	5.03545	13.7513	2.65986	1.52519	1.43799	0.45712	0.747789	1.01731	0.669334	0.510356	0.649758	3.27523	4.25814	5.22396	7.25634	4.5509	4.3286	3.95817	5.28424	3.76835	3.63287	2.31567	1.56303	2.38253	2.29089	1.49114	3.41496	2.63183	5.707	2.46192	3.29381	4.59285	4.85506	2.62992
XLOC_002097	TCONS_00003830	NTR	-	TSS2902	supercont1.1145:48648-51085	0.248004	1.12619	1.19214	0.435994	0.320403	1.0143	1.39927	1.50387	0.560257	0.153678	0.342288	0.331284	0.150286	0.0686909	0.133854	0.0606992	0.0183562	0.0131347	0.146177	1.90592	2.37991	2.81037	3.65008	6.03613	3.44976	2.81675	3.73763	1.32798	1.97059	1.9781	1.1715	2.67889	1.78514	0.996707	1.73415	2.12027	0.715659	0.335095	0.410042	0.497401	1.12371	1.6151
XLOC_002098	TCONS_00003831	NTR	-	TSS2903	supercont1.1145:51176-51953	1.03245	1.32469	0.0662382	0.524566	0.339234	1.00173	1.37918	1.19124	0.833733	0	0.214669	0.170313	0.0622483	0	0.173535	0	0	0	0.211439	0.622851	1.46977	1.69949	2.35483	1.31963	2.78273	1.20329	1.50245	1.04327	1.34419	1.05557	1.31616	0.211197	1.0477	0.299077	0.317223	0.168338	0.494773	0.587703	0.227799	0.377846	0.745863	0.548255
XLOC_002099	TCONS_00003832	NTR	-	TSS2904	supercont1.1145:63362-64093	0.393198	0.927549	0.256012	0.316822	0.0903083	0.80128	1.22048	0.965801	0.515582	0	0.0656304	0.661173	0	0.185788	0.0943195	0	0	0	0.102152	1.97782	1.75898	2.64994	3.98267	0.497079	0.247603	0.356667	2.7651	2.56075	2.72107	0.163914	0.185697	0.239144	1.56614	0.0429887	0	0.254529	0.168071	0.601892	0.412704	0.788606	0.454037	0.945989
XLOC_002100	TCONS_00003833	NTR	-	TSS2905	supercont1.1145:64293-65598	0.589902	3.01944	3.47471	1.09855	0.336912	1.75364	1.71568	2.33648	1.29181	0.076277	0.196635	0.553115	0.246064	0.0445439	0.135643	0.0615107	0	0	0.163684	5.52567	4.27438	3.88711	8.13282	2.16461	0.810574	1.00956	10.0378	3.4643	6.43918	0.747235	0.554707	1.46739	5.30953	0.168313	0.376694	0.600745	1.10377	1.83739	1.00322	0.842418	1.6991	3.34841
XLOC_002101	TCONS_00003834	NTR	-	TSS2906	supercont1.1145:69141-70221	0.421011	2.45088	0.983199	0.725048	0.309428	1.12352	1.27599	1.57437	1.20461	0	0.247053	0.495668	0.0966091	0.125913	0.0568076	0	0	0	0.170903	3.30308	2.26661	2.85283	6.82202	1.22773	0.636525	0.894516	5.63827	3.69474	4.76177	0.495097	0.29827	0.645272	3.01201	0.155362	0.421218	0.322525	0.59124	1.66995	0.714311	0.664704	1.52298	1.5127
XLOC_002102	TCONS_00003835	NTR	-	TSS2907	supercont1.1145:73637-76870	0.272018	1.5423	0.951982	0.64031	0.386253	0.984896	1.35572	1.4793	0.636424	0.13875	0.0882097	0.306087	0.0485239	0.0624551	0.0563136	0.0566441	0	0	0.237575	1.99661	1.88822	1.72915	3.57382	1.73715	1.09583	1.33818	3.05513	2.00095	2.42014	0.936171	0.434756	1.24089	1.76951	0.192675	0.554735	0.694686	0.332283	0.656167	0.567268	0.94382	0.931289	1.18142
XLOC_002103	TCONS_00003836	NTR	-	TSS2908	supercont1.1145:77866-78505	0	0.180119	0	0.101447	0.109342	0.188641	0.223796	0.171004	0.0421365	0	0.158925	0.0498043	0.0273076	0	0	0.155358	0	0	0	0.948479	0.445689	0.388809	2.47052	0.286983	0.634276	0.233467	0.900457	0.803259	0.48248	0	0.0999221	0.0926547	0.564162	0.0260234	0.0243866	0.0218821	0.11446	0.813113	0.199866	0	0.0342391	0
XLOC_002104	TCONS_00003837	NTR	-	TSS2909	supercont1.1145:122153-122736	0	0.0688732	0.800066	0	0.0313582	0	0	0	0.193351	0.559419	0.182313	0.114256	0	0	0	0	0	0	0.075671	0.155438	0.852132	0.17423	0.908896	0.85298	0	0.241883	2.0846	0.155965	0.236153	0	0.0229247	0.479967	0.383519	0	0.111902	0.607479	0	0	0.0286589	0.10649	0.245487	0.654041
XLOC_002105	TCONS_00003838	NTR	-	TSS2910	supercont1.1145:213560-214170	6.12842	0	0.0622549	0	0	0	0.0947032	0	0	0	0.170234	0	0	0	0.0407749	0	0.0671005	0	0.0883218	0	0	0.104119	0	0	0	0	0.101456	0	0	0	0	0	0.0795798	0	0	0	0	0	0	0	0	0
XLOC_002106	TCONS_00003839	NTR	-	TSS2911	supercont1.1145:219492-220058	68.6003	0	0	0	0	0	0	0.205325	0.404785	0	0.190839	0	0	0	0	0	0	0	0	0	0	0	0	0	0	0	0	0	0	0.119126	0	0	0.066909	0	0	0	0	0	0	0	0.164459	0
XLOC_002107	TCONS_00003840	NTR	-	TSS2912	supercont1.1145:244457-245194	4.14892	3.23799	0	0.248542	0.200913	0.88736	1.5894	1.32777	1.10116	0.157331	0.0648937	0	0.0446038	0.183704	0.29144	0.396481	0	0	0	0.442619	0.379141	1.2701	0.7336	0.61225	1.09682	0.790748	2.16653	11.0259	8.48984	12.804	16.0764	2.04374	2.91299	2.29534	0.640143	0.285923	0.280437	0.19676	0.255045	0.915128	1.23031	0.69841
XLOC_002110	TCONS_00003848	NTR	-	TSS2919	supercont1.1146:28901-30346	0	0	0	0	0	0	0.0621316	0	0	0.81219	0.893333	0.105029	0.690846	3.43878	1.96588	0.65496	0.0660226	0.377938	0.130355	0.285616	0.104386	0.034149	0.0631176	0.263412	0.0337135	0.075602	0.166377	0.0331695	0.0723217	0.0697449	0.0351097	0.130205	0.0783015	0	0.0685398	0.0307504	0	0	0.070227	3.01899	0	0
XLOC_002111	TCONS_00003849	NTR	-	TSS2920	supercont1.1146:40279-40491	0	0	0	0	0	1.48195	1.08292	0	0	49.6604	0	2.42997	1.3379	0	0	0	0	0	0	0	0	2.38629	0	0	0	0	2.32524	1.15892	2.52688	1.21023	0	0	2.7358	0	0	0	0	0	0	0	0	1.74958
XLOC_002112	TCONS_00003850	NTR	-	TSS2921	supercont1.1146:116016-116306	0	0	0	0	0	0	0	0	0	14.5481	0.750071	0	0	0	0	0.733233	0.886955	0	0.583733	0	0	0	0	0	0	0	0	0	0	0	0	0	0	0	0	0	0	0	0	0	0	0
XLOC_002113	TCONS_00003851	NTR	-	TSS2922	supercont1.1146:205289-206088	0.154834	0.26363	0.255181	0	0	0.265044	0.129405	0.250304	0.123338	0	0.232596	0.0729045	0.0799372	0	0	0	0	0	0.362029	1.98307	0.869721	1.56487	0.394412	1.44014	0.421232	1.0235	0.970352	0.621812	0.451927	0.798807	0.292501	0.542421	0.244647	0.0761782	0	0.640514	0	0.0783611	0.146266	0.349355	0.300665	0.521516
XLOC_002114	TCONS_00003852	NTR	-	TSS2923	supercont1.1146:206144-207199	0.108339	0.737901	0.178554	0	0.0559867	0.37091	0.271654	0.350318	0.345206	0.19729	0	0	0	0	0.0584734	0	0.0962258	0	0.253317	2.22013	1.59746	0.895878	1.19589	3.11919	1.52306	1.65275	1.60043	0.435091	0.737846	0.660659	0.614032	0.996292	0.798853	0.266528	0.349631	0.403359	0.0586144	0.219333	0.10235	0.162966	0.280506	0.87579
XLOC_002116	TCONS_00003857	NTR	-	TSS2927	supercont1.1148:197621-199594	0.593919	1.1013	0.711007	0.800899	0.306224	1.29101	1.5462	0.827502	0.986981	0.200287	2.87299	2.05532	1.36294	1.77621	1.30854	1.74039	1.72283	1.64354	2.92853	5.65769	5.63591	6.80568	8.50793	3.78629	3.37192	2.63001	6.22165	3.62975	3.03995	1.46599	0.9669	0.802063	2.07121	0.742197	0.546382	0.690833	0.9327	0.899798	0.814319	1.41836	0.836866	1.77837
XLOC_002117	TCONS_00003858	NTR	-	TSS2928	supercont1.1148:119576-120749	2.09481	0.0405121	0	0	0	0	0.159086	0	0	0	0	0	0	0	0	0	0	0.0302412	0	0	0.272851	0.874968	2.78784	1.55968	5.22226	2.22613	1.32099	1.10411	1.34257	1.38393	1.52825	0.0833484	0.350863	0.702378	0.179154	0.123027	0.0514885	0.096334	0.0449534	0.161045	0.251535	0.0320545
XLOC_002118	TCONS_00003859	NTR	-	TSS2929,TSS2930	supercont1.1149:28615-59405	0	0.495968	0	0.186748	0.0503201	0.34726	0.524903	0.236176	0.0775599	0	0	0.0458576	0.176985	0	0.0525551	0	0.0864865	0	0.0569194	0	0	0	0.232846	0.515452	2.64964	2.42513	1.31471	3.46404	2.51173	3.1234	3.89226	0.702251	1.22278	1.83734	0.366619	0.328967	0.219803	1.12484	0.614096	1.98844	1.72723	1.02913
XLOC_002130	TCONS_00003884	NTR	-	TSS2950	supercont1.115:2282096-2299548	8.4106	0	0	0	0	0	0	0	0	0	0	0	0	0	0	0	0	0	0	0	0	0	0	0	0	0	0	0	0	0	0	0	0	0	0	0	0	0	0	0	0	0
XLOC_002138	TCONS_00003907	NTR	AAEL004336,AAEL004343	TSS2964,TSS2968	supercont1.115:937647-1060216	6.61975	7.43694	10.967	8.2768	10.629	8.69371	11.6615	7.1745	19.1589	7.01845	28.0261	34.147	41.8735	75.8137	65.1814	85.4625	76.5112	10.5887	87.0219	44.9658	16.5787	13.0728	6.06144	3.76199	2.6084	2.13884	4.98307	9.53238	7.82565	1.67224	1.85324	1.96432	6.59245	1.1178	0.930439	1.68796	10.0159	7.82106	684.409	855.338	6.35171	5.87797
XLOC_002138	TCONS_00003907	NTR	-	TSS2967,TSS2969	supercont1.115:1219947-1341773	0.624697	1.73573	2.10299	0.861213	1.3806	1.37466	1.36505	0.659879	1.1636	1.21252	8.52185	8.52644	12.3048	6.20517	6.92509	8.82598	9.22035	114.423	9.40894	6.88651	6.8969	6.44504	7.13422	7.17914	2.88298	3.12876	9.76294	5.085	4.33269	2.67859	1.60736	2.68301	3.62689	0.861339	1.31018	1.83008	2.06987	1.34459	0.852673	1.63334	1.42226	1.79134
XLOC_002140	TCONS_00003915	NTR	-	TSS2971	supercont1.115:1135381-1138766	1571.13	0.529567	0.0488119	0	0	0	0	0.011973	0	0.0539339	0.0222458	0	0.0152927	0	0	0	0	0	0	0.0379329	0.0415907	0.0272121	0.0125741	0.0131196	0.0268689	0.0150619	0.06629	0	0	0.0138963	0.0019985	0	0	0	0	0	0	0	0	0	5.6362	0
XLOC_002141	TCONS_00003916	NTR	-	TSS2972,TSS2973	supercont1.115:1143970-1147550	2721.41	0.888674	0.180515	0	0	0.0312485	0	0	0	0.024899	0.0411344	0	0.0282768	0.0291221	0	0	0	0	0	0.067377	0	0.117909	0	0.0242499	0.0124043	0	0	0	0	0.0256615	0	0.011975	0.00360069	0	0	0	0	0	0	0	3.72242	0
XLOC_002144	TCONS_00003925	NTR	-	TSS2977	supercont1.115:1634897-1644084	1.78277	0	0	0	0	0	0	0	0	0	0.0378052	0.0842785	0.0519738	0	0	0.0615942	0	0	0	0.0537201	0.0353402	0	0	0.0222942	0.0228257	0.0170631	0.10139	0	0	0	0	0.0146938	0.0176729	0	0.0232044	0.0416426	0.0272312	0	0	0	0	0
XLOC_002147	TCONS_00003929	NTR	-	TSS2981	supercont1.115:2126790-2127740	10.7472	0	0	0	0	0	0	0	0	0	0	0	0	0	0	0	0	0	0	0	0	0	0	0	0	0	0.0601369	0	0	0	0	0	0	0	0.0619343	0	0	0	0	0	0	0
XLOC_002149	TCONS_00003931	NTR	-	TSS2983	supercont1.115:60467-60744	0	0	0	0	0	0	0	0	0	13.4297	0	0	0	0	0	0.833066	0	0.721067	0	0.726568	0	0	0	0	0	0	0	0	0	0	0	0	0	0	0	0	0	0	0	0	0	0
XLOC_002150	TCONS_00003932	NTR	-	TSS2984	supercont1.115:202665-203219	0	0.223661	0.433035	0.251954	0	0.149924	0.439143	0.212331	0	0	0	0	0	0	0.141812	0	0	0	0	0.168261	0	0	0.111551	0.116362	0.595478	0.801527	2.11713	0.703465	0.255636	0.246379	0.124077	0.115059	1.52225	0.129257	1.45361	1.08693	0.14213	4.91956	5.45997	1.18569	0	0
XLOC_002151	TCONS_00003933	NTR	-	TSS2985	supercont1.115:203279-204432	0	0.0827288	0.0800724	0.0931774	0	0.0554447	0.324865	0.157104	0.154808	0	0	0	0	0	0	0	0	0	0	0	0	0.0446396	0	0.301284	0.572871	0.741183	1.30493	0.476951	0.661773	0.729311	0.688414	0.0851022	0.665312	0.382483	0.671965	0.683347	0.0525718	3.67221	4.81942	1.02315	0	0
XLOC_002152	TCONS_00003934	NTR	-	TSS2986	supercont1.115:204531-205436	0	0	0	0.252141	0.0679408	0	0.219766	0.318822	0	0	0	0	0	0	0	0	0	0	0	0	0	0	0	0.0582323	0.357701	0.267412	0.470823	0.175997	0.383738	0.49333	0.0620933	0	0.692444	0.258743	0.181836	0.163161	0.0711277	2.86119	3.2292	0.593284	0	0
XLOC_002153	TCONS_00003935	NTR	-	TSS2987	supercont1.115:205491-206288	0	0.529034	0	0	0	0	0.194761	0.313933	0.123753	0.707267	0.116689	0.292599	0.0802061	0	0	0.11407	0	0.098734	0.0908117	0	0	0.0356849	0.0659564	0.28097	0.49309	0.157991	1.04316	0.415936	0.382596	0.368869	1.0272	0.0680307	0.576172	0.458607	0.143245	0.257067	0	3.30272	4.5495	0.822772	0	0.104654
XLOC_002154	TCONS_00003936	NTR	-	TSS2988	supercont1.115:214725-215035	0	0	0	0	0	0	0	0	0	0	0	0	0	0	0	0	0	0	0	0	0	0.0960897	0.355205	0.740598	3.02844	5.52654	1.12358	0	0	0.391568	0.394852	0	0.881311	1.23401	1.9286	1.38442	0	2.11562	1.18468	0.629254	0	0
XLOC_002155	TCONS_00003937	NTR	-	TSS2989	supercont1.115:215662-216033	0	0	0	0	0	0	0	0	0	0	0	0	0	0	0	0	0	0	0	0.17514	0	0	0	1.45298	2.47705	5.28224	1.95883	0.488149	0.266086	0	0.516439	0	0.864261	2.152	1.7652	3.62415	0.29579	4.15062	5.16494	0.822775	0	0
XLOC_002156	TCONS_00003938	NTR	-	TSS2990	supercont1.115:217651-218234	0	0	0	0	0	0	0.101421	0	0	0.44201	0	0.228513	0	0	0.262008	0.178221	0.43117	0	0.141883	0.155438	0	0	0	0.429984	0.440104	0.493639	0.325964	0	0.236153	0.227617	0.114623	0	0.894877	0.238818	0.671413	1.40574	0	1.5968	1.14636	0.182555	0	0
XLOC_002157	TCONS_00003939	NTR	-	TSS2991	supercont1.115:218372-219190	0	0	0	0	0	0	0	0.0606451	0	0	0	0.14131	0	0	0	0	0.266553	0	0.0877135	0	0.105359	0.155103	0.0637061	0.534067	1.63294	1.22081	0.335857	0.0669576	0.228113	0.916383	0.283474	0.131419	0.246974	0.295308	0.415074	0.931113	0	0.988837	0.70876	0.0564285	0	0
XLOC_002158	TCONS_00003940	NTR	-	TSS2992	supercont1.115:431409-432737	0.328245	0.419202	0.654518	0.00983623	0	0.327768	0.240064	0.232192	0.326844	0.452045	0	0	0.127109	0.0436339	0.0442905	0.0941464	0	0	0.0479684	0.630612	0.993972	0.98017	1.19326	0.399839	0.111651	0.18403	2.35115	1.57455	1.43712	0.285094	0.0387591	0.661285	2.24747	0.0403773	0.204597	0.339469	0	0.0415343	0	0.0617188	0.796756	0.700728
XLOC_002159	TCONS_00003941	NTR	-	TSS2993	supercont1.115:785714-786318	0	0	0	0	0	0.131254	0	0	0.183238	12.1479	4.83779	0.86628	0.237499	0	0.49661	2.0268	0	0.146193	0	0.147308	0.323026	0	0.19532	0.305626	0.104276	0.116957	0.205944	0	0.111901	0.107861	0.10863	0.201463	0.242307	0.113165	0	0.0475791	0	0	0	0	0	0.154959
XLOC_002160	TCONS_00003942	NTR	-	TSS2994	supercont1.115:792423-792726	0	0	0	0	0	0	0	0	0	58.2072	8.0028	1.66846	1.37412	0	0.479212	1.30386	0	0.564284	0	0	0	0.407892	0	0	0	0	0	0	0	0	0	0	0	0	0	0	0	0	0	0	0	0
XLOC_002161	TCONS_00003943	NTR	-	TSS2995	supercont1.115:803950-804319	0	0	0	0	0	0	0	0	0	27.2113	1.24708	2.08207	0	0	0.896107	1.21908	0	0	0	0	0	0	0	0	0	0	0	0	0	0	0	0	0	0	0	0	0	0	0	0	0.716461	0
XLOC_002162	TCONS_00003944	NTR	-	TSS2996	supercont1.115:849323-849596	0	0	0	0	0	0	0	0	0	33.3805	9.77104	3.88582	1.21982	0.626731	0	0.868337	0	0	0	0	0	0	0	0	0	0	0	0	0	0	0	0	0	0	0	0	0	0	0	0	0.765489	0
XLOC_002163	TCONS_00003945	NTR	-	TSS2997	supercont1.115:919000-926364	0.180557	1.78995	0.361342	0.810043	0.426545	0.964024	1.0565	1.02192	0.41094	0.352287	0.232489	0.777644	0.079913	0.0274364	0.0626471	0.0757569	0	0	0.0226165	1.08193	2.0737	2.97427	4.06825	3.6249	3.1017	2.43991	3.94545	2.60697	4.17842	3.50355	1.81844	2.28683	3.29443	0.977334	1.14854	1.15773	0.621067	0.626699	0.328999	0.73719	1.72804	1.98522
XLOC_002164	TCONS_00003946	NTR	-	TSS2998	supercont1.115:926736-926984	0	0	0	0	0	0	1.3125	0.63381	0	0	0	0	0	0	0	0	0	0	0	1.00708	2.20839	1.44491	0.667659	0	3.55065	0.798528	3.51988	4.21041	1.53004	5.1418	2.22503	0.688657	2.48483	1.54528	0	0.650556	0.849588	0	0	3.54832	0	0
XLOC_002165	TCONS_00003947	NTR	-	TSS2999	supercont1.115:927659-929164	0.221593	0.786113	0.525899	0.475977	0.293154	0.445071	0.445052	0.17198	0.451886	0.905148	0.0532614	0.300576	0.0823781	0	0.0861116	0.104132	0.314907	0	0.04145	0.681147	0.896929	1.30325	1.62581	0.942297	0.80402	0.433537	1.11122	1.23402	0.896874	0.798394	0.536439	0.34157	0.896335	0.280373	0.10216	0.234671	0.306925	0.574848	0.301465	0.587983	0.872081	1.05147
XLOC_002166	TCONS_00003948	NTR	-	TSS3000	supercont1.115:1075677-1076418	0	0.438028	0	0.164464	0	0	0.14334	0.138626	0.273244	0.624651	0.901764	0.969027	0.35418	2.09691	1.01825	1.13338	1.06633	2.28903	2.10536	0.768829	0.120424	0.157583	0.14563	0.0759629	0	0.174417	0.307103	0.153063	0.834334	0.402179	0.485997	0.450631	0.270996	0.168762	0.395352	0.354749	0.463924	0.0867992	0	0.128994	0	0
XLOC_002167	TCONS_00003949	NTR	-	TSS3001	supercont1.115:1115421-1116411	8301.51	6.1442	1.32165	0.168695	0.363646	0.153644	0.524031	0.430824	0.508646	0.213574	0.0293639	0	0.0605522	0	0	0	0	0	0	0.150211	0.41174	0.269395	0.149377	0.155844	0	0.0198794	0.210003	0.142464	0.228213	0.220052	0.0184641	0.154075	0.219629	0.230819	0.270349	0.727752	0.284357	0.0593584	0.0984856	0	3.41659	0
XLOC_002168	TCONS_00003950	NTR	-	TSS3002	supercont1.115:1123444-1124353	12.1576	0	0	0	0	0	0.0546304	0	0	0.476119	0.294573	0.0615586	0.134987	0.139	0.21167	0.095987	0.116111	0	0	0.0837162	0	0.060056	0.0555008	0.0579026	0	0	0	0	0	0	0	0	0	0.0643195	0	0	0	0	0	0.0983209	0	0
XLOC_002169	TCONS_00003951	NTR	-	TSS3003	supercont1.115:1145055-1145422	7.83658	0	0	0	0	0	0	0	0	0	0	0	0	0	0	0	0	0	0	0.514228	0	0	0	0	0	0	0	0	0	0	0	0	0	0	0	0	0	0	0	0	0	0
XLOC_002170	TCONS_00003952	NTR	-	TSS3004	supercont1.115:1160720-1161050	10.7331	0	0	0	0	0	0	0	0	0	0	0	0	0	0	0	0	0	0	0	0	0	0	0	0	0	0	0	0	0	0	0	0	0	0	0	0	0	0	0	0.463161	0
XLOC_002171	TCONS_00003953	NTR	-	TSS3005	supercont1.115:1175637-1177599	1217.93	0.938565	0	0	0	0	0	0	0	0.0477954	0	0	0	0	0	0	0	0	0	0	0	0	0	0.0232523	0.0476182	0	0	0	0	0	0	0	0	0	0	0	0	0.0531386	0	0	2.31048	0
XLOC_002172	TCONS_00003954	NTR	-	TSS3006	supercont1.115:1639000-1639669	0.395959	0	0	0	0	0	0	0	0	0	0	0	0	0	0	0	0	0	0	0	0	0	0	0	0	0	0	0	0	0	0	0	0	0	0	0	0	0	0	0	0	0
XLOC_002173	TCONS_00003955	NTR	-	TSS3007	supercont1.115:1640111-1641096	0.481959	0	0	0	0	0	0	0	0	0	0	0	0	0	0	0	0	0	0	0.0377927	0	0	0	0	0	0	0	0	0	0	0	0	0	0	0	0	0	0	0	0	0	0
XLOC_002174	TCONS_00003956	NTR	-	TSS3008	supercont1.115:1641860-1642563	0.943585	0.353458	0.422396	0.431469	0.079467	0.32246	0.308441	0.310852	0.0979965	0.425298	0.27817	0.219914	0.0476331	0.0735656	0.249681	0.0677462	0.0409746	0.0586383	0.0898888	0.420165	0.479876	1.08915	1.15322	0.50409	1.00395	0.602585	1.08997	0.369013	0.822941	0.766305	0.52667	0.343711	0.719926	0.252184	0.468968	0.165661	0	0.109601	0.196104	0.50985	0.812885	0.338396
XLOC_002175	TCONS_00003957	NTR	-	TSS3009	supercont1.115:1644241-1645773	4911.59	3.07567	0.400726	0	0	0	0	0.0561628	0.0553387	0	0	0	0	0	0	0	0	0	0	0	0	0	0	0	0	0	0	0	0	0	0	0	0	0	0	0	0	0	0	0	4.54165	0
XLOC_002176	TCONS_00003958	NTR	-	TSS3010	supercont1.115:1712913-1713832	1.16013	1.72011	0.567109	0.848225	0.677282	1.25038	1.24878	1.41604	1.79732	0.27549	0.613646	0.509686	0.976617	0.137061	0.440945	0.0946473	0.407076	0	0.470934	1.07312	2.50647	2.39842	3.66686	1.59098	1.2767	1.72723	2.97235	3.66216	2.9997	0.868687	1.16689	0.708478	2.47913	1.17353	0.794569	0.764421	0.516579	1.04492	0.639692	2.02405	1.71293	1.62447
XLOC_002177	TCONS_00003959	NTR	-	TSS3011	supercont1.115:1788631-1788735	0	0	0	0	0	0	0	0	0	0	0	0	0	0	0	0	0	0	0	0	0	0	0	368.256	293.525	169.579	0	0	0	0	15.7069	14.7759	0	0	0	27.9167	0	0	0	0	0	0
XLOC_002178	TCONS_00003960	NTR	-	TSS3012	supercont1.115:1988203-1988632	0	0	0	0	0	0	0	0	0	0.371249	0	0	0	0	0	0	0	0	0.238339	2.87218	4.58058	4.87013	2.42347	2.88867	0.923637	1.24362	5.65814	0.909699	0.198348	0.382156	0.385025	0.178549	0.644244	0	0.187976	0	0	0	0	0	0	0
XLOC_002179	TCONS_00003961	NTR	-	TSS3013	supercont1.115:2017993-2018321	0	0	0	0	0	0	0	0	0	0	0	0	0	0	0	0	0	0	0	0	0	0	0	0	0	0	0	0.324052	0	0.679981	0.685534	4.13416	0	0.357077	0.334802	2.10292	0	0	0	0	0	0
XLOC_002180	TCONS_00003962	NTR	-	TSS3014	supercont1.115:2024547-2025212	0	0.169996	0	0	0	0	0	0	0	0.181823	0	0	0	0	0	0	0.177364	0	0	0	0	0	0	0.176884	0.0905321	0.20307	1.25148	0.623748	0.582858	0.561866	1.60321	0.69957	0.525875	0	0.368252	0.165216	0	0	0	0	0.129258	0
XLOC_002181	TCONS_00003963	NTR	-	TSS3015	supercont1.115:2025886-2026517	0	0	0	0	0	0	0	0.0870975	0	0	0	0	0	0	0	0	0	0	0	0	0	0	0	0	0.19542	0.109589	0.192968	0.865592	0.314552	1.21283	1.62859	0.0943844	0.22704	0.212073	0	0	0.116597	0	0	0	0	0
XLOC_002182	TCONS_00003964	NTR	-	TSS3016	supercont1.115:2030829-2031167	0	0	0	0	0	0	0	0	0	0	0	0	0	0	0	0	0	0	0	0.432629	0	0	0	0	0	0.343327	1.51209	3.01456	2.3005	2.53066	0.637767	0.591676	3.20234	0.332196	0.934372	0	0.73056	0.683432	0	0	0	0
XLOC_002183	TCONS_00003965	NTR	-	TSS3017	supercont1.115:2031363-2031958	0	0	0	0	0	0	0.0983213	0	0	0	0	0	0	0	0	0	0	0	0	0	0	0	0	0	0.106665	0.598189	1.36933	1.88996	2.0604	2.31697	1.44456	1.64865	1.48718	0.347278	0.650887	0.29202	0.891014	0	0	0.176974	0.152309	0
XLOC_002184	TCONS_00003966	NTR	-	TSS3018	supercont1.115:2032292-2034169	0.055157	0.0469621	0	0.0264455	0	0.0314725	0.0230518	0	0	0.0502215	0	0	0	0	0	0	0	0	0	0.0706438	0.0774559	0	0	0	0.800558	3.0013	6.61715	5.04552	7.02997	5.46015	3.77761	4.0095	5.66484	1.81839	1.70373	1.87102	1.19372	0.362933	0.104221	0.041484	0.0357024	0
XLOC_002185	TCONS_00003967	NTR	-	TSS3019	supercont1.115:2104743-2105535	2.66343	0.13338	0	0	0	0	0	0	0	0.855918	0	0	0	0	0	0	0.139155	0	0	0	0	0.0719751	0.0665158	0	0	0.0796652	0	0	0	0.808287	1.99782	3.36178	1.56783	11.0228	12.4237	16.4622	4.49224	27.9899	19.0923	5.65605	0	0
XLOC_002186	TCONS_00003968	NTR	-	TSS3020	supercont1.115:2112318-2114012	0.537538	0	0	0	0	0.017667	0.0258799	0.00834392	0	0.0281917	0.0155041	0	0	0	0	0	0	0	0	0	0.0217398	0.014224	0.0467382	0.00914334	0	0.0314908	0.0138601	0	0	0	0	0	0.0733833	0	0	0	0	0	0	0.0232869	0.0100207	0
XLOC_002187	TCONS_00003969	NTR	-	TSS3021	supercont1.115:2129666-2130125	8.64132	0	0	0	0	0	0	0	0	0	0	0	0	0	0	0	0	0	0	0	0	0	0	0	0	0	0	0	0	0	0	0	0	0	0	0	0	0	0	0	0	0
XLOC_002188	TCONS_00003970	NTR	-	TSS3022	supercont1.115:2216479-2217238	7.69124	0.141288	0	0	0	0	0	0	0	0	0.0415522	0.183416	0.152323	0	0	0	0	0.0878964	0.0485062	0.289319	0.317218	0.076243	0.07046	0	0	0	0.222878	0.148112	0.299018	0	0	0	0.155396	0	0	0	0	0	0	0	0.644551	0
XLOC_002189	TCONS_00003971	NTR	-	TSS3023	supercont1.115:2245560-2249057	2475.19	3.17476	0.0462043	0.0134416	0.0144876	0	0	0	0	0.0255263	0	0	0	0	0	0	0	0	0	0	0	0.0289782	0	0.00620939	0.0127168	0	0	0	0	0.006577	0	0	0	0	0	0	0.0151689	0	0	0.00191684	3.41156	0
XLOC_002190	TCONS_00003972	NTR	-	TSS3024	supercont1.115:2249132-2249976	5.90379	0	0	0	0	0	0	0	0	0	0	0	0	0	0	0	0	0	0	0	0.0505446	0.022047	0	0	0.116059	0	0	0.0535366	0	0	0	0	0	0.0236118	0	0	0	0	0	0	0	0
XLOC_002191	TCONS_00003973	NTR	-	TSS3025	supercont1.115:2250120-2252289	3.85129	0	0.116109	0	0	0	0.0392582	0	0	0.0427643	0	0.066367	0.0242508	0.0499525	0	0.0344857	0	0	0	0.21054	0	0.0431532	0.03988	0.0208048	0	0.0477695	0.0840985	0.104789	0.182782	0.0220356	0.0221843	0	0	0.0462209	0	0.0388584	0	0.0237727	0.0443733	0.0706484	0	0
XLOC_002192	TCONS_00003974	NTR	-	TSS3026	supercont1.115:2463568-2465009	3.72871	6.3493	1.41341	3.36099	3.81524	5.70195	6.32672	6.20973	4.51475	6.72221	45.6511	29.2572	18.0585	31.0489	29.7846	39.534	36.2973	47.6791	48.9101	28.8926	22.9343	24.9408	20.5478	10.1741	26.4491	14.8279	10.6491	11.4139	14.0757	10.4955	14.1597	3.49424	7.46267	9.35688	4.09129	3.17752	10.0063	2.37794	2.60679	7.45966	6.17866	3.81798
XLOC_002198	TCONS_00003984	NTR	-	TSS3035	supercont1.1150:222226-224536	0.240989	0.41034	0	0.0577721	0.249073	0	0.201419	0.194806	0.383937	0.658275	8.96001	11.9725	6.65657	11.5952	7.15373	14.952	15.7324	15.469	16.4817	8.33363	1.94589	1.66065	0.71619	0.64045	0.819616	0	1.18666	1.23665	1.28956	0.339117	0.341457	0.105531	1.07887	0.237142	0.166653	0.0996919	0.195569	0.121969	0	0.0906248	0.467967	0.243512
XLOC_002199	TCONS_00003985	NTR	-	TSS3036	supercont1.1150:73101-73303	39.6958	12.9649	2.51625	29.2808	1.57798	1.74234	10.1823	20.8743	4.86479	11.1212	162.842	97.043	31.4494	72.5044	95.5877	85.1983	141.03	172.717	123.16	86.0394	25.728	56.1115	40.188	17.5373	23.3625	20.1335	43.7408	29.9761	32.6795	17.0581	8.63081	13.3716	22.5155	10.4897	4.22326	1.26318	1.64776	6.16586	4.31587	9.18631	17.7885	12.342
XLOC_002200	TCONS_00003986	NTR	-	TSS3037	supercont1.1150:195972-197963	0.0516413	0.0989301	0.132984	0.0794517	0.0474431	0.255785	0.403756	0.306339	0.0925576	0	0.0387885	0.0243237	0	0.0137308	0.013936	0	0	0	0.211307	3.71051	3.97669	3.19802	3.37064	2.00696	1.8131	1.02438	1.61363	1.36122	1.49923	0.258705	0.293258	0.295492	0.870362	0.228693	0.214272	0.278163	0.195587	0.332738	0.166019	0.428209	0.20056	0.383538
XLOC_002201	TCONS_00003987	NTR	-	TSS3038	supercont1.1150:220225-221233	0.229321	0	0	0.10995	0	0	0.0479171	0.139032	0.182674	0.939606	5.25352	6.69557	3.61116	5.18173	3.15646	5.8936	5.80535	7.65167	7.10458	4.55249	0.724571	1.15948	0.827554	0.558659	0.259983	0.116611	0.513275	0.358149	0.725119	0.430272	0.270773	0.451895	0.5454	0	0.105723	0.0474326	0.0620339	0	0.0541604	0.0862371	0	0.231722
XLOC_002202	TCONS_00003988	NTR	-	TSS3039	supercont1.1151:206132-206779	0	0.0884391	0.171219	0	0	0	0.0434111	0.041982	0	0	0	0	0	0	0	0	0	0.0660255	0	0	0	0	0	0	0	0	0.654953	0.652869	1.11437	0.584602	0.392497	1.72876	1.75277	0.408883	0.574746	1.37525	0	0	0	0	0	0.139969
XLOC_002206	TCONS_00003994	NTR	-	TSS3044,TSS3045	supercont1.1152:178322-179795	0.0410316	0.523792	0.440527	0.451945	0.6366	0.394662	0.554835	0.403633	0.71675	1.3241	0.469224	0.397448	0.426891	0.157855	0.349655	0.806405	1.02352	0.606344	0.509959	2.90488	9.66141	8.11622	7.93952	8.53119	5.90629	6.95037	7.48247	1.90018	3.26304	2.23596	1.19788	2.72241	1.16108	0.94631	1.1547	0.484751	0	1.4638	2.7578	0.834163	1.01846	1.50521
XLOC_002208	TCONS_00003999	NTR	-	TSS3048	supercont1.1152:156698-157694	96.3748	19.9181	21.1013	125.062	19.1877	10.4271	15.614	35.8011	26.7956	1.69567	37.8553	20.4448	9.91558	16.0277	18.5322	21.2803	18.5051	14.1289	15.5807	14.2367	80.2543	73.7373	61.7203	18.0443	15.2542	9.76591	23.3425	24.4627	24.9136	13.3763	11.5994	8.20616	34.8204	29.7796	28.6013	22.8712	18.5137	40.2353	44.8631	17.3332	7.15736	5.72385
XLOC_002209	TCONS_00004000	NTR	-	TSS3049	supercont1.1152:183995-184143	0	0	0	0	0	0	0	0	0	0	0	0	0	0	0	0	0	0	165.327	46.937	0	0	3.8724	0	0	4.6105	0	0	0	0	0	0	0	0	0	1.8866	0	0	0	0	0	0
XLOC_002210	TCONS_00004001	NTR	-	TSS3050	supercont1.1152:226823-227616	0.0834171	0.260982	0.0322218	0.0249969	0.0250178	0.0773461	0.200165	0.0600511	0.0913671	0.0356029	0.293606	0.447096	0.616222	0.692102	0.78815	0.767742	0.953299	0.62661	0.696474	0.40735	0.473385	0.268412	0.345429	0.152751	0.0236394	0.0318121	0.0548452	0.146738	0.0552533	0.1839	0.0147736	0.160765	0.181253	0.222391	0.0480718	0.0398997	0.321751	0.117175	0.018469	0.0294087	0.02531	0
XLOC_002212	TCONS_00004004	NTR	-	TSS3053	supercont1.1153:26529-27551	0	0	0	0	0	0	0	0	0	0	0	0	0	0	0	0	0	0	0	0	0.395663	0.880178	1.81822	0.449277	1.73769	0.515788	0.353155	0.553191	0.60308	0.47579	1.49043	0.0493529	0.118717	0.110904	0	0	0	0	0.106471	0.508583	0.437702	0.227764
XLOC_002213	TCONS_00004005	NTR	-	TSS3054	supercont1.1153:49418-49522	114.048	0	0	0	0	0	0	0	0	0	0	0	0	0	0	0	0	0	0	0	0	0	0	0	0	0	0	0	0	0	0	0	0	0	0	0	0	0	0	0	0	0
XLOC_002214	TCONS_00004006	NTR	-	TSS3055	supercont1.1154:281244-282427	0.469126	0.199699	0.0966456	0	0	0.0669206	0.0490121	0.142209	0.467124	14.523	7.66398	4.08697	4.23866	7.98136	6.77307	7.2336	6.35425	5.66506	6.64996	9.91394	3.62331	2.47843	2.98754	3.01297	5.74393	6.50056	1.57502	0.994338	0.741693	6.16157	3.47134	1.86667	1.42072	3.75104	4.37982	3.05656	1.01523	0.105526	0.276991	0.0882082	0.531403	0.395031
XLOC_002215	TCONS_00004007	NTR	-	TSS3056	supercont1.1154:325194-326609	1.61641	1.98784	1.258	1.59306	1.53141	2.61324	3.07737	2.06898	1.86059	1.7998	7.48699	6.68212	6.2593	4.29744	4.36207	3.8243	3.82847	5.87852	5.45933	5.75071	3.78315	4.95059	4.68939	2.66504	6.10898	7.16945	5.34652	4.36773	4.06268	4.80238	3.73256	2.04485	2.93259	2.78383	3.68463	1.48618	1.11801	2.13645	2.16356	3.03928	2.32506	2.17777
XLOC_002216	TCONS_00004008	NTR	-	TSS3057	supercont1.1154:137554-150434	0.456872	2.42676	0.407088	0.237237	0.844538	0.347292	0.873507	0.276513	1.39263	2.45675	36.9916	17.649	24.0559	24.6951	23.2993	33.092	25.8201	42.5781	27.1	22.8021	16.4093	16.4275	18.505	33.7001	20.2016	14.7451	5.97083	4.06962	3.41994	1.69384	1.3103	1.84716	2.74198	0.654593	0.963563	1.11613	0.328975	4.40471	5.22384	2.94387	3.32069	1.22889
XLOC_002219	TCONS_00004011	NTR	-	TSS3060	supercont1.1154:127093-127857	0.986908	0.571789	0.820038	0.712237	0.85001	1.31577	1.23824	0.731227	1.57529	4.49428	9.63705	3.17578	5.51973	4.63419	4.88271	6.15945	7.4515	4.18213	3.17291	2.94935	2.54218	2.04096	1.95531	2.18556	2.61081	3.76366	2.35679	2.1285	1.92125	1.54387	1.32181	1.29758	1.21451	1.13296	0.834149	1.29283	0.978835	0.751802	0.701644	1.11726	0.749717	0.0554023
XLOC_002220	TCONS_00004012	NTR	-	TSS3061	supercont1.1154:158622-159229	4.56647	3.69562	0.423337	1.97049	2.71514	2.21681	3.33919	1.84525	4.73068	3.95285	17.1497	12.0383	5.53984	12.3778	14.6648	17.9383	15.4124	8.27119	9.6095	5.26376	5.45071	7.34279	6.10694	2.63013	6.10713	4.64433	2.76061	3.76967	4.99821	3.64089	4.20587	0.999842	2.76586	3.59444	0.736841	0.571437	1.35864	1.27388	1.29648	2.9193	3.99177	3.07821
XLOC_002221	TCONS_00004013	NTR	-	TSS3062	supercont1.1154:284499-285998	0.071238	0.0606528	0.0587036	0	0	0.0406483	0.059544	0	0.287283	3.89209	5.93937	4.09339	4.22992	5.7578	4.61387	4.81222	6.01108	3.16922	3.06768	3.96894	0.901079	0.425447	0.302444	0.0946658	0.0781893	0	0.351581	0.31788	0.381203	0.100261	0.137394	0.218369	0.412721	0.105157	0.0328426	0.147348	0	0.0180284	0.0336511	0.0535786	0.144098	0.0479893
XLOC_002222	TCONS_00004014	NTR	-	TSS3063	supercont1.1154:289290-290372	1.57708	2.32457	0.270426	1.25874	1.03185	1.61843	2.1943	0.80647	0.755484	1.52987	5.20619	3.16526	1.46391	2.06586	1.47421	2.54452	2.33277	3.20389	3.13064	1.27774	2.65443	1.785	2.58586	0.744233	6.61962	6.46158	1.36326	1.64042	2.04341	3.49748	3.72007	0.966282	0.774329	3.25538	1.54925	1.0865	1.53401	2.17915	1.48855	1.97536	1.36037	1.3441
XLOC_002225	TCONS_00004021	NTR	-	TSS3069	supercont1.1155:99938-101645	2.57873	1.673	0.860784	1.29508	0.856861	1.226	1.82169	2.05976	1.51637	1.06203	15.7698	12.7222	8.05108	15.3429	16.3348	14.7397	15.4852	13.9675	16.1841	18.6344	22.8882	22.9284	31.3278	32.5773	29.5978	23.695	19.319	10.8204	8.86953	6.48019	4.34946	3.92493	4.04169	2.38632	2.91518	2.0825	1.09635	5.62411	5.27789	3.60152	2.98037	2.27451
XLOC_002236	TCONS_00004040	NTR	-	TSS3084	supercont1.1156:40338-40565	0	0	0	0	15.0259	5.92534	0	0	0	0	0	0	0	0	0	0	0	0	0	0	0	0	0	0	0	0	0	0	1.01033	0	0	0	0	0	0	0	0	0	0	0	0	4.19726
XLOC_002237	TCONS_00004041	NTR	-	TSS3085	supercont1.1156:41185-41884	0	0.316715	0	0	1.15354	2.44125	0.175503	0.075174	0	0	0	0	0	0	0	0	0	0	0	0	0	0.0854563	0	0	0	0	0.0832702	0.249015	0.271473	0.0872356	0	0	0.097973	0	0	0	0	0	0	0.139905	0.120407	0.25062
XLOC_002238	TCONS_00004042	NTR	-	TSS3086	supercont1.1156:43432-43814	0.513911	0.43734	0	0	2.39017	6.74445	0.644017	0.830151	0	0	0	0	0	0	0	0	0	0	0	0.658205	0.721676	0	0.218183	0.227531	0	0	0.230051	0.229319	0.25	0.481511	0.242617	0	0	0	0	0	0	0	0.242643	1.15955	0	0
XLOC_002239	TCONS_00004043	NTR	-	TSS3087	supercont1.1156:181884-182413	0	0.983184	0.233095	0.406867	0.146177	0.322806	0.945512	1.60224	0.112663	0	0.106232	0	0	0	0	0	0	0	0	0	0	0	0	0	0	0	0	0	0	0	0	0	0	0	0	0	0	0	0	0	1.46476	1.90552
XLOC_002243	TCONS_00004048	NTR	-	TSS3092	supercont1.1158:151231-151316	0	0	0	0	0	0	0	0	0	0	0	0	0	0	0	0	0	0	0	0	0	0	0	0	105.616	147.468	0	0	0	0	0	10.8366	0	167.459	695.983	389.294	0	0	0	0	0	0
XLOC_002250	TCONS_00004061	NTR	-	TSS3103	supercont1.1159:43602-46099	0	0.651665	0.0746337	0.192997	0.105308	0.27562	0.53848	0.390535	0.0641301	0	0	0.0189604	0.0103922	0	0.0108628	0	0	0	0	0.0257776	0.0282633	0.0554767	0.0697825	0.0356618	0.0730335	0.204706	2.03617	2.19134	2.33026	1.92638	1.04581	1.49835	2.35329	0.594209	0.797982	0.716128	0.675166	0.204312	0.114091	0.123621	0.49505	0.189815
XLOC_002251	TCONS_00004062	NTR	-	TSS3104	supercont1.1159:46182-46910	0	0.448862	0	0	0	0.313388	0.229508	0	0	0	0	0	0	0	0	0	0	0	0.102735	0	0	0.0403703	0.0746164	0	0.0398425	0.201072	0.554003	0.862671	0.942608	0.904612	0.249009	0.285048	0.647966	0.259405	0.0810265	0	0.285239	0.088946	0.0415059	0	0.341286	0
XLOC_002252	TCONS_00004063	NTR	-	TSS3105	supercont1.1159:46971-48299	0.0820612	0.561431	0	0.118035	0.0848138	0.146325	0.275584	0.167924	0.0653688	0	0	0	0	0	0	0	0	0	0	0	0.180058	0.117809	0.0783886	0	0.0372171	0.130407	0.220407	0.695733	0.639383	0.923917	0.762489	0.14374	0.605088	0.473872	0.0189162	0.0339469	0.181294	0.0830686	0.0872173	0.192871	0.119513	0
XLOC_002253	TCONS_00004064	NTR	-	TSS3106	supercont1.1159:48394-49364	0	0.307354	0	0	0	0.137329	0.100578	0	0	0	0	0	0	0	0	0	0	0	0	0	0	0	0	0	0.10914	0.183576	0.269344	0.483275	0.17562	0.508013	0.284177	0.15809	0.253521	0.250173	0.0221915	0	0.093751	0	0	0	0	0.0202663
XLOC_002254	TCONS_00004065	NTR	-	TSS3107	supercont1.1159:49582-51160	0	0.236365	0	0.016097	0.0115665	0.14075	0.0938006	0.102548	0	0	0	0	0	0	0	0	0	0	0	0	0.0471464	0	0	0	0.0304544	0.0227642	0.13046	0.181272	0.272317	0.116672	0.318033	0	0.171168	0.111049	0	0.0624985	0.100916	0	0	0	0.105181	0
XLOC_002255	TCONS_00004066	NTR	-	TSS3108	supercont1.1159:51350-52895	0	0.11715	0	0.0329854	0	0	0.115008	0.0869047	0.0548028	0	0.0258372	0.0324025	0.0355217	0	0.0371315	0	0	0	0	0	0	0.0316053	0	0.0152371	0.0624056	0.0349855	0.58514	0.338454	0.268934	0.451856	0.194968	0.482027	0.363352	0.203108	0.223342	0.256139	0.0372226	0	0.0649964	0.0517428	0.178126	0.0926899
XLOC_002256	TCONS_00004067	NTR	-	TSS3109	supercont1.1159:175336-177158	0.0570302	1.31104	0	0.246092	0.0884147	0.48812	0.70077	0.507179	0.0908588	0	0.128508	0.18803	0.0294465	0	0	0	0	0	0	0.365214	0.400432	0.65499	1.04113	0.320222	0.75014	0.667047	1.07223	2.64661	3.38467	2.91642	2.85534	0.674294	1.68207	1.51534	0.420678	0.235921	0.586273	0.230928	0.1347	0.600499	1.18128	0.614691
XLOC_002257	TCONS_00004068	NTR	-	TSS3110	supercont1.1159:177505-179813	0.0438664	0.859037	0	0.126193	0.0226689	0.226053	0.476666	0.271936	0.139773	0.0399411	0	0.0911198	0.02265	0	0.0236758	0	0	0	0	0.19664	0.277203	0.322435	0.465591	0.0582943	0.744173	0.500221	0.29455	1.40934	1.51948	2.85678	3.75447	0.0768374	0.438973	1.13323	0.121341	0.0544397	0.403486	0.111017	0	0.395906	0.255547	0.0886513
XLOC_002258	TCONS_00004069	NTR	-	TSS3111	supercont1.1159:179875-180481	0.228889	1.26853	0	0	0.35485	0.130604	0.431882	0	0.36466	0	0	0.215497	0	0	0	0	0	0	0	0.0366445	0.321425	0.105152	0.874582	0.10137	0.518797	0.349132	0.204923	2.04271	1.33616	1.82622	2.97486	0	0.964424	1.97099	0.211048	0	0.123819	0	0	0.516448	0.444471	0
XLOC_002273	TCONS_00004102	NTR	-	TSS3135	supercont1.116:1267398-1284489	0	0	0	1.26496	0	0	0	1.06155	0	0	0	0	0	0	0	0	0	0	0	11.8267	11.1147	19.3925	39.2035	65.2917	74.8706	41.4943	49.6031	28.2544	12.8344	8.60493	2.48646	4.62131	6.94779	3.8854	9.7306	8.73126	7.12058	3.99674	1.24336	23.8114	8.53867	0
XLOC_002292	TCONS_00004168	NTR	-	TSS3168	supercont1.116:1078735-1231536	0.0545305	0.112539	0.0224679	0	0.0391385	0.0155575	0.0067275	0.0685705	0.0868763	1.44544	1.31914	1.58526	0.673251	0.450575	1.71086	2.1655	1.79029	1.79065	0.617973	0.349013	0.0580217	0.0918597	0.044293	0.0388665	0.00730168	0.0501223	0.0804436	0.140322	0.106372	0	0.020275	0.0135336	0.0486694	0.042243	0	0	0.0390317	0.0215638	0.0515202	0.0102531	0.00833529	0
XLOC_002293	TCONS_00004170	NTR	-	TSS3169	supercont1.116:1403529-1403932	0	0	0	0	0.174559	0	0	0	0	68.8938	3.0446	0.992428	0.784325	1.43419	0.364624	1.1161	1.35008	1.34173	1.23407	0.432629	1.42304	0	0.143409	0.299055	0.305819	0.772485	0.302419	0.301456	0.739447	0.316332	0.159442	0	0.355816	0.166098	0	0	0	0	0	0	0	0
XLOC_002294	TCONS_00004171	NTR	-	TSS3170	supercont1.116:1499268-1529350	0.28221	7.2086	3.02321	1.59362	2.10655	3.39949	4.2854	6.66765	5.27041	0.0285508	0	0	0.0161909	0	0	0.0690711	0.0278506	0.0199284	0	0	0.0220167	0	0.0399377	0.0694509	0.128011	0.127572	0.561468	1.84695	2.51689	3.42799	4.96174	7.79935	9.72741	12.3436	7.58951	5.78531	1.1537	0.952299	0.385131	0.542421	2.90243	2.40805
XLOC_002298	TCONS_00004191	NTR	-	TSS3182	supercont1.116:1878130-1879314	0	0.0605948	0	0	0.0367842	0	0	0	0	0.345661	0.133662	0.603175	0.440961	0.871954	0.385248	1.67421	0.929012	1.76429	0.729013	0.612843	0.299874	0.133527	0.362641	0.0315251	0	0.244296	0	0.214397	0.034627	0	0	0	0	0	0	0	0	0	0	0	0.0460744	0.0719261
XLOC_002300	TCONS_00004195	NTR	-	TSS3184	supercont1.116:246991-249935	0.0336899	0.573702	0.0555243	0.145881	0.10446	0.269128	0.39438	0.387418	0.0536738	0.0306753	0	0	0	0	0	0	0	0	0.0393865	0.0862984	0.0473101	0.108985	0.0429095	0.0149237	0.0624003	0.0513991	0.105568	0.165365	0.278612	0.379541	0.397831	0.162652	0.390369	0.248664	0.124255	0.0557471	0.236971	0.170526	0.0159149	0.101354	0.348912	0.136171
XLOC_002301	TCONS_00004196	NTR	-	TSS3185	supercont1.116:250502-252135	0	1.42927	0.266024	0.309562	0.333654	0.55261	0.998385	1.20055	0.257158	0.352726	0	0.0304096	0	0	0.0348473	0	0	0	0.113223	0.454813	0.181335	0.0889833	0.191879	0.142998	0.0878512	0.361168	0.75146	0.662638	1.06789	1.54481	0.853885	1.6964	2.00633	0.635381	1.33948	1.14849	0.489062	0.163397	0.0304992	0.242799	0.919425	0.739398
XLOC_002302	TCONS_00004197	NTR	-	TSS3186	supercont1.116:263193-272396	0.297592	4.73054	1.07394	1.19067	0.837875	1.39358	2.23196	3.2272	1.07902	0.158841	0.0616623	0.0241703	0.0211951	0.00545769	0.00553855	0.00188369	0.0411573	0	0	0.0657153	0.0432314	0.0518569	0.082777	0.0772789	0.390613	1.25722	3.87246	2.88938	4.15834	4.03885	2.9022	3.81815	4.05897	1.88855	3.26436	2.61922	2.30058	0.569674	0.227844	0.53254	2.28496	1.43788
XLOC_002303	TCONS_00004198	NTR	-	TSS3187	supercont1.116:579953-580410	0.362884	0.308866	0.934483	0.695952	0	0.465888	0.47378	0.879566	0.289068	0.165206	1.09027	0.683014	0.56192	0.192782	0.587573	0.532898	0.161155	0	1.27273	3.02103	3.57204	2.16721	3.08128	1.77161	1.97318	2.58271	5.5231	4.85781	4.0622	1.0205	0.685381	1.90691	2.29786	1.07992	1.01216	0.450352	0.613361	0.929544	0.699735	0.818783	1.87912	0.977823
XLOC_002304	TCONS_00004199	NTR	-	TSS3188	supercont1.116:708549-708757	0	4.70086	0	0	2.86016	1.57904	35.7656	0	2.20442	0	0	0	0	0	0	0	0	0	0	0	0	0	0	0	0	0	0	0	0	0	0	0	0	0	0	0	0	0	0	0	0	0
XLOC_002305	TCONS_00004200	NTR	-	TSS3189	supercont1.116:1090525-1090794	3.70206	0	3.05068	0	0.637707	0.70413	1.54533	3.98114	0	28.09	0.92689	0	1.27279	0	0	0	0	0	0	0	0	0.566908	0	0.545963	0	0	1.10481	1.10129	1.80092	0	0	0	1.29989	0.606468	0	1.02098	2.0006	1.40366	0.582226	0.928115	3.19506	2.59779
XLOC_002306	TCONS_00004201	NTR	-	TSS3190	supercont1.116:1235254-1236616	0	0.135637	0.196919	0.0381912	0.0823268	0.045451	0.133157	0.257582	0.31726	0.217582	0	0	0	0	0	0.0584869	0	0	0	3.0606	4.2506	5.5622	9.94243	13.6193	19.6526	13.5292	11.9808	4.12308	3.68118	2.39155	1.35442	1.39526	1.59422	2.31241	1.94632	1.54872	1.03432	1.16918	0.22576	7.00936	1.70147	0.375615
XLOC_002307	TCONS_00004202	NTR	-	TSS3191	supercont1.116:1256973-1257336	0	0	0	0	0	0	0	0	0	0	0	0	0	0	0	0	0	0	0	1.46956	2.01409	2.89913	1.70497	1.7779	0.259784	0	1.02726	0	0.279085	0	0	0.502453	0	0	0	0.474654	0	0	0	0	0	1.54588
XLOC_002308	TCONS_00004203	NTR	-	TSS3192	supercont1.116:1298400-1300517	0	0.0924195	0.279937	0	0	0.0860224	0.0403244	0.0585052	0.153718	0	0.0362357	0	0	0	0	0.0797002	0	0	0.0282	2.039	3.18407	2.74817	4.71452	6.34685	3.85123	3.06673	4.55671	1.67917	1.22035	0.679216	0.250655	0.549269	0.990942	0.498797	0.489305	0.798278	0.46984	0.415494	0.159525	1.34249	0.624947	0.129994
XLOC_002309	TCONS_00004204	NTR	-	TSS3193	supercont1.116:1302018-1302225	0	0	0	0	0	0	0	0	0	0	0	1.31504	0	0	0	0	0	0	0	0	1.97466	1.29199	11.9399	1.24268	2.5327	0	3.7768	1.25493	0	1.30988	0	2.46308	0	0	0	0	0	0	0	0	0	3.78905
XLOC_002310	TCONS_00004205	NTR	-	TSS3194	supercont1.116:1306543-1306785	0	0	0	0	0	0	0	0	0	0	0	0	0	0	0	0	0	0	0	0	0	2.33757	7.20089	0	0.765661	0.861145	0.759258	1.51368	2.47529	0	0.799835	0	0	0	0	0	0	0	0	0	1.09787	0
XLOC_002311	TCONS_00004206	NTR	-	TSS3195	supercont1.116:1308887-1309431	0	0	0	0	0	0	0	0	0	0	0	0	0	0	0	0	0	0	0	0.173188	0.379777	0.496963	1.38042	1.19768	0.367739	0.274997	2.30019	0	0.13156	0.253587	0	0.236856	0.284877	0.266082	0.124681	0.111876	0	0	0	0.203401	0	0.364365
XLOC_002312	TCONS_00004207	NTR	-	TSS3196	supercont1.116:1316177-1316644	0	0	0	0	0.180439	0	0	0.141057	0	0	0	0	0	0	0	0	0	0	0	0.223601	1.71614	0.802032	0.296479	1.7008	0.316444	0.355016	0.468909	0.311611	0	0.490984	0.16487	0.305804	0.367802	0.171753	0	0.144442	0	0.176675	0	0	0.22601	0
XLOC_002313	TCONS_00004208	NTR	-	TSS3197	supercont1.116:1318410-1318993	0	0	0	0	0.125433	0	0	0	0	0	0	0	0	0	0	0	0	0	0	0.310875	0.511279	1.5611	1.85489	2.36491	0.440104	0.617048	1.1952	0.866471	0.35423	1.70713	0.229247	0	0.12784	0.358227	0.111902	0.200819	0.393902	0.122831	0	0.182555	0	0
XLOC_002314	TCONS_00004209	NTR	-	TSS3198	supercont1.116:1472516-1473183	0	3.38529	0.163847	0.285995	0.411003	0.680719	1.0801	0.723154	0.633547	0	0	0	0	0	0	0	0	0	0	0	0	0.0913432	0.253245	0.264184	2.34371	2.62855	2.7592	4.43616	5.12641	7.73903	5.82182	3.22158	4.39833	6.55398	2.475	1.64505	0.645376	0.301871	0.939104	1.34589	3.86104	0.937598
XLOC_002315	TCONS_00004210	NTR	-	TSS3199	supercont1.116:1492630-1493599	0	0.615509	0	0	0.186804	0.068754	0.100709	0.438313	0	0	0	0	0	0	0	0	0	0	0	0	0	0	0	0.0533708	0.0546411	0.306359	0.107878	0.483906	0.351698	1.07387	1.02437	0.474888	0.317315	0.948568	0.888818	0.448614	0	0.182953	0	0.271874	0.311978	0.0811708
XLOC_002316	TCONS_00004211	NTR	-	TSS3200	supercont1.116:1495968-1497738	0	0.150503	0.0323698	0.0565014	0.0608985	0.124522	0.197002	0.166728	0	0.0178832	0	0	0	0	0	0	0	0	0.0114809	0.0513588	0.027581	0.075191	0.107069	0.00870006	0.0742356	0.134283	0.30799	0.228232	0.440417	0.202829	0.186054	0.0955642	0.465502	0.00966422	0.0754572	0.0677077	0.19925	0	0.0231948	0.177263	0.369152	0.357234
XLOC_002317	TCONS_00004212	NTR	-	TSS3201	supercont1.116:1498515-1499192	0	1.32558	0.160394	0	0.0502927	0.555311	0.732009	1.02255	0.310098	0	0	0	0	0	0	0	0	0	0	0	0	0	0	0	0	0.197936	0.522785	1.1291	1.04155	0.730221	0.367688	0.0852348	1.60683	0.0957596	0.35894	0.322076	0.421185	0	0.183864	0.439174	1.51187	0.13112
XLOC_002318	TCONS_00004213	NTR	-	TSS3202	supercont1.116:1970143-1970451	0	0	0	0	0	0	0	0	0	3.09852	5.11213	4.79663	4.82794	2.70771	5.05093	4.99738	7.55634	7.02898	5.47037	1.08963	0	0.390838	1.44477	0.376536	0	0	0	0	0.413864	0	0	0	0.896167	0	0	0	0	0	0	0	0.550684	0
XLOC_002319	TCONS_00004214	NTR	-	TSS3203	supercont1.116:2149570-2151228	0.063456	2.75541	0.784363	0.882311	0.360715	0.796574	1.69728	1.94946	0.606578	0	0.0476627	0.0298874	0	0	0	0	0	0	0	0.243819	0.133665	0.233213	0	0.0281084	0.0575617	0.0322696	0.312465	0.906095	2.06823	1.84576	1.88824	4.86286	5.64823	2.37298	4.03717	3.88506	1.16732	0.867191	0.119901	0.381806	3.32701	3.80448
XLOC_002320	TCONS_00004215	NTR	-	TSS3204	supercont1.116:2196974-2197338	0	0	0	0	0	0	0	0	0	10.9032	0.428304	0	0	0	0	0	0	0	0	0	0	0	0	0	0	0	0	0	0	0	0	0	0	0	0	0	0	0	0	0	0	0
XLOC_002321	TCONS_00004216	NTR	-	TSS3205	supercont1.116:2235590-2235926	0	0	0	0	0	0	0	0	0	10.6058	0.514647	0	0.795467	0	0	0	0	0	0	0	0	0	0	0.101101	0	0	0	0	0	0	0	0	0	0	0	0	0	0	0	0	0	0
XLOC_002322	TCONS_00004217	NTR	-	TSS3206	supercont1.1160:201984-202290	0	0	0	0	0	0	0	0.729428	0	3.29712	0	0	0	0	0	0	0	0	0	4.63788	0	9.98132	5.13881	0.800646	0.272369	0.459587	2.43149	0	0	0.845195	0	0	0	0	1.66944	0.748995	0.977948	0	0	0	0	0
XLOC_002323	TCONS_00004218	NTR	-	TSS3207	supercont1.1160:74383-75037	0	1.21896	0.168565	0.0980764	0	0	0.170953	0.247988	0	0.186253	0	0.288905	0	0	0	0.300393	0.181685	0.130004	0	0	0	0.187946	0.173691	0.0905963	0.0927362	0	0.0915691	0.273833	0.398038	0.191848	0.386413	0.358306	0	0.503182	0.282918	0.0846206	0	0	0	0.307697	0.132407	0.137799
XLOC_002324	TCONS_00004219	NTR	-	TSS3208	supercont1.1160:90989-91327	0	0	0	0	0	0	0	0	0	7.38147	0	0.317577	0	0	0.729248	0	1.20007	0	0	0	0	0	0	0	0	0	0	0	0	0	0	0	0	0	0	0	0	0	0	0	0	0
XLOC_002327	TCONS_00004223	NTR	-	TSS3212	supercont1.1161:19940-20323	0	0	0	0	0	0	0	0	0	8.11559	0	0.34909	0	0	0	0	0	0.472055	0	0.237828	1.17343	0	0	0	0	0	0	0	0	0	0	0	0	0	0	0	0	0	0	0	0	0
XLOC_002329	TCONS_00004225	NTR	-	TSS3214	supercont1.1161:197-946	0.528123	12.8047	5.01349	1.37874	0.174668	0.675015	16.5254	8.26418	9.82743	0	0.253875	0	0	0	0.372453	0.248176	0	0.107406	0	0.108225	1.07166	3.49371	5.52469	3.89263	6.43648	6.35927	7.18714	6.25913	5.87052	2.6948	1.51758	0.444035	1.06812	0.166293	0.318145	0.1573	0.0914269	0.171058	8.14191	17.9221	2.51599	1.2523
XLOC_002330	TCONS_00004226	NTR	-	TSS3215,TSS3216	supercont1.1162:54329-204439	0.683912	4.51379	0.102751	0.292772	1.46896	0.906152	1.50167	0.960221	1.01767	5.5028	4.09042	2.785	1.97566	4.80773	7.86572	6.72934	2.60098	8.84893	4.78484	3.03389	2.91974	4.91382	5.36865	4.10243	10.7193	5.17616	2.98492	17.1776	13.9952	12.2437	15.5164	1.29799	3.00083	6.26265	0.592784	1.02479	4.44347	1.74186	1.04298	4.38918	4.82997	4.09221
XLOC_002332	TCONS_00004230	NTR	-	TSS3218	supercont1.1163:143821-143888	0	0	0	0	0	0	0	0	0	0	154.091	0	0	0	0	0	0	0	0	0	0	0	87.0975	174.091	0	0	275.505	915.427	598.791	255.031	185.634	179.673	108.05	290.076	0	0	0	0	0	0	0	0
XLOC_002333	TCONS_00004231	NTR	-	TSS3219	supercont1.1163:168801-169662	0.701281	1.91051	0.462312	1.74842	0.942245	1.6006	1.05501	0.906981	2.01107	0.255412	4.10858	1.65109	2.67925	1.71497	2.80089	2.16265	1.37031	3.38726	1.96766	1.88618	0.492398	0.773202	1.42911	1.61519	5.21507	4.70706	7.34587	14.8953	12.4178	8.09152	11.3935	4.8521	8.05195	10.144	3.16842	4.00344	5.69096	3.26529	2.51745	3.05914	2.90515	2.17311
XLOC_002334	TCONS_00004232	NTR	-	TSS3220	supercont1.1164:140283-221329	0.935773	24.7034	4.7204	4.55286	6.17723	11.5994	13.0597	13.5499	12.8637	0.730556	5.42094	4.26716	5.62841	7.36496	5.22532	8.72626	7.84799	11.8922	9.72796	6.79182	7.18303	7.79316	5.23062	9.88965	15.0258	19.018	13.0255	17.2855	13.602	11.8428	21.337	32.4333	31.8385	40.4765	28.2911	31.6227	58.423	16.0533	11.2291	18.8782	21.2217	13.0048
XLOC_002335	TCONS_00004233	NTR	-	TSS3221	supercont1.1164:162497-170142	1.76773e-07	88.1423	3.63331	3.41095	35.6463	33.7141	50.7211	35.3882	45.897	1.97747e-07	12.3158	24.8386	30.3464	26.1051	19.0968	27.0698	50.5383	36.6847	26.3307	17.9711	19.8239	45.1773	14.0852	28.9003	62.0189	67.1801	47.5148	71.3766	61.9619	29.0065	72.8735	41.161	134.88	161.097	52.9083	38.8541	145.651	90.5186	57.1993	93.8685	92.2618	34.7146
XLOC_002336	TCONS_00004234	NTR	-	TSS3222	supercont1.1165:29072-29437	0.459819	0	0	0	0	0	1.19998	0	1.64828	164.12	31.0878	29.3757	24.6714	23.4108	31.7685	22.9635	53.096	34.4835	32.794	20.6167	8.3943	4.23655	2.34262	1.66189	0.832002	1.0513	3.30809	1.64145	1.82677	0.968179	0.867958	0.805431	1.93745	0.452097	1.73124	0.760869	1.11852	0	0	0	0.595269	0.619512
XLOC_002340	TCONS_00004241	NTR	-	TSS3227	supercont1.1165:153491-153798	0	0.729871	0	1.23408	0	0	1.46291	0.346236	0	49.2152	3.86658	0.806193	1.32786	0	0	0.629964	0	0.545271	1.12842	0	0	0	0	0	0	0	0	0	0.208685	0	0.20245	0	0	0	0.791089	0	0.463812	0.216946	0.202472	0.645282	0	0
XLOC_002344	TCONS_00004250	NTR	-	TSS3231,TSS3232	supercont1.1166:93077-120648	0	0	0	14.4844	204.96	53.8849	2.66196	5.43354	0	1.16369	4718.63	40183.6	0	4.3747	7.85456	0.260301	0	0.0802949	0.0993359	0	92.6222	14.0477	17.8535	0	0.114537	0	18.402	64.8553	17.2728	0.382217	0.0596609	0	18.1062	0	0	0.0842475	1.02061	0.0549674	0.0192375	0	45.0848	1125.71
XLOC_002346	TCONS_00004255	NTR	-	TSS3234	supercont1.1166:192175-203884	0	1.26592	0.60052	0.76875	0.331582	1.44705	1.66906	1.9326	0.394745	0.902407	0.678738	0.425771	0.391337	0.0937885	0.125863	0.278689	0	0.130453	0.0532479	0.448214	0.266074	0.214262	0.32189	0.516588	2.40651	6.21135	25.3668	15.7908	20.604	9.92953	6.78802	6.93132	10.9005	2.92612	4.03165	2.89407	1.49839	0.722978	0.289348	0.394949	1.43399	1.51209
XLOC_002349	TCONS_00004262	NTR	-	TSS3240	supercont1.1168:174548-175054	2.64407	0.642985	0	0	0.195198	0.215529	0.315615	0.305169	0.60178	9.51669	1.33188	1.06637	1.16978	2.54351	0.407735	1.94142	1.34196	0.960236	0.817767	3.38647	2.83192	1.38821	1.44328	0.16726	0.342296	0	1.01452	0.674197	0.862603	0	0	0	0.596828	0.185796	0	0	0	0.19112	0	0	0	0
XLOC_002355	TCONS_00004274	NTR	-	TSS3251	supercont1.117:1359501-1374043	0	22.5613	0	0	1.17358	0	2.94761	1.82424	3.44925	0	0	0.0577616	0	0	0	0	0	0	0	0	0	0	0	0	3.02891	0.900871	2.3242	4.21168	9.07754	4.47705	13.7821	0.863126	11.1398	20.1973	4.12291	0.600811	6.08021	5.13577	0.936006	1.70471	3.72251	2.66846
XLOC_002357	TCONS_00004276	NTR	-	TSS3253	supercont1.117:1523540-1566160	16.6176	6.12503	0.166997	0.534402	1.09962	3.00648	3.59936	2.00684	1.5336	1.66068	9.36129	4.91501	4.60379	5.06422	5.25011	5.43117	4.04988	3.21986	2.01382	1.1031	2.34781	3.91016	2.40905	1.57086	4.41138	2.21562	0.997891	3.30064	2.41531	3.89759	6.41293	0.665575	1.22745	6.28182	0.607286	0.544918	3.39889	0.666697	0.239314	1.7528	1.77086	1.09214
XLOC_002357	TCONS_00004276	NTR	-	TSS3254	supercont1.117:1688237-1700887	10.278	0	0	0	0.151754	0.335122	0.122697	0	0	0.267381	0	0.27642	0.303173	0.31208	0	0	0	0.186631	0	0	0.412379	0	0	0.260092	0.532371	0.149298	0	0	0	0.137668	0.138669	0	0	0.144458	0.135384	0	0.317689	0	0	0	0	0
XLOC_002359	TCONS_00004280	NTR	-	TSS3256	supercont1.117:1627597-1633189	91.7042	0	0	0	0	0.32512	0	0	0	0	0.427976	0.201247	0	0	0	0.352998	0.0948891	0.0678975	0.281025	0.125909	0	0	0.0453569	0.0473208	0	0	0.191297	0	0.207886	0	0	0	0	0	0	0	0	0	0	0	0.0691524	0.287876
XLOC_002376	TCONS_00004322	NTR	-	TSS3282	supercont1.117:2211395-2215094	0.483495	0.686319	0.686174	3.01361	1.16604	1.25679	2.13301	1.36823	1.26251	0.0550289	0.202316	0.291157	0.0693479	0.114281	0.521909	0.099846	0.09543	0.0682845	0.0314027	0.0870819	0.151554	0.111444	0.0798271	0.0118987	0.0243686	0	0.144563	0.107873	0.0261337	0.00630159	0.0285472	0.0117625	0.113178	0.0660868	0.185974	0.211123	0.2473	1.22369	1.01512	1.25262	0.817173	0.416179
XLOC_002379	TCONS_00004326	NTR	-	TSS3286	supercont1.117:167353-167763	0	0	0	0	0	0	0	0	0	0	0	0	0	0	0	0	0	0	0	0	0	0	0	0.394066	0	0	0	0	0	0	0	0.584598	2.81248	6.34719	11.899	9.57241	13.9586	6.75421	1.89108	1.00405	0	0
XLOC_002380	TCONS_00004327	NTR	-	TSS3287	supercont1.117:174487-174936	0	0	3.39612	0.359268	0.387228	0.855122	0.313055	1.05943	1.1938	0	0	0	0	0	0	0	0	0	0	0	0	0	0	0	0	0	0	0	0	0.175597	0.176903	0.984396	8.87979	14.006	23.3183	30.0678	9.32155	16.8717	5.66151	3.38142	0	0
XLOC_002381	TCONS_00004328	NTR	-	TSS3288	supercont1.117:181976-182503	0	0	0	0.136458	0	0.324795	0.118917	0	0.226716	0.518284	0	0	0	0	0	0	0	0	0	0	0	0	0	0	0	0	0	0	0	0	0.134397	2.74191	17.0886	21.1412	27.4234	34.4968	10.6226	14.114	2.4194	0.64217	0	0
XLOC_002382	TCONS_00004329	NTR	-	TSS3289	supercont1.117:602343-602660	0	0	0	0	0	0	0	0	0	0	1.18732	4.45696	2.85443	0	0	0	0	0	0	0	0	0	0	0	0	0	0	0	0	0	0	0	0	0	0	0	0	0	0	0	0	0
XLOC_002383	TCONS_00004330	NTR	-	TSS3290	supercont1.117:624238-625032	0	1.46222	0.900684	0.748639	0.08069	0.712757	0.587246	1.2621	0.497524	0.710854	0.703685	0.294082	0.0806128	0.0830052	0.337096	0.114648	0	0.0992348	0.0912723	0.0999918	0.109634	0.0717318	0.132582	0.0691578	0	0	0.0698967	0.0696743	0.151916	0.366162	0.368716	0.957261	1.97372	0.38411	1.07979	1.42104	0.9292	0.316094	0.147502	0	0.505345	0.21037
XLOC_002384	TCONS_00004331	NTR	-	TSS3291	supercont1.117:625380-626705	0	0.490376	0.0678032	0.473401	0.0850404	0.375593	0.722116	0.333512	0.327717	0	0.123604	0.0775026	0	0.0437505	0.0444088	0	0	0	0	0	0.173317	0.0755992	0	0	0.0583071	0	0.0368326	0.0367154	0.0400266	0.0771988	0.14253	0.348746	0.476697	0.242911	0.151734	0.204226	0.267103	0.291517	0.0777337	0	0.266295	0.332568
XLOC_002385	TCONS_00004332	NTR	-	TSS3292	supercont1.117:626820-628541	0.0608234	0.362504	0	0.116649	0.251454	0.138823	0.457556	0.393388	0.339157	0	0	0	0	0	0.0328279	0	0	0	0	0	0	0	0.0258228	0	0	0	0	0	0.0591768	0.0285354	0.0287287	0.15981	0.384419	0.149641	0.0560823	0.0251613	0.49363	0.184715	0.0574636	0.0914914	0.275591	0.163894
XLOC_002386	TCONS_00004333	NTR	-	TSS3293	supercont1.117:1106425-1107384	0	0.519704	0.100606	0.175607	0	0.208988	0.459182	0.246725	0.389012	36.7949	7.24442	4.36936	3.97109	2.53143	4.21719	2.59965	3.46997	7.44876	6.35153	2.03276	0.257167	0.280434	0.103665	0.0540762	0.0553631	0	0.437216	1.253	1.00965	0.91626	0.634279	1.33657	2.89358	1.02117	1.40714	1.46464	0.462359	0.308952	0.0576679	0	0.474153	0.411219
XLOC_002387	TCONS_00004334	NTR	-	TSS3294	supercont1.117:1940159-1940398	0	0	2.90631	0	0	0	0.735761	0	0	0	0	0	0	0	0	0	0	0	2.06161	0	1.23818	1.62024	1.49735	3.89916	0	0.895278	3.94698	0	0.857849	1.64657	0	12.3555	0.928779	0.866254	0.81299	2.91798	0.952524	0	0	0	1.14145	0
XLOC_002388	TCONS_00004335	NTR	-	TSS3295	supercont1.117:1947360-1948285	0.639162	0.217662	0.737381	0	0	0.291764	0.320525	0.0516665	0	0	0	0	0	0	0	0.0938614	0	0	0.0747238	0.491174	0.897563	1.17452	1.08543	1.642	0.231869	0.130005	2.00283	0.456333	0.497488	0.23984	0	3.69459	1.07724	0.0628954	0.29467	1.95662	0.0691591	0.0646977	0	0.0961436	0.330977	0
XLOC_002389	TCONS_00004336	NTR	-	TSS3296	supercont1.117:2449121-2450073	0	0	0	0	0.0636805	0	0.15449	0.0498058	0.196323	1.34641	6.57161	3.65579	3.75368	3.73432	2.39432	4.16209	4.26852	2.50611	4.32192	3.15654	0.692184	0.622717	0.0523167	0.109162	0	0.125323	0.22065	0.274934	0.419621	0.0578009	0	0	0.584121	0	0.0568111	0.0509765	0	0	0	0.0926803	0	0
XLOC_002394	TCONS_00004345	NTR	-	TSS3304	supercont1.1170:15368-15993	0.874386	3.34954	3.60268	3.66828	2.25929	3.49246	7.03333	5.38836	3.65675	0.199036	0	0.102907	0.112849	0.116182	0	0.32101	0	0	0	0	0	0.100423	0	0.096813	0	0.333436	0.391416	2.53611	4.78528	11.1729	17.5495	9.2853	3.33883	3.01118	2.11635	1.98943	3.07456	7.41179	4.85243	19.8934	19.8092	12.8113
XLOC_002395	TCONS_00004346	NTR	-	TSS3305,TSS3306,TSS3307	supercont1.1171:85070-90938	8.20756	17.7845	1.65332	4.56466	7.44119	11.9132	16.6284	10.2991	15.783	2.02	49.3272	38.8616	37.5235	58.4248	55.3816	58.0601	59.3611	42.9606	37.8747	20.8509	11.6036	12.7819	9.69149	5.15639	9.34808	7.39806	5.04054	10.336	9.53204	5.9498	6.13878	3.43812	14.0167	36.0958	19.2094	24.7897	49.246	7.07329	4.34551	16.9782	11.2416	9.76403
XLOC_002398	TCONS_00004357	NTR	-	TSS3314,TSS3315	supercont1.1171:234066-238155	0	29.4415	0	8.38392	6.82797	9.67666	22.1256	20.7438	11.3235	0	0	0.677878	0	0	0	0	0	0	0	0	0	0	0	0	0	0	0.0990259	17.9096	17.6058	11.4544	31.1662	11.9599	46.9588	71.0747	12.4508	8.82001	13.1448	16.7243	42.8188	26.2209	19.4346	8.74146
XLOC_002399	TCONS_00004359	NTR	-	TSS3316	supercont1.1171:68300-70722	0.379012	0.968111	0.273284	0.567877	0.587589	0.486594	0.970212	0.785218	1.09444	0.992156	11.2449	8.01116	7.24084	9.64931	10.8674	10.9925	14.7698	12.9773	9.74819	5.24871	4.25792	3.52589	2.77572	3.56766	2.96548	3.03572	2.3965	2.91738	1.88986	1.86713	1.67833	1.41076	1.4722	2.16801	0.873673	1.19552	0.897176	1.60666	0.895205	0.748277	0.582658	0.829792
XLOC_002401	TCONS_00004361	NTR	AAEL014574	TSS3318,TSS3319,TSS3320	supercont1.1171:145368-163295	2.27571	6.88233	2.69889	4.70123	1.56784	4.12725	7.18911	6.73593	2.37978	3.30413	22.0964	12.552	11.0822	13.3287	14.6649	15.2902	18.5181	15.0511	9.56278	6.34745	4.25457	5.04616	6.16921	5.8324	4.39321	3.22513	9.0173	4.79139	6.70451	4.27456	3.23482	4.34874	4.13972	1.55247	2.27821	2.21334	0.711118	2.01265	2.63598	3.77073	4.32251	6.44517
XLOC_002402	TCONS_00004365	NTR	-	TSS3321	supercont1.1171:1739-2222	0	1.16076	0	0	0	0.751479	1.19173	1.24408	0.895236	0	0	0	0	0.349865	0.177705	0	0	0	0.192462	1.05424	2.4335	3.10002	3.06271	0	0.773411	0.836935	1.00617	2.15225	3.0126	1.6977	1.98406	0	0.520236	0.485882	0.151793	0	0	0.0833008	0.2239	1.7978	1.0656	0.665395
XLOC_002403	TCONS_00004366	NTR	-	TSS3322	supercont1.1171:115382-116011	26.2021	5.16326	0.178445	0.834308	0	0.247122	2.71534	5.33785	3.79495	0	0.162651	0.305827	0.335372	4.83393	1.40516	0.477	0	0	0.284807	0.693369	0	0.503624	0.465424	0.0479526	0.196336	0.0550516	0.395823	0.193256	0.316027	0.101543	0	0.189654	1.37122	2.13067	0.599001	0.201556	1.29151	0.24657	0.0511376	0	0.438024	0.145876
XLOC_002404	TCONS_00004367	NTR	-	TSS3323	supercont1.1171:148486-151223	24.4644	2.25058	0.140972	1.11822	0.564957	1.02483	2.06559	1.35476	0.793948	0.0331806	0.182985	0.326138	0.0376326	0.096898	0.0983417	0.107029	0.0323669	0	0.170413	0.373386	0.486153	1.0715	1.65558	0.236885	1.45461	0.605803	0.717767	1.27934	1.56007	1.28258	0.992641	0.0319158	0.544124	0.286904	0.0672018	0.0981447	0.126629	0.31357	0.51113	1.26076	0.943521	1.08014
XLOC_002405	TCONS_00004368	NTR	-	TSS3324	supercont1.1171:165209-165843	0.428075	1.82712	0.176377	0.72263	0.451651	0.366388	0.896857	0.270288	0.852496	1.94885	20.5781	10.278	6.85118	10.3522	11.5524	14.6157	19.3912	17.276	11.1355	5.48268	2.25426	1.67159	1.18131	1.13969	1.26141	0.44438	1.05634	1.52813	1.56368	0.702569	0.711769	0.567056	0.352283	0.950987	0.493384	0.276696	0	0.243713	0.10109	0.657331	0.554174	0.576742
XLOC_002406	TCONS_00004369	NTR	-	TSS3325	supercont1.1171:173051-173356	0	0	0	1.25527	0	0	0	0	0	0	0	0	0	0	0	0	0	0.554637	0	0	0	0.801837	0.741018	1.15872	6.31717	2.21709	0.390662	0	0	2.45037	2.88294	1.14648	0.459641	0.858087	0.402338	0.722036	0	0.441338	0	0	0	0
XLOC_002407	TCONS_00004370	NTR	-	TSS3326,TSS3327	supercont1.1172:16518-81474	0.191302	1.49037	0.861076	0.177589	0.222786	0.291365	0.656888	0.570514	1.08232	1.23803	5.09429	4.2393	7.1702	7.31018	3.53344	8.99717	9.20424	4.16311	7.87013	3.39481	1.05502	1.58775	0.599099	0.434376	0.129825	0.0972841	0.56873	1.06658	0.610486	0.374017	0.684013	0.591183	1.21983	1.14446	0.520482	0.736857	0.368518	0.223112	0.0829082	0.348884	0.595159	0.495854
XLOC_002408	TCONS_00004377	NTR	-	TSS3328	supercont1.1172:63490-64320	0.162459	1.15303	0	0.31157	0.149252	0	0.18858	0.0547141	0.0431376	0.0493074	0.0406752	0.0764933	0.167747	0.0287872	0	0.0397621	0.0721473	0	0.569789	0.555442	0.267746	0.377833	0.344864	0.215865	0.0491075	0.247822	0.048483	0.324876	0.280998	0	0.0255754	0.035571	0.0285218	0.142097	0	0.0672059	0.0292965	0.146169	0.0511562	0	1.75336	0.10944
XLOC_002412	TCONS_00004382	NTR	-	TSS3333	supercont1.1172:87776-89567	3.6983	2.8389	0.30224	2.0929	1.44112	1.86812	1.95098	2.05851	2.26999	0.993583	14.5713	11.45	7.79417	12.8627	8.53999	12.5527	16.6382	8.05252	15.5924	8.73515	2.55416	3.53701	1.95609	1.3964	3.18965	2.58976	1.32976	2.56998	2.44787	3.41301	3.608	0.84952	1.66035	3.31119	0.810774	1.00331	3.18175	1.53439	1.28869	2.91812	1.25571	0.490068
XLOC_002413	TCONS_00004383	NTR	-	TSS3334	supercont1.1172:108739-165386	3.64971	2.64592	0.250539	0.518299	0.769869	1.23493	1.97681	1.31073	1.0764	0.622864	6.90167	4.96307	2.02316	5.67518	3.86569	8.73108	6.48095	4.37978	10.0315	4.6732	0.853898	1.61462	1.14737	0.299254	1.71565	1.10052	0.665377	1.44777	0.657341	1.58515	2.10603	0.133138	0.997738	2.32741	0.254378	0.338188	1.68141	0.617635	0.638259	1.83082	0.702846	0.819246
XLOC_002419	TCONS_00004391	NTR	-	TSS3340	supercont1.1173:1158-1777	0.110873	0.377531	0	0.239215	0	0.126528	0	0.201613	0.551998	3.83616	0.520488	0.104388	0	0.117855	0.239363	0.508804	0.393904	0.563712	0.405063	0.284006	0	0.0509348	0.0941428	0.0491036	0	0	0	0	0	0	0.427602	0.0971037	0.0583952	1.42045	0.10223	0.0458656	0.269899	0.336651	0.737474	1.6724	1.15339	0
XLOC_002422	TCONS_00004394	NTR	-	TSS3343	supercont1.1174:163200-172186	0.121807	0.725964	0.353404	0.292007	0.409152	0.173757	0.509401	0.246875	0.630694	0.443631	2.65324	3.01204	3.36476	2.3318	1.57782	4.11412	2.70497	3.13536	4.91292	2.0281	0.59868	0.867584	0.749849	0.512954	0.304548	0.216802	0.654616	0.70659	0.53373	0.600033	1.00704	0.320041	0.674021	0.389579	0.196547	0.277139	0.0988563	0.154132	0.143849	0.45806	0.394221	0.32822
XLOC_002423	TCONS_00004395	NTR	AAEL014585	TSS3344,TSS3345,TSS3346	supercont1.1174:12-41140	3.65457	3.77711	3.67119	8.43349	4.82487	3.95779	6.17923	6.31489	5.79264	2.49332	23.1192	22.0122	28.0531	21.8819	20.8981	19.7857	26.654	37.666	40.573	52.8758	26.7192	23.7875	23.7757	28.9165	20.4247	22.759	22.278	19.602	17.784	12.7874	8.97865	9.8204	12.2804	6.56141	10.2799	9.18202	8.85685	18.8683	10.4658	8.4124	6.34025	3.71903
XLOC_002427	TCONS_00004403	NTR	-	TSS3350	supercont1.1174:3041-3433	0	0.414481	0.577932	0.934055	0.251687	0.400179	1.10027	0.32515	0.775932	0.0886911	0.36582	0.329878	0.0502711	0	0	0	0	0	0	0.754779	0.63872	1.11872	0.796766	0	0.441202	0.31332	1.12979	0.31295	0.464375	0.228184	0.032848	0	0	0	0	0	0	1.08662	0.459921	1.09891	0.315252	0.0937401
XLOC_002428	TCONS_00004404	NTR	-	TSS3351	supercont1.1174:46049-46521	1.0709	0	0	0	0.0885458	0.0651791	0.0715875	0	0.27298	21.4784	4.12266	2.47778	3.8915	3.45922	3.09118	5.11662	2.33835	4.58509	1.60969	1.62558	1.69433	1.01105	1.56311	0.886267	1.05684	1.16467	1.02553	0.566352	0.333411	0.501964	0.505664	0.801182	0.0451223	1.1472	1.68696	1.15773	0	0.173399	0	0.866287	0.221817	0.230851
XLOC_002429	TCONS_00004405	NTR	-	TSS3352	supercont1.1174:136778-137283	0	0.0866251	0	0	0	0	0.0637811	0	0	30.2098	1.22431	0	0	0	0.738465	0.753468	0.911432	0.388069	0.401547	0.657146	0.214368	0.140258	0	0	0.0461223	0	0	0	0.049507	0	0.0720837	0.0668478	0.160801	0.0750931	0.0703771	0	0	0	0	0	0.0658736	0
XLOC_002430	TCONS_00004406	NTR	-	TSS3353,TSS3354,TSS3355	supercont1.1175:50144-206196	9.11242	3.8415	1.28432	4.14122	3.77971	3.69748	4.91829	4.76025	4.47399	1.90148	27.6428	26.8055	16.7979	26.5552	34.9582	27.7899	25.5	51.2758	34.0513	20.8443	13.0215	12.6843	9.97669	6.27917	10.6563	7.41881	5.81481	8.57881	7.61494	5.41967	6.36282	1.75536	5.59653	6.90282	4.24526	3.76448	11.5117	4.31391	4.37642	7.15161	5.77201	3.94917
XLOC_002431	TCONS_00004410	NTR	-	TSS3356	supercont1.1175:33693-33987	0	0	0	0	0	0	1.60691	0	0	0	0	0	0	23.4696	7.27015	0	0	0	0	0	0	0	0	0	0	0	0	0	0	0	0	0	0	0	0	0	0	0	0	0	0	0
XLOC_002432	TCONS_00004411	NTR	-	TSS3357	supercont1.1176:99844-127153	102.072	0	0	0	0	0	0.575696	0	0	0	0	0	0	0	0	0	0	0	0	2.64995	0.968494	0.63367	0.585606	0	0	0	0.61746	0	0	0	0	0	0	0	0	0	0	0.697223	0	0	0	0
XLOC_002433	TCONS_00004412	NTR	-	TSS3358	supercont1.1176:31824-62969	0.934064	2.45342	0.426833	1.43814	1.38413	1.02796	2.0391	1.36303	2.31748	0.661334	11.1992	13.601	7.36032	12.9322	11.9982	15.1556	11.1394	18.6817	19.9628	9.00732	2.66911	4.23613	2.29868	1.23192	1.83374	0.649931	1.15758	3.22862	2.09193	2.24342	3.98828	0.377678	1.70134	1.88088	0.441937	0.185473	0.310593	0.47666	0.105895	0.864156	1.30342	2.42018
XLOC_002434	TCONS_00004414	NTR	-	TSS3359	supercont1.1176:100207-100792	20.7651	0	0	0	0	0	0	0	0	0	0	0	0	0	0	0	0	0	0	0	0.339071	0.221848	0.410043	0	0	0	0.108087	0.215485	0	0	0	0	0	0	0	0	0	0.244377	0.228073	0	0	0
XLOC_002435	TCONS_00004415	NTR	-	TSS3360	supercont1.1176:127301-127463	0	0	0	0	0	0	0	0	0	0	0	0	0	0	0	0	0	0	0	0	0	0	0	0	2.94734	0	0	0	3.20569	0	0	0	0	0	0	0	0	0	0	4.95622	0	0
XLOC_002436	TCONS_00004416	NTR	-	TSS3361	supercont1.1177:68595-69524	0.127129	0	0.10476	0	0.131393	0	0.106253	0	0.202538	1.73629	6.97063	2.8735	2.49415	2.50074	4.18548	4.10716	2.25828	4.84771	4.60737	3.41929	0.892621	0.525625	0.107946	0	0	0	0.170726	0.624004	0.0618436	0.05963	0	0.0556704	0.468699	0	0	0.0525903	0.137557	0	0	0	0	0
XLOC_002437	TCONS_00004417	NTR	-	TSS3362	supercont1.1177:89667-90776	1.22263	2.16859	0.0419794	0.782414	0.527979	0.523223	1.23479	0.824179	1.381	1.20793	0.691142	1.10358	0.789065	1.84225	1.48527	1.79544	1.90037	1.74832	1.25069	0.78444	0.503748	1.02974	0.520055	0.362646	0.508257	0.467912	0.321162	1.40937	1.14053	0.860988	1.87706	0.267698	0.536619	1.20368	0.237796	0.0842959	1.54396	0.206269	0.0962535	0.383145	0.725442	0.28026
XLOC_002438	TCONS_00004418	NTR	-	TSS3363	supercont1.1177:118267-118953	0.191019	0.325229	0.314818	0.549514	0.0987131	0.65397	0.319283	0.385972	1.52163	2.43497	3.58692	2.15837	1.77507	5.58437	1.85576	6.45179	4.92016	3.2778	3.23811	1.83489	0.804732	0.789785	0.243293	0.0846018	0.259808	0.0971263	0.085509	0.340947	0.371696	0.179159	0.180423	0	0.301821	0	0	0	0.930031	0	0	0	0	0
XLOC_002439	TCONS_00004419	NTR	-	TSS3364	supercont1.1177:119106-119682	0.849056	0.57769	0.625936	1.13339	0.680883	1.03009	0.526493	1.41313	0.73709	0.0321638	0.18573	0.152027	0.0638243	0	0	0.181561	0	0	0.118731	0.680755	0.348482	0.2624	0.0683207	0.0156443	0.0533745	0	0.434893	0.215284	0.233368	0	0.0166816	0.0489849	0.334912	0.034756	0.178124	0	0	0.506793	0.354915	0.0531359	0.320113	0.113033
XLOC_002442	TCONS_00004423	NTR	-	TSS3368	supercont1.1179:72229-72771	0	0	0	0.913007	1.82754	2.79401	2.2733	1.09915	0.216699	0	0.204329	0.256084	0	0.43368	0	0	0.241619	0.691556	0.159017	0.174208	0	0.124973	0.346481	0.240946	0.246602	0.553232	0.243551	0.242776	0	0.12754	0.128461	0.119126	0	0	0	0.337605	0.294304	0	0.128475	0	0	0
XLOC_002443	TCONS_00004424	NTR	AAEL004410	TSS3369,TSS3370,TSS3371,TSS3372	supercont1.118:61320-155567	3.09392	5.27258	0.947023	1.50217	1.41269	2.21587	3.23642	4.11067	2.69445	1.51071	16.9952	14.2952	14.42	19.341	16.5487	25.0225	27.1352	5.10557	8.27749	5.50863	2.94652	4.10041	4.57003	3.98863	3.74278	2.42744	3.87458	2.30375	3.73178	2.99935	3.02234	2.52549	3.51956	3.32942	3.25199	2.66576	4.64217	2.38954	1.22317	3.26012	3.36994	3.87621
XLOC_002445	TCONS_00004434	NTR	-	TSS3374	supercont1.118:184835-249630	0.12673	0.454132	0.033418	0.0777749	0.420303	0.092559	0.307151	0.182152	0.553754	3.92914	5.01743	6.85617	4.72048	6.94267	3.83988	13.5511	12.5816	4.78319	10.1296	4.32907	3.22738	4.26068	4.55362	1.30635	3.23142	1.38178	1.0052	2.61774	2.09067	1.06393	1.55522	0.370701	0.712461	0.244852	0.0763429	0.153382	0.216928	0.09551	0.328899	0.75138	0.468449	0.446705
XLOC_002450	TCONS_00004449	NTR	-	TSS3386	supercont1.118:19502-23886	0	0.121435	0	0.0683894	0	0	0	0	0	0.259751	0	2.35127	0.165695	0.0758298	0.0769857	0	0.0633451	0	0.166757	0.0456721	0.200305	0.0655281	0.242231	0.0631777	0	0.145061	0.260728	0.254594	0.419802	1.20522	6.13037	26.2342	5.85983	2.94753	2.82808	4.4847	3.16438	12.922	5.25538	3.43381	0.276984	1.05697
XLOC_002453	TCONS_00004453	NTR	-	TSS3390,TSS3391	supercont1.118:1400164-1404848	28864.6	131926	105594	57797.9	23513.6	22276.3	38890.3	49889.6	37260.9	0	23651.9	33681	6315.4	5728.43	12310.2	6039.1	10595.3	11043.8	24897.2	59803.7	25168.5	10830.7	17863.5	13816.2	5937.03	10388.3	17262	5151.42	13240.7	14644	14228.6	40685.9	15919.4	12998.1	22259.9	36493.7	26488.2	15694.7	17256.5	33399.1	110473	182852
XLOC_002460	TCONS_00004483	NTR	-	TSS3404	supercont1.118:10694-11121	0.411363	1.77243	0.677966	0.443771	0.664314	1.17361	1.03972	1.50064	0.655371	1.17048	4.63471	4.83837	6.58187	5.24643	2.8863	9.96983	15.3454	3.13725	11.7825	10.539	8.37878	12.0947	9.9548	10.3824	9.1321	6.90074	7.18288	8.62828	7.4042	4.0483	4.66352	3.42513	3.25376	2.02334	1.71277	1.02103	0.222485	0.208132	0.793172	2.16572	2.92896	3.04825
XLOC_002461	TCONS_00004484	NTR	-	TSS3405	supercont1.118:33125-34254	0	0	0.424538	0.095591	0.206061	0.380259	0.220381	0.124358	0.0529392	3.26824	0.547725	0.328624	0.115805	0.477024	0.107606	0	0.0885404	0.230928	0.526262	2.52078	3.53478	3.13006	2.23047	1.64522	1.5883	1.49577	1.39987	0.521813	0.436931	0.971386	0.346381	0.529676	0.416616	0.697849	0.668157	0.521578	0.184587	0.378857	0.144207	1.48788	0.464833	0.610143
XLOC_002462	TCONS_00004485	NTR	-	TSS3406	supercont1.118:146128-147944	0.0286211	0.44016	0	0.110162	0.0665576	0.0653247	0.287282	0.22145	0.102596	0.0521201	0	0	0	0	0.0154475	0	0	0	0	0.0195505	0.18341	0.348524	0.515223	0.0570513	0.605836	0.136655	0.128122	0.0766283	0.223765	0.400999	0.460058	0.0250667	0.120595	0.309828	0.00527803	0.0118399	0.126466	0.0579466	0.0540805	0.175797	0.111156	0.068553
XLOC_002463	TCONS_00004486	NTR	-	TSS3407	supercont1.118:272894-274491	0.662318	3.3273	0.384322	0.730735	1.33484	0.756332	0.969001	0.642835	1.37174	0.0603052	0.149243	0.374334	1.12851	0.457844	0.178735	0.390784	0.240207	0.338246	0.234228	0.0954315	0.235427	0.425975	0.618951	0.352054	1.1415	0.707302	0.711563	1.92101	1.54653	0.590372	1.47031	0.116013	1.01193	1.17321	0.0687028	0.220168	0.359342	0.703983	0.376148	2.04235	2.14355	1.24968
XLOC_002464	TCONS_00004487	NTR	-	TSS3408	supercont1.118:469173-469638	0	0.299457	0	0	0	0	0	0	0	0.961032	2.11409	1.98667	0.908005	0.747655	0.593403	2.06663	2.4999	2.68319	3.49618	2.02774	0.123516	0.161628	0.149369	0	0	0.0894298	0	0	0.171151	0	0	0	0	0	0	0	0	0	0	0	0.929906	0
XLOC_002465	TCONS_00004488	NTR	-	TSS3409	supercont1.118:489934-490329	0.239749	0	0	0	0	0.615603	0.200305	0.0968274	0.859414	0.436593	0.360158	2.48097	4.20695	16.8062	5.95234	4.9358	4.27069	4.88093	0.630649	0	0.336676	0.440563	0.203573	0	0	0.121866	0	0.106982	0.233259	0.224658	0.226379	0	0.252546	0	0	0	0	0.121294	0	0.180317	0.310373	0.161506
XLOC_002466	TCONS_00004489	NTR	-	TSS3410	supercont1.118:491539-491800	0	0	0	0	0	0.384637	0.281354	0	0	2.4551	0.337547	1.89768	2.79045	13.3602	8.00415	6.97062	6.06206	7.51083	1.40102	0.863363	0	0.619356	0.476982	0	0	0	0	0.300795	0	0	0	0	0	0	0	0	0	0	0	0	0.436331	0
XLOC_002467	TCONS_00004490	NTR	-	TSS3411	supercont1.118:615187-615694	0	0	0.249935	0	0	0	0.126725	0.12254	0.241606	3.03778	2.05033	1.71293	0.782813	0	0.491098	1.3362	0.538778	1.9276	1.41835	0.388461	0	0	0	0	0	0	0.135772	0.406019	0.295091	0.142185	0.286442	0.398453	0.31949	0.2984	0.13983	0.250938	0	0	0	0	0	0.817272
XLOC_002468	TCONS_00004491	NTR	-	TSS3412	supercont1.118:957454-957987	0	0	0	0	0	0	0	0	0	26.2071	2.30883	0	0.14425	0.445479	0.452466	0.205182	0.496396	0.177597	0.326693	0	0	0	0	0	0	0	0.125092	0	0	0	0	0	0	0.137467	0	0	0	0	0	0	0	0
XLOC_002469	TCONS_00004492	NTR	-	TSS3413	supercont1.118:1151723-1152061	0	0	0	0	0	0	0	0	0	0	0	0	0	0	0	0	0	0	0	0	0	0	0	0	0	0	0.302419	0	0	0	0	0	3.55816	0	0.311457	0	0	0	0	0	0	0
XLOC_002470	TCONS_00004493	NTR	-	TSS3414	supercont1.118:1399128-1399378	1087.95	3134.87	563.962	5375.17	1716.79	4236.02	5222.12	7701.95	713.85	797.786	700.763	765.676	165.347	138.118	260.883	41.6956	178.544	245.756	1020.75	1621.39	480.53	714.808	678.831	1159.24	862.757	755.815	799.558	386.182	769.611	1780.53	1635.6	2319.6	1194.51	1361.6	2174.66	2075.73	780.931	2122.64	2809.76	444.327	3988.88	6810
XLOC_002471	TCONS_00004494	NTR	-	TSS3415	supercont1.118:1662827-1662888	0	1292.58	0	0	0	0	126.895	0	0	0	0	0	0	0	0	0	0	0	0	410.984	1577.15	2066.64	2112.19	537.981	372.592	0	574.575	286.373	156.1	513.868	860.477	421.554	0	298.8	443.811	0	0	0	0	241.341	0	0
XLOC_002472	TCONS_00004495	NTR	-	TSS3416	supercont1.118:1739468-1739793	0	0	0	0	0	0	0	0	0	12.8497	1.6737	0	0.38323	0.394125	0.400887	0	0	0.472055	0	0.475656	0	0	0	0	0	0	0	0	0	0	0.350573	0	0	0	0	0	0	0	0	0	0	0
XLOC_002473	TCONS_00004496	NTR	-	TSS3417	supercont1.118:2451050-2451374	0	0.63676	0.616743	1.43537	0	0	0.625119	1.81259	2.98095	0	0	0	0	0	0	0	0	0	2.18746	0	0	0.343828	1.58874	0.331281	0	0.760648	0	0.667933	0.364085	0.350369	2.47272	2.94968	5.12445	5.15192	2.41532	2.78649	0.809286	0.378539	0	1.1258	5.81339	0.504178
XLOC_002475	TCONS_00004498	NTR	-	TSS3419	supercont1.1180:53804-54666	0.60962	1.56229	0	0	0	0	0	0	0	0	0	0	0	0	0.109676	0	0	0	0	0	0	0	0	0	0	0	0	0	0	0	0	0	0	0	0	0	0	0	0	0.0764165	4.20905	0
XLOC_002479	TCONS_00004509	NTR	-	TSS3427	supercont1.1181:192754-194316	0.545921	2.89212	0.174948	0.0651458	0.245755	0.196246	0.425887	0.357576	0.758686	0.193306	1.02057	2.27181	1.36803	4.22674	3.26349	4.53934	3.86205	2.59059	2.06523	0.826613	0.620116	0.655413	0.778757	0.210652	0.863041	0.310933	0.18247	0.485039	0.29744	0.224432	0.546004	0.02975	0.0715629	0.434565	0.0978771	0.028104	0.110272	0.103158	0.100287	0.306575	0.266046	0.186876
XLOC_002480	TCONS_00004510	NTR	-	TSS3428,TSS3429	supercont1.1183:167032-198208	0.599357	2.51645	1.41311	5.09103	8.8915	9.0705	3.92693	3.95931	3.00835	7.03987	18.4809	14.6244	13.2348	16.4052	19.9792	15.4113	18.0891	14.0088	5.68916	3.35402	1.34299	1.04582	0.794464	0.635689	0.920413	0.934055	1.05632	2.06824	1.34443	1.81307	3.47738	4.63675	7.67773	14.4041	6.22348	6.43384	0.379282	4.72302	8.3362	16.0001	3.01656	0.952841
XLOC_002482	TCONS_00004521	NTR	-	TSS3431	supercont1.1184:31461-32990	1.11403	0.829937	0.028688	0.868298	1.07944	0.556206	0.873213	0.310297	0.388247	0.198114	0.628762	0.166016	0.217498	0.48208	0.638849	0.410816	0.185526	0.0885013	0.0407	0	0	0.161932	0.561647	0.278539	1.9579	1.09793	0.34363	1.49148	0.846776	1.46991	1.28258	0.0686026	0.477495	0.685192	0.0641997	0.0900098	0.377762	0.281931	0.428257	1.25681	1.84781	0.703559
XLOC_002485	TCONS_00004525	NTR	-	TSS3434	supercont1.1186:2131-3942	2.1016	1.88421	3.14867	2.24215	1.33347	1.64389	2.75587	2.84439	3.01156	0.760645	16.5078	17.0042	13.6917	18.2811	20.2173	23.2532	30.5795	21.5853	14.3502	12.1172	11.0922	8.47881	6.02604	7.05665	5.27198	6.2972	6.07514	5.00671	5.34002	2.03696	2.41277	3.80957	4.00382	2.83531	1.59904	2.72533	2.32747	6.08441	1.98382	2.60492	2.13303	2.74018
XLOC_002486	TCONS_00004526	NTR	-	TSS3435	supercont1.1186:2131-4168	2.29983e-06	0.406899	0.143375	0.954921	0.514387	1.17185e-06	0.264435	0.374928	3.24933e-06	0.244551	1.12659	0.523183	9.86224e-06	1.19537	0.356548	2.42483	2.7471	0.926981	1.06424	0.656919	1.45755	1.06619	1.43066	1.56332	0.765357	0.36181	0.533759	0.349874	0.22977	0.899258	0.367612	1.45645e-06	0.393887	0.668541	0.728114	0.826765	0.00881109	0.758207	1.33465	0.0894383	0.239611	0.42999
XLOC_002488	TCONS_00004530	NTR	AAEL014598	TSS3438,TSS3439,TSS3440,TSS3441,TSS3442	supercont1.1186:89464-175767	9.95555	10.4339	4.1589	10.324	13.2264	8.77055	9.75224	8.91776	10.2336	1.29622	12.8397	9.84126	7.60345	10.6509	7.98049	11.2341	11.2694	5.43237	9.74936	11.1171	14.9	15.603	12.4158	9.19636	8.42085	7.04906	9.28054	18.5947	16.7546	12.3335	13.0815	8.29849	10.5549	10.64	7.00366	7.56388	9.97458	11.8482	15.3745	14.3902	21.3683	17.544
XLOC_002489	TCONS_00004542	NTR	-	TSS3443	supercont1.1186:994-1537	0	0.485144	0.223512	0.169857	0.164502	0.771313	0.997679	0.744015	0.596604	0.205805	0	0	0	0	0.210806	0	0	0	0	1.47181	1.90401	1.627	2.16985	1.00862	1.05551	0.869299	2.91801	2.80278	4.45854	0.997256	0.756236	0.796429	1.06425	0.156597	0.765991	0.302838	0.660239	0.102941	0.0896684	0.689516	1.80763	1.3469
XLOC_002490	TCONS_00004543	NTR	-	TSS3444	supercont1.1186:32064-32694	0	0	0	0	0	0	0	0	0	0	0.162271	0.406816	0.111529	0	0	0	0	0	0.889257	1.38349	0.15169	0.297746	0	1.43522	2.44948	4.17413	0.193419	0.192804	0.105096	3.24259	2.4486	2.27052	0.113785	1.06285	3.2868	1.34057	0	0.10933	0	0	0	0
XLOC_002491	TCONS_00004544	NTR	-	TSS3445	supercont1.1186:37381-37670	0	0	0	0	0	0	0	0	0	0	0	0.473425	0	0	0	0	0	0	0.589274	3.22784	0.707821	0	0.427988	1.3383	5.47077	4.09713	0	0	0	12.2608	4.28111	1.32435	0	4.45984	3.71805	2.08512	0	0	0	0	0	0
XLOC_002492	TCONS_00004545	NTR	-	TSS3446	supercont1.1186:37986-38759	0	0	0	0	0	0	0	0	0	0	0	0.152451	0	0	0	0	0	0	0.378528	0.207345	0.341008	0.148744	0	0.501921	1.17445	1.81099	0	0	0	1.51853	2.1408	0.708926	0.0852653	1.43369	1.0449	0.803644	0	0.0819316	0	0	0	0
XLOC_002493	TCONS_00004546	NTR	-	TSS3447	supercont1.1186:38825-40181	0.0800693	0	0	0	0	0	0	0	0	0	0.120282	0.150841	0.413413	0	0	0	0	0	0.23402	0.410203	0.0562199	0.0735675	0.0679874	3.75948	4.57556	3.94957	0.0358428	0	0	2.55424	4.16002	1.05188	0.0421714	1.57589	1.5873	1.05993	0	0	0	0	0	0
XLOC_002494	TCONS_00004547	NTR	-	TSS3448	supercont1.1186:40711-41330	0	0	0	0	0	0	0	0	0	0.201903	0.166556	0	0	0	0	0	0	0	0.12962	0.284006	0	0.10187	0	1.86594	4.02093	3.38238	0	0	0.107871	3.11937	2.72269	0.291311	0.11679	1.63636	0.920074	0.642119	0	0	0	0	0	0
XLOC_002495	TCONS_00004548	NTR	-	TSS3449	supercont1.1186:52371-52756	0	0.43023	0	0	0	0	0	0.204166	0	0	0.379727	0	0	0	0.852684	1.16001	1.40321	0.321298	0	1.61875	1.06491	0.4645	0.214634	1.79065	1.60282	1.54181	0.905235	0	0.491866	2.36845	0.477345	1.54969	0.599102	1.74046	1.16536	1.04568	0.273399	0	0	0	0.981711	0
XLOC_002513	TCONS_00004580	NTR	-	TSS3473	supercont1.1188:25151-25933	0.796879	1.22113	0.131333	0	0.0823609	0	0	0	0	0	0	0	0	0	0.0860191	0	0.141556	0	0	0	0.111904	0.0732171	0	0	0	0	0.142688	0	0	0	0	0	0	0	0	0.131861	0	0.161319	0	0	6.91184	0
XLOC_002519	TCONS_00004592	NTR	AAEL004448	TSS3480,TSS3481	supercont1.119:264470-298783	32.1631	12.5783	10.7396	52.0157	18.0901	16.739	27.0618	22.9513	18.2291	11.9457	44.9725	39.684	26.5791	31.2835	37.8748	34.0227	40.3588	34.5729	31.4122	41.2712	41.1164	44.5263	47.8104	28.4603	30.4463	26.6958	30.5335	18.6807	20.5527	13.1944	9.24123	5.80274	13.3346	7.56035	10.1136	5.56503	5.16675	15.6315	10.2971	15.404	8.81965	9.29176
XLOC_002526	TCONS_00004612	NTR	-	TSS3494	supercont1.119:1225332-1225746	0	0	0	0	0	0	0	0	0.483424	11.0513	0.455828	0.28534	0	0	0	0	0	0.38569	0	3.10906	5.96551	5.29711	5.41063	0.268661	0	0.308433	1.62998	0	1.4761	0.284222	0	0	0.639261	0	0	0.251049	0	0	0	0	0	0
XLOC_002537	TCONS_00004636	NTR	-	TSS3512	supercont1.119:209790-213614	0.627433	0.898474	0.423029	0.724722	0.383192	0.732298	1.57338	1.40658	0.817861	0.129838	0.342744	0.282116	0.132535	0.182006	0.246284	0.188466	0	0.0725015	0.100026	1.07756	1.87233	2.93483	3.14811	0.89698	0.595088	0.464121	2.25971	1.14535	1.67873	0.28101	0.22901	0.262268	0.916277	0.280672	0.0788899	0.0943838	0.50923	0.332022	0.404179	0.815094	1.08916	2.24783
XLOC_002548	TCONS_00004663	NTR	-	TSS3528	supercont1.119:1187088-1200872	1.37961	0.403211	0.693068	0.323361	0.278338	1.13244	1.4617	1.12833	1.48699	5.69513	11.1643	8.17175	7.65683	9.94128	9.8919	16.6423	13.5964	12.7165	6.48698	5.81445	2.62138	1.62211	1.11538	1.55769	1.25058	1.61609	1.4903	1.69577	1.65331	1.00964	0.922383	0.677475	1.37661	0.562688	0.652038	0.667738	0.912216	0.834074	0.542193	1.49267	0.850273	0.951444
XLOC_002549	TCONS_00004664	NTR	-	TSS3529	supercont1.119:1335618-1505115	7.03496	3.35657	0.6327	1.07493	0.892498	2.41453	3.47692	3.12922	1.74266	0.478197	1.8878	0.979319	0.410448	0.875069	1.22969	0.809567	0.224988	0.287003	0.21204	3.84491	13.6256	10.2862	7.85498	4.22182	9.123	7.68913	8.76454	8.78039	10.3816	10.879	9.09818	3.77754	4.47688	3.7253	2.37638	1.27189	0.743738	0.567248	0.4701	1.46863	3.86271	4.54411
XLOC_002555	TCONS_00004680	NTR	-	TSS3538	supercont1.119:199166-199314	0	0	0	0	0	0	0	0	0	113.572	0	0	2.34058	0	0	0	0	0	0	0	2.13477	0	1.2908	0	0	0	4.08304	0	0	0	0	0	1.60132	0	0	0	0	0	0	5.71671	0	6.14441
XLOC_002556	TCONS_00004681	NTR	-	TSS3539	supercont1.119:321916-322035	0	0	16.7422	0	0	11.5929	25.2079	24.1342	0	0	0	0	0	0	0	0	0	0	11.8762	0	0	0	0	0	125.119	92.0191	209.182	217.582	375.574	499.191	398.849	177.939	278.219	108.822	262.267	50.4283	0	10.1764	0	0	13.1509	0
XLOC_002557	TCONS_00004682	NTR	-	TSS3540	supercont1.119:457392-457594	12.2141	15.5579	12.5813	5.85616	1.57798	6.96935	14.0006	22.1022	7.29718	5.56058	4.58709	14.271	6.28987	1.61121	3.29613	0	0	3.88127	0	5.86632	8.57602	12.6251	7.77831	2.69804	1.37427	1.54873	9.56831	16.3506	11.8835	0	1.43847	4.01147	8.04126	2.99705	1.40775	5.05271	1.64776	1.54146	4.31587	11.4829	31.6241	37.026
XLOC_002558	TCONS_00004683	NTR	-	TSS3541	supercont1.119:803133-803367	0	0	0	0	0	0	0	0	0	0	0	0	0	0	0	0	0	0	0	0	1.32346	4.32958	8.00237	0.833458	0	0	0.843765	0.84108	0	0	0	0	2.97824	0	0	0	0	0	0	0	0	0
XLOC_002559	TCONS_00004684	NTR	-	TSS3542	supercont1.119:803781-804627	0	0	0.236544	0	0	0	0	0.0580072	0	0	0	0	0	0	0	0	0	0	0	0.551471	0.906975	0.989032	1.34055	0.317852	0	0.145963	1.15648	0.576398	0.48874	0	0	0.188552	0.151186	0	0	0.118747	0.232944	0.217917	0.0677926	0	0.185804	0
XLOC_002560	TCONS_00004685	NTR	-	TSS3543	supercont1.119:856686-857263	0.0274014	0.285736	0	0	0	0	0	0	0	0	0	0	0	0	0	0	0	0	0.036039	0	0.173157	0.712517	0.44925	1.20139	0.223575	0	1.35647	0.143731	0.213277	0	0.116459	0.755952	0.519551	0	0	0.516468	0	0	0	0	0	0
XLOC_002561	TCONS_00004686	NTR	-	TSS3544	supercont1.119:1183746-1183925	0	0	0.953832	0	0	2.64186	0	0	0	4.21568	0	0	2.38186	0	0	0	0	0	4.2288	2.96498	61.767	54.0694	57.8252	6.1302	0	0	43.5245	4.132	13.5139	1.61172	2.17889	0	9.7542	0	2.13454	0	0	0	0	3.48224	0.74923	6.23794
XLOC_002562	TCONS_00004687	NTR	-	TSS3545	supercont1.119:1923889-1924165	0	0.487436	0.236148	10.1857	0	0.654067	1.63337	0.115584	0.182623	0	0	0	0	0	0	0	0	0	0	0.513846	0	0.526602	0.121665	0	0	0	0	0	0.557626	0.134002	0	0	0	0	0	0	0	0	0.108175	1.72426	0	0
XLOC_002563	TCONS_00004688	NTR	-	TSS3546	supercont1.119:2241548-2245078	0.582894	1.91969	0.640445	0.625489	0.473463	1.36212	2.12294	1.60462	0.973	0.126366	0.125091	0.156898	0.14372	0.0442846	0.239947	0.163045	0.0123267	0	0.0162251	0.426797	0.545879	0.650389	0.57743	0.504198	0.289587	0.353044	0.85739	0.656444	0.850672	0.755366	0.314661	0.68073	1.22806	0.23219	0.537537	0.470851	1.592	0.337344	0.642502	0.647334	0.988165	1.27149
XLOC_002564	TCONS_00004689	NTR	-	TSS3547	supercont1.119:2246916-2248692	0.704369	1.31693	0.145109	0.112572	0.273946	0.738513	1.24327	0.885843	0.312583	0	0.677422	0.204789	0.263084	0.231208	0.369925	0.331108	0.573478	0.225692	0.229377	0.190295	0.343592	0.51272	0.373803	0.518134	0.905382	0.956189	0.52586	0.559346	0.256988	0.615602	0.286565	0.155509	0.424296	0.587945	0.243549	0.284974	0.254068	0.139471	0.280742	0.339159	0.227964	0.292899
XLOC_002565	TCONS_00004690	NTR	-	TSS3548	supercont1.119:2249431-2250990	0.257454	0.183707	0.0187024	0.0108816	0.0226192	0.267429	0.399458	0.14314	0.198019	0	0.00852353	0.0320681	0	0	0.0104995	0	0	0	0	0.0363351	0.113202	0.12345	0.0743359	0.0150798	0.0548993	0.00865612	0.056928	0.121123	0.0432613	0.0779714	0.100594	0.0127782	0.0131489	0.0968208	0	0.00469436	0.0501412	0	0	0.172118	0.153914	0.0458667
XLOC_002566	TCONS_00004691	NTR	-	TSS3549,TSS3550	supercont1.1190:13064-37205	5.23002	14.4129	0.554145	2.58199	5.43089	2.82047	8.63693	4.4921	10.415	7.22827	108.534	103.201	73.9116	115.913	121.891	155.215	110.703	125.284	127.953	66.3285	37.9161	37.2023	23.4927	10.5515	17.0466	7.97379	10.871	23.1572	15.4699	8.86511	14.3654	6.10183	10.7283	11.1259	3.44451	3.46818	3.83771	4.3139	4.25256	6.4426	5.90457	8.30128
XLOC_002567	TCONS_00004698	NTR	-	TSS3551	supercont1.1190:114473-127653	4.69212	7.79739	2.97287	2.78945	1.48103	3.4349	8.85206	5.95002	7.6696	6.24821	30.504	36.3962	22.4593	33.1993	22.6451	57.3445	57.3706	51.5314	45.3412	23.8699	14.8567	19.0038	16.6347	7.78141	20.3464	11.4296	5.71622	8.39253	10.9177	5.93641	7.97352	3.12553	6.87467	10.6174	5.96939	4.34708	11.7072	2.81268	2.76015	7.91561	5.06688	8.44823
XLOC_002567	TCONS_00004698	NTR	AAEL014622	TSS3552	supercont1.1190:133482-134298	1.95707	3.46164	0.24811	1.73309	2.41169	2.14839	3.33424	2.73792	3.23901	2.05854	17.7528	12.6177	9.63776	27.4504	13.9754	36.9195	29.6839	30.3294	22.3519	10.2191	8.45622	9.0599	7.66979	6.60132	9.01058	5.35846	3.30248	5.91167	4.7605	3.03655	4.19517	1.91238	2.5379	3.77745	1.5963	2.42879	11.3207	3.65753	2.77317	4.75613	2.33973	2.2323
XLOC_002570	TCONS_00004708	NTR	-	TSS3555	supercont1.1191:75644-76418	0	0.550321	0	0	0	0	0.135065	0.195937	0	0	0	0	0	0	0	0	0	0	0	0	0	0	0	0	0	0.0821738	0.651085	1.1538	1.17924	0.682143	0.152647	1.06153	1.87255	0.318039	0.372524	0.935944	1.13657	0.163577	0.152663	0	0.104606	0.108866
XLOC_002571	TCONS_00004709	NTR	-	TSS3556	supercont1.1191:89694-89935	0	0	0	0	0	0	0	0	0	0	0	0	0	0	0	0	0	0	0	0	0	0	0	0	0	0	0	0	0.835802	0	0	8.2761	1.80982	0	0.792096	0.710747	0	0	0	0	0	0
XLOC_002572	TCONS_00004710	NTR	-	TSS3557	supercont1.1191:118448-119227	0	0.136387	0.132017	0	0.165579	0	0.133894	0.0647462	0	0	0	0	0.0827098	0	0	0	0	0.101817	0	0.205187	0.224973	0.147196	0.272063	0	0.0726396	0.407306	3.01204	1.6442	2.9615	2.32924	3.70742	5.26161	10.8004	7.40912	10.4879	5.10305	0.606691	3.72964	1.89174	2.53032	8.08849	4.10102
XLOC_002577	TCONS_00004718	NTR	-	TSS3564	supercont1.1192:638-977	0.335432	2.28325	1.24386	0	0.693367	0.382794	0	0.135416	0	0	1.13376	1.8922	1.41349	1.45388	1.81041	1.10831	0.595854	0	0.39215	1.28884	1.88416	0.308194	0.890056	2.96971	0.303691	0.340935	2.10217	0.598709	0.163176	0.706795	0	0.660995	1.06001	0	0.618572	0	0	0	0.158348	0	0.434241	0.451925
XLOC_002578	TCONS_00004719	NTR	-	TSS3565	supercont1.1192:80192-80347	0	0	0	0	7.97903	0	0	3.08783	0	14.0585	0	0	0	0	0	0	0	0	0	0	5.42058	0	3.27759	0	0	7.80993	0	3.44487	0	3.56548	0	3.38067	0	15.1135	3.55916	15.9681	33.2373	0	0	5.80632	0	0
XLOC_002581	TCONS_00004723	NTR	-	TSS3569	supercont1.1193:85054-86285	0	1.04482	0.168565	0.196153	0	0.350159	0.769289	0.0826628	0.162947	0	0	0	0	0	0	0	0	0	0	0	0	0	0.0868453	0	0.185472	0.104008	0.274707	1.82555	1.09461	0.959242	4.92677	0.179153	0.538687	3.72355	0.282918	0	0.442635	0.10352	0.386455	0.153848	0.264813	0
XLOC_002582	TCONS_00004724	NTR	-	TSS3570	supercont1.1193:121384-121654	0	0	0	0	0	0	0	0	0	0	0	0	0	0	0	0	0	0	0	0	0	2.2434	2.62395	6.49392	2.20714	1.39522	0	0	0	0	0	0	0	0	0	0	0	0	0	0	0	0
XLOC_002588	TCONS_00004736	NTR	-	TSS3579	supercont1.1194:76760-77880	0.0667815	0	0.110062	0	0.0345108	0.0381054	0.125584	0.121459	0.212789	0	0.501605	1.00734	0.275829	2.2728	2.45151	3.62856	2.37414	2.20785	1.4834	0.942991	0.09378	0.250548	0.231544	0	0.0302824	0	0.302682	0.0595988	0.129947	0.140955	0.0630809	0.029244	0.281383	0	0.061576	0	0	0	0.126175	0.0502268	0.0432267	0
XLOC_002589	TCONS_00004737	NTR	-	TSS3580	supercont1.1194:78869-79713	0.315485	0	0	0	0.0815169	0	0	0.0637513	0.125655	0.0718138	0.355448	0.390065	0.381744	2.12589	1.22322	3.22349	1.36136	1.43714	0.968756	0.569796	0	0.226459	0.200911	0.0174666	0.0357618	0.0401047	0.0353065	0.0958062	0	0.0369912	0	0.0345382	0.0623107	0.0310436	0	0	0	0.0199583	0	0	0	0
XLOC_002591	TCONS_00004741	NTR	-	TSS3584	supercont1.1194:43063-43479	0	0	0	0	0	0	0	0	0	5.9073	0.324874	0	0.223235	0	0	0	0	0.274885	0	0.553964	0.303692	0	0	0	0	0	0	0	0.210407	0	0	0	0	0	0	0	0	0	0	0	0	0
XLOC_002592	TCONS_00004742	NTR	-	TSS3585	supercont1.1194:67405-68352	0.49622	0.211232	0.204455	0.178438	0.128216	0.498449	0.726792	0.679243	0.500279	1.4318	2.57835	1.46045	1.15288	2.02284	2.02061	1.38371	1.21203	2.52358	1.2339	0.717473	0.440964	0.366007	0.509775	0.171712	0.396129	0.381647	0.721927	0.499935	0.272511	0.45285	0.296617	0.108649	0.720353	0.244148	0.128683	0.115467	0	0.141269	0.296649	0.380986	0.160598	0.167139
XLOC_002593	TCONS_00004743	NTR	-	TSS3586	supercont1.1194:69390-70652	0.087173	0	0	0.0417958	0	0.0994815	0	0.211417	0.351544	0.401824	0.785722	0.780042	0.765149	1.25148	1.17624	1.92021	1.70429	1.49638	1.22351	0.61407	0.370306	0.240283	0.222058	0.0868794	0.0889533	0	0.352424	0.194493	0.296846	0.0408939	0.0823465	0.0381736	0.143478	0.0428922	0.0904253	0	0.0235819	0	0.0411777	0	0.126958	0
XLOC_002594	TCONS_00004744	NTR	-	TSS3587	supercont1.1194:75349-75843	0	0.269678	0.13054	0	0	0	0.0661869	0	0.12619	0	0.535439	0.745516	0.367969	3.20077	2.90966	3.26131	1.4246	2.62182	1.85714	2.43932	0.111228	0.327487	0.420344	0.280605	0.287165	0	0	0	0	0.0742593	0	0.13874	0.375454	0	0	0	0.0856863	0	0	0	0.102539	0
XLOC_002595	TCONS_00004745	NTR	-	TSS3588	supercont1.1196:169675-169914	0	0	0	0	0	0	0	0	0	17.6621	0	0	2.727	0	0	6.47404	3.13253	1.12073	1.03081	0	0	0	0	0	0	0	0	0	0	0.823284	0	0	0	0	0	0	0	0	0	0	0	0
XLOC_002597	TCONS_00004748	NTR	-	TSS3591	supercont1.1197:25925-32304	0	2.20719	0.261741	0	0.328283	0.362476	0.829147	0.577073	2.02415	0	1.94836	1.59286	0.163899	1.34876	0.342864	0.466439	0	0	0	0	1.39387	4.09132	5.93663	14.6214	26.7309	10.6416	1.16118	8.22304	6.80234	40.7383	29.0793	3.02522	4.39703	6.25181	2.06229	1.64245	0	0.483342	0.299896	0	6.99671	2.28234
XLOC_002599	TCONS_00004752	NTR	-	TSS3593	supercont1.1197:197733-199574	0.338213	0.383951	0.373265	0.567557	0.58298	0.64328	0.848264	0.843252	0.853774	0.822054	18.6717	14.7618	10.6525	13.1591	14.2383	12.9134	15.3203	21.8889	26.8873	19.7456	13.1006	14.0355	13.7128	15.1064	15.2124	15.6515	12.9952	9.91031	9.51525	10.8164	9.90447	6.19578	8.28316	8.48735	10.447	8.46466	10.7051	1.65481	1.62429	2.62869	5.10822	2.9239
XLOC_002601	TCONS_00004755	NTR	-	TSS3596	supercont1.1198:99797-100205	0	0	0	0	0	0	0	0	0	10.2277	0.674968	0.634089	0.231895	0	0.242504	0.329908	0.798146	0.57111	0.262643	0	0	0.206413	0.190757	0	0	0	0	0	0	0	0	0	0	0	0.207144	0	0	0	0	0	0	0
XLOC_002608	TCONS_00004774	NTR	-	TSS3609	supercont1.12:114851-115642	0.178469	0.303866	0.600525	0.687605	0.276684	0.919691	0.525151	0.504873	0.580512	10.2375	3.75342	3.86525	1.4742	5.12328	3.56467	2.09885	5.23098	2.49533	2.08784	1.83054	2.63152	1.55892	0.91096	6.40287	9.62902	6.08002	1.27826	1.03694	0.781371	5.35699	3.45624	2.81406	0.942586	1.84499	3.12716	2.21487	0.0965491	0.0451604	0.189663	0.67114	0.231041	0.240451
XLOC_002609	TCONS_00004775	NTR	-	TSS3610	supercont1.12:135768-145520	6.24602	4.38618	3.50255	3.95159	3.36084	4.84969	5.35486	5.33551	4.15452	2.72637	20.7244	26.461	21.0219	27.0302	25.1904	25.9284	32.2366	32.8546	24.7807	23.9911	17.681	15.1486	14.2157	11.4656	11.3597	10.9032	12.2247	7.78705	7.8621	4.10824	4.37938	3.18841	6.3094	2.66155	4.09649	2.23849	3.24009	4.39967	3.89325	3.92299	3.75127	3.47935
XLOC_002609	TCONS_00004775	NTR	AAEL000602	TSS3611	supercont1.12:167965-169198	2.77841	5.03627	4.28367	4.38314	3.24214	5.72774	6.33007	6.33981	5.06904	1.38731	23.5618	15.1955	14.9932	21.5402	26.3151	23.8884	19.2644	34.0057	28.9671	24.3357	23.1583	22.6458	22.9068	17.9839	27.5587	25.7508	21.6653	20.2365	20.7536	18.962	13.9272	10.4399	15.2472	8.68753	12.6026	5.9693	4.50966	4.62701	3.38691	6.67343	8.29597	5.85651
XLOC_002614	TCONS_00004801	NTR	AAEL000626	TSS3622	supercont1.12:850732-851281	0	0.226887	1.97678	5.49518	1.10192	0.769941	2.22885	0.969267	1.4951	0	0.200202	0	0	0.141642	0.0719291	0	0	0	0	0.170689	0	0.122448	0.11316	0	0.120813	0.27103	1.07384	1.31127	2.20628	0.632639	1.13673	7.93735	9.82732	14.2926	14.2543	12.9006	2.8836	27.7851	50.6039	8.42081	0.704487	0
XLOC_002614	TCONS_00004801	NTR	AAEL000607	TSS3624	supercont1.12:870307-870553	38.6932	6.85281	15.9425	5.41093	7.49832	9.19927	9.66579	5.64	21.8325	8.35102	0	3.02371	1.66231	0.284483	1.54694	5.55716	2.8639	1.82156	0.942412	3.09733	0	1.4813	1.36894	0.713049	1.45588	2.45583	1.44341	13.2079	9.70455	17.3182	11.1575	15.077	34.258	25.0851	56.7409	21.789	40.0638	7.33291	19.5205	27.8888	6.26139	1.08606
XLOC_002614	TCONS_00004801	NTR	AAEL000612	TSS3627	supercont1.12:893012-893258	58.0513	71.2759	104.955	30.1466	63.322	55.1956	77.591	61.5124	124.574	21.5416	12.1096	5.2915	6.64924	41.5471	41.4904	5.55716	1.73495	12.0251	12.2514	6.19466	1.132	1.4813	0	1.4261	0.727941	0	12.2802	26.139	33.2099	25.6008	48.416	82.1339	104.729	67.063	95.3893	73.8085	62.7117	54.5894	55.2575	41.227	29.2198	8.68851
XLOC_002614	TCONS_00004801	NTR	-	TSS3628,TSS3629	supercont1.12:893340-894483	5.64522	13.9607	39.3442	23.9323	28.7136	21.9609	29.7814	25.1325	29.874	13.8105	2.52227	2.3639	1.94755	5.31953	7.63232	3.35535	2.8639	2.40343	1.31538	2.42176	0.949763	1.31273	1.32877	0.553614	0	0.847431	4.49236	11.3763	8.87696	16.2197	23.4957	48.4386	67.0401	45.008	51.1181	35.6157	31.4668	29.316	29.2048	24.3598	8.9061	4.01265
XLOC_002615	TCONS_00004809	NTR	-	TSS3630	supercont1.12:952189-952985	361.044	0.297543	0	0	0	0	0	0.0706242	0	0	0	0	0	0	0	0	0	0	0	0	0	0	0	0	0	0	0	0	0	0	0	0	0	0	0	0	0	0	0	0	0	0
XLOC_002617	TCONS_00004811	NTR	-	TSS3632	supercont1.12:1140008-1200595	4.51407	0	0	0	0	0	0	0	0	0	0	0	0	0	0	0	0	0	0	0	0	0	0	0	0	0	0	0	0	0	0	0	0.0951	0	0	0	0	0	0	0	0	0
XLOC_002624	TCONS_00004837	NTR	-	TSS3650	supercont1.12:3518757-3519366	0	0.116468	0.225499	0.262405	0	0.351321	0.114338	0.331699	0.108992	3.73741	2.26608	1.288	0.423779	0.436248	0.886165	2.01484	0.992455	0.880437	1.59959	10.8656	9.79907	4.14952	3.1368	2.66611	1.24376	0.278255	2.32915	1.09897	1.60046	0.523871	0.403819	0.724982	1.00888	0	0.515147	0.339606	0.333053	0.138475	0.258472	0	0.177128	0
XLOC_002639	TCONS_00004869	NTR	-	TSS3672	supercont1.12:835243-838078	49.8329	8.6574	24.3278	9.64763	7.35499	10.4906	16.4881	13.5979	14.5853	11.057	1.3611	2.61403	1.89083	0.9436	2.18021	1.58002	1.07299	1.19965	1.2358	0.531873	0.238566	0.15609	0.0320557	0.0334463	0.0684965	0.211187	1.11538	2.4595	2.55275	3.20602	4.88596	5.30675	9.10669	4.60696	4.68188	2.79549	0.531088	1.01276	1.08787	1.30611	7.52644	6.07817
XLOC_002643	TCONS_00004874	NTR	-	TSS3677	supercont1.12:1564714-1567718	0.107582	0.183186	0	0.116058	0.173736	0.0613862	0.314715	0.263077	0.171397	0	0	0	0	0	0	0	0	0	0	0	1.51076	2.17462	2.60365	1.38191	4.19588	6.94775	5.05679	6.67286	5.91385	8.42763	5.79254	1.97895	2.94643	2.48815	1.14076	0.40054	0.232819	0.763347	0.304903	0.48548	0.905274	0.438458
XLOC_002649	TCONS_00004882	NTR	-	TSS3684	supercont1.12:2448604-2450477	3.3266	26.3995	36.1022	138.341	2.40024	3.93956	33.7339	5.58182	23.0993	0.457197	1.08432	0	0.0324079	0.0667525	0	0.230431	0	0	0	0.120584	0.0440706	0.0288347	0.0799427	0.0278028	1.59421	2.0428	11.9131	41.5913	33.8311	18.2569	4.18012	1.81405	4.16532	0.617679	0.607673	0.415439	0.203758	0.571842	2.99459	6.08968	14.6259	3.50942
XLOC_002651	TCONS_00004891	NTR	-	TSS3690	supercont1.12:3337146-3423790	0.0455539	2.79261	0.150155	0.218412	0.776852	0.623832	1.42789	0.699768	0.508027	0	0.136865	0.128741	0.0705638	0.0484499	0.0737598	0.0668963	0.080921	0	0	0.0583444	0.287867	1.17194	1.58589	0.605368	4.62838	2.08496	1.63137	3.98413	3.87807	3.33415	12.2431	0.438864	1.41557	7.06078	0.294022	0.414583	0.345065	0.207518	0.25823	1.19915	0.884593	0.368247
XLOC_002653	TCONS_00004893	NTR	-	TSS3692	supercont1.12:84419-84811	0	0	0	0	0	0	0	0	0.0484958	8.47891	0.195975	1.05797	0.582127	0.0369479	0.0667595	0.237696	0.123594	0.309531	0.0406706	0.407369	0.086849	0.0568239	0	0.0509146	0.113364	0.331252	0.0272525	0.283855	0.0263251	0.190154	0.163784	0.108331	0	0.735242	0.400365	0.724901	0	0	0	0	0	0
XLOC_002654	TCONS_00004894	NTR	-	TSS3693	supercont1.12:201585-202080	0	0	0	0	0	0	0	0	0	0	0	0	0	0	0	0	0	0	0	0	0	0.435157	2.4129	2.23717	5.7237	3.85254	2.68549	1.54981	0.767991	0.444034	0.596377	0.967862	0.997788	0.155319	0.145566	0.130616	0.341574	0	0	0.712419	0.408753	0.638099
XLOC_002655	TCONS_00004895	NTR	-	TSS3694	supercont1.12:357869-358333	0	0	0	0	0	0.201519	0.147553	0	0	0	0	0	0	0	0	0	0	0	0	0	1.73583	11.844	33.5866	24.7098	34.4076	15.6203	7.9048	3.78223	2.74888	2.97966	1.50085	1.08259	1.30207	0.694891	0.162821	0.584397	0	0.178701	0	1.32811	1.37162	1.18956
XLOC_002656	TCONS_00004896	NTR	-	TSS3695	supercont1.12:518375-519302	0	0.108531	0.105049	0	0	0.0727396	0.106547	0.103048	0	0	0	0.12006	0	0	0	0	0	0	0	0	0.179017	0.058564	0.0541219	0	0	0	0.0570658	0.0568842	0	0	0.0602081	0	0.0671418	0	0	0	0	0	0.0602146	0	0	0
XLOC_002657	TCONS_00004897	NTR	-	TSS3696	supercont1.12:519962-520632	0	0.672714	0	0	0.204183	0.338175	0.853265	0.47901	0	0	0	0.093008	0.101989	0	0	0	0	0	0	0	0.138712	0.370591	0.167746	0.0218741	0.0895645	0	0.0884354	0.0881539	0.288312	0.0926434	0	0	0	0.0971931	0	0	0.145465	0	0.279924	0.44575	1.27875	0.133083
XLOC_002658	TCONS_00004898	NTR	-	TSS3697	supercont1.12:523222-524275	0.651565	3.14345	1.96871	1.19753	1.06625	4.21353	4.17516	3.11638	2.07611	0.197754	0.489399	0.153419	0.0560675	0.0577372	0.351666	0.0797356	0	0	0	0.139085	0.686235	1.19731	0.645457	0.240502	0	0.220885	0.631954	0.533028	1.26785	0.356576	0.307738	0.998635	1.31549	0.320586	1.15149	1.21292	0.352513	0.549621	2.05181	2.20521	4.21749	3.80401
XLOC_002659	TCONS_00004899	NTR	-	TSS3698	supercont1.12:619981-621418	69.3542	0	0	0	0	0	0	0	0	0.136242	0	0	0	0	0	0	0	0	0	0	0	0	0	0	0	0	0	0	0.0363952	0	0	0.0327623	0	0	0	0	0	0	0	0	0	0
XLOC_002660	TCONS_00004900	NTR	-	TSS3699	supercont1.12:638175-639022	560.314	0.617625	0	0	0	0	0	0	0	0.26096	0	0	0	0	0	0	0	0	0	0	0	0	0	0	0	0	0	0	0	0	0	0	0	0	0.0660663	0	0	0	0	0.107779	0.289868	0
XLOC_002661	TCONS_00004901	NTR	-	TSS3700	supercont1.12:640254-641161	2.22867	0	0.108032	0	0.033874	0.0748045	0.109571	0.211945	0.626587	0.835573	0	0	0.13537	0	0	0	0	0	0.229899	0.167908	0.276149	0.18068	0.222633	0.232268	0.0594476	0.133326	0.234743	0.131623	0	0	4.89145	49.0845	32.3835	8.6434	5.98369	3.36242	0	28.9951	32.2004	490.437	29.7852	24.198
XLOC_002662	TCONS_00004902	NTR	-	TSS3701	supercont1.12:730895-731114	0	0	0	0	0	0	0	0	0	4.24927	0	0	0	0	0	0	0	0	0	0	1.6384	0	0	2.06286	0	0	0	1.04123	0	1.08795	0	0	2.45798	0	2.15155	3.86117	0	1.17857	13.1993	0	0	0
XLOC_002663	TCONS_00004903	NTR	-	TSS3702	supercont1.12:806531-806711	0	0	0	0	0	0	0	0	0	0	0	0	0	0	31.859	0	0	0	0	0	0	0	0	0	0	0	0	0	0	0	0	0	0	0	0	0	0	0	0	0	0	0
XLOC_002664	TCONS_00004904	NTR	-	TSS3703	supercont1.12:818108-818940	0.440152	0.124906	0.120902	0.14069	0.151639	0.418583	0.858361	0.118594	0	0.534355	0.330604	0.138169	0.0757475	0	0.158374	0.215455	0.130313	0	85.8486	752.305	142.677	73.1309	56.4342	8.77282	0.731795	0.895249	27.7816	20.4262	15.6306	1.10102	0.346463	2.44144	12.2866	0.721855	0	0.364162	0.238123	0.297016	0.0693	0.662082	0.189936	3.16274
XLOC_002665	TCONS_00004905	NTR	-	TSS3704	supercont1.12:930760-931398	9.54322	0	0	0	0	0	0	0	0	0	0	0	0	0	0	0	0	0	0	0	0	0	0	0	0	0	0	0	0	0	0	0	0	0	0	0	0	0	0	0	0	0
XLOC_002666	TCONS_00004906	NTR	-	TSS3705	supercont1.12:939831-940258	4.93635	0	0	0	0	0	0	0	0	0	0	0	0	0.218502	0.222023	0	0	0	0	0.526863	0	0	0	0	0	0	0	0	0.200113	0	0	0	0	0.202334	0.0948245	0	0	0	0	0.309389	0.266269	0
XLOC_002667	TCONS_00004907	NTR	-	TSS3706	supercont1.12:949669-951282	2819.79	7.69366	0.0539591	0.0313952	0.0338384	0.186815	0.437855	0.132345	0.0521608	0.238485	0	0	0	0	0.0353414	0	0	0	0	0	0	0	0	0	0	0	0	0	0	0	0	0	0	0.0966585	0	0.0270878	0	0	0.0309316	0	3.60269	0
XLOC_002668	TCONS_00004908	NTR	-	TSS3707	supercont1.12:969983-974484	0.0932588	1.05215	0.14165	0.339967	0.222222	0.413031	0.721469	0.652967	0.171161	0.0195642	0.0806953	0.0607291	0.0332843	0.114273	0.204956	0.0631071	0	0	0	0.0323511	0.00754338	0.0222098	0.0214476	0.021416	0.0194936	0	0.120281	0.528613	0.68987	0.853609	0.933765	0.95033	1.82657	0.676717	0.693419	0.524429	0.339233	0.243128	0.0710528	0.242406	0.951324	0.700718
XLOC_002669	TCONS_00004909	NTR	-	TSS3708	supercont1.12:974657-977212	0.654617	0.725437	0.00808818	0.0564716	0.0135259	0.0672062	0.287726	0.214337	0.133858	0.00893689	0	0.0513693	0.056311	0.0371177	0.02119	0.0392371	0.0116236	0.00831724	0.0575334	0.129174	0.0375211	0.0563635	0.0226874	0.0236715	0.0400686	0.00898467	0.0363313	0.21369	0.121048	0.20263	0.276275	0.0435185	0.186749	0.335394	0.0453762	0.0577468	0.188104	0.0973373	0.0154554	0.0270675	0.315205	0.0719969
XLOC_002670	TCONS_00004910	NTR	-	TSS3709	supercont1.12:977327-978224	0.23642	0.0566091	0.036529	0.312312	0.24435	0.0758816	0.277871	0.146316	0.423739	0	0	0.0521848	0	0.0235668	0.127602	0	0	0	0	0.0283875	0	0.0831553	0.0470498	0.0196343	0.131409	0.022541	0.049609	0.16154	0.216242	0.173267	0.341957	0.0582354	0.0583683	0.15358	0.108996	0	0.195855	0.0673056	0.0209384	0.10002	0.202049	0.0447928
XLOC_002671	TCONS_00004911	NTR	-	TSS3710	supercont1.12:980520-981140	0	0.564941	0	0	0.342952	0.126225	0.0924355	0.279347	0.176216	0	0	0	0	0	0	0.162427	0	0	0	0	0	0	0	0	0	0	0	0.0987107	0.107613	0.051865	0.680131	0.0968711	0	0.217659	0	0.0915116	0	0.111948	0	0	0	0
XLOC_002672	TCONS_00004912	NTR	-	TSS3711	supercont1.12:981668-982991	0.0824274	0.157902	0.0679242	0.158082	0.0425961	0.0470329	0.127585	0	0	0	0	0.0776409	0.0425587	0	0	0	0	0	0	0	0	0	0.0349948	0	0	0	0	0.183905	0	0.0870036	0.350388	0.0360954	0.0868268	0.365017	0	0	0.178386	0	0.0389362	0.123988	0.160062	0
XLOC_002673	TCONS_00004913	NTR	-	TSS3712	supercont1.12:991368-993602	2.09136	0.193549	0	0.23978	0.0234946	0.0259418	0.0380022	0.0735148	0.0362162	0	0.0341488	0.128488	0.023475	0.0241772	0.0245382	0.0333823	0	0	0	0.0291147	0	0.0208862	0	0	0	0	0.0203519	0.101436	0.0442335	0.0426613	0.042949	0.159273	0.119727	0.0671132	0.167682	0.0752303	0.049198	0.0920484	0.0429536	0	0.117714	0.153134
XLOC_002674	TCONS_00004914	NTR	-	TSS3713	supercont1.12:1137701-1138608	0.524394	0	0	0	0	0	0	0	0	0	0	0	0	0	0	0	0	0	0	0	0	0	0.0556583	0	0	0	0	0	0	0	0	0	0	0	0	0	0	0	0	0	0	0
XLOC_002675	TCONS_00004915	NTR	-	TSS3714	supercont1.12:1217389-1218607	0	0.0774341	0.0749472	0.136271	1.26946	0	0.0380092	0.222413	0.0724494	0.165623	0.273255	0.600487	0.281752	0.484932	0.982405	0.133561	0	0	0.0531643	0.18201	1.14947	0.752696	2.04668	4.67325	6.59963	4.80998	4.64133	3.32788	3.89359	3.37069	2.79237	1.19517	0.958673	0.448748	0.545094	0.828176	0.0246036	0.368262	0.175427	0.136808	0	0
XLOC_002676	TCONS_00004916	NTR	-	TSS3715	supercont1.12:1463607-1464176	0	1.51051	0	1.33206	0.651121	0.727928	4.00117	2.44485	1.20442	0	0	0	0	0	0	0	0	0	0	0	1.23855	2.43254	2.46067	1.2304	0.685353	0.288275	0.45122	0.680298	0.500563	0.71482	2.38001	0.248288	0.929059	3.84406	0.580882	0.425667	0.425984	0.286922	0.26778	0.189528	1.79832	3.22772
XLOC_002677	TCONS_00004917	NTR	-	TSS3716	supercont1.12:1876303-1877179	0.396313	2.42519	0.896	0.220991	0.236877	0.247965	0.626173	0.72167	0.204032	0	0.0944186	0.0538112	0.390284	0.018226	0.0185034	0.438127	0.0304499	0.0348612	0.146092	0.156121	0.75663	1.61661	2.08062	1.83715	1.67066	1.18018	0.802128	0.547871	0.338013	0.257281	0.205244	0.367851	0.0180565	0.0168676	0.1372	0.0378192	0.206083	2.28852	0.885791	0.671473	0.713282	0.701502
XLOC_002678	TCONS_00004918	NTR	-	TSS3717	supercont1.12:2273082-2273755	0	0	0	0	0	0	0	0	0	9.65151	0	0.831738	0	0.313013	0.105946	0.432394	0.523045	0.124754	0.57372	0.879941	0	0.0901784	0.250015	0	0	0	0.263615	0	0.0954913	0.0920531	0	0	0	0	0	0	0	0	0	0	0	0
XLOC_002679	TCONS_00004919	NTR	-	TSS3718	supercont1.12:2289041-2289416	0	0	0	0	0	0	0	0.10792	0	5.85105	2.42886	4.02605	1.94233	2.83795	3.18048	1.96227	3.32311	7.13776	3.13303	1.71141	0.750578	1.24307	0.226921	0.532435	0.544635	0.0905565	0	0	0.812537	0	0.126164	0.234058	0.844531	0	0.246415	0	0	0	0	0	0	0
XLOC_002680	TCONS_00004920	NTR	-	TSS3719	supercont1.12:3156918-3157458	0	0.232935	0.676496	0.131202	0	0	0.457353	0.110566	0.217983	0	0	0	0	0	0	0.200926	0	0	0	0.17524	0.768555	1.00571	0.929423	2.54492	0.372094	0.695637	4.5324	1.34318	1.19808	1.02636	0.387666	2.51647	2.01777	0.134617	1.64006	0.679211	0	0	0	0	0.177128	0
XLOC_002681	TCONS_00004921	NTR	-	TSS3720	supercont1.12:3468513-3469393	0.408969	0.81241	0.112337	0	0.493134	0.311142	0.455747	0.275486	0.434371	0	0.102394	0.192577	0.0703818	0	0.0735768	0	0	0	0	0	0.478589	1.37779	1.50479	0.483045	2.96715	0.693194	0.793319	1.45993	1.85685	1.85428	2.18906	0	0.287198	0.737794	0.125697	0	0	0.137988	0	0.717706	0.35296	0.642834
XLOC_002682	TCONS_00004922	NTR	-	TSS3721	supercont1.12:4437681-4438562	0	0.579438	1.34605	0	0.140688	0.155342	0.113769	0.27508	0.108433	0.123942	0	0	0	0	0	0	0	0	0	0	0.0955767	0.125069	0.173373	0	0	0	0.0609346	0.182222	0.529748	0.638465	0.257157	2.50356	1.57726	0.267893	1.56889	2.02718	0	0.0688925	0	0	0.26433	0.366792
XLOC_002683	TCONS_00004923	NTR	-	TSS3722	supercont1.12:4525409-4525561	0	7.01278	0	0	8.56095	4.72633	6.88458	3.31121	13.1964	0	0	0	0	4.33249	0	0	0	0	0	0	0	0	0	0	0	0	0	0	0	0	0	0	0	44.5808	0	6.85308	0	0	0	0	0	0
XLOC_002690	TCONS_00004930	NTR	-	TSS3729	supercont1.120:348215-348835	0.937848	1.19254	0	5.81219e-40	0.341491	0.218912	4.0979e-48	0.408586	0.392009	3.09333e-128	2.72369	2.52107	0.67122	5.29133	4.52234	4.53421	0.717968	2.05562	2.29821	0.299495	2.65637e-65	0.352837	0.316583	0	9.40343e-266	1.59756e-248	0.0371157	0.236926	5.30219e-177	0.152718	0.189895	0	0	0.752783	0.102246	0	0	0.113275	0	6.80194e-206	0	0
XLOC_002693	TCONS_00004934	NTR	-	TSS3732	supercont1.120:398167-398514	0	0	0	0	0	0	0	0	1.19413e-60	6.68696	1.06297	4.58746	0.657214	1.11996	2.07905	3.81212	4.13033	1.86343	2.6045	0.820609	0	0.116628	0.234578	0	0	0	0	0.291232	0.512256	0	0	0	0	0	0	0	0	0	0	0	0	0
XLOC_002705	TCONS_00004964	NTR	-	TSS3752	supercont1.120:1942955-1943435	0.550189	0	0	0	0	0	0	0	0	77.6492	4.55613	1.03494	3.4136	1.16846	4.45426	9.29609	10.7566	3.49667	9.65108	6.3472	2.72027	1.51654	0.934339	2.923	7.22775	9.2304	3.69875	1.24288	1.60589	7.47392	3.1168	3.61827	1.18326	2.70577	4.06265	2.05552	0	0.139165	0	0	0.178065	0
XLOC_002706	TCONS_00004970	NTR	AAEL004483	TSS3755	supercont1.120:2025601-2025778	4.81593	20.4247	3.96856	6.92711	7.4662	8.24388	4.01026	9.6614	3.8363	35.0799	227.891	340.986	195.702	336.854	252.13	371.292	265.202	110.186	84.4538	37.0087	3.38146	24.3368	20.4462	10.6261	12.9616	0	21.5584	36.5326	51.5411	40.2217	43.0567	12.6535	0.80561	18.886	6.66081	0	0	0	2.26638	7.24419	37.4074	12.9769
XLOC_002706	TCONS_00004970	NTR	-	TSS3756	supercont1.120:2201691-2202920	0.0899754	1.30228	0.148288	0.474534	0.185987	0.308039	0.676836	0.363686	0.430038	0	0.0675817	0.169497	0.0464555	0	0.0485619	0.0660647	0	0	0	0.115238	1.07398	2.76942	5.7681	1.67388	7.30417	2.92827	2.73885	4.97848	4.90222	5.10719	4.84463	0.354607	32.9743	1.15105	0.165924	0.186104	0.730199	0.182158	0.212507	1.96246	2.38783	2.18202
XLOC_002706	TCONS_00004970	NTR	AAEL004476	TSS3757	supercont1.120:2279303-2279561	0	3.55928	1.14984	2.00704	9.37401	5.57329	6.98841	3.37524	7.78061	5.08197	60.7879	56.2962	69.7904	113.075	64.0139	158.804	94.1894	39.906	26.1006	7.14852	4.89866	8.97432	14.2176	6.1725	21.4326	19.8416	9.99399	37.3582	23.7576	33.9061	40.8069	5.49929	11.0237	12.3418	2.57317	2.3089	7.53939	4.93712	3.94948	11.544	11.7415	9.39973
XLOC_002712	TCONS_00004993	NTR	-	TSS3773	supercont1.120:540306-540881	0	0.255651	0	0	0	0.171375	0.250978	0	0	12.3076	0	0.441728	0.155036	0.319177	0	0.220528	0.533522	0.19088	0.351127	0	0	0	0	0	0	0	0	0	0	0	0	0	0	0	0	0	0	0	0	0	0	0
XLOC_002724	TCONS_00005025	NTR	-	TSS3792	supercont1.120:1125596-1148820	0.558796	0.304454	0.0736761	0	0.554439	0.0510157	0.523055	0.225826	1.56685	22.4684	42.9794	44.5364	59.359	58.2662	63.1181	42.1458	42.4054	60.2313	37.5246	22.1006	7.65926	3.86137	1.822	1.18938	0.0810727	0.0454611	1.68096	1.43624	1.47878	0.0419299	0.0844489	0.156608	1.13015	0.0439873	0.247315	0.166437	0.217656	0.361982	0	0.134488	0.700253	0.609819
XLOC_002732	TCONS_00005047	NTR	-	TSS3808	supercont1.120:449854-450707	0.425943	2.4175	0.116999	0.408444	0.513602	0.729127	0.593325	1.31981	1.4703	0.129276	0	0	0.0733026	0	0.0766306	0.10425	0	0	0	0.0909229	0	0	0	0	0.0643802	0	0.0635573	0.0633551	0.0690687	0	0.134112	0	0	0.349278	0.130914	0	0	0	0	0.106785	0.735219	0
XLOC_002733	TCONS_00005048	NTR	-	TSS3809	supercont1.120:1180305-1180515	0	0	0	2.57023	0	0	0	0	0	248.932	6.03974	2.50734	0	0	1.44665	0	2.38065	0	3.13356	1.71646	0	2.4627	1.13795	0	0	0	2.3997	0	0	0	0	0	1.4117	0	0	0	0	0	1.26314	0	0	0
XLOC_002734	TCONS_00005049	NTR	-	TSS3810	supercont1.120:1266767-1270555	0.0257596	2.21524	0.233499	0.296416	0.470362	0.690824	1.2381	1.14035	0.246237	0.0234546	0	0.0121341	0	0.0136994	0	0	0	0	0	0	0	0.0236679	0	0	0.0701089	0.170302	1.04934	0.850593	1.77942	1.40203	1.61828	1.96277	3.21545	1.59711	1.55184	1.15087	0.501762	0.456355	0.133857	0.368105	1.66738	1.45764
XLOC_002735	TCONS_00005050	NTR	-	TSS3811	supercont1.120:1611181-1611509	0	0	0	0	0	0	0	0	0	7.27352	0	0	0	0	0	0	0	0	0	0	0	0	0	0	0	0	0	0	0	0	0	0	0	0	0	0	0	0	0	0	0	0
XLOC_002736	TCONS_00005051	NTR	-	TSS3812	supercont1.120:1662733-1663715	0	1.00874	0	0	0.0612297	0.0676074	0.148545	0.191558	0.188767	0	0	0	0	0	0	0	0	0	0	0	0	0	0	0	0	0	0.0530395	0.317224	0.172916	0.389041	0.671527	0.207541	0.374427	0.75786	0.163874	0	0.128205	0.179902	0	0	0.0766937	0
XLOC_002737	TCONS_00005052	NTR	-	TSS3813	supercont1.120:1794094-1794434	0.666214	0	0	0	0	0	0	0	0	8.4924	0.500402	0	0.343762	0	0.719144	0.48917	0	0.423405	0	0	0	0	0	0	0	0	0	0	0.324089	0	0	0	0	0	0.307142	0	0	0	0	0	0	0
XLOC_002738	TCONS_00005053	NTR	-	TSS3814	supercont1.120:1943526-1943822	0	0	0	0	0	0	0	0	0	0	0	0	0	0	0	0	0	0	0.55225	9.07512	7.96019	12.1565	2.80769	0.836196	0	0.479993	2.55864	1.26471	2.29794	0	0	0	0.995178	0	0	0.390824	0	0	0	0	0	0
XLOC_002739	TCONS_00005054	NTR	-	TSS3815	supercont1.120:1947143-1948088	0.0414631	0.376534	0	0	0.0321404	0	0.0173274	0.0167584	0.0495433	2.90748	1.30982	0.900012	0.685743	0.927117	0.740174	1.27866	1.69755	0.871573	1.09067	1.56967	2.03967	0.858185	0.580909	0.220383	0.189589	0.126504	0.725032	0.390849	0.470921	0	0	0.0544708	0.267516	0.0612015	0	0.172953	0.210302	0.0314776	0	0	0.328771	0
XLOC_002740	TCONS_00005055	NTR	-	TSS3816	supercont1.120:2345769-2347452	2.49538	2.54954	0	0.687948	0.805964	1.13909	1.95541	1.03393	0.993892	0	0.187432	0.323211	0.32211	0.132694	0.202023	0.274836	0.0554092	0	0	0.239702	1.35788	3.955	5.24414	1.16062	5.91365	3.23592	1.61972	6.37475	5.37157	5.64866	9.75326	0.792238	1.90571	3.89842	0.575218	0.309685	1.0126	0.947276	0.442038	3.61283	3.67464	4.28656
XLOC_002744	TCONS_00005060	NTR	-	TSS3822	supercont1.1200:114509-115698	2.45722	0.284242	0	0.358563	0.220838	0.190501	0.223236	0.431821	0.0851037	0	0.180553	0.554689	0.443247	0.113605	0.180193	0.1765	0	0	0.501832	0.822549	0.379756	0.394394	0.454834	0.189286	0.387594	0.162981	0.149452	0.286034	0.212218	0.253706	0.252296	0.191034	0.229765	0.266114	0.049254	0.09944	0.292617	0.108144	0.0504646	0.180791	0.216104	0
XLOC_002750	TCONS_00005076	NTR	-	TSS3834	supercont1.1200:9033-9285	0	0	1.23422	0	0	93.1528	41.2532	6.64086	0	0	0	0	0	0	0	0	0	0	0	0	0	0	0	0	0	0	0	0	0	0	0	0	0	0	0	0	0	0.756994	0	0	0	0
XLOC_002756	TCONS_00005083	NTR	-	TSS3841	supercont1.1201:149654-149741	0	0	0	0	0	0	0	0	0	1170.7	0	29.8344	0	0	0	0	0	0	39.528	0	0	0	0	0	0	0	0	0	0	0	0	0	0	0	0	0	0	0	0	0	0	0
XLOC_002757	TCONS_00005084	NTR	-	TSS3842	supercont1.1201:149812-150330	0	0	0	0	0	0	0	0	0	13.0602	0	0	0	0	0.157992	0	0	0	0.171112	0	0	0.134479	0.124279	0	0	0	0	0	0	0	0	0	0	0	0	0	0	0	0	0	0	0
XLOC_002761	TCONS_00005089	NTR	-	TSS3846	supercont1.1204:24992-47721	0.156269	0.266029	0.128773	0.0749246	1.29786	0.728197	0.790026	0.889149	0.778011	0.284572	1.8864	0.294174	0.806645	0.678088	1.18079	0.917929	0.624584	0.595891	1.09616	1.00073	0	0.0717899	1.33058	1.11218	1.69969	2.86242	3.91869	10.7385	8.51418	5.4219	7.8218	3.42156	3.45887	5.53583	1.3013	1.68347	3.71918	0.956796	1.32837	1.17531	1.82704	1.26324
XLOC_002762	TCONS_00005090	NTR	-	TSS3847	supercont1.1205:87753-99604	0	0.338076	0	0	0	0	0	0	0.158209	0	0	0	0	0.474746	0.643165	0.583317	0	0.252447	0.464383	0	0	0.182481	0	0	0.179969	0	0.177813	4.43303	3.6741	18.2438	517.074	1004.18	522.396	313.194	73.2512	45.8455	0.85935	219.669	36.0134	8.9625	143.726	254.74
XLOC_002763	TCONS_00005091	NTR	-	TSS3848	supercont1.1206:47997-49790	89.8343	8.00963	4.11532	3.36896	3.39108	4.93712	10.3872	13.6853	5.87482	2.69657	33.0618	31.317	22.4576	5.86716	11.2204	6.01205	0.210607	0.115331	0.0763752	0.594997	1.30475	0.586901	0.197231	0.0803837	0.0263384	0.0922837	0.234766	0.388682	0.480675	0.654149	4.19658	15.3592	16.5463	21.6872	24.0678	20.467	43.3897	6.26054	4.52616	2.27131	23.2669	3.28597
XLOC_002771	TCONS_00005105	NTR	-	TSS3858	supercont1.1207:187-1010	0.465141	0.633589	0.613279	0	0.461514	0	0.373204	0.18047	1.06711	12.0618	56.2353	41.1406	59.402	46.0524	33.0983	46.6669	70.8606	16.8384	1.74013	1.52669	0.632287	0.346171	0.315964	0.20602	0.202474	0.227058	1.00064	0.599838	0.366565	0.285063	0.425299	0.521442	0.629959	0.585858	1.03055	0.740288	0.807492	0.301323	0.158186	0.335843	0.966131	1.70458
XLOC_002772	TCONS_00005106	NTR	-	TSS3859	supercont1.1207:75679-76275	0	0.199796	0.967045	1.35038	0.727736	0	0.0980715	0.569041	0.56089	0.427408	0	0	0	0	0	0	0	0	0	0	0.494389	0.539118	0.398581	0	0.106394	0.358001	0.735457	0.209462	0.228352	0	0.110838	0	0.123616	0	0	0	0	0.356322	0.997647	0.529571	0.151922	0.316218
XLOC_002773	TCONS_00005107	NTR	-	TSS3860	supercont1.1209:32104-32975	1.2422	1.30562	1.20002	0.909128	1.00835	3.91383	4.87095	4.94114	2.52498	0.983773	9.94928	11.7774	11.3248	15.4855	13.6682	15.7204	11.048	7.12391	3.93591	2.4168	3.76099	4.9807	5.2949	5.40756	2.82942	2.77521	3.64295	3.74844	2.61377	2.40218	1.8633	1.66127	1.57945	0.612868	0.480903	1.04154	0.781414	1.51537	3.62188	3.20689	1.05655	0.410438
XLOC_002797	TCONS_00005178	NTR	-	TSS3900	supercont1.121:1845857-1846921	2.03545	1.33628	0.958248	0.842569	0.615684	0.685455	1.22392	1.13375	0.35937	22.1009	3.02933	4.02401	2.48178	2.87097	3.26792	2.42998	3.89607	3.75664	2.92237	3.08258	3.28415	3.50522	4.45657	3.18035	2.42319	2.85675	3.566	1.45171	2.35093	1.75862	1.00078	1.10926	2.62213	1.48961	1.70124	1.02679	0.566106	2.76589	4.28898	2.77203	1.78352	2.35445
XLOC_002799	TCONS_00005200	NTR	-	TSS3903	supercont1.121:1881231-1883780	0.254075	0.648838	0	0	0.131299	0	0.212325	0	0.404785	17.1192	8.39693	6.21895	1.18043	1.89033	4.38818	7.27566	7.22133	6.94341	4.60407	1.62707	1.42717	1.40066	0.107869	0.112522	0.345502	0.387538	0.454944	0.453496	0.370796	0.238253	0.119982	0.222522	0.267636	0.87494	0.468541	0	0.412318	0	0.119995	0	0.328919	0.171157
XLOC_002803	TCONS_00005206	NTR	-	TSS3908	supercont1.121:18743-19077	0	3.54819	0	0.333241	0.359175	0.396586	1.16111	0	0.553655	0	0	0	0	0	0.375128	0	0	0	0	0.445092	0.488012	0	1.4754	0	0.94383	0.70642	0	4.6521	2.70488	1.62713	5.90513	0.30436	0	1.36704	0.320429	0	0	0.351552	0	1.56822	0.899774	0.468208
XLOC_002804	TCONS_00005207	NTR	-	TSS3909	supercont1.121:703789-706072	0.0443935	1.13427	0.0365824	0	0.0229413	0.278639	0.482393	0.341221	0.179026	0.0404211	0	0.0209103	0	0	0.0239603	0.0325961	0	0	0.012975	0.028429	0	0.163155	0.0753897	0.0196649	0	0.0507962	0.0596178	0.217903	0.151171	0.166627	0.0838751	0	0.140289	0	0.0204666	0	0.0120098	0	0	0.100166	0.114941	0.0598111
XLOC_002805	TCONS_00005208	NTR	-	TSS3910	supercont1.121:706178-707826	0	0.544013	0	0.0544622	0	0.145834	0.267034	0.206626	0.101796	0	0	0	0	0	0	0	0	0	0	0	0	0.0587066	0	0.00353786	0.088751	0	0.0858072	0.0285114	0	0.119905	0.0905384	0.02798	0.134611	0.0943183	0	0.052864	0.0345705	0	0	0.144168	0.0413584	0.172171
XLOC_002806	TCONS_00005209	NTR	-	TSS3911	supercont1.121:857030-858242	0	0.389472	0	0	0.0472797	0.156613	0.344116	0.147924	0.29152	0	0	0	0	0	0	0	0	0	0	0	0.128478	0.210153	0.194213	0.0405253	0.0414923	0	0.163822	0.653201	0.267041	0.600862	0.691397	0.0400642	0.481869	0.360131	0.084359	0	0.197998	0	0.0864339	0	0.118441	0.369794
XLOC_002807	TCONS_00005210	NTR	-	TSS3912	supercont1.121:883476-883544	0	0	0	0	0	0	0	0	0	698.347	144.022	0	1044.85	180.945	103.489	0	340.61	0	0	0	0	0	0	0	0	0	0	0	0	0	0	0	0	0	0	0	0	0	0	0	0	0
[truncated: 26,929 more rows]
