# Supplementary material for: The Developmental Transcriptome of the Mosquito Aedes aegypti, an Invasive Species and Major Arbovirus Vector
Source: G3 (Bethesda). 2013 Sep 1;3(9):1493–509. doi: 10.1534/g3.113.006742 (PMC3755910; doi:10.1534/g3.113.006742)
Supplement: Supporting Information [file supp_g3.113.006742_TableS10.xlsx]

## Sheet: MfuzzClusterMembers.txt
Cluster Number	Gene ID	Membership Value	Description	Type	AAEL-Gene ID	GO ID
1	XLOC_010975	0.9999	asparagine synthetase [Source:VB External Description;Acc:AAEL007557]	ProteinCodingRNA	AAEL007557	GO:0004066|GO:0006529|GO:0008152
1	XLOC_015861	0.9999	asparagine synthetase [Source:VB External Description;Acc:AAEL015631]	ProteinCodingRNA	AAEL015631	GO:0004066|GO:0006529|GO:0008152
1	XLOC_010938	0.999898	hypothetical protein [Source:VB External Description;Acc:AAEL007540]	ProteinCodingRNA	AAEL007540
1	XLOC_027925	0.999898	acyl-coa thioesterase [Source:VB External Description;Acc:AAEL003569]	ProteinCodingRNA	AAEL003569	GO:0004623|GO:0005509|GO:0006644|GO:0016042
1	XLOC_006744	0.999895	amino acid transporter [Source:VB External Description;Acc:AAEL005853]	ProteinCodingRNA	AAEL005853	GO:0016020|GO:0016021
1	XLOC_015291	0.999894	conserved hypothetical protein [Source:VB External Description;Acc:AAEL009181]	ProteinCodingRNA	AAEL009181
1	XLOC_022816	0.999894	conserved hypothetical protein [Source:VB External Description;Acc:AAEL011996]	ProteinCodingRNA	AAEL011996	GO:0005179|GO:0005576
1	XLOC_006471	0.999892	conserved hypothetical protein [Source:VB External Description;Acc:AAEL005747]	ProteinCodingRNA	AAEL005747
1	XLOC_014381	0.999883	carboxylesterase [Source:VB External Description;Acc:AAEL001517]	ProteinCodingRNA	AAEL001517	GO:0016787
1	XLOC_023583	0.999877	l-asparaginase i [Source:VB External Description;Acc:AAEL002796]	ProteinCodingRNA	AAEL002796	GO:0004067|GO:0005515|GO:0006520
1	XLOC_012331	0.999877		ProteinCodingRNA	AAEL017171
1	XLOC_024121	0.99987	hypothetical protein [Source:VB External Description;Acc:AAEL012488]	ProteinCodingRNA	AAEL012488
1	XLOC_004138	0.999869	hypothetical protein [Source:VB External Description;Acc:AAEL004944]	ProteinCodingRNA	AAEL004944
1	XLOC_015526	0.999869	venom allergen [Source:VB External Description;Acc:AAEL009239]	ProteinCodingRNA	AAEL009239	GO:0005576
1	XLOC_002640	0.999869		ProteinCodingRNA	AAEL017511
1	XLOC_022962	0.999868	serine protease inhibitor (serpin), likely cleavage at R/S. [Source:VB External Description;Acc:AAEL002715]""	ProteinCodingRNA	AAEL002715	GO:0004867|GO:0008233
1	XLOC_018325	0.999868	zinc carboxypeptidase [Source:VB External Description;Acc:AAEL002000]	ProteinCodingRNA	AAEL002000	GO:0004180|GO:0004181|GO:0006508|GO:0008270
1	XLOC_022583	0.999868	hypothetical protein [Source:VB External Description;Acc:AAEL002679]	ProteinCodingRNA	AAEL002679
1	XLOC_000272	0.999868	acid phosphatase-1 [Source:VB External Description;Acc:AAEL003915]	ProteinCodingRNA	AAEL003915	GO:0003993
1	XLOC_006418	0.999868	prolyl 4-hydroxylase alpha subunit 1, [Source:VB External Description;Acc:AAEL005714]""	ProteinCodingRNA	AAEL005714	GO:0004656|GO:0005488|GO:0005506|GO:0005783|GO:0016491|GO:0016702|GO:0016705|GO:0031418|GO:0055114
1	XLOC_008366	0.999868	trypsin [Source:VB External Description;Acc:AAEL006429]	ProteinCodingRNA	AAEL006429	GO:0003824|GO:0004252|GO:0006508|GO:0008233|GO:0008236|GO:0016787
1	XLOC_026540	0.999868	conserved hypothetical protein [Source:VB External Description;Acc:AAEL003311]	ProteinCodingRNA	AAEL003311	GO:0005549|GO:0006810
1	XLOC_021481	0.999868	metalloproteinase, putative [Source:VB External Description;Acc:AAEL011558]""	ProteinCodingRNA	AAEL011558	GO:0004222|GO:0006508|GO:0008233|GO:0008237|GO:0008270|GO:0016787|GO:0046872
1	XLOC_008384	0.999868	trypsin [Source:VB External Description;Acc:AAEL006414]	ProteinCodingRNA	AAEL006414	GO:0003824|GO:0004252|GO:0006508|GO:0008233|GO:0008236|GO:0016787
1	XLOC_002616	0.999868		ProteinCodingRNA	AAEL017027
1	XLOC_025064	0.999868		ProteinCodingRNA	AAEL017205
1	XLOC_008364	0.999868	trypsin-beta, putative [Source:VB External Description;Acc:AAEL006403]""	ProteinCodingRNA	AAEL006403	GO:0003824|GO:0004252|GO:0006508
1	XLOC_019686	0.999868	hypothetical protein [Source:VB External Description;Acc:AAEL010824]	ProteinCodingRNA	AAEL010824
1	XLOC_008363	0.999868	trypsin [Source:VB External Description;Acc:AAEL006418]	ProteinCodingRNA	AAEL006418	GO:0003824|GO:0004252|GO:0006508|GO:0008233|GO:0008236|GO:0016787
1	XLOC_016201	0.999868	fibrinogen and fibronectin [Source:VB External Description;Acc:AAEL001713]	ProteinCodingRNA	AAEL001713	GO:0005102|GO:0007165
1	XLOC_014737	0.999868	hypothetical protein [Source:VB External Description;Acc:AAEL001550]	ProteinCodingRNA	AAEL001550
1	XLOC_026906	0.999868	metalloproteinase, putative [Source:VB External Description;Acc:AAEL013449]""	ProteinCodingRNA	AAEL013449	GO:0004222|GO:0006508|GO:0008233|GO:0008237|GO:0008270|GO:0016787|GO:0046872
1	XLOC_008386	0.999867	trypsin, putative [Source:VB External Description;Acc:AAEL006421]""	ProteinCodingRNA	AAEL006421	GO:0003824|GO:0004252|GO:0006508
1	XLOC_008365	0.999867	trypsin [Source:VB External Description;Acc:AAEL006430]	ProteinCodingRNA	AAEL006430	GO:0003824|GO:0003824|GO:0004252|GO:0004252|GO:0006508|GO:0006508|GO:0008233|GO:0008233|GO:0008236|GO:0008236|GO:0016787|GO:0016787
1	XLOC_008477	0.999867	C-Type lectin (CTL). [Source:VB External Description;Acc:AAEL006456]	ProteinCodingRNA	AAEL006456	GO:0005488|GO:0005529
1	XLOC_003268	0.999867	C-Type Lectin (CTL). [Source:VB External Description;Acc:AAEL004679]	ProteinCodingRNA	AAEL004679	GO:0005488
1	XLOC_015338	0.999867		tRNA	AAEL016680	GO:0006412
1	XLOC_011635	0.999867		tRNA	AAEL016095	GO:0006412
1	XLOC_015348	0.999867		tRNA	AAEL016681	GO:0006412
1	XLOC_013291	0.999867		tRNA	AAEL016107	GO:0006412
1	XLOC_024770	0.999867	hypothetical protein [Source:VB External Description;Acc:AAEL012758]	ProteinCodingRNA	AAEL012758
1	XLOC_004935	0.999866	hypothetical protein [Source:VB External Description;Acc:AAEL005219]	ProteinCodingRNA	AAEL005219
1	XLOC_026096	0.999866	conserved hypothetical protein [Source:VB External Description;Acc:AAEL013219]	ProteinCodingRNA	AAEL013219	GO:0005272|GO:0006814|GO:0016020
1	XLOC_014137	0.999866	C-Type lectin (CTL). [Source:VB External Description;Acc:AAEL008681]	ProteinCodingRNA	AAEL008681	GO:0005488|GO:0005529
1	XLOC_022529	0.999864	odorant receptor [Source:VB External Description;Acc:AAEL011895]	ProteinCodingRNA	AAEL011895	GO:0004871|GO:0004872|GO:0004930|GO:0004984|GO:0005549|GO:0005886|GO:0007165|GO:0007186|GO:0007608|GO:0016020|GO:0016021|GO:0050896
1	XLOC_026135	0.999861	hypothetical protein [Source:VB External Description;Acc:AAEL003200]	ProteinCodingRNA	AAEL003200	GO:0030414
1	XLOC_018823	0.99986	late endosomal/lysosomal MP1 interacting protein, putative [Source:VB External Description;Acc:AAEL010572]""	ProteinCodingRNA	AAEL010572
1	XLOC_013061	0.99986	conserved hypothetical protein [Source:VB External Description;Acc:AAEL008274]	ProteinCodingRNA	AAEL008274	GO:0005515
1	XLOC_018792	0.999859	conserved hypothetical protein [Source:VB External Description;Acc:AAEL010534]	ProteinCodingRNA	AAEL010534	GO:0005272|GO:0006814|GO:0016020
1	XLOC_014736	0.999851	conserved hypothetical protein [Source:VB External Description;Acc:AAEL001571]	ProteinCodingRNA	AAEL001571	GO:0000166|GO:0003924|GO:0005525|GO:0005622|GO:0007165|GO:0007264|GO:0015031|GO:0016020|GO:0017111
1	XLOC_014819	0.999838	conserved hypothetical protein [Source:VB External Description;Acc:AAEL008955]	ProteinCodingRNA	AAEL008955	GO:0016747
1	XLOC_024241	0.999832	conserved hypothetical protein [Source:VB External Description;Acc:AAEL002895]	ProteinCodingRNA	AAEL002895	GO:0004672|GO:0004674|GO:0005488|GO:0005515|GO:0005524|GO:0006468
1	XLOC_021458	0.999832	late endosomal/lysosomal MP1 interacting protein, putative [Source:VB External Description;Acc:AAEL011529]""	ProteinCodingRNA	AAEL011529
1	XLOC_009793	0.999829	lipase [Source:VB External Description;Acc:AAEL007063]	ProteinCodingRNA	AAEL007063	GO:0003824|GO:0006629|GO:0008970|GO:0016787
1	XLOC_017163	0.999822	conserved hypothetical protein [Source:VB External Description;Acc:AAEL009861]	ProteinCodingRNA	AAEL009861
1	XLOC_019400	0.999814	proprotein convertase subtilisin/kexin type 4, furin [Source:VB External Description;Acc:AAEL010725]""	ProteinCodingRNA	AAEL010725	GO:0004252|GO:0004714|GO:0005524|GO:0006468|GO:0006508|GO:0007169|GO:0008233|GO:0008236|GO:0016020|GO:0016787
1	XLOC_001161	0.999792	conserved hypothetical protein [Source:VB External Description;Acc:AAEL014316]	ProteinCodingRNA	AAEL014316	GO:0003824|GO:0008152
1	XLOC_013808	0.999759		ProteinCodingRNA	AAEL017567	GO:0004222|GO:0004222|GO:0006508|GO:0006508|GO:0008233|GO:0008237|GO:0008237
1	XLOC_021948	0.999754	ion channel nompc [Source:VB External Description;Acc:AAEL011679]	ProteinCodingRNA	AAEL011679	GO:0005216|GO:0005515|GO:0006810|GO:0006811|GO:0016020|GO:0016021|GO:0055085
1	XLOC_028530	0.999745	ninjurin a [Source:VB External Description;Acc:AAEL003708]	ProteinCodingRNA	AAEL003708	GO:0007155|GO:0016021|GO:0042246
1	XLOC_023540	0.999733	conserved hypothetical protein [Source:VB External Description;Acc:AAEL002793]	ProteinCodingRNA	AAEL002793	GO:0005515
1	XLOC_009955	0.999704	AaGr63 [Source:VB External Description;Acc:AAEL017565]	ProteinCodingRNA	AAEL017565	GO:0016021|GO:0050909
1	XLOC_007552	0.999704	ninjurin a [Source:VB External Description;Acc:AAEL015353]	ProteinCodingRNA	AAEL015353	GO:0007155|GO:0016021|GO:0042246
1	XLOC_011840	0.999686	hypothetical protein [Source:VB External Description;Acc:AAEL007819]	ProteinCodingRNA	AAEL007819	GO:0005515
1	XLOC_021447	0.999685	conserved hypothetical protein [Source:VB External Description;Acc:AAEL011530]	ProteinCodingRNA	AAEL011530
1	XLOC_014720	0.999639	conserved hypothetical protein [Source:VB External Description;Acc:AAEL001538]	ProteinCodingRNA	AAEL001538
1	XLOC_015223	0.999524	hypothetical protein [Source:VB External Description;Acc:AAEL009158]	ProteinCodingRNA	AAEL009158	GO:0045454
1	XLOC_024669	0.999517	leucyl aminopeptidase, putative [Source:VB External Description;Acc:AAEL002978]""	ProteinCodingRNA	AAEL002978	GO:0004177|GO:0005622|GO:0006508
1	XLOC_000316	0.999451		tRNA	AAEL016896	GO:0006412
1	XLOC_013622	0.999418	calcyphosine/tpp [Source:VB External Description;Acc:AAEL008489]	ProteinCodingRNA	AAEL008489	GO:0005509
1	XLOC_000655	0.999399	arylsulfatase b [Source:VB External Description;Acc:AAEL003960]	ProteinCodingRNA	AAEL003960	GO:0003824|GO:0008152|GO:0008484
1	XLOC_002641	0.999342	carbonic anhydrase [Source:VB External Description;Acc:AAEL000617]	ProteinCodingRNA	AAEL000617	GO:0004089|GO:0005576|GO:0006730|GO:0008270
1	XLOC_017359	0.999337	fucosyltransferase 11 (fut11) [Source:VB External Description;Acc:AAEL001877]	ProteinCodingRNA	AAEL001877	GO:0005794|GO:0006486|GO:0008417|GO:0016020|GO:0016021|GO:0016740|GO:0016757|GO:0032580
1	XLOC_016540	0.999329	conserved hypothetical protein [Source:VB External Description;Acc:AAEL009602]	ProteinCodingRNA	AAEL009602	GO:0005515
1	XLOC_001094	0.99928	hypothetical protein [Source:VB External Description;Acc:AAEL004079]	ProteinCodingRNA	AAEL004079
1	XLOC_024775	0.999227	hypothetical protein [Source:VB External Description;Acc:AAEL012759]	ProteinCodingRNA	AAEL012759	GO:0003824|GO:0004415|GO:0005975|GO:0006952|GO:0008152
1	XLOC_027351	0.999175	hyaluronidase [Source:VB External Description;Acc:AAEL013576]	ProteinCodingRNA	AAEL013576	GO:0003824|GO:0004415|GO:0005975|GO:0006952|GO:0008152
1	XLOC_022587	0.999133		ProteinCodingRNA	AAEL017460	GO:0006508|GO:0008237|GO:0008241|GO:0016020
1	XLOC_017632	0.999106	conserved hypothetical protein [Source:VB External Description;Acc:AAEL010040]	ProteinCodingRNA	AAEL010040	GO:0005622|GO:0008270
1	XLOC_017217	0.998805		ProteinCodingRNA	AAEL017458	GO:0005542|GO:0006810|GO:0008518|GO:0016020
1	XLOC_005716	0.998574		tRNA	AAEL016062	GO:0004553|GO:0005975|GO:0006412
1	XLOC_019312	0.998495	endothelin-converting enzyme [Source:VB External Description;Acc:AAEL002141]	ProteinCodingRNA	AAEL002141	GO:0004222|GO:0006508|GO:0008237
1	XLOC_013334	0.998413		tRNA	AAEL016127	GO:0006412
1	XLOC_002416	0.998374	gamma glutamyl transpeptidases [Source:VB External Description;Acc:AAEL014580]	ProteinCodingRNA	AAEL014580	GO:0003840
1	XLOC_021392	0.998326	conserved hypothetical protein [Source:VB External Description;Acc:AAEL011489]	ProteinCodingRNA	AAEL011489
1	XLOC_028375	0.998321	leukotriene a-4 hydrolase [Source:VB External Description;Acc:AAEL003666]	ProteinCodingRNA	AAEL003666	GO:0004177|GO:0004463|GO:0005488|GO:0006508|GO:0008237|GO:0008270|GO:0016787|GO:0019370
1	XLOC_027282	0.998164	aromatic amino acid decarboxylase [Source:VB External Description;Acc:AAEL003462]	ProteinCodingRNA	AAEL003462	GO:0003824|GO:0016829|GO:0016831|GO:0019752|GO:0030170
1	XLOC_022126	0.998016	odorant-binding protein 56e, putative [Source:VB External Description;Acc:AAEL002605]""	ProteinCodingRNA	AAEL002605	GO:0005549|GO:0006810
1	XLOC_010188	0.997842	amino acid transporter [Source:VB External Description;Acc:AAEL007191]	ProteinCodingRNA	AAEL007191	GO:0016020|GO:0016021
1	XLOC_002831	0.997034	conserved hypothetical protein [Source:VB External Description;Acc:AAEL014661]	ProteinCodingRNA	AAEL014661
1	XLOC_025409	0.996599	GPCR Serotonin Family [Source:VB External Description;Acc:AAEL017272]	ProteinCodingRNA	AAEL017272	GO:0007186|GO:0016021
1	XLOC_013487	0.995672	odorant-binding protein 56e, putative [Source:VB External Description;Acc:AAEL015554]""	ProteinCodingRNA	AAEL015554	GO:0005549|GO:0006810
1	XLOC_028184	0.995256	conserved hypothetical protein [Source:VB External Description;Acc:AAEL003613]	ProteinCodingRNA	AAEL003613	GO:0005634
1	XLOC_003953	0.995046	synaptic vesicle protein [Source:VB External Description;Acc:AAEL014911]	ProteinCodingRNA	AAEL014911	GO:0005215|GO:0006810|GO:0016021|GO:0055085
1	XLOC_010619	0.994328	conserved hypothetical protein [Source:VB External Description;Acc:AAEL007403]	ProteinCodingRNA	AAEL007403	GO:0005515
1	XLOC_004492	0.994108	lysosomal trafficking regulator [Source:VB External Description;Acc:AAEL005066]	ProteinCodingRNA	AAEL005066	GO:0005488|GO:0005515
1	XLOC_024340	0.993316	synaptic vesicle protein [Source:VB External Description;Acc:AAEL012567]	ProteinCodingRNA	AAEL012567	GO:0005215|GO:0006810|GO:0016021|GO:0055085
1	XLOC_012385	0.992443		tRNA	AAEL016590	GO:0006412
1	XLOC_012371	0.992443		tRNA	AAEL016586	GO:0006412
1	XLOC_012372	0.992443		tRNA	AAEL016588	GO:0006412
1	XLOC_012377	0.992443		tRNA	AAEL016596	GO:0006412
1	XLOC_014623	0.991834	amino acid transporter [Source:VB External Description;Acc:AAEL008913]	ProteinCodingRNA	AAEL008913	GO:0016020|GO:0016021
1	XLOC_007154	0.991507	conserved hypothetical protein [Source:VB External Description;Acc:AAEL015336]	ProteinCodingRNA	AAEL015336	GO:0005515
1	XLOC_026024	0.989251	conserved hypothetical protein [Source:VB External Description;Acc:AAEL013184]	ProteinCodingRNA	AAEL013184	GO:0005216|GO:0005267|GO:0006810|GO:0006811|GO:0006813|GO:0016020|GO:0016021
1	XLOC_022856	0.988292	hypothetical protein [Source:VB External Description;Acc:AAEL012017]	ProteinCodingRNA	AAEL012017	GO:0003824|GO:0004459|GO:0005488|GO:0005737|GO:0005975|GO:0006096|GO:0008152|GO:0016491|GO:0016616|GO:0044262|GO:0055114
1	XLOC_017917	0.988204	cytochrome P450 [Source:VB External Description;Acc:AAEL010151]	ProteinCodingRNA	AAEL010151	GO:0004497|GO:0005506|GO:0009055|GO:0016491|GO:0020037|GO:0046872|GO:0055114
1	XLOC_009659	0.987981	lipase [Source:VB External Description;Acc:AAEL006961]	ProteinCodingRNA	AAEL006961	GO:0003824|GO:0006629
1	XLOC_019409	0.986198	glutaminyl-peptide cyclotransferase [Source:VB External Description;Acc:AAEL010727]	ProteinCodingRNA	AAEL010727	GO:0006508|GO:0008233|GO:0016740
1	XLOC_018837	0.985805	conserved hypothetical protein [Source:VB External Description;Acc:AAEL010556]	ProteinCodingRNA	AAEL010556
1	XLOC_011660	0.985704	ef-hand protein nucb1 [Source:VB External Description;Acc:AAEL001275]	ProteinCodingRNA	AAEL001275	GO:0003824|GO:0005509|GO:0005975
1	XLOC_007873	0.983234	ras-related protein Rab-3C, putative [Source:VB External Description;Acc:AAEL006267]""	ProteinCodingRNA	AAEL006267	GO:0000166|GO:0003924|GO:0005525|GO:0005622|GO:0006886|GO:0006913|GO:0007165|GO:0007264|GO:0015031
1	XLOC_010181	0.982614	amino acid transporter [Source:VB External Description;Acc:AAEL007197]	ProteinCodingRNA	AAEL007197	GO:0016020|GO:0016021
1	XLOC_008799	0.976113	conserved hypothetical protein [Source:VB External Description;Acc:AAEL006603]	ProteinCodingRNA	AAEL006603	GO:0003676|GO:0005622|GO:0005634|GO:0008270
1	XLOC_028509	0.975495	conserved hypothetical protein [Source:VB External Description;Acc:AAEL003732]	ProteinCodingRNA	AAEL003732	GO:0005515
1	XLOC_017843	0.974329	conserved hypothetical protein [Source:VB External Description;Acc:AAEL010095]	ProteinCodingRNA	AAEL010095
1	XLOC_021739	0.971957	hypothetical protein [Source:VB External Description;Acc:AAEL000352]	ProteinCodingRNA	AAEL000352
1	XLOC_005132	0.97155	hypothetical protein [Source:VB External Description;Acc:AAEL015118]	ProteinCodingRNA	AAEL015118
1	XLOC_023375	0.970537	hypothetical protein [Source:VB External Description;Acc:AAEL002770]	ProteinCodingRNA	AAEL002770	GO:0016020|GO:0016021
1	XLOC_000653	0.970175	calpain 4, 6, 7, invertebrate [Source:VB External Description;Acc:AAEL003965]""	ProteinCodingRNA	AAEL003965	GO:0004197|GO:0004197|GO:0004198|GO:0004198|GO:0005509|GO:0005509|GO:0005622|GO:0005622|GO:0006508|GO:0006508|GO:0008233|GO:0008233|GO:0008234|GO:0008234|GO:0016787|GO:0016787
1	XLOC_004036	0.969809	hypothetical protein [Source:VB External Description;Acc:AAEL014937]	ProteinCodingRNA	AAEL014937
1	XLOC_003689	0.96887	hypothetical protein [Source:VB External Description;Acc:AAEL004789]	ProteinCodingRNA	AAEL004789
1	XLOC_013237	0.968346	ion channel nompc [Source:VB External Description;Acc:AAEL008338]	ProteinCodingRNA	AAEL008338	GO:0005216|GO:0005515|GO:0006810|GO:0006811|GO:0016020|GO:0016021|GO:0055085
1	XLOC_018276	0.968137		tRNA	AAEL016164	GO:0006412
1	XLOC_018277	0.968137		tRNA	AAEL016165	GO:0006412
1	XLOC_010291	0.968137		tRNA	AAEL016496	GO:0006412
1	XLOC_010821	0.967584	hypothetical protein [Source:VB External Description;Acc:AAEL007499]	ProteinCodingRNA	AAEL007499
1	XLOC_016213	0.967344	hypothetical protein [Source:VB External Description;Acc:AAEL017229]	ProteinCodingRNA	AAEL017229	GO:0003677|GO:0005515|GO:0005622|GO:0008270
1	XLOC_023217	0.96723	npdc-1 [Source:VB External Description;Acc:AAEL012149]	ProteinCodingRNA	AAEL012149	GO:0016021
1	XLOC_020852	0.96583	phosphatidylethanolamine-binding protein [Source:VB External Description;Acc:AAEL011263]	ProteinCodingRNA	AAEL011263
1	XLOC_019701	0.964668	programmed cell death protein 11 (pre-rRNA processing protein rrp5) [Source:VB External Description;Acc:AAEL010827]	ProteinCodingRNA	AAEL010827	GO:0003723|GO:0005488|GO:0005515|GO:0005622|GO:0006396
1	XLOC_027091	0.96429	sphingomyelin phosphodiesterase [Source:VB External Description;Acc:AAEL003402]	ProteinCodingRNA	AAEL003402	GO:0004767|GO:0006685|GO:0016787
1	XLOC_005155	0.963739	conserved hypothetical protein [Source:VB External Description;Acc:AAEL000742]	ProteinCodingRNA	AAEL000742	GO:0005515
1	XLOC_008489	0.961878	calcium-activated potassium channel [Source:VB External Description;Acc:AAEL006455]	ProteinCodingRNA	AAEL006455	GO:0005216|GO:0005516|GO:0006813|GO:0015269|GO:0016020|GO:0016021|GO:0016286
1	XLOC_013826	0.960075	glutaminase [Source:VB External Description;Acc:AAEL008559]	ProteinCodingRNA	AAEL008559	GO:0004359|GO:0005515|GO:0006541
1	XLOC_004861	0.959831	conserved hypothetical protein [Source:VB External Description;Acc:AAEL005204]	ProteinCodingRNA	AAEL005204	GO:0055085
1	XLOC_007951	0.959823	dipeptidyl-peptidase [Source:VB External Description;Acc:AAEL015386]	ProteinCodingRNA	AAEL015386	GO:0006508|GO:0008236|GO:0016020
1	XLOC_019375	0.957806	hypothetical protein [Source:VB External Description;Acc:AAEL010713]	ProteinCodingRNA	AAEL010713
1	XLOC_009493	0.956887	conserved hypothetical protein [Source:VB External Description;Acc:AAEL006935]	ProteinCodingRNA	AAEL006935	GO:0005515
1	XLOC_013645	0.954038	cysteine-rich secretory protein-2, putative [Source:VB External Description;Acc:AAEL008488]""	ProteinCodingRNA	AAEL008488	GO:0005576|GO:0005576
1	XLOC_005338	0.953808	adaptin, alpha/gamma/epsilon [Source:VB External Description;Acc:AAEL005364]""	ProteinCodingRNA	AAEL005364	GO:0005488|GO:0005515|GO:0005794|GO:0006886|GO:0008565|GO:0015031|GO:0016020|GO:0016192|GO:0030117|GO:0030131|GO:0044431
1	XLOC_010530	0.949153	GPCR Serotonin Family [Source:VB External Description;Acc:AAEL017162]	ProteinCodingRNA	AAEL017162	GO:0007186|GO:0016021
1	XLOC_022212	0.947535	alpha(1,3)fucosyltransferase [Source:VB External Description;Acc:AAEL011784]""	ProteinCodingRNA	AAEL011784	GO:0005794|GO:0006486|GO:0008417|GO:0016020|GO:0016021|GO:0016740|GO:0016757|GO:0032580
1	XLOC_002892	0.946862	neurotransmitter gated ion channel [Source:VB External Description;Acc:AAEL004513]	ProteinCodingRNA	AAEL004513	GO:0005216|GO:0005230|GO:0005886|GO:0006810|GO:0006811|GO:0016020|GO:0016021|GO:0030054|GO:0045202|GO:0045211
1	XLOC_014351	0.94674	pickpocket, putative [Source:VB External Description;Acc:AAEL008809]""	ProteinCodingRNA	AAEL008809	GO:0005272|GO:0006814|GO:0016020
1	XLOC_000207	0.944773	hypothetical protein [Source:VB External Description;Acc:AAEL000551]	ProteinCodingRNA	AAEL000551	GO:0030414
1	XLOC_004459	0.940615	virus-induced RNA, putative [Source:VB External Description;Acc:AAEL000718]""	ProteinCodingRNA	AAEL000718
1	XLOC_014183	0.93695	hypothetical protein [Source:VB External Description;Acc:AAEL008710]	ProteinCodingRNA	AAEL008710
1	XLOC_029113	0.930929	vacuolar proton ATPases [Source:VB External Description;Acc:AAEL014053]	ProteinCodingRNA	AAEL014053	GO:0015078|GO:0015986|GO:0033177
1	XLOC_003363	0.930259	munc13-4 [Source:VB External Description;Acc:AAEL004694]	ProteinCodingRNA	AAEL004694	GO:0005515
1	XLOC_018101	0.929286	GATA transcription factor (GATAa) [Source:VB External Description;Acc:AAEL010218]	ProteinCodingRNA	AAEL010218
1	XLOC_009962	0.92919	hypothetical protein [Source:VB External Description;Acc:AAEL007134]	ProteinCodingRNA	AAEL007134
1	XLOC_021382	0.926098	conserved hypothetical protein [Source:VB External Description;Acc:AAEL011497]	ProteinCodingRNA	AAEL011497
1	XLOC_022125	0.926087	odorant-binding protein 56e, putative [Source:VB External Description;Acc:AAEL002617]""	ProteinCodingRNA	AAEL002617	GO:0005549|GO:0006810
1	XLOC_018937	0.919837	conserved hypothetical protein [Source:VB External Description;Acc:AAEL002102]	ProteinCodingRNA	AAEL002102	GO:0005515|GO:0005789|GO:0006467|GO:0016671|GO:0050660|GO:0055114
1	XLOC_020586	0.917192	aspartate aminotransferase [Source:VB External Description;Acc:AAEL002399]	ProteinCodingRNA	AAEL002399	GO:0003824|GO:0004069|GO:0006520|GO:0008483|GO:0009058|GO:0016740|GO:0016769|GO:0030170
1	XLOC_002361	0.911894	mannosidase alpha class 2a [Source:VB External Description;Acc:AAEL004389]	ProteinCodingRNA	AAEL004389	GO:0003824|GO:0004553|GO:0004559|GO:0005975|GO:0006013|GO:0008270|GO:0015923|GO:0030246|GO:0043169
1	XLOC_017194	0.907941	protein-tyrosine sulfotransferase [Source:VB External Description;Acc:AAEL009868]	ProteinCodingRNA	AAEL009868	GO:0008146|GO:0016740
1	XLOC_026362	0.907699	tetraspanin 29fa [Source:VB External Description;Acc:AAEL003210]	ProteinCodingRNA	AAEL003210	GO:0016020|GO:0016021
1	XLOC_004160	0.905192	elongase, putative [Source:VB External Description;Acc:AAEL004949]""	ProteinCodingRNA	AAEL004949	GO:0016021
1	XLOC_014818	0.901981	conserved hypothetical protein [Source:VB External Description;Acc:AAEL008948]	ProteinCodingRNA	AAEL008948	GO:0016747
1	XLOC_015419	0.90171	sodium-dependent phosphate transporter [Source:VB External Description;Acc:AAEL001656]	ProteinCodingRNA	AAEL001656	GO:0055085
1	XLOC_004368	0.895935	transient receptor potential channel [Source:VB External Description;Acc:AAEL005014]	ProteinCodingRNA	AAEL005014	GO:0004872|GO:0005216|GO:0005262|GO:0005515|GO:0006810|GO:0006811|GO:0006816|GO:0016020|GO:0016021|GO:0055085
1	XLOC_008549	0.887512	inosine-uridine preferring nucleoside hydrolase [Source:VB External Description;Acc:AAEL006485]	ProteinCodingRNA	AAEL006485	GO:0016787
1	XLOC_001547	0.882315	omega-crystallin, putative [Source:VB External Description;Acc:AAEL000569]""	ProteinCodingRNA	AAEL000569	GO:0005515
1	XLOC_024844	0.866561		tRNA	AAEL016272	GO:0006412
1	XLOC_005737	0.860218	gamma-glutamylcysteine synthetase, putative [Source:VB External Description;Acc:AAEL000759]""	ProteinCodingRNA	AAEL000759	GO:0016491|GO:0055114
1	XLOC_021649	0.846424	conserved hypothetical protein [Source:VB External Description;Acc:AAEL011630]	ProteinCodingRNA	AAEL011630
1	XLOC_016893	0.839435	sodium-dependent phosphate transporter [Source:VB External Description;Acc:AAEL009753]	ProteinCodingRNA	AAEL009753	GO:0042302|GO:0055085
1	XLOC_018608	0.818532	glutamate dehydrogenase [Source:VB External Description;Acc:AAEL010464]	ProteinCodingRNA	AAEL010464	GO:0003824|GO:0004352|GO:0005488|GO:0006520|GO:0008152|GO:0016491|GO:0055114
1	XLOC_021880	0.805406		tRNA	AAEL016215	GO:0006412
1	XLOC_013603	0.804269	surfeit locus protein [Source:VB External Description;Acc:AAEL008461]	ProteinCodingRNA	AAEL008461
1	XLOC_005094	0.802823	dipeptidyl-peptidase [Source:VB External Description;Acc:AAEL015110]	ProteinCodingRNA	AAEL015110	GO:0006508|GO:0008236|GO:0016020
1	XLOC_001613	0.795102	rap GTPase-activating protein [Source:VB External Description;Acc:AAEL004219]	ProteinCodingRNA	AAEL004219	GO:0005096|GO:0005622|GO:0051056
1	XLOC_005254	0.786471		tRNA	AAEL016365	GO:0006412
1	XLOC_005272	0.786471		tRNA	AAEL016366	GO:0006412
1	XLOC_012562	0.786471		tRNA	AAEL016098	GO:0006412
1	XLOC_001524	0.776773	map kinase phosphatase [Source:VB External Description;Acc:AAEL014391]	ProteinCodingRNA	AAEL014391	GO:0004725|GO:0006470|GO:0008138|GO:0016301|GO:0016311|GO:0016787|GO:0016791
1	XLOC_001817	0.775366	peptidyl-glycine alpha-amidating monooxygenase [Source:VB External Description;Acc:AAEL014450]	ProteinCodingRNA	AAEL014450	GO:0004497|GO:0004504|GO:0005507|GO:0005515|GO:0006518|GO:0016020|GO:0055114
1	XLOC_024390	0.767668	conserved hypothetical protein [Source:VB External Description;Acc:AAEL012610]	ProteinCodingRNA	AAEL012610
1	XLOC_024920	0.762881	conserved hypothetical protein [Source:VB External Description;Acc:AAEL012806]	ProteinCodingRNA	AAEL012806
1	XLOC_016003	0.751632	hypothetical protein [Source:VB External Description;Acc:AAEL009439]	ProteinCodingRNA	AAEL009439
1	XLOC_020156	0.736939	conserved hypothetical protein [Source:VB External Description;Acc:AAEL011001]	ProteinCodingRNA	AAEL011001	GO:0004872|GO:0004970|GO:0005216|GO:0005234|GO:0006810|GO:0006811|GO:0016020|GO:0016021
1	XLOC_011255	0.716753	tubulointerstitial nephritis antigen [Source:VB External Description;Acc:AAEL001232]	ProteinCodingRNA	AAEL001232	GO:0004197|GO:0005044|GO:0006508|GO:0006955|GO:0008234|GO:0030247
1	XLOC_011511	0.70559	peptidyl-glycine alpha-amidating monooxygenase [Source:VB External Description;Acc:AAEL007732]	ProteinCodingRNA	AAEL007732	GO:0004497|GO:0004504|GO:0005507|GO:0005515|GO:0006518|GO:0016020|GO:0055114
1	XLOC_024422	0.702623		ProteinCodingRNA	AAEL017508	GO:0005488|GO:0006810|GO:0016020|GO:0055085
1	XLOC_016360	0.702117	hypothetical protein [Source:VB External Description;Acc:AAEL009549]	ProteinCodingRNA	AAEL009549
1	XLOC_000218	0.697518	conserved hypothetical protein [Source:VB External Description;Acc:AAEL000526]	ProteinCodingRNA	AAEL000526
1	XLOC_023418	0.695933	hypothetical protein [Source:VB External Description;Acc:AAEL012252]	ProteinCodingRNA	AAEL012252	GO:0005515|GO:0005622|GO:0008270|GO:0046872
1	XLOC_011652	0.695319	conserved hypothetical protein [Source:VB External Description;Acc:AAEL001285]	ProteinCodingRNA	AAEL001285
1	XLOC_001494	0.661402	juvenile hormone-inducible protein, putative [Source:VB External Description;Acc:AAEL014372]""	ProteinCodingRNA	AAEL014372
1	XLOC_004593	0.622732	protease S51 alpha-aspartyl dipeptidase [Source:VB External Description;Acc:AAEL015036]	ProteinCodingRNA	AAEL015036	GO:0006508|GO:0008233|GO:0008236
1	XLOC_013706	0.616587	map-kinase activating death domain protein (madd)/denn/aex-3(c.elegans) [Source:VB External Description;Acc:AAEL001442]	ProteinCodingRNA	AAEL001442	GO:0005515|GO:0016301
1	XLOC_007334	0.605776	conserved hypothetical protein [Source:VB External Description;Acc:AAEL015345]	ProteinCodingRNA	AAEL015345
1	XLOC_008243	0.603534	hypothetical protein [Source:VB External Description;Acc:AAEL006357]	ProteinCodingRNA	AAEL006357	GO:0003676|GO:0016787|GO:0046872
1	XLOC_023501	0.600304	vitellogenin, putative [Source:VB External Description;Acc:AAEL012311]""	ProteinCodingRNA	AAEL012311	GO:0003824|GO:0006629|GO:0016787
1	XLOC_009770	0.598335	mitochondrial brown fat uncoupling protein [Source:VB External Description;Acc:AAEL007046]	ProteinCodingRNA	AAEL007046	GO:0005488|GO:0006810|GO:0016020|GO:0016021|GO:0055085
1	XLOC_028939	0.590418	sodium- and chloride-dependent neurotransmitter transporter [Source:VB External Description;Acc:AAEL003860]	ProteinCodingRNA	AAEL003860	GO:0005328|GO:0005887|GO:0006810|GO:0006836|GO:0015293|GO:0016020|GO:0016021
1	XLOC_027587	0.58812	Aquaporin AQPAe.a [Source:VB External Description;Acc:AAEL003512]	ProteinCodingRNA	AAEL003512	GO:0005215|GO:0006810|GO:0016020|GO:0016021|GO:0055085
1	XLOC_002709	0.579221	organic cation transporter [Source:VB External Description;Acc:AAEL004479]	ProteinCodingRNA	AAEL004479	GO:0005215|GO:0006810|GO:0016020|GO:0016021|GO:0055085
1	XLOC_012637	0.57362	conserved hypothetical protein [Source:VB External Description;Acc:AAEL008089]	ProteinCodingRNA	AAEL008089
1	XLOC_014192	0.572303	hypothetical protein [Source:VB External Description;Acc:AAEL008705]	ProteinCodingRNA	AAEL008705
1	XLOC_014273	0.566214		ProteinCodingRNA	AAEL008757	GO:0016787
1	XLOC_002983	0.565931	hypothetical protein [Source:VB External Description;Acc:AAEL004556]	ProteinCodingRNA	AAEL004556
1	XLOC_019502	0.558141	glutamate receptor, putative [Source:VB External Description;Acc:AAEL010774]""	ProteinCodingRNA	AAEL010774	GO:0004872|GO:0004970|GO:0005216|GO:0005234|GO:0006810|GO:0006811|GO:0016020|GO:0016021
1	XLOC_013669	0.556838	conserved hypothetical protein [Source:VB External Description;Acc:AAEL008496]	ProteinCodingRNA	AAEL008496
1	XLOC_002267	0.54472	alpha-glucosidase [Source:VB External Description;Acc:AAEL004361]	ProteinCodingRNA	AAEL004361	GO:0003824|GO:0004553|GO:0005975|GO:0008152
1	XLOC_006175	0.541749	hypothetical protein [Source:VB External Description;Acc:AAEL005658]	ProteinCodingRNA	AAEL005658
1	XLOC_002128	0.53642	tetraspanin, putative [Source:VB External Description;Acc:AAEL004349]""	ProteinCodingRNA	AAEL004349	GO:0003677|GO:0006281|GO:0016020|GO:0016021
1	XLOC_004354	0.5348	hypothetical protein [Source:VB External Description;Acc:AAEL005023]	ProteinCodingRNA	AAEL005023	GO:0008270|GO:0046872
1	XLOC_003417	0.533043	testis specific leucine rich repeat protein [Source:VB External Description;Acc:AAEL004711]	ProteinCodingRNA	AAEL004711	GO:0005515
1	XLOC_010004	0.527995		ProteinCodingRNA	AAEL017083	GO:0004014|GO:0006596|GO:0006597|GO:0008295|GO:0016829|GO:0016831
1	XLOC_017895	0.515193	hypothetical protein [Source:VB External Description;Acc:AAEL010142]	ProteinCodingRNA	AAEL010142
1	XLOC_023589	0.50608	slender lobes, putative [Source:VB External Description;Acc:AAEL002774]""	ProteinCodingRNA	AAEL002774	GO:0005515
1	XLOC_001451	0.50089	conserved hypothetical protein [Source:VB External Description;Acc:AAEL004164]	ProteinCodingRNA	AAEL004164	GO:0003735|GO:0005622|GO:0005840|GO:0006412
2	XLOC_009861	0.998684	4-nitrophenylphosphatase [Source:VB External Description;Acc:AAEL007090]	ProteinCodingRNA	AAEL007090	GO:0008152|GO:0016787
2	XLOC_017134	0.99753	serine-type enodpeptidase, [Source:VB External Description;Acc:AAEL009843]""	ProteinCodingRNA	AAEL009843	GO:0003824|GO:0004252|GO:0006508|GO:0008233|GO:0008236|GO:0016787
2	XLOC_006359	0.997341	glucosaminephosphotransferase [Source:VB External Description;Acc:AAEL005705]	ProteinCodingRNA	AAEL005705	GO:0008963|GO:0016021|GO:0016740
2	XLOC_027854	0.99726	trypsin [Source:VB External Description;Acc:AAEL013715]	ProteinCodingRNA	AAEL013715	GO:0003824|GO:0004252|GO:0006508|GO:0008233|GO:0008236|GO:0016787
2	XLOC_011130	0.997103	trypsin [Source:VB External Description;Acc:AAEL007601]	ProteinCodingRNA	AAEL007601	GO:0003824|GO:0004252|GO:0006508|GO:0008233|GO:0008236|GO:0016787
2	XLOC_015787	0.997042	serine-type enodpeptidase, [Source:VB External Description;Acc:AAEL001693]""	ProteinCodingRNA	AAEL001693	GO:0003824|GO:0004252|GO:0006508
2	XLOC_014311	0.996892	serine-type enodpeptidase, [Source:VB External Description;Acc:AAEL008780]""	ProteinCodingRNA	AAEL008780	GO:0003824|GO:0004252|GO:0006508
2	XLOC_027845	0.996788	trypsin [Source:VB External Description;Acc:AAEL013707]	ProteinCodingRNA	AAEL013707	GO:0003824|GO:0004252|GO:0006508|GO:0008233|GO:0008236|GO:0016787
2	XLOC_011809	0.996576	cytochrome P450 [Source:VB External Description;Acc:AAEL007812]	ProteinCodingRNA	AAEL007812	GO:0004497|GO:0005506|GO:0009055|GO:0016491|GO:0020037|GO:0046872|GO:0055114
2	XLOC_027527	0.996495	homogentisate 1,2-dioxygenase [Source:VB External Description;Acc:AAEL013637]""	ProteinCodingRNA	AAEL013637	GO:0004411|GO:0006559|GO:0006570|GO:0016702|GO:0055114
2	XLOC_015685	0.996082	angiotensin-converting enzyme (dipeptidyl carboxypeptidase [Source:VB External Description;Acc:AAEL009316]	ProteinCodingRNA	AAEL009316	GO:0004180|GO:0004180|GO:0006508|GO:0006508|GO:0008237|GO:0008237|GO:0008241|GO:0008241|GO:0016020|GO:0016020
2	XLOC_025400	0.996019	glycine cleavage system h protein [Source:VB External Description;Acc:AAEL012974]	ProteinCodingRNA	AAEL012974	GO:0005739|GO:0005960|GO:0006546|GO:0019464
2	XLOC_023173	0.995937	hypothetical protein [Source:VB External Description;Acc:AAEL002742]	ProteinCodingRNA	AAEL002742	GO:0055085
2	XLOC_023470	0.995874	sugar transporter [Source:VB External Description;Acc:AAEL012287]	ProteinCodingRNA	AAEL012287	GO:0005215|GO:0006810|GO:0008643|GO:0016020|GO:0016021|GO:0022891|GO:0055085
2	XLOC_019934	0.995609	conserved hypothetical protein [Source:VB External Description;Acc:AAEL010920]	ProteinCodingRNA	AAEL010920
2	XLOC_027767	0.995576	conserved hypothetical protein [Source:VB External Description;Acc:AAEL000500]	ProteinCodingRNA	AAEL000500
2	XLOC_009588	0.995235	phosphoserine phosphatase [Source:VB External Description;Acc:AAEL001100]	ProteinCodingRNA	AAEL001100	GO:0003824|GO:0004647|GO:0006564|GO:0008152|GO:0016791
2	XLOC_012673	0.995093		ProteinCodingRNA	AAEL017380
2	XLOC_015077	0.99501	conserved hypothetical protein [Source:VB External Description;Acc:AAEL001621]	ProteinCodingRNA	AAEL001621
2	XLOC_021792	0.995	glycine cleavage system h protein [Source:VB External Description;Acc:AAEL000364]	ProteinCodingRNA	AAEL000364	GO:0005739|GO:0005960|GO:0006546|GO:0019464
2	XLOC_015076	0.994947	conserved hypothetical protein [Source:VB External Description;Acc:AAEL001611]	ProteinCodingRNA	AAEL001611
2	XLOC_017026	0.994814	conserved hypothetical protein [Source:VB External Description;Acc:AAEL001806]	ProteinCodingRNA	AAEL001806	GO:0005319|GO:0005488|GO:0006869
2	XLOC_010676	0.994597	serine collagenase 1 precursor, putative [Source:VB External Description;Acc:AAEL007432]""	ProteinCodingRNA	AAEL007432	GO:0003824|GO:0004252|GO:0006508|GO:0008233
2	XLOC_016670	0.994376	conserved hypothetical protein [Source:VB External Description;Acc:AAEL009669]	ProteinCodingRNA	AAEL009669
2	XLOC_024240	0.994316	hypothetical protein [Source:VB External Description;Acc:AAEL002908]	ProteinCodingRNA	AAEL002908
2	XLOC_029037	0.99416	cytochrome P450 [Source:VB External Description;Acc:AAEL003890]	ProteinCodingRNA	AAEL003890	GO:0004497|GO:0005506|GO:0009055|GO:0016491|GO:0020037|GO:0046872|GO:0055114
2	XLOC_001638	0.994155	monocarboxylate transporter [Source:VB External Description;Acc:AAEL004213]	ProteinCodingRNA	AAEL004213	GO:0055085
2	XLOC_007357	0.994084	methylenetetrahydrofolate dehydrogenase [Source:VB External Description;Acc:AAEL006085]	ProteinCodingRNA	AAEL006085	GO:0003824|GO:0004329|GO:0005488|GO:0005524|GO:0006730|GO:0008152|GO:0009396
2	XLOC_021231	0.993653	conserved hypothetical protein [Source:VB External Description;Acc:AAEL002467]	ProteinCodingRNA	AAEL002467	GO:0005576|GO:0006030|GO:0008061
2	XLOC_004042	0.993362	lysosomal acid lipase, putative [Source:VB External Description;Acc:AAEL004933]""	ProteinCodingRNA	AAEL004933	GO:0006629
2	XLOC_026570	0.993207	alkaline phosphatase [Source:VB External Description;Acc:AAEL003317]	ProteinCodingRNA	AAEL003317	GO:0003824|GO:0003824|GO:0004035|GO:0008152|GO:0008152|GO:0016787|GO:0016791|GO:0016791
2	XLOC_021254	0.993117	hypothetical protein [Source:VB External Description;Acc:AAEL002492]	ProteinCodingRNA	AAEL002492	GO:0005576|GO:0006030|GO:0008061
2	XLOC_013890	0.992935	conserved hypothetical protein [Source:VB External Description;Acc:AAEL008606]	ProteinCodingRNA	AAEL008606	GO:0020037|GO:0046872
2	XLOC_028429	0.992816	conserved hypothetical protein [Source:VB External Description;Acc:AAEL013857]	ProteinCodingRNA	AAEL013857	GO:0003824|GO:0004252|GO:0006508
2	XLOC_017193	0.992316	alanine aminotransferase [Source:VB External Description;Acc:AAEL009875]	ProteinCodingRNA	AAEL009875	GO:0003824|GO:0008483|GO:0009058|GO:0016740|GO:0016769|GO:0016847|GO:0030170
2	XLOC_007289	0.992217	conserved hypothetical protein [Source:VB External Description;Acc:AAEL015341]	ProteinCodingRNA	AAEL015341	GO:0003824|GO:0008152
2	XLOC_017135	0.991916	trypsin, putative [Source:VB External Description;Acc:AAEL009853]""	ProteinCodingRNA	AAEL009853	GO:0003824|GO:0004252|GO:0006508
2	XLOC_000796	0.990792	sugar transporter [Source:VB External Description;Acc:AAEL014206]	ProteinCodingRNA	AAEL014206	GO:0005215|GO:0006810|GO:0008643|GO:0016021|GO:0055085
2	XLOC_024336	0.990147	phosphoserine aminotransferase [Source:VB External Description;Acc:AAEL012578]	ProteinCodingRNA	AAEL012578	GO:0003824|GO:0004648|GO:0005737|GO:0006564|GO:0008152|GO:0008483|GO:0008652|GO:0016740|GO:0030170
2	XLOC_024262	0.989731	hypothetical protein [Source:VB External Description;Acc:AAEL002920]	ProteinCodingRNA	AAEL002920
2	XLOC_018588	0.988715	4-hydroxyphenylpyruvate dioxygenase [Source:VB External Description;Acc:AAEL010442]	ProteinCodingRNA	AAEL010442	GO:0003868|GO:0009072|GO:0016702
2	XLOC_013473	0.987982	Clip-domain serine protease, family A. [Source:VB External Description;Acc:AAEL008404]""	ProteinCodingRNA	AAEL008404	GO:0003824|GO:0004252|GO:0006508
2	XLOC_020071	0.98779	serine protease [Source:VB External Description;Acc:AAEL002301]	ProteinCodingRNA	AAEL002301	GO:0003824|GO:0004252|GO:0006508|GO:0008233
2	XLOC_004198	0.987251	conserved hypothetical protein [Source:VB External Description;Acc:AAEL004969]	ProteinCodingRNA	AAEL004969	GO:0003700|GO:0005319|GO:0006355|GO:0006869|GO:0043565
2	XLOC_014119	0.987162	Clip-domain serine protease, family B. [Source:VB External Description;Acc:AAEL008668]""	ProteinCodingRNA	AAEL008668	GO:0003824|GO:0004252|GO:0006508
2	XLOC_024345	0.986998	conserved hypothetical protein [Source:VB External Description;Acc:AAEL012581]	ProteinCodingRNA	AAEL012581	GO:0003824
2	XLOC_015786	0.98675	serine-type enodpeptidase, [Source:VB External Description;Acc:AAEL001701]""	ProteinCodingRNA	AAEL001701	GO:0003824|GO:0004252|GO:0006508
2	XLOC_013321	0.986358	conserved hypothetical protein [Source:VB External Description;Acc:AAEL001420]	ProteinCodingRNA	AAEL001420	GO:0005515|GO:0016020|GO:0016192
2	XLOC_006693	0.986167	cytosolic purine 5-nucleotidase [Source:VB External Description;Acc:AAEL005833]	ProteinCodingRNA	AAEL005833	GO:0046872
2	XLOC_023060	0.986038	hypothetical protein [Source:VB External Description;Acc:AAEL012086]	ProteinCodingRNA	AAEL012086	GO:0005515
2	XLOC_028081	0.985996	purine biosynthesis protein 6, pur6 [Source:VB External Description;Acc:AAEL003606]""	ProteinCodingRNA	AAEL003606	GO:0003824|GO:0004638|GO:0004639|GO:0005524|GO:0006164|GO:0006189
2	XLOC_021515	0.985953	serine hydroxymethyltransferase [Source:VB External Description;Acc:AAEL002510]	ProteinCodingRNA	AAEL002510	GO:0003824|GO:0004372|GO:0006544|GO:0006563|GO:0006730|GO:0008168|GO:0016740|GO:0030170
2	XLOC_012688	0.985559		ProteinCodingRNA	AAEL017144
2	XLOC_009765	0.985498	hypothetical protein [Source:VB External Description;Acc:AAEL015451]	ProteinCodingRNA	AAEL015451
2	XLOC_001764	0.984398	glycine dehydrogenase [Source:VB External Description;Acc:AAEL014426]	ProteinCodingRNA	AAEL014426	GO:0003824|GO:0004375|GO:0006544|GO:0019464|GO:0030170|GO:0055114
2	XLOC_016996	0.984329	macroglobulin/complement [Source:VB External Description;Acc:AAEL001802]	ProteinCodingRNA	AAEL001802	GO:0004866|GO:0004866|GO:0005515|GO:0005515|GO:0005576|GO:0005576|GO:0005615|GO:0005615
2	XLOC_005543	0.982889	Clip-domain serine protease, family B. [Source:VB External Description;Acc:AAEL005431]""	ProteinCodingRNA	AAEL005431	GO:0003824|GO:0004252|GO:0006508|GO:0008233|GO:0008236|GO:0016787
2	XLOC_000096	0.981814	Clip-domain serine protease, family B [Source:VB External Description;Acc:AAEL000037]""	ProteinCodingRNA	AAEL000037	GO:0003824|GO:0004252|GO:0006508|GO:0008233|GO:0008236|GO:0016787
2	XLOC_015648	0.981537	glycine dehydrogenase [Source:VB External Description;Acc:AAEL015628]	ProteinCodingRNA	AAEL015628	GO:0003824|GO:0004375|GO:0006544|GO:0030170|GO:0055114
2	XLOC_024994	0.981348	trypsin, putative [Source:VB External Description;Acc:AAEL012842]""	ProteinCodingRNA	AAEL012842	GO:0003824|GO:0004252|GO:0006508
2	XLOC_027365	0.980983	conserved hypothetical protein [Source:VB External Description;Acc:AAEL013584]	ProteinCodingRNA	AAEL013584
2	XLOC_018999	0.980798	xanthine dehydrogenase [Source:VB External Description;Acc:AAEL010630]	ProteinCodingRNA	AAEL010630	GO:0003824|GO:0005488|GO:0009055|GO:0016491|GO:0046872|GO:0050660|GO:0051536|GO:0051537|GO:0055114
2	XLOC_022075	0.980672	aldehyde dehydrogenase [Source:VB External Description;Acc:AAEL011756]	ProteinCodingRNA	AAEL011756	GO:0008152|GO:0016491|GO:0055114
2	XLOC_015781	0.980643	serine-type enodpeptidase, [Source:VB External Description;Acc:AAEL001690]""	ProteinCodingRNA	AAEL001690	GO:0003824|GO:0004252|GO:0006508
2	XLOC_027754	0.980517	juvenile hormone-inducible protein, putative [Source:VB External Description;Acc:AAEL000515]""	ProteinCodingRNA	AAEL000515
2	XLOC_016322	0.980097	hypothetical protein [Source:VB External Description;Acc:AAEL009520]	ProteinCodingRNA	AAEL009520	GO:0005515
2	XLOC_019503	0.979811	carboxypeptidase [Source:VB External Description;Acc:AAEL010782]	ProteinCodingRNA	AAEL010782	GO:0004180|GO:0004181|GO:0006508|GO:0008270|GO:0016787
2	XLOC_022797	0.979678	aldehyde oxidase [Source:VB External Description;Acc:AAEL002683]	ProteinCodingRNA	AAEL002683	GO:0003824|GO:0004854|GO:0004855|GO:0005488|GO:0005506|GO:0009055|GO:0016491|GO:0046872|GO:0050660|GO:0051536|GO:0051537|GO:0055114
2	XLOC_021627	0.979633	serine protease, putative [Source:VB External Description;Acc:AAEL011622]""	ProteinCodingRNA	AAEL011622	GO:0003824|GO:0004252|GO:0005488|GO:0005529|GO:0006508|GO:0008233
2	XLOC_000092	0.979058	Clip-domain serine protease, family B. [Source:VB External Description;Acc:AAEL000099]""	ProteinCodingRNA	AAEL000099	GO:0003824|GO:0004252|GO:0006508|GO:0008233|GO:0008236|GO:0016787
2	XLOC_003236	0.979004	conserved hypothetical protein [Source:VB External Description;Acc:AAEL014754]	ProteinCodingRNA	AAEL014754	GO:0020037|GO:0046872
2	XLOC_002487	0.978485	4-hydroxyphenylpyruvate dioxygenase [Source:VB External Description;Acc:AAEL014600]	ProteinCodingRNA	AAEL014600	GO:0003868|GO:0009072|GO:0016702
2	XLOC_002139	0.97826	conserved hypothetical protein [Source:VB External Description;Acc:AAEL004342]	ProteinCodingRNA	AAEL004342	GO:0005549|GO:0006810
2	XLOC_002352	0.978208	hypothetical protein [Source:VB External Description;Acc:AAEL014565]	ProteinCodingRNA	AAEL014565
2	XLOC_024948	0.977964	bifunctional purine biosynthesis protein [Source:VB External Description;Acc:AAEL012825]	ProteinCodingRNA	AAEL012825	GO:0003824|GO:0003937|GO:0004643|GO:0006164|GO:0006188
2	XLOC_000089	0.977922	GPCR Growth Hormone Releasing Hormone Family [Source:VB External Description;Acc:AAEL017335]	ProteinCodingRNA	AAEL017335	GO:0007186|GO:0016021
2	XLOC_018563	0.977817	hypothetical protein [Source:VB External Description;Acc:AAEL010436]	ProteinCodingRNA	AAEL010436
2	XLOC_027366	0.977392	conserved hypothetical protein [Source:VB External Description;Acc:AAEL013577]	ProteinCodingRNA	AAEL013577
2	XLOC_028060	0.976866	amidophosphoribosyltransferase [Source:VB External Description;Acc:AAEL003581]	ProteinCodingRNA	AAEL003581	GO:0004044|GO:0006164|GO:0008152|GO:0009113|GO:0009116|GO:0016740|GO:0016757|GO:0046872|GO:0051536
2	XLOC_024817	0.976795	protease m1 zinc metalloprotease [Source:VB External Description;Acc:AAEL012783]	ProteinCodingRNA	AAEL012783	GO:0004177|GO:0006508|GO:0008233|GO:0008237|GO:0008270
2	XLOC_024565	0.976738	juvenile hormone-inducible protein, putative [Source:VB External Description;Acc:AAEL012687]""	ProteinCodingRNA	AAEL012687
2	XLOC_015751	0.976195	serine-type enodpeptidase, [Source:VB External Description;Acc:AAEL001674]""	ProteinCodingRNA	AAEL001674	GO:0003824|GO:0004252|GO:0006508
2	XLOC_012787	0.976043		tRNA	AAEL016623	GO:0006412
2	XLOC_006481	0.976043		tRNA	AAEL016393	GO:0006412
2	XLOC_019234	0.976043		tRNA	AAEL016036	GO:0006412
2	XLOC_021198	0.976043		tRNA	AAEL016776	GO:0006412
2	XLOC_017684	0.976043		tRNA	AAEL016157	GO:0006412
2	XLOC_012775	0.976043		tRNA	AAEL016609	GO:0006412
2	XLOC_019225	0.976043		tRNA	AAEL016027	GO:0006412
2	XLOC_019639	0.976043		tRNA	AAEL016182	GO:0006412
2	XLOC_019641	0.976043		tRNA	AAEL016184	GO:0006412
2	XLOC_019228	0.976043		tRNA	AAEL016030	GO:0006412
2	XLOC_012772	0.976043		tRNA	AAEL016606	GO:0006412
2	XLOC_006533	0.976043		tRNA	AAEL016410	GO:0006412
2	XLOC_019232	0.976043		tRNA	AAEL016034	GO:0006412
2	XLOC_022599	0.976043		tRNA	AAEL016240	GO:0006412
2	XLOC_019640	0.976043		tRNA	AAEL016183	GO:0006412
2	XLOC_022608	0.976043		tRNA	AAEL016250	GO:0006412
2	XLOC_019227	0.976043		tRNA	AAEL016029	GO:0006412
2	XLOC_006510	0.976043		tRNA	AAEL016405	GO:0006412
2	XLOC_022573	0.976043		tRNA	AAEL016248	GO:0006412
2	XLOC_019638	0.976043		tRNA	AAEL016181	GO:0006412
2	XLOC_009930	0.975201	selenophosphate synthase [Source:VB External Description;Acc:AAEL007113]	ProteinCodingRNA	AAEL007113	GO:0003824|GO:0004756|GO:0005524
2	XLOC_017214	0.973723	cytochrome P450 [Source:VB External Description;Acc:AAEL015654]	ProteinCodingRNA	AAEL015654	GO:0004497|GO:0005506|GO:0009055|GO:0016491|GO:0020037|GO:0046872|GO:0055114
2	XLOC_019513	0.973672	carboxypeptidase [Source:VB External Description;Acc:AAEL010776]	ProteinCodingRNA	AAEL010776	GO:0004180|GO:0004181|GO:0006508|GO:0008270|GO:0016787
2	XLOC_023556	0.973515	oligosaccharyl transferase [Source:VB External Description;Acc:AAEL002804]	ProteinCodingRNA	AAEL002804	GO:0004576|GO:0006486|GO:0016020|GO:0016740
2	XLOC_012546	0.973503	mannose-1-phosphate guanyltransferase [Source:VB External Description;Acc:AAEL001331]	ProteinCodingRNA	AAEL001331	GO:0009058|GO:0016740|GO:0016779
2	XLOC_022162	0.972504	serine protease [Source:VB External Description;Acc:AAEL002624]	ProteinCodingRNA	AAEL002624	GO:0003824|GO:0004252|GO:0006508|GO:0008233
2	XLOC_024498	0.971949	hypothetical protein [Source:VB External Description;Acc:AAEL012639]	ProteinCodingRNA	AAEL012639
2	XLOC_026672	0.970719		rRNA	AAEL017915	GO:0006412
2	XLOC_005434	0.970591	phosphoribosylformylglycinamidine synthase, putative [Source:VB External Description;Acc:AAEL005384]""	ProteinCodingRNA	AAEL005384	GO:0003824|GO:0004642|GO:0006189
2	XLOC_001369	0.969754	Clip-domain serine protease, family B. [Source:VB External Description;Acc:AAEL014349]""	ProteinCodingRNA	AAEL014349	GO:0003824|GO:0004252|GO:0006508|GO:0008233|GO:0008236|GO:0016787
2	XLOC_015750	0.968763	paired box protein, putative [Source:VB External Description;Acc:AAEL001696]""	ProteinCodingRNA	AAEL001696	GO:0003677|GO:0003700|GO:0005515|GO:0005634|GO:0006355|GO:0043565
2	XLOC_019606	0.968651	conserved hypothetical protein [Source:VB External Description;Acc:AAEL002242]	ProteinCodingRNA	AAEL002242	GO:0008080|GO:0008152
2	XLOC_028921	0.967786	Defensin-C Precursor [Source:VB External Description;Acc:AAEL003832]	ProteinCodingRNA	AAEL003832	GO:0005576|GO:0006952|GO:0042742|GO:0045087
2	XLOC_009990	0.967096	transferrin [Source:VB External Description;Acc:AAEL015458]	ProteinCodingRNA	AAEL015458	GO:0005576|GO:0006826|GO:0006879|GO:0008199
2	XLOC_011709	0.966845	leucine-rich transmembrane protein [Source:VB External Description;Acc:AAEL007778]	ProteinCodingRNA	AAEL007778	GO:0005515|GO:0016021
2	XLOC_005912	0.966796		ProteinCodingRNA	AAEL017268	GO:0008963|GO:0016021
2	XLOC_022113	0.966495	Clip-domain serine protease, family A. Protease homologue. [Source:VB External Description;Acc:AAEL002601]""	ProteinCodingRNA	AAEL002601	GO:0003824|GO:0004252|GO:0006508|GO:0008233
2	XLOC_018562	0.966008	conserved hypothetical protein [Source:VB External Description;Acc:AAEL010431]	ProteinCodingRNA	AAEL010431
2	XLOC_007585	0.964857	hypothetical protein [Source:VB External Description;Acc:AAEL006138]	ProteinCodingRNA	AAEL006138	GO:0005319|GO:0006869
2	XLOC_013303	0.964353		tRNA	AAEL016128	GO:0006412
2	XLOC_017291	0.964311		ProteinCodingRNA	AAEL017333	GO:0003824|GO:0004018|GO:0009152
2	XLOC_009254	0.963933	AMP dependent ligase [Source:VB External Description;Acc:AAEL006823]	ProteinCodingRNA	AAEL006823	GO:0003824|GO:0008152|GO:0016874
2	XLOC_028498	0.961303	C-Type lysozyme (Lys-A). [Source:VB External Description;Acc:AAEL003723]	ProteinCodingRNA	AAEL003723	GO:0003796|GO:0016998
2	XLOC_018564	0.960551	conserved hypothetical protein [Source:VB External Description;Acc:AAEL010429]	ProteinCodingRNA	AAEL010429
2	XLOC_005265	0.959608	d-3-phosphoglycerate dehydrogenase [Source:VB External Description;Acc:AAEL005336]	ProteinCodingRNA	AAEL005336	GO:0003824|GO:0004617|GO:0005488|GO:0006564|GO:0008152|GO:0016616|GO:0048037|GO:0051287|GO:0055114
2	XLOC_025754	0.959455	conserved hypothetical protein [Source:VB External Description;Acc:AAEL013127]	ProteinCodingRNA	AAEL013127
2	XLOC_016329	0.958919	transferrin [Source:VB External Description;Acc:AAEL015639]	ProteinCodingRNA	AAEL015639	GO:0005576|GO:0006826|GO:0006879|GO:0008199
2	XLOC_019031	0.9589	phosphoribosylamine-glycine ligase [Source:VB External Description;Acc:AAEL010640]	ProteinCodingRNA	AAEL010640	GO:0003824|GO:0004637|GO:0004641|GO:0004644|GO:0005524|GO:0005737|GO:0006164|GO:0006189|GO:0008168|GO:0009058|GO:0009113|GO:0016742|GO:0016874
2	XLOC_000020	0.958431	Clip-domain serine protease, family B. [Source:VB External Description;Acc:AAEL000074]""	ProteinCodingRNA	AAEL000074	GO:0003824|GO:0004252|GO:0006508|GO:0008233|GO:0008236|GO:0016787
2	XLOC_009703	0.957965	conserved hypothetical protein [Source:VB External Description;Acc:AAEL006987]	ProteinCodingRNA	AAEL006987	GO:0003824|GO:0016020
2	XLOC_015734	0.955081	pyrroline-5-carboxylate dehydrogenase [Source:VB External Description;Acc:AAEL015630]	ProteinCodingRNA	AAEL015630	GO:0003842|GO:0005759|GO:0006561|GO:0008152|GO:0016491|GO:0055114
2	XLOC_025864	0.954565	Tryptophan 2,3-dioxygenase (TDO)(EC 1.13.11.11)(Tryptophan pyrrolase)(Tryptophanase)(Tryptophan oxygenase)(TRPO)(TO)(Tryptamin 2,3-dioxygenase) [Source:VB External Description;Acc:AAEL000428]""	ProteinCodingRNA	AAEL000428	GO:0004833|GO:0005506|GO:0005575|GO:0006569|GO:0016491|GO:0016702|GO:0019441|GO:0020037|GO:0046872|GO:0055114
2	XLOC_017665	0.954165	glutamine synthetase 1, 2 (glutamate-amonia ligase) (gs) [Source:VB External Description;Acc:AAEL001887]""	ProteinCodingRNA	AAEL001887	GO:0000166|GO:0003824|GO:0004356|GO:0005524|GO:0006542|GO:0006807|GO:0016874
2	XLOC_023541	0.953242	conserved hypothetical protein [Source:VB External Description;Acc:AAEL002815]	ProteinCodingRNA	AAEL002815
2	XLOC_015242	0.952995	conserved hypothetical protein [Source:VB External Description;Acc:AAEL009166]	ProteinCodingRNA	AAEL009166
2	XLOC_027463	0.952673	AMP dependent ligase [Source:VB External Description;Acc:AAEL013611]	ProteinCodingRNA	AAEL013611	GO:0003824|GO:0008152|GO:0016874
2	XLOC_018565	0.952347	conserved hypothetical protein [Source:VB External Description;Acc:AAEL010435]	ProteinCodingRNA	AAEL010435
2	XLOC_018225	0.951615	conserved hypothetical protein [Source:VB External Description;Acc:AAEL010280]	ProteinCodingRNA	AAEL010280	GO:0005319|GO:0005488|GO:0006869
2	XLOC_005707	0.948215	hypothetical protein [Source:VB External Description;Acc:AAEL000786]	ProteinCodingRNA	AAEL000786	GO:0007155|GO:0031012
2	XLOC_026947	0.947417	fumarylacetoacetate hydrolase [Source:VB External Description;Acc:AAEL003365]	ProteinCodingRNA	AAEL003365	GO:0003824|GO:0008152|GO:0016787
2	XLOC_026848	0.947286	fibrinogen and fibronectin [Source:VB External Description;Acc:AAEL013417]	ProteinCodingRNA	AAEL013417	GO:0005102|GO:0007165
2	XLOC_016127	0.945932	alpha-glucosidase [Source:VB External Description;Acc:AAEL000223]	ProteinCodingRNA	AAEL000223	GO:0003824|GO:0004553|GO:0005975|GO:0008152
2	XLOC_015110	0.944455	galactose-1-phosphate uridylyltransferase [Source:VB External Description;Acc:AAEL001607]	ProteinCodingRNA	AAEL001607	GO:0003824|GO:0005975|GO:0006012|GO:0008108|GO:0008270|GO:0016740|GO:0016779|GO:0046872
2	XLOC_008640	0.941833		ProteinCodingRNA	AAEL017334	GO:0005576|GO:0006030|GO:0008061
2	XLOC_010010	0.94141		ProteinCodingRNA	AAEL017023	GO:0004866|GO:0005576|GO:0005615
2	XLOC_018049	0.939417	trypsin [Source:VB External Description;Acc:AAEL010203]	ProteinCodingRNA	AAEL010203	GO:0003824|GO:0004252|GO:0006508|GO:0008233|GO:0008236|GO:0016787
2	XLOC_019883	0.939104	purine nucleoside phosphorylase [Source:VB External Description;Acc:AAEL002269]	ProteinCodingRNA	AAEL002269	GO:0003824|GO:0004731|GO:0006139|GO:0009116|GO:0016763
2	XLOC_018047	0.936546	trypsin [Source:VB External Description;Acc:AAEL010196]	ProteinCodingRNA	AAEL010196	GO:0003824|GO:0004252|GO:0006508|GO:0008233|GO:0008236|GO:0016787
2	XLOC_005581	0.935512	conserved hypothetical protein [Source:VB External Description;Acc:AAEL005457]	ProteinCodingRNA	AAEL005457	GO:0016740
2	XLOC_020343	0.934228	mannose-6-phosphate isomerase [Source:VB External Description;Acc:AAEL002331]	ProteinCodingRNA	AAEL002331	GO:0004476|GO:0005975|GO:0008270|GO:0016853
2	XLOC_000812	0.934083	lipase 1 precursor [Source:VB External Description;Acc:AAEL014218]	ProteinCodingRNA	AAEL014218	GO:0006629
2	XLOC_001395	0.933197		ProteinCodingRNA	AAEL016968	GO:0003676|GO:0003824|GO:0004018|GO:0004190|GO:0006508|GO:0008270|GO:0009152
2	XLOC_018856	0.930703	n-acetylgalactosaminyltransferase [Source:VB External Description;Acc:AAEL010596]	ProteinCodingRNA	AAEL010596	GO:0005529|GO:0005794|GO:0016020|GO:0016021|GO:0016740|GO:0016757
2	XLOC_010689	0.92968	cysteine dioxygenase [Source:VB External Description;Acc:AAEL007416]	ProteinCodingRNA	AAEL007416	GO:0005506|GO:0016702|GO:0017172|GO:0046439|GO:0055114
2	XLOC_003451	0.926873	hypothetical protein [Source:VB External Description;Acc:AAEL014821]	ProteinCodingRNA	AAEL014821	GO:0003824|GO:0005488|GO:0008152
2	XLOC_018201	0.923501	aminomethyltransferase [Source:VB External Description;Acc:AAEL010276]	ProteinCodingRNA	AAEL010276	GO:0004047|GO:0005737|GO:0006546|GO:0008168|GO:0008483|GO:0016740
2	XLOC_022163	0.922099	serine protease [Source:VB External Description;Acc:AAEL002585]	ProteinCodingRNA	AAEL002585	GO:0003824|GO:0004252|GO:0006508|GO:0008233
2	XLOC_027844	0.921927	hypothetical protein [Source:VB External Description;Acc:AAEL013706]	ProteinCodingRNA	AAEL013706
2	XLOC_028208	0.921091	Clip-domain serine protease, family B. [Source:VB External Description;Acc:AAEL003632]""	ProteinCodingRNA	AAEL003632	GO:0003824|GO:0004252|GO:0006508|GO:0008233|GO:0008236|GO:0016787
2	XLOC_012471	0.918832	d-amino acid oxidase [Source:VB External Description;Acc:AAEL000213]	ProteinCodingRNA	AAEL000213	GO:0003824|GO:0005488|GO:0008152|GO:0016491
2	XLOC_018048	0.918467	trypsin [Source:VB External Description;Acc:AAEL010195]	ProteinCodingRNA	AAEL010195	GO:0003824|GO:0004252|GO:0006508|GO:0008233|GO:0008236|GO:0016787
2	XLOC_003118	0.91813	hypothetical protein [Source:VB External Description;Acc:AAEL014734]	ProteinCodingRNA	AAEL014734	GO:0003824|GO:0005488|GO:0008152|GO:0016491|GO:0055114
2	XLOC_024156	0.918017	hypothetical protein [Source:VB External Description;Acc:AAEL012505]	ProteinCodingRNA	AAEL012505	GO:0003676|GO:0004386|GO:0005488|GO:0005515|GO:0005524|GO:0016020|GO:0017038
2	XLOC_021077	0.916539	conserved hypothetical protein [Source:VB External Description;Acc:AAEL011338]	ProteinCodingRNA	AAEL011338	GO:0005515
2	XLOC_018477	0.916164	ATP-binding cassette transporter [Source:VB External Description;Acc:AAEL010379]	ProteinCodingRNA	AAEL010379	GO:0000166|GO:0005524|GO:0006810|GO:0016021|GO:0016887|GO:0017111|GO:0042626|GO:0055085
2	XLOC_022032	0.915996	Molybdenum cofactor sulfurase 3 (MoCo sulfurase 3)(MOS 3)(EC 4.4.-.-)(Protein maroon-like 3)(Ma-l 3) [Source:VB External Description;Acc:AAEL011729]	ProteinCodingRNA	AAEL011729	GO:0003824|GO:0006777|GO:0008152|GO:0008265|GO:0016829|GO:0030151|GO:0030170|GO:0043545
2	XLOC_028174	0.914952	sodium/chloride dependent amino acid transporter [Source:VB External Description;Acc:AAEL003626]	ProteinCodingRNA	AAEL003626	GO:0005328|GO:0005887|GO:0006810|GO:0006836|GO:0015293|GO:0016020|GO:0016021
2	XLOC_022983	0.914224	serine protease inhibitor (serpin) homologue - unlikely to be inhibitory. [Source:VB External Description;Acc:AAEL002731]	ProteinCodingRNA	AAEL002731	GO:0004867|GO:0008233
2	XLOC_003385	0.91403	acyl-coa dehydrogenase [Source:VB External Description;Acc:AAEL014797]	ProteinCodingRNA	AAEL014797	GO:0003995|GO:0008152|GO:0016491|GO:0016627|GO:0050660|GO:0055114
2	XLOC_005504	0.910525	conserved hypothetical protein [Source:VB External Description;Acc:AAEL005401]	ProteinCodingRNA	AAEL005401	GO:0010181
2	XLOC_003792	0.907857	methylenetetrahydrofolate dehydrogenase [Source:VB External Description;Acc:AAEL014871]	ProteinCodingRNA	AAEL014871	GO:0003824|GO:0004477|GO:0004488|GO:0005488|GO:0008152|GO:0009396
2	XLOC_025210	0.907716	brain chitinase and chia [Source:VB External Description;Acc:AAEL003066]	ProteinCodingRNA	AAEL003066	GO:0003824|GO:0004553|GO:0004568|GO:0005576|GO:0005975|GO:0006030|GO:0006032|GO:0008061|GO:0008152|GO:0016787|GO:0016798|GO:0043169
2	XLOC_005257	0.905997	hypothetical protein [Source:VB External Description;Acc:AAEL005332]	ProteinCodingRNA	AAEL005332
2	XLOC_012363	0.90509	hypothetical protein [Source:VB External Description;Acc:AAEL008050]	ProteinCodingRNA	AAEL008050	GO:0017148|GO:0030598
2	XLOC_019066	0.903702	conserved hypothetical protein [Source:VB External Description;Acc:AAEL010672]	ProteinCodingRNA	AAEL010672	GO:0016021
2	XLOC_027852	0.901498	trypsin, putative [Source:VB External Description;Acc:AAEL013714]""	ProteinCodingRNA	AAEL013714	GO:0003824|GO:0004252|GO:0006508
2	XLOC_027851	0.899724	Trypsin 5G1 Precursor (EC 3.4.21.4) [Source:VB External Description;Acc:AAEL013712]	ProteinCodingRNA	AAEL013712	GO:0003824|GO:0004252|GO:0005576|GO:0005615|GO:0006508|GO:0007586|GO:0008233|GO:0008236|GO:0016787
2	XLOC_004559	0.89942	Clip-domain serine protease, family B. [Source:VB External Description;Acc:AAEL005093]""	ProteinCodingRNA	AAEL005093	GO:0003824|GO:0004252|GO:0006508|GO:0008233|GO:0008236|GO:0016787
2	XLOC_024346	0.890591	conserved hypothetical protein [Source:VB External Description;Acc:AAEL012577]	ProteinCodingRNA	AAEL012577
2	XLOC_002636	0.889574	Cecropin,Anti-Microbial Peptide. [Source:VB External Description;Acc:AAEL000621]""	ProteinCodingRNA	AAEL000621	GO:0005576|GO:0042742|GO:0045087
2	XLOC_001172	0.889267	glucosylceramidase [Source:VB External Description;Acc:AAEL014321]	ProteinCodingRNA	AAEL014321	GO:0003824|GO:0004348|GO:0005764|GO:0005975|GO:0006665|GO:0007040|GO:0043169
2	XLOC_024436	0.889183	hypothetical protein [Source:VB External Description;Acc:AAEL002937]	ProteinCodingRNA	AAEL002937
2	XLOC_002998	0.879479		miRNA	AAEL017933
2	XLOC_003954	0.876451	conserved hypothetical protein [Source:VB External Description;Acc:AAEL014914]	ProteinCodingRNA	AAEL014914
2	XLOC_004682	0.873792	60S ribosomal protein L35 [Source:VB External Description;Acc:AAEL015049]	ProteinCodingRNA	AAEL015049	GO:0004576|GO:0005840|GO:0006486|GO:0016020
2	XLOC_008527	0.873047	hypothetical protein [Source:VB External Description;Acc:AAEL006506]	ProteinCodingRNA	AAEL006506
2	XLOC_016270	0.87227	phosphomannomutase [Source:VB External Description;Acc:AAEL009497]	ProteinCodingRNA	AAEL009497	GO:0003824|GO:0004615|GO:0005737|GO:0008152|GO:0019307
2	XLOC_020672	0.869986	conserved hypothetical protein [Source:VB External Description;Acc:AAEL011217]	ProteinCodingRNA	AAEL011217
2	XLOC_007559	0.867549	conserved hypothetical protein [Source:VB External Description;Acc:AAEL006126]	ProteinCodingRNA	AAEL006126	GO:0005319|GO:0006869
2	XLOC_001821	0.866821	ribose-phosphate pyrophosphokinase 1, [Source:VB External Description;Acc:AAEL014449]""	ProteinCodingRNA	AAEL014449	GO:0000287|GO:0004749|GO:0009165|GO:0016301
2	XLOC_021629	0.864822	C-Type lectin (CTL) - galactose binding. [Source:VB External Description;Acc:AAEL011616]	ProteinCodingRNA	AAEL011616	GO:0003824|GO:0004252|GO:0005488|GO:0005488|GO:0005529|GO:0005529|GO:0006508|GO:0008233
2	XLOC_026581	0.864058	oligopeptide transporter [Source:VB External Description;Acc:AAEL003318]	ProteinCodingRNA	AAEL003318	GO:0005215|GO:0006810|GO:0006857|GO:0016020|GO:0016021
2	XLOC_000099	0.86361	Clip-domain serine protease, family B. (Truncated Protease). [Source:VB External Description;Acc:AAEL017325]""	ProteinCodingRNA	AAEL017325	GO:0003824|GO:0004252|GO:0006508
2	XLOC_016333	0.861752	hypothetical protein [Source:VB External Description;Acc:AAEL009535]	ProteinCodingRNA	AAEL009535
2	XLOC_028923	0.860414	Defensin,Anti-Microbial Peptide. [Source:VB External Description;Acc:AAEL003857]""	ProteinCodingRNA	AAEL003857	GO:0006952
2	XLOC_008843	0.858926	acetyl-coa acetyltransferase, mitochondrial (acetoacetyl-coa thiolase) [Source:VB External Description;Acc:AAEL006634]""	ProteinCodingRNA	AAEL006634	GO:0003824|GO:0008152|GO:0016740|GO:0016747
2	XLOC_025758	0.855076	hypothetical protein [Source:VB External Description;Acc:AAEL013125]	ProteinCodingRNA	AAEL013125	GO:0000166|GO:0000166|GO:0004871|GO:0004871|GO:0004871|GO:0005525|GO:0005525|GO:0005622|GO:0005622|GO:0007165|GO:0007165|GO:0007186|GO:0007186|GO:0007186|GO:0007264|GO:0007264|GO:0019001|GO:0019001|GO:0019001
2	XLOC_011968	0.847698	ornithine decarboxylase [Source:VB External Description;Acc:AAEL007878]	ProteinCodingRNA	AAEL007878	GO:0003824|GO:0006596
2	XLOC_022164	0.842391	serine protease [Source:VB External Description;Acc:AAEL002610]	ProteinCodingRNA	AAEL002610	GO:0003824|GO:0004252|GO:0006508|GO:0008233
2	XLOC_001404	0.841406	ribose-phosphate pyrophosphokinase 1, [Source:VB External Description;Acc:AAEL004178]""	ProteinCodingRNA	AAEL004178	GO:0000287|GO:0004749|GO:0009116|GO:0009156|GO:0009165|GO:0016301|GO:0044249|GO:0046872
2	XLOC_025762	0.840865	conserved hypothetical protein [Source:VB External Description;Acc:AAEL013118]	ProteinCodingRNA	AAEL013118
2	XLOC_003285	0.838677	conserved hypothetical protein [Source:VB External Description;Acc:AAEL004672]	ProteinCodingRNA	AAEL004672
2	XLOC_005037	0.837841		ProteinCodingRNA	AAEL017134	GO:0008152|GO:0008410
2	XLOC_022826	0.835286	hypothetical protein [Source:VB External Description;Acc:AAEL011998]	ProteinCodingRNA	AAEL011998
2	XLOC_025848	0.832979	monocarboxylate transporter [Source:VB External Description;Acc:AAEL000417]	ProteinCodingRNA	AAEL000417	GO:0055085
2	XLOC_017447	0.832606	conserved hypothetical protein [Source:VB External Description;Acc:AAEL009955]	ProteinCodingRNA	AAEL009955	GO:0005319|GO:0005515|GO:0006869
2	XLOC_013385	0.832472	fk506-binding protein [Source:VB External Description;Acc:AAEL008367]	ProteinCodingRNA	AAEL008367	GO:0003755|GO:0006457|GO:0016853
2	XLOC_007023	0.829023	ATP-binding cassette transporter [Source:VB External Description;Acc:AAEL005918]	ProteinCodingRNA	AAEL005918	GO:0000166|GO:0005524|GO:0006810|GO:0016021|GO:0016887|GO:0017111|GO:0042626|GO:0055085
2	XLOC_024560	0.827357	conserved hypothetical protein [Source:VB External Description;Acc:AAEL012684]	ProteinCodingRNA	AAEL012684
2	XLOC_018050	0.826065	trypsin [Source:VB External Description;Acc:AAEL010202]	ProteinCodingRNA	AAEL010202	GO:0003824|GO:0004252|GO:0006508|GO:0008233|GO:0008236|GO:0016787
2	XLOC_001080	0.824847	conserved hypothetical protein [Source:VB External Description;Acc:AAEL004043]	ProteinCodingRNA	AAEL004043	GO:0008080|GO:0008152
2	XLOC_018518	0.818819	hypothetical protein [Source:VB External Description;Acc:AAEL010398]	ProteinCodingRNA	AAEL010398
2	XLOC_019890	0.818301	conserved hypothetical protein [Source:VB External Description;Acc:AAEL002263]	ProteinCodingRNA	AAEL002263
2	XLOC_014393	0.817163	conserved hypothetical protein [Source:VB External Description;Acc:AAEL001508]	ProteinCodingRNA	AAEL001508
2	XLOC_028635	0.812702	glucosylceramidase [Source:VB External Description;Acc:AAEL003742]	ProteinCodingRNA	AAEL003742	GO:0003824|GO:0004348|GO:0005764|GO:0005975|GO:0006665|GO:0007040|GO:0043169
2	XLOC_000094	0.812041	Clip-domain serine protease, family B. Protease homologue. [Source:VB External Description;Acc:AAEL000059]""	ProteinCodingRNA	AAEL000059	GO:0003824|GO:0004252|GO:0006508
2	XLOC_025625	0.809578	glycosyltransferase [Source:VB External Description;Acc:AAEL013078]	ProteinCodingRNA	AAEL013078	GO:0006506|GO:0016740|GO:0016757|GO:0031227
2	XLOC_024239	0.807243	hypothetical protein [Source:VB External Description;Acc:AAEL002889]	ProteinCodingRNA	AAEL002889
2	XLOC_026582	0.804575	translocation associated membrane protein [Source:VB External Description;Acc:AAEL003285]	ProteinCodingRNA	AAEL003285	GO:0016020|GO:0016021
2	XLOC_016087	0.80245	PeptidoglycanRecognition Protein (Short) [Source:VB External Description;Acc:AAEL009474]	ProteinCodingRNA	AAEL009474	GO:0005515|GO:0008745|GO:0009253
2	XLOC_010842	0.801627	lava lamp protein [Source:VB External Description;Acc:AAEL007506]	ProteinCodingRNA	AAEL007506	GO:0000166|GO:0003700|GO:0005737|GO:0006355|GO:0031424|GO:0043565
2	XLOC_009893	0.788383	serine protease, putative [Source:VB External Description;Acc:AAEL007107]""	ProteinCodingRNA	AAEL007107	GO:0003824|GO:0004252|GO:0006508|GO:0008233
2	XLOC_013322	0.786937	conserved hypothetical protein [Source:VB External Description;Acc:AAEL001414]	ProteinCodingRNA	AAEL001414	GO:0005515
2	XLOC_009586	0.783093	inorganic phosphate cotransporter, putative [Source:VB External Description;Acc:AAEL001113]""	ProteinCodingRNA	AAEL001113	GO:0055085
2	XLOC_024339	0.781431	conserved hypothetical protein [Source:VB External Description;Acc:AAEL012571]	ProteinCodingRNA	AAEL012571
2	XLOC_013180	0.779313	hexaprenyldihydroxybenzoate methyltransferase [Source:VB External Description;Acc:AAEL008330]	ProteinCodingRNA	AAEL008330	GO:0006744|GO:0008152|GO:0008168|GO:0008425|GO:0008757|GO:0016740
2	XLOC_025753	0.779263	conserved hypothetical protein [Source:VB External Description;Acc:AAEL013126]	ProteinCodingRNA	AAEL013126
2	XLOC_026195	0.779235	conserved hypothetical protein [Source:VB External Description;Acc:AAEL013246]	ProteinCodingRNA	AAEL013246
2	XLOC_013296	0.778957	conserved hypothetical protein [Source:VB External Description;Acc:AAEL001417]	ProteinCodingRNA	AAEL001417	GO:0005515
2	XLOC_022112	0.773243	predicted protein [Source:VB External Description;Acc:AAEL002580]	ProteinCodingRNA	AAEL002580
2	XLOC_017889	0.773157	serine protease, putative [Source:VB External Description;Acc:AAEL010139]""	ProteinCodingRNA	AAEL010139	GO:0008233
2	XLOC_002613	0.77074	Cecropin, Anti-Microbial Peptide. [Source:VB External Description;Acc:AAEL000611]""	ProteinCodingRNA	AAEL000611	GO:0005576|GO:0042742|GO:0045087
2	XLOC_005258	0.769698	hypothetical protein [Source:VB External Description;Acc:AAEL005331]	ProteinCodingRNA	AAEL005331
2	XLOC_003614	0.765051	protein disulfide isomerase [Source:VB External Description;Acc:AAEL000641]	ProteinCodingRNA	AAEL000641	GO:0005509|GO:0005783|GO:0016853|GO:0045454
2	XLOC_012711	0.760407	ABC transporter [Source:VB External Description;Acc:AAEL008134]	ProteinCodingRNA	AAEL008134	GO:0000166|GO:0005524|GO:0006810|GO:0016021|GO:0016887|GO:0017111|GO:0042626|GO:0055085
2	XLOC_024329	0.759403		ProteinCodingRNA	AAEL017029	GO:0004497|GO:0004505|GO:0005506|GO:0006559|GO:0008152|GO:0009072|GO:0016491|GO:0016597|GO:0016714|GO:0055114
2	XLOC_027569	0.756498	monocarboxylate transporter [Source:VB External Description;Acc:AAEL003524]	ProteinCodingRNA	AAEL003524	GO:0055085
2	XLOC_008318	0.750989	gamma glutamyl transpeptidases [Source:VB External Description;Acc:AAEL015391]	ProteinCodingRNA	AAEL015391	GO:0003840
2	XLOC_006945	0.748597	hypothetical protein [Source:VB External Description;Acc:AAEL000859]	ProteinCodingRNA	AAEL000859
2	XLOC_026433	0.748309	translocon-associated protein, delta subunit [Source:VB External Description;Acc:AAEL013320]""	ProteinCodingRNA	AAEL013320	GO:0005783|GO:0016021
2	XLOC_001483	0.735614	hypothetical protein [Source:VB External Description;Acc:AAEL014363]	ProteinCodingRNA	AAEL014363
2	XLOC_017595	0.73187	sarcosine dehydrogenase [Source:VB External Description;Acc:AAEL010028]	ProteinCodingRNA	AAEL010028	GO:0004047|GO:0005737|GO:0006546|GO:0016491
2	XLOC_022968	0.726128	mannosyltransferase [Source:VB External Description;Acc:AAEL002701]	ProteinCodingRNA	AAEL002701	GO:0016020|GO:0016740|GO:0016757
2	XLOC_020988	0.724831	conserved hypothetical protein [Source:VB External Description;Acc:AAEL011334]	ProteinCodingRNA	AAEL011334	GO:0005576|GO:0006030|GO:0008061
2	XLOC_003284	0.722747	conserved hypothetical protein [Source:VB External Description;Acc:AAEL004667]	ProteinCodingRNA	AAEL004667
2	XLOC_003631	0.720341	conserved hypothetical protein [Source:VB External Description;Acc:AAEL000650]	ProteinCodingRNA	AAEL000650	GO:0005515
2	XLOC_021602	0.719588	conserved hypothetical protein [Source:VB External Description;Acc:AAEL011588]	ProteinCodingRNA	AAEL011588
2	XLOC_028889	0.711233	Defensin-A Precursor (AaDef) [Source:VB External Description;Acc:AAEL003841]	ProteinCodingRNA	AAEL003841	GO:0005576|GO:0006952|GO:0042742|GO:0045087|GO:0050829|GO:0050830
2	XLOC_000728	0.711183	dolichyl-phosphate beta-D-mannosyltransferase, putative [Source:VB External Description;Acc:AAEL014186]""	ProteinCodingRNA	AAEL014186	GO:0016740|GO:0016757
2	XLOC_017757	0.70753	protein disulfide-isomerase A6 precursor [Source:VB External Description;Acc:AAEL010065]	ProteinCodingRNA	AAEL010065	GO:0016853|GO:0045454
2	XLOC_001955	0.70559	conserved hypothetical protein [Source:VB External Description;Acc:AAEL004277]	ProteinCodingRNA	AAEL004277	GO:0016787
2	XLOC_027848	0.705199	trypsin [Source:VB External Description;Acc:AAEL013713]	ProteinCodingRNA	AAEL013713	GO:0003824|GO:0004252|GO:0006508|GO:0008233|GO:0008236|GO:0016787
2	XLOC_014571	0.703831	Kynurenine 3-monooxygenase (EC 1.14.13.9)(Kynurenine 3-hydroxylase) [Source:VB External Description;Acc:AAEL008879]	ProteinCodingRNA	AAEL008879	GO:0004497|GO:0004502|GO:0005739|GO:0005741|GO:0008152|GO:0016020|GO:0016021|GO:0016491|GO:0019363|GO:0019674|GO:0055114
2	XLOC_012002	0.700288	hypothetical protein [Source:VB External Description;Acc:AAEL007903]	ProteinCodingRNA	AAEL007903
2	XLOC_021081	0.697744	conserved hypothetical protein [Source:VB External Description;Acc:AAEL011343]	ProteinCodingRNA	AAEL011343	GO:0005509|GO:0005886|GO:0007155|GO:0007156|GO:0016020|GO:0016021
2	XLOC_012232	0.696438	trypsin, putative [Source:VB External Description;Acc:AAEL007992]""	ProteinCodingRNA	AAEL007992	GO:0003824|GO:0004252|GO:0006508|GO:0008233|GO:0008236|GO:0016787
2	XLOC_028328	0.693053	serine protease inhibitor (serpin) homologue - unlikely to be inhibitory. [Source:VB External Description;Acc:AAEL003686]	ProteinCodingRNA	AAEL003686	GO:0004867|GO:0008233
2	XLOC_006306	0.691659	dimethylaniline monooxygenase [Source:VB External Description;Acc:AAEL000834]	ProteinCodingRNA	AAEL000834	GO:0003824|GO:0004497|GO:0004499|GO:0005488|GO:0008152|GO:0016491|GO:0050660|GO:0050661|GO:0055114
2	XLOC_010011	0.690764	macroglobulin/complement [Source:VB External Description;Acc:AAEL001163]	ProteinCodingRNA	AAEL001163	GO:0004866|GO:0005515|GO:0005576|GO:0005615
2	XLOC_001370	0.689311	conserved hypothetical protein [Source:VB External Description;Acc:AAEL014353]	ProteinCodingRNA	AAEL014353	GO:0003824|GO:0003824|GO:0004252|GO:0004252|GO:0006508|GO:0006508
2	XLOC_001339	0.686881	conserved hypothetical protein [Source:VB External Description;Acc:AAEL014336]	ProteinCodingRNA	AAEL014336
2	XLOC_011182	0.686746	Gram-NegativeBinding Protein (GNBP), or Beta-1,3-Glucan Binding Protein (BGBP). [Source:VB External Description;Acc:AAEL007626]""	ProteinCodingRNA	AAEL007626	GO:0004553|GO:0005975
2	XLOC_009764	0.679774	ribonuclease UK114, putative [Source:VB External Description;Acc:AAEL015450]""	ProteinCodingRNA	AAEL015450
2	XLOC_002204	0.677857	sideroflexin 1,2,3 [Source:VB External Description;Acc:AAEL014526]""	ProteinCodingRNA	AAEL014526	GO:0006812|GO:0008324|GO:0016020|GO:0055085
2	XLOC_025171	0.675093	dolichyl-phosphate beta-D-mannosyltransferase, putative [Source:VB External Description;Acc:AAEL003084]""	ProteinCodingRNA	AAEL003084	GO:0016740|GO:0016757
2	XLOC_013295	0.674994	conserved hypothetical protein [Source:VB External Description;Acc:AAEL001401]	ProteinCodingRNA	AAEL001401	GO:0005515
2	XLOC_005299	0.672169	Niemann-Pick Type C-2, putative [Source:VB External Description;Acc:AAEL015136]""	ProteinCodingRNA	AAEL015136
2	XLOC_011009	0.667667	acyl-coa dehydrogenase [Source:VB External Description;Acc:AAEL007555]	ProteinCodingRNA	AAEL007555	GO:0003995|GO:0008152|GO:0016491|GO:0016627|GO:0050660|GO:0055114
2	XLOC_001178	0.660862	Niemann-Pick Type C-2, putative [Source:VB External Description;Acc:AAEL004120]""	ProteinCodingRNA	AAEL004120	GO:0005515
2	XLOC_017973	0.659704	pra1 protein [Source:VB External Description;Acc:AAEL001930]	ProteinCodingRNA	AAEL001930
2	XLOC_006224	0.659089	serine protease inhibitor (serpin), likely cleavage at K/F. [Source:VB External Description;Acc:AAEL005673]""	ProteinCodingRNA	AAEL005673	GO:0004867|GO:0008233
2	XLOC_008703	0.658617	retinoid-inducible serine carboxypeptidase (serine carboxypeptidase [Source:VB External Description;Acc:AAEL006542]	ProteinCodingRNA	AAEL006542	GO:0004180|GO:0004185|GO:0006508
2	XLOC_017609	0.653063	translocon-associated protein, beta subunit precursor (trap-beta) (signal sequence receptor beta subunit) [Source:VB External Description;Acc:AAEL010032]""	ProteinCodingRNA	AAEL010032	GO:0004872|GO:0005783|GO:0016021
2	XLOC_008119	0.650113	calreticulin [Source:VB External Description;Acc:AAEL001005]	ProteinCodingRNA	AAEL001005	GO:0005509|GO:0005783|GO:0006457|GO:0051082
2	XLOC_026149	0.649125	hypothetical protein [Source:VB External Description;Acc:AAEL003207]	ProteinCodingRNA	AAEL003207
2	XLOC_005907	0.648441	synaptic vesicle protein [Source:VB External Description;Acc:AAEL005533]	ProteinCodingRNA	AAEL005533	GO:0005215|GO:0006810|GO:0016021|GO:0055085
2	XLOC_022578	0.648305	matrix metalloproteinase [Source:VB External Description;Acc:AAEL002661]	ProteinCodingRNA	AAEL002661	GO:0004222|GO:0006508|GO:0008233|GO:0008237|GO:0008270|GO:0016787|GO:0031012|GO:0046872
2	XLOC_019138	0.648102	odorant receptor [Source:VB External Description;Acc:AAEL010702]	ProteinCodingRNA	AAEL010702	GO:0004871|GO:0004872|GO:0004930|GO:0004984|GO:0005549|GO:0005886|GO:0007165|GO:0007186|GO:0007608|GO:0016020|GO:0016021|GO:0050896
2	XLOC_015392	0.647958	multicopper oxidase [Source:VB External Description;Acc:AAEL001667]	ProteinCodingRNA	AAEL001667	GO:0005507|GO:0016491|GO:0046872|GO:0055114
2	XLOC_014676	0.646393	hypothetical protein [Source:VB External Description;Acc:AAEL008936]	ProteinCodingRNA	AAEL008936
2	XLOC_028243	0.644961	xylulose kinase [Source:VB External Description;Acc:AAEL013821]	ProteinCodingRNA	AAEL013821	GO:0005975|GO:0016301|GO:0016773
2	XLOC_002861	0.644202	conserved hypothetical protein [Source:VB External Description;Acc:AAEL004514]	ProteinCodingRNA	AAEL004514	GO:0005488
2	XLOC_019473	0.631348	hypothetical protein [Source:VB External Description;Acc:AAEL010758]	ProteinCodingRNA	AAEL010758	GO:0003824|GO:0003824|GO:0004477|GO:0004488|GO:0005488|GO:0008152|GO:0009396|GO:0009396
2	XLOC_023569	0.630757	ribokinase [Source:VB External Description;Acc:AAEL002779]	ProteinCodingRNA	AAEL002779	GO:0004747|GO:0006014|GO:0016301|GO:0016740
2	XLOC_003952	0.630615	conserved hypothetical protein [Source:VB External Description;Acc:AAEL014909]	ProteinCodingRNA	AAEL014909
2	XLOC_017808	0.629638		ProteinCodingRNA	AAEL017373	GO:0000166|GO:0003677|GO:0005524|GO:0006260|GO:0006270|GO:0016887|GO:0017111
2	XLOC_005545	0.622461	2-oxoglutarate dehydrogenase [Source:VB External Description;Acc:AAEL005429]	ProteinCodingRNA	AAEL005429	GO:0004591|GO:0006096|GO:0008152|GO:0016624|GO:0030976
2	XLOC_016923	0.621547	lipoamide acyltransferase component of branched-chain alpha-keto acid dehydrogenase [Source:VB External Description;Acc:AAEL009766]	ProteinCodingRNA	AAEL009766	GO:0005515|GO:0008152|GO:0008415|GO:0016740|GO:0043754|GO:0046949|GO:0048037
2	XLOC_009536	0.620543	cysteine dioxygenase [Source:VB External Description;Acc:AAEL015445]	ProteinCodingRNA	AAEL015445	GO:0005506|GO:0016702|GO:0017172|GO:0046439|GO:0055114
2	XLOC_019757	0.615837	serine protease [Source:VB External Description;Acc:AAEL010867]	ProteinCodingRNA	AAEL010867	GO:0003824|GO:0004252|GO:0006508|GO:0008233|GO:0008236|GO:0016787
2	XLOC_014538	0.615269	deoxyribonuclease I, putative [Source:VB External Description;Acc:AAEL008876]""	ProteinCodingRNA	AAEL008876	GO:0003676|GO:0003676|GO:0003676|GO:0016787|GO:0016787|GO:0016787|GO:0046872|GO:0046872|GO:0046872
2	XLOC_001558	0.614485	apyrase, putative [Source:VB External Description;Acc:AAEL000575]""	ProteinCodingRNA	AAEL000575	GO:0009166|GO:0016787
2	XLOC_019378	0.609465	preprotein translocase secy subunit (sec61) [Source:VB External Description;Acc:AAEL010716]	ProteinCodingRNA	AAEL010716	GO:0006810|GO:0015031|GO:0015450|GO:0016020|GO:0016021|GO:0055085
2	XLOC_003304	0.608644	zinc transporter [Source:VB External Description;Acc:AAEL014762]	ProteinCodingRNA	AAEL014762	GO:0016020|GO:0030001|GO:0046873|GO:0055085
2	XLOC_022114	0.602933	coagulation factor X, putative [Source:VB External Description;Acc:AAEL002582]""	ProteinCodingRNA	AAEL002582	GO:0003824|GO:0004252|GO:0006508
2	XLOC_025517	0.601229	acyl-coa dehydrogenase [Source:VB External Description;Acc:AAEL003125]	ProteinCodingRNA	AAEL003125	GO:0003995|GO:0008152|GO:0016491|GO:0016627|GO:0050660|GO:0055114
2	XLOC_010834	0.599029	glutamate receptor, putative [Source:VB External Description;Acc:AAEL015479]""	ProteinCodingRNA	AAEL015479	GO:0004872|GO:0004970|GO:0005216|GO:0005234|GO:0006810|GO:0006811|GO:0016020|GO:0016021
2	XLOC_002637	0.597619	Cecropin-A Precursor [Source:VB External Description;Acc:AAEL000627]	ProteinCodingRNA	AAEL000627	GO:0005576|GO:0005576|GO:0005576|GO:0031640|GO:0042742|GO:0042742|GO:0042742|GO:0045087|GO:0045087|GO:0045087|GO:0050832
2	XLOC_025073	0.594867	hypothetical protein [Source:VB External Description;Acc:AAEL012855]	ProteinCodingRNA	AAEL012855
2	XLOC_008577	0.590252	AMP deaminase [Source:VB External Description;Acc:AAEL015410]	ProteinCodingRNA	AAEL015410	GO:0003876|GO:0009168|GO:0019239
2	XLOC_023319	0.584436	cathepsin b [Source:VB External Description;Acc:AAEL012216]	ProteinCodingRNA	AAEL012216	GO:0004197|GO:0006508|GO:0008233|GO:0008234|GO:0016787
2	XLOC_008807	0.578978	multidrug resistance-associated protein [Source:VB External Description;Acc:AAEL006622]	ProteinCodingRNA	AAEL006622	GO:0000166|GO:0005524|GO:0006810|GO:0016021|GO:0016887|GO:0017111|GO:0042626|GO:0055085
2	XLOC_028832	0.577211	protein translocation complex beta subunit, putative [Source:VB External Description;Acc:AAEL013989]""	ProteinCodingRNA	AAEL013989
2	XLOC_009409	0.575688	mannose-6-phosphate isomerase [Source:VB External Description;Acc:AAEL015438]	ProteinCodingRNA	AAEL015438	GO:0004476|GO:0005975|GO:0008270|GO:0016853
2	XLOC_017748	0.568723	hypothetical protein [Source:VB External Description;Acc:AAEL010056]	ProteinCodingRNA	AAEL010056
2	XLOC_007298	0.568147	conserved hypothetical protein [Source:VB External Description;Acc:AAEL006053]	ProteinCodingRNA	AAEL006053
2	XLOC_013783	0.567626	conserved hypothetical protein [Source:VB External Description;Acc:AAEL008521]	ProteinCodingRNA	AAEL008521	GO:0005488
2	XLOC_016339	0.567533	niemann-pick C1 [Source:VB External Description;Acc:AAEL009531]	ProteinCodingRNA	AAEL009531	GO:0008158|GO:0016020|GO:0016021|GO:0030301
2	XLOC_017338	0.567252	conserved hypothetical protein [Source:VB External Description;Acc:AAEL001857]	ProteinCodingRNA	AAEL001857	GO:0005515
2	XLOC_021896	0.559649	conserved hypothetical protein [Source:VB External Description;Acc:AAEL002568]	ProteinCodingRNA	AAEL002568	GO:0005509|GO:0005515
2	XLOC_022545	0.559324	mannose-1-phosphate guanyltransferase [Source:VB External Description;Acc:AAEL011912]	ProteinCodingRNA	AAEL011912	GO:0009058|GO:0016740|GO:0016779
2	XLOC_028533	0.556455	conserved hypothetical protein [Source:VB External Description;Acc:AAEL003737]	ProteinCodingRNA	AAEL003737	GO:0005515
2	XLOC_024790	0.554186	conserved hypothetical protein [Source:VB External Description;Acc:AAEL012764]	ProteinCodingRNA	AAEL012764	GO:0005542|GO:0005737|GO:0006555|GO:0008152|GO:0008168|GO:0016740|GO:0017174
2	XLOC_006072	0.549173	chitin synthase [Source:VB External Description;Acc:AAEL005618]	ProteinCodingRNA	AAEL005618	GO:0004100|GO:0016740|GO:0016757|GO:0016758
2	XLOC_013531	0.547068	sodium/chloride dependent amino acid transporter [Source:VB External Description;Acc:AAEL008424]	ProteinCodingRNA	AAEL008424	GO:0005328|GO:0005887|GO:0006810|GO:0006836|GO:0015293|GO:0016020|GO:0016021
2	XLOC_017035	0.545015	hypothetical protein [Source:VB External Description;Acc:AAEL001825]	ProteinCodingRNA	AAEL001825	GO:0045454
2	XLOC_013290	0.543711		tRNA	AAEL016113	GO:0005089|GO:0005515|GO:0005515|GO:0005622|GO:0016020|GO:0016192|GO:0035023|GO:0006412
2	XLOC_003068	0.541655	hypothetical protein [Source:VB External Description;Acc:AAEL004591]	ProteinCodingRNA	AAEL004591
2	XLOC_028794	0.540167	Methylmalonyl-CoA carboxyltransferase 12S subunit, putative [Source:VB External Description;Acc:AAEL013967]""	ProteinCodingRNA	AAEL013967	GO:0016740|GO:0016874
2	XLOC_003469	0.54014	conserved hypothetical protein [Source:VB External Description;Acc:AAEL014826]	ProteinCodingRNA	AAEL014826
2	XLOC_021529	0.540098	C-Type lectin (CTL). [Source:VB External Description;Acc:AAEL002524]	ProteinCodingRNA	AAEL002524	GO:0005488
2	XLOC_025642	0.536896	coatomer [Source:VB External Description;Acc:AAEL013098]	ProteinCodingRNA	AAEL013098	GO:0005198|GO:0005515|GO:0006886|GO:0016192|GO:0030117|GO:0030126
2	XLOC_026140	0.536543		ProteinCodingRNA	AAEL017388
2	XLOC_013108	0.535878	conserved hypothetical protein [Source:VB External Description;Acc:AAEL008286]	ProteinCodingRNA	AAEL008286
2	XLOC_014319	0.531847	alpha-esterase [Source:VB External Description;Acc:AAEL015578]	ProteinCodingRNA	AAEL015578	GO:0016787
2	XLOC_011811	0.529855	cytochrome P450 [Source:VB External Description;Acc:AAEL007816]	ProteinCodingRNA	AAEL007816	GO:0004497|GO:0005506|GO:0009055|GO:0016491|GO:0020037|GO:0046872|GO:0055114
2	XLOC_002328	0.529265	triacylglycerol lipase, pancreatic [Source:VB External Description;Acc:AAEL014551]""	ProteinCodingRNA	AAEL014551	GO:0003824|GO:0004806|GO:0006629|GO:0016787
2	XLOC_028565	0.528943	synaptic vesicle protein [Source:VB External Description;Acc:AAEL013884]	ProteinCodingRNA	AAEL013884	GO:0055085
2	XLOC_021164	0.528787	hypothetical protein [Source:VB External Description;Acc:AAEL011401]	ProteinCodingRNA	AAEL011401
2	XLOC_001519	0.527317	galactose-specific C-type lectin, putative [Source:VB External Description;Acc:AAEL014390]""	ProteinCodingRNA	AAEL014390	GO:0005488|GO:0005529
2	XLOC_026272	0.526304	serine-type enodpeptidase, [Source:VB External Description;Acc:AAEL013284]""	ProteinCodingRNA	AAEL013284	GO:0001518|GO:0003824|GO:0004252|GO:0005216|GO:0005244|GO:0005248|GO:0005272|GO:0006508|GO:0006810|GO:0006811|GO:0006814|GO:0008233|GO:0008236|GO:0016020|GO:0016021|GO:0016787|GO:0055085
2	XLOC_027039	0.52281	conserved hypothetical protein [Source:VB External Description;Acc:AAEL013490]	ProteinCodingRNA	AAEL013490	GO:0016020|GO:0030001|GO:0046873|GO:0055085
2	XLOC_024673	0.521942	brain chitinase and chia [Source:VB External Description;Acc:AAEL002964]	ProteinCodingRNA	AAEL002964	GO:0003824|GO:0004553|GO:0004568|GO:0005975|GO:0006032|GO:0043169
2	XLOC_003391	0.519357	lung carbonyl reductase [Source:VB External Description;Acc:AAEL014798]	ProteinCodingRNA	AAEL014798	GO:0003824|GO:0005488|GO:0008152|GO:0016491|GO:0044237|GO:0050662|GO:0055114
2	XLOC_002824	0.513179	integrin alpha-ps [Source:VB External Description;Acc:AAEL014660]	ProteinCodingRNA	AAEL014660	GO:0004872|GO:0007155|GO:0007229|GO:0008305|GO:0016020|GO:0016021
2	XLOC_016612	0.512984	hypothetical protein [Source:VB External Description;Acc:AAEL009645]	ProteinCodingRNA	AAEL009645	GO:0003677|GO:0003700|GO:0005634|GO:0006355|GO:0043565|GO:0046983
2	XLOC_008291	0.512528	sphingomyelin phosphodiesterase [Source:VB External Description;Acc:AAEL006381]	ProteinCodingRNA	AAEL006381	GO:0004767|GO:0006685|GO:0016787
3	XLOC_019148	0.979367	low-density lipoprotein receptor (ldl) [Source:VB External Description;Acc:AAEL010712]	ProteinCodingRNA	AAEL010712	GO:0004872|GO:0005509|GO:0005515|GO:0016020|GO:0016021
3	XLOC_019499	0.966113	conserved hypothetical protein [Source:VB External Description;Acc:AAEL010771]	ProteinCodingRNA	AAEL010771
3	XLOC_017140	0.959304	microtubule-associated protein [Source:VB External Description;Acc:AAEL009847]	ProteinCodingRNA	AAEL009847
3	XLOC_019481	0.95065	hypothetical protein [Source:VB External Description;Acc:AAEL010763]	ProteinCodingRNA	AAEL010763	GO:0046872
3	XLOC_024554	0.94765	glucose-methanol-choline (gmc) oxidoreductase [Source:VB External Description;Acc:AAEL012689]	ProteinCodingRNA	AAEL012689	GO:0006066|GO:0016614|GO:0050660
3	XLOC_024280	0.946518	GPCR Purine/Adenosine Family [Source:VB External Description;Acc:AAEL002894]	ProteinCodingRNA	AAEL002894	GO:0007186|GO:0016021
3	XLOC_024875	0.94559	conserved hypothetical protein [Source:VB External Description;Acc:AAEL003018]	ProteinCodingRNA	AAEL003018
3	XLOC_006076	0.945306	GPCR (Rhod)opsin Family [Source:VB External Description;Acc:AAEL005625]	ProteinCodingRNA	AAEL005625	GO:0004871|GO:0004872|GO:0004930|GO:0007165|GO:0007186|GO:0007601|GO:0007602|GO:0009881|GO:0016020|GO:0016021|GO:0018298|GO:0050896
3	XLOC_006366	0.942754	hypothetical protein [Source:VB External Description;Acc:AAEL005692]	ProteinCodingRNA	AAEL005692
3	XLOC_014278	0.932036	hypothetical protein [Source:VB External Description;Acc:AAEL008760]	ProteinCodingRNA	AAEL008760
3	XLOC_023559	0.925588	hypothetical protein [Source:VB External Description;Acc:AAEL002799]	ProteinCodingRNA	AAEL002799
3	XLOC_023395	0.925095		ProteinCodingRNA	AAEL016967	GO:0005215|GO:0006810|GO:0016020|GO:0055085
3	XLOC_028490	0.921933	voltage-dependent calcium channel [Source:VB External Description;Acc:AAEL013881]	ProteinCodingRNA	AAEL013881	GO:0005245|GO:0005515|GO:0006816
3	XLOC_004052	0.919727	conserved hypothetical protein [Source:VB External Description;Acc:AAEL004919]	ProteinCodingRNA	AAEL004919	GO:0005230|GO:0006810|GO:0006811|GO:0016020|GO:0016021
3	XLOC_005269	0.919332	novex-3 (titin isoform) [Source:VB External Description;Acc:AAEL005338]	ProteinCodingRNA	AAEL005338	GO:0005515|GO:0005515|GO:0005515|GO:0005524|GO:0006457|GO:0006950|GO:0016301|GO:0051082
3	XLOC_019630	0.918815	fatty acid synthase [Source:VB External Description;Acc:AAEL002227]	ProteinCodingRNA	AAEL002227	GO:0003824|GO:0005488|GO:0008152|GO:0009058|GO:0016740
3	XLOC_027762	0.917927	dynein heavy chain [Source:VB External Description;Acc:AAEL000512]	ProteinCodingRNA	AAEL000512	GO:0000166|GO:0003777|GO:0005524|GO:0005622|GO:0006355|GO:0007018|GO:0008134|GO:0016887|GO:0017111|GO:0030286
3	XLOC_003962	0.91608	lysosomal acid lipase, putative [Source:VB External Description;Acc:AAEL014918]""	ProteinCodingRNA	AAEL014918	GO:0006629
3	XLOC_018880	0.915296	conserved hypothetical protein [Source:VB External Description;Acc:AAEL010574]	ProteinCodingRNA	AAEL010574	GO:0004651|GO:0005515|GO:0006370|GO:0031533
3	XLOC_000654	0.914233	leukocyte receptor tyrosine protein kinase [Source:VB External Description;Acc:AAEL003969]	ProteinCodingRNA	AAEL003969	GO:0000166|GO:0004672|GO:0004674|GO:0004713|GO:0004714|GO:0004872|GO:0005515|GO:0005524|GO:0006468|GO:0007169|GO:0016020|GO:0016021|GO:0016301|GO:0016740
3	XLOC_023627	0.911855	lysosomal acid lipase, putative [Source:VB External Description;Acc:AAEL012342]""	ProteinCodingRNA	AAEL012342	GO:0006629
3	XLOC_005255	0.911417	titin [Source:VB External Description;Acc:AAEL005334]	ProteinCodingRNA	AAEL005334	GO:0005515
3	XLOC_022423	0.910198	GPCR Serotonin Family [Source:VB External Description;Acc:AAEL011844]	ProteinCodingRNA	AAEL011844	GO:0004871|GO:0004872|GO:0004930|GO:0007165|GO:0007186|GO:0016021
3	XLOC_003729	0.909991	hypothetical protein [Source:VB External Description;Acc:AAEL004816]	ProteinCodingRNA	AAEL004816
3	XLOC_011719	0.909248	conserved hypothetical protein [Source:VB External Description;Acc:AAEL007776]	ProteinCodingRNA	AAEL007776
3	XLOC_016325	0.909242	alpha-amylase [Source:VB External Description;Acc:AAEL009524]	ProteinCodingRNA	AAEL009524	GO:0003824|GO:0005975|GO:0043169
3	XLOC_003154	0.909232	hypothetical protein [Source:VB External Description;Acc:AAEL004612]	ProteinCodingRNA	AAEL004612
3	XLOC_023966	0.908727	Probable maltase Precursor (EC 3.2.1.20) [Source:VB External Description;Acc:AAEL000392]	ProteinCodingRNA	AAEL000392	GO:0003824|GO:0004558|GO:0005975|GO:0008152|GO:0016787|GO:0016798|GO:0043169
3	XLOC_008541	0.908009	GPCR (Rhod)opsin Family [Source:VB External Description;Acc:AAEL006498]	ProteinCodingRNA	AAEL006498	GO:0004871|GO:0004871|GO:0004872|GO:0004872|GO:0004930|GO:0004930|GO:0007165|GO:0007165|GO:0007186|GO:0007186|GO:0007601|GO:0007601|GO:0007602|GO:0007602|GO:0009881|GO:0009881|GO:0016020|GO:0016020|GO:0016021|GO:0016021|GO:0018298|GO:0018298|GO:0050896|GO:0050896
3	XLOC_013120	0.906353	sodium channel protein para [Source:VB External Description;Acc:AAEL008297]	ProteinCodingRNA	AAEL008297	GO:0005216|GO:0006810|GO:0006811|GO:0016020|GO:0016021|GO:0055085
3	XLOC_019629	0.905099	fatty acid synthase [Source:VB External Description;Acc:AAEL002200]	ProteinCodingRNA	AAEL002200	GO:0000036|GO:0003824|GO:0005488|GO:0008152|GO:0009058|GO:0016491|GO:0016788|GO:0048037
3	XLOC_015028	0.904039	conserved hypothetical protein [Source:VB External Description;Acc:AAEL009081]	ProteinCodingRNA	AAEL009081
3	XLOC_025020	0.902914	GPCR (Rhod)opsin Family [Source:VB External Description;Acc:AAEL003035]	ProteinCodingRNA	AAEL003035	GO:0004871|GO:0004872|GO:0004930|GO:0007165|GO:0007186|GO:0007601|GO:0007602|GO:0009881|GO:0016020|GO:0016021|GO:0018298|GO:0050896
3	XLOC_013609	0.901547		ProteinCodingRNA	AAEL017302	GO:0003824|GO:0005488|GO:0008152|GO:0016491|GO:0044237|GO:0047886|GO:0050662|GO:0055114
3	XLOC_018303	0.899564	protein serine/threonine kinase, putative [Source:VB External Description;Acc:AAEL001964]""	ProteinCodingRNA	AAEL001964	GO:0016301
3	XLOC_003062	0.898622	conserved hypothetical protein [Source:VB External Description;Acc:AAEL004597]	ProteinCodingRNA	AAEL004597
3	XLOC_016555	0.898614	GPCR (Rhod)opsin Family [Source:VB External Description;Acc:AAEL009615]	ProteinCodingRNA	AAEL009615	GO:0004871|GO:0004872|GO:0004930|GO:0007165|GO:0007186|GO:0007601|GO:0007602|GO:0016021
3	XLOC_006948	0.89801	hypothetical protein [Source:VB External Description;Acc:AAEL000886]	ProteinCodingRNA	AAEL000886
3	XLOC_020664	0.896139	conserved hypothetical protein [Source:VB External Description;Acc:AAEL011211]	ProteinCodingRNA	AAEL011211
3	XLOC_019628	0.895403	fatty acid synthase [Source:VB External Description;Acc:AAEL002228]	ProteinCodingRNA	AAEL002228	GO:0000036|GO:0003824|GO:0005488|GO:0008152|GO:0008270|GO:0009058|GO:0016491|GO:0016740|GO:0016788|GO:0048037|GO:0055114
3	XLOC_021640	0.8947	voltage-dependent calcium channel [Source:VB External Description;Acc:AAEL011625]	ProteinCodingRNA	AAEL011625	GO:0005245|GO:0005515|GO:0006816
3	XLOC_028942	0.893552	ryanodine receptor 3, brain [Source:VB External Description;Acc:AAEL003837]""	ProteinCodingRNA	AAEL003837	GO:0004872|GO:0005216|GO:0005219|GO:0005262|GO:0005509|GO:0005515|GO:0006810|GO:0006811|GO:0006816|GO:0006874|GO:0016020|GO:0016021|GO:0055085
3	XLOC_018580	0.892748	conserved hypothetical protein [Source:VB External Description;Acc:AAEL010448]	ProteinCodingRNA	AAEL010448
3	XLOC_026531	0.891705	receptor protein tyrosine phosphatase fragment, arthropod [Source:VB External Description;Acc:AAEL003307]""	ProteinCodingRNA	AAEL003307	GO:0004721|GO:0004725|GO:0004872|GO:0006470|GO:0016311|GO:0016787|GO:0016791
3	XLOC_006562	0.891575	serine-type enodpeptidase, [Source:VB External Description;Acc:AAEL015294]""	ProteinCodingRNA	AAEL015294	GO:0003824|GO:0004252|GO:0006508|GO:0008233|GO:0008236|GO:0016787
3	XLOC_023755	0.890771	kakapo [Source:VB External Description;Acc:AAEL002829]	ProteinCodingRNA	AAEL002829	GO:0004871|GO:0005509|GO:0005515|GO:0005856|GO:0007050|GO:0007165|GO:0016020
3	XLOC_022499	0.887959	conserved hypothetical protein [Source:VB External Description;Acc:AAEL011890]	ProteinCodingRNA	AAEL011890
3	XLOC_022730	0.887585	conserved hypothetical protein [Source:VB External Description;Acc:AAEL011966]	ProteinCodingRNA	AAEL011966
3	XLOC_019625	0.88519	sodium/chloride dependent amino acid transporter [Source:VB External Description;Acc:AAEL002236]	ProteinCodingRNA	AAEL002236	GO:0005328|GO:0005328|GO:0005887|GO:0005887|GO:0006810|GO:0006810|GO:0006836|GO:0006836|GO:0015293|GO:0015293|GO:0016020|GO:0016020|GO:0016021|GO:0016021
3	XLOC_011712	0.884754	conserved hypothetical protein [Source:VB External Description;Acc:AAEL007780]	ProteinCodingRNA	AAEL007780
3	XLOC_004783	0.883286	cytochrome c oxidase subunit iv [Source:VB External Description;Acc:AAEL005170]	ProteinCodingRNA	AAEL005170	GO:0003824|GO:0004129|GO:0007275|GO:0008152
3	XLOC_006897	0.882952	conserved hypothetical protein [Source:VB External Description;Acc:AAEL000876]	ProteinCodingRNA	AAEL000876	GO:0003824|GO:0005488|GO:0008152|GO:0016620|GO:0055114
3	XLOC_019054	0.882369	class A scavenger receptor (SRCR domain) with serine protease domain [Source:VB External Description;Acc:AAEL010655]	ProteinCodingRNA	AAEL010655	GO:0003824|GO:0004252|GO:0005044|GO:0005515|GO:0006508|GO:0008233|GO:0008236|GO:0016020|GO:0016021|GO:0016787
3	XLOC_017949	0.880564	conserved hypothetical protein [Source:VB External Description;Acc:AAEL010160]	ProteinCodingRNA	AAEL010160
3	XLOC_025521	0.876832	phosrestin i (arrestin b) (arrestin 2) [Source:VB External Description;Acc:AAEL003116]	ProteinCodingRNA	AAEL003116	GO:0007165|GO:0007600
3	XLOC_021630	0.873894	conserved hypothetical protein [Source:VB External Description;Acc:AAEL011617]	ProteinCodingRNA	AAEL011617
3	XLOC_003423	0.873498	conserved hypothetical protein [Source:VB External Description;Acc:AAEL004712]	ProteinCodingRNA	AAEL004712
3	XLOC_003061	0.872904	hypothetical protein [Source:VB External Description;Acc:AAEL004585]	ProteinCodingRNA	AAEL004585
3	XLOC_007830	0.872792	GPCR (Rhod)opsin Family [Source:VB External Description;Acc:AAEL006259]	ProteinCodingRNA	AAEL006259	GO:0004871|GO:0004872|GO:0004930|GO:0007165|GO:0007186|GO:0007601|GO:0007602|GO:0009881|GO:0016020|GO:0016021|GO:0018298|GO:0050896
3	XLOC_003882	0.871254	cytochrome P450 [Source:VB External Description;Acc:AAEL014893]	ProteinCodingRNA	AAEL014893	GO:0004497|GO:0005506|GO:0009055|GO:0016491|GO:0020037|GO:0046872|GO:0055114
3	XLOC_020452	0.869478	conserved hypothetical protein [Source:VB External Description;Acc:AAEL011139]	ProteinCodingRNA	AAEL011139	GO:0016747
3	XLOC_022694	0.869332	hypothetical protein [Source:VB External Description;Acc:AAEL011940]	ProteinCodingRNA	AAEL011940
3	XLOC_000866	0.869168	pickpocket [Source:VB External Description;Acc:AAEL014230]	ProteinCodingRNA	AAEL014230	GO:0005216|GO:0005272|GO:0006810|GO:0006811|GO:0006814|GO:0016020|GO:0016021
3	XLOC_013667	0.86785	hypothetical protein [Source:VB External Description;Acc:AAEL008502]	ProteinCodingRNA	AAEL008502	GO:0003824|GO:0005975|GO:0043169
3	XLOC_022755	0.866067	GPCR Purine/Adenosine Family [Source:VB External Description;Acc:AAEL011970]	ProteinCodingRNA	AAEL011970	GO:0007186|GO:0016021
3	XLOC_001357	0.864991	hypothetical protein [Source:VB External Description;Acc:AAEL014343]	ProteinCodingRNA	AAEL014343
3	XLOC_019078	0.864847	lethal(2)essential for life protein, l2efl [Source:VB External Description;Acc:AAEL010659]""	ProteinCodingRNA	AAEL010659	GO:0009408
3	XLOC_017225	0.86465	dynein heavy chain [Source:VB External Description;Acc:AAEL009881]	ProteinCodingRNA	AAEL009881	GO:0000166|GO:0003777|GO:0005524|GO:0007018|GO:0016887|GO:0017111|GO:0030286
3	XLOC_007968	0.864008	conserved hypothetical protein [Source:VB External Description;Acc:AAEL000102]	ProteinCodingRNA	AAEL000102
3	XLOC_026477	0.859761	lethal(2)essential for life protein, l2efl [Source:VB External Description;Acc:AAEL013343]""	ProteinCodingRNA	AAEL013343	GO:0009408
3	XLOC_010919	0.859002	conserved hypothetical protein [Source:VB External Description;Acc:AAEL007533]	ProteinCodingRNA	AAEL007533
3	XLOC_007088	0.858129	lipase 1 precursor [Source:VB External Description;Acc:AAEL015326]	ProteinCodingRNA	AAEL015326	GO:0006629
3	XLOC_001159	0.855041	conserved hypothetical protein [Source:VB External Description;Acc:AAEL014315]	ProteinCodingRNA	AAEL014315	GO:0005515
3	XLOC_014496	0.851633	ATP synthase gamma subunit [Source:VB External Description;Acc:AAEL008848]	ProteinCodingRNA	AAEL008848	GO:0006754|GO:0006810|GO:0006811|GO:0015986|GO:0015992|GO:0045261|GO:0046933|GO:0046961
3	XLOC_018622	0.851624	conserved hypothetical protein [Source:VB External Description;Acc:AAEL002075]	ProteinCodingRNA	AAEL002075
3	XLOC_014831	0.85036	chaoptin [Source:VB External Description;Acc:AAEL008940]	ProteinCodingRNA	AAEL008940	GO:0005515
3	XLOC_028161	0.848907	conserved hypothetical protein [Source:VB External Description;Acc:AAEL013809]	ProteinCodingRNA	AAEL013809	GO:0003677|GO:0003700|GO:0005515|GO:0005634|GO:0006355|GO:0043565
3	XLOC_009712	0.848773	sodium/solute symporter [Source:VB External Description;Acc:AAEL007027]	ProteinCodingRNA	AAEL007027	GO:0005215|GO:0005215|GO:0006810|GO:0006810|GO:0006811|GO:0006811|GO:0006814|GO:0006814|GO:0016020|GO:0016020|GO:0016021|GO:0016021|GO:0055085|GO:0055085
3	XLOC_004936	0.84816		ProteinCodingRNA	AAEL017514
3	XLOC_015314	0.845419	conserved hypothetical protein [Source:VB External Description;Acc:AAEL009201]	ProteinCodingRNA	AAEL009201
3	XLOC_008817	0.84461	conserved hypothetical protein [Source:VB External Description;Acc:AAEL006604]	ProteinCodingRNA	AAEL006604	GO:0006865|GO:0015171|GO:0016020|GO:0016021|GO:0055085
3	XLOC_024308	0.844542	NADH-ubiquinone oxidoreductase [Source:VB External Description;Acc:AAEL012552]	ProteinCodingRNA	AAEL012552	GO:0008137|GO:0009055|GO:0016020|GO:0016491|GO:0016651|GO:0042773|GO:0046872|GO:0051536|GO:0051539|GO:0055114
3	XLOC_002694	0.843561	conserved hypothetical protein [Source:VB External Description;Acc:AAEL004466]	ProteinCodingRNA	AAEL004466	GO:0005515
3	XLOC_020533	0.84133	conserved hypothetical protein [Source:VB External Description;Acc:AAEL011183]	ProteinCodingRNA	AAEL011183
3	XLOC_004140	0.836828	conserved hypothetical protein [Source:VB External Description;Acc:AAEL004957]	ProteinCodingRNA	AAEL004957	GO:0005515
3	XLOC_003586	0.831449	Gram-NegativeBinding Protein (GNBP), or Beta-1,3-Glucan Binding Protein (BGBP). [Source:VB External Description;Acc:AAEL000652]""	ProteinCodingRNA	AAEL000652
3	XLOC_022653	0.83107	F-box/lrr protein fragment [Source:VB External Description;Acc:AAEL011923]	ProteinCodingRNA	AAEL011923	GO:0005515
3	XLOC_001793	0.830577	conserved hypothetical protein [Source:VB External Description;Acc:AAEL014436]	ProteinCodingRNA	AAEL014436
3	XLOC_018626	0.825885	conserved hypothetical protein [Source:VB External Description;Acc:AAEL002070]	ProteinCodingRNA	AAEL002070
3	XLOC_025459	0.822246	cytochrome c oxidase subunit iv [Source:VB External Description;Acc:AAEL013009]	ProteinCodingRNA	AAEL013009	GO:0004129
3	XLOC_012571	0.822111	zinc finger protein [Source:VB External Description;Acc:AAEL001349]	ProteinCodingRNA	AAEL001349	GO:0003676|GO:0005622|GO:0008270
3	XLOC_019692	0.820221	isocitrate dehydrogenase [Source:VB External Description;Acc:AAEL010814]	ProteinCodingRNA	AAEL010814	GO:0000287|GO:0004449|GO:0005739|GO:0006099|GO:0016616|GO:0051287|GO:0055114
3	XLOC_003408	0.818525	hypothetical protein [Source:VB External Description;Acc:AAEL004725]	ProteinCodingRNA	AAEL004725	GO:0005515
3	XLOC_003793	0.81654	conserved hypothetical protein [Source:VB External Description;Acc:AAEL014872]	ProteinCodingRNA	AAEL014872	GO:0005515|GO:0046872
3	XLOC_024018	0.816191	conserved hypothetical protein [Source:VB External Description;Acc:AAEL002873]	ProteinCodingRNA	AAEL002873	GO:0005515
3	XLOC_002262	0.813011	conserved hypothetical protein [Source:VB External Description;Acc:AAEL004382]	ProteinCodingRNA	AAEL004382
3	XLOC_011331	0.809985	phosphorylase b kinase [Source:VB External Description;Acc:AAEL007651]	ProteinCodingRNA	AAEL007651	GO:0003824|GO:0004339|GO:0005516|GO:0005976|GO:0005977|GO:0016301
3	XLOC_000329	0.807301	Copper-Zinc(Cu-Zn) Superoxide Dismutase. [Source:VB External Description;Acc:AAEL014091]	ProteinCodingRNA	AAEL014091	GO:0006801|GO:0046872|GO:0055114
3	XLOC_022054	0.805822	hypothetical protein [Source:VB External Description;Acc:AAEL011740]	ProteinCodingRNA	AAEL011740	GO:0005515
3	XLOC_008738	0.804912	calcium-transporting ATPase sarcoplasmic/endoplasmic reticulum type [Source:VB External Description;Acc:AAEL006582]	ProteinCodingRNA	AAEL006582	GO:0000166|GO:0003824|GO:0005388|GO:0005524|GO:0006754|GO:0006810|GO:0006811|GO:0006812|GO:0006816|GO:0008152|GO:0015662|GO:0016020|GO:0016021|GO:0016787|GO:0016820
3	XLOC_017857	0.804428	conserved hypothetical protein [Source:VB External Description;Acc:AAEL015665]	ProteinCodingRNA	AAEL015665
3	XLOC_028485	0.80361		ProteinCodingRNA	AAEL017558
3	XLOC_005550	0.803207	transient receptor potential channel [Source:VB External Description;Acc:AAEL005437]	ProteinCodingRNA	AAEL005437	GO:0004872|GO:0005216|GO:0005262|GO:0005515|GO:0006810|GO:0006811|GO:0006816|GO:0016020|GO:0016021|GO:0055085
3	XLOC_010564	0.803137	conserved hypothetical protein [Source:VB External Description;Acc:AAEL007378]	ProteinCodingRNA	AAEL007378	GO:0005215|GO:0006810|GO:0016020|GO:0016021|GO:0055085
3	XLOC_009067	0.802527	Alpha-amylase I Precursor (EC 3.2.1.1)(1,4-alpha-D-glucan glucanohydrolase) [Source:VB External Description;Acc:AAEL006719]""	ProteinCodingRNA	AAEL006719	GO:0003824|GO:0004556|GO:0005576|GO:0005975|GO:0008152|GO:0016787|GO:0016798|GO:0043169|GO:0046872
3	XLOC_000725	0.80238	hypothetical protein [Source:VB External Description;Acc:AAEL014181]	ProteinCodingRNA	AAEL014181	GO:0004721|GO:0004725|GO:0004872|GO:0006470|GO:0016311|GO:0016787|GO:0016791
3	XLOC_009261	0.802159	cytochrome P450 [Source:VB External Description;Acc:AAEL006824]	ProteinCodingRNA	AAEL006824	GO:0004497|GO:0005506|GO:0009055|GO:0016491|GO:0020037|GO:0046872|GO:0055114
3	XLOC_009826	0.800384	zinc metalloprotease [Source:VB External Description;Acc:AAEL007081]	ProteinCodingRNA	AAEL007081	GO:0004222|GO:0006508|GO:0008233|GO:0008237
3	XLOC_003316	0.800192	conserved hypothetical protein [Source:VB External Description;Acc:AAEL014765]	ProteinCodingRNA	AAEL014765	GO:0016747
3	XLOC_021895	0.800072	conserved hypothetical protein [Source:VB External Description;Acc:AAEL002549]	ProteinCodingRNA	AAEL002549
3	XLOC_020628	0.798832	mitochondrial phosphate carrier protein [Source:VB External Description;Acc:AAEL011184]	ProteinCodingRNA	AAEL011184	GO:0005488|GO:0006810|GO:0016020|GO:0016021|GO:0055085
3	XLOC_015153	0.797166	cytochrome P450 [Source:VB External Description;Acc:AAEL009124]	ProteinCodingRNA	AAEL009124	GO:0004497|GO:0005506|GO:0009055|GO:0016491|GO:0020037|GO:0046872|GO:0055114
3	XLOC_005270	0.796682	kinesin motor protein, putative [Source:VB External Description;Acc:AAEL005323]""	ProteinCodingRNA	AAEL005323	GO:0005515|GO:0005515
3	XLOC_013127	0.795396	neuropeptide y receptor (npy-r) (pr4 receptor) [Source:VB External Description;Acc:AAEL008296]	ProteinCodingRNA	AAEL008296	GO:0004871|GO:0004872|GO:0004930|GO:0004983|GO:0007165|GO:0007186|GO:0007218|GO:0016021
3	XLOC_017898	0.795112	isocitrate dehydrogenase [Source:VB External Description;Acc:AAEL010143]	ProteinCodingRNA	AAEL010143	GO:0000287|GO:0004449|GO:0005739|GO:0006099|GO:0016491|GO:0016616|GO:0051287|GO:0055114
3	XLOC_026474	0.790076	lethal(2)essential for life protein, l2efl [Source:VB External Description;Acc:AAEL013341]""	ProteinCodingRNA	AAEL013341	GO:0005212|GO:0009408
3	XLOC_001625	0.789183	odorant receptor [Source:VB External Description;Acc:AAEL017221]	ProteinCodingRNA	AAEL017221	GO:0004984|GO:0005549|GO:0007608|GO:0016020
3	XLOC_023612	0.787874	conserved hypothetical protein [Source:VB External Description;Acc:AAEL012338]	ProteinCodingRNA	AAEL012338
3	XLOC_025204	0.785361	kinectin, putative [Source:VB External Description;Acc:AAEL003082]""	ProteinCodingRNA	AAEL003082
3	XLOC_007209	0.783818	conserved hypothetical protein [Source:VB External Description;Acc:AAEL006000]	ProteinCodingRNA	AAEL006000	GO:0004129|GO:0005746|GO:0009055
3	XLOC_019711	0.782345	hypothetical protein [Source:VB External Description;Acc:AAEL010840]	ProteinCodingRNA	AAEL010840
3	XLOC_017932	0.781352	conserved hypothetical protein [Source:VB External Description;Acc:AAEL010174]	ProteinCodingRNA	AAEL010174
3	XLOC_002145	0.781304		ProteinCodingRNA	AAEL004341	GO:0016787
3	XLOC_007713	0.78049	PFTAIRE-interacting factor 1A, putative [Source:VB External Description;Acc:AAEL006210]""	ProteinCodingRNA	AAEL006210
3	XLOC_026958	0.775486	Attacin,Anti-Microbial Peptide. [Source:VB External Description;Acc:AAEL003389]""	ProteinCodingRNA	AAEL003389	GO:0005576
3	XLOC_001019	0.771324	conserved hypothetical protein [Source:VB External Description;Acc:AAEL014278]	ProteinCodingRNA	AAEL014278
3	XLOC_002707	0.771214	hypothetical protein [Source:VB External Description;Acc:AAEL004470]	ProteinCodingRNA	AAEL004470
3	XLOC_007618	0.770414	conserved hypothetical protein [Source:VB External Description;Acc:AAEL006164]	ProteinCodingRNA	AAEL006164
3	XLOC_017696	0.769582	MRAS2, putative [Source:VB External Description;Acc:AAEL001901]""	ProteinCodingRNA	AAEL001901	GO:0000166|GO:0005525|GO:0005622|GO:0007264|GO:0015031
3	XLOC_001203	0.767661	UNC93A protein, putative [Source:VB External Description;Acc:AAEL004114]""	ProteinCodingRNA	AAEL004114
3	XLOC_026446	0.767606	conserved hypothetical protein [Source:VB External Description;Acc:AAEL013326]	ProteinCodingRNA	AAEL013326
3	XLOC_018669	0.764009	cytochrome P450 [Source:VB External Description;Acc:AAEL002071]	ProteinCodingRNA	AAEL002071	GO:0004497|GO:0004497|GO:0005506|GO:0005506|GO:0009055|GO:0009055|GO:0016491|GO:0016491|GO:0020037|GO:0020037|GO:0046872|GO:0046872|GO:0055114|GO:0055114
3	XLOC_011090	0.763015	trypsin, putative [Source:VB External Description;Acc:AAEL007596]""	ProteinCodingRNA	AAEL007596	GO:0003824|GO:0004252|GO:0006508|GO:0008233|GO:0008236|GO:0016787
3	XLOC_015252	0.762428	small calcium-binding mitochondrial carrier, putative [Source:VB External Description;Acc:AAEL015609]""	ProteinCodingRNA	AAEL015609	GO:0005488|GO:0006810|GO:0016020|GO:0016021|GO:0055085
3	XLOC_027196	0.76195	elongase, putative [Source:VB External Description;Acc:AAEL013542]""	ProteinCodingRNA	AAEL013542	GO:0016021
3	XLOC_010812	0.761361	conserved hypothetical protein [Source:VB External Description;Acc:AAEL007490]	ProteinCodingRNA	AAEL007490
3	XLOC_025880	0.761309	conserved hypothetical protein [Source:VB External Description;Acc:AAEL000457]	ProteinCodingRNA	AAEL000457
3	XLOC_022551	0.760065	conserved hypothetical protein [Source:VB External Description;Acc:AAEL011909]	ProteinCodingRNA	AAEL011909
3	XLOC_007309	0.759164	peptidyl-prolyl cis-trans isomerase (cyclophilin) [Source:VB External Description;Acc:AAEL006054]	ProteinCodingRNA	AAEL006054	GO:0003755|GO:0005515|GO:0005622|GO:0006457|GO:0008270|GO:0016853|GO:0046872
3	XLOC_002541	0.758168	mitochondrial F0 ATP synthase D chain, putative [Source:VB External Description;Acc:AAEL004423]""	ProteinCodingRNA	AAEL004423	GO:0000276|GO:0015078|GO:0015986
3	XLOC_004272	0.757204	hypothetical protein [Source:VB External Description;Acc:AAEL005004]	ProteinCodingRNA	AAEL005004	GO:0017148|GO:0030598
3	XLOC_026364	0.756306	cytochrome c oxidase, subunit VIA, putative [Source:VB External Description;Acc:AAEL003234]""	ProteinCodingRNA	AAEL003234	GO:0004129|GO:0005743|GO:0005751
3	XLOC_007195	0.753046	odorant receptor [Source:VB External Description;Acc:AAEL006003]	ProteinCodingRNA	AAEL006003	GO:0004871|GO:0004872|GO:0004930|GO:0004984|GO:0005549|GO:0005886|GO:0007165|GO:0007186|GO:0007608|GO:0016020|GO:0016021|GO:0050896
3	XLOC_028391	0.751173	ubiquinol-cytochrome c reductase iron-sulfur subunit [Source:VB External Description;Acc:AAEL003675]	ProteinCodingRNA	AAEL003675	GO:0005739|GO:0006810|GO:0008121|GO:0016020|GO:0016491|GO:0016679|GO:0022900|GO:0046872|GO:0051536|GO:0051537|GO:0055114|GO:0070469
3	XLOC_006653	0.750593	trypsin, putative [Source:VB External Description;Acc:AAEL005823]""	ProteinCodingRNA	AAEL005823	GO:0003824|GO:0004252|GO:0006508|GO:0008233|GO:0008236|GO:0016787
3	XLOC_017290	0.749964	vesicular inhibitory amino acid transporter, putative [Source:VB External Description;Acc:AAEL009923]""	ProteinCodingRNA	AAEL009923	GO:0016020|GO:0016021
3	XLOC_001856	0.749752	zinc finger protein [Source:VB External Description;Acc:AAEL004255]	ProteinCodingRNA	AAEL004255	GO:0003676|GO:0003677|GO:0005515|GO:0005622|GO:0008270
3	XLOC_022796	0.748498	glucosyl/glucuronosyl transferases [Source:VB External Description;Acc:AAEL002688]	ProteinCodingRNA	AAEL002688	GO:0008152|GO:0016740|GO:0016757|GO:0016758
3	XLOC_000266	0.747938	GPCR Dopamine Family [Source:VB External Description;Acc:AAEL003920]	ProteinCodingRNA	AAEL003920	GO:0007186|GO:0016021
3	XLOC_018648	0.746691	neuroendocrine protein 7b2 [Source:VB External Description;Acc:AAEL002055]	ProteinCodingRNA	AAEL002055	GO:0007218|GO:0030141
3	XLOC_012686	0.745973	guanine nucleotide-binding protein beta 2 (g protein beta2) [Source:VB External Description;Acc:AAEL008108]	ProteinCodingRNA	AAEL008108	GO:0005515
3	XLOC_002299	0.74588	neuroligin, [Source:VB External Description;Acc:AAEL004357]""	ProteinCodingRNA	AAEL004357
3	XLOC_008086	0.745033	NADH-ubiquinone oxidoreductase ashi subunit [Source:VB External Description;Acc:AAEL000986]	ProteinCodingRNA	AAEL000986	GO:0003954|GO:0005739|GO:0005747|GO:0006120|GO:0008137
3	XLOC_013784	0.743283		ProteinCodingRNA	AAEL017417
3	XLOC_017631	0.742737	hypothetical protein [Source:VB External Description;Acc:AAEL015659]	ProteinCodingRNA	AAEL015659	GO:0005515
3	XLOC_018581	0.739809	conserved hypothetical protein [Source:VB External Description;Acc:AAEL010452]	ProteinCodingRNA	AAEL010452
3	XLOC_021325	0.737931	C-Type lectin (CTL) - mannose binding. [Source:VB External Description;Acc:AAEL011455]	ProteinCodingRNA	AAEL011455	GO:0005488|GO:0005529
3	XLOC_004719	0.737593	hypothetical protein [Source:VB External Description;Acc:AAEL005151]	ProteinCodingRNA	AAEL005151
3	XLOC_005057	0.734137	ubiquinol-cytochrome c reductase complex core protein [Source:VB External Description;Acc:AAEL005269]	ProteinCodingRNA	AAEL005269	GO:0003824|GO:0004222|GO:0006508|GO:0008270|GO:0046872
3	XLOC_007777	0.731529	restin (cytoplasmic linker protein-170) (clip-170) [Source:VB External Description;Acc:AAEL015374]	ProteinCodingRNA	AAEL015374
3	XLOC_019585	0.728399	hypothetical protein [Source:VB External Description;Acc:AAEL002234]	ProteinCodingRNA	AAEL002234	GO:0005515
3	XLOC_015132	0.727884	conserved hypothetical protein [Source:VB External Description;Acc:AAEL009112]	ProteinCodingRNA	AAEL009112	GO:0016021
3	XLOC_000384	0.727279	conserved hypothetical protein [Source:VB External Description;Acc:AAEL003941]	ProteinCodingRNA	AAEL003941
3	XLOC_004425	0.7271	sodium-dependent excitatory amino acid transporter [Source:VB External Description;Acc:AAEL000714]	ProteinCodingRNA	AAEL000714	GO:0006835|GO:0016020|GO:0017153
3	XLOC_013946	0.727011	ABC transporter [Source:VB External Description;Acc:AAEL008625]	ProteinCodingRNA	AAEL008625	GO:0000166|GO:0005524|GO:0016020|GO:0016021|GO:0016887|GO:0017111
3	XLOC_008426	0.725286	hypothetical protein [Source:VB External Description;Acc:AAEL006451]	ProteinCodingRNA	AAEL006451
3	XLOC_023847	0.724943	conserved hypothetical protein [Source:VB External Description;Acc:AAEL012423]	ProteinCodingRNA	AAEL012423
3	XLOC_027519	0.722808	lung carbonyl reductase [Source:VB External Description;Acc:AAEL013640]	ProteinCodingRNA	AAEL013640	GO:0003824|GO:0005488|GO:0008152|GO:0016491|GO:0044237|GO:0050662|GO:0055114
3	XLOC_021817	0.721099	cytochrome P450 [Source:VB External Description;Acc:AAEL000340]	ProteinCodingRNA	AAEL000340	GO:0004497|GO:0005506|GO:0009055|GO:0016491|GO:0020037|GO:0046872|GO:0055114
3	XLOC_006768	0.71983	synaptic vesicle protein [Source:VB External Description;Acc:AAEL005849]	ProteinCodingRNA	AAEL005849	GO:0005215|GO:0006810|GO:0016020|GO:0016021|GO:0055085
3	XLOC_000226	0.716924		ProteinCodingRNA	AAEL000545
3	XLOC_006028	0.716088	trypsin-epsilon, putative [Source:VB External Description;Acc:AAEL005596]""	ProteinCodingRNA	AAEL005596	GO:0003824|GO:0004252|GO:0006508|GO:0008233
3	XLOC_011624	0.714021	hypothetical protein [Source:VB External Description;Acc:AAEL001272]	ProteinCodingRNA	AAEL001272	GO:0006811|GO:0016020|GO:0016021
3	XLOC_022367	0.711128	cytochrome P450 [Source:VB External Description;Acc:AAEL002633]	ProteinCodingRNA	AAEL002633	GO:0004497|GO:0005506|GO:0009055|GO:0016491|GO:0020037|GO:0046872|GO:0055114
3	XLOC_009847	0.710662	hypothetical protein [Source:VB External Description;Acc:AAEL015452]	ProteinCodingRNA	AAEL015452	GO:0006811|GO:0016020|GO:0016021
3	XLOC_001414	0.710135	lipase, putative [Source:VB External Description;Acc:AAEL004162]""	ProteinCodingRNA	AAEL004162	GO:0003824|GO:0006629|GO:0016787
3	XLOC_007714	0.708357	conserved hypothetical protein [Source:VB External Description;Acc:AAEL006194]	ProteinCodingRNA	AAEL006194
3	XLOC_023622	0.708214	lipase 1 precursor [Source:VB External Description;Acc:AAEL012350]	ProteinCodingRNA	AAEL012350	GO:0006629|GO:0006629
3	XLOC_019528	0.704938	conserved hypothetical protein [Source:VB External Description;Acc:AAEL010792]	ProteinCodingRNA	AAEL010792	GO:0005509
3	XLOC_022411	0.70451		ProteinCodingRNA	AAEL017466
3	XLOC_013184	0.704368	conserved hypothetical protein [Source:VB External Description;Acc:AAEL008331]	ProteinCodingRNA	AAEL008331
3	XLOC_008869	0.703428	potassium channel beta [Source:VB External Description;Acc:AAEL006650]	ProteinCodingRNA	AAEL006650	GO:0005216|GO:0005249|GO:0005737|GO:0006813|GO:0016491|GO:0055085|GO:0055114
3	XLOC_029034	0.702542	Gram-NegativeBinding Protein (GNBP), or Beta-1,3-Glucan Binding Protein (BGBP). [Source:VB External Description;Acc:AAEL003894]""	ProteinCodingRNA	AAEL003894	GO:0004553|GO:0005975
3	XLOC_013422	0.702462	ATP-binding cassette sub-family A member 3, putative [Source:VB External Description;Acc:AAEL008388]""	ProteinCodingRNA	AAEL008388	GO:0000166|GO:0005524|GO:0016887|GO:0017111
3	XLOC_013024	0.702307		ProteinCodingRNA	AAEL017563
3	XLOC_000897	0.699331	conserved hypothetical protein [Source:VB External Description;Acc:AAEL014243]	ProteinCodingRNA	AAEL014243
3	XLOC_022696	0.698409	oxidase/peroxidase [Source:VB External Description;Acc:AAEL011941]	ProteinCodingRNA	AAEL011941	GO:0004601|GO:0006979|GO:0020037|GO:0055114
3	XLOC_008907	0.697311	GPCR Neuropeptide Y Family [Source:VB External Description;Acc:AAEL015418]	ProteinCodingRNA	AAEL015418	GO:0004871|GO:0004872|GO:0004930|GO:0004983|GO:0007165|GO:0007186|GO:0007218|GO:0016021
3	XLOC_028016	0.697261	zinc finger protein [Source:VB External Description;Acc:AAEL013770]	ProteinCodingRNA	AAEL013770	GO:0003676|GO:0003677|GO:0005515|GO:0005622|GO:0008270
3	XLOC_006762	0.693829	amino acid transporter [Source:VB External Description;Acc:AAEL005854]	ProteinCodingRNA	AAEL005854	GO:0016020|GO:0016021
3	XLOC_021113	0.691729	hypothetical protein [Source:VB External Description;Acc:AAEL011366]	ProteinCodingRNA	AAEL011366
3	XLOC_003440	0.691583	conserved hypothetical protein [Source:VB External Description;Acc:AAEL004735]	ProteinCodingRNA	AAEL004735
3	XLOC_014677	0.691206	serine protease inhibitor (serpin) homologue - unlikely to be inhibitory [Source:VB External Description;Acc:AAEL017249]	ProteinCodingRNA	AAEL017249	GO:0004867
3	XLOC_022789	0.68844	venom allergen [Source:VB External Description;Acc:AAEL002693]	ProteinCodingRNA	AAEL002693	GO:0005576
3	XLOC_009335	0.688174	hypothetical protein [Source:VB External Description;Acc:AAEL006873]	ProteinCodingRNA	AAEL006873	GO:0008270|GO:0046872
3	XLOC_002009	0.686952	succinate dehydrogenase, putative [Source:VB External Description;Acc:AAEL014505]""	ProteinCodingRNA	AAEL014505	GO:0005506|GO:0005740|GO:0006099|GO:0016021|GO:0020037
3	XLOC_027441	0.686245	integrin alpha-ps [Source:VB External Description;Acc:AAEL013600]	ProteinCodingRNA	AAEL013600	GO:0004872|GO:0007155|GO:0007229|GO:0008305|GO:0016020|GO:0016021
3	XLOC_012284	0.685806	odorant-binding protein 56a, putative [Source:VB External Description;Acc:AAEL008011]""	ProteinCodingRNA	AAEL008011	GO:0005549|GO:0005615|GO:0006810
3	XLOC_011440	0.685736	conserved hypothetical protein [Source:VB External Description;Acc:AAEL007703]	ProteinCodingRNA	AAEL007703
3	XLOC_025623	0.685158	conserved hypothetical protein [Source:VB External Description;Acc:AAEL013077]	ProteinCodingRNA	AAEL013077
3	XLOC_010483	0.679527	NADH ubiquinone oxidoreductase subunit, putative [Source:VB External Description;Acc:AAEL001210]""	ProteinCodingRNA	AAEL001210
3	XLOC_023754	0.678065	kakapo [Source:VB External Description;Acc:AAEL002839]	ProteinCodingRNA	AAEL002839	GO:0005515
3	XLOC_001292	0.675776	Cryptochrome-1 [Source:VB External Description;Acc:AAEL004146]	ProteinCodingRNA	AAEL004146	GO:0000060|GO:0000166|GO:0003913|GO:0004872|GO:0005634|GO:0005641|GO:0005737|GO:0006281|GO:0009881|GO:0009882|GO:0018298|GO:0042752|GO:0045892|GO:0048471|GO:0048511|GO:0050660|GO:0050896
3	XLOC_010012	0.675361	NADH:ubiquinone dehydrogenase, putative [Source:VB External Description;Acc:AAEL001164]""	ProteinCodingRNA	AAEL001164	GO:0008137|GO:0009055|GO:0016020
3	XLOC_005649	0.674477	calbindin-32 [Source:VB External Description;Acc:AAEL005463]	ProteinCodingRNA	AAEL005463	GO:0005509
3	XLOC_011564	0.67375	conserved hypothetical protein [Source:VB External Description;Acc:AAEL007754]	ProteinCodingRNA	AAEL007754
3	XLOC_024784	0.673452	cytochrome P450 [Source:VB External Description;Acc:AAEL012765]	ProteinCodingRNA	AAEL012765	GO:0004497|GO:0005506|GO:0009055|GO:0016491|GO:0020037|GO:0046872|GO:0055114
3	XLOC_025683	0.671872	neuroligin, [Source:VB External Description;Acc:AAEL003129]""	ProteinCodingRNA	AAEL003129
3	XLOC_013025	0.671411	conserved hypothetical protein [Source:VB External Description;Acc:AAEL001390]	ProteinCodingRNA	AAEL001390
3	XLOC_025460	0.671297	cytochrome c oxidase, subunit VB, putative [Source:VB External Description;Acc:AAEL013007]""	ProteinCodingRNA	AAEL013007	GO:0004129|GO:0005740
3	XLOC_005427	0.669937	dihydropyridine-sensitive l-type calcium channel [Source:VB External Description;Acc:AAEL005392]	ProteinCodingRNA	AAEL005392	GO:0005515|GO:0016020
3	XLOC_017474	0.669064	conserved hypothetical protein [Source:VB External Description;Acc:AAEL009964]	ProteinCodingRNA	AAEL009964	GO:0000276|GO:0015078|GO:0015986
3	XLOC_017899	0.668877	conserved hypothetical protein [Source:VB External Description;Acc:AAEL010147]	ProteinCodingRNA	AAEL010147	GO:0005515|GO:0005622|GO:0008270|GO:0046872
3	XLOC_009688	0.664077	cytochrome P450 [Source:VB External Description;Acc:AAEL007024]	ProteinCodingRNA	AAEL007024	GO:0004497|GO:0004497|GO:0005506|GO:0005506|GO:0009055|GO:0009055|GO:0020037|GO:0020037|GO:0046872|GO:0046872
3	XLOC_017364	0.663955	hypothetical protein [Source:VB External Description;Acc:AAEL001865]	ProteinCodingRNA	AAEL001865
3	XLOC_020785	0.663369	monocarboxylate transporter [Source:VB External Description;Acc:AAEL002412]	ProteinCodingRNA	AAEL002412	GO:0055085
3	XLOC_008546	0.662924	conserved hypothetical protein [Source:VB External Description;Acc:AAEL006495]	ProteinCodingRNA	AAEL006495
3	XLOC_023272	0.662924		tRNA	AAEL016800	GO:0006412
3	XLOC_008622	0.662924		tRNA	AAEL016084	GO:0006412
3	XLOC_000742	0.662924		tRNA	AAEL016318	GO:0006412
3	XLOC_001566	0.662924	hypothetical protein [Source:VB External Description;Acc:AAEL000592]	ProteinCodingRNA	AAEL000592
3	XLOC_008545	0.662924	conserved hypothetical protein [Source:VB External Description;Acc:AAEL006504]	ProteinCodingRNA	AAEL006504
3	XLOC_028901	0.662924		tRNA	AAEL016311	GO:0006412
3	XLOC_003427	0.662687	GPCR Growth Hormone Secretagogue/Neurotensin/Neuromedin/Thyrotropin Releasing Hormone Family [Source:VB External Description;Acc:AAEL004732]	ProteinCodingRNA	AAEL004732	GO:0004871|GO:0004872|GO:0004930|GO:0004983|GO:0007165|GO:0007186|GO:0016021
3	XLOC_006388	0.662147	conserved hypothetical protein [Source:VB External Description;Acc:AAEL005686]	ProteinCodingRNA	AAEL005686	GO:0005634
3	XLOC_016726	0.660213	hypothetical protein [Source:VB External Description;Acc:AAEL001763]	ProteinCodingRNA	AAEL001763
3	XLOC_006949	0.65759	pickpocket [Source:VB External Description;Acc:AAEL000873]	ProteinCodingRNA	AAEL000873	GO:0005216|GO:0005272|GO:0006810|GO:0006811|GO:0006814|GO:0016020|GO:0016021
3	XLOC_002621	0.656493	myosin [Source:VB External Description;Acc:AAEL000596]	ProteinCodingRNA	AAEL000596	GO:0000166|GO:0003774|GO:0004672|GO:0004674|GO:0004713|GO:0005515|GO:0005524|GO:0006468|GO:0016459
3	XLOC_025847	0.655733	conserved hypothetical protein [Source:VB External Description;Acc:AAEL000458]	ProteinCodingRNA	AAEL000458
3	XLOC_013555	0.654539	hypothetical protein [Source:VB External Description;Acc:AAEL008438]	ProteinCodingRNA	AAEL008438
3	XLOC_012492	0.651827	phosphatidylinositol 4-kinase [Source:VB External Description;Acc:AAEL000194]	ProteinCodingRNA	AAEL000194	GO:0004428|GO:0005488|GO:0016301|GO:0016740|GO:0016773|GO:0046854|GO:0048015
3	XLOC_028172	0.651173	sodium/chloride dependent amino acid transporter [Source:VB External Description;Acc:AAEL003619]	ProteinCodingRNA	AAEL003619	GO:0005328|GO:0005887|GO:0006810|GO:0006836|GO:0015293|GO:0016020|GO:0016021
3	XLOC_017699	0.650676	juvenile hormone-inducible protein, putative [Source:VB External Description;Acc:AAEL001899]""	ProteinCodingRNA	AAEL001899
3	XLOC_006222	0.648057	LIM domain-binding protein, putative [Source:VB External Description;Acc:AAEL005667]""	ProteinCodingRNA	AAEL005667	GO:0001952|GO:0005515|GO:0008270|GO:0015629|GO:0046872|GO:0051371
3	XLOC_021420	0.647463	cytochrome c oxidase, subunit VIIC, putative [Source:VB External Description;Acc:AAEL011514]""	ProteinCodingRNA	AAEL011514	GO:0004129
3	XLOC_027033	0.647053	conserved hypothetical protein [Source:VB External Description;Acc:AAEL013477]	ProteinCodingRNA	AAEL013477
3	XLOC_020953	0.646575	axonemal dynein intermediate chain polypeptide [Source:VB External Description;Acc:AAEL011310]	ProteinCodingRNA	AAEL011310	GO:0005515
3	XLOC_027194	0.645796	phosrestin ii (arrestin a) (arrestin 1) [Source:VB External Description;Acc:AAEL013535]	ProteinCodingRNA	AAEL013535	GO:0007165|GO:0007600
3	XLOC_005206	0.641449	conserved hypothetical protein [Source:VB External Description;Acc:AAEL005290]	ProteinCodingRNA	AAEL005290
3	XLOC_025688	0.640096	conserved hypothetical protein [Source:VB External Description;Acc:AAEL003133]	ProteinCodingRNA	AAEL003133	GO:0005515
3	XLOC_003875	0.638943	conserved hypothetical protein [Source:VB External Description;Acc:AAEL014887]	ProteinCodingRNA	AAEL014887
3	XLOC_017673	0.638874	conserved hypothetical protein [Source:VB External Description;Acc:AAEL001905]	ProteinCodingRNA	AAEL001905
3	XLOC_003626	0.63775	conserved hypothetical protein [Source:VB External Description;Acc:AAEL000669]	ProteinCodingRNA	AAEL000669
3	XLOC_028334	0.637277	conserved hypothetical protein [Source:VB External Description;Acc:AAEL003698]	ProteinCodingRNA	AAEL003698	GO:0008158|GO:0016020|GO:0016021
3	XLOC_007752	0.635896	conserved hypothetical protein [Source:VB External Description;Acc:AAEL006216]	ProteinCodingRNA	AAEL006216	GO:0005515
3	XLOC_006379	0.635786	GPCR Histamine Family [Source:VB External Description;Acc:AAEL005681]	ProteinCodingRNA	AAEL005681	GO:0007186|GO:0016021
3	XLOC_023020	0.635765	Na+/K+ ATPase alpha subunit [Source:VB External Description;Acc:AAEL012062]	ProteinCodingRNA	AAEL012062	GO:0000166|GO:0003824|GO:0005216|GO:0005524|GO:0006754|GO:0006810|GO:0006811|GO:0006812|GO:0008152|GO:0015077|GO:0015662|GO:0015672|GO:0016020|GO:0016021|GO:0016787|GO:0016820
3	XLOC_026972	0.632844	phosphatidic acid phosphatase [Source:VB External Description;Acc:AAEL003363]	ProteinCodingRNA	AAEL003363	GO:0003824|GO:0016020
3	XLOC_014162	0.632821	cytochrome c oxidase, subunit VB, putative [Source:VB External Description;Acc:AAEL008697]""	ProteinCodingRNA	AAEL008697	GO:0004129|GO:0005740
3	XLOC_003757	0.632712	Kinesin-like protein unc-104 [Source:VB External Description;Acc:AAEL004812]	ProteinCodingRNA	AAEL004812	GO:0000166|GO:0003774|GO:0003777|GO:0005515|GO:0005524|GO:0005737|GO:0005856|GO:0005874|GO:0005875|GO:0007018|GO:0047496|GO:0048489
3	XLOC_008298	0.631871	conserved hypothetical protein [Source:VB External Description;Acc:AAEL006369]	ProteinCodingRNA	AAEL006369
3	XLOC_000333	0.629776	conserved hypothetical protein [Source:VB External Description;Acc:AAEL014092]	ProteinCodingRNA	AAEL014092
3	XLOC_010199	0.629662	amino acid transporter [Source:VB External Description;Acc:AAEL007200]	ProteinCodingRNA	AAEL007200	GO:0016020|GO:0016021
3	XLOC_017946	0.629558	conserved hypothetical protein [Source:VB External Description;Acc:AAEL010186]	ProteinCodingRNA	AAEL010186
3	XLOC_003874	0.629506	hypothetical protein [Source:VB External Description;Acc:AAEL014884]	ProteinCodingRNA	AAEL014884
3	XLOC_002779	0.628397	valacyclovir hydrolase [Source:VB External Description;Acc:AAEL004487]	ProteinCodingRNA	AAEL004487	GO:0016787
3	XLOC_021135	0.628103	conserved hypothetical protein [Source:VB External Description;Acc:AAEL011388]	ProteinCodingRNA	AAEL011388	GO:0016491|GO:0016651|GO:0019684|GO:0048038|GO:0051287|GO:0055114
3	XLOC_003709	0.627021	conserved hypothetical protein [Source:VB External Description;Acc:AAEL014854]	ProteinCodingRNA	AAEL014854
3	XLOC_011409	0.626973	NADH-ubiquinone oxidoreductase flavoprotein 1 (ndufv1) [Source:VB External Description;Acc:AAEL007681]	ProteinCodingRNA	AAEL007681	GO:0008137|GO:0010181|GO:0016651|GO:0051287|GO:0051539|GO:0055114
3	XLOC_008867	0.625952	hypothetical protein [Source:VB External Description;Acc:AAEL006644]	ProteinCodingRNA	AAEL006644
3	XLOC_017925	0.625943	conserved hypothetical protein [Source:VB External Description;Acc:AAEL010162]	ProteinCodingRNA	AAEL010162	GO:0005488
3	XLOC_015810	0.625208	hypothetical protein [Source:VB External Description;Acc:AAEL009338]	ProteinCodingRNA	AAEL009338	GO:0005488
3	XLOC_004066	0.623982	conserved hypothetical protein [Source:VB External Description;Acc:AAEL004928]	ProteinCodingRNA	AAEL004928
3	XLOC_016749	0.623473	MSF1 protein, putative [Source:VB External Description;Acc:AAEL001783]""	ProteinCodingRNA	AAEL001783
3	XLOC_018417	0.622619	succinate dehydrogenase [Source:VB External Description;Acc:AAEL010330]	ProteinCodingRNA	AAEL010330	GO:0006099|GO:0009055|GO:0016491|GO:0051536|GO:0055114
3	XLOC_011147	0.621949	Toll-likeReceptor. [Source:VB External Description;Acc:AAEL007619]	ProteinCodingRNA	AAEL007619	GO:0003676|GO:0004888|GO:0005515|GO:0007165|GO:0008270|GO:0016020|GO:0016021|GO:0031224|GO:0045087
3	XLOC_012106	0.620851	odorant receptor 92a, putative [Source:VB External Description;Acc:AAEL001310]""	ProteinCodingRNA	AAEL001310	GO:0004871|GO:0004872|GO:0004930|GO:0004984|GO:0005549|GO:0005886|GO:0007165|GO:0007186|GO:0007608|GO:0016020|GO:0016021|GO:0050896
3	XLOC_027968	0.619575	phosphorylase kinase, gamma [Source:VB External Description;Acc:AAEL013755]""	ProteinCodingRNA	AAEL013755	GO:0000166|GO:0004672|GO:0004674|GO:0004689|GO:0005516|GO:0005524|GO:0005964|GO:0005978|GO:0006468|GO:0016301
3	XLOC_001191	0.619213	aldo-keto reductase [Source:VB External Description;Acc:AAEL004118]	ProteinCodingRNA	AAEL004118	GO:0016491|GO:0016491|GO:0016491|GO:0055114|GO:0055114|GO:0055114
3	XLOC_014533	0.618588	succinate dehydrogenase [Source:VB External Description;Acc:AAEL008871]	ProteinCodingRNA	AAEL008871	GO:0000104|GO:0006099|GO:0009055|GO:0016020|GO:0016627|GO:0045282
3	XLOC_026552	0.617747	hypothetical protein [Source:VB External Description;Acc:AAEL003316]	ProteinCodingRNA	AAEL003316
3	XLOC_019192	0.616217	GPCR Orphan/Putative Class A Family [Source:VB External Description;Acc:AAEL000266]	ProteinCodingRNA	AAEL000266	GO:0004872|GO:0007186|GO:0016021
3	XLOC_001253	0.61589	conserved hypothetical protein [Source:VB External Description;Acc:AAEL014327]	ProteinCodingRNA	AAEL014327
3	XLOC_004099	0.615061	cytochrome c oxidase polypeptide [Source:VB External Description;Acc:AAEL014944]	ProteinCodingRNA	AAEL014944	GO:0004129
3	XLOC_002217	0.613989	conserved hypothetical protein [Source:VB External Description;Acc:AAEL014532]	ProteinCodingRNA	AAEL014532
3	XLOC_024053	0.613868	NADH:ubiquinone dehydrogenase, putative [Source:VB External Description;Acc:AAEL002878]""	ProteinCodingRNA	AAEL002878
3	XLOC_018194	0.610569	conserved hypothetical protein [Source:VB External Description;Acc:AAEL010262]	ProteinCodingRNA	AAEL010262
3	XLOC_013252	0.608706	cytochrome P450 [Source:VB External Description;Acc:AAEL008345]	ProteinCodingRNA	AAEL008345	GO:0004497|GO:0005506|GO:0009055|GO:0016491|GO:0020037|GO:0046872|GO:0055114
3	XLOC_004901	0.607247	conserved hypothetical protein [Source:VB External Description;Acc:AAEL015074]	ProteinCodingRNA	AAEL015074
3	XLOC_013427	0.606709	hypothetical protein [Source:VB External Description;Acc:AAEL008383]	ProteinCodingRNA	AAEL008383
3	XLOC_014037	0.606312		ProteinCodingRNA	AAEL017529	GO:0000166|GO:0004672|GO:0004674|GO:0005524|GO:0006468|GO:0016301
3	XLOC_016026	0.604743		ProteinCodingRNA	AAEL017456	GO:0005216|GO:0005249|GO:0005267|GO:0005515|GO:0005524|GO:0006754|GO:0006810|GO:0006811|GO:0006813|GO:0008076|GO:0016020|GO:0016020|GO:0016021|GO:0016820|GO:0055085
3	XLOC_026148	0.604653	xaa-pro aminopeptidase [Source:VB External Description;Acc:AAEL003194]	ProteinCodingRNA	AAEL003194	GO:0004177|GO:0009987|GO:0016787
3	XLOC_021892	0.600462	sodium/solute symporter [Source:VB External Description;Acc:AAEL002555]	ProteinCodingRNA	AAEL002555	GO:0005215|GO:0006810|GO:0006811|GO:0006814|GO:0016020|GO:0016021|GO:0055085
3	XLOC_012672	0.598027	conserved hypothetical protein [Source:VB External Description;Acc:AAEL008111]	ProteinCodingRNA	AAEL008111	GO:0005515
3	XLOC_020279	0.596446		ProteinCodingRNA	AAEL017298
3	XLOC_015261	0.594578	synaptotagmin, putative [Source:VB External Description;Acc:AAEL009169]""	ProteinCodingRNA	AAEL009169	GO:0005515
3	XLOC_017759	0.59126	conserved hypothetical protein [Source:VB External Description;Acc:AAEL010061]	ProteinCodingRNA	AAEL010061	GO:0003779|GO:0005488|GO:0016043|GO:0030036
3	XLOC_017141	0.59084	conserved hypothetical protein [Source:VB External Description;Acc:AAEL009836]	ProteinCodingRNA	AAEL009836
3	XLOC_018431	0.589811	conserved hypothetical protein [Source:VB External Description;Acc:AAEL010334]	ProteinCodingRNA	AAEL010334	GO:0005215|GO:0005622|GO:0006810
3	XLOC_013577	0.588739	alpha-amylase [Source:VB External Description;Acc:AAEL008452]	ProteinCodingRNA	AAEL008452	GO:0003824|GO:0005975|GO:0008152|GO:0016787|GO:0016798|GO:0043169
3	XLOC_027713	0.588454	hypothetical protein [Source:VB External Description;Acc:AAEL013699]	ProteinCodingRNA	AAEL013699
3	XLOC_022486	0.584532	cytochrome C1 [Source:VB External Description;Acc:AAEL011871]	ProteinCodingRNA	AAEL011871	GO:0005506|GO:0009055|GO:0020037
3	XLOC_012040	0.583421	conserved hypothetical protein [Source:VB External Description;Acc:AAEL007916]	ProteinCodingRNA	AAEL007916
3	XLOC_019149	0.580502	gamma-aminobutyric-acid receptor a beta subunit 1, 2, 3, [Source:VB External Description;Acc:AAEL010710]""	ProteinCodingRNA	AAEL010710	GO:0004872|GO:0004890|GO:0005216|GO:0005230|GO:0005886|GO:0006810|GO:0006811|GO:0016020|GO:0016021|GO:0030054|GO:0045202|GO:0045211
3	XLOC_009203	0.579911	cytochrome P450 [Source:VB External Description;Acc:AAEL006811]	ProteinCodingRNA	AAEL006811	GO:0004497|GO:0004497|GO:0005506|GO:0005506|GO:0009055|GO:0009055|GO:0016491|GO:0016491|GO:0020037|GO:0020037|GO:0046872|GO:0046872|GO:0055114|GO:0055114
3	XLOC_022354	0.573892	cytochrome P450 [Source:VB External Description;Acc:AAEL002638]	ProteinCodingRNA	AAEL002638	GO:0004497|GO:0005506|GO:0009055|GO:0016491|GO:0020037|GO:0046872|GO:0055114
3	XLOC_012408	0.572917	NADH-plastoquinone oxidoreductase [Source:VB External Description;Acc:AAEL008072]	ProteinCodingRNA	AAEL008072	GO:0005506|GO:0008137|GO:0016491|GO:0016651|GO:0019684|GO:0046872|GO:0048038|GO:0051536|GO:0051539|GO:0055114
3	XLOC_026243	0.572136	hypothetical protein [Source:VB External Description;Acc:AAEL013266]	ProteinCodingRNA	AAEL013266
3	XLOC_003617	0.570881	alpha-amylase [Source:VB External Description;Acc:AAEL000678]	ProteinCodingRNA	AAEL000678	GO:0003824|GO:0005975|GO:0043169
3	XLOC_018423	0.569021	sugar transporter [Source:VB External Description;Acc:AAEL010348]	ProteinCodingRNA	AAEL010348	GO:0005215|GO:0006810|GO:0008643|GO:0016020|GO:0016021|GO:0022891|GO:0055085
3	XLOC_026877	0.565728	secreted polypeptide, putative [Source:VB External Description;Acc:AAEL013435]""	ProteinCodingRNA	AAEL013435
3	XLOC_011617	0.564491	hypothetical protein [Source:VB External Description;Acc:AAEL001281]	ProteinCodingRNA	AAEL001281
3	XLOC_002512	0.563196	cytochrome P450 [Source:VB External Description;Acc:AAEL014605]	ProteinCodingRNA	AAEL014605	GO:0004497|GO:0005506|GO:0009055|GO:0016491|GO:0020037|GO:0046872|GO:0055114
3	XLOC_001212	0.561402	trichohyalin, putative [Source:VB External Description;Acc:AAEL004099]""	ProteinCodingRNA	AAEL004099
3	XLOC_027084	0.561186	NADH dehydrogenase, putative [Source:VB External Description;Acc:AAEL003423]""	ProteinCodingRNA	AAEL003423	GO:0003954|GO:0005739
3	XLOC_011335	0.558987	hypothetical protein [Source:VB External Description;Acc:AAEL007659]	ProteinCodingRNA	AAEL007659
3	XLOC_004724	0.557505	ubiquinone binding protein, putative [Source:VB External Description;Acc:AAEL005143]""	ProteinCodingRNA	AAEL005143	GO:0008121
3	XLOC_003885	0.55645	conserved hypothetical protein [Source:VB External Description;Acc:AAEL014894]	ProteinCodingRNA	AAEL014894	GO:0005515
3	XLOC_011972	0.556439	ubiquinol-cytochrome c reductase complex 14 kd protein [Source:VB External Description;Acc:AAEL007868]	ProteinCodingRNA	AAEL007868	GO:0006122|GO:0008121
3	XLOC_022410	0.554883		ProteinCodingRNA	AAEL017576	GO:0006754|GO:0006812|GO:0015662|GO:0016020
3	XLOC_005354	0.554595	odorant receptor [Source:VB External Description;Acc:AAEL015147]	ProteinCodingRNA	AAEL015147	GO:0004871|GO:0004872|GO:0004930|GO:0004984|GO:0005549|GO:0005886|GO:0007165|GO:0007186|GO:0007608|GO:0016020|GO:0016021|GO:0050896
3	XLOC_023581	0.554526	hypothetical protein [Source:VB External Description;Acc:AAEL002807]	ProteinCodingRNA	AAEL002807
3	XLOC_005676	0.553078	conserved hypothetical protein [Source:VB External Description;Acc:AAEL005486]	ProteinCodingRNA	AAEL005486	GO:0042302
3	XLOC_018938	0.552894	Clip-domain serine protease, family D. [Source:VB External Description;Acc:AAEL002124]""	ProteinCodingRNA	AAEL002124	GO:0003824|GO:0004252|GO:0006508|GO:0008233|GO:0008236|GO:0016787
3	XLOC_007570	0.55205	conserved hypothetical protein [Source:VB External Description;Acc:AAEL006153]	ProteinCodingRNA	AAEL006153	GO:0031966
3	XLOC_020928	0.551104	odorant receptor - partial [Source:VB External Description;Acc:AAEL017000]	ProteinCodingRNA	AAEL017000
3	XLOC_000399	0.550642	conserved hypothetical protein [Source:VB External Description;Acc:AAEL003934]	ProteinCodingRNA	AAEL003934
3	XLOC_018782	0.550463	succinate dehydrogenase, putative [Source:VB External Description;Acc:AAEL010519]""	ProteinCodingRNA	AAEL010519	GO:0005506|GO:0005740|GO:0006099|GO:0016021|GO:0020037
3	XLOC_023099	0.549307	protease m1 zinc metalloprotease [Source:VB External Description;Acc:AAEL012110]	ProteinCodingRNA	AAEL012110	GO:0004177|GO:0006508|GO:0008233|GO:0008237|GO:0008270
3	XLOC_020117	0.549189	conserved hypothetical protein [Source:VB External Description;Acc:AAEL002305]	ProteinCodingRNA	AAEL002305
3	XLOC_021521	0.548341	glutamate receptor, ionotropic kainate 1, 2, 3 (glur5, glur6, glur7) [Source:VB External Description;Acc:AAEL002538]""	ProteinCodingRNA	AAEL002538	GO:0004872|GO:0004872|GO:0004970|GO:0004970|GO:0005215|GO:0005215|GO:0005216|GO:0005216|GO:0005234|GO:0005234|GO:0005886|GO:0005886|GO:0006810|GO:0006810|GO:0006811|GO:0006811|GO:0016020|GO:0016020|GO:0016021|GO:0016021|GO:0030054|GO:0030054|GO:0030288|GO:0030288|GO:0045202|GO:0045202|GO:0045211|GO:0045211
3	XLOC_024811	0.547648		ProteinCodingRNA	AAEL017244	GO:0008237|GO:0008270
3	XLOC_019936	0.547123	organic anion transporter [Source:VB External Description;Acc:AAEL010917]	ProteinCodingRNA	AAEL010917	GO:0005215|GO:0005515|GO:0006810|GO:0016020
3	XLOC_012237	0.54707	3-hydroxyacyl-coa dehyrogenase [Source:VB External Description;Acc:AAEL008006]	ProteinCodingRNA	AAEL008006	GO:0003824|GO:0005488|GO:0006631|GO:0008152|GO:0016491|GO:0050662
3	XLOC_025043	0.546098	histamine-gated chloride channel subunit [Source:VB External Description;Acc:AAEL003028]	ProteinCodingRNA	AAEL003028	GO:0005216|GO:0005230|GO:0006810|GO:0006811|GO:0016020|GO:0016021|GO:0045211
3	XLOC_024779	0.545162	cytochrome P450 [Source:VB External Description;Acc:AAEL012773]	ProteinCodingRNA	AAEL012773	GO:0004497|GO:0005506|GO:0009055|GO:0016491|GO:0020037|GO:0046872|GO:0055114
3	XLOC_015293	0.54263	class A scavenger receptor (SRCR domain) with serine protease domain [Source:VB External Description;Acc:AAEL009192]	ProteinCodingRNA	AAEL009192	GO:0003824|GO:0004252|GO:0005044|GO:0005515|GO:0005576|GO:0006030|GO:0006508|GO:0008061|GO:0008233|GO:0016020
3	XLOC_026802	0.541677	conserved hypothetical protein [Source:VB External Description;Acc:AAEL003340]	ProteinCodingRNA	AAEL003340	GO:0005215|GO:0006810|GO:0030288
3	XLOC_023178	0.539775	cytochrome c oxidase, subunit VIIC, putative [Source:VB External Description;Acc:AAEL002737]""	ProteinCodingRNA	AAEL002737	GO:0004129
3	XLOC_016124	0.538741	voltage-gated potassium channel [Source:VB External Description;Acc:AAEL000242]	ProteinCodingRNA	AAEL000242	GO:0005216|GO:0005244|GO:0005249|GO:0005267|GO:0005515|GO:0006810|GO:0006811|GO:0006813|GO:0008076|GO:0016020|GO:0016021|GO:0055085
3	XLOC_003000	0.536726	beta-galactosidase [Source:VB External Description;Acc:AAEL004575]	ProteinCodingRNA	AAEL004575	GO:0003824|GO:0004553|GO:0004565|GO:0005975|GO:0008152|GO:0009341|GO:0016787|GO:0016798|GO:0043169
3	XLOC_005379	0.536559	GPCR (Rhod)opsin Family [Source:VB External Description;Acc:AAEL005373]	ProteinCodingRNA	AAEL005373	GO:0004871|GO:0004872|GO:0004930|GO:0007165|GO:0007186|GO:0016021
3	XLOC_005666	0.53567	zinc/iron transporter [Source:VB External Description;Acc:AAEL005496]	ProteinCodingRNA	AAEL005496	GO:0016020|GO:0030001|GO:0046873|GO:0055085
3	XLOC_010767	0.534674	cytochrome P450 [Source:VB External Description;Acc:AAEL007473]	ProteinCodingRNA	AAEL007473	GO:0004497|GO:0005506|GO:0009055|GO:0016491|GO:0020037|GO:0046872|GO:0055114
3	XLOC_006582	0.53434	hypothetical protein [Source:VB External Description;Acc:AAEL005789]	ProteinCodingRNA	AAEL005789
3	XLOC_012247	0.534005	Clip-domain serine protease, family B. [Source:VB External Description;Acc:AAEL007993]""	ProteinCodingRNA	AAEL007993	GO:0003824|GO:0004252|GO:0006508|GO:0008233|GO:0008236|GO:0016301|GO:0016787
3	XLOC_006071	0.533911	GPCR (Rhod)opsin Family [Source:VB External Description;Acc:AAEL005621]	ProteinCodingRNA	AAEL005621	GO:0004871|GO:0004872|GO:0004930|GO:0007165|GO:0007186|GO:0007601|GO:0007602|GO:0009881|GO:0016020|GO:0016021|GO:0018298|GO:0050896
3	XLOC_020165	0.532229	hypothetical protein [Source:VB External Description;Acc:AAEL011004]	ProteinCodingRNA	AAEL011004
3	XLOC_028211	0.528445	Clip-domain serine protease, family B. [Source:VB External Description;Acc:AAEL003610]""	ProteinCodingRNA	AAEL003610	GO:0003824|GO:0004252|GO:0006508|GO:0008233|GO:0008236|GO:0016787
3	XLOC_010940	0.528346	conserved hypothetical protein [Source:VB External Description;Acc:AAEL007535]	ProteinCodingRNA	AAEL007535	GO:0004649|GO:0005975
3	XLOC_003238	0.528254	tep2 [Source:VB External Description;Acc:AAEL014755]	ProteinCodingRNA	AAEL014755	GO:0004866|GO:0005515|GO:0005576|GO:0005615
3	XLOC_019734	0.527855	TRP-phosphatase, putative [Source:VB External Description;Acc:AAEL010864]""	ProteinCodingRNA	AAEL010864	GO:0005488|GO:0005515
3	XLOC_017947	0.526024	conserved hypothetical protein [Source:VB External Description;Acc:AAEL010164]	ProteinCodingRNA	AAEL010164
3	XLOC_000037	0.525925	conserved hypothetical protein [Source:VB External Description;Acc:AAEL000019]	ProteinCodingRNA	AAEL000019
3	XLOC_029044	0.525722	ubiquitin, putative [Source:VB External Description;Acc:AAEL003881]""	ProteinCodingRNA	AAEL003881	GO:0005515
3	XLOC_024123	0.525126	heme peroxidase [Source:VB External Description;Acc:AAEL012481]	ProteinCodingRNA	AAEL012481	GO:0004601|GO:0006979|GO:0020037|GO:0055114
3	XLOC_015260	0.524165	conserved hypothetical protein [Source:VB External Description;Acc:AAEL009171]	ProteinCodingRNA	AAEL009171	GO:0003700|GO:0006355|GO:0043565|GO:0046983
3	XLOC_004446	0.5241	steroid dehydrogenase [Source:VB External Description;Acc:AAEL000690]	ProteinCodingRNA	AAEL000690	GO:0003824|GO:0005488|GO:0008152|GO:0016491|GO:0055114
3	XLOC_025858	0.522207	conserved hypothetical protein [Source:VB External Description;Acc:AAEL000413]	ProteinCodingRNA	AAEL000413	GO:0005215|GO:0006810|GO:0030288
3	XLOC_016896	0.522	nitric oxide synthase [Source:VB External Description;Acc:AAEL009745]	ProteinCodingRNA	AAEL009745	GO:0004517|GO:0005506|GO:0005516|GO:0006809|GO:0010181|GO:0016491|GO:0020037|GO:0050660|GO:0050661|GO:0055114
3	XLOC_002912	0.521794	conserved hypothetical protein [Source:VB External Description;Acc:AAEL014685]	ProteinCodingRNA	AAEL014685	GO:0004872|GO:0004970|GO:0005215|GO:0005216|GO:0005234|GO:0006810|GO:0006811|GO:0016020|GO:0016021|GO:0030288
3	XLOC_008424	0.5213	phosphorylase b kinase beta, kpbb [Source:VB External Description;Acc:AAEL006436]""	ProteinCodingRNA	AAEL006436	GO:0003824|GO:0004339|GO:0005516|GO:0005976|GO:0005977|GO:0016301
3	XLOC_025119	0.520243		ProteinCodingRNA	AAEL012886	GO:0016787
3	XLOC_022035	0.520111	odorant-binding protein 99c, putative [Source:VB External Description;Acc:AAEL011730]""	ProteinCodingRNA	AAEL011730	GO:0005549|GO:0006810
3	XLOC_008084	0.519894		ProteinCodingRNA	AAEL017245
3	XLOC_025188	0.518279	conserved hypothetical protein [Source:VB External Description;Acc:AAEL003067]	ProteinCodingRNA	AAEL003067
3	XLOC_020468	0.518216	NADH dehydrogenase, putative [Source:VB External Description;Acc:AAEL011157]""	ProteinCodingRNA	AAEL011157	GO:0005743|GO:0008137|GO:0042773
3	XLOC_000371	0.514894	aquaporin, putative [Source:VB External Description;Acc:AAEL014108]""	ProteinCodingRNA	AAEL014108	GO:0005215|GO:0006810|GO:0016020
3	XLOC_005739	0.513417	ubiquinol cytochrome C oxidoreductase-subunit 6.4kD-subunit, putative [Source:VB External Description;Acc:AAEL000766]""	ProteinCodingRNA	AAEL000766	GO:0006122|GO:0008121|GO:0009055|GO:0031966
3	XLOC_004496	0.512677	hypothetical protein [Source:VB External Description;Acc:AAEL005063]	ProteinCodingRNA	AAEL005063	GO:0005515
3	XLOC_009592	0.512649	conserved hypothetical protein [Source:VB External Description;Acc:AAEL001123]	ProteinCodingRNA	AAEL001123	GO:0005216|GO:0005515|GO:0006810|GO:0006811|GO:0016020|GO:0016021|GO:0055085
3	XLOC_010802	0.509247	conserved hypothetical protein [Source:VB External Description;Acc:AAEL007493]	ProteinCodingRNA	AAEL007493
3	XLOC_003354	0.508477	otopetrin [Source:VB External Description;Acc:AAEL004687]	ProteinCodingRNA	AAEL004687
3	XLOC_014938	0.508081	GPCR Calcitonin/Diuretic Hormone Family [Source:VB External Description;Acc:AAEL009024]	ProteinCodingRNA	AAEL009024	GO:0004888|GO:0004930|GO:0007166|GO:0007186|GO:0016020
3	XLOC_024842	0.507695	mitchondrial carnitine/acylcarnitine carrier protein CACL, putative [Source:VB External Description;Acc:AAEL002985]""	ProteinCodingRNA	AAEL002985	GO:0005488|GO:0006810|GO:0016020|GO:0016021|GO:0055085
3	XLOC_009114	0.506051	synaptic vesicle protein [Source:VB External Description;Acc:AAEL001087]	ProteinCodingRNA	AAEL001087	GO:0005215|GO:0006810|GO:0016021|GO:0055085
3	XLOC_021890	0.5056	titin [Source:VB External Description;Acc:AAEL002565]	ProteinCodingRNA	AAEL002565	GO:0000166|GO:0004672|GO:0004674|GO:0005515|GO:0005515|GO:0005524|GO:0006468
3	XLOC_004266	0.504752	serine/threonine-protein kinase, putative [Source:VB External Description;Acc:AAEL005003]""	ProteinCodingRNA	AAEL005003	GO:0000166|GO:0004672|GO:0004674|GO:0005524|GO:0006468|GO:0016301
3	XLOC_012561	0.501196	hypothetical protein [Source:VB External Description;Acc:AAEL001351]	ProteinCodingRNA	AAEL001351
4	XLOC_013384	0.998206	conserved hypothetical protein [Source:VB External Description;Acc:AAEL008365]	ProteinCodingRNA	AAEL008365	GO:0005515
4	XLOC_005026	0.997396	conserved hypothetical protein [Source:VB External Description;Acc:AAEL005282]	ProteinCodingRNA	AAEL005282
4	XLOC_003411	0.996409	hypothetical protein [Source:VB External Description;Acc:AAEL004721]	ProteinCodingRNA	AAEL004721	GO:0005549|GO:0006810
4	XLOC_016699	0.995937	chymotrypsin, putative [Source:VB External Description;Acc:AAEL009680]""	ProteinCodingRNA	AAEL009680	GO:0003824|GO:0004252|GO:0006508
4	XLOC_010776	0.995558	thrombospondin [Source:VB External Description;Acc:AAEL007455]	ProteinCodingRNA	AAEL007455	GO:0005509|GO:0005515|GO:0005576|GO:0007155
4	XLOC_022577	0.995273	matrix metalloproteinase [Source:VB External Description;Acc:AAEL002665]	ProteinCodingRNA	AAEL002665	GO:0004222|GO:0006508|GO:0008152|GO:0008233|GO:0008237|GO:0008270|GO:0016787|GO:0031012|GO:0046872
4	XLOC_007310	0.993964	cytochrome P450 [Source:VB External Description;Acc:AAEL006044]	ProteinCodingRNA	AAEL006044	GO:0004497|GO:0005506|GO:0009055|GO:0016491|GO:0020037|GO:0046872|GO:0055114
4	XLOC_021766	0.993429	hypothetical protein [Source:VB External Description;Acc:AAEL000347]	ProteinCodingRNA	AAEL000347
4	XLOC_013888	0.993214	odorant-binding protein 58c, putative [Source:VB External Description;Acc:AAEL015567]""	ProteinCodingRNA	AAEL015567
4	XLOC_021232	0.992888	hypothetical protein [Source:VB External Description;Acc:AAEL002481]	ProteinCodingRNA	AAEL002481	GO:0005576|GO:0006030|GO:0008061
4	XLOC_028056	0.992781	hypothetical protein [Source:VB External Description;Acc:AAEL003593]	ProteinCodingRNA	AAEL003593
4	XLOC_007960	0.992519	conserved hypothetical protein [Source:VB External Description;Acc:AAEL000124]	ProteinCodingRNA	AAEL000124
4	XLOC_027991	0.991582	homeobox protein nk-2 [Source:VB External Description;Acc:AAEL013760]	ProteinCodingRNA	AAEL013760	GO:0003677|GO:0003700|GO:0005515|GO:0005634|GO:0006355|GO:0043565
4	XLOC_017249	0.991498	conserved hypothetical protein [Source:VB External Description;Acc:AAEL009899]	ProteinCodingRNA	AAEL009899	GO:0003824|GO:0005524
4	XLOC_027283	0.991281	conserved hypothetical protein [Source:VB External Description;Acc:AAEL003467]	ProteinCodingRNA	AAEL003467
4	XLOC_028074	0.991146	transcription factor, putative [Source:VB External Description;Acc:AAEL003603]""	ProteinCodingRNA	AAEL003603
4	XLOC_012465	0.991021	conserved hypothetical protein [Source:VB External Description;Acc:AAEL000196]	ProteinCodingRNA	AAEL000196	GO:0003824|GO:0008152|GO:0016791
4	XLOC_018270	0.990846	cytochrome P450 [Source:VB External Description;Acc:AAEL002005]	ProteinCodingRNA	AAEL002005	GO:0004497|GO:0004497|GO:0005506|GO:0005506|GO:0009055|GO:0009055|GO:0016491|GO:0016491|GO:0020037|GO:0020037|GO:0046872|GO:0046872|GO:0055114|GO:0055114
4	XLOC_017142	0.990218		ProteinCodingRNA	AAEL017022
4	XLOC_023686	0.990092	odorant-binding protein 56a, putative [Source:VB External Description;Acc:AAEL012377]""	ProteinCodingRNA	AAEL012377	GO:0005549|GO:0006810
4	XLOC_007675	0.989802	odorant-binding protein 56e, putative [Source:VB External Description;Acc:AAEL006176]""	ProteinCodingRNA	AAEL006176	GO:0005549|GO:0006810
4	XLOC_010620	0.989675	conserved hypothetical protein [Source:VB External Description;Acc:AAEL007394]	ProteinCodingRNA	AAEL007394
4	XLOC_001516	0.989492	clip-domain serine protease, putative [Source:VB External Description;Acc:AAEL014386]""	ProteinCodingRNA	AAEL014386	GO:0003824|GO:0004252|GO:0006508|GO:0008233
4	XLOC_015410	0.989366	deoxyribonuclease I, putative [Source:VB External Description;Acc:AAEL001641]""	ProteinCodingRNA	AAEL001641	GO:0003676|GO:0016787|GO:0046872
4	XLOC_001920	0.989341	conserved hypothetical protein [Source:VB External Description;Acc:AAEL004301]	ProteinCodingRNA	AAEL004301
4	XLOC_009679	0.989198	hypothetical protein [Source:VB External Description;Acc:AAEL015447]	ProteinCodingRNA	AAEL015447
4	XLOC_002973	0.988925	conserved hypothetical protein [Source:VB External Description;Acc:AAEL004547]	ProteinCodingRNA	AAEL004547	GO:0005179|GO:0005576
4	XLOC_028963	0.988915	conserved hypothetical protein [Source:VB External Description;Acc:AAEL014007]	ProteinCodingRNA	AAEL014007	GO:0003824|GO:0004252|GO:0006508
4	XLOC_024786	0.988866	conserved hypothetical protein [Source:VB External Description;Acc:AAEL012763]	ProteinCodingRNA	AAEL012763	GO:0005515
4	XLOC_028920	0.988651	Defensin,Anti-Microbial Peptide. [Source:VB External Description;Acc:AAEL003849]""	ProteinCodingRNA	AAEL003849	GO:0006952
4	XLOC_001623	0.988435	odorant receptor [Source:VB External Description;Acc:AAEL017043]	ProteinCodingRNA	AAEL017043	GO:0004984|GO:0005549|GO:0007608|GO:0016020
4	XLOC_008214	0.988245	salivary apyrase, putative [Source:VB External Description;Acc:AAEL006333]""	ProteinCodingRNA	AAEL006333	GO:0009166|GO:0016787
4	XLOC_014824	0.987873	conserved hypothetical protein [Source:VB External Description;Acc:AAEL008953]	ProteinCodingRNA	AAEL008953	GO:0003677|GO:0003700|GO:0005634|GO:0006355|GO:0043565|GO:0046983
4	XLOC_006218	0.987781	clip-domain serine protease, putative [Source:VB External Description;Acc:AAEL005675]""	ProteinCodingRNA	AAEL005675	GO:0003824|GO:0004252|GO:0006508|GO:0008233
4	XLOC_008357	0.987614	D7 protein, putative [Source:VB External Description;Acc:AAEL006417]""	ProteinCodingRNA	AAEL006417	GO:0005549|GO:0006810
4	XLOC_003431	0.987181	conserved hypothetical protein [Source:VB External Description;Acc:AAEL004729]	ProteinCodingRNA	AAEL004729
4	XLOC_008547	0.986828	conserved hypothetical protein [Source:VB External Description;Acc:AAEL006481]	ProteinCodingRNA	AAEL006481
4	XLOC_003409	0.985779	conserved hypothetical protein [Source:VB External Description;Acc:AAEL004730]	ProteinCodingRNA	AAEL004730
4	XLOC_006740	0.985585	hypothetical protein [Source:VB External Description;Acc:AAEL005868]	ProteinCodingRNA	AAEL005868
4	XLOC_012242	0.985407	conserved hypothetical protein [Source:VB External Description;Acc:AAEL007986]	ProteinCodingRNA	AAEL007986
4	XLOC_000116	0.985388	odorant-binding protein 56e, putative [Source:VB External Description;Acc:AAEL000035]""	ProteinCodingRNA	AAEL000035	GO:0005549|GO:0006810
4	XLOC_008355	0.985145	conserved hypothetical protein [Source:VB External Description;Acc:AAEL006408]	ProteinCodingRNA	AAEL006408	GO:0005549|GO:0006810
4	XLOC_012151	0.984876	fibrinogen and fibronectin [Source:VB External Description;Acc:AAEL007942]	ProteinCodingRNA	AAEL007942	GO:0005102|GO:0007165
4	XLOC_028758	0.984856	conserved hypothetical protein [Source:VB External Description;Acc:AAEL003782]	ProteinCodingRNA	AAEL003782
4	XLOC_000242	0.984635	C-Type lectin (CTL). [Source:VB External Description;Acc:AAEL000556]	ProteinCodingRNA	AAEL000556	GO:0005488|GO:0005529
4	XLOC_025785	0.984596	hypothetical protein [Source:VB External Description;Acc:AAEL013140]	ProteinCodingRNA	AAEL013140	GO:0003824|GO:0004252|GO:0006508
4	XLOC_017534	0.984529	conserved hypothetical protein [Source:VB External Description;Acc:AAEL009993]	ProteinCodingRNA	AAEL009993
4	XLOC_026605	0.984372	hypothetical protein [Source:VB External Description;Acc:AAEL013371]	ProteinCodingRNA	AAEL013371
4	XLOC_001443	0.984359	conserved hypothetical protein [Source:VB External Description;Acc:AAEL004188]	ProteinCodingRNA	AAEL004188
4	XLOC_021004	0.983986	conserved hypothetical protein [Source:VB External Description;Acc:AAEL002457]	ProteinCodingRNA	AAEL002457	GO:0042318
4	XLOC_017532	0.983706	conserved hypothetical protein [Source:VB External Description;Acc:AAEL009992]	ProteinCodingRNA	AAEL009992
4	XLOC_016029	0.983482	odorant binding protein [Source:VB External Description;Acc:AAEL009449]	ProteinCodingRNA	AAEL009449	GO:0005549|GO:0005615|GO:0006810
4	XLOC_025205	0.983276	allergen, putative [Source:VB External Description;Acc:AAEL003057]""	ProteinCodingRNA	AAEL003057	GO:0005576
4	XLOC_022982	0.983263	serine protease inhibitor (serpin) homologue - unlikely to be inhibitory. [Source:VB External Description;Acc:AAEL002704]	ProteinCodingRNA	AAEL002704	GO:0004867|GO:0008233
4	XLOC_014293	0.983227	hypothetical protein [Source:VB External Description;Acc:AAEL008766]	ProteinCodingRNA	AAEL008766
4	XLOC_013938	0.983097	conserved hypothetical protein [Source:VB External Description;Acc:AAEL008619]	ProteinCodingRNA	AAEL008619	GO:0003824|GO:0004252|GO:0006508
4	XLOC_008654	0.983015	anterior fat body protein [Source:VB External Description;Acc:AAEL001022]	ProteinCodingRNA	AAEL001022
4	XLOC_005146	0.981711	conserved hypothetical protein [Source:VB External Description;Acc:AAEL000732]	ProteinCodingRNA	AAEL000732	GO:0006952|GO:0009279
4	XLOC_025184	0.98163	allergen, putative [Source:VB External Description;Acc:AAEL003053]""	ProteinCodingRNA	AAEL003053	GO:0005576
4	XLOC_016473	0.981146	conserved hypothetical protein [Source:VB External Description;Acc:AAEL001737]	ProteinCodingRNA	AAEL001737	GO:0003824|GO:0005488|GO:0008152|GO:0016620|GO:0044237|GO:0050662|GO:0055114
4	XLOC_025885	0.980443	conserved hypothetical protein [Source:VB External Description;Acc:AAEL000431]	ProteinCodingRNA	AAEL000431
4	XLOC_008631	0.980146	adenylate cyclase [Source:VB External Description;Acc:AAEL001047]	ProteinCodingRNA	AAEL001047	GO:0055085
4	XLOC_000126	0.980112	odorant-binding protein 56e, putative [Source:VB External Description;Acc:AAEL000073]""	ProteinCodingRNA	AAEL000073	GO:0005549|GO:0006810
4	XLOC_023565	0.979935	galactokinase [Source:VB External Description;Acc:AAEL002781]	ProteinCodingRNA	AAEL002781	GO:0000166|GO:0004335|GO:0005524|GO:0005737|GO:0006012|GO:0008152|GO:0016301|GO:0016310|GO:0016740|GO:0016773|GO:0046835
4	XLOC_015877	0.979112	conserved hypothetical protein [Source:VB External Description;Acc:AAEL009359]	ProteinCodingRNA	AAEL009359	GO:0005515
4	XLOC_001615	0.978991	Cecropin, Anti-Microbial Peptide. [Source:VB External Description;Acc:AAEL017211]""	ProteinCodingRNA	AAEL017211	GO:0005576
4	XLOC_005736	0.978916	Clip-domain serine protease, family B. [Source:VB External Description;Acc:AAEL000760]""	ProteinCodingRNA	AAEL000760	GO:0003824|GO:0004252|GO:0006508|GO:0008233|GO:0008236|GO:0016787
4	XLOC_026299	0.978897	serine protease, putative [Source:VB External Description;Acc:AAEL013299]""	ProteinCodingRNA	AAEL013299	GO:0003824|GO:0003824|GO:0004252|GO:0004252|GO:0006508|GO:0006508|GO:0008233|GO:0008233
4	XLOC_008360	0.977578	timeless protein [Source:VB External Description;Acc:AAEL006411]	ProteinCodingRNA	AAEL006411
4	XLOC_021388	0.977575	odorant-binding protein 58c, putative [Source:VB External Description;Acc:AAEL011499]""	ProteinCodingRNA	AAEL011499
4	XLOC_026485	0.977329	lethal(2)essential for life protein, l2efl [Source:VB External Description;Acc:AAEL013347]""	ProteinCodingRNA	AAEL013347	GO:0009408
4	XLOC_008238	0.976418	conserved hypothetical protein [Source:VB External Description;Acc:AAEL006351]	ProteinCodingRNA	AAEL006351
4	XLOC_006176	0.97566	hypothetical protein [Source:VB External Description;Acc:AAEL005645]	ProteinCodingRNA	AAEL005645	GO:0003824|GO:0004252|GO:0006508|GO:0008233|GO:0008236|GO:0016787
4	XLOC_013161	0.975035	conserved hypothetical protein [Source:VB External Description;Acc:AAEL008305]	ProteinCodingRNA	AAEL008305
4	XLOC_009958	0.975017	conserved hypothetical protein [Source:VB External Description;Acc:AAEL007141]	ProteinCodingRNA	AAEL007141
4	XLOC_018117	0.974918	30 kDa salivary gland allergen Aed a 3 Precursor (Allergen Aed a 3) [Source:VB External Description;Acc:AAEL010235]	ProteinCodingRNA	AAEL010235	GO:0005576
4	XLOC_026145	0.974824	serine protease inhibitor (serpin) homologue - unlikely to be inhibitory. [Source:VB External Description;Acc:AAEL003182]	ProteinCodingRNA	AAEL003182	GO:0004867
4	XLOC_027480	0.9746	pyruvate dehydrogenase [Source:VB External Description;Acc:AAEL013613]	ProteinCodingRNA	AAEL013613	GO:0004739|GO:0006096|GO:0008152|GO:0016624|GO:0043231|GO:0055114
4	XLOC_005381	0.974445	ClassB Scavenger Receptor (CD36 domain). [Source:VB External Description;Acc:AAEL005374]	ProteinCodingRNA	AAEL005374	GO:0007155|GO:0016020
4	XLOC_004981	0.974415	hypothetical protein [Source:VB External Description;Acc:AAEL015086]	ProteinCodingRNA	AAEL015086
4	XLOC_024785	0.973921	cytochrome P450 [Source:VB External Description;Acc:AAEL012766]	ProteinCodingRNA	AAEL012766	GO:0004497|GO:0005506|GO:0009055|GO:0016491|GO:0020037|GO:0046872|GO:0055114
4	XLOC_020911	0.973847	hypothetical protein [Source:VB External Description;Acc:AAEL011298]	ProteinCodingRNA	AAEL011298
4	XLOC_026348	0.973732	Clip-domain serine protease, family B. [Source:VB External Description;Acc:AAEL003253]""	ProteinCodingRNA	AAEL003253	GO:0003824|GO:0004252|GO:0006508|GO:0008233
4	XLOC_010679	0.973732	serine protease inhibitor (serpin) homologue - unlikely to be inhibitory. [Source:VB External Description;Acc:AAEL007420]	ProteinCodingRNA	AAEL007420	GO:0004867
4	XLOC_027285	0.973637	conserved hypothetical protein [Source:VB External Description;Acc:AAEL003457]	ProteinCodingRNA	AAEL003457
4	XLOC_008548	0.973587	conserved hypothetical protein [Source:VB External Description;Acc:AAEL006503]	ProteinCodingRNA	AAEL006503
4	XLOC_010559	0.972857	conserved hypothetical protein [Source:VB External Description;Acc:AAEL007381]	ProteinCodingRNA	AAEL007381
4	XLOC_009049	0.972711	conserved hypothetical protein [Source:VB External Description;Acc:AAEL006749]	ProteinCodingRNA	AAEL006749	GO:0042302
4	XLOC_007267	0.972523	lipase [Source:VB External Description;Acc:AAEL006027]	ProteinCodingRNA	AAEL006027	GO:0003824|GO:0006629|GO:0016787
4	XLOC_003470	0.972476	cytochrome P450 [Source:VB External Description;Acc:AAEL014830]	ProteinCodingRNA	AAEL014830	GO:0004497|GO:0005506|GO:0009055|GO:0020037|GO:0046872
4	XLOC_006517	0.971985	serine protease [Source:VB External Description;Acc:AAEL005753]	ProteinCodingRNA	AAEL005753	GO:0003824|GO:0004252|GO:0006508|GO:0008233|GO:0008236|GO:0016787
4	XLOC_010256	0.971782	conserved hypothetical protein [Source:VB External Description;Acc:AAEL007231]	ProteinCodingRNA	AAEL007231	GO:0005515
4	XLOC_005147	0.971443	fibrinogen and fibronectin [Source:VB External Description;Acc:AAEL000726]	ProteinCodingRNA	AAEL000726	GO:0005102|GO:0007165
4	XLOC_001449	0.971407	conserved hypothetical protein [Source:VB External Description;Acc:AAEL004155]	ProteinCodingRNA	AAEL004155
4	XLOC_027162	0.971391	pupal cuticle protein, putative [Source:VB External Description;Acc:AAEL013515]""	ProteinCodingRNA	AAEL013515	GO:0042302
4	XLOC_014079	0.97106	conserved hypothetical protein [Source:VB External Description;Acc:AAEL001485]	ProteinCodingRNA	AAEL001485	GO:0003796
4	XLOC_013164	0.971003	hypothetical protein [Source:VB External Description;Acc:AAEL008310]	ProteinCodingRNA	AAEL008310
4	XLOC_002264	0.970879	alpha-glucosidase [Source:VB External Description;Acc:AAEL004369]	ProteinCodingRNA	AAEL004369	GO:0003824|GO:0004553|GO:0005975|GO:0008152
4	XLOC_013566	0.9706	conserved hypothetical protein [Source:VB External Description;Acc:AAEL008444]	ProteinCodingRNA	AAEL008444
4	XLOC_018777	0.970577	conserved hypothetical protein [Source:VB External Description;Acc:AAEL010529]	ProteinCodingRNA	AAEL010529
4	XLOC_000456	0.970216	Clip-domain serine protease, family B. [Source:VB External Description;Acc:AAEL014137]""	ProteinCodingRNA	AAEL014137	GO:0003824|GO:0004252|GO:0006508|GO:0008233
4	XLOC_028065	0.970205	hypothetical protein [Source:VB External Description;Acc:AAEL003584]	ProteinCodingRNA	AAEL003584
4	XLOC_005728	0.96987	anterior fat body protein [Source:VB External Description;Acc:AAEL000757]	ProteinCodingRNA	AAEL000757
4	XLOC_016141	0.969587	hypothetical protein [Source:VB External Description;Acc:AAEL000252]	ProteinCodingRNA	AAEL000252	GO:0003824|GO:0004252|GO:0006508
4	XLOC_016142	0.969121	Prosialokinin Precursor [Contains Sialokinin(Sialokinin-1)(Sialokinin I)(Sia I)(Sialokinin-2)(Sialokinin II)(Sia II)] [Source:VB External Description;Acc:AAEL000229]	ProteinCodingRNA	AAEL000229	GO:0005576|GO:0007218
4	XLOC_026164	0.969024	fatty acid desaturase, putative [Source:VB External Description;Acc:AAEL003203]""	ProteinCodingRNA	AAEL003203	GO:0003824|GO:0006629|GO:0006633|GO:0008152|GO:0008610|GO:0016021|GO:0016491|GO:0016717|GO:0055114
4	XLOC_018696	0.968917	sugar transporter [Source:VB External Description;Acc:AAEL010479]	ProteinCodingRNA	AAEL010479	GO:0005215|GO:0006810|GO:0008643|GO:0016020|GO:0016021|GO:0022891|GO:0055085
4	XLOC_016940	0.968717	hypothetical protein [Source:VB External Description;Acc:AAEL009780]	ProteinCodingRNA	AAEL009780	GO:0003824|GO:0003824|GO:0004252|GO:0004252|GO:0006508|GO:0006508
4	XLOC_025507	0.968715	deoxyribonuclease I, putative [Source:VB External Description;Acc:AAEL003123]""	ProteinCodingRNA	AAEL003123	GO:0003676|GO:0016787|GO:0046872
4	XLOC_007996	0.968691	conserved hypothetical protein [Source:VB External Description;Acc:AAEL000139]	ProteinCodingRNA	AAEL000139
4	XLOC_007404	0.968638	gelsolin precursor [Source:VB External Description;Acc:AAEL006102]	ProteinCodingRNA	AAEL006102	GO:0003779
4	XLOC_004273	0.968621	hypothetical protein [Source:VB External Description;Acc:AAEL004999]	ProteinCodingRNA	AAEL004999
4	XLOC_002879	0.968486	Gambicin,Anti-Microbial Peptide. [Source:VB External Description;Acc:AAEL004522]""	ProteinCodingRNA	AAEL004522
4	XLOC_020966	0.968366	gonadotropin-releasing hormone receptor [Source:VB External Description;Acc:AAEL011325]	ProteinCodingRNA	AAEL011325	GO:0004871|GO:0004872|GO:0004930|GO:0005000|GO:0007165|GO:0007186|GO:0016021
4	XLOC_019063	0.968281	odorant-binding protein 58c, putative [Source:VB External Description;Acc:AAEL010666]""	ProteinCodingRNA	AAEL010666
4	XLOC_027184	0.967669	hypothetical protein [Source:VB External Description;Acc:AAEL013532]	ProteinCodingRNA	AAEL013532
4	XLOC_006896	0.967314	conserved hypothetical protein [Source:VB External Description;Acc:AAEL000910]	ProteinCodingRNA	AAEL000910	GO:0003824|GO:0005488|GO:0008152|GO:0016620|GO:0055114
4	XLOC_003041	0.967134	clip-domain serine protease, putative [Source:VB External Description;Acc:AAEL014724]""	ProteinCodingRNA	AAEL014724	GO:0003824|GO:0004252|GO:0006508|GO:0008233
4	XLOC_015934	0.966237	hexokinase [Source:VB External Description;Acc:AAEL009387]	ProteinCodingRNA	AAEL009387	GO:0000166|GO:0004396|GO:0005524|GO:0005975|GO:0006096|GO:0016301|GO:0016740|GO:0016773
4	XLOC_025211	0.966036	brain chitinase and chia [Source:VB External Description;Acc:AAEL003056]	ProteinCodingRNA	AAEL003056	GO:0003824|GO:0004553|GO:0004568|GO:0005975|GO:0006032|GO:0008152|GO:0016787|GO:0016798|GO:0043169
4	XLOC_028030	0.96603	conserved hypothetical protein [Source:VB External Description;Acc:AAEL013775]	ProteinCodingRNA	AAEL013775
4	XLOC_027263	0.96565	hypothetical protein [Source:VB External Description;Acc:AAEL003482]	ProteinCodingRNA	AAEL003482
4	XLOC_008971	0.965259	fibrinogen and fibronectin [Source:VB External Description;Acc:AAEL006699]	ProteinCodingRNA	AAEL006699	GO:0005102|GO:0007165
4	XLOC_006304	0.965096	dimethylaniline monooxygenase [Source:VB External Description;Acc:AAEL000829]	ProteinCodingRNA	AAEL000829	GO:0004497|GO:0004499|GO:0016491|GO:0050660|GO:0050661|GO:0055114
4	XLOC_001060	0.96457	nitrogen fixation protein nifu [Source:VB External Description;Acc:AAEL004071]	ProteinCodingRNA	AAEL004071	GO:0005506|GO:0005515|GO:0016226|GO:0051536
4	XLOC_023558	0.963882	hypothetical protein [Source:VB External Description;Acc:AAEL002814]	ProteinCodingRNA	AAEL002814
4	XLOC_008957	0.963245	fibrinogen and fibronectin [Source:VB External Description;Acc:AAEL006702]	ProteinCodingRNA	AAEL006702	GO:0005102|GO:0007165
4	XLOC_003596	0.963235	conserved hypothetical protein [Source:VB External Description;Acc:AAEL000663]	ProteinCodingRNA	AAEL000663
4	XLOC_021643	0.962652	granzyme A precursor, putative [Source:VB External Description;Acc:AAEL011624]""	ProteinCodingRNA	AAEL011624	GO:0003824|GO:0004252|GO:0006508|GO:0008233|GO:0008236|GO:0016787
4	XLOC_027344	0.962129	hypothetical protein [Source:VB External Description;Acc:AAEL013570]	ProteinCodingRNA	AAEL013570
4	XLOC_012286	0.962093	hypothetical protein [Source:VB External Description;Acc:AAEL008012]	ProteinCodingRNA	AAEL008012
4	XLOC_008750	0.961816	clip-domain serine protease, putative [Source:VB External Description;Acc:AAEL006576]""	ProteinCodingRNA	AAEL006576	GO:0003824|GO:0004252|GO:0006508|GO:0008233|GO:0008236|GO:0016787
4	XLOC_008550	0.961659	hypothetical protein [Source:VB External Description;Acc:AAEL006493]	ProteinCodingRNA	AAEL006493
4	XLOC_008241	0.961368	Apyrase Precursor (EC 3.6.1.5)(Adenosine diphosphatase)(ATP-diphosphohydrolase)(ATP-diphosphatase)(ADPase)(Allergen Aed a 1) [Source:VB External Description;Acc:AAEL006347]	ProteinCodingRNA	AAEL006347	GO:0000166|GO:0005524|GO:0005576|GO:0009166|GO:0016787|GO:0016788|GO:0046872
4	XLOC_015700	0.961284	carbonic anhydrase II, putative [Source:VB External Description;Acc:AAEL009330]""	ProteinCodingRNA	AAEL009330	GO:0004089|GO:0006730|GO:0008270|GO:0046872
4	XLOC_021180	0.960655	C-Type lectin (CTL). [Source:VB External Description;Acc:AAEL011408]	ProteinCodingRNA	AAEL011408	GO:0005488|GO:0005529
4	XLOC_008379	0.960566	conserved hypothetical protein [Source:VB External Description;Acc:AAEL006423]	ProteinCodingRNA	AAEL006423	GO:0005549|GO:0006810
4	XLOC_009687	0.960173	Clip-domain serine protease, family A. [Source:VB External Description;Acc:AAEL007006]""	ProteinCodingRNA	AAEL007006	GO:0003824|GO:0004252|GO:0006508|GO:0008233
4	XLOC_006580	0.959903	hypothetical protein [Source:VB External Description;Acc:AAEL005768]	ProteinCodingRNA	AAEL005768
4	XLOC_012285	0.959666	conserved hypothetical protein [Source:VB External Description;Acc:AAEL008009]	ProteinCodingRNA	AAEL008009	GO:0005549|GO:0006810
4	XLOC_017771	0.959239	cytochrome P450 [Source:VB External Description;Acc:AAEL015663]	ProteinCodingRNA	AAEL015663	GO:0004497|GO:0005506|GO:0009055|GO:0016491|GO:0020037|GO:0046872|GO:0055114
4	XLOC_010615	0.959015		ProteinCodingRNA	AAEL017482
4	XLOC_025176	0.95901	glucosyl/glucuronosyl transferases [Source:VB External Description;Acc:AAEL003076]	ProteinCodingRNA	AAEL003076	GO:0008152|GO:0016740|GO:0016758
4	XLOC_003119	0.958939	conserved hypothetical protein [Source:VB External Description;Acc:AAEL014735]	ProteinCodingRNA	AAEL014735	GO:0006457|GO:0031072|GO:0051082
4	XLOC_000220	0.958818	C-Type lectin (CTL). [Source:VB External Description;Acc:AAEL000533]	ProteinCodingRNA	AAEL000533	GO:0005488|GO:0005529
4	XLOC_010723	0.958448	conserved hypothetical protein [Source:VB External Description;Acc:AAEL007452]	ProteinCodingRNA	AAEL007452	GO:0005488|GO:0005515|GO:0016070
4	XLOC_012578	0.958092	conserved hypothetical protein [Source:VB External Description;Acc:AAEL001325]	ProteinCodingRNA	AAEL001325
4	XLOC_009947	0.957584	sugar transporter [Source:VB External Description;Acc:AAEL007139]	ProteinCodingRNA	AAEL007139	GO:0005215|GO:0006810|GO:0008643|GO:0016020|GO:0016021|GO:0022891|GO:0055085
4	XLOC_011123	0.957	odorant-binding protein 56a, putative [Source:VB External Description;Acc:AAEL007603]""	ProteinCodingRNA	AAEL007603	GO:0005549|GO:0006810
4	XLOC_023656	0.956929	conserved hypothetical protein [Source:VB External Description;Acc:AAEL012357]	ProteinCodingRNA	AAEL012357
4	XLOC_020541	0.956654		ProteinCodingRNA	AAEL002385
4	XLOC_028381	0.956258	hypothetical protein [Source:VB External Description;Acc:AAEL003694]	ProteinCodingRNA	AAEL003694
4	XLOC_017128	0.95614	conserved hypothetical protein [Source:VB External Description;Acc:AAEL009852]	ProteinCodingRNA	AAEL009852
4	XLOC_003592	0.955583	alpha-amylase [Source:VB External Description;Acc:AAEL000651]	ProteinCodingRNA	AAEL000651	GO:0003824|GO:0005975|GO:0043169
4	XLOC_008356	0.955372	conserved hypothetical protein [Source:VB External Description;Acc:AAEL006406]	ProteinCodingRNA	AAEL006406	GO:0005549|GO:0006810
4	XLOC_022159	0.955191	odorant-binding protein 56e, putative [Source:VB External Description;Acc:AAEL002587]""	ProteinCodingRNA	AAEL002587	GO:0005549|GO:0006810
4	XLOC_022961	0.955181	serine protease inhibitor (serpin), likely cleavage at R/V. [Source:VB External Description;Acc:AAEL002730]""	ProteinCodingRNA	AAEL002730	GO:0004867|GO:0008233
4	XLOC_022878	0.955002	odorant receptor [Source:VB External Description;Acc:AAEL016966]	ProteinCodingRNA	AAEL016966
4	XLOC_000048	0.954424	odorant-binding protein 56e, putative [Source:VB External Description;Acc:AAEL000051]""	ProteinCodingRNA	AAEL000051	GO:0005549|GO:0006810
4	XLOC_027411	0.953664	proline synthetase associated protein [Source:VB External Description;Acc:AAEL003491]	ProteinCodingRNA	AAEL003491
4	XLOC_027041	0.953527	hypothetical protein [Source:VB External Description;Acc:AAEL013486]	ProteinCodingRNA	AAEL013486
4	XLOC_003714	0.952905	conserved hypothetical protein [Source:VB External Description;Acc:AAEL014855]	ProteinCodingRNA	AAEL014855
4	XLOC_007027	0.952715	d-lactate dehydrognease 2, [Source:VB External Description;Acc:AAEL005927]""	ProteinCodingRNA	AAEL005927	GO:0003824|GO:0016491|GO:0050660
4	XLOC_006594	0.950914	conserved hypothetical protein [Source:VB External Description;Acc:AAEL005778]	ProteinCodingRNA	AAEL005778	GO:0005549|GO:0006810
4	XLOC_016152	0.950408	ClassB Scavenger Receptor (CD36 domain). [Source:VB External Description;Acc:AAEL000234]	ProteinCodingRNA	AAEL000234	GO:0007155|GO:0016020
4	XLOC_012086	0.950241	conserved hypothetical protein [Source:VB External Description;Acc:AAEL001316]	ProteinCodingRNA	AAEL001316
4	XLOC_010824	0.949816	synaptic vesicle protein [Source:VB External Description;Acc:AAEL007489]	ProteinCodingRNA	AAEL007489	GO:0003676|GO:0008270|GO:0055085
4	XLOC_017077	0.949627	sideroflexin 1,2,3 [Source:VB External Description;Acc:AAEL009810]""	ProteinCodingRNA	AAEL009810	GO:0006812|GO:0008324|GO:0016020|GO:0055085
4	XLOC_026555	0.948701	hypothetical protein [Source:VB External Description;Acc:AAEL003299]	ProteinCodingRNA	AAEL003299
4	XLOC_024505	0.94864	conserved hypothetical protein [Source:VB External Description;Acc:AAEL012650]	ProteinCodingRNA	AAEL012650	GO:0005576|GO:0005576|GO:0005576|GO:0006030|GO:0006030|GO:0006030|GO:0008061|GO:0008061|GO:0008061
4	XLOC_009891	0.948572	hypothetical protein [Source:VB External Description;Acc:AAEL007108]	ProteinCodingRNA	AAEL007108
4	XLOC_026571	0.948509	odorant receptor [Source:VB External Description;Acc:AAEL017123]	ProteinCodingRNA	AAEL017123
4	XLOC_012679	0.948252	ion channel nompc [Source:VB External Description;Acc:AAEL008117]	ProteinCodingRNA	AAEL008117	GO:0000166|GO:0005515|GO:0017111
4	XLOC_000315	0.947326	odorant-binding protein 56a, putative [Source:VB External Description;Acc:AAEL014082]""	ProteinCodingRNA	AAEL014082	GO:0005549|GO:0006810
4	XLOC_028380	0.947004	conserved hypothetical protein [Source:VB External Description;Acc:AAEL003655]	ProteinCodingRNA	AAEL003655
4	XLOC_027113	0.946948	alpha-amylase [Source:VB External Description;Acc:AAEL003434]	ProteinCodingRNA	AAEL003434	GO:0003824|GO:0005975|GO:0043169
4	XLOC_025364	0.94692	conserved hypothetical protein [Source:VB External Description;Acc:AAEL003100]	ProteinCodingRNA	AAEL003100
4	XLOC_003608	0.946735	n-acetylgalactosaminyltransferase [Source:VB External Description;Acc:AAEL000646]	ProteinCodingRNA	AAEL000646	GO:0005529|GO:0005529|GO:0005794|GO:0005794|GO:0016020|GO:0016020|GO:0016021|GO:0016021|GO:0016740|GO:0016740|GO:0016757|GO:0016757
4	XLOC_014195	0.946319	myoinositol oxygenase [Source:VB External Description;Acc:AAEL008701]	ProteinCodingRNA	AAEL008701	GO:0005506|GO:0005737|GO:0019310|GO:0050113|GO:0055114
4	XLOC_008380	0.945858	37 kDa salivary gland allergen Aed a 2 Precursor (Protein D7)(Allergen Aed a 2) [Source:VB External Description;Acc:AAEL006424]	ProteinCodingRNA	AAEL006424	GO:0005549|GO:0005576|GO:0006810
4	XLOC_005756	0.944968	venom allergen [Source:VB External Description;Acc:AAEL000793]	ProteinCodingRNA	AAEL000793	GO:0005576
4	XLOC_008956	0.944662	fibrinogen and fibronectin [Source:VB External Description;Acc:AAEL006704]	ProteinCodingRNA	AAEL006704	GO:0005102|GO:0007165
4	XLOC_010823	0.944305	hypothetical protein [Source:VB External Description;Acc:AAEL007488]	ProteinCodingRNA	AAEL007488	GO:0005509|GO:0005509|GO:0005886|GO:0007155|GO:0007156|GO:0007156|GO:0016020|GO:0016020|GO:0016021|GO:0016021
4	XLOC_000400	0.944005	conserved hypothetical protein [Source:VB External Description;Acc:AAEL003925]	ProteinCodingRNA	AAEL003925
4	XLOC_017839	0.943956	C-Type Lysozyme. [Source:VB External Description;Acc:AAEL010100]	ProteinCodingRNA	AAEL010100	GO:0003796|GO:0016998
4	XLOC_025471	0.943839	odorant binding protein [Source:VB External Description;Acc:AAEL013018]	ProteinCodingRNA	AAEL013018	GO:0005549|GO:0005615|GO:0006810
4	XLOC_010654	0.943429	conserved hypothetical protein [Source:VB External Description;Acc:AAEL007408]	ProteinCodingRNA	AAEL007408
4	XLOC_000925	0.943281	conserved hypothetical protein [Source:VB External Description;Acc:AAEL004031]	ProteinCodingRNA	AAEL004031
4	XLOC_009286	0.943014	glutamate semialdehyde dehydrogenase [Source:VB External Description;Acc:AAEL006834]	ProteinCodingRNA	AAEL006834	GO:0003824|GO:0004349|GO:0004350|GO:0005737|GO:0006561|GO:0008152|GO:0008652|GO:0016491|GO:0016740|GO:0055114
4	XLOC_008507	0.942297	C-Type lysozyme (Lys-B). [Source:VB External Description;Acc:AAEL015404]	ProteinCodingRNA	AAEL015404	GO:0003796|GO:0016998
4	XLOC_008801	0.942097	juvenile hormone-inducible protein, putative [Source:VB External Description;Acc:AAEL006607]""	ProteinCodingRNA	AAEL006607
4	XLOC_005145	0.941794	conserved hypothetical protein [Source:VB External Description;Acc:AAEL000748]	ProteinCodingRNA	AAEL000748
4	XLOC_016888	0.941371	hypothetical protein [Source:VB External Description;Acc:AAEL009750]	ProteinCodingRNA	AAEL009750
4	XLOC_016667	0.941142		ProteinCodingRNA	AAEL017226	GO:0004553|GO:0005975
4	XLOC_006228	0.940815	adenosine deaminase [Source:VB External Description;Acc:AAEL005672]	ProteinCodingRNA	AAEL005672	GO:0005615|GO:0009168|GO:0019239
4	XLOC_000774	0.940619	odorant receptor [Source:VB External Description;Acc:AAEL014197]	ProteinCodingRNA	AAEL014197
4	XLOC_012753	0.939601	period circadian protein [Source:VB External Description;Acc:AAEL008141]	ProteinCodingRNA	AAEL008141	GO:0003700|GO:0004871|GO:0005515|GO:0005634|GO:0006355|GO:0007165
4	XLOC_000204	0.939178	C-Type lectin (CTL) - mannose binding. [Source:VB External Description;Acc:AAEL000543]	ProteinCodingRNA	AAEL000543	GO:0005488|GO:0005529
4	XLOC_011562	0.938429	ClassB Scavenger Receptor (CD36 domain). [Source:VB External Description;Acc:AAEL007748]	ProteinCodingRNA	AAEL007748	GO:0007155|GO:0016020
4	XLOC_021209	0.937099	conserved hypothetical protein [Source:VB External Description;Acc:AAEL011416]	ProteinCodingRNA	AAEL011416	GO:0005549|GO:0006810
4	XLOC_017948	0.937008	conserved hypothetical protein [Source:VB External Description;Acc:AAEL010180]	ProteinCodingRNA	AAEL010180
4	XLOC_012819	0.93651	short-chain dehydrogenase [Source:VB External Description;Acc:AAEL008159]	ProteinCodingRNA	AAEL008159	GO:0003824|GO:0005488|GO:0008152|GO:0016491|GO:0055114
4	XLOC_010458	0.936307	conserved hypothetical protein [Source:VB External Description;Acc:AAEL007349]	ProteinCodingRNA	AAEL007349
4	XLOC_026507	0.936263	lysosomal acid lipase, putative [Source:VB External Description;Acc:AAEL013365]""	ProteinCodingRNA	AAEL013365	GO:0006629
4	XLOC_014223	0.936254	conserved hypothetical protein [Source:VB External Description;Acc:AAEL008723]	ProteinCodingRNA	AAEL008723	GO:0016020|GO:0016021
4	XLOC_027507	0.936133	trypsin-alpha, putative [Source:VB External Description;Acc:AAEL013629]""	ProteinCodingRNA	AAEL013629	GO:0003824|GO:0004252|GO:0006508
4	XLOC_001932	0.936029	conserved hypothetical protein [Source:VB External Description;Acc:AAEL004278]	ProteinCodingRNA	AAEL004278	GO:0006629|GO:0016491|GO:0020037|GO:0046872|GO:0055114
4	XLOC_011798	0.934981	cytochrome P450 [Source:VB External Description;Acc:AAEL007807]	ProteinCodingRNA	AAEL007807	GO:0004497|GO:0005506|GO:0009055|GO:0016491|GO:0020037|GO:0046872|GO:0055114
4	XLOC_028066	0.934824	conserved hypothetical protein [Source:VB External Description;Acc:AAEL003600]	ProteinCodingRNA	AAEL003600
4	XLOC_004542	0.933972	hypothetical protein [Source:VB External Description;Acc:AAEL015019]	ProteinCodingRNA	AAEL015019	GO:0005515
4	XLOC_008176	0.9339	acetyl-coa carboxylase [Source:VB External Description;Acc:AAEL006307]	ProteinCodingRNA	AAEL006307	GO:0003824|GO:0003989|GO:0005524|GO:0006633|GO:0008152|GO:0009374|GO:0016874
4	XLOC_015525	0.93371	serine-type enodpeptidase, [Source:VB External Description;Acc:AAEL009244]""	ProteinCodingRNA	AAEL009244	GO:0003824|GO:0004252|GO:0006508
4	XLOC_010457	0.932821	conserved hypothetical protein [Source:VB External Description;Acc:AAEL007342]	ProteinCodingRNA	AAEL007342
4	XLOC_016047	0.932655	hypothetical protein [Source:VB External Description;Acc:AAEL009459]	ProteinCodingRNA	AAEL009459
4	XLOC_024347	0.932284	hypothetical protein [Source:VB External Description;Acc:AAEL012574]	ProteinCodingRNA	AAEL012574	GO:0005215|GO:0006810|GO:0016021|GO:0055085
4	XLOC_028961	0.932257	clip-domain serine protease, putative [Source:VB External Description;Acc:AAEL014005]""	ProteinCodingRNA	AAEL014005	GO:0003824|GO:0004252|GO:0006508|GO:0008233|GO:0008236|GO:0016787
4	XLOC_018495	0.931743	guanylate cyclase, putative [Source:VB External Description;Acc:AAEL010383]""	ProteinCodingRNA	AAEL010383	GO:0008152|GO:0016740|GO:0016757|GO:0016758
4	XLOC_025363	0.931602	conserved hypothetical protein [Source:VB External Description;Acc:AAEL003107]	ProteinCodingRNA	AAEL003107
4	XLOC_016753	0.931145	toll [Source:VB External Description;Acc:AAEL001771]	ProteinCodingRNA	AAEL001771	GO:0005515
4	XLOC_012633	0.930969	trypsin-alpha, putative [Source:VB External Description;Acc:AAEL008079]""	ProteinCodingRNA	AAEL008079	GO:0003824|GO:0004252|GO:0006508
4	XLOC_012488	0.930674	ninjurin A, putative [Source:VB External Description;Acc:AAEL000206]""	ProteinCodingRNA	AAEL000206	GO:0007155|GO:0016021|GO:0042246
4	XLOC_026088	0.930558	cgmp-dependent protein kinase [Source:VB External Description;Acc:AAEL013214]	ProteinCodingRNA	AAEL013214	GO:0000166|GO:0001932|GO:0004672|GO:0004674|GO:0005524|GO:0005952|GO:0006468|GO:0008603|GO:0016301|GO:0016740
4	XLOC_023815	0.930044	pantothenate kinase [Source:VB External Description;Acc:AAEL012409]	ProteinCodingRNA	AAEL012409	GO:0004594|GO:0005524|GO:0015937|GO:0016301
4	XLOC_003955	0.928998	synaptic vesicle protein [Source:VB External Description;Acc:AAEL014910]	ProteinCodingRNA	AAEL014910	GO:0005215|GO:0006810|GO:0016021|GO:0055085
4	XLOC_000233	0.928885	hypothetical protein [Source:VB External Description;Acc:AAEL000560]	ProteinCodingRNA	AAEL000560
4	XLOC_003110	0.92884	conserved hypothetical protein [Source:VB External Description;Acc:AAEL014731]	ProteinCodingRNA	AAEL014731
4	XLOC_024793	0.928284	conserved hypothetical protein [Source:VB External Description;Acc:AAEL012767]	ProteinCodingRNA	AAEL012767	GO:0005515
4	XLOC_023066	0.928203	conserved hypothetical protein [Source:VB External Description;Acc:AAEL012089]	ProteinCodingRNA	AAEL012089
4	XLOC_000649	0.927646	calpain 4, 6, 7, invertebrate [Source:VB External Description;Acc:AAEL003967]""	ProteinCodingRNA	AAEL003967	GO:0004198|GO:0005622|GO:0006508
4	XLOC_008928	0.92732	Clip-domain serine protease, family B. [Source:VB External Description;Acc:AAEL006674]""	ProteinCodingRNA	AAEL006674	GO:0003824|GO:0004252|GO:0006508|GO:0008233|GO:0008236|GO:0016787
4	XLOC_010033	0.927318	fatty acid synthase [Source:VB External Description;Acc:AAEL001194]	ProteinCodingRNA	AAEL001194	GO:0000036|GO:0003824|GO:0005488|GO:0008152|GO:0008270|GO:0009058|GO:0016491|GO:0016740|GO:0016788|GO:0048037|GO:0055114
4	XLOC_019098	0.926937	hypothetical protein [Source:VB External Description;Acc:AAEL010686]	ProteinCodingRNA	AAEL010686	GO:0005515
4	XLOC_002895	0.926415	glyoxylate/hydroxypyruvate reductase [Source:VB External Description;Acc:AAEL004529]	ProteinCodingRNA	AAEL004529	GO:0003824|GO:0005488|GO:0008152|GO:0016616|GO:0048037|GO:0051287
4	XLOC_000457	0.925903	Clip-domain serine protease, family B. [Source:VB External Description;Acc:AAEL014140]""	ProteinCodingRNA	AAEL014140	GO:0003824|GO:0004252|GO:0006508|GO:0008233
4	XLOC_011967	0.92583	ornithine decarboxylase [Source:VB External Description;Acc:AAEL007887]	ProteinCodingRNA	AAEL007887	GO:0003824|GO:0004586|GO:0006596|GO:0016829|GO:0016831
4	XLOC_007458	0.925731	conserved hypothetical protein [Source:VB External Description;Acc:AAEL000932]	ProteinCodingRNA	AAEL000932	GO:0005179|GO:0005576
4	XLOC_026382	0.925651	clip-domain serine protease, putative [Source:VB External Description;Acc:AAEL003279]""	ProteinCodingRNA	AAEL003279	GO:0003824|GO:0004252|GO:0006508|GO:0008233
4	XLOC_022568	0.924902	AMP dependent ligase [Source:VB External Description;Acc:AAEL002669]	ProteinCodingRNA	AAEL002669	GO:0003824|GO:0008152|GO:0016874
4	XLOC_026878	0.923767	Spaetzle-likecytokine. [Source:VB External Description;Acc:AAEL013433]	ProteinCodingRNA	AAEL013433
4	XLOC_008003	0.923175	nitrilase, putative [Source:VB External Description;Acc:AAEL000111]""	ProteinCodingRNA	AAEL000111	GO:0006807|GO:0016810
4	XLOC_023022	0.923114	conserved hypothetical protein [Source:VB External Description;Acc:AAEL012066]	ProteinCodingRNA	AAEL012066
4	XLOC_017130	0.923073	hypothetical protein [Source:VB External Description;Acc:AAEL009840]	ProteinCodingRNA	AAEL009840
4	XLOC_005148	0.921396	conserved hypothetical protein [Source:VB External Description;Acc:AAEL000749]	ProteinCodingRNA	AAEL000749	GO:0005102|GO:0007165
4	XLOC_018023	0.921379	conserved hypothetical protein [Source:VB External Description;Acc:AAEL001953]	ProteinCodingRNA	AAEL001953
4	XLOC_000132	0.920613	ornithine decarboxylase [Source:VB External Description;Acc:AAEL000044]	ProteinCodingRNA	AAEL000044	GO:0003824|GO:0006596
4	XLOC_024321	0.919843	circadian locomoter output cycles kaput protein (dclock) (dpas1) [Source:VB External Description;Acc:AAEL012562]	ProteinCodingRNA	AAEL012562	GO:0003677|GO:0003700|GO:0004871|GO:0005515|GO:0005634|GO:0006355|GO:0007165
4	XLOC_001438	0.919429	allergen, putative [Source:VB External Description;Acc:AAEL004199]""	ProteinCodingRNA	AAEL004199	GO:0005576
4	XLOC_009956	0.918573	sugar transporter [Source:VB External Description;Acc:AAEL007128]	ProteinCodingRNA	AAEL007128	GO:0005215|GO:0006810|GO:0008643|GO:0016021|GO:0055085
4	XLOC_000221	0.918121		ProteinCodingRNA	AAEL000546	GO:0016787
4	XLOC_009362	0.915701		ProteinCodingRNA	AAEL017234	GO:0005344|GO:0006810
4	XLOC_020104	0.914322	hypothetical protein [Source:VB External Description;Acc:AAEL002283]	ProteinCodingRNA	AAEL002283
4	XLOC_001559	0.914061	Facilitated trehalose transporter Tret1 [Source:VB External Description;Acc:AAEL000567]	ProteinCodingRNA	AAEL000567	GO:0005215|GO:0005886|GO:0006810|GO:0008643|GO:0015574|GO:0015771|GO:0016020|GO:0016021|GO:0022891|GO:0044459|GO:0055085
4	XLOC_006902	0.912797	hypothetical protein [Source:VB External Description;Acc:AAEL000915]	ProteinCodingRNA	AAEL000915
4	XLOC_014712	0.912379	conserved hypothetical protein [Source:VB External Description;Acc:AAEL001577]	ProteinCodingRNA	AAEL001577
4	XLOC_019907	0.912041	serine protease, putative [Source:VB External Description;Acc:AAEL002276]""	ProteinCodingRNA	AAEL002276	GO:0003824|GO:0004252|GO:0006508|GO:0008233
4	XLOC_027498	0.911873	trypsin-eta, putative [Source:VB External Description;Acc:AAEL013628]""	ProteinCodingRNA	AAEL013628	GO:0003824|GO:0004252|GO:0006508|GO:0008233|GO:0008236|GO:0016787
4	XLOC_017840	0.911354	C-Type lysozyme (Lys-C). [Source:VB External Description;Acc:AAEL017132]	ProteinCodingRNA	AAEL017132
4	XLOC_009898	0.911226	trypsin, putative [Source:VB External Description;Acc:AAEL007102]""	ProteinCodingRNA	AAEL007102	GO:0003824|GO:0004252|GO:0006508
4	XLOC_005734	0.910714	conserved hypothetical protein [Source:VB External Description;Acc:AAEL000774]	ProteinCodingRNA	AAEL000774	GO:0005515|GO:0007155|GO:0031012
4	XLOC_008970	0.909852	fibrinogen and fibronectin [Source:VB External Description;Acc:AAEL006691]	ProteinCodingRNA	AAEL006691	GO:0005102|GO:0007165
4	XLOC_001418	0.909142	conserved hypothetical protein [Source:VB External Description;Acc:AAEL004181]	ProteinCodingRNA	AAEL004181
4	XLOC_015482	0.908364	conserved hypothetical protein [Source:VB External Description;Acc:AAEL009226]	ProteinCodingRNA	AAEL009226	GO:0005576|GO:0006030|GO:0008061
4	XLOC_028538	0.907294	aconitase, mitochondrial [Source:VB External Description;Acc:AAEL003734]""	ProteinCodingRNA	AAEL003734	GO:0003994|GO:0006099|GO:0008152|GO:0051539
4	XLOC_017875	0.906646	Pray For Elves, putative [Source:VB External Description;Acc:AAEL010132]""	ProteinCodingRNA	AAEL010132	GO:0005515
4	XLOC_013672	0.905571	hypothetical protein [Source:VB External Description;Acc:AAEL008501]	ProteinCodingRNA	AAEL008501	GO:0003824|GO:0004252|GO:0006508
4	XLOC_017158	0.905089	conserved hypothetical protein [Source:VB External Description;Acc:AAEL009862]	ProteinCodingRNA	AAEL009862	GO:0001558|GO:0005520|GO:0005576
4	XLOC_018326	0.905048	conserved hypothetical protein [Source:VB External Description;Acc:AAEL001998]	ProteinCodingRNA	AAEL001998
4	XLOC_025443	0.904859	conserved hypothetical protein [Source:VB External Description;Acc:AAEL013001]	ProteinCodingRNA	AAEL013001
4	XLOC_010558	0.904296	hypothetical protein [Source:VB External Description;Acc:AAEL007371]	ProteinCodingRNA	AAEL007371
4	XLOC_024782	0.902471	cytochrome P450 [Source:VB External Description;Acc:AAEL012772]	ProteinCodingRNA	AAEL012772	GO:0004497|GO:0005506|GO:0009055|GO:0016491|GO:0020037|GO:0046872|GO:0055114
4	XLOC_013524	0.902275	conserved hypothetical protein [Source:VB External Description;Acc:AAEL008430]	ProteinCodingRNA	AAEL008430	GO:0005509|GO:0005576|GO:0006030|GO:0008061
4	XLOC_017909	0.902118	cytochrome P450 [Source:VB External Description;Acc:AAEL010154]	ProteinCodingRNA	AAEL010154	GO:0004497|GO:0005506|GO:0009055|GO:0016491|GO:0020037|GO:0046872|GO:0055114
4	XLOC_002397	0.901839		ProteinCodingRNA	AAEL017559	GO:0016020|GO:0016021
4	XLOC_011948	0.901489	F-spondin [Source:VB External Description;Acc:AAEL007889]	ProteinCodingRNA	AAEL007889	GO:0004867
4	XLOC_013166	0.901174	conserved hypothetical protein [Source:VB External Description;Acc:AAEL008307]	ProteinCodingRNA	AAEL008307
4	XLOC_004350	0.900564	conserved hypothetical protein [Source:VB External Description;Acc:AAEL005032]	ProteinCodingRNA	AAEL005032
4	XLOC_005537	0.899995	conserved hypothetical protein [Source:VB External Description;Acc:AAEL005434]	ProteinCodingRNA	AAEL005434	GO:0005515
4	XLOC_009896	0.898276	p37NB protein, putative [Source:VB External Description;Acc:AAEL007103]""	ProteinCodingRNA	AAEL007103	GO:0005515
4	XLOC_007211	0.897887	conserved hypothetical protein [Source:VB External Description;Acc:AAEL006007]	ProteinCodingRNA	AAEL006007	GO:0004867|GO:0005515|GO:0030414
4	XLOC_009790	0.897443	Gram-NegativeBinding Protein (GNBP), or Beta-1,3-Glucan Binding Protein (BGBP). [Source:VB External Description;Acc:AAEL007064]""	ProteinCodingRNA	AAEL007064	GO:0004553|GO:0005975
4	XLOC_006407	0.896582	synaptic vesicle protein [Source:VB External Description;Acc:AAEL015283]	ProteinCodingRNA	AAEL015283	GO:0055085
4	XLOC_022260	0.895946	allergen, putative [Source:VB External Description;Acc:AAEL011798]""	ProteinCodingRNA	AAEL011798	GO:0005576
4	XLOC_014695	0.894298	conserved hypothetical protein [Source:VB External Description;Acc:AAEL001594]	ProteinCodingRNA	AAEL001594	GO:0003676|GO:0005622|GO:0008270
4	XLOC_022874	0.894127	odorant receptor [Source:VB External Description;Acc:AAEL017014]	ProteinCodingRNA	AAEL017014
4	XLOC_025514	0.893735	conserved hypothetical protein [Source:VB External Description;Acc:AAEL003114]	ProteinCodingRNA	AAEL003114
4	XLOC_021179	0.893185	odorant receptor [Source:VB External Description;Acc:AAEL011409]	ProteinCodingRNA	AAEL011409
4	XLOC_015139	0.893058	hypothetical protein [Source:VB External Description;Acc:AAEL009116]	ProteinCodingRNA	AAEL009116	GO:0003677|GO:0003677|GO:0003700|GO:0003700|GO:0005634|GO:0005634|GO:0006355|GO:0006355|GO:0007548|GO:0007548
4	XLOC_008698	0.891918	hypothetical protein [Source:VB External Description;Acc:AAEL006537]	ProteinCodingRNA	AAEL006537
4	XLOC_006789	0.891882	conserved hypothetical protein [Source:VB External Description;Acc:AAEL015304]	ProteinCodingRNA	AAEL015304	GO:0005634|GO:0008270|GO:0016788
4	XLOC_009391	0.891369		ProteinCodingRNA	AAEL017188	GO:0000166|GO:0005524|GO:0016020|GO:0016887|GO:0017111
4	XLOC_020419	0.89014	alcohol dehydrogenase [Source:VB External Description;Acc:AAEL011126]	ProteinCodingRNA	AAEL011126	GO:0003824|GO:0005488|GO:0008152|GO:0008270|GO:0016491|GO:0046872|GO:0055114
4	XLOC_004621	0.888206	conserved hypothetical protein [Source:VB External Description;Acc:AAEL005102]	ProteinCodingRNA	AAEL005102	GO:0005634|GO:0008270|GO:0016788
4	XLOC_003516	0.887983	acyl-coa dehydrogenase [Source:VB External Description;Acc:AAEL004739]	ProteinCodingRNA	AAEL004739	GO:0003995|GO:0008152|GO:0016491|GO:0016627|GO:0050660|GO:0055114
4	XLOC_007841	0.88764	conserved hypothetical protein [Source:VB External Description;Acc:AAEL006253]	ProteinCodingRNA	AAEL006253	GO:0003824|GO:0004252|GO:0006508
4	XLOC_013785	0.886881		ProteinCodingRNA	AAEL008532	GO:0016787
4	XLOC_027965	0.886071		ProteinCodingRNA	AAEL017018
4	XLOC_021327	0.885566	conserved hypothetical protein [Source:VB External Description;Acc:AAEL011457]	ProteinCodingRNA	AAEL011457	GO:0005215|GO:0005215|GO:0005622|GO:0005622|GO:0006810|GO:0006810
4	XLOC_018116	0.884582	conserved hypothetical protein [Source:VB External Description;Acc:AAEL010242]	ProteinCodingRNA	AAEL010242
4	XLOC_007243	0.884415		ProteinCodingRNA	AAEL017399	GO:0005515|GO:0008237|GO:0008270
4	XLOC_012459	0.883737	conserved hypothetical protein [Source:VB External Description;Acc:AAEL000165]	ProteinCodingRNA	AAEL000165
4	XLOC_021814	0.881175	cytochrome P450 [Source:VB External Description;Acc:AAEL000320]	ProteinCodingRNA	AAEL000320	GO:0004497|GO:0005506|GO:0009055|GO:0020037
4	XLOC_019093	0.881005	conserved hypothetical protein [Source:VB External Description;Acc:AAEL010687]	ProteinCodingRNA	AAEL010687	GO:0005515
4	XLOC_023420	0.880363	conserved hypothetical protein [Source:VB External Description;Acc:AAEL012255]	ProteinCodingRNA	AAEL012255	GO:0005515
4	XLOC_017129	0.880195	conserved hypothetical protein [Source:VB External Description;Acc:AAEL009844]	ProteinCodingRNA	AAEL009844
4	XLOC_007059	0.879705	lipid storage droplets surface binding protein [Source:VB External Description;Acc:AAEL005951]	ProteinCodingRNA	AAEL005951
4	XLOC_019494	0.87822	Clip-domain serine protease, family E. Protease homologue. [Source:VB External Description;Acc:AAEL010773]""	ProteinCodingRNA	AAEL010773	GO:0003824|GO:0004252|GO:0006508
4	XLOC_000206	0.877258	hypothetical protein [Source:VB External Description;Acc:AAEL000544]	ProteinCodingRNA	AAEL000544
4	XLOC_003430	0.876348	hypothetical protein [Source:VB External Description;Acc:AAEL004736]	ProteinCodingRNA	AAEL004736
4	XLOC_028839	0.874992	conserved hypothetical protein [Source:VB External Description;Acc:AAEL013987]	ProteinCodingRNA	AAEL013987
4	XLOC_016058	0.874458	protein kinase c [Source:VB External Description;Acc:AAEL009466]	ProteinCodingRNA	AAEL009466	GO:0000166|GO:0004672|GO:0004674|GO:0005524|GO:0006468|GO:0016301|GO:0016740
4	XLOC_025721	0.873978	glutamate transporter [Source:VB External Description;Acc:AAEL013109]	ProteinCodingRNA	AAEL013109	GO:0006835|GO:0016020|GO:0017153
4	XLOC_008551	0.872775	conserved hypothetical protein [Source:VB External Description;Acc:AAEL006483]	ProteinCodingRNA	AAEL006483
4	XLOC_000122	0.872043	conserved hypothetical protein [Source:VB External Description;Acc:AAEL000047]	ProteinCodingRNA	AAEL000047
4	XLOC_012542	0.872039	odorant receptor [Source:VB External Description;Acc:AAEL001342]	ProteinCodingRNA	AAEL001342	GO:0004871|GO:0004872|GO:0004930|GO:0004984|GO:0005549|GO:0005886|GO:0007165|GO:0007186|GO:0007608|GO:0016020|GO:0016021|GO:0050896
4	XLOC_003986	0.871534	hypothetical protein [Source:VB External Description;Acc:AAEL004899]	ProteinCodingRNA	AAEL004899
4	XLOC_023621	0.868664	lipase 1 precursor [Source:VB External Description;Acc:AAEL012349]	ProteinCodingRNA	AAEL012349	GO:0006629
4	XLOC_009789	0.86843	sugar transporter [Source:VB External Description;Acc:AAEL007050]	ProteinCodingRNA	AAEL007050	GO:0005215|GO:0006810|GO:0008643|GO:0016020|GO:0016021|GO:0022891|GO:0055085
4	XLOC_013069	0.868085	conserved hypothetical protein [Source:VB External Description;Acc:AAEL008272]	ProteinCodingRNA	AAEL008272	GO:0005215|GO:0005215|GO:0005622|GO:0005622|GO:0006810|GO:0006810
4	XLOC_027497	0.867562	trypsin [Source:VB External Description;Acc:AAEL013623]	ProteinCodingRNA	AAEL013623	GO:0003824|GO:0004252|GO:0006508|GO:0008233|GO:0008236|GO:0016787
4	XLOC_015321	0.867477	conserved hypothetical protein [Source:VB External Description;Acc:AAEL009198]	ProteinCodingRNA	AAEL009198	GO:0055085
4	XLOC_007868	0.867177	glucose transporter (sugar transporter [Source:VB External Description;Acc:AAEL006281]	ProteinCodingRNA	AAEL006281	GO:0005215|GO:0005215|GO:0006810|GO:0006810|GO:0008643|GO:0008643|GO:0016020|GO:0016020|GO:0016021|GO:0016021|GO:0022891|GO:0022891|GO:0055085|GO:0055085
4	XLOC_009742	0.864742	pyrroline-5-carboxylate reductase [Source:VB External Description;Acc:AAEL007033]	ProteinCodingRNA	AAEL007033	GO:0003824|GO:0004735|GO:0005488|GO:0006561|GO:0008152|GO:0008652|GO:0016491|GO:0055114
4	XLOC_018643	0.863726	circadian protein clock/arnt/bmal/pas [Source:VB External Description;Acc:AAEL002049]	ProteinCodingRNA	AAEL002049	GO:0003677|GO:0003700|GO:0004871|GO:0005515|GO:0005634|GO:0006355|GO:0007165
4	XLOC_015483	0.862439	predicted protein [Source:VB External Description;Acc:AAEL009219]	ProteinCodingRNA	AAEL009219	GO:0005576|GO:0006030|GO:0008061
4	XLOC_006841	0.860742	conserved hypothetical protein [Source:VB External Description;Acc:AAEL015313]	ProteinCodingRNA	AAEL015313	GO:0005549|GO:0006810
4	XLOC_002506	0.860652	cytochrome P450 [Source:VB External Description;Acc:AAEL014619]	ProteinCodingRNA	AAEL014619	GO:0004497|GO:0004497|GO:0005506|GO:0005506|GO:0009055|GO:0009055|GO:0016491|GO:0020037|GO:0020037|GO:0046872|GO:0046872|GO:0055114
4	XLOC_025275	0.860375	hypothetical protein [Source:VB External Description;Acc:AAEL012940]	ProteinCodingRNA	AAEL012940
4	XLOC_018176	0.858089	venom allergen [Source:VB External Description;Acc:AAEL010269]	ProteinCodingRNA	AAEL010269	GO:0005576
4	XLOC_008751	0.856666	predicted protein [Source:VB External Description;Acc:AAEL006585]	ProteinCodingRNA	AAEL006585	GO:0003824|GO:0004252|GO:0006508|GO:0008233
4	XLOC_009899	0.856573	hypothetical protein [Source:VB External Description;Acc:AAEL007109]	ProteinCodingRNA	AAEL007109	GO:0003824|GO:0004252|GO:0006508
4	XLOC_002447	0.856424	allergen, putative [Source:VB External Description;Acc:AAEL004407]""	ProteinCodingRNA	AAEL004407	GO:0005576
4	XLOC_010648	0.855843		ProteinCodingRNA	AAEL017007
4	XLOC_003889	0.855204	conserved hypothetical protein [Source:VB External Description;Acc:AAEL014896]	ProteinCodingRNA	AAEL014896	GO:0004888|GO:0005515|GO:0007165|GO:0031224|GO:0045087
4	XLOC_019027	0.854204	zinc finger protein, putative [Source:VB External Description;Acc:AAEL010637]""	ProteinCodingRNA	AAEL010637	GO:0003676|GO:0003677|GO:0005622|GO:0005634|GO:0008270
4	XLOC_018129	0.851038	metalloprotease m41 ftsh [Source:VB External Description;Acc:AAEL010241]	ProteinCodingRNA	AAEL010241	GO:0000166|GO:0003824|GO:0004222|GO:0005524|GO:0006508|GO:0008233|GO:0008237|GO:0016020|GO:0016887|GO:0017111|GO:0030163
4	XLOC_025543	0.850962	serine protease, putative [Source:VB External Description;Acc:AAEL013033]""	ProteinCodingRNA	AAEL013033	GO:0003824|GO:0003824|GO:0004252|GO:0004252|GO:0006508|GO:0006508|GO:0008233
4	XLOC_009038	0.850739	serine protease, putative [Source:VB External Description;Acc:AAEL015430]""	ProteinCodingRNA	AAEL015430	GO:0003824|GO:0004252|GO:0006508|GO:0008233
4	XLOC_016561	0.850622	pyridoxine kinase [Source:VB External Description;Acc:AAEL009601]	ProteinCodingRNA	AAEL009601	GO:0008478|GO:0008615|GO:0016301
4	XLOC_013246	0.848991	monocarboxylate transporter [Source:VB External Description;Acc:AAEL008342]	ProteinCodingRNA	AAEL008342	GO:0055085
4	XLOC_016576	0.848819	high-affinity cgmp-specific 3,5-cyclic phosphodiesterase [Source:VB External Description;Acc:AAEL009630]""	ProteinCodingRNA	AAEL009630	GO:0003824|GO:0004114|GO:0007165|GO:0016787|GO:0046872
4	XLOC_000125	0.848197	odorant-binding protein 56a, putative [Source:VB External Description;Acc:AAEL000071]""	ProteinCodingRNA	AAEL000071	GO:0005549|GO:0006810
4	XLOC_003231	0.847549	mitochondrial solute carrier protein, putative [Source:VB External Description;Acc:AAEL014753]""	ProteinCodingRNA	AAEL014753	GO:0005488|GO:0005743|GO:0006810|GO:0016020|GO:0016021|GO:0055085
4	XLOC_009944	0.847537	sugar transporter [Source:VB External Description;Acc:AAEL007126]	ProteinCodingRNA	AAEL007126	GO:0005215|GO:0006810|GO:0008643|GO:0016020|GO:0016021|GO:0055085
4	XLOC_008800	0.84612	conserved hypothetical protein [Source:VB External Description;Acc:AAEL006624]	ProteinCodingRNA	AAEL006624
4	XLOC_017882	0.845438	conserved hypothetical protein [Source:VB External Description;Acc:AAEL010128]	ProteinCodingRNA	AAEL010128	GO:0005515
4	XLOC_014822	0.84477	tyrosine aminotransferase [Source:VB External Description;Acc:AAEL008963]	ProteinCodingRNA	AAEL008963	GO:0003824|GO:0004838|GO:0006520|GO:0008483|GO:0009058|GO:0009072|GO:0016740|GO:0016769|GO:0016847|GO:0030170
4	XLOC_028182	0.844556	Clip-domain serine protease, family B. [Source:VB External Description;Acc:AAEL003631]""	ProteinCodingRNA	AAEL003631	GO:0003824|GO:0004252|GO:0006508|GO:0008233|GO:0008236|GO:0016787
4	XLOC_022759	0.844023	hypothetical protein [Source:VB External Description;Acc:AAEL011980]	ProteinCodingRNA	AAEL011980
4	XLOC_016119	0.841939	alpha(1,3)fucosyltransferase [Source:VB External Description;Acc:AAEL000244]""	ProteinCodingRNA	AAEL000244	GO:0005794|GO:0006486|GO:0008417|GO:0016020|GO:0016021|GO:0016740|GO:0016757|GO:0032580
4	XLOC_019545	0.84176	conserved hypothetical protein [Source:VB External Description;Acc:AAEL010799]	ProteinCodingRNA	AAEL010799	GO:0007155|GO:0016021|GO:0042246
4	XLOC_002778	0.841455	conserved hypothetical protein [Source:VB External Description;Acc:AAEL004509]	ProteinCodingRNA	AAEL004509
4	XLOC_014906	0.839867	cytochrome P450 [Source:VB External Description;Acc:AAEL009018]	ProteinCodingRNA	AAEL009018	GO:0004497|GO:0005506|GO:0009055|GO:0016491|GO:0020037|GO:0046872|GO:0055114
4	XLOC_014252	0.8393	conserved hypothetical protein [Source:VB External Description;Acc:AAEL008750]	ProteinCodingRNA	AAEL008750
4	XLOC_017940	0.838827	PeptidoglycanRecognition Protein (Long) [Source:VB External Description;Acc:AAEL010171]	ProteinCodingRNA	AAEL010171	GO:0005515|GO:0008745|GO:0009253
4	XLOC_028962	0.83877	clip-domain serine protease, putative [Source:VB External Description;Acc:AAEL014004]""	ProteinCodingRNA	AAEL014004	GO:0003824|GO:0004252|GO:0006508|GO:0008233
4	XLOC_026608	0.835733	inwardly rectifying k+ channel, [Source:VB External Description;Acc:AAEL013373]""	ProteinCodingRNA	AAEL013373	GO:0005216|GO:0005242|GO:0005244|GO:0006810|GO:0006811|GO:0006813|GO:0016020|GO:0016021
4	XLOC_021911	0.834982	conserved hypothetical protein [Source:VB External Description;Acc:AAEL002543]	ProteinCodingRNA	AAEL002543	GO:0003677|GO:0006281
4	XLOC_008752	0.834186	serine protease [Source:VB External Description;Acc:AAEL006568]	ProteinCodingRNA	AAEL006568	GO:0003824|GO:0004252|GO:0006508|GO:0008233
4	XLOC_023188	0.833723	Neuropeptide F Precursor (NPF)(AeaNPF) [Source:VB External Description;Acc:AAEL002733]	ProteinCodingRNA	AAEL002733	GO:0005179|GO:0005576|GO:0007218|GO:0007586
4	XLOC_025519	0.832645	conserved hypothetical protein [Source:VB External Description;Acc:AAEL003118]	ProteinCodingRNA	AAEL003118	GO:0005515
4	XLOC_005259	0.831939		ProteinCodingRNA	AAEL017119
4	XLOC_011980	0.831691	hypothetical protein [Source:VB External Description;Acc:AAEL007872]	ProteinCodingRNA	AAEL007872
4	XLOC_029145	0.831312	fad oxidoreductase [Source:VB External Description;Acc:AAEL014077]	ProteinCodingRNA	AAEL014077	GO:0005515|GO:0008270|GO:0016491|GO:0046872
4	XLOC_017861	0.827521	fibrinogen and fibronectin [Source:VB External Description;Acc:AAEL010117]	ProteinCodingRNA	AAEL010117	GO:0005102|GO:0007165
4	XLOC_015163	0.827024	cytochrome P450 [Source:VB External Description;Acc:AAEL009129]	ProteinCodingRNA	AAEL009129	GO:0004497|GO:0005506|GO:0009055|GO:0016491|GO:0020037|GO:0046872|GO:0055114
4	XLOC_001835	0.826602	hypothetical protein [Source:VB External Description;Acc:AAEL004252]	ProteinCodingRNA	AAEL004252	GO:0005634
4	XLOC_000888	0.826067	glucosyl/glucuronosyl transferases [Source:VB External Description;Acc:AAEL014246]	ProteinCodingRNA	AAEL014246	GO:0008152|GO:0008152|GO:0016740|GO:0016740|GO:0016757|GO:0016757|GO:0016758|GO:0016758
4	XLOC_028200	0.824839	hypothetical protein [Source:VB External Description;Acc:AAEL003620]	ProteinCodingRNA	AAEL003620
4	XLOC_004908	0.824703	uncharacerized [Source:VB External Description;Acc:AAEL015076]	ProteinCodingRNA	AAEL015076	GO:0005515
4	XLOC_010493	0.824523	hypothetical protein [Source:VB External Description;Acc:AAEL001222]	ProteinCodingRNA	AAEL001222	GO:0005515|GO:0005515|GO:0005622|GO:0008270|GO:0008270
4	XLOC_004247	0.821844	hypothetical protein [Source:VB External Description;Acc:AAEL014972]	ProteinCodingRNA	AAEL014972
4	XLOC_017750	0.82144	AaGr3 [Source:VB External Description;Acc:AAEL010058]	ProteinCodingRNA	AAEL010058	GO:0004871|GO:0004872|GO:0004930|GO:0005886|GO:0007165|GO:0007186|GO:0016020|GO:0016021|GO:0050909
4	XLOC_011713	0.821413	conserved hypothetical protein [Source:VB External Description;Acc:AAEL007784]	ProteinCodingRNA	AAEL007784	GO:0005515
4	XLOC_012287	0.820124	odorant binding protein [Source:VB External Description;Acc:AAEL008013]	ProteinCodingRNA	AAEL008013	GO:0005549|GO:0005615|GO:0006810
4	XLOC_017333	0.819851	zinc carboxypeptidase [Source:VB External Description;Acc:AAEL001863]	ProteinCodingRNA	AAEL001863	GO:0004180|GO:0004181|GO:0006508|GO:0008270|GO:0016787
4	XLOC_024032	0.819383	conserved hypothetical protein [Source:VB External Description;Acc:AAEL002880]	ProteinCodingRNA	AAEL002880	GO:0003824|GO:0004252|GO:0006508
4	XLOC_004930	0.819261	internalin A, putative [Source:VB External Description;Acc:AAEL005221]""	ProteinCodingRNA	AAEL005221	GO:0005515
4	XLOC_018632	0.818221	cytochrome P450 [Source:VB External Description;Acc:AAEL002046]	ProteinCodingRNA	AAEL002046	GO:0004497|GO:0005506|GO:0009055|GO:0016491|GO:0020037|GO:0046872|GO:0055114
4	XLOC_028474	0.817424	beta-mannosidase [Source:VB External Description;Acc:AAEL013867]	ProteinCodingRNA	AAEL013867	GO:0003824|GO:0005975|GO:0043169
4	XLOC_006738	0.817018	Succinate dehydrogenase assembly factor 2, mitochondrial Precursor (SDH assembly factor 2)(Succinate dehydrogenase subunit 5, mitochondrial) [Source:VB External Description;Acc:AAEL005866]""	ProteinCodingRNA	AAEL005866	GO:0005739|GO:0006121|GO:0018293
4	XLOC_014276	0.816447	hypothetical protein [Source:VB External Description;Acc:AAEL008756]	ProteinCodingRNA	AAEL008756
4	XLOC_024023	0.81619	NADH:ubiquinone dehydrogenase, putative [Source:VB External Description;Acc:AAEL002881]""	ProteinCodingRNA	AAEL002881
4	XLOC_003397	0.815233	conserved hypothetical protein [Source:VB External Description;Acc:AAEL014802]	ProteinCodingRNA	AAEL014802	GO:0016747
4	XLOC_019021	0.81456	hypothetical protein [Source:VB External Description;Acc:AAEL010636]	ProteinCodingRNA	AAEL010636
4	XLOC_009222	0.814291	cytochrome P450 [Source:VB External Description;Acc:AAEL006805]	ProteinCodingRNA	AAEL006805	GO:0004497|GO:0005506|GO:0009055|GO:0016491|GO:0020037|GO:0046872|GO:0055114
4	XLOC_012634	0.81395	trypsin-eta, putative [Source:VB External Description;Acc:AAEL008080]""	ProteinCodingRNA	AAEL008080	GO:0003824|GO:0004252|GO:0006508
4	XLOC_000940	0.812578		ProteinCodingRNA	AAEL004022
4	XLOC_022421	0.811712	odorant receptor [Source:VB External Description;Acc:AAEL011843]	ProteinCodingRNA	AAEL011843	GO:0004871|GO:0004872|GO:0004930|GO:0004984|GO:0005549|GO:0005886|GO:0007165|GO:0007186|GO:0007608|GO:0016020|GO:0016021|GO:0050896
4	XLOC_013132	0.809563	C-Type lectin (CTL). [Source:VB External Description;Acc:AAEL008299]	ProteinCodingRNA	AAEL008299	GO:0005488|GO:0005529
4	XLOC_021628	0.806486	C-Type lectin (CTL) - galactose binding. [Source:VB External Description;Acc:AAEL017265]	ProteinCodingRNA	AAEL017265	GO:0005488|GO:0005529
4	XLOC_028067	0.803402	conserved hypothetical protein [Source:VB External Description;Acc:AAEL003601]	ProteinCodingRNA	AAEL003601
4	XLOC_009511	0.802315	conserved hypothetical protein [Source:VB External Description;Acc:AAEL006953]	ProteinCodingRNA	AAEL006953	GO:0005576|GO:0006030|GO:0008061
4	XLOC_008421	0.801526	testis/ seletal muscle dual specificty phosphatase [Source:VB External Description;Acc:AAEL006439]	ProteinCodingRNA	AAEL006439	GO:0004725|GO:0006470|GO:0008138|GO:0016311|GO:0016787|GO:0016791
4	XLOC_014056	0.800616	sodium/hydrogen exchanger 3 (nhe3) [Source:VB External Description;Acc:AAEL001503]	ProteinCodingRNA	AAEL001503	GO:0006810|GO:0006811|GO:0006812|GO:0006814|GO:0006885|GO:0015297|GO:0015299|GO:0015385|GO:0016021|GO:0055085
4	XLOC_025029	0.79762	conserved hypothetical protein [Source:VB External Description;Acc:AAEL003037]	ProteinCodingRNA	AAEL003037	GO:0008745|GO:0009253
4	XLOC_007936	0.797544	venom allergen [Source:VB External Description;Acc:AAEL006297]	ProteinCodingRNA	AAEL006297	GO:0005576
4	XLOC_004421	0.796592	steroid dehydrogenase [Source:VB External Description;Acc:AAEL000705]	ProteinCodingRNA	AAEL000705	GO:0003824|GO:0005488|GO:0008152|GO:0016491|GO:0055114
4	XLOC_024316	0.796127	Ofd1 protein, putative [Source:VB External Description;Acc:AAEL012556]""	ProteinCodingRNA	AAEL012556
4	XLOC_025201	0.795848	glucosyl/glucuronosyl transferases [Source:VB External Description;Acc:AAEL003079]	ProteinCodingRNA	AAEL003079	GO:0008152|GO:0016740|GO:0016757|GO:0016758
4	XLOC_026786	0.795108	argininosuccinate lyase [Source:VB External Description;Acc:AAEL003345]	ProteinCodingRNA	AAEL003345	GO:0003824|GO:0004056|GO:0005737|GO:0006526|GO:0016829|GO:0042450
4	XLOC_019090	0.793959	conserved hypothetical protein [Source:VB External Description;Acc:AAEL010684]	ProteinCodingRNA	AAEL010684	GO:0003824|GO:0005992|GO:0008152
4	XLOC_003883	0.79353		ProteinCodingRNA	AAEL017061	GO:0003676|GO:0004497|GO:0005506|GO:0008270|GO:0009055|GO:0020037
4	XLOC_010625	0.793081	hypothetical protein [Source:VB External Description;Acc:AAEL007391]	ProteinCodingRNA	AAEL007391
4	XLOC_005013	0.792601	triacylglycerol lipase, pancreatic [Source:VB External Description;Acc:AAEL015093]""	ProteinCodingRNA	AAEL015093	GO:0003824|GO:0004806|GO:0005515|GO:0006629|GO:0016787
4	XLOC_026352	0.789088	protease m1 zinc metalloprotease [Source:VB External Description;Acc:AAEL003227]	ProteinCodingRNA	AAEL003227	GO:0006508|GO:0008233|GO:0008237|GO:0008270
4	XLOC_007389	0.788645	Gelsolin precursor [Source:VB External Description;Acc:AAEL006096]	ProteinCodingRNA	AAEL006096	GO:0003779
4	XLOC_006681	0.788327	tetraspanin 97e [Source:VB External Description;Acc:AAEL005835]	ProteinCodingRNA	AAEL005835	GO:0016020|GO:0016021
4	XLOC_015967	0.788226	cyclophilin-r [Source:VB External Description;Acc:AAEL009421]	ProteinCodingRNA	AAEL009421	GO:0003755|GO:0006457|GO:0016853
4	XLOC_001371	0.787329	Clip-domain serine protease, family B. [Source:VB External Description;Acc:AAEL014354]""	ProteinCodingRNA	AAEL014354	GO:0003824|GO:0004252|GO:0006508|GO:0008233|GO:0008236|GO:0016787
4	XLOC_007840	0.787262	serine protease, putative [Source:VB External Description;Acc:AAEL006260]""	ProteinCodingRNA	AAEL006260	GO:0003824|GO:0004252|GO:0006508|GO:0008233
4	XLOC_025128	0.786658	aconitase, mitochondrial [Source:VB External Description;Acc:AAEL012897]""	ProteinCodingRNA	AAEL012897	GO:0003994|GO:0006099|GO:0008152|GO:0051539
4	XLOC_006270	0.785463	dimethylaniline monooxygenase [Source:VB External Description;Acc:AAEL000820]	ProteinCodingRNA	AAEL000820	GO:0004497|GO:0004499|GO:0016491|GO:0050660|GO:0050661|GO:0055114
4	XLOC_017786	0.784842	oxidoreductase [Source:VB External Description;Acc:AAEL010075]	ProteinCodingRNA	AAEL010075	GO:0003824|GO:0005488|GO:0008152|GO:0016491|GO:0055114
4	XLOC_003618	0.784222	alpha-amylase [Source:VB External Description;Acc:AAEL000667]	ProteinCodingRNA	AAEL000667	GO:0003824|GO:0005975|GO:0043169
4	XLOC_024404	0.783809	NADP-specific isocitrate dehydrogenase [Source:VB External Description;Acc:AAEL012614]	ProteinCodingRNA	AAEL012614	GO:0000287|GO:0004450|GO:0006102|GO:0016616|GO:0046872|GO:0051287|GO:0055114
4	XLOC_017690	0.782425	conserved hypothetical protein [Source:VB External Description;Acc:AAEL001882]	ProteinCodingRNA	AAEL001882
4	XLOC_014655	0.782173	inwardly rectifying k+ channel, [Source:VB External Description;Acc:AAEL008931]""	ProteinCodingRNA	AAEL008931	GO:0005216|GO:0005242|GO:0005244|GO:0006810|GO:0006811|GO:0006813|GO:0016020|GO:0016021
4	XLOC_020045	0.781738	cubulin [Source:VB External Description;Acc:AAEL010965]	ProteinCodingRNA	AAEL010965	GO:0005509|GO:0005515
4	XLOC_003744	0.781459	potassium-dependent sodium-calcium exchanger, putative [Source:VB External Description;Acc:AAEL004805]""	ProteinCodingRNA	AAEL004805	GO:0016020|GO:0016021|GO:0055085
4	XLOC_012645	0.780696	trypsin [Source:VB External Description;Acc:AAEL008085]	ProteinCodingRNA	AAEL008085	GO:0003824|GO:0004252|GO:0006508|GO:0008233
4	XLOC_017599	0.778824	neuronal calcium sensor, putative [Source:VB External Description;Acc:AAEL010038]""	ProteinCodingRNA	AAEL010038	GO:0005509
4	XLOC_001833	0.777953	hypothetical protein [Source:VB External Description;Acc:AAEL004254]	ProteinCodingRNA	AAEL004254	GO:0005634
4	XLOC_026092	0.777685	odorant receptor [Source:VB External Description;Acc:AAEL013217]	ProteinCodingRNA	AAEL013217	GO:0004871|GO:0004872|GO:0004930|GO:0004984|GO:0005549|GO:0005886|GO:0007165|GO:0007186|GO:0007608|GO:0016020|GO:0016021|GO:0050896
4	XLOC_020574	0.777625	conserved hypothetical protein [Source:VB External Description;Acc:AAEL002397]	ProteinCodingRNA	AAEL002397
4	XLOC_005963	0.776748	transient receptor potential channel 4, [Source:VB External Description;Acc:AAEL005586]""	ProteinCodingRNA	AAEL005586	GO:0004872|GO:0004872|GO:0005216|GO:0005216|GO:0005262|GO:0005515|GO:0006810|GO:0006810|GO:0006811|GO:0006811|GO:0006816|GO:0016020|GO:0016020|GO:0016021|GO:0016021|GO:0055085|GO:0055085
4	XLOC_001515	0.776171	C-Type lectin (CTL) - mannose binding. [Source:VB External Description;Acc:AAEL014382]	ProteinCodingRNA	AAEL014382	GO:0005488|GO:0005529
4	XLOC_016696	0.775669	carboxylase:pyruvate/acetyl-coa/propionyl-coa [Source:VB External Description;Acc:AAEL009691]	ProteinCodingRNA	AAEL009691	GO:0003824|GO:0004736|GO:0005524|GO:0005737|GO:0006094|GO:0008152|GO:0009374|GO:0016874
4	XLOC_006500	0.774512	hypothetical protein [Source:VB External Description;Acc:AAEL005760]	ProteinCodingRNA	AAEL005760
4	XLOC_024490	0.773073	hypothetical protein [Source:VB External Description;Acc:AAEL012632]	ProteinCodingRNA	AAEL012632	GO:0003676|GO:0005622|GO:0008270
4	XLOC_017185	0.772296	alanine aminotransferase [Source:VB External Description;Acc:AAEL009872]	ProteinCodingRNA	AAEL009872	GO:0003824|GO:0008483|GO:0009058|GO:0016740|GO:0016769|GO:0016847|GO:0030170
4	XLOC_013854	0.770109	conserved hypothetical protein [Source:VB External Description;Acc:AAEL008584]	ProteinCodingRNA	AAEL008584
4	XLOC_020332	0.768812	hypothetical protein [Source:VB External Description;Acc:AAEL002332]	ProteinCodingRNA	AAEL002332	GO:0005515
4	XLOC_015310	0.768359	hypothetical protein [Source:VB External Description;Acc:AAEL015612]	ProteinCodingRNA	AAEL015612	GO:0003676|GO:0005622|GO:0006886|GO:0006955|GO:0008270|GO:0016020|GO:0019882|GO:0042289
4	XLOC_007588	0.766828	hypothetical protein [Source:VB External Description;Acc:AAEL006130]	ProteinCodingRNA	AAEL006130
4	XLOC_023134	0.763397	slimfast (slif) [Source:VB External Description;Acc:AAEL012132]	ProteinCodingRNA	AAEL012132
4	XLOC_022056	0.763233	Toll-likeReceptor. [Source:VB External Description;Acc:AAEL011734]	ProteinCodingRNA	AAEL011734	GO:0004888|GO:0005515|GO:0007165|GO:0016021|GO:0031224|GO:0045087
4	XLOC_018700	0.763184	sugar transporter [Source:VB External Description;Acc:AAEL010478]	ProteinCodingRNA	AAEL010478	GO:0005215|GO:0006810|GO:0008643|GO:0016020|GO:0016021|GO:0022891|GO:0055085
4	XLOC_016300	0.76312	adenylate cyclase [Source:VB External Description;Acc:AAEL009513]	ProteinCodingRNA	AAEL009513	GO:0005215|GO:0006810|GO:0016020|GO:0055085
4	XLOC_023019	0.762737	conserved hypothetical protein [Source:VB External Description;Acc:AAEL012061]	ProteinCodingRNA	AAEL012061
4	XLOC_028890	0.762194	hypothetical protein [Source:VB External Description;Acc:AAEL003816]	ProteinCodingRNA	AAEL003816
4	XLOC_021816	0.759547	cytochrome P450 [Source:VB External Description;Acc:AAEL017136]	ProteinCodingRNA	AAEL017136	GO:0004497|GO:0005506|GO:0009055|GO:0020037
4	XLOC_005276	0.756451	hypothetical protein [Source:VB External Description;Acc:AAEL005329]	ProteinCodingRNA	AAEL005329
4	XLOC_012090	0.755701	CRAL/TRIO domain-containing protein [Source:VB External Description;Acc:AAEL001308]	ProteinCodingRNA	AAEL001308	GO:0005215|GO:0005622|GO:0006810
4	XLOC_017876	0.755485	mitotic protein phosphatase 1 regulator, putative [Source:VB External Description;Acc:AAEL010125]""	ProteinCodingRNA	AAEL010125	GO:0005515
4	XLOC_006939	0.755032	conserved hypothetical protein [Source:VB External Description;Acc:AAEL000928]	ProteinCodingRNA	AAEL000928	GO:0003824|GO:0005488|GO:0008152
4	XLOC_006944	0.75501	hypothetical protein [Source:VB External Description;Acc:AAEL000861]	ProteinCodingRNA	AAEL000861	GO:0003700|GO:0005634|GO:0006355|GO:0008270
4	XLOC_009066	0.753346	2-oxoglutarate dehydrogenase [Source:VB External Description;Acc:AAEL006721]	ProteinCodingRNA	AAEL006721	GO:0004591|GO:0006096|GO:0008152|GO:0016624|GO:0030976
4	XLOC_003959	0.753191	lipase 1 precursor [Source:VB External Description;Acc:AAEL014919]	ProteinCodingRNA	AAEL014919	GO:0006629
4	XLOC_011795	0.752978	conserved hypothetical protein [Source:VB External Description;Acc:AAEL007806]	ProteinCodingRNA	AAEL007806
4	XLOC_013934	0.75027	odorant receptor [Source:VB External Description;Acc:AAEL017316]	ProteinCodingRNA	AAEL017316
4	XLOC_025317	0.749782	elastase, putative [Source:VB External Description;Acc:AAEL012956]""	ProteinCodingRNA	AAEL012956	GO:0003824|GO:0004252|GO:0006508
4	XLOC_028568	0.749203	conserved hypothetical protein [Source:VB External Description;Acc:AAEL013885]	ProteinCodingRNA	AAEL013885
4	XLOC_015746	0.748343	adenylate cyclase [Source:VB External Description;Acc:AAEL001699]	ProteinCodingRNA	AAEL001699	GO:0055085
4	XLOC_024780	0.747204	cytochrome P450 [Source:VB External Description;Acc:AAEL012770]	ProteinCodingRNA	AAEL012770	GO:0004497|GO:0005506|GO:0009055|GO:0016491|GO:0020037|GO:0046872|GO:0055114
4	XLOC_019199	0.747143	gamma-glutamyl hydrolase, putative [Source:VB External Description;Acc:AAEL000271]""	ProteinCodingRNA	AAEL000271	GO:0003824|GO:0006541|GO:0008242|GO:0016787
4	XLOC_003837	0.746743	acireductone dioxygenase [Source:VB External Description;Acc:AAEL004860]	ProteinCodingRNA	AAEL004860	GO:0016702|GO:0019509|GO:0046872|GO:0051213|GO:0055114
4	XLOC_004053	0.746313	nicotinic acetylcholine receptor, beta-2 subunit, putative [Source:VB External Description;Acc:AAEL004935]""	ProteinCodingRNA	AAEL004935	GO:0004872|GO:0005230|GO:0006810|GO:0006811|GO:0016020|GO:0016021
4	XLOC_025025	0.745859	hypothetical protein [Source:VB External Description;Acc:AAEL003029]	ProteinCodingRNA	AAEL003029
4	XLOC_017519	0.742221	conserved hypothetical protein [Source:VB External Description;Acc:AAEL009985]	ProteinCodingRNA	AAEL009985
4	XLOC_015094	0.741637	conserved hypothetical protein [Source:VB External Description;Acc:AAEL001625]	ProteinCodingRNA	AAEL001625	GO:0016021
4	XLOC_016226	0.741162	hypothetical protein [Source:VB External Description;Acc:AAEL001725]	ProteinCodingRNA	AAEL001725	GO:0003824
4	XLOC_021947	0.739295	AMP dependent coa ligase [Source:VB External Description;Acc:AAEL011677]	ProteinCodingRNA	AAEL011677	GO:0003824|GO:0008152|GO:0016874
4	XLOC_001926	0.73698	short-chain dehydrogenase [Source:VB External Description;Acc:AAEL004273]	ProteinCodingRNA	AAEL004273	GO:0003824|GO:0005488|GO:0008152|GO:0016491|GO:0055114
4	XLOC_003830	0.733584	Sialin, Sodium/sialic acid cotransporter, putative [Source:VB External Description;Acc:AAEL004836]""	ProteinCodingRNA	AAEL004836	GO:0055085
4	XLOC_001887	0.732786	acyl-coa dehydrogenase [Source:VB External Description;Acc:AAEL014452]	ProteinCodingRNA	AAEL014452	GO:0003995|GO:0008152|GO:0016491|GO:0016627|GO:0050660|GO:0055114
4	XLOC_002749	0.731717	PeptidoglycanRecognition Protein (Long) [Source:VB External Description;Acc:AAEL014640]	ProteinCodingRNA	AAEL014640	GO:0005515|GO:0008745|GO:0009253
4	XLOC_024589	0.727584	Clip-domain serine protease, family C. [Source:VB External Description;Acc:AAEL012712]""	ProteinCodingRNA	AAEL012712	GO:0003824|GO:0004252|GO:0006508|GO:0008233|GO:0008236|GO:0016787
4	XLOC_007385	0.726595	conserved hypothetical protein [Source:VB External Description;Acc:AAEL006108]	ProteinCodingRNA	AAEL006108	GO:0005549|GO:0006810
4	XLOC_005124	0.725844	conserved hypothetical protein [Source:VB External Description;Acc:AAEL015114]	ProteinCodingRNA	AAEL015114
4	XLOC_014407	0.725541	conserved hypothetical protein [Source:VB External Description;Acc:AAEL001509]	ProteinCodingRNA	AAEL001509	GO:0005089|GO:0005622|GO:0035023
4	XLOC_008802	0.722134	conserved hypothetical protein [Source:VB External Description;Acc:AAEL006630]	ProteinCodingRNA	AAEL006630
4	XLOC_011405	0.722028	odorant-binding protein 56a, putative [Source:VB External Description;Acc:AAEL015499]""	ProteinCodingRNA	AAEL015499	GO:0005549|GO:0005615|GO:0006810
4	XLOC_001028	0.720764	hypothetical protein [Source:VB External Description;Acc:AAEL014285]	ProteinCodingRNA	AAEL014285	GO:0016020|GO:0016021
4	XLOC_022061	0.719417	succinyl-coa synthetase beta chain [Source:VB External Description;Acc:AAEL011746]	ProteinCodingRNA	AAEL011746	GO:0003824|GO:0005524|GO:0008152|GO:0016874
4	XLOC_020154	0.718915	conserved hypothetical protein [Source:VB External Description;Acc:AAEL010996]	ProteinCodingRNA	AAEL010996	GO:0005515|GO:0007165
4	XLOC_001885	0.718314	hypothetical protein [Source:VB External Description;Acc:AAEL014453]	ProteinCodingRNA	AAEL014453
4	XLOC_005261	0.71812	conserved hypothetical protein [Source:VB External Description;Acc:AAEL005315]	ProteinCodingRNA	AAEL005315
4	XLOC_009541	0.715504	AMP dependent coa ligase [Source:VB External Description;Acc:AAEL001128]	ProteinCodingRNA	AAEL001128	GO:0003824|GO:0008152|GO:0016874
4	XLOC_019440	0.714715	cysteine desulfurylase [Source:VB External Description;Acc:AAEL010743]	ProteinCodingRNA	AAEL010743	GO:0003824|GO:0006520|GO:0006534|GO:0008152|GO:0016829|GO:0030170|GO:0031071
4	XLOC_004847	0.714078	fibrinogen and fibronectin [Source:VB External Description;Acc:AAEL005194]	ProteinCodingRNA	AAEL005194	GO:0005102|GO:0007165
4	XLOC_003612	0.712836	conserved hypothetical protein [Source:VB External Description;Acc:AAEL000662]	ProteinCodingRNA	AAEL000662
4	XLOC_000231	0.712049	C-Type lectin (CTL) - mannose binding. [Source:VB External Description;Acc:AAEL000563]	ProteinCodingRNA	AAEL000563	GO:0005488|GO:0005529
4	XLOC_005477	0.711403	conserved hypothetical protein [Source:VB External Description;Acc:AAEL005428]	ProteinCodingRNA	AAEL005428
4	XLOC_017344	0.70915	lipase [Source:VB External Description;Acc:AAEL001837]	ProteinCodingRNA	AAEL001837	GO:0003824|GO:0006629|GO:0016787
4	XLOC_002830	0.708904	AMP dependent coa ligase [Source:VB External Description;Acc:AAEL014665]	ProteinCodingRNA	AAEL014665	GO:0003824|GO:0008152|GO:0016874
4	XLOC_022788	0.707233	hypothetical protein [Source:VB External Description;Acc:AAEL002696]	ProteinCodingRNA	AAEL002696	GO:0006508|GO:0008237|GO:0008270
4	XLOC_008220	0.706907	sulfotransferase (sult) [Source:VB External Description;Acc:AAEL006344]	ProteinCodingRNA	AAEL006344	GO:0008146|GO:0016740
4	XLOC_019504	0.706588	aldehyde dehydrogenase [Source:VB External Description;Acc:AAEL010764]	ProteinCodingRNA	AAEL010764	GO:0000036|GO:0003824|GO:0005737|GO:0006730|GO:0008152|GO:0008168|GO:0009058|GO:0009258|GO:0016155|GO:0016491|GO:0016742|GO:0048037|GO:0055114
4	XLOC_001144	0.706078	cubulin [Source:VB External Description;Acc:AAEL014312]	ProteinCodingRNA	AAEL014312	GO:0005509|GO:0005515
4	XLOC_009704	0.705902	conserved hypothetical protein [Source:VB External Description;Acc:AAEL006990]	ProteinCodingRNA	AAEL006990	GO:0003824|GO:0016020
4	XLOC_017760	0.703183	conserved hypothetical protein [Source:VB External Description;Acc:AAEL010055]	ProteinCodingRNA	AAEL010055
4	XLOC_021324	0.702169		ProteinCodingRNA	AAEL017270
4	XLOC_003499	0.701884		ProteinCodingRNA	AAEL017262	GO:0042302
4	XLOC_006257	0.701411	carbonic anhydrase II, putative [Source:VB External Description;Acc:AAEL000843]""	ProteinCodingRNA	AAEL000843
4	XLOC_016664	0.700671	C-Type Lysozyme (Lys-D). [Source:VB External Description;Acc:AAEL009670]	ProteinCodingRNA	AAEL009670	GO:0003796|GO:0016998
4	XLOC_016215	0.700573	GPCR Orphan/Putative Class B Family [Source:VB External Description;Acc:AAEL001724]	ProteinCodingRNA	AAEL001724	GO:0016020
4	XLOC_018540	0.699521	hypothetical protein [Source:VB External Description;Acc:AAEL010416]	ProteinCodingRNA	AAEL010416
4	XLOC_011184	0.69897	IMDpathway signalling, NF-kappaB Relish-like transcription factor. [Source:VB External Description;Acc:AAEL007624]""	ProteinCodingRNA	AAEL007624	GO:0003677|GO:0003700|GO:0003917|GO:0005515|GO:0005634|GO:0005694|GO:0006265|GO:0006355|GO:0007165
4	XLOC_028028	0.69881	conserved hypothetical protein [Source:VB External Description;Acc:AAEL013774]	ProteinCodingRNA	AAEL013774
4	XLOC_024118	0.697424	cytochrome P450 [Source:VB External Description;Acc:AAEL012492]	ProteinCodingRNA	AAEL012492	GO:0004497|GO:0005506|GO:0009055|GO:0016491|GO:0020037|GO:0046872|GO:0055114
4	XLOC_021028	0.697295	hypothetical protein [Source:VB External Description;Acc:AAEL002447]	ProteinCodingRNA	AAEL002447
4	XLOC_004422	0.695155	steroid dehydrogenase [Source:VB External Description;Acc:AAEL000689]	ProteinCodingRNA	AAEL000689	GO:0003824|GO:0005488|GO:0008152|GO:0016491|GO:0055114
4	XLOC_001626	0.693328	hypothetical protein [Source:VB External Description;Acc:AAEL004220]	ProteinCodingRNA	AAEL004220
4	XLOC_014350	0.692354	hypothetical protein [Source:VB External Description;Acc:AAEL008785]	ProteinCodingRNA	AAEL008785
4	XLOC_024157	0.691967	conserved hypothetical protein [Source:VB External Description;Acc:AAEL012506]	ProteinCodingRNA	AAEL012506
4	XLOC_024337	0.691164	pyruvate kinase [Source:VB External Description;Acc:AAEL012576]	ProteinCodingRNA	AAEL012576	GO:0000287|GO:0003824|GO:0004743|GO:0006096|GO:0016301|GO:0016740|GO:0030955
4	XLOC_021615	0.690863	ADP-ribosylation factor, putative [Source:VB External Description;Acc:AAEL011599]""	ProteinCodingRNA	AAEL011599	GO:0005525|GO:0005622|GO:0006886|GO:0007264
4	XLOC_029033	0.690263	sugar transporter [Source:VB External Description;Acc:AAEL003899]	ProteinCodingRNA	AAEL003899	GO:0005215|GO:0006810|GO:0008643|GO:0016020|GO:0016021|GO:0055085
4	XLOC_026339	0.689412	low molecular weight protein-tyrosine-phosphatase [Source:VB External Description;Acc:AAEL003237]	ProteinCodingRNA	AAEL003237	GO:0003993|GO:0004725|GO:0004726|GO:0005737|GO:0006470
4	XLOC_024596	0.687667	Clip-domain serine protease, family C. [Source:VB External Description;Acc:AAEL012711]""	ProteinCodingRNA	AAEL012711	GO:0003824|GO:0004252|GO:0006508
4	XLOC_028167	0.686031	hypothetical protein [Source:VB External Description;Acc:AAEL013812]	ProteinCodingRNA	AAEL013812	GO:0005576|GO:0006030|GO:0008061
4	XLOC_021314	0.68597	conserved hypothetical protein [Source:VB External Description;Acc:AAEL011460]	ProteinCodingRNA	AAEL011460	GO:0005215|GO:0005622|GO:0006810
4	XLOC_023137	0.685628	cationic amino acid transporter [Source:VB External Description;Acc:AAEL012128]	ProteinCodingRNA	AAEL012128	GO:0006810|GO:0006865|GO:0015171|GO:0016020|GO:0016021|GO:0055085
4	XLOC_004117	0.683708	tartan protein, putative [Source:VB External Description;Acc:AAEL014955]""	ProteinCodingRNA	AAEL014955	GO:0005515
4	XLOC_014277	0.680645	conserved hypothetical protein [Source:VB External Description;Acc:AAEL008753]	ProteinCodingRNA	AAEL008753	GO:0005515
4	XLOC_022618	0.680116	conserved hypothetical protein [Source:VB External Description;Acc:AAEL002656]	ProteinCodingRNA	AAEL002656
4	XLOC_003319	0.679962	glutamate synthase [Source:VB External Description;Acc:AAEL014768]	ProteinCodingRNA	AAEL014768	GO:0003824|GO:0005488|GO:0005506|GO:0006537|GO:0006807|GO:0008152|GO:0010181|GO:0015930|GO:0016040|GO:0016491|GO:0016639|GO:0045181|GO:0050660|GO:0051536|GO:0055114
4	XLOC_019607	0.679294	conserved hypothetical protein [Source:VB External Description;Acc:AAEL002203]	ProteinCodingRNA	AAEL002203
4	XLOC_022265	0.678731	venom allergen [Source:VB External Description;Acc:AAEL011797]	ProteinCodingRNA	AAEL011797	GO:0005576
4	XLOC_020134	0.678655	GPCR Methuselah Family [Source:VB External Description;Acc:AAEL010980]	ProteinCodingRNA	AAEL010980	GO:0004888|GO:0007166|GO:0016020
4	XLOC_002699	0.678634	cytochrome b5, putative [Source:VB External Description;Acc:AAEL004450]""	ProteinCodingRNA	AAEL004450	GO:0020037
4	XLOC_020109	0.678026	trifunctional enzyme beta subunit (tp-beta) [Source:VB External Description;Acc:AAEL002296]	ProteinCodingRNA	AAEL002296	GO:0003824|GO:0008152|GO:0008415|GO:0016740|GO:0016747
4	XLOC_013904	0.677567	myosin vii [Source:VB External Description;Acc:AAEL008610]	ProteinCodingRNA	AAEL008610	GO:0000166|GO:0003774|GO:0005488|GO:0005515|GO:0005524|GO:0005856|GO:0016459|GO:0017111
4	XLOC_019292	0.676578	conserved hypothetical protein [Source:VB External Description;Acc:AAEL002148]	ProteinCodingRNA	AAEL002148	GO:0005506|GO:0016226|GO:0051536
4	XLOC_022729	0.675897	DNA photolyase [Source:VB External Description;Acc:AAEL011967]	ProteinCodingRNA	AAEL011967	GO:0003913|GO:0006281|GO:0016829
4	XLOC_015346	0.674172	conserved hypothetical protein [Source:VB External Description;Acc:AAEL009210]	ProteinCodingRNA	AAEL009210	GO:0003824|GO:0004252|GO:0006508
4	XLOC_006868	0.672316	conserved hypothetical protein [Source:VB External Description;Acc:AAEL005912]	ProteinCodingRNA	AAEL005912
4	XLOC_011513	0.67226	Pep12p, putative [Source:VB External Description;Acc:AAEL007731]""	ProteinCodingRNA	AAEL007731	GO:0005515|GO:0016020|GO:0016192
4	XLOC_019802	0.671952	ADP,ATP carrier protein [Source:VB External Description;Acc:AAEL010884]""	ProteinCodingRNA	AAEL010884	GO:0005215|GO:0005488|GO:0005743|GO:0006810|GO:0016020|GO:0016021|GO:0055085
4	XLOC_002326	0.671607	triacylglycerol lipase, pancreatic [Source:VB External Description;Acc:AAEL014553]""	ProteinCodingRNA	AAEL014553	GO:0003824|GO:0004806|GO:0005515|GO:0006629|GO:0016787
4	XLOC_003676	0.671173	conserved hypothetical protein [Source:VB External Description;Acc:AAEL004798]	ProteinCodingRNA	AAEL004798	GO:0005576|GO:0006030|GO:0008061
4	XLOC_020182	0.669367	fibrinogen and fibronectin [Source:VB External Description;Acc:AAEL011007]	ProteinCodingRNA	AAEL011007	GO:0005102|GO:0005615|GO:0007165
4	XLOC_002863	0.668683	Clip-domain serine protease, family C. [Source:VB External Description;Acc:AAEL004524]""	ProteinCodingRNA	AAEL004524	GO:0003824|GO:0004252|GO:0006508|GO:0008233|GO:0008236|GO:0016787
4	XLOC_022958	0.665459	serine protease inhibitor (serpin), likely cleavage at V/V. [Source:VB External Description;Acc:AAEL002720]""	ProteinCodingRNA	AAEL002720	GO:0004867|GO:0008233
4	XLOC_016099	0.664618	hypothetical protein [Source:VB External Description;Acc:AAEL009477]	ProteinCodingRNA	AAEL009477
4	XLOC_010931	0.662189	hypothetical protein [Source:VB External Description;Acc:AAEL015483]	ProteinCodingRNA	AAEL015483	GO:0005576
4	XLOC_020954	0.661892	hypothetical protein [Source:VB External Description;Acc:AAEL011319]	ProteinCodingRNA	AAEL011319
4	XLOC_021082	0.660545	hypothetical protein [Source:VB External Description;Acc:AAEL011350]	ProteinCodingRNA	AAEL011350
4	XLOC_009111	0.660025	malic enzyme [Source:VB External Description;Acc:AAEL001091]	ProteinCodingRNA	AAEL001091	GO:0003824|GO:0004470|GO:0005488|GO:0006108|GO:0008152|GO:0016491|GO:0016616|GO:0046872|GO:0051287|GO:0055114
4	XLOC_010187	0.657147	amino acid transporter [Source:VB External Description;Acc:AAEL007193]	ProteinCodingRNA	AAEL007193	GO:0016020|GO:0016021
4	XLOC_027228	0.656507	cytochrome P450 [Source:VB External Description;Acc:AAEL013555]	ProteinCodingRNA	AAEL013555	GO:0004497|GO:0004497|GO:0005506|GO:0005506|GO:0009055|GO:0009055|GO:0020037|GO:0020037|GO:0046872|GO:0046872
4	XLOC_012647	0.654889	trypsin [Source:VB External Description;Acc:AAEL008093]	ProteinCodingRNA	AAEL008093	GO:0003824|GO:0004252|GO:0006508|GO:0008233|GO:0008236|GO:0016787
4	XLOC_010917	0.654435	electron transfer flavoprotein-ubiquinone oxidoreductase [Source:VB External Description;Acc:AAEL007526]	ProteinCodingRNA	AAEL007526	GO:0004174|GO:0009055|GO:0016491|GO:0055114
4	XLOC_025284	0.65369	gamma-subunit,methylmalonyl-CoA decarboxylase, putative [Source:VB External Description;Acc:AAEL012939]""	ProteinCodingRNA	AAEL012939
4	XLOC_006164	0.653042	ethanolamine-phosphate cytidylyltransferase [Source:VB External Description;Acc:AAEL005651]	ProteinCodingRNA	AAEL005651	GO:0003824|GO:0009058|GO:0016740|GO:0016779
4	XLOC_011661	0.652855	hypothetical protein [Source:VB External Description;Acc:AAEL001261]	ProteinCodingRNA	AAEL001261
4	XLOC_013827	0.650041	serine-type enodpeptidase, [Source:VB External Description;Acc:AAEL008567]""	ProteinCodingRNA	AAEL008567	GO:0003824|GO:0004252|GO:0006508|GO:0008233|GO:0008236|GO:0016787
4	XLOC_003590	0.649597	predicted protein [Source:VB External Description;Acc:AAEL000647]	ProteinCodingRNA	AAEL000647	GO:0003824|GO:0005975|GO:0043169
4	XLOC_026315	0.649526	conserved hypothetical protein [Source:VB External Description;Acc:AAEL003235]	ProteinCodingRNA	AAEL003235	GO:0042302
4	XLOC_028674	0.648593	GO:0004867|GO:0008233
4	XLOC_015160	0.647072	cytochrome P450 [Source:VB External Description;Acc:AAEL009127]	ProteinCodingRNA	AAEL009127	GO:0004497|GO:0005506|GO:0009055|GO:0016491|GO:0020037|GO:0046872|GO:0055114
4	XLOC_022531	0.646982	1-acyl-sn-glycerol-3-phosphate acyltransferase [Source:VB External Description;Acc:AAEL011898]	ProteinCodingRNA	AAEL011898	GO:0003841|GO:0008152|GO:0008415|GO:0008654|GO:0016020|GO:0016740
4	XLOC_004869	0.645438	hypothetical protein [Source:VB External Description;Acc:AAEL005213]	ProteinCodingRNA	AAEL005213
4	XLOC_012080	0.645394	conserved hypothetical protein [Source:VB External Description;Acc:AAEL001287]	ProteinCodingRNA	AAEL001287
4	XLOC_006649	0.644047	alanyl aminopeptidase [Source:VB External Description;Acc:AAEL005808]	ProteinCodingRNA	AAEL005808	GO:0004177|GO:0004177|GO:0006508|GO:0006508|GO:0008237|GO:0008237|GO:0008270|GO:0008270
4	XLOC_008423	0.641886	trehalose-6-phosphate synthase [Source:VB External Description;Acc:AAEL006446]	ProteinCodingRNA	AAEL006446	GO:0003824|GO:0005992|GO:0008152
4	XLOC_026873	0.639701	serine protease, putative [Source:VB External Description;Acc:AAEL013432]""	ProteinCodingRNA	AAEL013432	GO:0003824|GO:0003824|GO:0004252|GO:0004252|GO:0006508|GO:0006508|GO:0008233|GO:0008233
4	XLOC_028638	0.639571	hypothetical protein [Source:VB External Description;Acc:AAEL003766]	ProteinCodingRNA	AAEL003766
4	XLOC_012800	0.639141	conserved hypothetical protein [Source:VB External Description;Acc:AAEL015533]	ProteinCodingRNA	AAEL015533	GO:0003824|GO:0004252|GO:0006508
4	XLOC_000652	0.63879	calpain 4, 6, 7, invertebrate [Source:VB External Description;Acc:AAEL003963]""	ProteinCodingRNA	AAEL003963	GO:0004198|GO:0005509|GO:0005622|GO:0006508
4	XLOC_026855	0.638769	odorant receptor [Source:VB External Description;Acc:AAEL013420]	ProteinCodingRNA	AAEL013420	GO:0004871|GO:0004872|GO:0004930|GO:0004984|GO:0005549|GO:0005886|GO:0007165|GO:0007186|GO:0007608|GO:0016020|GO:0016021|GO:0050896
4	XLOC_010855	0.63742	odorant receptor [Source:VB External Description;Acc:AAEL001224]	ProteinCodingRNA	AAEL001224	GO:0004871|GO:0004872|GO:0004930|GO:0004984|GO:0005549|GO:0005886|GO:0007165|GO:0007186|GO:0007608|GO:0016020|GO:0016021|GO:0050896
4	XLOC_015606	0.636614	conserved hypothetical protein [Source:VB External Description;Acc:AAEL015627]	ProteinCodingRNA	AAEL015627
4	XLOC_005981	0.63606	conserved hypothetical protein [Source:VB External Description;Acc:AAEL005593]	ProteinCodingRNA	AAEL005593
4	XLOC_027703	0.635985	conserved hypothetical protein [Source:VB External Description;Acc:AAEL013696]	ProteinCodingRNA	AAEL013696
4	XLOC_006677	0.633565	conserved hypothetical protein [Source:VB External Description;Acc:AAEL015298]	ProteinCodingRNA	AAEL015298	GO:0004091
4	XLOC_002730	0.633388	cytochrome c [Source:VB External Description;Acc:AAEL004457]	ProteinCodingRNA	AAEL004457	GO:0005506|GO:0005739|GO:0006810|GO:0009055|GO:0020037|GO:0022900|GO:0046872|GO:0070469
4	XLOC_007003	0.630844	ER lumen protein retaining receptor [Source:VB External Description;Acc:AAEL005926]	ProteinCodingRNA	AAEL005926	GO:0004872|GO:0006621|GO:0016021|GO:0046923
4	XLOC_005923	0.630627	conserved hypothetical protein [Source:VB External Description;Acc:AAEL005543]	ProteinCodingRNA	AAEL005543	GO:0016747
4	XLOC_014009	0.629605	conserved hypothetical protein [Source:VB External Description;Acc:AAEL008651]	ProteinCodingRNA	AAEL008651
4	XLOC_002451	0.628924	HIG1 domain family member 2A, putative [Source:VB External Description;Acc:AAEL004404]""	ProteinCodingRNA	AAEL004404	GO:0016020|GO:0016021
4	XLOC_001627	0.62772	Cecropin,Anti-Microbial Peptide. [Source:VB External Description;Acc:AAEL004223]""	ProteinCodingRNA	AAEL004223	GO:0005576|GO:0042742|GO:0045087
4	XLOC_001718	0.62771	hypothetical protein [Source:VB External Description;Acc:AAEL004230]	ProteinCodingRNA	AAEL004230
4	XLOC_021328	0.625846	conserved hypothetical protein [Source:VB External Description;Acc:AAEL011454]	ProteinCodingRNA	AAEL011454	GO:0005215|GO:0005622|GO:0006810
4	XLOC_021233	0.625804	conserved hypothetical protein [Source:VB External Description;Acc:AAEL002495]	ProteinCodingRNA	AAEL002495	GO:0005576|GO:0006030|GO:0008061
4	XLOC_023101	0.622991	sucrose transport protein [Source:VB External Description;Acc:AAEL012109]	ProteinCodingRNA	AAEL012109
4	XLOC_008267	0.620944	conserved hypothetical protein [Source:VB External Description;Acc:AAEL006377]	ProteinCodingRNA	AAEL006377	GO:0005515
4	XLOC_025518	0.619628	conserved hypothetical protein [Source:VB External Description;Acc:AAEL003122]	ProteinCodingRNA	AAEL003122
4	XLOC_001415	0.619179	fibrinogen and fibronectin [Source:VB External Description;Acc:AAEL004156]	ProteinCodingRNA	AAEL004156	GO:0005102|GO:0005615|GO:0007165
4	XLOC_024166	0.618777		ProteinCodingRNA	AAEL017076
4	XLOC_023124	0.618436	fad oxidoreductase [Source:VB External Description;Acc:AAEL012120]	ProteinCodingRNA	AAEL012120	GO:0005515|GO:0008270|GO:0016491|GO:0046872
4	XLOC_022282	0.616583	conserved hypothetical protein [Source:VB External Description;Acc:AAEL011820]	ProteinCodingRNA	AAEL011820	GO:0003824|GO:0008152
4	XLOC_009892	0.616569	serine protease, putative [Source:VB External Description;Acc:AAEL007106]""	ProteinCodingRNA	AAEL007106	GO:0003824|GO:0004252|GO:0006508|GO:0008233
4	XLOC_021509	0.616437	lipase 1 precursor [Source:VB External Description;Acc:AAEL002515]	ProteinCodingRNA	AAEL002515	GO:0006629
4	XLOC_021339	0.616239	C-Type lectin (CTL). [Source:VB External Description;Acc:AAEL011453]	ProteinCodingRNA	AAEL011453	GO:0005488|GO:0005529
4	XLOC_021736	0.616143	conserved hypothetical protein [Source:VB External Description;Acc:AAEL000351]	ProteinCodingRNA	AAEL000351	GO:0005634|GO:0018024
4	XLOC_019116	0.615061	conserved hypothetical protein [Source:VB External Description;Acc:AAEL010695]	ProteinCodingRNA	AAEL010695	GO:0004091
4	XLOC_021313	0.614096	conserved hypothetical protein [Source:VB External Description;Acc:AAEL011448]	ProteinCodingRNA	AAEL011448	GO:0005215|GO:0005622|GO:0006810
4	XLOC_012108	0.614007	odorant receptor [Source:VB External Description;Acc:AAEL001303]	ProteinCodingRNA	AAEL001303	GO:0004871|GO:0004872|GO:0004930|GO:0004984|GO:0005549|GO:0005886|GO:0007165|GO:0007186|GO:0007608|GO:0016020|GO:0016021|GO:0050896
4	XLOC_001771	0.613463	odorant receptor [Source:VB External Description;Acc:AAEL017505]	ProteinCodingRNA	AAEL017505
4	XLOC_003193	0.612737	hypothetical protein [Source:VB External Description;Acc:AAEL004647]	ProteinCodingRNA	AAEL004647	GO:0004869
4	XLOC_001953	0.612585	ATP-citrate synthase [Source:VB External Description;Acc:AAEL004297]	ProteinCodingRNA	AAEL004297	GO:0003824|GO:0003878|GO:0004775|GO:0005488|GO:0005524|GO:0005737|GO:0008152|GO:0044262|GO:0046912
4	XLOC_004032	0.611904	sarm1 [Source:VB External Description;Acc:AAEL014931]	ProteinCodingRNA	AAEL014931	GO:0003723|GO:0004888|GO:0005488|GO:0005515|GO:0007165|GO:0031224|GO:0045087
4	XLOC_020436	0.609572	alcohol dehydrogenase [Source:VB External Description;Acc:AAEL011112]	ProteinCodingRNA	AAEL011112	GO:0003824|GO:0005488|GO:0008152|GO:0008270|GO:0016491|GO:0046872|GO:0055114
4	XLOC_000023	0.608476	AaGr10 [Source:VB External Description;Acc:AAEL000082]	ProteinCodingRNA	AAEL000082	GO:0004872|GO:0016021|GO:0050909
4	XLOC_021802	0.608111	hypothetical protein [Source:VB External Description;Acc:AAEL000309]	ProteinCodingRNA	AAEL000309	GO:0005515
4	XLOC_021807	0.607994	hypothetical protein [Source:VB External Description;Acc:AAEL000316]	ProteinCodingRNA	AAEL000316
4	XLOC_021973	0.607837	hypothetical protein [Source:VB External Description;Acc:AAEL011683]	ProteinCodingRNA	AAEL011683	GO:0016491|GO:0055114
4	XLOC_026207	0.607221	conserved hypothetical protein [Source:VB External Description;Acc:AAEL013255]	ProteinCodingRNA	AAEL013255
4	XLOC_028037	0.607202	hypothetical protein [Source:VB External Description;Acc:AAEL013784]	ProteinCodingRNA	AAEL013784
4	XLOC_027124	0.606444	conserved hypothetical protein [Source:VB External Description;Acc:AAEL003405]	ProteinCodingRNA	AAEL003405	GO:0005488
4	XLOC_027561	0.604191	aquaporin [Source:VB External Description;Acc:AAEL003550]	ProteinCodingRNA	AAEL003550	GO:0005215|GO:0006810|GO:0016020|GO:0016021|GO:0055085
4	XLOC_027855	0.602838	trypsin [Source:VB External Description;Acc:AAEL013703]	ProteinCodingRNA	AAEL013703	GO:0003824|GO:0004252|GO:0006508
4	XLOC_007406	0.602438	conserved hypothetical protein [Source:VB External Description;Acc:AAEL006103]	ProteinCodingRNA	AAEL006103	GO:0005549|GO:0006810
4	XLOC_023155	0.601604	odorant receptor [Source:VB External Description;Acc:AAEL012141]	ProteinCodingRNA	AAEL012141
4	XLOC_025212	0.599921	hypothetical protein [Source:VB External Description;Acc:AAEL003050]	ProteinCodingRNA	AAEL003050
4	XLOC_012362	0.598447	pickpocket [Source:VB External Description;Acc:AAEL008053]	ProteinCodingRNA	AAEL008053	GO:0005216|GO:0005272|GO:0006810|GO:0006811|GO:0006814|GO:0016020|GO:0016021
4	XLOC_019557	0.59709	calcium/calmodulin-dependent protein kinase kinase [Source:VB External Description;Acc:AAEL010804]	ProteinCodingRNA	AAEL010804	GO:0000166|GO:0003676|GO:0004672|GO:0004674|GO:0005524|GO:0006468|GO:0008270|GO:0016301
4	XLOC_000924	0.596125	glucose dehydrogenase [Source:VB External Description;Acc:AAEL004014]	ProteinCodingRNA	AAEL004014	GO:0006066|GO:0016614|GO:0050660
4	XLOC_012260	0.594415	conserved hypothetical protein [Source:VB External Description;Acc:AAEL008007]	ProteinCodingRNA	AAEL008007	GO:0005215|GO:0005622|GO:0006810
4	XLOC_014109	0.594222	ABC transporter [Source:VB External Description;Acc:AAEL008672]	ProteinCodingRNA	AAEL008672	GO:0000166|GO:0005524|GO:0016020|GO:0016021|GO:0016887|GO:0017111
4	XLOC_025080	0.593626	hypothetical protein [Source:VB External Description;Acc:AAEL012869]	ProteinCodingRNA	AAEL012869	GO:0003676|GO:0005622
4	XLOC_019790	0.593588	ionotropic glutamate receptor-invertebrate [Source:VB External Description;Acc:AAEL010880]	ProteinCodingRNA	AAEL010880	GO:0004872|GO:0004970|GO:0005216|GO:0005234|GO:0006810|GO:0006811|GO:0016020|GO:0016021
4	XLOC_016914	0.592066	Niemann-Pick Type C-2, putative [Source:VB External Description;Acc:AAEL009760]""	ProteinCodingRNA	AAEL009760
4	XLOC_019889	0.591881	conserved hypothetical protein [Source:VB External Description;Acc:AAEL002254]	ProteinCodingRNA	AAEL002254	GO:0003824|GO:0004252|GO:0006508
4	XLOC_020013	0.591744	xaa-pro dipeptidase app(e.coli) [Source:VB External Description;Acc:AAEL010960]	ProteinCodingRNA	AAEL010960	GO:0004177|GO:0009987|GO:0016787|GO:0030145
4	XLOC_010505	0.588952	sodium-dependent phosphate transporter [Source:VB External Description;Acc:AAEL001209]	ProteinCodingRNA	AAEL001209	GO:0055085
4	XLOC_023046	0.588889	NAD dehydrogenase [Source:VB External Description;Acc:AAEL012077]	ProteinCodingRNA	AAEL012077	GO:0004047|GO:0005737|GO:0006546|GO:0016491
4	XLOC_025075	0.588666	hypothetical protein [Source:VB External Description;Acc:AAEL012853]	ProteinCodingRNA	AAEL012853
4	XLOC_008362	0.5876	trypsin [Source:VB External Description;Acc:AAEL006425]	ProteinCodingRNA	AAEL006425	GO:0003824|GO:0004252|GO:0006508|GO:0008233|GO:0008236|GO:0016787
4	XLOC_003950	0.586814	pyruvate kinase [Source:VB External Description;Acc:AAEL014913]	ProteinCodingRNA	AAEL014913	GO:0000287|GO:0003824|GO:0004743|GO:0006096|GO:0016301|GO:0016740|GO:0030955
4	XLOC_022964	0.583523	hypothetical protein [Source:VB External Description;Acc:AAEL002702]	ProteinCodingRNA	AAEL002702
4	XLOC_009646	0.5835	protein-glutamine gamma-glutamyltransferase [Source:VB External Description;Acc:AAEL006978]	ProteinCodingRNA	AAEL006978	GO:0003810|GO:0016740|GO:0018149
4	XLOC_001007	0.581969	molybdopterin cofactor sulfurase (mosc) [Source:VB External Description;Acc:AAEL014275]	ProteinCodingRNA	AAEL014275	GO:0003824|GO:0030151|GO:0030170
4	XLOC_015106	0.58056	vitamin K-dependent protein C precursor, putative [Source:VB External Description;Acc:AAEL001608]""	ProteinCodingRNA	AAEL001608	GO:0003824|GO:0004252|GO:0006508
4	XLOC_017520	0.579686	odorant receptor - partial [Source:VB External Description;Acc:AAEL009982]	ProteinCodingRNA	AAEL009982	GO:0004871|GO:0004872|GO:0004930|GO:0004984|GO:0005549|GO:0005886|GO:0007165|GO:0007186|GO:0007608|GO:0016020|GO:0016021|GO:0050896
4	XLOC_009949	0.578561	peroxiredoxin 5, prdx5 [Source:VB External Description;Acc:AAEL007135]""	ProteinCodingRNA	AAEL007135	GO:0016209|GO:0016491|GO:0045454
4	XLOC_004045	0.578533	hypothetical protein [Source:VB External Description;Acc:AAEL004938]	ProteinCodingRNA	AAEL004938
4	XLOC_008747	0.576397	troponin C [Source:VB External Description;Acc:AAEL006575]	ProteinCodingRNA	AAEL006575	GO:0005509
4	XLOC_022567	0.575898	AMP dependent ligase [Source:VB External Description;Acc:AAEL002666]	ProteinCodingRNA	AAEL002666	GO:0003824|GO:0008152|GO:0016874
4	XLOC_016802	0.575818	clip-domain serine protease, putative [Source:VB External Description;Acc:AAEL009726]""	ProteinCodingRNA	AAEL009726	GO:0003824|GO:0004252|GO:0006508|GO:0008233
4	XLOC_009714	0.574799	cytochrome P450 [Source:VB External Description;Acc:AAEL006984]	ProteinCodingRNA	AAEL006984	GO:0004497|GO:0005506|GO:0009055|GO:0020037|GO:0046872
4	XLOC_018332	0.572118	protein serine/threonine kinase, putative [Source:VB External Description;Acc:AAEL001985]""	ProteinCodingRNA	AAEL001985	GO:0016301
4	XLOC_003727	0.571948	conserved hypothetical protein [Source:VB External Description;Acc:AAEL004811]	ProteinCodingRNA	AAEL004811	GO:0016747
4	XLOC_021564	0.571508	cell adhesion molecule [Source:VB External Description;Acc:AAEL011566]	ProteinCodingRNA	AAEL011566	GO:0005509|GO:0005515
4	XLOC_004157	0.571471	cytochrome P450 [Source:VB External Description;Acc:AAEL004941]	ProteinCodingRNA	AAEL004941	GO:0004497|GO:0005506|GO:0009055|GO:0016491|GO:0020037|GO:0046872|GO:0055114
4	XLOC_020355	0.569978	conserved hypothetical protein [Source:VB External Description;Acc:AAEL002350]	ProteinCodingRNA	AAEL002350
4	XLOC_000994	0.569967	hypothetical protein [Source:VB External Description;Acc:AAEL014268]	ProteinCodingRNA	AAEL014268
4	XLOC_015627	0.567308	conserved hypothetical protein [Source:VB External Description;Acc:AAEL009278]	ProteinCodingRNA	AAEL009278
4	XLOC_008466	0.566181	conserved hypothetical protein [Source:VB External Description;Acc:AAEL006464]	ProteinCodingRNA	AAEL006464	GO:0005549|GO:0006810
4	XLOC_021126	0.56533	endothelin-converting enzyme [Source:VB External Description;Acc:AAEL011369]	ProteinCodingRNA	AAEL011369	GO:0004222|GO:0006508|GO:0008237
4	XLOC_000002	0.565054	dopachrome-conversion enzyme (DCE), putative [Source:VB External Description;Acc:AAEL000024]""	ProteinCodingRNA	AAEL000024
4	XLOC_007654	0.564951		ProteinCodingRNA	AAEL017407
4	XLOC_026867	0.561876	proline oxidase [Source:VB External Description;Acc:AAEL013431]	ProteinCodingRNA	AAEL013431	GO:0004657|GO:0006537|GO:0006562|GO:0055114
4	XLOC_024597	0.560404	Clip-domain serine protease, family C. [Source:VB External Description;Acc:AAEL012713]""	ProteinCodingRNA	AAEL012713	GO:0003824|GO:0004252|GO:0006508
4	XLOC_027632	0.5595	conserved hypothetical protein [Source:VB External Description;Acc:AAEL013655]	ProteinCodingRNA	AAEL013655
4	XLOC_014047	0.5587	acylphosphatase, putative [Source:VB External Description;Acc:AAEL001490]""	ProteinCodingRNA	AAEL001490	GO:0003998
4	XLOC_024557	0.558443	juvenile hormone-inducible protein, putative [Source:VB External Description;Acc:AAEL012694]""	ProteinCodingRNA	AAEL012694
4	XLOC_024599	0.558113	conserved hypothetical protein [Source:VB External Description;Acc:AAEL012706]	ProteinCodingRNA	AAEL012706	GO:0010038
4	XLOC_025047	0.557594	saposin [Source:VB External Description;Acc:AAEL003046]	ProteinCodingRNA	AAEL003046	GO:0005764|GO:0006629|GO:0006665
4	XLOC_002338	0.555895	conserved hypothetical protein [Source:VB External Description;Acc:AAEL014556]	ProteinCodingRNA	AAEL014556	GO:0019428
4	XLOC_007620	0.553832	Clip-domain serine protease, family B. [Source:VB External Description;Acc:AAEL006161]""	ProteinCodingRNA	AAEL006161	GO:0003824|GO:0004252|GO:0006508|GO:0008233|GO:0008236|GO:0016787
4	XLOC_018076	0.553011	conserved hypothetical protein [Source:VB External Description;Acc:AAEL010205]	ProteinCodingRNA	AAEL010205
4	XLOC_021964	0.552902	starch branching enzyme ii [Source:VB External Description;Acc:AAEL011686]	ProteinCodingRNA	AAEL011686	GO:0003824|GO:0004553|GO:0005975|GO:0043169
4	XLOC_026549	0.551867	odorant receptor [Source:VB External Description;Acc:AAEL017178]	ProteinCodingRNA	AAEL017178	GO:0004984|GO:0005549|GO:0007608|GO:0016020
4	XLOC_004267	0.551207	aquaporin [Source:VB External Description;Acc:AAEL005001]	ProteinCodingRNA	AAEL005001	GO:0005215|GO:0006810|GO:0016020|GO:0016021
4	XLOC_009713	0.550823	sodium/solute symporter [Source:VB External Description;Acc:AAEL007016]	ProteinCodingRNA	AAEL007016	GO:0005215|GO:0006810|GO:0006811|GO:0006814|GO:0016020|GO:0016021|GO:0055085
4	XLOC_022606	0.550781	matrix metalloproteinase [Source:VB External Description;Acc:AAEL002655]	ProteinCodingRNA	AAEL002655	GO:0004222|GO:0006508|GO:0008152|GO:0008233|GO:0008237|GO:0008270|GO:0016787|GO:0031012|GO:0046872
4	XLOC_008734	0.547651	serine protease [Source:VB External Description;Acc:AAEL006586]	ProteinCodingRNA	AAEL006586	GO:0003824|GO:0004252|GO:0006508|GO:0008233
4	XLOC_008796	0.546535	zinc finger protein [Source:VB External Description;Acc:AAEL006609]	ProteinCodingRNA	AAEL006609	GO:0003676|GO:0003677|GO:0005622|GO:0006281|GO:0008270
4	XLOC_006064	0.545059	hypothetical protein [Source:VB External Description;Acc:AAEL005623]	ProteinCodingRNA	AAEL005623
4	XLOC_013633	0.54394	cysteine-rich venom protein, putative [Source:VB External Description;Acc:AAEL008473]""	ProteinCodingRNA	AAEL008473	GO:0005576
4	XLOC_026003	0.542669	heme peroxidase [Source:VB External Description;Acc:AAEL013171]	ProteinCodingRNA	AAEL013171	GO:0004601|GO:0006979|GO:0020037|GO:0055114
4	XLOC_028576	0.542281	hypothetical protein [Source:VB External Description;Acc:AAEL013894]	ProteinCodingRNA	AAEL013894
4	XLOC_020972	0.540505	Hepatocytenuclear factor 4 isoform A, nuclear receptor [Source:VB External Description;Acc:AAEL011323]""	ProteinCodingRNA	AAEL011323	GO:0003677|GO:0003700|GO:0003707|GO:0004872|GO:0004879|GO:0005634|GO:0006355|GO:0008270|GO:0043565|GO:0046872
4	XLOC_010555	0.539048	pyruvate dehydrogenase [Source:VB External Description;Acc:AAEL007375]	ProteinCodingRNA	AAEL007375	GO:0000155|GO:0004673|GO:0005524|GO:0007165|GO:0018106
4	XLOC_025199	0.536891	serine-type enodpeptidase, [Source:VB External Description;Acc:AAEL003060]""	ProteinCodingRNA	AAEL003060	GO:0003824|GO:0004252|GO:0006508|GO:0008233
4	XLOC_009193	0.535244	trypsin, putative [Source:VB External Description;Acc:AAEL015432]""	ProteinCodingRNA	AAEL015432	GO:0003824|GO:0004252|GO:0006508
4	XLOC_012424	0.534058	Multiple PDZ domain protein [Source:VB External Description;Acc:AAEL008075]	ProteinCodingRNA	AAEL008075	GO:0005515
4	XLOC_018697	0.533974	sugar transporter [Source:VB External Description;Acc:AAEL010485]	ProteinCodingRNA	AAEL010485	GO:0005215|GO:0006810|GO:0008643|GO:0016020|GO:0016021|GO:0022891|GO:0055085
4	XLOC_012219	0.533248	conserved hypothetical protein [Source:VB External Description;Acc:AAEL007967]	ProteinCodingRNA	AAEL007967	GO:0004867|GO:0005515|GO:0005576
4	XLOC_022543	0.531208	myosin i [Source:VB External Description;Acc:AAEL011905]	ProteinCodingRNA	AAEL011905	GO:0000166|GO:0003774|GO:0005515|GO:0005524|GO:0016459|GO:0017111
4	XLOC_014664	0.531026	inwardly rectifying k+ channel, [Source:VB External Description;Acc:AAEL008932]""	ProteinCodingRNA	AAEL008932	GO:0005216|GO:0005216|GO:0005242|GO:0005242|GO:0005244|GO:0005244|GO:0006810|GO:0006810|GO:0006811|GO:0006811|GO:0006813|GO:0006813|GO:0016020|GO:0016020|GO:0016021|GO:0016021
4	XLOC_011091	0.528623	GO:0003824|GO:0004252|GO:0006508|GO:0008233|GO:0008236|GO:0016787
4	XLOC_012497	0.527449	conserved hypothetical protein [Source:VB External Description;Acc:AAEL000200]	ProteinCodingRNA	AAEL000200
4	XLOC_015811	0.526604	hypothetical protein [Source:VB External Description;Acc:AAEL009333]	ProteinCodingRNA	AAEL009333
4	XLOC_003037	0.526225	inosine-uridine preferring nucleoside hydrolase [Source:VB External Description;Acc:AAEL014719]	ProteinCodingRNA	AAEL014719	GO:0016787
4	XLOC_009139	0.525954	clip-domain serine protease, putative [Source:VB External Description;Acc:AAEL001098]""	ProteinCodingRNA	AAEL001098	GO:0003824|GO:0004252|GO:0006508|GO:0008233
4	XLOC_013659	0.525427	mitochondrial carrier protein ymc [Source:VB External Description;Acc:AAEL008494]	ProteinCodingRNA	AAEL008494	GO:0005488|GO:0005743|GO:0006810|GO:0016020|GO:0016021|GO:0055085
4	XLOC_000732	0.525374	serine-type enodpeptidase, [Source:VB External Description;Acc:AAEL014188]""	ProteinCodingRNA	AAEL014188	GO:0003824|GO:0004252|GO:0006508
4	XLOC_026321	0.525294	pupal cuticle protein 78E, putative [Source:VB External Description;Acc:AAEL003259]""	ProteinCodingRNA	AAEL003259	GO:0042302
4	XLOC_000098	0.525002	Clip-domain serine protease, family B [Source:VB External Description;Acc:AAEL000038]""	ProteinCodingRNA	AAEL000038	GO:0003824|GO:0004252|GO:0006508|GO:0008233|GO:0008236|GO:0016787
4	XLOC_001196	0.524542	ribonuclease p/mrp subunit [Source:VB External Description;Acc:AAEL004119]	ProteinCodingRNA	AAEL004119
4	XLOC_016997	0.524038	glucosyl/glucuronosyl transferases [Source:VB External Description;Acc:AAEL001816]	ProteinCodingRNA	AAEL001816	GO:0008152|GO:0016740|GO:0016757|GO:0016758
4	XLOC_003395	0.522364	hypothetical protein [Source:VB External Description;Acc:AAEL014804]	ProteinCodingRNA	AAEL014804
4	XLOC_023419	0.521995	hypothetical protein [Source:VB External Description;Acc:AAEL012253]	ProteinCodingRNA	AAEL012253	GO:0004872|GO:0005509|GO:0005515|GO:0005515|GO:0016020|GO:0016021
4	XLOC_005243	0.521519	hypothetical protein [Source:VB External Description;Acc:AAEL015124]	ProteinCodingRNA	AAEL015124	GO:0005515
4	XLOC_009077	0.520557	conserved hypothetical protein [Source:VB External Description;Acc:AAEL006754]	ProteinCodingRNA	AAEL006754	GO:0005515
4	XLOC_022261	0.520504	allergen, putative [Source:VB External Description;Acc:AAEL011802]""	ProteinCodingRNA	AAEL011802	GO:0005576|GO:0005576
4	XLOC_023493	0.520276	4-nitrophenylphosphatase [Source:VB External Description;Acc:AAEL012292]	ProteinCodingRNA	AAEL012292	GO:0003824|GO:0008152|GO:0016787
4	XLOC_028059	0.519779	xaa-pro dipeptidase app(e.coli) [Source:VB External Description;Acc:AAEL003591]	ProteinCodingRNA	AAEL003591	GO:0004177|GO:0009987|GO:0016787|GO:0030145
4	XLOC_020331	0.519554	conserved hypothetical protein [Source:VB External Description;Acc:AAEL002353]	ProteinCodingRNA	AAEL002353
4	XLOC_020433	0.519459	conserved hypothetical protein [Source:VB External Description;Acc:AAEL011131]	ProteinCodingRNA	AAEL011131
4	XLOC_020418	0.519432	conserved hypothetical protein [Source:VB External Description;Acc:AAEL011127]	ProteinCodingRNA	AAEL011127
4	XLOC_012001	0.518845	calmin [Source:VB External Description;Acc:AAEL007898]	ProteinCodingRNA	AAEL007898	GO:0003779|GO:0004198|GO:0005515|GO:0005622|GO:0006508|GO:0016021
4	XLOC_016707	0.518464	conserved hypothetical protein [Source:VB External Description;Acc:AAEL009695]	ProteinCodingRNA	AAEL009695	GO:0005576
4	XLOC_004695	0.515857	conserved hypothetical protein [Source:VB External Description;Acc:AAEL015053]	ProteinCodingRNA	AAEL015053	GO:0019428
4	XLOC_008010	0.513598	AMP dependent coa ligase [Source:VB External Description;Acc:AAEL000101]	ProteinCodingRNA	AAEL000101	GO:0003824|GO:0008152|GO:0016874
4	XLOC_008019	0.512065	NADH dehydrogenase, putative [Source:VB External Description;Acc:AAEL000138]""	ProteinCodingRNA	AAEL000138
4	XLOC_012919	0.511916	conserved hypothetical protein [Source:VB External Description;Acc:AAEL008231]	ProteinCodingRNA	AAEL008231
4	XLOC_017127	0.509916	hypothetical protein [Source:VB External Description;Acc:AAEL009837]	ProteinCodingRNA	AAEL009837
4	XLOC_017494	0.509622	conserved hypothetical protein [Source:VB External Description;Acc:AAEL009978]	ProteinCodingRNA	AAEL009978
4	XLOC_007882	0.508084	hypothetical protein [Source:VB External Description;Acc:AAEL006284]	ProteinCodingRNA	AAEL006284
4	XLOC_018976	0.507619	succinate dehydrogenase [Source:VB External Description;Acc:AAEL010608]	ProteinCodingRNA	AAEL010608	GO:0006099|GO:0009055|GO:0016491|GO:0016627|GO:0022900|GO:0050660|GO:0055114
4	XLOC_010552	0.506907	yellow protein precursor, putative [Source:VB External Description;Acc:AAEL007374]""	ProteinCodingRNA	AAEL007374
4	XLOC_024169	0.504772	conserved hypothetical protein [Source:VB External Description;Acc:AAEL012518]	ProteinCodingRNA	AAEL012518	GO:0005515
4	XLOC_000095	0.504094	elastase, putative [Source:VB External Description;Acc:AAEL000040]""	ProteinCodingRNA	AAEL000040	GO:0003824|GO:0003824|GO:0004252|GO:0004252|GO:0006508|GO:0006508|GO:0008233
5	XLOC_008369	0.999993	mitosis protein dim1 [Source:VB External Description;Acc:AAEL006401]	ProteinCodingRNA	AAEL006401	GO:0005681|GO:0007067
5	XLOC_012713	0.999992	hypothetical protein [Source:VB External Description;Acc:AAEL008119]	ProteinCodingRNA	AAEL008119
5	XLOC_020725	0.999991	SM protein G, putative [Source:VB External Description;Acc:AAEL011233]""	ProteinCodingRNA	AAEL011233
5	XLOC_013031	0.999991	small nuclear ribonucleoprotein Sm D1, putative [Source:VB External Description;Acc:AAEL001363]""	ProteinCodingRNA	AAEL001363	GO:0003676|GO:0030529
5	XLOC_006893	0.999991	Enhancer of yellow 2 transcription factor [Source:VB External Description;Acc:AAEL000903]	ProteinCodingRNA	AAEL000903	GO:0005634|GO:0006810|GO:0016568|GO:0051028
5	XLOC_013601	0.999991	hypothetical protein [Source:VB External Description;Acc:AAEL008460]	ProteinCodingRNA	AAEL008460
5	XLOC_024222	0.999991		snRNA	AAEL017928
5	XLOC_005650	0.999991	conserved hypothetical protein [Source:VB External Description;Acc:AAEL005466]	ProteinCodingRNA	AAEL005466
5	XLOC_013361	0.999991	hypothetical protein [Source:VB External Description;Acc:AAEL001415]	ProteinCodingRNA	AAEL001415
5	XLOC_026634	0.999991		snRNA	AAEL017767
5	XLOC_018272	0.99999	conserved hypothetical protein [Source:VB External Description;Acc:AAEL001974]	ProteinCodingRNA	AAEL001974
5	XLOC_003472	0.99999	RNA polymerase II subunit Rpb10, putative [Source:VB External Description;Acc:AAEL014831]""	ProteinCodingRNA	AAEL014831	GO:0003677|GO:0003899|GO:0006351|GO:0008270
5	XLOC_020429	0.99999	hypothetical protein [Source:VB External Description;Acc:AAEL011120]	ProteinCodingRNA	AAEL011120
5	XLOC_004726	0.999989	hypothetical protein [Source:VB External Description;Acc:AAEL005153]	ProteinCodingRNA	AAEL005153
5	XLOC_002634	0.999989	hypothetical protein [Source:VB External Description;Acc:AAEL000606]	ProteinCodingRNA	AAEL000606
5	XLOC_025878	0.999988	hypothetical protein [Source:VB External Description;Acc:AAEL000470]	ProteinCodingRNA	AAEL000470
5	XLOC_024203	0.999988	hypothetical protein [Source:VB External Description;Acc:AAEL012537]	ProteinCodingRNA	AAEL012537
5	XLOC_011957	0.999988		snRNA	AAEL017763
5	XLOC_011975	0.999988		snRNA	AAEL017774
5	XLOC_015582	0.999988	hypothetical protein [Source:VB External Description;Acc:AAEL009255]	ProteinCodingRNA	AAEL009255
5	XLOC_010554	0.999988	conserved hypothetical protein [Source:VB External Description;Acc:AAEL007367]	ProteinCodingRNA	AAEL007367	GO:0005739
5	XLOC_016474	0.999988	hypothetical protein [Source:VB External Description;Acc:AAEL001741]	ProteinCodingRNA	AAEL001741
5	XLOC_018219	0.999987	hypothetical protein [Source:VB External Description;Acc:AAEL010293]	ProteinCodingRNA	AAEL010293
5	XLOC_007103	0.999987	presenilin enhancer, putative [Source:VB External Description;Acc:AAEL005965]""	ProteinCodingRNA	AAEL005965
5	XLOC_011241	0.999987		snRNA	AAEL017637
5	XLOC_017267	0.999986		snRNA	AAEL017702
5	XLOC_013957	0.999985		snRNA	AAEL017876
5	XLOC_011976	0.999985		snRNA	AAEL017905
5	XLOC_017799	0.999985	conserved hypothetical protein [Source:VB External Description;Acc:AAEL010088]	ProteinCodingRNA	AAEL010088
5	XLOC_013715	0.999985	conserved hypothetical protein [Source:VB External Description;Acc:AAEL001463]	ProteinCodingRNA	AAEL001463
5	XLOC_008170	0.999985	conserved hypothetical protein [Source:VB External Description;Acc:AAEL006313]	ProteinCodingRNA	AAEL006313	GO:0008270|GO:0046872
5	XLOC_021497	0.999985		ProteinCodingRNA	AAEL017317	GO:0003677|GO:0003899|GO:0005515|GO:0008270
5	XLOC_001984	0.999984	D-tyrosyl-tRNA(Tyr) deacylase [Source:VB External Description;Acc:AAEL014489]	ProteinCodingRNA	AAEL014489	GO:0005737|GO:0016787|GO:0016788|GO:0019478
5	XLOC_016297	0.999983	hypothetical protein [Source:VB External Description;Acc:AAEL009519]	ProteinCodingRNA	AAEL009519
5	XLOC_023100	0.999982	conserved hypothetical protein [Source:VB External Description;Acc:AAEL012108]	ProteinCodingRNA	AAEL012108	GO:0008080|GO:0008152
5	XLOC_016643	0.999982		snRNA	AAEL017639
5	XLOC_024254	0.999981	peroxisomal membrane protein 70 abcd3 [Source:VB External Description;Acc:AAEL002913]	ProteinCodingRNA	AAEL002913	GO:0000166|GO:0005524|GO:0006810|GO:0016020|GO:0016021|GO:0016887|GO:0017111|GO:0042626|GO:0055085
5	XLOC_026519	0.999981	conserved hypothetical protein [Source:VB External Description;Acc:AAEL013369]	ProteinCodingRNA	AAEL013369	GO:0005801|GO:0006810|GO:0006888
5	XLOC_002606	0.999981		snRNA	AAEL017685
5	XLOC_000398	0.999981		snoRNA	AAEL017850
5	XLOC_019046	0.999981		snoRNA	AAEL017740
5	XLOC_008535	0.999981	AaGr47 [Source:VB External Description;Acc:AAEL017408]	ProteinCodingRNA	AAEL017408	GO:0016021|GO:0050909
5	XLOC_028848	0.99998	conserved hypothetical protein [Source:VB External Description;Acc:AAEL013992]	ProteinCodingRNA	AAEL013992
5	XLOC_025940	0.99998	conserved hypothetical protein [Source:VB External Description;Acc:AAEL003160]	ProteinCodingRNA	AAEL003160
5	XLOC_028181	0.99998	odorant receptor [Source:VB External Description;Acc:AAEL003629]	ProteinCodingRNA	AAEL003629	GO:0004871|GO:0004872|GO:0004930|GO:0004984|GO:0005549|GO:0005886|GO:0007165|GO:0007186|GO:0007608|GO:0016020|GO:0016021|GO:0050896
5	XLOC_021547	0.99998	mitochondrial inner membrane protein translocase, 9kD-subunit, putative [Source:VB External Description;Acc:AAEL002523]""	ProteinCodingRNA	AAEL002523	GO:0005739|GO:0005743|GO:0006626|GO:0006810|GO:0015031|GO:0016020|GO:0042719|GO:0045039|GO:0046872|GO:0055085
5	XLOC_017702	0.999978		snoRNA	AAEL017659
5	XLOC_021873	0.999977	conserved hypothetical protein [Source:VB External Description;Acc:AAEL002561]	ProteinCodingRNA	AAEL002561
5	XLOC_026144	0.999977	hypothetical protein [Source:VB External Description;Acc:AAEL003185]	ProteinCodingRNA	AAEL003185
5	XLOC_016463	0.999977		snRNA	AAEL017687
5	XLOC_000987	0.999977	conserved hypothetical protein [Source:VB External Description;Acc:AAEL014264]	ProteinCodingRNA	AAEL014264	GO:0003676
5	XLOC_013165	0.999977		snRNA	AAEL017800
5	XLOC_020091	0.999977		snRNA	AAEL017711
5	XLOC_021770	0.999976		snoRNA	AAEL017851
5	XLOC_023631	0.999976		snRNA	AAEL017678
5	XLOC_026911	0.999976	RNA polymerase small Zn-binding subunit, putative [Source:VB External Description;Acc:AAEL013457]""	ProteinCodingRNA	AAEL013457	GO:0003677|GO:0003899
5	XLOC_024862	0.999976		snRNA	AAEL017596
5	XLOC_000609	0.999975		rRNA	AAEL017768	GO:0006412
5	XLOC_009519	0.999975		rRNA	AAEL017742	GO:0006412
5	XLOC_000619	0.999975		rRNA	AAEL017695	GO:0006412
5	XLOC_001276	0.999975		ProteinCodingRNA	AAEL017157	GO:0003723|GO:0003968
5	XLOC_013325	0.999975		tRNA	AAEL016117	GO:0006412
5	XLOC_000576	0.999975		rRNA	AAEL017756	GO:0006412
5	XLOC_000618	0.999975		rRNA	AAEL017604	GO:0006412
5	XLOC_025059	0.999975		tRNA	AAEL016830	GO:0006412
5	XLOC_013697	0.999975		tRNA	AAEL016135	GO:0006412
5	XLOC_020087	0.999975	conserved hypothetical protein [Source:VB External Description;Acc:AAEL002293]	ProteinCodingRNA	AAEL002293
5	XLOC_012240	0.999975		tRNA	AAEL016581	GO:0006412
5	XLOC_008476	0.999975	hypothetical protein [Source:VB External Description;Acc:AAEL006470]	ProteinCodingRNA	AAEL006470
5	XLOC_020618	0.999974	conserved hypothetical protein [Source:VB External Description;Acc:AAEL011190]	ProteinCodingRNA	AAEL011190	GO:0005789|GO:0006506|GO:0016021
5	XLOC_024460	0.999974		snRNA	AAEL017822
5	XLOC_017747	0.999974		snRNA	AAEL017664
5	XLOC_024675	0.999974		snRNA	AAEL017971
5	XLOC_003610	0.999973	exosome complex exonuclease rrp43 (ribosomal RNA processing protein 43) [Source:VB External Description;Acc:AAEL000659]	ProteinCodingRNA	AAEL000659	GO:0000175|GO:0003723|GO:0004527|GO:0006396
5	XLOC_012173	0.999973	hypothetical protein [Source:VB External Description;Acc:AAEL007963]	ProteinCodingRNA	AAEL007963
5	XLOC_000009	0.999972	hypothetical protein [Source:VB External Description;Acc:AAEL000072]	ProteinCodingRNA	AAEL000072	GO:0004181|GO:0006508|GO:0008270
5	XLOC_025586	0.999971	exosome complex exonuclease RRP41, putative [Source:VB External Description;Acc:AAEL013045]""	ProteinCodingRNA	AAEL013045	GO:0000175|GO:0003723|GO:0004527|GO:0006396
5	XLOC_019756	0.999971		snRNA	AAEL017645
5	XLOC_023684	0.99997		snRNA	AAEL017883
5	XLOC_018157	0.99997	conserved hypothetical protein [Source:VB External Description;Acc:AAEL010250]	ProteinCodingRNA	AAEL010250	GO:0003676
5	XLOC_024923	0.999969	exosome complex exonuclease RRP41, putative [Source:VB External Description;Acc:AAEL012812]""	ProteinCodingRNA	AAEL012812	GO:0000175|GO:0003723|GO:0004527|GO:0006396
5	XLOC_020775	0.999969		snRNA	AAEL017679
5	XLOC_000004	0.999967	UPF0483 protein AAEL000016 [Source:VB External Description;Acc:AAEL000016]	ProteinCodingRNA	AAEL000016	GO:0016787
5	XLOC_017984	0.999963	hypothetical protein [Source:VB External Description;Acc:AAEL001949]	ProteinCodingRNA	AAEL001949
5	XLOC_027879	0.999962	conserved hypothetical protein [Source:VB External Description;Acc:AAEL013728]	ProteinCodingRNA	AAEL013728	GO:0005515
5	XLOC_021705	0.999961	hypothetical protein [Source:VB External Description;Acc:AAEL011665]	ProteinCodingRNA	AAEL011665
5	XLOC_023463	0.999958		snRNA	AAEL017674
5	XLOC_009656	0.999958	hypothetical protein [Source:VB External Description;Acc:AAEL006979]	ProteinCodingRNA	AAEL006979
5	XLOC_000793	0.999957		snRNA	AAEL017805
5	XLOC_028739	0.999957	hypothetical protein [Source:VB External Description;Acc:AAEL003806]	ProteinCodingRNA	AAEL003806
5	XLOC_023464	0.999957		snRNA	AAEL017757
5	XLOC_015897	0.999957	mitochondrial ribosomal protein, L33, putative [Source:VB External Description;Acc:AAEL009379]""	ProteinCodingRNA	AAEL009379	GO:0003735|GO:0005622|GO:0005840|GO:0006412
5	XLOC_000412	0.999955		snRNA	AAEL017748
5	XLOC_000794	0.999955		snRNA	AAEL017888
5	XLOC_022328	0.999955	hypothetical protein [Source:VB External Description;Acc:AAEL011833]	ProteinCodingRNA	AAEL011833
5	XLOC_015757	0.999952		ProteinCodingRNA	AAEL017356
5	XLOC_001850	0.999951	conserved hypothetical protein [Source:VB External Description;Acc:AAEL004250]	ProteinCodingRNA	AAEL004250
5	XLOC_002875	0.999949		snRNA	AAEL017728
5	XLOC_005172	0.999948	conserved hypothetical protein [Source:VB External Description;Acc:AAEL000722]	ProteinCodingRNA	AAEL000722	GO:0004129|GO:0005739
5	XLOC_007982	0.999947	single-stranded DNA binding protein, putative [Source:VB External Description;Acc:AAEL000147]""	ProteinCodingRNA	AAEL000147	GO:0003697|GO:0006260
5	XLOC_000577	0.999947		rRNA	AAEL017794	GO:0006412
5	XLOC_018630	0.999946	outer mitochondrial translocase subunit, putative [Source:VB External Description;Acc:AAEL002076]""	ProteinCodingRNA	AAEL002076	GO:0005741|GO:0006886|GO:0015450
5	XLOC_028214	0.999946	odorant receptor [Source:VB External Description;Acc:AAEL017227]	ProteinCodingRNA	AAEL017227	GO:0004984|GO:0005549|GO:0007608|GO:0016020
5	XLOC_011913	0.999945	hypothetical protein [Source:VB External Description;Acc:AAEL007860]	ProteinCodingRNA	AAEL007860
5	XLOC_017774	0.999945	hypothetical protein [Source:VB External Description;Acc:AAEL010072]	ProteinCodingRNA	AAEL010072
5	XLOC_016136	0.999944	conserved hypothetical protein [Source:VB External Description;Acc:AAEL000245]	ProteinCodingRNA	AAEL000245
5	XLOC_007304	0.999941	hypothetical protein [Source:VB External Description;Acc:AAEL006052]	ProteinCodingRNA	AAEL006052	GO:0003676
5	XLOC_002876	0.999931		snRNA	AAEL017887
5	XLOC_013027	0.999931	conserved hypothetical protein [Source:VB External Description;Acc:AAEL001369]	ProteinCodingRNA	AAEL001369
5	XLOC_028994	0.999931	conserved hypothetical protein [Source:VB External Description;Acc:AAEL014024]	ProteinCodingRNA	AAEL014024
5	XLOC_013861	0.999928	conserved hypothetical protein [Source:VB External Description;Acc:AAEL008577]	ProteinCodingRNA	AAEL008577	GO:0005515|GO:0008202
5	XLOC_020952	0.999927		snRNA	AAEL017616
5	XLOC_013787	0.999926	conserved hypothetical protein [Source:VB External Description;Acc:AAEL008553]	ProteinCodingRNA	AAEL008553
5	XLOC_021455	0.999924		snRNA	AAEL017737
5	XLOC_021723	0.999924		snRNA	AAEL017825
5	XLOC_021468	0.999924		snRNA	AAEL017955
5	XLOC_021722	0.999923		snRNA	AAEL017684
5	XLOC_027179	0.999922	thioredoxin peroxidase [Source:VB External Description;Acc:AAEL013528]	ProteinCodingRNA	AAEL013528	GO:0016209|GO:0016491|GO:0045454
5	XLOC_021466	0.999921		snRNA	AAEL017827
5	XLOC_019050	0.999918		snRNA	AAEL017857
5	XLOC_002142	0.999913	hypothetical protein [Source:VB External Description;Acc:AAEL004340]	ProteinCodingRNA	AAEL004340
5	XLOC_012406	0.999913	conserved hypothetical protein [Source:VB External Description;Acc:AAEL008064]	ProteinCodingRNA	AAEL008064
5	XLOC_003957	0.999912		miscRNA	AAEL017811
5	XLOC_016493	0.999911	outer mitochondrial translocase subunit, putative [Source:VB External Description;Acc:AAEL009590]""	ProteinCodingRNA	AAEL009590	GO:0005741|GO:0006886|GO:0015450
5	XLOC_017356	0.999905	conserved hypothetical protein [Source:VB External Description;Acc:AAEL001838]	ProteinCodingRNA	AAEL001838	GO:0006457|GO:0016272|GO:0051082
5	XLOC_017755	0.999905		tRNA	AAEL016737	GO:0006412
5	XLOC_006878	0.999904	conserved hypothetical protein [Source:VB External Description;Acc:AAEL005914]	ProteinCodingRNA	AAEL005914	GO:0031072
5	XLOC_022318	0.999903	conserved hypothetical protein [Source:VB External Description;Acc:AAEL011832]	ProteinCodingRNA	AAEL011832	GO:0003723
5	XLOC_000035	0.999897	hypothetical protein [Source:VB External Description;Acc:AAEL000058]	ProteinCodingRNA	AAEL000058
5	XLOC_003804	0.999889	hypothetical protein [Source:VB External Description;Acc:AAEL004851]	ProteinCodingRNA	AAEL004851
5	XLOC_026857	0.999888	odorant receptor [Source:VB External Description;Acc:AAEL013418]	ProteinCodingRNA	AAEL013418	GO:0004871|GO:0004872|GO:0004930|GO:0004984|GO:0005549|GO:0005886|GO:0007165|GO:0007186|GO:0007608|GO:0016020|GO:0016021|GO:0050896
5	XLOC_023255	0.999888	hypothetical protein [Source:VB External Description;Acc:AAEL012163]	ProteinCodingRNA	AAEL012163
5	XLOC_023661	0.999885	nucleoside-diphosphate kinase NBR-A, putative [Source:VB External Description;Acc:AAEL012359]""	ProteinCodingRNA	AAEL012359	GO:0000166|GO:0004550|GO:0005524|GO:0005737|GO:0006183|GO:0006228|GO:0006241|GO:0016301|GO:0016740
5	XLOC_022978	0.999879	protein kinase C inhibitor, putative [Source:VB External Description;Acc:AAEL002722]""	ProteinCodingRNA	AAEL002722	GO:0003824|GO:0016301
5	XLOC_028762	0.999875	hypothetical protein [Source:VB External Description;Acc:AAEL003796]	ProteinCodingRNA	AAEL003796
5	XLOC_009185	0.999874	conserved hypothetical protein [Source:VB External Description;Acc:AAEL006775]	ProteinCodingRNA	AAEL006775	GO:0005515|GO:0016740
5	XLOC_014937	0.999873		ProteinCodingRNA	AAEL017282	GO:0003676|GO:0008270
5	XLOC_022280	0.999869	AaGr78 [Source:VB External Description;Acc:AAEL017312]	ProteinCodingRNA	AAEL017312	GO:0016021|GO:0050909
5	XLOC_000588	0.999869		rRNA	AAEL017776	GO:0006412
5	XLOC_013858	0.999854	hypothetical protein [Source:VB External Description;Acc:AAEL008581]	ProteinCodingRNA	AAEL008581
5	XLOC_026004	0.999852	nucleotide-binding protein, putative [Source:VB External Description;Acc:AAEL013177]""	ProteinCodingRNA	AAEL013177
5	XLOC_020136	0.99985	hypothetical protein [Source:VB External Description;Acc:AAEL010983]	ProteinCodingRNA	AAEL010983
5	XLOC_014345	0.999848	hypothetical protein [Source:VB External Description;Acc:AAEL008813]	ProteinCodingRNA	AAEL008813
5	XLOC_012822	0.999839	abnormal oocyte, putative [Source:VB External Description;Acc:AAEL008161]""	ProteinCodingRNA	AAEL008161
5	XLOC_008700	0.999827	suppressor of ty [Source:VB External Description;Acc:AAEL006566]	ProteinCodingRNA	AAEL006566	GO:0003700|GO:0005634|GO:0006355|GO:0008270
5	XLOC_021467	0.999818		snRNA	AAEL017631
5	XLOC_022093	0.999814		snRNA	AAEL017591
5	XLOC_018125	0.999814		snRNA	AAEL017625
5	XLOC_008819	0.999812	conserved hypothetical protein [Source:VB External Description;Acc:AAEL006621]	ProteinCodingRNA	AAEL006621	GO:0005085|GO:0007264
5	XLOC_025684	0.999791		ProteinCodingRNA	AAEL017319
5	XLOC_017312	0.999789	conserved hypothetical protein [Source:VB External Description;Acc:AAEL009940]	ProteinCodingRNA	AAEL009940	GO:0019013
5	XLOC_011783	0.999789		snRNA	AAEL017898
5	XLOC_023971	0.999781	conserved hypothetical protein [Source:VB External Description;Acc:AAEL000401]	ProteinCodingRNA	AAEL000401
5	XLOC_016150	0.999774	mediator complex, subunit, putative [Source:VB External Description;Acc:AAEL000221]""	ProteinCodingRNA	AAEL000221	GO:0006357|GO:0016592
5	XLOC_023183	0.999771	nucleoprotein, putative [Source:VB External Description;Acc:AAEL002755]""	ProteinCodingRNA	AAEL002755	GO:0003676|GO:0019013
5	XLOC_005207	0.99977	stretch regulated skeletal muscle protein, putative [Source:VB External Description;Acc:AAEL005292]""	ProteinCodingRNA	AAEL005292
5	XLOC_024933	0.999768	conserved hypothetical protein [Source:VB External Description;Acc:AAEL012816]	ProteinCodingRNA	AAEL012816
5	XLOC_012756	0.999764		tRNA	AAEL016601	GO:0006412
5	XLOC_012759	0.999764		tRNA	AAEL016616	GO:0006412
5	XLOC_012755	0.999764		tRNA	AAEL016600	GO:0006412
5	XLOC_012779	0.999764		tRNA	AAEL016615	GO:0006412
5	XLOC_028480	0.999762	conserved hypothetical protein [Source:VB External Description;Acc:AAEL013871]	ProteinCodingRNA	AAEL013871
5	XLOC_018002	0.999756	conserved hypothetical protein [Source:VB External Description;Acc:AAEL001944]	ProteinCodingRNA	AAEL001944
5	XLOC_018810	0.999754	hypothetical protein [Source:VB External Description;Acc:AAEL010547]	ProteinCodingRNA	AAEL010547
5	XLOC_010333	0.99975	hypothetical protein [Source:VB External Description;Acc:AAEL007272]	ProteinCodingRNA	AAEL007272
5	XLOC_019599	0.999746	hypothetical protein [Source:VB External Description;Acc:AAEL002224]	ProteinCodingRNA	AAEL002224
5	XLOC_005631	0.999741	Sec61 protein complex gamma subunit, putative [Source:VB External Description;Acc:AAEL005471]""	ProteinCodingRNA	AAEL005471	GO:0006605|GO:0006886|GO:0015031|GO:0015450|GO:0016020
5	XLOC_004716	0.999733	conserved hypothetical protein [Source:VB External Description;Acc:AAEL005141]	ProteinCodingRNA	AAEL005141
5	XLOC_021771	0.999726		snRNA	AAEL017864
5	XLOC_014211	0.999716	Sm protein G, putative [Source:VB External Description;Acc:AAEL008719]""	ProteinCodingRNA	AAEL008719
5	XLOC_028606	0.999713	stretch regulated skeletal muscle protein, putative [Source:VB External Description;Acc:AAEL013913]""	ProteinCodingRNA	AAEL013913
5	XLOC_018532	0.999707	odorant receptor [Source:VB External Description;Acc:AAEL017534]	ProteinCodingRNA	AAEL017534	GO:0004984|GO:0005549|GO:0007608|GO:0016020
5	XLOC_018898	0.999705	conserved hypothetical protein [Source:VB External Description;Acc:AAEL002109]	ProteinCodingRNA	AAEL002109
5	XLOC_013536	0.999683	hypothetical protein [Source:VB External Description;Acc:AAEL008433]	ProteinCodingRNA	AAEL008433
5	XLOC_000060	0.999672		tRNA	AAEL016001	GO:0006412
5	XLOC_000062	0.999672		tRNA	AAEL016003	GO:0006412
5	XLOC_006463	0.999672		tRNA	AAEL016388	GO:0006412
5	XLOC_005028	0.999641	hypothetical protein [Source:VB External Description;Acc:AAEL005275]	ProteinCodingRNA	AAEL005275
5	XLOC_013293	0.99964		tRNA	AAEL016109	GO:0006412
5	XLOC_016616	0.99964		tRNA	AAEL016707	GO:0006412
5	XLOC_009136	0.999629	glutathionetransferase [Source:VB External Description;Acc:AAEL001090]	ProteinCodingRNA	AAEL001090	GO:0005515|GO:0016740
5	XLOC_026277	0.999622	peptidyl-prolyl cis-trans isomerase (cyclophilin) [Source:VB External Description;Acc:AAEL013279]	ProteinCodingRNA	AAEL013279	GO:0003755|GO:0006457|GO:0016853
5	XLOC_020770	0.999602	mitochondrial ribosomal protein, L27, putative [Source:VB External Description;Acc:AAEL002418]""	ProteinCodingRNA	AAEL002418	GO:0003735|GO:0005622|GO:0005840|GO:0006412
5	XLOC_015622	0.999598	hypothetical protein [Source:VB External Description;Acc:AAEL009270]	ProteinCodingRNA	AAEL009270
5	XLOC_026975	0.999597	hypothetical protein [Source:VB External Description;Acc:AAEL003386]	ProteinCodingRNA	AAEL003386
5	XLOC_013357	0.999579	mitochondrial inner membrane protease subunit [Source:VB External Description;Acc:AAEL001424]	ProteinCodingRNA	AAEL001424	GO:0006508|GO:0008233|GO:0008236|GO:0016020
5	XLOC_021190	0.999578		snRNA	AAEL017903
5	XLOC_024871	0.999562	hypothetical protein [Source:VB External Description;Acc:AAEL002990]	ProteinCodingRNA	AAEL002990
5	XLOC_025854	0.999547	conserved hypothetical protein [Source:VB External Description;Acc:AAEL000407]	ProteinCodingRNA	AAEL000407
5	XLOC_010936	0.999538		tRNA	AAEL016505	GO:0006412
5	XLOC_013212	0.999538		tRNA	AAEL016642	GO:0006412
5	XLOC_020865	0.999533	organic cation transporter [Source:VB External Description;Acc:AAEL011275]	ProteinCodingRNA	AAEL011275	GO:0005215|GO:0006810|GO:0016021|GO:0055085
5	XLOC_011784	0.99952		snRNA	AAEL017638
5	XLOC_023380	0.999508	conserved hypothetical protein [Source:VB External Description;Acc:AAEL002758]	ProteinCodingRNA	AAEL002758	GO:0004045|GO:0004725|GO:0006412|GO:0006470
5	XLOC_027822	0.999453	hypothetical protein [Source:VB External Description;Acc:AAEL003556]	ProteinCodingRNA	AAEL003556
5	XLOC_013098	0.999449	GPCR Diuretic Insect Hormone/Kinin/CRF Family [Source:VB External Description;Acc:AAEL008292]	ProteinCodingRNA	AAEL008292	GO:0004871|GO:0004872|GO:0004888|GO:0004930|GO:0005886|GO:0007165|GO:0007166|GO:0007186|GO:0008036|GO:0016020|GO:0016021
5	XLOC_022697	0.999429	conserved hypothetical protein [Source:VB External Description;Acc:AAEL011938]	ProteinCodingRNA	AAEL011938
5	XLOC_011100	0.999401	conserved hypothetical protein [Source:VB External Description;Acc:AAEL007584]	ProteinCodingRNA	AAEL007584
5	XLOC_024153	0.999398	conserved hypothetical protein [Source:VB External Description;Acc:AAEL012511]	ProteinCodingRNA	AAEL012511
5	XLOC_026338	0.999375	odorant receptor [Source:VB External Description;Acc:AAEL016981]	ProteinCodingRNA	AAEL016981	GO:0004984|GO:0005549|GO:0007608|GO:0016020
5	XLOC_009542	0.999336	glutaredoxin [Source:VB External Description;Acc:AAEL001109]	ProteinCodingRNA	AAEL001109	GO:0009055|GO:0015035|GO:0045454
5	XLOC_019125	0.99933	5-formyltetrahydrofolate cyclo-ligase [Source:VB External Description;Acc:AAEL010694]	ProteinCodingRNA	AAEL010694	GO:0005524|GO:0009396|GO:0016874|GO:0030272
5	XLOC_020696	0.999319	hypothetical protein [Source:VB External Description;Acc:AAEL011223]	ProteinCodingRNA	AAEL011223
5	XLOC_017462	0.999292	conserved hypothetical protein [Source:VB External Description;Acc:AAEL009961]	ProteinCodingRNA	AAEL009961
5	XLOC_004875	0.999263	conserved hypothetical protein [Source:VB External Description;Acc:AAEL005171]	ProteinCodingRNA	AAEL005171
5	XLOC_007008	0.999218	conserved hypothetical protein [Source:VB External Description;Acc:AAEL005928]	ProteinCodingRNA	AAEL005928
5	XLOC_001067	0.999103		ProteinCodingRNA	AAEL017198	GO:0003723|GO:0003735|GO:0005622|GO:0005840|GO:0006412|GO:0019843|GO:0030529|GO:0046872
5	XLOC_023816	0.99909		tRNA	AAEL016805	GO:0006412
5	XLOC_004319	0.99909		tRNA	AAEL016936	GO:0006412
5	XLOC_018282	0.99909		tRNA	AAEL016170	GO:0006412
5	XLOC_003843	0.999087	peroxisomal integral membrane protein Per8p, putative [Source:VB External Description;Acc:AAEL004861]""	ProteinCodingRNA	AAEL004861	GO:0005515|GO:0008270|GO:0046872
5	XLOC_013685	0.999037	hypothetical protein [Source:VB External Description;Acc:AAEL001443]	ProteinCodingRNA	AAEL001443
5	XLOC_003915	0.999019	conserved hypothetical protein [Source:VB External Description;Acc:AAEL004879]	ProteinCodingRNA	AAEL004879
5	XLOC_009781	0.99899	cyclophilin [Source:VB External Description;Acc:AAEL007061]	ProteinCodingRNA	AAEL007061	GO:0003755|GO:0006457|GO:0016853
5	XLOC_023376	0.998958	hypothetical protein [Source:VB External Description;Acc:AAEL002757]	ProteinCodingRNA	AAEL002757	GO:0005488
5	XLOC_023527	0.998925	conserved hypothetical protein [Source:VB External Description;Acc:AAEL012328]	ProteinCodingRNA	AAEL012328
5	XLOC_007061	0.998893	chloride channel protein 2 [Source:VB External Description;Acc:AAEL005942]	ProteinCodingRNA	AAEL005942	GO:0005216|GO:0005247|GO:0006821|GO:0016020|GO:0016021|GO:0055085
5	XLOC_018536	0.99888	odorant receptor [Source:VB External Description;Acc:AAEL010426]	ProteinCodingRNA	AAEL010426	GO:0004871|GO:0004872|GO:0004930|GO:0004984|GO:0005549|GO:0005886|GO:0007165|GO:0007186|GO:0007608|GO:0016020|GO:0016021|GO:0050896
5	XLOC_021587	0.998836	odorant receptor [Source:VB External Description;Acc:AAEL011583]	ProteinCodingRNA	AAEL011583	GO:0004871|GO:0004872|GO:0004930|GO:0004984|GO:0005549|GO:0005886|GO:0007165|GO:0007186|GO:0007608|GO:0016020|GO:0016021|GO:0050896
5	XLOC_014667	0.998745	5-formyltetrahydrofolate cyclo-ligase [Source:VB External Description;Acc:AAEL008925]	ProteinCodingRNA	AAEL008925	GO:0005524|GO:0009396|GO:0016874|GO:0030272
5	XLOC_022528	0.998693	hypothetical protein [Source:VB External Description;Acc:AAEL011896]	ProteinCodingRNA	AAEL011896	GO:0005634|GO:0008270
5	XLOC_010863	0.998677	odorant receptor [Source:VB External Description;Acc:AAEL017065]	ProteinCodingRNA	AAEL017065
5	XLOC_003335	0.998573	ring finger [Source:VB External Description;Acc:AAEL004691]	ProteinCodingRNA	AAEL004691	GO:0005515|GO:0008270|GO:0016874|GO:0046872
5	XLOC_014104	0.998548	AaGr17 [Source:VB External Description;Acc:AAEL017097]	ProteinCodingRNA	AAEL017097	GO:0016021|GO:0050909
5	XLOC_017607	0.998474	hypothetical protein [Source:VB External Description;Acc:AAEL010026]	ProteinCodingRNA	AAEL010026
5	XLOC_001935	0.998411	mitochondrial ATPase inhibitor, putative [Source:VB External Description;Acc:AAEL004284]""	ProteinCodingRNA	AAEL004284	GO:0004857|GO:0005739|GO:0045980
5	XLOC_028024	0.998409	AaGr74c [Source:VB External Description;Acc:AAEL017476]	ProteinCodingRNA	AAEL017476	GO:0016021|GO:0050909
5	XLOC_018617	0.998391	calcineurin b subunit [Source:VB External Description;Acc:AAEL010470]	ProteinCodingRNA	AAEL010470	GO:0005509
5	XLOC_016132	0.998304	conserved hypothetical protein [Source:VB External Description;Acc:AAEL000222]	ProteinCodingRNA	AAEL000222
5	XLOC_026302	0.998279		snRNA	AAEL017824	GO:0003824|GO:0008270|GO:0016787
5	XLOC_006465	0.998253		tRNA	AAEL016390	GO:0006412
5	XLOC_002929	0.998242		tRNA	AAEL016925	GO:0006412
5	XLOC_013350	0.998242		tRNA	AAEL016132	GO:0006412
5	XLOC_006505	0.998242		tRNA	AAEL016398	GO:0006412
5	XLOC_013319	0.998242		tRNA	AAEL016111	GO:0006412
5	XLOC_006522	0.998242		tRNA	AAEL016397	GO:0006412
5	XLOC_013330	0.998242		tRNA	AAEL016124	GO:0006412
5	XLOC_013310	0.998242		tRNA	AAEL016131	GO:0006412
5	XLOC_007761	0.998242		tRNA	AAEL016435	GO:0006412
5	XLOC_013301	0.998242		tRNA	AAEL016119	GO:0006412
5	XLOC_013328	0.998242		tRNA	AAEL016121	GO:0006412
5	XLOC_006503	0.998242		tRNA	AAEL016395	GO:0006412
5	XLOC_022604	0.998242		tRNA	AAEL016246	GO:0006412
5	XLOC_012771	0.998242		tRNA	AAEL016605	GO:0006412
5	XLOC_013292	0.998242		tRNA	AAEL016108	GO:0006412
5	XLOC_017714	0.998242		tRNA	AAEL016159	GO:0006412
5	XLOC_003232	0.998242		tRNA	AAEL016930	GO:0006412
5	XLOC_006478	0.998242		tRNA	AAEL016392	GO:0006412
5	XLOC_027594	0.99821	acidic ribosomal protein P1, putative [Source:VB External Description;Acc:AAEL003530]""	ProteinCodingRNA	AAEL003530	GO:0003735|GO:0005622|GO:0005840|GO:0006412|GO:0006414
5	XLOC_013578	0.998138	hypothetical protein [Source:VB External Description;Acc:AAEL008453]	ProteinCodingRNA	AAEL008453
5	XLOC_022929	0.998105	conserved hypothetical protein [Source:VB External Description;Acc:AAEL012051]	ProteinCodingRNA	AAEL012051
5	XLOC_013429	0.998101		snRNA	AAEL017866
5	XLOC_001082	0.997926	conserved hypothetical protein [Source:VB External Description;Acc:AAEL004056]	ProteinCodingRNA	AAEL004056
5	XLOC_002877	0.99788		snRNA	AAEL017972
5	XLOC_023462	0.997858		snRNA	AAEL017739
5	XLOC_014142	0.997731	conserved hypothetical protein [Source:VB External Description;Acc:AAEL008674]	ProteinCodingRNA	AAEL008674	GO:0003824|GO:0016020
5	XLOC_026946	0.997651	conserved hypothetical protein [Source:VB External Description;Acc:AAEL003384]	ProteinCodingRNA	AAEL003384
5	XLOC_002889	0.997649	hypothetical protein [Source:VB External Description;Acc:AAEL004535]	ProteinCodingRNA	AAEL004535	GO:0003676|GO:0008270|GO:0046872
5	XLOC_023768	0.997485	40S ribosomal protein S26 [Source:VB External Description;Acc:AAEL002832]	ProteinCodingRNA	AAEL002832	GO:0003735|GO:0005622|GO:0005840|GO:0006412
5	XLOC_003161	0.997483		ProteinCodingRNA	AAEL017487
5	XLOC_002751	0.99747	conserved hypothetical protein [Source:VB External Description;Acc:AAEL014647]	ProteinCodingRNA	AAEL014647
5	XLOC_026138	0.997358	glutaredoxin, grx [Source:VB External Description;Acc:AAEL003206]""	ProteinCodingRNA	AAEL003206	GO:0009055|GO:0015035|GO:0045454
5	XLOC_021355	0.997308	protein kinase C inhibitor, putative [Source:VB External Description;Acc:AAEL011468]""	ProteinCodingRNA	AAEL011468	GO:0003824|GO:0016301
5	XLOC_004137	0.99721	conserved hypothetical protein [Source:VB External Description;Acc:AAEL004963]	ProteinCodingRNA	AAEL004963
5	XLOC_004427	0.997171	NEDD8, putative [Source:VB External Description;Acc:AAEL000679]""	ProteinCodingRNA	AAEL000679	GO:0005515
5	XLOC_008584	0.99712	Ets domain-containing protein [Source:VB External Description;Acc:AAEL006533]	ProteinCodingRNA	AAEL006533	GO:0003677|GO:0003700|GO:0005515|GO:0005634|GO:0006355|GO:0043565
5	XLOC_004331	0.996937	acidic ribosomal protein P1, putative [Source:VB External Description;Acc:AAEL005027]""	ProteinCodingRNA	AAEL005027	GO:0003735|GO:0005622|GO:0005840|GO:0006412|GO:0006414
5	XLOC_025024	0.996936	odorant receptor [Source:VB External Description;Acc:AAEL003045]	ProteinCodingRNA	AAEL003045	GO:0004871|GO:0004872|GO:0004930|GO:0004984|GO:0005549|GO:0005886|GO:0007165|GO:0007186|GO:0007608|GO:0016020|GO:0016021|GO:0050896
5	XLOC_005086	0.996732	conserved hypothetical protein [Source:VB External Description;Acc:AAEL015107]	ProteinCodingRNA	AAEL015107	GO:0005789|GO:0006506|GO:0016021
5	XLOC_003178	0.996634	conserved hypothetical protein [Source:VB External Description;Acc:AAEL004625]	ProteinCodingRNA	AAEL004625
5	XLOC_023467	0.99653	DNA-directed RNA polymerase I 16 kDa polypeptide [Source:VB External Description;Acc:AAEL012284]	ProteinCodingRNA	AAEL012284	GO:0003677|GO:0003899|GO:0046983
5	XLOC_011658	0.996466	Mediator of RNA polymerase II transcription subunit 20 (Mediator complex subunit 20) [Source:VB External Description;Acc:AAEL001260]	ProteinCodingRNA	AAEL001260	GO:0005634|GO:0006357|GO:0016592
5	XLOC_027035	0.996462	conserved hypothetical protein [Source:VB External Description;Acc:AAEL013479]	ProteinCodingRNA	AAEL013479
5	XLOC_006559	0.99641	conserved hypothetical protein [Source:VB External Description;Acc:AAEL015292]	ProteinCodingRNA	AAEL015292
5	XLOC_007880	0.996365	conserved hypothetical protein [Source:VB External Description;Acc:AAEL006270]	ProteinCodingRNA	AAEL006270	GO:0016020|GO:0016021
5	XLOC_001431	0.996304	hypothetical protein [Source:VB External Description;Acc:AAEL004170]	ProteinCodingRNA	AAEL004170	GO:0003676|GO:0005622|GO:0005634|GO:0008270
5	XLOC_018251	0.996302	hypothetical protein [Source:VB External Description;Acc:AAEL010297]	ProteinCodingRNA	AAEL010297
5	XLOC_008795	0.996302	hypothetical protein [Source:VB External Description;Acc:AAEL015414]	ProteinCodingRNA	AAEL015414
5	XLOC_001402	0.996276	conserved hypothetical protein [Source:VB External Description;Acc:AAEL004161]	ProteinCodingRNA	AAEL004161	GO:0043231|GO:0051537
5	XLOC_001343	0.996195	hypothetical protein [Source:VB External Description;Acc:AAEL014338]	ProteinCodingRNA	AAEL014338
5	XLOC_003785	0.996166	DNA-directed RNA polymerase I 16 kDa polypeptide [Source:VB External Description;Acc:AAEL014869]	ProteinCodingRNA	AAEL014869	GO:0003677|GO:0003899|GO:0046983
5	XLOC_016672	0.995945	snrnp sm protein [Source:VB External Description;Acc:AAEL009671]	ProteinCodingRNA	AAEL009671
5	XLOC_026064	0.995833	conserved hypothetical protein [Source:VB External Description;Acc:AAEL013191]	ProteinCodingRNA	AAEL013191	GO:0004181|GO:0006508|GO:0008270
5	XLOC_003815	0.995656	NADH dehydrogenase, putative [Source:VB External Description;Acc:AAEL004829]""	ProteinCodingRNA	AAEL004829	GO:0005743|GO:0016651|GO:0022904
5	XLOC_005798	0.995248	inhibitory pou [Source:VB External Description;Acc:AAEL005507]	ProteinCodingRNA	AAEL005507	GO:0003677|GO:0003700|GO:0005515|GO:0005634|GO:0006355|GO:0043565
5	XLOC_020511	0.995199	odorant receptor [Source:VB External Description;Acc:AAEL017174]	ProteinCodingRNA	AAEL017174	GO:0004984|GO:0005549|GO:0007608|GO:0016020
5	XLOC_023959	0.995077		tRNA	AAEL016039	GO:0006412
5	XLOC_021646	0.994841	fibrinogen and fibronectin [Source:VB External Description;Acc:AAEL011634]	ProteinCodingRNA	AAEL011634	GO:0005102|GO:0007165
5	XLOC_012467	0.994552	conserved hypothetical protein [Source:VB External Description;Acc:AAEL000186]	ProteinCodingRNA	AAEL000186
5	XLOC_023292	0.994487	protein kinase C inhibitor, putative [Source:VB External Description;Acc:AAEL012200]""	ProteinCodingRNA	AAEL012200	GO:0003824|GO:0016301
5	XLOC_016046	0.994367	hypothetical protein [Source:VB External Description;Acc:AAEL009472]	ProteinCodingRNA	AAEL009472	GO:0003735|GO:0005622|GO:0005840|GO:0006414
5	XLOC_012592	0.994324		tRNA	AAEL016104	GO:0006412
5	XLOC_004727	0.994324		snRNA	AAEL017855
5	XLOC_028033	0.994282	mitochondrial ribosomal protein, L54, putative [Source:VB External Description;Acc:AAEL013771]""	ProteinCodingRNA	AAEL013771	GO:0005840
5	XLOC_008824	0.994159	conserved hypothetical protein [Source:VB External Description;Acc:AAEL006629]	ProteinCodingRNA	AAEL006629
5	XLOC_012951	0.994142	mbp-1 interacting protein-2a [Source:VB External Description;Acc:AAEL008255]	ProteinCodingRNA	AAEL008255	GO:0005622|GO:0006810|GO:0006888
5	XLOC_010567	0.993922	conserved hypothetical protein [Source:VB External Description;Acc:AAEL007370]	ProteinCodingRNA	AAEL007370	GO:0004146|GO:0006545|GO:0009165|GO:0050661|GO:0055114
5	XLOC_002731	0.993837	hypothetical protein [Source:VB External Description;Acc:AAEL004459]	ProteinCodingRNA	AAEL004459
5	XLOC_002849	0.993672	hypothetical protein [Source:VB External Description;Acc:AAEL014672]	ProteinCodingRNA	AAEL014672
5	XLOC_021543	0.993653	hypothetical protein [Source:VB External Description;Acc:AAEL002507]	ProteinCodingRNA	AAEL002507
5	XLOC_026669	0.993617		rRNA	AAEL017585	GO:0006412
5	XLOC_016659	0.993543		ProteinCodingRNA	AAEL017426
5	XLOC_010095	0.993528	conserved hypothetical protein [Source:VB External Description;Acc:AAEL007149]	ProteinCodingRNA	AAEL007149
5	XLOC_005801	0.992874	hypothetical protein [Source:VB External Description;Acc:AAEL005506]	ProteinCodingRNA	AAEL005506
5	XLOC_003623	0.992691	conserved hypothetical protein [Source:VB External Description;Acc:AAEL000655]	ProteinCodingRNA	AAEL000655
5	XLOC_000827	0.992656	conserved hypothetical protein [Source:VB External Description;Acc:AAEL003992]	ProteinCodingRNA	AAEL003992	GO:0003676|GO:0005515|GO:0008270|GO:0030529|GO:0046872
5	XLOC_016646	0.992147	hypothetical protein [Source:VB External Description;Acc:AAEL009661]	ProteinCodingRNA	AAEL009661
5	XLOC_018535	0.992113	odorant receptor [Source:VB External Description;Acc:AAEL017079]	ProteinCodingRNA	AAEL017079	GO:0004984|GO:0005549|GO:0007608|GO:0016020
5	XLOC_011970	0.991827	conserved hypothetical protein [Source:VB External Description;Acc:AAEL007877]	ProteinCodingRNA	AAEL007877
5	XLOC_009942	0.991296	AaGr64 [Source:VB External Description;Acc:AAEL007142]	ProteinCodingRNA	AAEL007142	GO:0016021|GO:0050909
5	XLOC_023048	0.991097	conserved hypothetical protein [Source:VB External Description;Acc:AAEL012078]	ProteinCodingRNA	AAEL012078
5	XLOC_020945	0.991077	conserved hypothetical protein [Source:VB External Description;Acc:AAEL011315]	ProteinCodingRNA	AAEL011315	GO:0005634|GO:0008270
5	XLOC_006089	0.990547	hypothetical protein [Source:VB External Description;Acc:AAEL015243]	ProteinCodingRNA	AAEL015243
5	XLOC_021878	0.990129		tRNA	AAEL016209	GO:0006412
5	XLOC_025652	0.990082	60S ribosomal protein L23 (L17A)(AeRpL17A) [Source:VB External Description;Acc:AAEL013097]	ProteinCodingRNA	AAEL013097	GO:0003735|GO:0005622|GO:0005840|GO:0006412|GO:0030529
5	XLOC_006171	0.989546	AaGr33b [Source:VB External Description;Acc:AAEL017446]	ProteinCodingRNA	AAEL017446	GO:0016021|GO:0050909
5	XLOC_021354	0.989529	conserved hypothetical protein [Source:VB External Description;Acc:AAEL011466]	ProteinCodingRNA	AAEL011466
5	XLOC_023294	0.989524	conserved hypothetical protein [Source:VB External Description;Acc:AAEL012197]	ProteinCodingRNA	AAEL012197
5	XLOC_011582	0.989135	odorant receptor [Source:VB External Description;Acc:AAEL015506]	ProteinCodingRNA	AAEL015506	GO:0004871|GO:0004872|GO:0004930|GO:0004984|GO:0005549|GO:0005886|GO:0007165|GO:0007186|GO:0007608|GO:0016020|GO:0016021|GO:0050896
5	XLOC_027460	0.989074	sugar transporter [Source:VB External Description;Acc:AAEL013608]	ProteinCodingRNA	AAEL013608	GO:0000139|GO:0005338|GO:0005351|GO:0006810|GO:0008643|GO:0015780|GO:0016020|GO:0016021|GO:0055085
5	XLOC_019343	0.988677		ProteinCodingRNA	AAEL017571	GO:0003723|GO:0003964|GO:0006278
5	XLOC_010492	0.988487		tRNA	AAEL016090	GO:0006412
5	XLOC_001628	0.988331	odorant receptor [Source:VB External Description;Acc:AAEL017260]	ProteinCodingRNA	AAEL017260	GO:0004872|GO:0004984|GO:0005549|GO:0007608|GO:0016020
5	XLOC_019311	0.988287		miscRNA	AAEL017868
5	XLOC_011829	0.988145	ribosomal protein S29, putative [Source:VB External Description;Acc:AAEL007824]""	ProteinCodingRNA	AAEL007824	GO:0003735|GO:0005622|GO:0005840|GO:0006412
5	XLOC_024253	0.987978	conserved hypothetical protein [Source:VB External Description;Acc:AAEL002898]	ProteinCodingRNA	AAEL002898	GO:0006729|GO:0008124
5	XLOC_024170	0.987939	transcription factor TFIIH-subunit, putative [Source:VB External Description;Acc:AAEL012523]""	ProteinCodingRNA	AAEL012523	GO:0000439|GO:0006281|GO:0006355
5	XLOC_017085	0.987777	AaGr68 [Source:VB External Description;Acc:AAEL017527]	ProteinCodingRNA	AAEL017527	GO:0016021|GO:0050909
5	XLOC_009109	0.987661	conserved hypothetical protein [Source:VB External Description;Acc:AAEL001075]	ProteinCodingRNA	AAEL001075
5	XLOC_011019	0.986995	phosphatidylethanolamine-binding protein [Source:VB External Description;Acc:AAEL007549]	ProteinCodingRNA	AAEL007549
5	XLOC_019309	0.986932		miscRNA	AAEL017590
5	XLOC_020583	0.9866	AaGr1 [Source:VB External Description;Acc:AAEL002380]	ProteinCodingRNA	AAEL002380	GO:0004871|GO:0004872|GO:0004930|GO:0005886|GO:0007165|GO:0007186|GO:0016020|GO:0016021|GO:0050909
5	XLOC_003249	0.986037	conserved hypothetical protein [Source:VB External Description;Acc:AAEL014760]	ProteinCodingRNA	AAEL014760	GO:0005515
5	XLOC_024443	0.985727	conserved hypothetical protein [Source:VB External Description;Acc:AAEL002932]	ProteinCodingRNA	AAEL002932
5	XLOC_004103	0.985616	conserved hypothetical protein [Source:VB External Description;Acc:AAEL014945]	ProteinCodingRNA	AAEL014945	GO:0003824|GO:0005622|GO:0008270
5	XLOC_026202	0.985354	conserved hypothetical protein [Source:VB External Description;Acc:AAEL013256]	ProteinCodingRNA	AAEL013256
5	XLOC_024727	0.985262	conserved hypothetical protein [Source:VB External Description;Acc:AAEL012739]	ProteinCodingRNA	AAEL012739
5	XLOC_001238	0.98516	AaGr70 [Source:VB External Description;Acc:AAEL017432]	ProteinCodingRNA	AAEL017432	GO:0016021|GO:0050909
5	XLOC_024719	0.98509	hypothetical protein [Source:VB External Description;Acc:AAEL012738]	ProteinCodingRNA	AAEL012738
5	XLOC_026120	0.982435	conserved hypothetical protein [Source:VB External Description;Acc:AAEL013232]	ProteinCodingRNA	AAEL013232
5	XLOC_011519	0.982303	hypothetical protein [Source:VB External Description;Acc:AAEL007728]	ProteinCodingRNA	AAEL007728	GO:0006457|GO:0051082
5	XLOC_020190	0.981981	hypothetical protein [Source:VB External Description;Acc:AAEL011018]	ProteinCodingRNA	AAEL011018
5	XLOC_016320	0.981746	hypothetical protein [Source:VB External Description;Acc:AAEL009523]	ProteinCodingRNA	AAEL009523
5	XLOC_012964	0.981269	conserved hypothetical protein [Source:VB External Description;Acc:AAEL008249]	ProteinCodingRNA	AAEL008249
5	XLOC_003988	0.981041	hypothetical protein [Source:VB External Description;Acc:AAEL004901]	ProteinCodingRNA	AAEL004901
5	XLOC_023325	0.980501	hypothetical protein [Source:VB External Description;Acc:AAEL012220]	ProteinCodingRNA	AAEL012220
5	XLOC_018550	0.980209	odorant receptor [Source:VB External Description;Acc:AAEL010418]	ProteinCodingRNA	AAEL010418	GO:0004871|GO:0004872|GO:0004930|GO:0004984|GO:0005549|GO:0005886|GO:0007165|GO:0007186|GO:0007608|GO:0016020|GO:0016021|GO:0050896
5	XLOC_016098	0.980052	hypothetical protein [Source:VB External Description;Acc:AAEL009491]	ProteinCodingRNA	AAEL009491
5	XLOC_026255	0.979907		tRNA	AAEL016848	GO:0006412
5	XLOC_021575	0.979678		tRNA	AAEL016781	GO:0006412
5	XLOC_010997	0.979678		tRNA	AAEL016546	GO:0006412
5	XLOC_010982	0.979678		tRNA	AAEL016516	GO:0006412
5	XLOC_010967	0.979678		tRNA	AAEL016555	GO:0006412
5	XLOC_011000	0.979678		tRNA	AAEL016552	GO:0006412
5	XLOC_010980	0.979678		tRNA	AAEL016513	GO:0006412
5	XLOC_011001	0.979678		tRNA	AAEL016553	GO:0006412
5	XLOC_002848	0.979678		tRNA	AAEL016922	GO:0006412
5	XLOC_000139	0.979678		tRNA	AAEL016013	GO:0006412
5	XLOC_020095	0.979678		tRNA	AAEL016187	GO:0006412
5	XLOC_025969	0.979678		tRNA	AAEL016286	GO:0006412
5	XLOC_010976	0.979678		tRNA	AAEL016507	GO:0006412
5	XLOC_007536	0.979458	mitochondrial 60S ribosomal protein L7/L12 [Source:VB External Description;Acc:AAEL006117]	ProteinCodingRNA	AAEL006117	GO:0003735|GO:0005622|GO:0005840|GO:0006412
5	XLOC_016668	0.979429		tRNA	AAEL016710	GO:0006412
5	XLOC_017083	0.978915	hypothetical protein [Source:VB External Description;Acc:AAEL009819]	ProteinCodingRNA	AAEL009819
5	XLOC_018606	0.97859	DNA-directed RNA polymerase I, 12kD-subunit, putative [Source:VB External Description;Acc:AAEL010468]""	ProteinCodingRNA	AAEL010468	GO:0003676|GO:0003899|GO:0008270
5	XLOC_003351	0.978015	hypothetical protein [Source:VB External Description;Acc:AAEL004695]	ProteinCodingRNA	AAEL004695
5	XLOC_012923	0.977852	small nuclear ribonucleoprotein, core, putative [Source:VB External Description;Acc:AAEL008228]""	ProteinCodingRNA	AAEL008228	GO:0003676|GO:0030529
5	XLOC_007792	0.97773		tRNA	AAEL016436	GO:0006412
5	XLOC_003835	0.977458	Diptericin,Anti-Microbial Peptide. [Source:VB External Description;Acc:AAEL004833]""	ProteinCodingRNA	AAEL004833	GO:0005576
[truncated: 8,536 more rows]
