# Supplementary material for: The Developmental Transcriptome of the Mosquito Aedes aegypti, an Invasive Species and Major Arbovirus Vector
Source: G3 (Bethesda). 2013 Sep 1;3(9):1493–509. doi: 10.1534/g3.113.006742 (PMC3755910; doi:10.1534/g3.113.006742)
Supplement: Supporting Information [file supp_g3.113.006742_TableS11.xlsx]

## Sheet: Sheet1
tracking_id	Type	gene_short_name	Description	locus	Genomic Length
XLOC_027445	NTR	-		supercont1.882:276948-284416	7468
XLOC_008776	NTR	-		supercont1.212:938721-1098430	159709
XLOC_003726	NTR	-		supercont1.1309:91125-132850	41725
XLOC_027640	NTR	-		supercont1.892:261779-407723	145944
XLOC_027641	NTR	-		supercont1.892:244062-408595	164533
XLOC_004842	Annotated Gene	AAEL005192	hypothetical protein [Source:VB External Description;Acc:AAEL005192]	supercont1.145:41445-41992	547
XLOC_000437	Annotated Gene	AAEL014126	hypothetical protein [Source:VB External Description;Acc:AAEL014126]	supercont1.1012:215785-216308	523
XLOC_021776	Annotated Gene	AAEL000356	cysteine-rich venom protein, putative [Source:VB External Description;Acc:AAEL000356]	supercont1.6:335957-336428	471
XLOC_008333	Annotated Gene	AAEL006385	conserved hypothetical protein [Source:VB External Description;Acc:AAEL006385]	supercont1.203:1538560-1539571	1011
XLOC_008331	Annotated Gene	AAEL006396	conserved hypothetical protein [Source:VB External Description;Acc:AAEL006396]	supercont1.203:1526926-1527922	996
XLOC_003802	Annotated Gene	AAEL014876	conserved hypothetical protein [Source:VB External Description;Acc:AAEL014876]	supercont1.1319:90884-91826	942
XLOC_016381	Annotated Gene	AAEL009557	Niemann-Pick Type C-2, putative [Source:VB External Description;Acc:AAEL009557]	supercont1.406:426992-427547	555
XLOC_021727	NTR	-		supercont1.6:306518-307633	1115
XLOC_016512	Annotated Gene	AAEL009599	hypothetical protein [Source:VB External Description;Acc:AAEL009599]	supercont1.411:258376-259352	976
XLOC_029011	NTR	-		supercont1.989:85816-228834	143018
XLOC_019380	Annotated Gene	AAEL010714	conserved hypothetical protein [Source:VB External Description;Acc:AAEL010714]	supercont1.500:485822-486827	1005
XLOC_015992	Annotated Gene	AAEL009433	conserved hypothetical protein [Source:VB External Description;Acc:AAEL009433]	supercont1.396:502698-503646	948
XLOC_025750	Annotated Gene	AAEL017257		supercont1.793:391193-392142	949
XLOC_015751	Annotated Gene	AAEL001674	serine-type enodpeptidase, [Source:VB External Description;Acc:AAEL001674]	supercont1.39:1642120-1643095	975
XLOC_003803	Annotated Gene	AAEL014874	conserved hypothetical protein [Source:VB External Description;Acc:AAEL014874]	supercont1.1319:77201-78116	915
XLOC_021755	Annotated Gene	AAEL000358	hypothetical protein [Source:VB External Description;Acc:AAEL000358]	supercont1.6:3119074-3119677	603
XLOC_011097	Annotated Gene	AAEL007590	cathepsin b [Source:VB External Description;Acc:AAEL007590]	supercont1.265:1323210-1324152	942
XLOC_003801	Annotated Gene	AAEL014877	hypothetical protein [Source:VB External Description;Acc:AAEL014877]	supercont1.1319:77466-77985	519
XLOC_004000	Annotated Gene	AAEL017117		supercont1.134:1752159-1752690	531
XLOC_019140	NTR	-		supercont1.498:158836-159383	547
XLOC_027556	Annotated Gene	AAEL003511	conserved hypothetical protein [Source:VB External Description;Acc:AAEL003511]	supercont1.89:1577416-1578335	919
XLOC_028355	Annotated Gene	AAEL003706	histone H2A [Source:VB External Description;Acc:AAEL003706]	supercont1.94:2285776-2286151	375
XLOC_021777	NTR	-		supercont1.6:348349-349770	1421
XLOC_003827	Annotated Gene	AAEL004856	conserved hypothetical protein [Source:VB External Description;Acc:AAEL004856]	supercont1.132:2272455-2273324	869
XLOC_009928	Annotated Gene	AAEL007112	hypothetical protein [Source:VB External Description;Acc:AAEL007112]	supercont1.237:989337-990182	845
XLOC_017369	Annotated Gene	AAEL001873	hypothetical protein [Source:VB External Description;Acc:AAEL001873]	supercont1.44:2356638-2357345	707
XLOC_009700	Annotated Gene	AAEL007003	hypothetical protein [Source:VB External Description;Acc:AAEL007003]	supercont1.231:1719904-1721118	1214
XLOC_025656	Annotated Gene	AAEL013101	hypothetical protein [Source:VB External Description;Acc:AAEL013101]	supercont1.789:497852-498100	248
XLOC_013685	Annotated Gene	AAEL001443	hypothetical protein [Source:VB External Description;Acc:AAEL001443]	supercont1.33:532987-536396	3409
XLOC_007604	NTR	-		supercont1.191:1143235-1143436	201
XLOC_003201	NTR	-		supercont1.125:961193-961467	274
XLOC_019136	Annotated Gene	AAEL010706	conserved hypothetical protein [Source:VB External Description;Acc:AAEL010706]	supercont1.498:165503-166312	809
XLOC_026487	NTR	-		supercont1.826:134639-135261	622
XLOC_005147	Annotated Gene	AAEL000726	fibrinogen and fibronectin [Source:VB External Description;Acc:AAEL000726]	supercont1.15:2838167-2839324	1157
XLOC_009926	Annotated Gene	AAEL007117	conserved hypothetical protein [Source:VB External Description;Acc:AAEL007117]	supercont1.237:986742-987437	695
XLOC_014761	NTR	-		supercont1.36:1135-1363	228
XLOC_014941	NTR	-		supercont1.363:1087268-1087538	270
XLOC_004002	Annotated Gene	AAEL004894	hypothetical protein [Source:VB External Description;Acc:AAEL004894]	supercont1.134:1799601-1800426	825
XLOC_012613	NTR	-		supercont1.30:2143982-2144238	256
XLOC_004567	NTR	-		supercont1.141:157258-157512	254
XLOC_021728	NTR	-		supercont1.6:310768-311728	960
XLOC_005659	NTR	-		supercont1.158:1849696-1850157	461
XLOC_027344	Annotated Gene	AAEL013570	hypothetical protein [Source:VB External Description;Acc:AAEL013570]	supercont1.872:108746-113622	4876
XLOC_004768	NTR	-		supercont1.1438:17938-18164	226
XLOC_009699	Annotated Gene	AAEL007014	hypothetical protein [Source:VB External Description;Acc:AAEL007014]	supercont1.231:1717310-1717910	600
XLOC_019379	Annotated Gene	AAEL010718	conserved hypothetical protein [Source:VB External Description;Acc:AAEL010718]	supercont1.500:470518-471178	660
XLOC_020740	NTR	-		supercont1.558:270702-286009	15307
XLOC_020923	NTR	-		supercont1.564:177955-178658	703
XLOC_002733	NTR	-		supercont1.120:1180305-1180515	210
XLOC_006325	Annotated Gene	AAEL000833	conserved hypothetical protein [Source:VB External Description;Acc:AAEL000833]	supercont1.17:3935675-3936843	1168
XLOC_028731	NTR	-		supercont1.97:1042347-1042620	273
XLOC_017439	NTR	-		supercont1.440:671395-671655	260
XLOC_024188	NTR	-		supercont1.706:194906-195234	328
XLOC_013570	NTR	-		supercont1.325:823395-823999	604
XLOC_017238	NTR	-		supercont1.436:110634-110879	245
XLOC_000849	Annotated Gene	AAEL014223	vitellogenin receptor (VgR) [Source:VB External Description;Acc:AAEL014223]	supercont1.1042:48538-48784	246
XLOC_009927	Annotated Gene	AAEL007116	conserved hypothetical protein [Source:VB External Description;Acc:AAEL007116]	supercont1.237:988230-989235	1005
XLOC_002847	NTR	-		supercont1.1216:66987-75184	8197
XLOC_008574	NTR	-		supercont1.208:1583834-1584370	536
XLOC_006285	Annotated Gene	AAEL000827	conserved hypothetical protein [Source:VB External Description;Acc:AAEL000827]	supercont1.17:3989259-3990220	961
XLOC_023767	NTR	-		supercont1.69:175027-175312	285
XLOC_015548	NTR	-		supercont1.384:494625-499420	4795
XLOC_003985	Annotated Gene	AAEL004912	hypothetical protein [Source:VB External Description;Acc:AAEL004912]	supercont1.134:1800525-1801149	624
XLOC_000735	NTR	-		supercont1.1029:97499-113005	15506
XLOC_010985	Annotated Gene	AAEL007552	hypothetical protein [Source:VB External Description;Acc:AAEL007552]	supercont1.262:535051-535690	639
XLOC_013927	NTR	-		supercont1.335:445541-445870	329
XLOC_000411	NTR	-		supercont1.101:1759931-1760429	498
XLOC_006663	NTR	-		supercont1.175:1143491-1143780	289
XLOC_026550	Annotated Gene	AAEL003315	hypothetical protein [Source:VB External Description;Acc:AAEL003315]	supercont1.83:2455476-2456452	976
XLOC_004819	NTR	-		supercont1.144:2123574-2123777	203
XLOC_011056	Annotated Gene	AAEL007571	hypothetical protein [Source:VB External Description;Acc:AAEL007571]	supercont1.264:48673-48928	255
XLOC_028864	NTR	-		supercont1.978:218250-218725	475
XLOC_007082	NTR	-		supercont1.181:1173257-1173495	238
XLOC_020695	NTR	-		supercont1.554:106599-106835	236
XLOC_027450	NTR	-		supercont1.882:164001-164215	214
XLOC_008300	NTR	-		supercont1.202:508157-508459	302
XLOC_018267	NTR	-		supercont1.4692:3498-3907	409
XLOC_027893	Annotated Gene	AAEL013738	hypothetical protein [Source:VB External Description;Acc:AAEL013738]	supercont1.906:158742-160158	1416
XLOC_015145	NTR	-		supercont1.370:251985-252217	232
XLOC_000239	NTR	-		supercont1.10:1452019-1459122	7103
XLOC_006060	NTR	-		supercont1.1647:28949-29171	222
XLOC_017346	NTR	-		supercont1.44:2430750-2431037	287
XLOC_019194	NTR	-		supercont1.5:4172522-4172940	418
XLOC_022960	NTR	-		supercont1.65:1192680-1193546	866
XLOC_024301	NTR	-		supercont1.71:2323487-2324003	516
XLOC_014025	NTR	-		supercont1.339:561552-561757	205
XLOC_010679	Annotated Gene	AAEL007420	serine protease inhibitor (serpin) homologue - unlikely to be inhibitory. [Source:VB External Description;Acc:AAEL007420]	supercont1.255:1148689-1150060	1371
XLOC_019296	NTR	-		supercont1.50:331633-331993	360
XLOC_007222	NTR	-		supercont1.185:438877-439142	265
XLOC_027381	NTR	-		supercont1.879:142509-143853	1344
XLOC_002750	NTR	-		supercont1.1200:9033-9285	252
XLOC_023577	NTR	-		supercont1.68:1872732-1874440	1708
XLOC_004474	NTR	-		supercont1.14:3438938-3439210	272
XLOC_004001	Annotated Gene	AAEL004908	conserved hypothetical protein [Source:VB External Description;Acc:AAEL004908]	supercont1.134:1794585-1795596	1011
XLOC_007523	NTR	-		supercont1.19:3950421-3950871	450
XLOC_005098	NTR	-		supercont1.149:1278110-1297148	19038
XLOC_006446	Annotated Gene	AAEL015288	conserved hypothetical protein [Source:VB External Description;Acc:AAEL015288]	supercont1.1715:10925-11926	1001
XLOC_020033	NTR	-		supercont1.526:204978-205402	424
XLOC_008302	NTR	-		supercont1.202:583130-583378	248
XLOC_019673	NTR	-		supercont1.51:1998446-1998665	219
XLOC_005224	NTR	-		supercont1.150:917580-917814	234
XLOC_012121	NTR	-		supercont1.29:1838374-1838597	223
XLOC_014022	NTR	-		supercont1.339:429551-429788	237
XLOC_011809	Annotated Gene	AAEL007812	cytochrome P450 [Source:VB External Description;Acc:AAEL007812]	supercont1.283:1149630-1151136	1506
XLOC_027272	NTR	-		supercont1.87:698345-722318	23973
XLOC_012025	NTR	-		supercont1.288:368096-368476	380
XLOC_024778	NTR	-		supercont1.737:449476-449908	432
XLOC_007253	NTR	-		supercont1.186:1704512-1705154	642
XLOC_021873	Annotated Gene	AAEL002561	conserved hypothetical protein [Source:VB External Description;Acc:AAEL002561]	supercont1.60:2407219-2407572	353
XLOC_003945	NTR	-		supercont1.1333:35516-35881	365
XLOC_010610	NTR	-		supercont1.2522:9233-9521	288
XLOC_009348	NTR	-		supercont1.224:343017-348377	5360
XLOC_010232	NTR	-		supercont1.2437:1654-2184	530
XLOC_027960	NTR	-		supercont1.91:2240528-2240745	217
XLOC_024899	NTR	-		supercont1.740:484473-484950	477
XLOC_014532	NTR	-		supercont1.353:330587-331017	430
XLOC_016656	NTR	-		supercont1.4164:905-1213	308
XLOC_006780	NTR	-		supercont1.177:1937520-1938057	537
XLOC_018851	NTR	-		supercont1.487:549859-550154	295
XLOC_001535	NTR	-		supercont1.1099:150221-152674	2453
XLOC_007607	NTR	-		supercont1.191:1208061-1208446	385
XLOC_006448	NTR	-		supercont1.1715:7777-8022	245
XLOC_024717	NTR	-		supercont1.732:498190-498467	277
XLOC_004804	NTR	-		supercont1.144:361722-361937	215
XLOC_028763	NTR	-		supercont1.97:2362859-2363146	287
XLOC_011764	NTR	-		supercont1.282:859519-859811	292
XLOC_011694	NTR	-		supercont1.28:2470386-2470620	234
XLOC_005237	NTR	-		supercont1.1501:48785-49030	245
XLOC_029095	NTR	-		supercont1.993:253226-261347	8121
XLOC_017765	NTR	-		supercont1.450:158301-158692	391
XLOC_003142	NTR	-		supercont1.1247:3569-3791	222
XLOC_017577	NTR	-		supercont1.446:377931-378248	317
XLOC_000252	NTR	-		supercont1.10:1446586-1446790	204
XLOC_007340	NTR	-		supercont1.188:1011943-1012824	881
XLOC_015064	NTR	-		supercont1.369:234798-235659	861
XLOC_014448	NTR	-		supercont1.35:2978656-2979594	938
XLOC_002293	NTR	-		supercont1.116:1403529-1403932	403
XLOC_005779	NTR	-		supercont1.16:3313522-3313741	219
XLOC_016821	NTR	-		supercont1.421:556626-556994	368
XLOC_027828	NTR	-		supercont1.90:887984-888201	217
XLOC_012925	Annotated Gene	AAEL008224	hypothetical protein [Source:VB External Description;Acc:AAEL008224]	supercont1.307:1392857-1408860	16003
XLOC_008307	NTR	-		supercont1.202:1441080-1441337	257
XLOC_022313	NTR	-		supercont1.618:45213-45663	450
XLOC_008991	NTR	-		supercont1.217:1201536-1201766	230
XLOC_014126	NTR	-		supercont1.340:524458-524690	232
XLOC_021167	NTR	-		supercont1.576:385245-385481	236
XLOC_025391	NTR	-		supercont1.77:2179618-2180234	616
XLOC_002160	NTR	-		supercont1.115:792423-792726	303
XLOC_024481	NTR	-		supercont1.72:2321696-2321955	259
XLOC_009311	NTR	-		supercont1.223:455547-455852	305
XLOC_021921	NTR	-		supercont1.60:2233239-2233583	344
XLOC_026658	NTR	-		supercont1.835:51298-51558	260
XLOC_027651	NTR	-		supercont1.893:217149-217366	217
XLOC_018992	NTR	-		supercont1.490:3-403	400
XLOC_014359	Annotated Gene	AAEL008797	hypothetical protein [Source:VB External Description;Acc:AAEL008797]	supercont1.349:877275-888111	10836
XLOC_026580	Annotated Gene	AAEL017502		supercont1.83:2693731-2694178	447
XLOC_018724	NTR	-		supercont1.481:874838-875061	223
XLOC_018789	NTR	-		supercont1.484:373814-374115	301
XLOC_018030	NTR	-		supercont1.46:1773387-1773659	272
XLOC_027952	NTR	-		supercont1.91:1268266-1268520	254
XLOC_019913	NTR	-		supercont1.52:1183514-1183717	203
XLOC_009884	NTR	-		supercont1.235:1319544-1319760	216
XLOC_008463	NTR	-		supercont1.2051:5727-7879	2152
XLOC_007805	NTR	-		supercont1.196:1263142-1263383	241
XLOC_016511	Annotated Gene	AAEL009597	conserved hypothetical protein [Source:VB External Description;Acc:AAEL009597]	supercont1.411:257364-258240	876
XLOC_005589	NTR	-		supercont1.157:853969-854289	320
XLOC_026275	NTR	-		supercont1.817:440165-440781	616
XLOC_019770	NTR	-		supercont1.513:836407-836664	257
XLOC_003690	NTR	-		supercont1.130:1922923-1938174	15251
XLOC_008322	NTR	-		supercont1.203:1416853-1417205	352
XLOC_018024	NTR	-		supercont1.46:46133-46473	340
XLOC_004383	NTR	-		supercont1.139:1015639-1015859	220
XLOC_025935	NTR	-		supercont1.8:4304651-4304916	265
XLOC_012614	NTR	-		supercont1.30:2360896-2361105	209
XLOC_020836	NTR	-		supercont1.560:576816-577091	275
XLOC_021157	NTR	-		supercont1.575:246390-246663	273
XLOC_027994	NTR	-		supercont1.912:265136-265373	237
XLOC_005235	NTR	-		supercont1.1501:49656-49955	299
XLOC_024903	NTR	-		supercont1.741:115371-115588	217
XLOC_004020	NTR	-		supercont1.134:1791084-1791354	270
XLOC_017131	Annotated Gene	AAEL009848	hypothetical protein [Source:VB External Description;Acc:AAEL009848]	supercont1.432:790859-800151	9292
XLOC_017438	NTR	-		supercont1.440:667821-668084	263
XLOC_002111	NTR	-		supercont1.1146:40279-40491	212
XLOC_028460	NTR	-		supercont1.946:71663-71952	289
XLOC_007891	NTR	-		supercont1.198:1055574-1055804	230
XLOC_010894	NTR	-		supercont1.260:637131-637350	219
XLOC_001479	NTR	-		supercont1.109:2315553-2315856	303
XLOC_001218	NTR	-		supercont1.107:647054-647669	615
XLOC_000190	NTR	-		supercont1.1:4332965-4333252	287
XLOC_009769	NTR	-		supercont1.233:209665-210225	560
XLOC_010609	NTR	-		supercont1.2522:8609-9167	558
XLOC_010582	NTR	-		supercont1.251:1330049-1330310	261
XLOC_016873	NTR	-		supercont1.423:1040491-1040700	209
XLOC_001562	NTR	-		supercont1.11:1601015-1601943	928
XLOC_014125	NTR	-		supercont1.340:524125-524383	258
XLOC_000681	NTR	-		supercont1.102:2347931-2348166	235
XLOC_010603	NTR	-		supercont1.252:790029-790299	270
XLOC_000406	NTR	-		supercont1.101:1069270-1070518	1248
XLOC_015446	NTR	-		supercont1.38:2706197-2706506	309
XLOC_024226	NTR	-		supercont1.708:596351-596604	253
XLOC_008581	NTR	-		supercont1.209:397109-397717	608
XLOC_007374	NTR	-		supercont1.188:1149565-1149905	340
XLOC_001825	NTR	-		supercont1.1119:244998-245235	237
XLOC_009308	NTR	-		supercont1.223:368256-368464	208
XLOC_025072	NTR	-		supercont1.751:375943-376491	548
XLOC_013613	NTR	-		supercont1.327:346177-346406	229
XLOC_022339	NTR	-		supercont1.619:392186-392447	261
XLOC_018942	NTR	-		supercont1.49:2900065-2930618	30553
XLOC_012695	NTR	-		supercont1.301:98923-99217	294
XLOC_006021	NTR	-		supercont1.164:1744414-1778216	33802
XLOC_000186	NTR	-		supercont1.1:3443431-3443643	212
XLOC_004128	NTR	-		supercont1.1359:59821-60089	268
XLOC_014453	NTR	-		supercont1.350:127865-128081	216
XLOC_018027	NTR	-		supercont1.46:1273110-1273334	224
XLOC_011309	NTR	-		supercont1.270:369587-369942	355
XLOC_012234	NTR	-		supercont1.293:541285-582516	41231
XLOC_026765	NTR	-		supercont1.838:338452-338758	306
XLOC_012048	Annotated Gene	AAEL007925	histone H2A [Source:VB External Description;Acc:AAEL007925]	supercont1.289:202952-203274	322
XLOC_022095	NTR	-		supercont1.609:329327-329590	263
XLOC_017626	NTR	-		supercont1.447:513961-514225	264
XLOC_028280	NTR	-		supercont1.934:184032-184614	582
XLOC_014101	NTR	-		supercont1.34:3295852-3296056	204
XLOC_005102	NTR	-		supercont1.149:1466348-1467365	1017
XLOC_006196	NTR	-		supercont1.168:1345927-1346226	299
XLOC_012632	NTR	-		supercont1.300:983560-983981	421
XLOC_000307	NTR	-		supercont1.1001:284746-285392	646
XLOC_007890	NTR	-		supercont1.198:913316-913681	365
XLOC_024484	NTR	-		supercont1.72:2499826-2500039	213
XLOC_008906	NTR	-		supercont1.215:1046239-1046468	229
XLOC_028457	NTR	-		supercont1.945:79296-79509	213
XLOC_004532	NTR	-		supercont1.140:1439140-1439419	279
XLOC_011268	NTR	-		supercont1.27:272-899	627
XLOC_015979	NTR	-		supercont1.395:232622-233038	416
XLOC_017530	NTR	-		supercont1.444:700594-700814	220
XLOC_014275	NTR	-		supercont1.347:1081813-1082113	300
XLOC_015894	NTR	-		supercont1.393:946534-958838	12304
XLOC_023696	NTR	-		supercont1.685:393757-394036	279
XLOC_021464	Annotated Gene	AAEL011537	hypothetical protein [Source:VB External Description;Acc:AAEL011537]	supercont1.588:177009-178030	1021
XLOC_005775	NTR	-		supercont1.16:2258922-2259373	451
XLOC_018788	NTR	-		supercont1.484:373466-373710	244
XLOC_015144	NTR	-		supercont1.370:251675-251927	252
XLOC_012597	NTR	-		supercont1.30:626869-627155	286
XLOC_008028	NTR	-		supercont1.2:146185-146443	258
XLOC_006284	Annotated Gene	AAEL000831	conserved hypothetical protein [Source:VB External Description;Acc:AAEL000831]	supercont1.17:3976928-3977690	762
XLOC_018370	NTR	-		supercont1.47:2066685-2066888	203
XLOC_011643	NTR	-		supercont1.28:3509716-3509998	282
XLOC_026761	NTR	-		supercont1.838:107670-109192	1522
XLOC_024075	NTR	-		supercont1.70:2505649-2506004	355
XLOC_010718	NTR	-		supercont1.2552:5782-7766	1984
XLOC_009985	NTR	-		supercont1.239:1326939-1327344	405
XLOC_019120	Annotated Gene	AAEL010699	hypothetical protein [Source:VB External Description;Acc:AAEL010699]	supercont1.497:223067-242077	19010
XLOC_022521	NTR	-		supercont1.627:437897-438109	212
XLOC_008126	NTR	-		supercont1.20:269222-269920	698
XLOC_027418	NTR	-		supercont1.88:210697-210935	238
XLOC_005227	NTR	-		supercont1.150:1096676-1096902	226
XLOC_013037	NTR	-		supercont1.31:616266-616548	282
XLOC_022818	NTR	-		supercont1.641:35001-35488	487
XLOC_027829	NTR	-		supercont1.90:969888-970090	202
XLOC_021663	NTR	-		supercont1.596:323341-323613	272
XLOC_016481	NTR	-		supercont1.41:1562277-1562478	201
XLOC_024953	NTR	-		supercont1.745:124370-124607	237
XLOC_006380	NTR	-		supercont1.170:1829213-1829552	339
XLOC_014479	NTR	-		supercont1.351:404397-404659	262
XLOC_015477	NTR	-		supercont1.380:963767-964117	350
XLOC_013089	NTR	-		supercont1.310:1405299-1405837	538
XLOC_007537	NTR	-		supercont1.190:94902-96291	1389
XLOC_009265	NTR	-		supercont1.222:466039-466241	202
XLOC_025016	NTR	-		supercont1.749:331313-331522	209
XLOC_011769	NTR	-		supercont1.282:860905-861189	284
XLOC_017959	NTR	-		supercont1.458:915511-916030	519
XLOC_017788	NTR	-		supercont1.451:483337-483631	294
XLOC_026496	Annotated Gene	AAEL013358	forkhead box protein (AaegFOXC) [Source:VB External Description;Acc:AAEL013358]	supercont1.827:73092-73347	255
XLOC_017431	NTR	-		supercont1.440:251171-251383	212
XLOC_027649	NTR	-		supercont1.893:197490-197751	261
XLOC_007366	NTR	-		supercont1.188:434289-434489	200
XLOC_017479	NTR	-		supercont1.442:446091-446444	353
XLOC_027791	NTR	-		supercont1.9:1542660-1543636	976
XLOC_022916	NTR	-		supercont1.647:256440-256661	221
XLOC_008189	NTR	-		supercont1.200:1070593-1070794	201
XLOC_010475	NTR	-		supercont1.249:1694452-1694690	238
XLOC_017079	NTR	-		supercont1.430:314858-315429	571
XLOC_013977	NTR	-		supercont1.338:1124305-1124644	339
XLOC_008038	NTR	-		supercont1.2:1354634-1354895	261
XLOC_023168	NTR	-		supercont1.659:404548-404751	203
XLOC_005174	NTR	-		supercont1.15:13241-13768	527
XLOC_020741	NTR	-		supercont1.558:371798-372086	288
XLOC_028403	NTR	-		supercont1.94:434079-434396	317
XLOC_011166	NTR	-		supercont1.267:434762-434988	226
XLOC_024605	NTR	-		supercont1.727:96154-96436	282
XLOC_024299	NTR	-		supercont1.71:2267950-2268202	252
XLOC_014685	NTR	-		supercont1.359:961637-961860	223
XLOC_009835	NTR	-		supercont1.234:699482-699706	224
XLOC_020822	NTR	-		supercont1.560:548020-548365	345
XLOC_008656	Annotated Gene	AAEL001035	anterior fat body protein [Source:VB External Description;Acc:AAEL001035]	supercont1.21:2664749-2676217	11468
XLOC_005525	NTR	-		supercont1.1553:28556-28761	205
XLOC_019830	NTR	-		supercont1.517:598666-599249	583
XLOC_018839	NTR	-		supercont1.487:335836-336298	462
XLOC_026618	NTR	-		supercont1.831:114108-114430	322
XLOC_004892	NTR	-		supercont1.145:1183210-1183424	214
XLOC_012222	NTR	-		supercont1.292:25448-25687	239
XLOC_017482	NTR	-		supercont1.442:452613-453068	455
XLOC_005067	NTR	-		supercont1.148:546214-546629	415
XLOC_002962	NTR	-		supercont1.123:644464-692695	48231
XLOC_012627	NTR	-		supercont1.300:40187-40614	427
XLOC_014312	NTR	-		supercont1.348:15000-15439	439
XLOC_015065	NTR	-		supercont1.369:515239-515633	394
XLOC_020348	NTR	-		supercont1.54:2100836-2101229	393
XLOC_011611	NTR	-		supercont1.279:1242509-1242842	333
XLOC_012134	NTR	-		supercont1.29:3299444-3299845	401
XLOC_004284	NTR	-		supercont1.138:809812-810348	536
XLOC_005362	NTR	-		supercont1.1527:48716-49137	421
XLOC_012701	NTR	-		supercont1.301:896670-896874	204
XLOC_014457	NTR	-		supercont1.350:782618-783069	451
XLOC_012732	NTR	-		supercont1.302:345689-345898	209
XLOC_015643	NTR	-		supercont1.386:637992-638255	263
XLOC_014578	NTR	-		supercont1.354:822872-823143	271
XLOC_021558	NTR	-		supercont1.59:1798414-1798854	440
XLOC_016398	NTR	-		supercont1.407:447141-448048	907
XLOC_023976	NTR	-		supercont1.7:1143141-1143349	208
XLOC_002075	NTR	-		supercont1.114:2359532-2359774	242
XLOC_009533	NTR	-		supercont1.229:1792616-1793038	422
XLOC_005369	NTR	-		supercont1.1529:47471-48023	552
XLOC_017768	NTR	-		supercont1.450:681518-681747	229
XLOC_013210	NTR	-		supercont1.315:929175-929519	344
XLOC_023356	NTR	-		supercont1.669:72357-72720	363
XLOC_012299	NTR	-		supercont1.294:1363512-1363732	220
XLOC_004292	NTR	-		supercont1.138:1910960-1911195	235
XLOC_012028	NTR	-		supercont1.288:1032023-1032275	252
XLOC_000680	NTR	-		supercont1.102:2253550-2253826	276
XLOC_013425	NTR	-		supercont1.321:885638-885938	300
XLOC_019776	Annotated Gene	AAEL010874	conserved hypothetical protein [Source:VB External Description;Acc:AAEL010874]	supercont1.514:517956-519061	1105
XLOC_015803	NTR	-		supercont1.39:2683624-2684039	415
XLOC_017791	NTR	-		supercont1.451:841871-842422	551
XLOC_023332	NTR	-		supercont1.667:179738-180023	285
XLOC_010579	NTR	-		supercont1.251:1010050-1010646	596
XLOC_006049	NTR	-		supercont1.164:1845784-1846056	272
XLOC_002431	NTR	-		supercont1.1175:33693-33987	294
XLOC_021598	NTR	-		supercont1.591:458893-459216	323
XLOC_022297	NTR	-		supercont1.617:273968-274478	510
XLOC_023478	NTR	-		supercont1.675:172400-172672	272
XLOC_027957	NTR	-		supercont1.91:2107741-2107959	218
XLOC_006173	NTR	-		supercont1.168:1351822-1352363	541
XLOC_019985	NTR	-		supercont1.523:228216-228538	322
XLOC_024174	NTR	-		supercont1.705:249049-250256	1207
XLOC_028148	NTR	-		supercont1.925:301977-302186	209
XLOC_003034	NTR	-		supercont1.1235:163494-163807	313
XLOC_025502	NTR	-		supercont1.779:447757-448025	268
XLOC_006646	NTR	-		supercont1.175:1601167-1604918	3751
XLOC_004012	NTR	-		supercont1.134:591173-591454	281
XLOC_020034	NTR	-		supercont1.526:349387-349828	441
XLOC_013704	NTR	-		supercont1.33:291295-291624	329
XLOC_023197	NTR	-		supercont1.66:1159484-1159783	299
XLOC_011575	NTR	-		supercont1.278:626903-627245	342
XLOC_017395	NTR	-		supercont1.44:1759570-1759957	387
XLOC_006951	NTR	AAEL000894	hunchback protein [Source:VB External Description;Acc:AAEL000894]	supercont1.18:1305204-1335686	30482
XLOC_027998	NTR	-		supercont1.913:316345-316843	498
XLOC_017766	NTR	-		supercont1.450:408689-408929	240
XLOC_011537	NTR	-		supercont1.277:695049-695318	269
XLOC_000991	NTR	-		supercont1.1051:108383-108811	428
XLOC_013837	NTR	-		supercont1.332:696266-696519	253
XLOC_022329	NTR	-		supercont1.619:668634-669986	1352
XLOC_012076	NTR	-		supercont1.29:2630803-2631750	947
XLOC_012731	NTR	-		supercont1.302:109602-109894	292
XLOC_010700	NTR	-		supercont1.255:1098471-1098694	223
XLOC_001648	NTR	-		supercont1.110:732524-732749	225
XLOC_015448	NTR	-		supercont1.38:3104447-3104674	227
XLOC_004566	NTR	-		supercont1.141:98666-99104	438
XLOC_019871	NTR	-		supercont1.519:811449-811727	278
XLOC_017053	NTR	-		supercont1.43:856597-856854	257
XLOC_020188	NTR	-		supercont1.533:539213-539521	308
XLOC_011693	NTR	-		supercont1.28:2470053-2470316	263
XLOC_000200	NTR	-		supercont1.1:5827981-5828267	286
XLOC_021107	NTR	-		supercont1.571:453025-453334	309
XLOC_004742	NTR	-		supercont1.143:1699673-1699938	265
XLOC_015441	NTR	-		supercont1.38:1770714-1770941	227
XLOC_002468	NTR	-		supercont1.118:957454-957987	533
XLOC_003071	NTR	-		supercont1.124:1336089-1336353	264
XLOC_024969	NTR	-		supercont1.746:248308-248904	596
XLOC_006344	NTR	-		supercont1.17:3883938-3884151	213
XLOC_013193	NTR	-		supercont1.314:662454-662711	257
XLOC_012790	NTR	-		supercont1.303:688106-688342	236
XLOC_007767	NTR	-		supercont1.195:720736-721336	600
XLOC_017915	NTR	-		supercont1.457:581393-604577	23184
XLOC_004755	NTR	-		supercont1.1435:49427-50104	677
XLOC_022675	NTR	-		supercont1.631:605061-605934	873
XLOC_013544	NTR	-		supercont1.324:800646-801076	430
XLOC_021092	NTR	-		supercont1.570:733247-733539	292
XLOC_013858	Annotated Gene	AAEL008581	hypothetical protein [Source:VB External Description;Acc:AAEL008581]	supercont1.333:438227-450214	11987
XLOC_027153	NTR	-		supercont1.86:2380620-2381600	980
XLOC_014100	NTR	-		supercont1.34:3167928-3168156	228
XLOC_006336	NTR	-		supercont1.17:2594301-2594698	397
XLOC_003767	NTR	-		supercont1.131:125720-126000	280
XLOC_004954	NTR	-		supercont1.146:536352-536590	238
XLOC_015072	NTR	-		supercont1.369:1288963-1289225	262
XLOC_020326	NTR	-		supercont1.54:2520755-2521389	634
XLOC_013480	NTR	-		supercont1.322:748051-748279	228
XLOC_019255	NTR	-		supercont1.5:862219-862540	321
XLOC_003101	NTR	-		supercont1.124:2067349-2067666	317
XLOC_024060	NTR	-		supercont1.70:2474355-2474982	627
XLOC_005996	NTR	-		supercont1.163:1190527-1190858	331
XLOC_022646	NTR	-		supercont1.63:2463250-2463625	375
XLOC_008058	NTR	-		supercont1.2:5048611-5048852	241
XLOC_015447	NTR	-		supercont1.38:3099868-3100143	275
XLOC_013169	NTR	-		supercont1.313:423486-423837	351
XLOC_008029	NTR	-		supercont1.2:757296-760190	2894
XLOC_008506	Annotated Gene	AAEL015405	conserved hypothetical protein [Source:VB External Description;Acc:AAEL015405]	supercont1.2060:1669-2348	679
XLOC_013721	NTR	-		supercont1.33:634568-634843	275
XLOC_023877	NTR	-		supercont1.696:362033-362256	223
XLOC_027073	NTR	-		supercont1.859:109521-109830	309
XLOC_024300	NTR	-		supercont1.71:2272744-2273005	261
XLOC_001767	NTR	-		supercont1.1111:274889-275097	208
XLOC_020502	NTR	-		supercont1.546:156203-156437	234
XLOC_019948	NTR	-		supercont1.521:559406-559851	445
XLOC_020834	NTR	-		supercont1.560:241352-241582	230
XLOC_016822	NTR	-		supercont1.421:665580-665911	331
XLOC_008401	NTR	-		supercont1.204:454083-454322	239
XLOC_013976	NTR	-		supercont1.338:1123815-1124251	436
XLOC_014917	NTR	-		supercont1.3622:1-1061	1060
XLOC_004570	NTR	-		supercont1.141:623923-625255	1332
XLOC_005296	NTR	-		supercont1.1511:1167-1768	601
XLOC_008352	NTR	-		supercont1.2033:5169-5460	291
XLOC_011396	NTR	-		supercont1.273:93831-94044	213
XLOC_019839	NTR	-		supercont1.517:564655-564897	242
XLOC_013810	NTR	-		supercont1.331:304459-304699	240
XLOC_002595	NTR	-		supercont1.1196:169675-169914	239
XLOC_008986	NTR	-		supercont1.217:662578-662907	329
XLOC_013967	NTR	-		supercont1.337:980121-980743	622
XLOC_009622	NTR	-		supercont1.23:1181062-1181363	301
XLOC_004730	NTR	-		supercont1.143:803850-804096	246
XLOC_008007	NTR	-		supercont1.2:2776397-2784798	8401
XLOC_024569	NTR	-		supercont1.725:435199-439127	3928
XLOC_015015	NTR	-		supercont1.367:1085342-1085585	243
XLOC_017484	NTR	-		supercont1.442:453466-453946	480
XLOC_027215	NTR	-		supercont1.867:286589-287248	659
XLOC_003972	NTR	-		supercont1.1337:71291-71550	259
XLOC_024960	NTR	-		supercont1.746:137924-138192	268
XLOC_002389	NTR	-		supercont1.117:2449121-2450073	952
XLOC_027839	NTR	-		supercont1.900:148547-148879	332
XLOC_007160	NTR	-		supercont1.184:248438-264805	16367
XLOC_021863	NTR	-		supercont1.6:4378561-4378800	239
XLOC_020556	NTR	-		supercont1.55:1291443-1291881	438
XLOC_029062	NTR	-		supercont1.99:1123953-1124964	1011
XLOC_006432	NTR	-		supercont1.171:212526-213033	507
XLOC_016718	NTR	-		supercont1.419:986521-986813	292
XLOC_010212	NTR	-		supercont1.243:1486736-1487061	325
XLOC_006333	NTR	-		supercont1.17:1022747-1022974	227
XLOC_002400	Annotated Gene	AAEL014575	p15-2a protein, putative [Source:VB External Description;Acc:AAEL014575]	supercont1.1171:75283-75546	263
XLOC_008301	NTR	-		supercont1.202:582721-583060	339
XLOC_018032	NTR	-		supercont1.46:2201496-2203058	1562
XLOC_003553	NTR	-		supercont1.129:2135900-2136347	447
XLOC_010429	NTR	-		supercont1.248:1450882-1451237	355
XLOC_019520	NTR	-		supercont1.507:432536-432862	326
XLOC_028659	NTR	-		supercont1.960:249651-250315	664
XLOC_002236	NTR	-		supercont1.1156:40338-40565	227
XLOC_014168	NTR	-		supercont1.342:1109654-1110275	621
XLOC_003359	NTR	-		supercont1.127:1394259-1394683	424
XLOC_004817	NTR	-		supercont1.144:1777326-1777574	248
XLOC_002019	NTR	-		supercont1.1139:105297-105680	383
XLOC_021823	NTR	-		supercont1.6:307795-309479	1684
XLOC_008664	NTR	-		supercont1.21:601864-602250	386
XLOC_018464	NTR	-		supercont1.473:69552-69821	269
XLOC_027958	NTR	-		supercont1.91:2229403-2229671	268
XLOC_020886	NTR	-		supercont1.562:263377-263598	221
XLOC_006198	NTR	-		supercont1.168:1371232-1371530	298
XLOC_027681	NTR	-		supercont1.895:284231-284509	278
XLOC_023334	NTR	-		supercont1.667:324874-325116	242
XLOC_011167	NTR	-		supercont1.267:727399-727745	346
XLOC_021642	NTR	-		supercont1.595:292604-293126	522
XLOC_019928	NTR	-		supercont1.52:2293477-2293717	240
XLOC_008039	NTR	-		supercont1.2:1414061-1414311	250
XLOC_024334	NTR	-		supercont1.712:624800-625504	704
XLOC_025534	NTR	-		supercont1.78:2090085-2090666	581
XLOC_023599	NTR	-		supercont1.68:981102-981341	239
XLOC_027786	NTR	-		supercont1.9:578266-578482	216
XLOC_028217	NTR	-		supercont1.93:405007-405321	314
XLOC_014092	NTR	-		supercont1.34:2448559-2448811	252
XLOC_014675	Annotated Gene	AAEL008937	hypothetical protein [Source:VB External Description;Acc:AAEL008937]	supercont1.359:651034-652186	1152
XLOC_013889	NTR	-		supercont1.334:430443-435523	5080
XLOC_009159	NTR	-		supercont1.22:2919533-2919814	281
XLOC_001364	NTR	-		supercont1.1084:236487-236727	240
XLOC_023480	NTR	-		supercont1.675:331366-331698	332
XLOC_021988	NTR	-		supercont1.603:799965-800272	307
XLOC_021053	NTR	-		supercont1.57:1148639-1148933	294
XLOC_026993	NTR	-		supercont1.85:1942024-1942341	317
XLOC_011818	NTR	-		supercont1.283:524147-524373	226
XLOC_005782	NTR	-		supercont1.16:3966854-3967268	414
XLOC_007152	NTR	-		supercont1.1830:16749-17079	330
XLOC_003222	NTR	-		supercont1.125:2158231-2158593	362
XLOC_009676	NTR	-		supercont1.230:1003037-1003339	302
XLOC_020375	NTR	-		supercont1.540:220772-221144	372
XLOC_000251	NTR	-		supercont1.10:1396106-1396325	219
XLOC_013702	NTR	-		supercont1.33:82416-82705	289
XLOC_019360	NTR	-		supercont1.50:1799041-1799312	271
XLOC_001058	NTR	-		supercont1.1059:259473-259729	256
XLOC_000682	NTR	-		supercont1.102:2572411-2572781	370
XLOC_027242	NTR	-		supercont1.869:265840-266102	262
XLOC_011232	NTR	-		supercont1.269:1481945-1482193	248
XLOC_026830	NTR	-		supercont1.84:973455-973686	231
XLOC_000424	NTR	-		supercont1.101:1418195-1418537	342
XLOC_009370	NTR	-		supercont1.224:1122126-1122719	593
XLOC_004731	NTR	-		supercont1.143:804168-804466	298
XLOC_020487	NTR	-		supercont1.544:537878-538161	283
XLOC_014607	NTR	-		supercont1.355:954524-955031	507
XLOC_003376	NTR	-		supercont1.1272:10746-60018	49272
XLOC_023624	Annotated Gene	AAEL012346	hypothetical protein [Source:VB External Description;Acc:AAEL012346]	supercont1.681:127350-128527	1177
XLOC_027458	Annotated Gene	AAEL013607	hypothetical protein [Source:VB External Description;Acc:AAEL013607]	supercont1.884:220060-223156	3096
XLOC_017853	NTR	-		supercont1.453:310058-310336	278
XLOC_002679	NTR	-		supercont1.12:2289041-2289416	375
XLOC_024474	NTR	-		supercont1.72:1083055-1083388	333
XLOC_012538	NTR	-		supercont1.3:4610831-4611122	291
XLOC_008259	NTR	-		supercont1.201:1353989-1355244	1255
XLOC_005783	NTR	-		supercont1.16:3967328-3967655	327
XLOC_020412	NTR	-		supercont1.541:474088-474334	246
XLOC_001581	NTR	-		supercont1.11:1502535-1502895	360
XLOC_013195	NTR	-		supercont1.314:770937-771186	249
XLOC_021754	Annotated Gene	AAEL000350	conserved hypothetical protein [Source:VB External Description;Acc:AAEL000350]	supercont1.6:3114187-3116137	1950
XLOC_012120	NTR	-		supercont1.29:1814739-1814980	241
XLOC_026441	NTR	-		supercont1.822:139824-140342	518
XLOC_021349	NTR	-		supercont1.581:695198-695447	249
XLOC_028649	NTR	-		supercont1.96:1314792-1315403	611
XLOC_009805	NTR	-		supercont1.233:350875-351266	391
XLOC_019672	NTR	-		supercont1.51:1995591-1995839	248
XLOC_025057	NTR	-		supercont1.75:1896614-1896833	219
XLOC_005465	NTR	-		supercont1.154:1859213-1859499	286
XLOC_004909	NTR	-		supercont1.1459:40581-41196	615
XLOC_002159	NTR	-		supercont1.115:785714-786318	604
XLOC_023676	NTR	-		supercont1.684:506686-506928	242
XLOC_022802	NTR	-		supercont1.64:2381993-2383493	1500
XLOC_021384	Annotated Gene	AAEL011491	odorant-binding protein 50d, putative [Source:VB External Description;Acc:AAEL011491]	supercont1.584:422988-423783	795
XLOC_004270	NTR	-		supercont1.138:2156026-2165996	9970
XLOC_016849	NTR	-		supercont1.422:1154341-1154804	463
XLOC_024805	NTR	-		supercont1.738:469801-470122	321
XLOC_003040	NTR	-		supercont1.1235:12118-12531	413
XLOC_008400	NTR	-		supercont1.204:258427-259429	1002
XLOC_006449	NTR	-		supercont1.1715:8076-8659	583
XLOC_004376	NTR	-		supercont1.139:847675-847913	238
XLOC_028099	NTR	-		supercont1.92:1713075-1713295	220
XLOC_026170	NTR	-		supercont1.81:878808-879115	307
XLOC_025050	NTR	-		supercont1.75:2672830-2673455	625
XLOC_005062	NTR	-		supercont1.148:523434-523942	508
XLOC_022687	NTR	-		supercont1.632:398523-398764	241
XLOC_022522	NTR	-		supercont1.627:441937-442385	448
XLOC_028859	NTR	-		supercont1.977:94043-94279	236
XLOC_020025	NTR	-		supercont1.525:536338-536626	288
XLOC_017057	NTR	-		supercont1.43:1210667-1211021	354
XLOC_017370	NTR	-		supercont1.44:2388753-2389124	371
XLOC_000981	NTR	-		supercont1.1050:106839-107919	1080
XLOC_015103	Annotated Gene	AAEL001609	hypothetical protein [Source:VB External Description;Acc:AAEL001609]	supercont1.37:689376-690209	833
XLOC_004448	NTR	-		supercont1.14:1934412-1955890	21478
XLOC_002693	NTR	-		supercont1.120:398167-398514	347
XLOC_017838	Annotated Gene	AAEL010110	symbol, putative [Source:VB External Description;Acc:AAEL010110]	supercont1.453:394348-395027	679
XLOC_001598	NTR	-		supercont1.11:3578932-3579225	293
XLOC_019820	NTR	-		supercont1.516:661314-661669	355
XLOC_008031	NTR	-		supercont1.2:1263767-1264057	290
XLOC_026171	NTR	-		supercont1.81:950889-951199	310
XLOC_009266	NTR	-		supercont1.222:466734-466991	257
XLOC_016557	NTR	-		supercont1.412:363085-363737	652
XLOC_003234	NTR	-		supercont1.1253:71240-71481	241
XLOC_003654	NTR	-		supercont1.13:1588138-1588705	567
XLOC_012116	NTR	-		supercont1.29:526407-526637	230
XLOC_028088	NTR	-		supercont1.92:153553-154199	646
XLOC_001605	NTR	-		supercont1.11:4450234-4450744	510
XLOC_003029	NTR	-		supercont1.1234:2517-40177	37660
XLOC_020939	NTR	-		supercont1.565:152711-153055	344
XLOC_020884	NTR	-		supercont1.562:262343-262601	258
XLOC_021864	NTR	-		supercont1.6:4740843-4741168	325
XLOC_004907	NTR	-		supercont1.1456:57233-57766	533
XLOC_023942	NTR	-		supercont1.7:1101818-1102511	693
XLOC_017540	NTR	-		supercont1.445:513264-513539	275
XLOC_014502	NTR	-		supercont1.352:900871-901649	778
XLOC_001966	NTR	-		supercont1.113:869725-870022	297
XLOC_026599	NTR	-		supercont1.83:1760879-1761265	386
XLOC_023793	NTR	-		supercont1.69:1962837-1963266	429
XLOC_011347	NTR	-		supercont1.271:983554-983944	390
XLOC_023975	NTR	-		supercont1.7:801154-801464	310
XLOC_028115	NTR	-		supercont1.92:2395880-2396237	357
XLOC_010692	Annotated Gene	AAEL007428	hypothetical protein [Source:VB External Description;Acc:AAEL007428]	supercont1.255:1064020-1065101	1081
XLOC_025984	NTR	-		supercont1.80:800914-801337	423
XLOC_010786	NTR	-		supercont1.257:291201-291556	355
XLOC_014494	Annotated Gene	AAEL008851	hypothetical protein [Source:VB External Description;Acc:AAEL008851]	supercont1.352:271923-272716	793
XLOC_008306	NTR	-		supercont1.202:1267970-1268222	252
XLOC_013170	NTR	-		supercont1.313:478234-478523	289
XLOC_026609	NTR	-		supercont1.830:364115-364416	301
XLOC_003694	NTR	-		supercont1.130:66464-66925	461
XLOC_028517	NTR	-		supercont1.95:410374-411225	851
XLOC_027831	NTR	-		supercont1.90:1090770-1091049	279
XLOC_003293	NTR	-		supercont1.126:1264879-1265178	299
XLOC_014515	NTR	-		supercont1.352:969681-969909	228
XLOC_011132	NTR	-		supercont1.266:285401-285661	260
XLOC_013088	NTR	-		supercont1.310:1401525-1401827	302
XLOC_009857	NTR	-		supercont1.235:363128-364028	900
XLOC_023140	NTR	-		supercont1.658:545076-553534	8458
XLOC_001103	NTR	-		supercont1.106:834339-834601	262
XLOC_014973	NTR	-		supercont1.365:106862-107177	315
XLOC_021473	NTR	-		supercont1.588:642143-642402	259
XLOC_000264	NTR	-		supercont1.10:3954206-3954749	543
XLOC_006561	NTR	-		supercont1.1735:47581-48206	625
XLOC_006439	NTR	-		supercont1.171:1166823-1167090	267
XLOC_026128	NTR	-		supercont1.809:219911-220164	253
XLOC_028491	NTR	-		supercont1.949:37617-38031	414
XLOC_013258	NTR	-		supercont1.318:938608-939130	522
XLOC_020058	NTR	-		supercont1.528:359958-360225	267
XLOC_008503	NTR	-		supercont1.206:1084044-1084346	302
XLOC_023148	NTR	-		supercont1.658:291782-292089	307
XLOC_025895	NTR	-		supercont1.8:2372208-2372516	308
XLOC_018130	NTR	-		supercont1.464:218540-220195	1655
XLOC_000155	NTR	-		supercont1.1:1186863-1187142	279
XLOC_017450	NTR	-		supercont1.441:134855-135198	343
XLOC_020126	NTR	-		supercont1.53:1636416-1636648	232
XLOC_012274	NTR	-		supercont1.293:540856-541225	369
XLOC_011291	NTR	-		supercont1.27:3631230-3631591	361
XLOC_012943	NTR	-		supercont1.308:132009-132268	259
XLOC_007037	NTR	-		supercont1.180:1085184-1085439	255
XLOC_007234	NTR	-		supercont1.185:1723985-1724349	364
XLOC_024884	NTR	-		supercont1.74:1339427-1339846	419
XLOC_006197	NTR	-		supercont1.168:1352414-1353159	745
XLOC_011609	NTR	-		supercont1.279:944295-944569	274
XLOC_020054	NTR	-		supercont1.527:632546-632887	341
XLOC_019276	NTR	-		supercont1.5:3167790-3168109	319
XLOC_026970	NTR	-		supercont1.85:1074435-1074828	393
XLOC_012789	NTR	-		supercont1.303:687767-688038	271
XLOC_009154	NTR	-		supercont1.22:2654372-2654653	281
XLOC_012034	NTR	-		supercont1.288:1359252-1359505	253
XLOC_027840	NTR	-		supercont1.900:151720-152056	336
XLOC_004011	NTR	-		supercont1.134:546406-546726	320
XLOC_020665	NTR	-		supercont1.553:286905-288075	1170
XLOC_005522	NTR	-		supercont1.1553:28095-28470	375
XLOC_020492	NTR	-		supercont1.545:4009-4352	343
XLOC_022293	NTR	-		supercont1.616:472810-473037	227
XLOC_016521	NTR	-		supercont1.411:211348-211597	249
XLOC_004618	NTR	-		supercont1.1419:40915-41362	447
XLOC_001881	NTR	-		supercont1.112:1433956-1434262	306
XLOC_020979	NTR	-		supercont1.567:739163-739506	343
XLOC_023336	NTR	-		supercont1.667:369456-370093	637
XLOC_004281	NTR	-		supercont1.138:92795-93106	311
XLOC_021677	NTR	-		supercont1.597:436309-436551	242
XLOC_021268	NTR	-		supercont1.58:380823-381142	319
XLOC_016818	NTR	-		supercont1.421:175722-175967	245
XLOC_028357	NTR	-		supercont1.94:2300393-2301420	1027
XLOC_027202	NTR	-		supercont1.866:306913-307219	306
XLOC_009730	NTR	-		supercont1.231:637513-637815	302
XLOC_003012	NTR	-		supercont1.123:731759-732015	256
XLOC_023075	NTR	-		supercont1.654:315084-315384	300
XLOC_016292	NTR	-		supercont1.401:700158-701377	1219
XLOC_019946	NTR	-		supercont1.521:520444-520705	261
XLOC_020122	NTR	-		supercont1.53:795428-796360	932
XLOC_009430	NTR	-		supercont1.226:1394178-1395334	1156
XLOC_003655	NTR	-		supercont1.13:1698711-1698956	245
XLOC_008139	NTR	-		supercont1.20:2888912-2889171	259
XLOC_007179	NTR	-		supercont1.184:414947-415210	263
XLOC_000199	NTR	-		supercont1.1:5750419-5750709	290
XLOC_024016	NTR	-		supercont1.7:4593975-4594249	274
XLOC_016189	NTR	-		supercont1.4:4665656-4665941	285
XLOC_017922	NTR	-		supercont1.457:734493-734775	282
XLOC_000441	NTR	-		supercont1.1013:80605-80900	295
XLOC_026763	NTR	-		supercont1.838:60647-60848	201
XLOC_010845	NTR	-		supercont1.259:251697-252039	342
XLOC_005069	NTR	-		supercont1.148:1160358-1160665	307
XLOC_010424	NTR	-		supercont1.248:958385-958850	465
XLOC_025366	Annotated Gene	AAEL003096	hypothetical protein [Source:VB External Description;Acc:AAEL003096]	supercont1.77:1100757-1101003	246
XLOC_007221	NTR	-		supercont1.185:345837-346159	322
XLOC_002112	NTR	-		supercont1.1146:116016-116306	290
XLOC_028048	NTR	-		supercont1.919:395851-396227	376
XLOC_000439	NTR	-		supercont1.1012:176145-177969	1824
XLOC_014098	NTR	-		supercont1.34:3091573-3092049	476
XLOC_011101	NTR	-		supercont1.265:311116-311494	378
XLOC_028110	NTR	-		supercont1.92:2264327-2264613	286
XLOC_024387	NTR	-		supercont1.715:512334-512824	490
XLOC_017394	NTR	-		supercont1.44:1691253-1691512	259
XLOC_017393	NTR	-		supercont1.44:1690673-1690961	288
XLOC_006139	NTR	-		supercont1.167:71709-72030	321
XLOC_017769	NTR	-		supercont1.450:682440-682768	328
XLOC_002472	NTR	-		supercont1.118:1739468-1739793	325
XLOC_026127	NTR	-		supercont1.809:219553-219810	257
XLOC_023076	NTR	-		supercont1.654:315480-315783	303
XLOC_021590	NTR	-		supercont1.591:68727-69334	607
XLOC_028231	NTR	-		supercont1.93:2495458-2495843	385
XLOC_024707	NTR	-		supercont1.731:420906-421380	474
XLOC_024081	NTR	-		supercont1.70:2801186-2801998	812
XLOC_022425	NTR	-		supercont1.621:423716-424076	360
XLOC_003646	NTR	-		supercont1.13:1094067-1094342	275
XLOC_027692	NTR	-		supercont1.896:418430-418850	420
XLOC_016391	NTR	-		supercont1.406:472730-473121	391
XLOC_000840	NTR	-		supercont1.104:181745-182056	311
XLOC_016820	NTR	-		supercont1.421:460095-460544	449
XLOC_017052	NTR	-		supercont1.43:663482-663910	428
XLOC_010847	NTR	-		supercont1.259:839163-839432	269
XLOC_010322	NTR	-		supercont1.245:764261-764525	264
XLOC_021069	NTR	-		supercont1.57:2517009-2517351	342
XLOC_023260	NTR	-		supercont1.662:235169-235602	433
XLOC_009735	NTR	-		supercont1.231:1615424-1615730	306
XLOC_011427	NTR	-		supercont1.274:1266252-1266625	373
XLOC_008952	NTR	-		supercont1.216:1812378-1812668	290
XLOC_023937	NTR	-		supercont1.699:569625-570235	610
XLOC_021054	NTR	-		supercont1.57:1151207-1151687	480
XLOC_014090	NTR	-		supercont1.34:1256445-1256739	294
XLOC_009394	NTR	-		supercont1.225:113585-113831	246
XLOC_020131	NTR	-		supercont1.53:2284302-2284577	275
XLOC_028985	NTR	-		supercont1.984:357866-358302	436
XLOC_016535	NTR	-		supercont1.411:1052739-1053011	272
XLOC_011306	NTR	-		supercont1.270:1473272-1473983	711
XLOC_018968	NTR	-		supercont1.49:2929861-2930207	346
XLOC_011759	NTR	-		supercont1.281:1193028-1193338	310
XLOC_019777	Annotated Gene	AAEL010875	conserved hypothetical protein [Source:VB External Description;Acc:AAEL010875]	supercont1.514:538263-539163	900
XLOC_002901	NTR	-		supercont1.122:755065-755356	291
XLOC_024296	NTR	-		supercont1.71:2013712-2014025	313
XLOC_004741	NTR	-		supercont1.143:1698813-1699128	315
XLOC_010701	NTR	-		supercont1.255:1157719-1157957	238
XLOC_009455	NTR	-		supercont1.227:199006-200259	1253
XLOC_028698	NTR	-		supercont1.966:246079-247300	1221
XLOC_010350	NTR	-		supercont1.246:1470697-1470927	230
XLOC_009964	NTR	-		supercont1.238:396222-396516	294
XLOC_006342	NTR	-		supercont1.17:3882327-3882823	496
XLOC_024682	NTR	-		supercont1.73:31258-31543	285
XLOC_013992	NTR	-		supercont1.338:1110132-1110351	219
XLOC_024001	NTR	-		supercont1.7:2895661-2895884	223
XLOC_007087	NTR	-		supercont1.181:1893846-1895024	1178
XLOC_006934	NTR	-		supercont1.18:411058-412114	1056
XLOC_018407	NTR	-		supercont1.470:356812-357124	312
XLOC_024705	NTR	-		supercont1.731:416078-416550	472
XLOC_017432	NTR	-		supercont1.440:251689-251975	286
XLOC_000756	NTR	-		supercont1.103:1067792-1068116	324
XLOC_001826	NTR	-		supercont1.1119:245502-245786	284
XLOC_023207	NTR	-		supercont1.66:2610709-2611253	544
XLOC_001268	NTR	-		supercont1.1075:233116-233485	369
XLOC_007946	NTR	-		supercont1.199:1886768-1887064	296
XLOC_008044	NTR	-		supercont1.2:2770778-2771552	774
XLOC_018139	NTR	-		supercont1.464:677851-678401	550
XLOC_018366	NTR	-		supercont1.47:1114908-1115298	390
XLOC_017541	NTR	-		supercont1.445:518751-519124	373
XLOC_028220	NTR	-		supercont1.93:1211020-1211430	410
XLOC_026934	NTR	-		supercont1.849:431848-432280	432
XLOC_020742	NTR	-		supercont1.558:381094-381419	325
XLOC_018573	NTR	-		supercont1.477:892628-892929	301
XLOC_021275	NTR	-		supercont1.58:1471304-1471726	422
XLOC_016951	NTR	-		supercont1.428:686187-686581	394
XLOC_008129	NTR	-		supercont1.20:540548-540930	382
XLOC_002149	NTR	-		supercont1.115:60467-60744	277
XLOC_013612	NTR	-		supercont1.327:299863-300166	303
XLOC_009400	NTR	-		supercont1.225:690244-690469	225
XLOC_004027	NTR	-		supercont1.1340:32593-33008	415
XLOC_017201	NTR	-		supercont1.435:156909-157312	403
XLOC_024958	NTR	-		supercont1.745:457969-458306	337
XLOC_020177	NTR	-		supercont1.532:802664-802990	326
XLOC_023539	NTR	-		supercont1.679:728936-729263	327
XLOC_003603	NTR	-		supercont1.13:4042046-4043285	1239
XLOC_008037	NTR	-		supercont1.2:1346577-1347013	436
XLOC_013260	NTR	-		supercont1.318:429279-429671	392
XLOC_003932	NTR	-		supercont1.133:1901888-1902190	302
XLOC_011134	NTR	-		supercont1.266:779220-779493	273
XLOC_028983	NTR	-		supercont1.984:356356-356703	347
XLOC_023036	NTR	-		supercont1.651:39716-40027	311
XLOC_008056	NTR	-		supercont1.2:4917167-4917460	293
XLOC_004473	NTR	-		supercont1.14:3425315-3425592	277
XLOC_007255	NTR	-		supercont1.186:1812377-1812883	506
XLOC_013611	NTR	-		supercont1.327:269043-269825	782
XLOC_017913	NTR	-		supercont1.457:784628-786252	1624
XLOC_010318	NTR	-		supercont1.245:416086-416381	295
XLOC_000704	NTR	-		supercont1.1024:38186-38489	303
XLOC_010048	NTR	-		supercont1.24:317359-317646	287
XLOC_001477	NTR	-		supercont1.109:2310750-2311007	257
XLOC_015712	NTR	-		supercont1.389:146581-146832	251
XLOC_018946	NTR	-		supercont1.49:414920-415275	355
XLOC_013418	NTR	-		supercont1.321:1256076-1256944	868
XLOC_012524	NTR	-		supercont1.3:2442029-2442765	736
XLOC_008829	NTR	-		supercont1.213:279858-280173	315
XLOC_024823	NTR	-		supercont1.739:552820-553155	335
XLOC_021442	NTR	-		supercont1.587:547152-547531	379
XLOC_028230	NTR	-		supercont1.93:2407029-2407350	321
XLOC_018819	NTR	-		supercont1.486:664320-664709	389
XLOC_026173	NTR	-		supercont1.81:1321632-1321946	314
XLOC_016757	NTR	-		supercont1.42:494794-495116	322
XLOC_023318	NTR	-		supercont1.666:375087-375355	268
XLOC_005000	NTR	-		supercont1.147:104323-104666	343
XLOC_005938	NTR	-		supercont1.162:1662908-1663184	276
XLOC_008863	NTR	-		supercont1.214:1654643-1655054	411
XLOC_011579	NTR	-		supercont1.278:1140475-1141254	779
XLOC_010865	NTR	-		supercont1.26:772-1122	350
XLOC_025816	NTR	-		supercont1.798:177227-178152	925
XLOC_015845	NTR	-		supercont1.391:709288-710399	1111
XLOC_010027	NTR	-		supercont1.24:668842-669378	536
XLOC_011747	NTR	-		supercont1.281:973423-973808	385
XLOC_002757	NTR	-		supercont1.1201:149812-150330	518
XLOC_006711	NTR	-		supercont1.176:360966-361262	296
XLOC_006776	NTR	-		supercont1.177:1162629-1162922	293
XLOC_019868	NTR	-		supercont1.519:467168-467616	448
XLOC_026762	NTR	-		supercont1.838:60287-60558	271
XLOC_007732	NTR	-		supercont1.194:751259-751640	381
XLOC_013240	NTR	-		supercont1.317:210756-211086	330
XLOC_001661	NTR	-		supercont1.110:2377923-2378341	418
XLOC_002943	NTR	-		supercont1.1224:26517-26864	347
XLOC_025439	NTR	-		supercont1.773:344379-344759	380
XLOC_014798	NTR	-		supercont1.36:2796910-2797189	279
XLOC_010868	NTR	-		supercont1.26:398460-398744	284
XLOC_014454	NTR	-		supercont1.350:458790-459458	668
XLOC_005225	NTR	-		supercont1.150:1020427-1020795	368
XLOC_025081	NTR	-		supercont1.752:122194-122620	426
XLOC_008282	Annotated Gene	AAEL006379	cell wall protein DAN4 precursor, putative [Source:VB External Description;Acc:AAEL006379]	supercont1.202:640909-641821	912
XLOC_014836	NTR	-		supercont1.360:386354-386767	413
XLOC_004006	NTR	-		supercont1.134:56855-57161	306
XLOC_008344	NTR	-		supercont1.203:1095306-1095904	598
XLOC_011629	NTR	-		supercont1.28:2421746-2432316	10570
XLOC_020488	NTR	-		supercont1.544:734439-734764	325
XLOC_023603	NTR	-		supercont1.68:1972120-1972475	355
XLOC_021181	NTR	-		supercont1.577:241299-241582	283
XLOC_001810	NTR	-		supercont1.1118:91358-91784	426
XLOC_027979	NTR	-		supercont1.910:84476-85191	715
XLOC_000877	Annotated Gene	AAEL017279	0	supercont1.1046:59965-60251	286
XLOC_014087	NTR	-		supercont1.34:159375-159650	275
XLOC_023199	NTR	-		supercont1.66:1369249-1369532	283
XLOC_027792	NTR	-		supercont1.9:1545549-1545847	298
XLOC_016479	NTR	-		supercont1.41:749794-750214	420
XLOC_022817	NTR	-		supercont1.640:543990-544266	276
XLOC_009623	NTR	-		supercont1.23:1220727-1221026	299
XLOC_011193	NTR	-		supercont1.268:270008-270350	342
XLOC_011429	NTR	-		supercont1.2748:752-1162	410
XLOC_014118	Annotated Gene	AAEL008669	conserved hypothetical protein [Source:VB External Description;Acc:AAEL008669]	supercont1.340:627947-629162	1215
XLOC_028400	NTR	-		supercont1.94:362447-362920	473
XLOC_002601	NTR	-		supercont1.1198:99797-100205	408
XLOC_002526	NTR	-		supercont1.119:1225332-1225746	414
XLOC_014305	NTR	-		supercont1.348:823623-824794	1171
XLOC_018552	Annotated Gene	AAEL010409	odorant receptor [Source:VB External Description;Acc:AAEL010409]	supercont1.476:885004-886394	1390
XLOC_017539	NTR	-		supercont1.445:512735-513196	461
XLOC_003448	NTR	-		supercont1.128:2294906-2295461	555
XLOC_010268	NTR	-		supercont1.244:352472-352858	386
XLOC_024700	NTR	-		supercont1.731:405394-405886	492
XLOC_014050	NTR	-		supercont1.34:2321472-2322544	1072
XLOC_019986	NTR	-		supercont1.523:692459-692680	221
XLOC_010192	NTR	-		supercont1.242:792603-792865	262
XLOC_005840	NTR	-		supercont1.1601:39751-40066	315
XLOC_009317	NTR	-		supercont1.223:1571596-1571864	268
XLOC_003928	NTR	-		supercont1.133:1154394-1154803	409
XLOC_000426	NTR	-		supercont1.101:1987111-1987780	669
XLOC_009885	NTR	-		supercont1.235:1544155-1544355	200
XLOC_002321	NTR	-		supercont1.116:2235590-2235926	336
XLOC_006043	NTR	-		supercont1.164:701393-702131	738
XLOC_021852	NTR	-		supercont1.6:2727985-2728505	520
XLOC_004565	NTR	-		supercont1.141:85434-86048	614
XLOC_023794	NTR	-		supercont1.69:1989869-1990220	351
XLOC_000734	NTR	-		supercont1.1029:44299-49306	5007
XLOC_026764	NTR	-		supercont1.838:109657-109987	330
XLOC_018369	NTR	-		supercont1.47:1993552-1993851	299
XLOC_021430	NTR	-		supercont1.586:384766-385320	554
XLOC_025061	NTR	-		supercont1.750:239560-239957	397
XLOC_019674	NTR	-		supercont1.51:2237135-2237470	335
XLOC_005430	NTR	-		supercont1.154:1712482-1713038	556
XLOC_017050	NTR	-		supercont1.43:460070-460656	586
XLOC_008684	NTR	-		supercont1.21:3131449-3132679	1230
XLOC_005836	NTR	-		supercont1.160:1554595-1555223	628
XLOC_011401	NTR	-		supercont1.273:1257607-1257921	314
XLOC_014099	NTR	-		supercont1.34:3125362-3125655	293
XLOC_017405	NTR	-		supercont1.44:2384360-2384591	231
XLOC_010354	Annotated Gene	AAEL017410	GPCR Gastrin/Bombesin Family [Source:VB External Description;Acc:AAEL017410]	supercont1.2469:3615-3927	312
XLOC_000249	NTR	-		supercont1.10:678849-679291	442
XLOC_002678	NTR	-		supercont1.12:2273082-2273755	673
XLOC_011860	NTR	-		supercont1.285:460455-460889	434
XLOC_002320	NTR	-		supercont1.116:2196974-2197338	364
XLOC_027298	NTR	-		supercont1.87:817949-818342	393
XLOC_007014	NTR	-		supercont1.180:1536089-1553465	17376
XLOC_016632	NTR	-		supercont1.415:1006227-1006539	312
XLOC_015597	NTR	-		supercont1.385:391117-391460	343
XLOC_006606	NTR	-		supercont1.174:546870-547227	357
XLOC_003929	NTR	-		supercont1.133:1530527-1530805	278
XLOC_006156	NTR	-		supercont1.1677:25495-25841	346
XLOC_025559	NTR	-		supercont1.782:452685-453056	371
XLOC_022333	NTR	-		supercont1.619:82442-82720	278
XLOC_017089	NTR	-		supercont1.430:315487-315819	332
XLOC_003548	NTR	-		supercont1.129:233996-234339	343
XLOC_021714	NTR	-		supercont1.599:249879-250440	561
XLOC_005118	NTR	-		supercont1.1490:19851-20106	255
XLOC_001973	NTR	-		supercont1.113:1603477-1603793	316
XLOC_019677	NTR	-		supercont1.51:3064759-3065295	536
XLOC_016754	NTR	-		supercont1.42:320184-320570	386
XLOC_002467	NTR	-		supercont1.118:615187-615694	507
XLOC_027757	Annotated Gene	AAEL000480	hypothetical protein [Source:VB External Description;Acc:AAEL000480]	supercont1.9:1579248-1579599	351
XLOC_001388	NTR	-		supercont1.1086:164354-164706	352
XLOC_005778	NTR	-		supercont1.16:3170688-3171020	332
XLOC_011128	NTR	-		supercont1.266:936560-937101	541
XLOC_028436	NTR	-		supercont1.943:148585-148900	315
XLOC_016487	NTR	-		supercont1.41:2006951-2007329	378
XLOC_012523	NTR	-		supercont1.3:2094308-2094596	288
XLOC_001655	NTR	-		supercont1.110:1703767-1704152	385
XLOC_028118	Annotated Gene	AAEL013787	conserved hypothetical protein [Source:VB External Description;Acc:AAEL013787]	supercont1.920:215354-215639	285
XLOC_027996	NTR	-		supercont1.913:388249-389514	1265
XLOC_017856	NTR	-		supercont1.453:684473-684753	280
XLOC_022644	NTR	-		supercont1.63:2272204-2272562	358
XLOC_027508	NTR	-		supercont1.887:168788-169216	428
XLOC_027997	NTR	-		supercont1.913:188790-189245	455
XLOC_022088	NTR	-		supercont1.608:597668-597982	314
XLOC_021751	Annotated Gene	AAEL000377	conserved hypothetical protein [Source:VB External Description;Acc:AAEL000377]	supercont1.6:3059015-3060090	1075
XLOC_002653	NTR	-		supercont1.12:84419-84811	392
XLOC_023037	NTR	-		supercont1.651:514761-515096	335
XLOC_004475	NTR	-		supercont1.14:3620770-3621044	274
XLOC_024077	NTR	-		supercont1.70:2607361-2608039	678
XLOC_024688	NTR	-		supercont1.73:2117333-2117631	298
XLOC_006639	Annotated Gene	AAEL005804	hypothetical protein [Source:VB External Description;Acc:AAEL005804]	supercont1.175:717094-734255	17161
XLOC_014577	NTR	-		supercont1.354:783527-783843	316
XLOC_020057	NTR	-		supercont1.528:295674-374404	78730
XLOC_004010	NTR	-		supercont1.134:527063-527640	577
XLOC_003078	NTR	-		supercont1.124:505989-506265	276
XLOC_000804	NTR	-		supercont1.1037:92871-93184	313
XLOC_022475	NTR	-		supercont1.624:679703-680199	496
XLOC_024482	NTR	-		supercont1.72:2375761-2376097	336
XLOC_016237	NTR	-		supercont1.40:747303-747705	402
XLOC_012250	NTR	-		supercont1.293:573468-610087	36619
XLOC_019844	NTR	-		supercont1.518:490799-491432	633
XLOC_014684	NTR	-		supercont1.359:921430-921832	402
XLOC_005110	NTR	-		supercont1.149:1496551-1497007	456
XLOC_019464	NTR	-		supercont1.505:815680-816077	397
XLOC_006188	NTR	-		supercont1.168:825898-826270	372
XLOC_021046	NTR	-		supercont1.57:2223410-2229410	6000
XLOC_001961	NTR	-		supercont1.113:48868-49368	500
XLOC_028844	Annotated Gene	AAEL013986	hypothetical protein [Source:VB External Description;Acc:AAEL013986]	supercont1.976:358444-359186	742
XLOC_004614	Annotated Gene	AAEL015047	hypothetical protein [Source:VB External Description;Acc:AAEL015047]	supercont1.1419:30382-31695	1313
XLOC_001473	NTR	-		supercont1.109:1249712-1250005	293
XLOC_016064	NTR	-		supercont1.398:614640-614970	330
XLOC_002442	NTR	-		supercont1.1179:72229-72771	542
XLOC_028561	NTR	-		supercont1.951:339312-339619	307
XLOC_010042	Annotated Gene	AAEL001153	conserved hypothetical protein [Source:VB External Description;Acc:AAEL001153]	supercont1.24:2825959-2826974	1015
