# Supplementary material for: The Developmental Transcriptome of the Mosquito Aedes aegypti, an Invasive Species and Major Arbovirus Vector
Source: G3 (Bethesda). 2013 Sep 1;3(9):1493–509. doi: 10.1534/g3.113.006742 (PMC3755910; doi:10.1534/g3.113.006742)
Supplement: Supporting Information [file supp_g3.113.006742_TableS12.xlsx]

## Sheet: Sheet1
tracking_id	Type	gene_short_name	Description	tss_id	locus	Genomic Length
XLOC_016536	NTR	-		TSS23726	supercont1.4117:2151-2368	217
XLOC_021337	Annotated Gene	AAEL011461	conserved hypothetical protein	TSS30846	supercont1.581:535062-535635	573
XLOC_011767	NTR	-		TSS16763	supercont1.282:343679-343996	317
XLOC_008363	Annotated Gene	AAEL006418	trypsin	TSS11874	supercont1.204:1026411-1027269	858
XLOC_022365	NTR	-		TSS32360	supercont1.62:2598429-2600024	1595
XLOC_008365	Annotated Gene	AAEL006427	trypsin	TSS11878	supercont1.204:1060954-1061752	798
XLOC_027198	NTR	-		TSS39348	supercont1.865:64264-64531	267
XLOC_014295	Annotated Gene	AAEL008779	conserved hypothetical protein	TSS20510	supercont1.348:662228-662972	744
XLOC_009669	Annotated Gene	AAEL006975	leucine aminopeptidase	TSS13817,TSS13818	supercont1.230:739148-741255	2107
XLOC_025937	Annotated Gene	AAEL003177	conserved hypothetical protein	TSS37578	supercont1.80:668541-668895	354
XLOC_006485	NTR	-		TSS9196	supercont1.172:777600-778573	973
XLOC_007451	NTR	-		TSS10569	supercont1.19:1941597-1942359	762
XLOC_004277	NTR	-		TSS6010	supercont1.138:2148805-2149237	432
XLOC_000323	NTR	-		TSS415	supercont1.1002:251224-251581	357
XLOC_010190	NTR	-		TSS14555	supercont1.242:116963-117588	625
XLOC_015557	NTR	-		TSS22349	supercont1.384:835549-837880	2331
XLOC_016200	NTR	-		TSS23262,TSS23263	supercont1.40:1039225-1056148	16923
XLOC_004951	NTR	-		TSS6975	supercont1.146:185194-185408	214
XLOC_020185	NTR	-		TSS29120	supercont1.533:242408-243181	773
XLOC_006804	Annotated Gene	AAEL005891	calmodulin	TSS9626	supercont1.178:1603959-1604409	450
XLOC_019365	NTR	-		TSS27931	supercont1.50:1876417-1876668	251
XLOC_025282	Annotated Gene	AAEL012937	conserved hypothetical protein	TSS36613	supercont1.765:143577-143967	390
XLOC_008505	NTR	-		TSS12063	supercont1.206:1561854-1562079	225
XLOC_019368	NTR	-		TSS27934	supercont1.50:1914494-1915087	593
XLOC_006137	NTR	-		TSS8699	supercont1.167:1815435-1815992	557
XLOC_016678	NTR	-		TSS23951	supercont1.417:701160-701411	251
XLOC_005772	NTR	-		TSS8183	supercont1.16:986277-986817	540
XLOC_017499	NTR	-		TSS25181	supercont1.443:14939-15252	313
XLOC_016586	Annotated Gene	AAEL009638	hypothetical protein	TSS23810	supercont1.414:208960-210050	1090
XLOC_023232	NTR	-		TSS33600	supercont1.661:218445-218765	320
XLOC_013636	NTR	-		TSS19485	supercont1.328:300318-301962	1644
XLOC_023763	NTR	-		TSS34414	supercont1.69:2230758-2231064	306
XLOC_029108	NTR	-		TSS42060	supercont1.995:290325-291133	808
XLOC_004269	Annotated Gene	AAEL005010	testis-specific serine/threonine kinase 22c	TSS5999	supercont1.138:1794857-1795868	1011
XLOC_004917	Annotated Gene	AAEL005222	calmodulin	TSS6915	supercont1.146:470279-470744	465
XLOC_028459	NTR	-		TSS41136	supercont1.945:218261-218461	200
XLOC_014287	NTR	-		TSS20501	supercont1.347:465280-466876	1596
XLOC_015320	NTR	-		TSS22022	supercont1.378:734823-735231	408
XLOC_022388	NTR	-		TSS32384	supercont1.62:2101554-2101759	205
XLOC_017835	Annotated Gene	AAEL010114	conserved hypothetical protein	TSS25636	supercont1.453:224041-226269	2228
XLOC_002434	NTR	-		TSS3359	supercont1.1176:100207-100792	585
XLOC_014764	NTR	-		TSS21242	supercont1.36:489543-489849	306
XLOC_021382	Annotated Gene	AAEL011497	conserved hypothetical protein	TSS30908	supercont1.584:380692-381721	1029
XLOC_019864	NTR	-		TSS28641	supercont1.519:19296-19622	326
XLOC_026416	NTR	-		TSS38260	supercont1.821:183812-184941	1129
XLOC_020981	NTR	-		TSS30332	supercont1.568:269075-302634	33559
XLOC_009941	NTR	-		TSS14202	supercont1.238:789752-790529	777
XLOC_013221	NTR	-		TSS18891	supercont1.315:292535-292794	259
XLOC_014969	NTR	-		TSS21503	supercont1.365:343210-344371	1161
XLOC_016248	NTR	-		TSS23337	supercont1.40:1434609-1434940	331
XLOC_016245	NTR	-		TSS23334	supercont1.40:1111984-1112227	243
XLOC_003674	NTR	-		TSS5152	supercont1.130:322158-322634	476
XLOC_019874	Annotated Gene	AAEL002275	kv channel-interacting protein 1 (KChIP1)	TSS28652	supercont1.52:399396-400050	654
XLOC_023472	Annotated Gene	AAEL012289	nucleosome assembly protein	TSS33959	supercont1.675:234770-235589	819
XLOC_019443	NTR	-		TSS28025	supercont1.504:241564-241886	322
XLOC_022620	Annotated Gene	AAEL002657	conserved hypothetical protei	TSS32702	supercont1.63:2332366-2332933	567
XLOC_018062	NTR	-		TSS25974	supercont1.460:975072-975327	255
XLOC_004469	NTR	-		TSS6282	supercont1.14:2982450-2983307	857
XLOC_026310	NTR	-		TSS38095	supercont1.819:294813-295076	263
XLOC_026031	NTR	-		TSS37703	supercont1.802:203715-204016	301
XLOC_016171	NTR	-		TSS23233	supercont1.4:1759017-1759278	261
XLOC_020721	NTR	-		TSS29928	supercont1.555:769600-770450	850
XLOC_023010	NTR	-		TSS33261	supercont1.65:2006430-2006780	350
XLOC_028704	Annotated Gene	AAEL013951	nucleosome assembly protein	TSS41490	supercont1.967:95546-96681	1135
XLOC_028670	Annotated Gene	AAEL013918	tetraspanin, putative	TSS41440	supercont1.961:107639-108347	708
XLOC_019952	NTR	-		TSS28766	supercont1.522:257240-257889	649
XLOC_012718	NTR	-		TSS18184	supercont1.302:1391568-1392725	1157
XLOC_004076	NTR	-		TSS5714	supercont1.135:1006037-1006354	317
XLOC_001032	Annotated Gene	AAEL014288	hypothetical protein	TSS1378	supercont1.1057:232551-234114	1563
XLOC_022589	Annotated Gene	AAEL002674	conserved hypothetical protein	TSS32668	supercont1.63:583975-586191	2216
XLOC_016250	NTR	-		TSS23339	supercont1.40:1721471-1722720	1249
XLOC_007544	NTR	-		TSS10707	supercont1.190:1527802-1528275	473
XLOC_005908	Annotated Gene	AAEL005540	neuronal calcium sensor, putative	TSS8367	supercont1.162:1943397-1944072	675
XLOC_018645	Annotated Gene	AAEL002052	conserved hypothetical protein	TSS26840	supercont1.48:2609745-2610426	681
XLOC_005909	NTR	-		TSS8368	supercont1.162:1984302-1984714	412
XLOC_002170	NTR	-		TSS3004	supercont1.115:1160720-1161050	330
XLOC_006129	NTR	-		TSS8689	supercont1.1665:18759-19704	945
XLOC_013503	NTR	-		TSS19303	supercont1.323:349035-349354	319
XLOC_000768	Annotated Gene	AAEL014193	conserved hypothetical protein	TSS999	supercont1.1031:218403-219607	1204
XLOC_002147	NTR	-		TSS2981	supercont1.115:2126790-2127740	950
XLOC_010472	NTR	-		TSS14975	supercont1.249:1379921-1380272	351
