# Supplementary material for: The Developmental Transcriptome of the Mosquito Aedes aegypti, an Invasive Species and Major Arbovirus Vector
Source: G3 (Bethesda). 2013 Sep 1;3(9):1493–509. doi: 10.1534/g3.113.006742 (PMC3755910; doi:10.1534/g3.113.006742)
Supplement: Supporting Information [file supp_g3.113.006742_TableS13.xlsx]

## Sheet: resMaleFemale.AAELgenes.annotat
ID	geneID	exonID	dispersion	pvalue	padjust	meanBase	log2fold(male/female)	Description	GeneType
XLOC_000391:014	XLOC_000391	E014	0.0371099	0	0	703.545	2.61074	hypothetical protein [Source:VB External Description;Acc:AAEL003947]	ProteinCodingRNA
XLOC_000647:009	XLOC_000647	E009	0.0616958	0	0	176.121	-4.2665	map/microtubule affinity-regulating kinase 2,4 [Source:VB External Description;Acc:AAEL003953]""	ProteinCodingRNA
XLOC_000653:003	XLOC_000653	E003	0.0359845	0	0	843.24	2.46517	calpain 4, 6, 7, invertebrate [Source:VB External Description;Acc:AAEL003965]""	ProteinCodingRNA
XLOC_000653:004	XLOC_000653	E004	0.0388699	0	0	1674.49	2.42938	calpain 4, 6, 7, invertebrate [Source:VB External Description;Acc:AAEL003965]""	ProteinCodingRNA
XLOC_000653:006	XLOC_000653	E006	0.0336435	0	0	1436.55	2.3795	calpain 4, 6, 7, invertebrate [Source:VB External Description;Acc:AAEL003965]""	ProteinCodingRNA
XLOC_000653:010	XLOC_000653	E010	0.0381189	0	0	612.565	3.22986	calpain 4, 6, 7, invertebrate [Source:VB External Description;Acc:AAEL003965]""	ProteinCodingRNA
XLOC_001313:001	XLOC_001313	E001	0.0392057	0	0	537.67	2.70493	gh regulated tbc protein-1 [Source:VB External Description;Acc:AAEL004131]	ProteinCodingRNA
XLOC_001542:024	XLOC_001542	E024	0.0397505	0	0	506.624	3.15532	serine/threonine protein kinase [Source:VB External Description;Acc:AAEL000589]	ProteinCodingRNA
XLOC_001715:023	XLOC_001715	E023	0.0388436	0	0	560.508	2.51094	kinesin-like protein Klp10A [Source:VB External Description;Acc:AAEL004235]	ProteinCodingRNA
XLOC_001937:007	XLOC_001937	E007	0.0537342	0	0	204.098	2.62975	sphingosine kinase a, b [Source:VB External Description;Acc:AAEL004285]""	ProteinCodingRNA
XLOC_002039:010	XLOC_002039	E010	0.0438229	0	0	568.466	-6.25218	hypothetical protein [Source:VB External Description;Acc:AAEL004324]	ProteinCodingRNA
XLOC_002280:001	XLOC_002280	E001	0.0360351	0	0	835.778	2.83164	hypothetical protein [Source:VB External Description;Acc:AAEL004354]	ProteinCodingRNA
XLOC_002443:024	XLOC_002443	E024	0.0609799	0	0	320.357	3.97703	protein phosphatase [Source:VB External Description;Acc:AAEL004410]	ProteinCodingRNA
XLOC_002605:010	XLOC_002605	E010	0.0675779	0	0	128.269	3.55735	hypothetical protein [Source:VB External Description;Acc:AAEL000604]	ProteinCodingRNA
XLOC_002713:001	XLOC_002713	E001	0.0426609	0	0	387.178	2.64187	non-receptor serine/threonine protein kinase [Source:VB External Description;Acc:AAEL004474]	ProteinCodingRNA
XLOC_002883:011	XLOC_002883	E011	0.0466123	0	0	613.419	-4.59084	hypothetical protein [Source:VB External Description;Acc:AAEL004539]	ProteinCodingRNA
XLOC_002979:003	XLOC_002979	E003	0.0464339	0	0	296.543	-2.58062	DNA polymerase eta [Source:VB External Description;Acc:AAEL004562]	ProteinCodingRNA
XLOC_002979:004	XLOC_002979	E004	0.0393306	0	0	530.225	2.45218	DNA polymerase eta [Source:VB External Description;Acc:AAEL004562]	ProteinCodingRNA
XLOC_003170:008	XLOC_003170	E008	0.0748016	0	0	107.44	3.40757	conserved hypothetical protein [Source:VB External Description;Acc:AAEL004630]	ProteinCodingRNA
XLOC_003195:001	XLOC_003195	E001	0.0304916	0	0	27298.3	1.63671	actin [Source:VB External Description;Acc:AAEL004631]	ProteinCodingRNA
XLOC_003260:024	XLOC_003260	E024	0.0449929	0	0	1218.38	2.35118	conserved hypothetical protein [Source:VB External Description;Acc:AAEL004669]	ProteinCodingRNA
XLOC_003685:001	XLOC_003685	E001	0.126013	0	0	66.0971	5.20465	conserved hypothetical protein [Source:VB External Description;Acc:AAEL004799]	ProteinCodingRNA
XLOC_003921:002	XLOC_003921	E002	0.0489834	0	0	256.041	3.5702	F-box only protein [Source:VB External Description;Acc:AAEL004875]	ProteinCodingRNA
XLOC_004068:001	XLOC_004068	E001	0.042583	0	0	713.927	2.81549	conserved hypothetical protein [Source:VB External Description;Acc:AAEL004936]	ProteinCodingRNA
XLOC_004861:001	XLOC_004861	E001	0.0801323	0	0	5146.96	5.5237	conserved hypothetical protein [Source:VB External Description;Acc:AAEL005204]	ProteinCodingRNA
XLOC_004935:001	XLOC_004935	E001	0.0830946	0	0	90.5583	-10.3526	hypothetical protein [Source:VB External Description;Acc:AAEL005219]	ProteinCodingRNA
XLOC_004935:004	XLOC_004935	E004	0.27686	0	0	19.386	-11.7376	hypothetical protein [Source:VB External Description;Acc:AAEL005219]	ProteinCodingRNA
XLOC_004935:005	XLOC_004935	E005	0.217971	0	0	25.4696	-12.9827	hypothetical protein [Source:VB External Description;Acc:AAEL005219]	ProteinCodingRNA
XLOC_005137:025	XLOC_005137	E025	0.045609	0	0	312.538	-3.89469	ribosomal protein S6 kinase [Source:VB External Description;Acc:AAEL000743]	ProteinCodingRNA
XLOC_005324:006	XLOC_005324	E006	0.0964988	0	0	72.2171	32.0666	conserved hypothetical protein [Source:VB External Description;Acc:AAEL005346]	ProteinCodingRNA
XLOC_005325:001	XLOC_005325	E001	0.0738842	0	0	178.737	4.24421	hypothetical protein [Source:VB External Description;Acc:AAEL005362]	ProteinCodingRNA
XLOC_005325:002	XLOC_005325	E002	0.0628068	0	0	147.105	4.23686	hypothetical protein [Source:VB External Description;Acc:AAEL005362]	ProteinCodingRNA
XLOC_005325:006	XLOC_005325	E006	0.0511631	0	0	229.27	3.73454	hypothetical protein [Source:VB External Description;Acc:AAEL005362]	ProteinCodingRNA
XLOC_005492:002	XLOC_005492	E002	0.149509	0	0	40.0991	8.34251	actin binding protein, putative [Source:VB External Description;Acc:AAEL005424]""	ProteinCodingRNA
XLOC_005496:001	XLOC_005496	E001	0.042507	0	0	392.068	2.6102	conserved hypothetical protein [Source:VB External Description;Acc:AAEL005425]	ProteinCodingRNA
XLOC_005632:012	XLOC_005632	E012	0.0584452	0	0	169.915	-4.61492	hypothetical protein [Source:VB External Description;Acc:AAEL005469]	ProteinCodingRNA
XLOC_005635:015	XLOC_005635	E015	0.0380306	0	0	619.574	4.14772	hypothetical protein [Source:VB External Description;Acc:AAEL005462]	ProteinCodingRNA
XLOC_005716:005	XLOC_005716	E005	0.0809708	0	0	94.3551	-3.79695		tRNA
XLOC_005815:001	XLOC_005815	E001	0.0941582	0	0	74.8648	4.89761	mothers against dpp protein [Source:VB External Description;Acc:AAEL005513]	ProteinCodingRNA
XLOC_005980:004	XLOC_005980	E004	0.0335673	0	0	1470.26	2.30653	plasma membrane calcium-transporting ATPase 3 (pmca3) [Source:VB External Description;Acc:AAEL005561]	ProteinCodingRNA
XLOC_006179:001	XLOC_006179	E001	0.0599534	0	0	298.216	3.52462	guanine nucleotide exchange factor [Source:VB External Description;Acc:AAEL005643]	ProteinCodingRNA
XLOC_006182:013	XLOC_006182	E013	0.0621236	0	0	229.098	3.65777	myosin heavy chain, nonmuscle or smooth muscle [Source:VB External Description;Acc:AAEL005656]""	ProteinCodingRNA
XLOC_006269:012	XLOC_006269	E012	0.0481036	0	0	268.705	3.47349	hypothetical protein [Source:VB External Description;Acc:AAEL000819]	ProteinCodingRNA
XLOC_006269:013	XLOC_006269	E013	0.0416241	0	0	422.68	2.73369	hypothetical protein [Source:VB External Description;Acc:AAEL000819]	ProteinCodingRNA
XLOC_006455:015	XLOC_006455	E015	0.0700886	0	0	120.172	3.68204	conserved hypothetical protein [Source:VB External Description;Acc:AAEL005736]	ProteinCodingRNA
XLOC_006455:017	XLOC_006455	E017	0.0345269	0	0	1135.15	3.92229	conserved hypothetical protein [Source:VB External Description;Acc:AAEL005736]	ProteinCodingRNA
XLOC_006532:002	XLOC_006532	E002	0.0453752	0	0	317.39	-6.96977	lysosomal alpha-mannosidase (mannosidase alpha class 2b member 1) [Source:VB External Description;Acc:AAEL005763]	ProteinCodingRNA
XLOC_006532:003	XLOC_006532	E003	0.0975554	0	0	890.446	-6.95783	lysosomal alpha-mannosidase (mannosidase alpha class 2b member 1) [Source:VB External Description;Acc:AAEL005763]	ProteinCodingRNA
XLOC_006532:004	XLOC_006532	E004	0.0905971	0	0	79.2875	-6.94315	lysosomal alpha-mannosidase (mannosidase alpha class 2b member 1) [Source:VB External Description;Acc:AAEL005763]	ProteinCodingRNA
XLOC_006532:005	XLOC_006532	E005	0.101746	0	0	240.279	-6.37503	lysosomal alpha-mannosidase (mannosidase alpha class 2b member 1) [Source:VB External Description;Acc:AAEL005763]	ProteinCodingRNA
XLOC_006532:006	XLOC_006532	E006	0.109955	0	0	60.015	-6.19286	lysosomal alpha-mannosidase (mannosidase alpha class 2b member 1) [Source:VB External Description;Acc:AAEL005763]	ProteinCodingRNA
XLOC_006532:008	XLOC_006532	E008	0.0965077	0	0	72.2074	-5.62376	lysosomal alpha-mannosidase (mannosidase alpha class 2b member 1) [Source:VB External Description;Acc:AAEL005763]	ProteinCodingRNA
XLOC_006590:002	XLOC_006590	E002	0.0546884	0	0	6226.31	-3.33733	fructose-bisphosphate aldolase [Source:VB External Description;Acc:AAEL005766]	ProteinCodingRNA
XLOC_006601:001	XLOC_006601	E001	0.10125	0	0	67.3802	4.39822	hect type E3 ubiquitin ligase [Source:VB External Description;Acc:AAEL005780]	ProteinCodingRNA
XLOC_006696:002	XLOC_006696	E002	0.0544025	0	0	198.435	2.93727	katanin P80 subunit [Source:VB External Description;Acc:AAEL005827]	ProteinCodingRNA
XLOC_006741:022	XLOC_006741	E022	0.128462	0	0	149.086	9.99758	conserved hypothetical protein [Source:VB External Description;Acc:AAEL005867]	ProteinCodingRNA
XLOC_006814:007	XLOC_006814	E007	0.036503	0	0	772.57	3.65649	DNA polymerase theta [Source:VB External Description;Acc:AAEL005888]	ProteinCodingRNA
XLOC_006814:008	XLOC_006814	E008	0.0376649	0	0	650.411	-3.14653	DNA polymerase theta [Source:VB External Description;Acc:AAEL005888]	ProteinCodingRNA
XLOC_006888:013	XLOC_006888	E013	0.039731	0	0	507.674	3.21571	striatin [Source:VB External Description;Acc:AAEL015320]	ProteinCodingRNA
XLOC_007214:001	XLOC_007214	E001	0.0531508	0	0	209.312	3.12407	rap GTPase-activating protein [Source:VB External Description;Acc:AAEL005998]	ProteinCodingRNA
XLOC_007238:011	XLOC_007238	E011	0.0456723	0	0	311.25	3.7316	hypothetical protein [Source:VB External Description;Acc:AAEL015340]	ProteinCodingRNA
XLOC_007258:001	XLOC_007258	E001	0.0399889	0	0	1989.25	2.35877	hypothetical protein [Source:VB External Description;Acc:AAEL006032]	ProteinCodingRNA
XLOC_007268:001	XLOC_007268	E001	0.0325533	0	0	2136.72	3.07097	hypothetical protein [Source:VB External Description;Acc:AAEL006035]	ProteinCodingRNA
XLOC_007434:010	XLOC_007434	E010	0.0831689	0	0	140.915	-4.7905	hypothetical protein [Source:VB External Description;Acc:AAEL000935]	ProteinCodingRNA
XLOC_007482:001	XLOC_007482	E001	0.0515055	0	0	225.565	2.97083	conserved hypothetical protein [Source:VB External Description;Acc:AAEL000949]	ProteinCodingRNA
XLOC_007711:001	XLOC_007711	E001	0.049665	0	0	247.022	2.78438	hypothetical protein [Source:VB External Description;Acc:AAEL006191]	ProteinCodingRNA
XLOC_007968:004	XLOC_007968	E004	0.083032	0	0	344.94	7.27174	conserved hypothetical protein [Source:VB External Description;Acc:AAEL000102]	ProteinCodingRNA
XLOC_008441:001	XLOC_008441	E001	0.0434334	0	0	364.377	3.62163	GATA transcription factor (GATAb) [Source:VB External Description;Acc:AAEL006447]	ProteinCodingRNA
XLOC_008718:001	XLOC_008718	E001	0.034814	0	0	1062.7	2.63917	hypothetical protein [Source:VB External Description;Acc:AAEL006555]	ProteinCodingRNA
XLOC_009083:001	XLOC_009083	E001	0.0366271	0	0	757.373	2.47778	traf2 and nck interacting kinase, tnik [Source:VB External Description;Acc:AAEL006730]""	ProteinCodingRNA
XLOC_009197:009	XLOC_009197	E009	0.0511309	0	0	229.625	2.8847	conserved hypothetical protein [Source:VB External Description;Acc:AAEL006792]	ProteinCodingRNA
XLOC_009210:032	XLOC_009210	E032	0.0414796	0	0	428.149	2.85196	hypothetical protein [Source:VB External Description;Acc:AAEL006796]	ProteinCodingRNA
XLOC_009338:007	XLOC_009338	E007	0.0600233	0	0	160.889	3.54848	conserved hypothetical protein [Source:VB External Description;Acc:AAEL006865]	ProteinCodingRNA
XLOC_009352:001	XLOC_009352	E001	0.0482011	0	0	267.241	4.16095	igf2 mRNA binding protein, putative [Source:VB External Description;Acc:AAEL006876]""	ProteinCodingRNA
XLOC_009352:002	XLOC_009352	E002	0.0351599	0	0	986.804	4.60989	igf2 mRNA binding protein, putative [Source:VB External Description;Acc:AAEL006876]""	ProteinCodingRNA
XLOC_009495:022	XLOC_009495	E022	0.033952	0	0	1314.66	2.71605	hypothetical protein [Source:VB External Description;Acc:AAEL006959]	ProteinCodingRNA
XLOC_009578:001	XLOC_009578	E001	0.058561	0	0	169.219	3.53605	rab gdp/GTP exchange factor [Source:VB External Description;Acc:AAEL001142]	ProteinCodingRNA
XLOC_009582:001	XLOC_009582	E001	0.0344181	0	0	1165.27	2.96689	conserved hypothetical protein [Source:VB External Description;Acc:AAEL001120]	ProteinCodingRNA
XLOC_009594:017	XLOC_009594	E017	0.0934801	0	0	136.639	4.49028	hypothetical protein [Source:VB External Description;Acc:AAEL001147]	ProteinCodingRNA
XLOC_009770:001	XLOC_009770	E001	0.042209	0	0	3502.27	3.70755	mitochondrial brown fat uncoupling protein [Source:VB External Description;Acc:AAEL007046]	ProteinCodingRNA
XLOC_009776:004	XLOC_009776	E004	0.0587662	0	0	269.577	7.40755	lipase [Source:VB External Description;Acc:AAEL007070]	ProteinCodingRNA
XLOC_009776:007	XLOC_009776	E007	0.105566	0	0	498.789	-3.86971	lipase [Source:VB External Description;Acc:AAEL007070]	ProteinCodingRNA
XLOC_009825:001	XLOC_009825	E001	0.0540792	0	0	201.134	4.49898	conserved hypothetical protein [Source:VB External Description;Acc:AAEL007075]	ProteinCodingRNA
XLOC_010207:002	XLOC_010207	E002	0.0723753	0	0	113.638	32.8978	conserved hypothetical protein [Source:VB External Description;Acc:AAEL007204]	ProteinCodingRNA
XLOC_010257:001	XLOC_010257	E001	0.0365907	0	0	761.766	3.04772	WD40 protein [Source:VB External Description;Acc:AAEL007245]	ProteinCodingRNA
XLOC_010727:014	XLOC_010727	E014	0.041412	0	0	430.761	3.0356	F-box/leucine rich repeat protein [Source:VB External Description;Acc:AAEL007442]	ProteinCodingRNA
XLOC_010741:001	XLOC_010741	E001	0.0338186	0	0	1364.75	3.51654	hypothetical protein [Source:VB External Description;Acc:AAEL007447]	ProteinCodingRNA
XLOC_010766:014	XLOC_010766	E014	0.0671639	0	0	129.711	-3.64854	staufen [Source:VB External Description;Acc:AAEL007470]	ProteinCodingRNA
XLOC_010811:013	XLOC_010811	E013	0.0853636	0	0	86.8256	4.38946	conserved hypothetical protein [Source:VB External Description;Acc:AAEL007487]	ProteinCodingRNA
XLOC_010916:008	XLOC_010916	E008	0.0643998	0	0	140.23	4.25652	rab 19, 41 and [Source:VB External Description;Acc:AAEL007525]""	ProteinCodingRNA
XLOC_011621:021	XLOC_011621	E021	0.0336343	0	0	1440.55	3.75482	heterogeneous nuclear ribonucleoprotein [Source:VB External Description;Acc:AAEL001245]	ProteinCodingRNA
XLOC_012077:018	XLOC_012077	E018	0.0521474	0	0	218.933	-3.45912	hypothetical protein [Source:VB External Description;Acc:AAEL001296]	ProteinCodingRNA
XLOC_012099:001	XLOC_012099	E001	0.0344112	0	0	1167.23	3.06315		ProteinCodingRNA
XLOC_012320:010	XLOC_012320	E010	0.0554562	0	0	190.117	3.05587	hypothetical protein [Source:VB External Description;Acc:AAEL008027]	ProteinCodingRNA
XLOC_012320:012	XLOC_012320	E012	0.0666777	0	0	567.574	4.90203	hypothetical protein [Source:VB External Description;Acc:AAEL008027]	ProteinCodingRNA
XLOC_012477:001	XLOC_012477	E001	0.0366533	0	0	754.238	5.11252	serine/threonine protein kinase [Source:VB External Description;Acc:AAEL000217]	ProteinCodingRNA
XLOC_012485:001	XLOC_012485	E001	0.0628422	0	0	146.945	5.12448	histone-lysine n-methyltransferase [Source:VB External Description;Acc:AAEL000193]	ProteinCodingRNA
XLOC_012570:001	XLOC_012570	E001	0.0454495	0	0	315.832	3.36404		ProteinCodingRNA
XLOC_012648:005	XLOC_012648	E005	0.0461293	0	0	302.254	2.86845		ProteinCodingRNA
XLOC_012690:006	XLOC_012690	E006	0.0310924	0	0	6159.7	2.35575		ProteinCodingRNA
XLOC_012690:009	XLOC_012690	E009	0.0311898	0	0	5472.52	2.09119		ProteinCodingRNA
XLOC_012690:010	XLOC_012690	E010	0.0357636	0	0	877.438	2.5746		ProteinCodingRNA
XLOC_012997:012	XLOC_012997	E012	0.0379458	0	0	626.466	2.83941	conserved hypothetical protein [Source:VB External Description;Acc:AAEL001379]	ProteinCodingRNA
XLOC_013028:001	XLOC_013028	E001	0.05046	0	0	237.273	4.07091	triple functional domain, trio [Source:VB External Description;Acc:AAEL001393]""	ProteinCodingRNA
XLOC_013519:011	XLOC_013519	E011	0.0329195	0	0	1836.11	3.7995	kinase anchor protein [Source:VB External Description;Acc:AAEL008431]	ProteinCodingRNA
XLOC_013523:009	XLOC_013523	E009	0.0743883	0	0	108.448	3.64012	conserved hypothetical protein [Source:VB External Description;Acc:AAEL008422]	ProteinCodingRNA
XLOC_013750:001	XLOC_013750	E001	0.0402777	0	0	479.812	1.89391	sphingosine kinase a, b [Source:VB External Description;Acc:AAEL008510]""	ProteinCodingRNA
XLOC_013808:003	XLOC_013808	E003	0.0448681	0	0	328.451	34.8989		ProteinCodingRNA
XLOC_013864:001	XLOC_013864	E001	0.0341609	0	0	1243.22	3.02277	zinc finger protein [Source:VB External Description;Acc:AAEL008579]	ProteinCodingRNA
XLOC_013949:025	XLOC_013949	E025	0.0401553	0	0	485.779	2.76722	jnk [Source:VB External Description;Acc:AAEL008634]	ProteinCodingRNA
XLOC_013982:001	XLOC_013982	E001	0.0434316	0	0	399.202	2.75301	conserved hypothetical protein [Source:VB External Description;Acc:AAEL008645]	ProteinCodingRNA
XLOC_014382:007	XLOC_014382	E007	0.0494595	0	0	249.673	3.8878	conserved hypothetical protein [Source:VB External Description;Acc:AAEL001520]	ProteinCodingRNA
XLOC_014500:010	XLOC_014500	E010	0.0400316	0	0	491.966	2.80485	ubiquitin-conjugating enzyme E2r [Source:VB External Description;Acc:AAEL008837]	ProteinCodingRNA
XLOC_014513:001	XLOC_014513	E001	0.0426764	0	0	386.694	3.60085	hypothetical protein [Source:VB External Description;Acc:AAEL008842]	ProteinCodingRNA
XLOC_014709:001	XLOC_014709	E001	0.0891878	0	0	405.793	32.3514	conserved hypothetical protein [Source:VB External Description;Acc:AAEL001596]	ProteinCodingRNA
XLOC_014709:002	XLOC_014709	E002	0.122962	0	0	274.792	33.3134	conserved hypothetical protein [Source:VB External Description;Acc:AAEL001596]	ProteinCodingRNA
XLOC_014719:013	XLOC_014719	E013	0.0506859	0	0	234.641	-4.24608	septin [Source:VB External Description;Acc:AAEL001574]	ProteinCodingRNA
XLOC_014823:001	XLOC_014823	E001	0.0454898	0	0	314.993	3.13073	conserved hypothetical protein [Source:VB External Description;Acc:AAEL008956]	ProteinCodingRNA
XLOC_015082:010	XLOC_015082	E010	0.0475253	0	0	277.736	2.70272	microtubule binding protein, putative [Source:VB External Description;Acc:AAEL001605]""	ProteinCodingRNA
XLOC_015284:026	XLOC_015284	E026	0.0591243	0	0	326.04	4.47927	encore protein [Source:VB External Description;Acc:AAEL009189]	ProteinCodingRNA
XLOC_015462:029	XLOC_015462	E029	0.0368683	0	0	729.495	4.28288		ProteinCodingRNA
XLOC_015466:002	XLOC_015466	E002	0.0439855	0	0	349.658	-3.26016	lola [Source:VB External Description;Acc:AAEL009212]	ProteinCodingRNA
XLOC_015533:009	XLOC_015533	E009	0.0601159	0	0	160.389	4.21751	conserved hypothetical protein [Source:VB External Description;Acc:AAEL009235]	ProteinCodingRNA
XLOC_015707:001	XLOC_015707	E001	0.0522395	0	0	305.799	3.14627	fragile X mental retardation syndrome-related protein 1, putative [Source:VB External Description;Acc:AAEL009326]""	ProteinCodingRNA
XLOC_015843:004	XLOC_015843	E004	0.0934993	0	0	75.6456	-8.00646	hypothetical protein [Source:VB External Description;Acc:AAEL009354]	ProteinCodingRNA
XLOC_015916:006	XLOC_015916	E006	0.0525629	0	0	214.843	-7.16205	ccr4-associated factor [Source:VB External Description;Acc:AAEL009400]	ProteinCodingRNA
XLOC_016205:027	XLOC_016205	E027	0.0435711	0	0	360.591	4.78333	Dual specificity tyrosine-phosphorylation-regulated kinase [Source:VB External Description;Acc:AAEL001731]	ProteinCodingRNA
XLOC_016337:009	XLOC_016337	E009	0.0452846	0	0	319.312	3.29793	conserved hypothetical protein [Source:VB External Description;Acc:AAEL009533]	ProteinCodingRNA
XLOC_016514:009	XLOC_016514	E009	0.0957863	0	0	73.0031	5.22504	Ecdysone receptor (Ecdysteroid receptor)(20-hydroxy-ecdysone receptor)(20E receptor)(EcRH)(AaEcR)(Nuclear receptor subfamily 1 group H member 1) [Source:VB External Description;Acc:AAEL009600]	ProteinCodingRNA
XLOC_016599:001	XLOC_016599	E001	0.0370279	0	0	712.139	2.07725	conserved hypothetical protein [Source:VB External Description;Acc:AAEL009639]	ProteinCodingRNA
XLOC_016642:020	XLOC_016642	E020	0.119318	0	0	183.92	-7.30848	alpha,alpha-trehalase [Source:VB External Description;Acc:AAEL009658]""	ProteinCodingRNA
XLOC_016773:020	XLOC_016773	E020	0.0347801	0	0	1070.77	3.72362	conserved hypothetical protein [Source:VB External Description;Acc:AAEL009707]	ProteinCodingRNA
XLOC_017019:018	XLOC_017019	E018	0.0420107	0	0	473.833	2.72358	organic anion transporter [Source:VB External Description;Acc:AAEL001808]	ProteinCodingRNA
XLOC_017030:001	XLOC_017030	E001	0.0402669	0	0	480.332	2.49166	conserved hypothetical protein [Source:VB External Description;Acc:AAEL001819]	ProteinCodingRNA
XLOC_017136:002	XLOC_017136	E002	0.0664671	0	0	132.211	-4.1099	Galectin. [Source:VB External Description;Acc:AAEL009845]	ProteinCodingRNA
XLOC_017287:006	XLOC_017287	E006	0.0344357	0	0	1160.28	2.51205	shoc2 [Source:VB External Description;Acc:AAEL009928]	ProteinCodingRNA
XLOC_017472:001	XLOC_017472	E001	0.0534785	0	0	206.351	2.93652	hypothetical protein [Source:VB External Description;Acc:AAEL009971]	ProteinCodingRNA
XLOC_017808:002	XLOC_017808	E002	0.128274	0	0	48.7916	5.37765		ProteinCodingRNA
XLOC_017808:003	XLOC_017808	E003	0.082629	0	0	91.3642	5.44815		ProteinCodingRNA
XLOC_018122:021	XLOC_018122	E021	0.0353824	0	0	943.456	4.11291	daughterless [Source:VB External Description;Acc:AAEL010226]	ProteinCodingRNA
XLOC_018129:002	XLOC_018129	E002	0.0324326	0	0	2258.56	-6.30325	metalloprotease m41 ftsh [Source:VB External Description;Acc:AAEL010241]	ProteinCodingRNA
XLOC_018129:003	XLOC_018129	E003	0.0315919	0	0	3747.49	-6.87333	metalloprotease m41 ftsh [Source:VB External Description;Acc:AAEL010241]	ProteinCodingRNA
XLOC_018226:023	XLOC_018226	E023	0.0446181	0	0	334.193	3.57696	conserved hypothetical protein [Source:VB External Description;Acc:AAEL010292]	ProteinCodingRNA
XLOC_018309:004	XLOC_018309	E004	0.056833	0	0	180.246	-5.42124	conserved hypothetical protein [Source:VB External Description;Acc:AAEL002006]	ProteinCodingRNA
XLOC_018360:011	XLOC_018360	E011	0.0417072	0	0	419.595	2.72982	abrupt protein [Source:VB External Description;Acc:AAEL002008]	ProteinCodingRNA
XLOC_018421:013	XLOC_018421	E013	0.0444266	0	0	338.729	2.98785	aryl hydrocarbon receptor nuclear translocator (arnt protein) (hypoxia-inducible factor 1 beta) [Source:VB External Description;Acc:AAEL010343]	ProteinCodingRNA
XLOC_018498:001	XLOC_018498	E001	0.0453955	0	0	316.962	2.74321	dullard protein [Source:VB External Description;Acc:AAEL010373]	ProteinCodingRNA
XLOC_018670:001	XLOC_018670	E001	0.0420223	0	0	408.302	2.55101	BethaFtz transcription factor isoform A, nuclear receptor [Source:VB External Description;Acc:AAEL002062]""	ProteinCodingRNA
XLOC_018719:002	XLOC_018719	E002	0.136544	0	0	44.9932	6.11955	transcriptional regulator ATRX (X-linked helicase II) [Source:VB External Description;Acc:AAEL010499]	ProteinCodingRNA
XLOC_019038:036	XLOC_019038	E036	0.0600087	0	0	183.454	3.69604	hypothetical protein [Source:VB External Description;Acc:AAEL010648]	ProteinCodingRNA
XLOC_019184:009	XLOC_019184	E009	0.0768271	0	0	102.762	31.5995	poly(p)/ATP NAD kinase [Source:VB External Description;Acc:AAEL000278]	ProteinCodingRNA
XLOC_019193:031	XLOC_019193	E031	0.0584712	0	0	1251.67	3.60588	conserved hypothetical protein [Source:VB External Description;Acc:AAEL000262]	ProteinCodingRNA
XLOC_019212:001	XLOC_019212	E001	0.0437674	0	0	355.328	3.02875	hypothetical protein [Source:VB External Description;Acc:AAEL000275]	ProteinCodingRNA
XLOC_019349:001	XLOC_019349	E001	0.0418335	0	0	414.994	2.74957		ProteinCodingRNA
XLOC_019701:004	XLOC_019701	E004	0.0377801	0	0	640.368	-3.65616	programmed cell death protein 11 (pre-rRNA processing protein rrp5) [Source:VB External Description;Acc:AAEL010827]	ProteinCodingRNA
XLOC_019714:025	XLOC_019714	E025	0.0325369	0	0	2152.51	2.09376	lupus la ribonucleoprotein [Source:VB External Description;Acc:AAEL010841]	ProteinCodingRNA
XLOC_019983:006	XLOC_019983	E006	0.0402298	0	0	482.127	2.92837	conserved hypothetical protein [Source:VB External Description;Acc:AAEL010937]	ProteinCodingRNA
XLOC_020097:007	XLOC_020097	E007	0.103612	0	0	65.209	-7.70446		ProteinCodingRNA
XLOC_020285:001	XLOC_020285	E001	0.046646	0	0	292.691	2.80568	hypothetical protein [Source:VB External Description;Acc:AAEL011061]	ProteinCodingRNA
XLOC_020457:001	XLOC_020457	E001	0.0401906	0	0	484.043	3.72321	ribosomal protein S6 kinase, 90kD, polypeptide [Source:VB External Description;Acc:AAEL011145]""	ProteinCodingRNA
XLOC_020459:001	XLOC_020459	E001	0.0387733	0	0	565.165	2.42931	conserved hypothetical protein [Source:VB External Description;Acc:AAEL011146]	ProteinCodingRNA
XLOC_020579:001	XLOC_020579	E001	0.100879	0	0	363.349	4.75807	receptor protein tyrosine kinase [Source:VB External Description;Acc:AAEL002404]	ProteinCodingRNA
XLOC_020587:001	XLOC_020587	E001	0.0346432	0	0	1104.66	2.33019	conserved hypothetical protein [Source:VB External Description;Acc:AAEL002382]	ProteinCodingRNA
XLOC_020639:009	XLOC_020639	E009	0.0468244	0	0	289.527	3.27497		ProteinCodingRNA
XLOC_021396:001	XLOC_021396	E001	0.0481977	0	0	267.291	3.26031	sumo ligase [Source:VB External Description;Acc:AAEL011495]	ProteinCodingRNA
XLOC_021534:001	XLOC_021534	E001	0.0384751	0	0	585.821	4.67693	adenosine deaminase acting on RNA (adar)-2 [Source:VB External Description;Acc:AAEL002522]	ProteinCodingRNA
XLOC_022403:001	XLOC_022403	E001	0.124807	0	0	50.5819	-4.99361	conserved hypothetical protein [Source:VB External Description;Acc:AAEL011838]	ProteinCodingRNA
XLOC_022479:018	XLOC_022479	E018	0.03389	0	0	1337.49	5.3153	rap55 [Source:VB External Description;Acc:AAEL011870]	ProteinCodingRNA
XLOC_022487:001	XLOC_022487	E001	0.0566195	0	0	181.709	3.62624	conserved hypothetical protein [Source:VB External Description;Acc:AAEL011872]	ProteinCodingRNA
XLOC_022716:026	XLOC_022716	E026	0.0752972	0	0	106.256	5.11642	conserved hypothetical protein [Source:VB External Description;Acc:AAEL011956]	ProteinCodingRNA
XLOC_022716:032	XLOC_022716	E032	0.0647866	0	0	138.656	4.43136	conserved hypothetical protein [Source:VB External Description;Acc:AAEL011956]	ProteinCodingRNA
XLOC_022808:018	XLOC_022808	E018	0.0375159	0	0	663.868	2.77319	conserved hypothetical protein [Source:VB External Description;Acc:AAEL011994]	ProteinCodingRNA
XLOC_022986:001	XLOC_022986	E001	0.044712	0	0	332.012	4.71342	conserved hypothetical protein [Source:VB External Description;Acc:AAEL002711]	ProteinCodingRNA
XLOC_023042:023	XLOC_023042	E023	0.0338943	0	0	1335.86	2.90693	ras [Source:VB External Description;Acc:AAEL012071]	ProteinCodingRNA
XLOC_023223:001	XLOC_023223	E001	0.0477864	0	0	273.585	3.76232	2,3-cyclic-nucleotide 2-phosphodiesterase [Source:VB External Description;Acc:AAEL012154]""	ProteinCodingRNA
XLOC_023365:025	XLOC_023365	E025	0.0366171	0	0	758.575	3.92835	homeobox protein prospero/prox-1 [Source:VB External Description;Acc:AAEL002769]	ProteinCodingRNA
XLOC_023419:006	XLOC_023419	E006	0.148441	0	0	191.302	-9.3412	hypothetical protein [Source:VB External Description;Acc:AAEL012253]	ProteinCodingRNA
XLOC_023442:010	XLOC_023442	E010	0.0526124	0	0	214.366	3.17021		ProteinCodingRNA
XLOC_023611:018	XLOC_023611	E018	0.0324759	0	0	2213.3	2.91524	goliath E3 ubiquitin ligase [Source:VB External Description;Acc:AAEL012337]	ProteinCodingRNA
XLOC_023884:018	XLOC_023884	E018	0.035559	0	0	911.683	2.56607		ProteinCodingRNA
XLOC_023917:016	XLOC_023917	E016	0.0426781	0	0	386.639	3.6533	alanine-glyoxylate aminotransferase [Source:VB External Description;Acc:AAEL012464]	ProteinCodingRNA
XLOC_023917:017	XLOC_023917	E017	0.0509274	0	0	231.891	-3.86008	alanine-glyoxylate aminotransferase [Source:VB External Description;Acc:AAEL012464]	ProteinCodingRNA
XLOC_023917:018	XLOC_023917	E018	0.0470945	0	0	284.867	-4.30775	alanine-glyoxylate aminotransferase [Source:VB External Description;Acc:AAEL012464]	ProteinCodingRNA
XLOC_023917:019	XLOC_023917	E019	0.0623899	0	0	149.018	-5.2629	alanine-glyoxylate aminotransferase [Source:VB External Description;Acc:AAEL012464]	ProteinCodingRNA
XLOC_023917:020	XLOC_023917	E020	0.0576684	0	0	174.741	-5.45769	alanine-glyoxylate aminotransferase [Source:VB External Description;Acc:AAEL012464]	ProteinCodingRNA
XLOC_024167:013	XLOC_024167	E013	0.055647	0	0	188.686	3.04707	actin binding protein, putative [Source:VB External Description;Acc:AAEL012519]""	ProteinCodingRNA
XLOC_024167:014	XLOC_024167	E014	0.123615	0	0	363.129	4.98377	actin binding protein, putative [Source:VB External Description;Acc:AAEL012519]""	ProteinCodingRNA
XLOC_024241:001	XLOC_024241	E001	1.32889	0	0	3.68056	-3.53275	conserved hypothetical protein [Source:VB External Description;Acc:AAEL002895]	ProteinCodingRNA
XLOC_024241:002	XLOC_024241	E002	0.194639	0	0	29.0862	-2.62782	conserved hypothetical protein [Source:VB External Description;Acc:AAEL002895]	ProteinCodingRNA
XLOC_024241:003	XLOC_024241	E003	0.37297	0	0	28.9236	-2.33519	conserved hypothetical protein [Source:VB External Description;Acc:AAEL002895]	ProteinCodingRNA
XLOC_024241:004	XLOC_024241	E004	0.0715962	0	0	115.783	-2.62217	conserved hypothetical protein [Source:VB External Description;Acc:AAEL002895]	ProteinCodingRNA
XLOC_024241:006	XLOC_024241	E006	0.0462748	0	0	299.499	-2.92255	conserved hypothetical protein [Source:VB External Description;Acc:AAEL002895]	ProteinCodingRNA
XLOC_024241:007	XLOC_024241	E007	0.0416581	0	0	421.411	-2.93923	conserved hypothetical protein [Source:VB External Description;Acc:AAEL002895]	ProteinCodingRNA
XLOC_024241:008	XLOC_024241	E008	0.0495491	0	0	248.51	-2.94787	conserved hypothetical protein [Source:VB External Description;Acc:AAEL002895]	ProteinCodingRNA
XLOC_024241:010	XLOC_024241	E010	0.132561	0	0	29721.9	13.5462	conserved hypothetical protein [Source:VB External Description;Acc:AAEL002895]	ProteinCodingRNA
XLOC_024246:009	XLOC_024246	E009	0.0693303	0	0	422.898	3.58192	centaurin beta [Source:VB External Description;Acc:AAEL002918]	ProteinCodingRNA
XLOC_024267:001	XLOC_024267	E001	0.0343524	0	0	1184.23	2.61869	phosphatidylinositol 3-kinase catalytic subunit alpha, beta, delta [Source:VB External Description;Acc:AAEL002903]""	ProteinCodingRNA
XLOC_024329:008	XLOC_024329	E008	0.065041	0	0	137.64	-6.58675		ProteinCodingRNA
XLOC_024570:001	XLOC_024570	E001	0.050283	0	0	239.376	3.73513	sigma DNA polymerase, putative [Source:VB External Description;Acc:AAEL012692]""	ProteinCodingRNA
XLOC_024669:005	XLOC_024669	E005	0.422414	0	0	12.1896	-2.32005	leucyl aminopeptidase, putative [Source:VB External Description;Acc:AAEL002978]""	ProteinCodingRNA
XLOC_024669:006	XLOC_024669	E006	0.0331093	0	0	1711.34	35.8863	leucyl aminopeptidase, putative [Source:VB External Description;Acc:AAEL002978]""	ProteinCodingRNA
XLOC_024669:007	XLOC_024669	E007	0.0796311	0	0	96.9184	-4.89445	leucyl aminopeptidase, putative [Source:VB External Description;Acc:AAEL002978]""	ProteinCodingRNA
XLOC_024669:008	XLOC_024669	E008	0.043429	0	0	364.499	-2.17178	leucyl aminopeptidase, putative [Source:VB External Description;Acc:AAEL002978]""	ProteinCodingRNA
XLOC_024669:009	XLOC_024669	E009	2.07593	0	0	2.33646	-0.982593	leucyl aminopeptidase, putative [Source:VB External Description;Acc:AAEL002978]""	ProteinCodingRNA
XLOC_024677:001	XLOC_024677	E001	0.0444883	0	0	337.253	2.88716	conserved hypothetical protein [Source:VB External Description;Acc:AAEL002950]	ProteinCodingRNA
XLOC_024758:051	XLOC_024758	E051	0.0436328	0	0	358.921	3.4071	protein phosphatase 1 regulatory subunit 12b (myosin phosphatase targeting subunit 2) [Source:VB External Description;Acc:AAEL012753]	ProteinCodingRNA
XLOC_024841:023	XLOC_024841	E023	0.0336607	0	0	1429.2	2.66637	protein phosphatase 2a, regulatory subunit [Source:VB External Description;Acc:AAEL003015]""	ProteinCodingRNA
XLOC_025163:004	XLOC_025163	E004	0.0822985	0	0	91.9453	4.10384	conserved hypothetical protein [Source:VB External Description;Acc:AAEL012916]	ProteinCodingRNA
XLOC_025328:008	XLOC_025328	E008	0.038679	0	0	571.536	-5.58002	conserved hypothetical protein [Source:VB External Description;Acc:AAEL012964]	ProteinCodingRNA
XLOC_025328:009	XLOC_025328	E009	0.0931611	0	0	168.024	-5.99726	conserved hypothetical protein [Source:VB External Description;Acc:AAEL012964]	ProteinCodingRNA
XLOC_025328:010	XLOC_025328	E010	0.082122	0	0	188.299	-4.80883	conserved hypothetical protein [Source:VB External Description;Acc:AAEL012964]	ProteinCodingRNA
XLOC_025757:002	XLOC_025757	E002	0.0537347	0	0	204.093	3.2254	elongase, putative [Source:VB External Description;Acc:AAEL013128]""	ProteinCodingRNA
XLOC_025884:001	XLOC_025884	E001	0.034885	0	0	1046.17	3.31224	conserved hypothetical protein [Source:VB External Description;Acc:AAEL000469]	ProteinCodingRNA
XLOC_026117:013	XLOC_026117	E013	0.104534	0	0	64.3983	-33.5536	PIWI [Source:VB External Description;Acc:AAEL013233]	ProteinCodingRNA
XLOC_026199:003	XLOC_026199	E003	0.0558281	0	0	187.346	32.0996	hypothetical protein [Source:VB External Description;Acc:AAEL013252]	ProteinCodingRNA
XLOC_026199:007	XLOC_026199	E007	0.035335	0	0	1739.98	2.95461	hypothetical protein [Source:VB External Description;Acc:AAEL013252]	ProteinCodingRNA
XLOC_026266:001	XLOC_026266	E001	0.0335531	0	0	1476.71	2.63881	importin beta-1 [Source:VB External Description;Acc:AAEL013275]	ProteinCodingRNA
XLOC_026268:001	XLOC_026268	E001	0.039155	0	0	540.756	2.9734	n-acetylgalactosaminyltransferase [Source:VB External Description;Acc:AAEL013274]	ProteinCodingRNA
XLOC_026291:004	XLOC_026291	E004	0.0432388	0	0	369.863	2.60568	conserved hypothetical protein [Source:VB External Description;Acc:AAEL013291]	ProteinCodingRNA
XLOC_026431:024	XLOC_026431	E024	0.0349693	0	0	1027.23	2.48063	conserved hypothetical protein [Source:VB External Description;Acc:AAEL013319]	ProteinCodingRNA
XLOC_026784:014	XLOC_026784	E014	0.089455	0	0	251.144	-7.04236	niemann-pick C1 [Source:VB External Description;Acc:AAEL003325]	ProteinCodingRNA
XLOC_026795:017	XLOC_026795	E017	0.0367446	0	0	743.531	2.90901	hypothetical protein [Source:VB External Description;Acc:AAEL003343]	ProteinCodingRNA
XLOC_026921:005	XLOC_026921	E005	0.0539415	0	0	202.306	-6.95213	glutamine synthetase 1, 2 (glutamate-amonia ligase) (gs) [Source:VB External Description;Acc:AAEL013458]""	ProteinCodingRNA
XLOC_027155:018	XLOC_027155	E018	0.051108	0	0	229.877	5.34758		tRNA
XLOC_027186:012	XLOC_027186	E012	0.0407924	0	0	456.238	3.26685	SH2/SH3 adaptor protein [Source:VB External Description;Acc:AAEL013539]	ProteinCodingRNA
XLOC_027216:002	XLOC_027216	E002	0.0341275	0	0	1254.14	2.90649	estrogen-related receptor (ERR) [Source:VB External Description;Acc:AAEL013546]	ProteinCodingRNA
XLOC_027390:001	XLOC_027390	E001	0.0329319	0	0	1827.4	2.84887	phosphatidylinositol 3-kinase regulatory subunit [Source:VB External Description;Acc:AAEL013596]	ProteinCodingRNA
XLOC_027553:011	XLOC_027553	E011	0.0639016	0	0	142.31	6.47823	sulphate transporter [Source:VB External Description;Acc:AAEL003548]	ProteinCodingRNA
XLOC_027620:020	XLOC_027620	E020	0.0371867	0	0	695.687	3.39654	tata-box binding protein [Source:VB External Description;Acc:AAEL013653]	ProteinCodingRNA
XLOC_027925:018	XLOC_027925	E018	0.108727	0	0	5847.15	7.57035	acyl-coa thioesterase [Source:VB External Description;Acc:AAEL003569]	ProteinCodingRNA
XLOC_028064:020	XLOC_028064	E020	0.0748285	0	0	209.36	4.49454	conserved hypothetical protein [Source:VB External Description;Acc:AAEL003604]	ProteinCodingRNA
XLOC_028262:008	XLOC_028262	E008	0.0771211	0	0	102.116	4.6455	hypothetical protein [Source:VB External Description;Acc:AAEL013827]	ProteinCodingRNA
XLOC_028262:011	XLOC_028262	E011	0.0576215	0	0	596.044	4.19613	hypothetical protein [Source:VB External Description;Acc:AAEL013827]	ProteinCodingRNA
XLOC_028262:012	XLOC_028262	E012	0.0764465	0	0	103.609	4.29477	hypothetical protein [Source:VB External Description;Acc:AAEL013827]	ProteinCodingRNA
XLOC_028335:009	XLOC_028335	E009	0.0861303	0	0	1865.48	4.98083	conserved hypothetical protein [Source:VB External Description;Acc:AAEL003696]	ProteinCodingRNA
XLOC_028378:001	XLOC_028378	E001	0.0464227	0	0	457.15	4.12565	conserved hypothetical protein [Source:VB External Description;Acc:AAEL003688]	ProteinCodingRNA
XLOC_028488:007	XLOC_028488	E007	0.0379005	0	0	630.207	-3.02323	Glucosamine-6-phosphate isomerase (EC 3.5.99.6)(Glucosamine-6-phosphate deaminase)(GlcN6P deaminase)(GNPDA) [Source:VB External Description;Acc:AAEL013877]	ProteinCodingRNA
XLOC_028800:001	XLOC_028800	E001	0.0522219	0	0	218.188	3.17655	conserved hypothetical protein [Source:VB External Description;Acc:AAEL013965]	ProteinCodingRNA
XLOC_028842:019	XLOC_028842	E019	0.0858156	0	0	193.67	-7.08892	DEAD box ATP-dependent RNA helicase [Source:VB External Description;Acc:AAEL013985]	ProteinCodingRNA
XLOC_028842:021	XLOC_028842	E021	0.0739523	0	0	109.531	-6.21495	DEAD box ATP-dependent RNA helicase [Source:VB External Description;Acc:AAEL013985]	ProteinCodingRNA
XLOC_029087:001	XLOC_029087	E001	0.0591454	0	0	165.788	2.97549	NIF3-like protein 1, putative [Source:VB External Description;Acc:AAEL014038]""	ProteinCodingRNA
XLOC_029116:001	XLOC_029116	E001	0.125258	0	0	50.3413	5.61117	conserved hypothetical protein [Source:VB External Description;Acc:AAEL014054]	ProteinCodingRNA
XLOC_001665:012	XLOC_001665	E012	0.0525767	1.11022e-16	3.31948e-14	214.71	2.54009		ProteinCodingRNA
XLOC_003416:030	XLOC_003416	E030	0.0373847	1.11022e-16	3.31948e-14	676.2	2.46512	hypothetical protein [Source:VB External Description;Acc:AAEL004723]	ProteinCodingRNA
XLOC_003841:002	XLOC_003841	E002	0.0405866	1.11022e-16	3.31948e-14	465.38	2.34522	cyclin t [Source:VB External Description;Acc:AAEL004839]	ProteinCodingRNA
XLOC_004935:006	XLOC_004935	E006	0.426814	1.11022e-16	3.31948e-14	12.0543	-12.3995	hypothetical protein [Source:VB External Description;Acc:AAEL005219]	ProteinCodingRNA
XLOC_005277:009	XLOC_005277	E009	0.0576537	1.11022e-16	3.31948e-14	174.835	-4.7518	conserved hypothetical protein [Source:VB External Description;Acc:AAEL005312]	ProteinCodingRNA
XLOC_005331:001	XLOC_005331	E001	0.08485	1.11022e-16	3.31948e-14	1654.61	3.91391	zinc finger protein [Source:VB External Description;Acc:AAEL005369]	ProteinCodingRNA
XLOC_007923:018	XLOC_007923	E018	0.0642792	1.11022e-16	3.31948e-14	140.728	3.06476	spire [Source:VB External Description;Acc:AAEL006289]	ProteinCodingRNA
XLOC_012105:001	XLOC_012105	E001	0.0911127	1.11022e-16	3.31948e-14	78.6151	4.1101	nuclear hormone receptor ftz-f1 beta [Source:VB External Description;Acc:AAEL001304]	ProteinCodingRNA
XLOC_013122:013	XLOC_013122	E013	0.0979973	1.11022e-16	3.31948e-14	70.6182	4.3097		ProteinCodingRNA
XLOC_013808:006	XLOC_013808	E006	0.0953279	1.11022e-16	3.31948e-14	325.026	34.8732		ProteinCodingRNA
XLOC_013831:008	XLOC_013831	E008	0.110883	1.11022e-16	3.31948e-14	59.3235	-30.019	conserved hypothetical protein [Source:VB External Description;Acc:AAEL008562]	ProteinCodingRNA
XLOC_014604:001	XLOC_014604	E001	0.141867	1.11022e-16	3.31948e-14	42.8462	5.79944	conserved hypothetical protein [Source:VB External Description;Acc:AAEL008894]	ProteinCodingRNA
XLOC_015843:005	XLOC_015843	E005	0.0507676	1.11022e-16	3.31948e-14	233.703	-3.10882	hypothetical protein [Source:VB External Description;Acc:AAEL009354]	ProteinCodingRNA
XLOC_016773:019	XLOC_016773	E019	0.0642663	1.11022e-16	3.31948e-14	164.378	3.18206	conserved hypothetical protein [Source:VB External Description;Acc:AAEL009707]	ProteinCodingRNA
XLOC_025099:021	XLOC_025099	E021	0.0410016	1.11022e-16	3.31948e-14	447.303	2.47627	hypothetical protein [Source:VB External Description;Acc:AAEL012879]	ProteinCodingRNA
XLOC_026919:029	XLOC_026919	E029	0.0462252	1.11022e-16	3.31948e-14	324.394	2.68638	ecotropic viral integration site [Source:VB External Description;Acc:AAEL013460]	ProteinCodingRNA
XLOC_001947:022	XLOC_001947	E022	0.0450832	2.22045e-16	6.46359e-14	323.666	-3.72245	histone-lysine n-methyltransferase [Source:VB External Description;Acc:AAEL004290]	ProteinCodingRNA
XLOC_004450:012	XLOC_004450	E012	0.142168	2.22045e-16	6.46359e-14	42.7306	5.84793	conserved hypothetical protein [Source:VB External Description;Acc:AAEL000695]	ProteinCodingRNA
XLOC_007434:011	XLOC_007434	E011	0.118677	2.22045e-16	6.46359e-14	162.419	-4.85291	hypothetical protein [Source:VB External Description;Acc:AAEL000935]	ProteinCodingRNA
XLOC_011616:025	XLOC_011616	E025	0.102205	2.22045e-16	6.46359e-14	187.475	31.5312	anion exchange protein 2, slc4a2 [Source:VB External Description;Acc:AAEL001269]""	ProteinCodingRNA
XLOC_012099:003	XLOC_012099	E003	0.0534492	2.22045e-16	6.46359e-14	206.612	2.92596		ProteinCodingRNA
XLOC_023135:003	XLOC_023135	E003	0.0848356	2.22045e-16	6.46359e-14	87.6665	3.70731	conserved hypothetical protein [Source:VB External Description;Acc:AAEL012133]	ProteinCodingRNA
XLOC_025873:001	XLOC_025873	E001	0.0725454	2.22045e-16	6.46359e-14	243.132	3.40478	glypican [Source:VB External Description;Acc:AAEL000433]	ProteinCodingRNA
XLOC_005137:028	XLOC_005137	E028	0.0475305	3.33067e-16	9.44588e-14	277.651	-3.93828	ribosomal protein S6 kinase [Source:VB External Description;Acc:AAEL000743]	ProteinCodingRNA
XLOC_006532:007	XLOC_006532	E007	0.13975	3.33067e-16	9.44588e-14	43.6748	-6.22469	lysosomal alpha-mannosidase (mannosidase alpha class 2b member 1) [Source:VB External Description;Acc:AAEL005763]	ProteinCodingRNA
XLOC_019308:017	XLOC_019308	E017	0.0543391	3.33067e-16	9.44588e-14	198.958	3.05849	conserved hypothetical protein [Source:VB External Description;Acc:AAEL002169]	ProteinCodingRNA
XLOC_021927:012	XLOC_021927	E012	0.14017	3.33067e-16	9.44588e-14	173.153	-3.49182		ProteinCodingRNA
XLOC_022469:006	XLOC_022469	E006	0.0905366	3.33067e-16	9.44588e-14	79.3671	4.00668	conserved hypothetical protein [Source:VB External Description;Acc:AAEL011868]	ProteinCodingRNA
XLOC_027735:015	XLOC_027735	E015	0.0456735	3.33067e-16	9.44588e-14	311.225	2.46912		ProteinCodingRNA
XLOC_027872:018	XLOC_027872	E018	0.0450781	3.33067e-16	9.44588e-14	1563.16	2.59541		ProteinCodingRNA
XLOC_010002:028	XLOC_010002	E028	0.0574412	4.44089e-16	1.25026e-13	176.204	3.0995	ras GTP exchange factor, son of sevenless [Source:VB External Description;Acc:AAEL001165]""	ProteinCodingRNA
XLOC_027448:001	XLOC_027448	E001	0.0919987	4.44089e-16	1.25026e-13	84.7075	3.69338	laminin gamma-3 chain [Source:VB External Description;Acc:AAEL013602]	ProteinCodingRNA
XLOC_017163:012	XLOC_017163	E012	0.0430955	6.66134e-16	1.86857e-13	374.01	-2.52276	conserved hypothetical protein [Source:VB External Description;Acc:AAEL009861]	ProteinCodingRNA
XLOC_006428:014	XLOC_006428	E014	0.0689513	7.77156e-16	2.1721e-13	123.71	-6.66835	microtubule associated protein xmap215 [Source:VB External Description;Acc:AAEL005712]	ProteinCodingRNA
XLOC_007311:007	XLOC_007311	E007	0.0780054	8.88178e-16	2.47343e-13	100.222	3.65624	heterogeneous nuclear ribonucleoprotein [Source:VB External Description;Acc:AAEL006057]	ProteinCodingRNA
XLOC_020579:002	XLOC_020579	E002	0.0773649	9.99201e-16	2.7726e-13	261.608	3.40423	receptor protein tyrosine kinase [Source:VB External Description;Acc:AAEL002404]	ProteinCodingRNA
XLOC_028034:001	XLOC_028034	E001	0.0363436	1.11022e-15	3.06963e-13	793.001	2.13065	F-actin capping protein alpha [Source:VB External Description;Acc:AAEL013778]	ProteinCodingRNA
XLOC_009434:037	XLOC_009434	E037	0.0324934	1.33227e-15	3.64437e-13	2195.51	2.05683		ProteinCodingRNA
XLOC_015466:006	XLOC_015466	E006	0.0349544	1.33227e-15	3.64437e-13	1030.52	2.20303	lola [Source:VB External Description;Acc:AAEL009212]	ProteinCodingRNA
XLOC_017808:004	XLOC_017808	E004	0.149917	1.33227e-15	3.64437e-13	39.9622	5.39242		ProteinCodingRNA
XLOC_021535:001	XLOC_021535	E001	0.0363683	1.44329e-15	3.93411e-13	789.767	2.18773		ProteinCodingRNA
XLOC_012630:026	XLOC_012630	E026	0.0421788	1.66533e-15	4.52338e-13	402.916	2.40824	hypothetical protein [Source:VB External Description;Acc:AAEL008082]	ProteinCodingRNA
XLOC_006455:016	XLOC_006455	E016	0.0989653	1.9984e-15	5.37131e-13	396.62	3.82395	conserved hypothetical protein [Source:VB External Description;Acc:AAEL005736]	ProteinCodingRNA
XLOC_012038:019	XLOC_012038	E019	0.0368146	1.9984e-15	5.37131e-13	770.089	2.05198	eukaryotic translation initiation factor 4 gamma [Source:VB External Description;Acc:AAEL007928]	ProteinCodingRNA
XLOC_017574:001	XLOC_017574	E001	0.0322398	1.9984e-15	5.37131e-13	2485.05	1.86954	ganglioside induced differentiation associated protein [Source:VB External Description;Acc:AAEL010000]	ProteinCodingRNA
XLOC_009050:004	XLOC_009050	E004	0.0415719	2.22045e-15	5.92682e-13	424.641	2.19347	ubiquitin-conjugating enzyme E2 c [Source:VB External Description;Acc:AAEL006728]	ProteinCodingRNA
XLOC_023020:027	XLOC_023020	E027	0.0659444	2.22045e-15	5.92682e-13	134.15	-3.46161	Na+/K+ ATPase alpha subunit [Source:VB External Description;Acc:AAEL012062]	ProteinCodingRNA
XLOC_012001:023	XLOC_012001	E023	0.0538834	2.66454e-15	7.03912e-13	202.805	3.28312	calmin [Source:VB External Description;Acc:AAEL007898]	ProteinCodingRNA
XLOC_013808:004	XLOC_013808	E004	0.125887	2.66454e-15	7.03912e-13	381.974	35.1011		ProteinCodingRNA
XLOC_026780:007	XLOC_026780	E007	0.127514	2.66454e-15	7.03912e-13	49.173	4.88843	conserved hypothetical protein [Source:VB External Description;Acc:AAEL003332]	ProteinCodingRNA
XLOC_008216:012	XLOC_008216	E012	0.0379952	2.9976e-15	7.89198e-13	622.437	2.05625	microtubule associated serine/threonine kinase [Source:VB External Description;Acc:AAEL006330]	ProteinCodingRNA
XLOC_019999:001	XLOC_019999	E001	0.0462631	3.44169e-15	9.03034e-13	299.718	2.19855	temporarily assignedprotein name protein [Source:VB External Description;Acc:AAEL010952]	ProteinCodingRNA
XLOC_003069:003	XLOC_003069	E003	0.049728	3.55271e-15	9.25866e-13	246.22	2.42583	histone deacetylase [Source:VB External Description;Acc:AAEL004586]	ProteinCodingRNA
XLOC_005341:002	XLOC_005341	E002	0.0609644	3.55271e-15	9.25866e-13	155.948	2.94676	conserved hypothetical protein [Source:VB External Description;Acc:AAEL005358]	ProteinCodingRNA
XLOC_015916:009	XLOC_015916	E009	0.0503654	3.66374e-15	9.51584e-13	238.392	-3.37002	ccr4-associated factor [Source:VB External Description;Acc:AAEL009400]	ProteinCodingRNA
XLOC_013808:002	XLOC_013808	E002	0.115952	3.77476e-15	9.7713e-13	332.556	34.9027		ProteinCodingRNA
XLOC_002883:012	XLOC_002883	E012	0.0835796	3.88578e-15	1.00251e-12	198.655	-4.65445	hypothetical protein [Source:VB External Description;Acc:AAEL004539]	ProteinCodingRNA
XLOC_024555:006	XLOC_024555	E006	0.0978972	4.32987e-15	1.11335e-12	229.174	-3.78501	sodium/solute symporter [Source:VB External Description;Acc:AAEL012691]	ProteinCodingRNA
XLOC_013808:008	XLOC_013808	E008	0.119281	4.55191e-15	1.16656e-12	340.578	34.9366		ProteinCodingRNA
XLOC_013420:021	XLOC_013420	E021	0.0690841	4.77396e-15	1.21941e-12	123.286	3.90913	atrial natriuretic peptide receptor [Source:VB External Description;Acc:AAEL008387]	ProteinCodingRNA
XLOC_019038:002	XLOC_019038	E002	0.183638	4.996e-15	1.26774e-12	76.0832	6.9115	hypothetical protein [Source:VB External Description;Acc:AAEL010648]	ProteinCodingRNA
XLOC_028624:004	XLOC_028624	E004	0.0465414	4.996e-15	1.26774e-12	294.577	2.40261	trithorax protein ash2 [Source:VB External Description;Acc:AAEL003771]	ProteinCodingRNA
XLOC_005425:005	XLOC_005425	E005	0.0748893	5.66214e-15	1.42738e-12	107.229	3.35928	Adenosine monophosphate-protein transferase FICD homolog (EC 2.7.7.n1) [Source:VB External Description;Acc:AAEL005383]	ProteinCodingRNA
XLOC_020422:011	XLOC_020422	E011	0.035934	5.66214e-15	1.42738e-12	4442.32	2.15399	14-3-3 protein sigma, gamma, zeta, beta/alpha [Source:VB External Description;Acc:AAEL011116]""	ProteinCodingRNA
XLOC_020291:009	XLOC_020291	E009	0.0408837	6.10623e-15	1.53431e-12	452.295	2.20847	conserved hypothetical protein [Source:VB External Description;Acc:AAEL011069]	ProteinCodingRNA
XLOC_020577:002	XLOC_020577	E002	0.0395513	6.99441e-15	1.75178e-12	517.554	2.18084	conserved hypothetical protein [Source:VB External Description;Acc:AAEL002392]	ProteinCodingRNA
XLOC_000204:007	XLOC_000204	E007	0.0443835	7.10543e-15	1.77383e-12	339.765	2.24525	C-Type lectin (CTL) - mannose binding. [Source:VB External Description;Acc:AAEL000543]	ProteinCodingRNA
XLOC_018922:041	XLOC_018922	E041	0.080589	8.32667e-15	2.072e-12	95.0718	3.6747	conserved hypothetical protein [Source:VB External Description;Acc:AAEL002125]	ProteinCodingRNA
XLOC_023719:011	XLOC_023719	E011	0.119481	8.88178e-15	2.20303e-12	53.6033	4.56318	predicted protein [Source:VB External Description;Acc:AAEL012388]	ProteinCodingRNA
XLOC_002718:001	XLOC_002718	E001	0.0640733	1.07692e-14	2.66261e-12	512.453	3.04687	lamin, putative [Source:VB External Description;Acc:AAEL004461]""	ProteinCodingRNA
XLOC_028262:005	XLOC_028262	E005	0.0521861	1.08802e-14	2.68146e-12	218.545	-3.22165	hypothetical protein [Source:VB External Description;Acc:AAEL013827]	ProteinCodingRNA
XLOC_011301:001	XLOC_011301	E001	0.0576396	1.15463e-14	2.83657e-12	174.925	2.70989	conserved hypothetical protein [Source:VB External Description;Acc:AAEL007638]	ProteinCodingRNA
XLOC_004649:001	XLOC_004649	E001	0.0346438	1.19904e-14	2.93632e-12	1104.49	1.98775	hypothetical protein [Source:VB External Description;Acc:AAEL005111]	ProteinCodingRNA
XLOC_022467:013	XLOC_022467	E013	0.141291	1.24345e-14	3.03543e-12	43.0684	-7.51331	ABC transporter [Source:VB External Description;Acc:AAEL011863]	ProteinCodingRNA
XLOC_028939:004	XLOC_028939	E004	0.0430209	1.26565e-14	3.07989e-12	376.208	2.98402	sodium- and chloride-dependent neurotransmitter transporter [Source:VB External Description;Acc:AAEL003860]	ProteinCodingRNA
XLOC_009172:004	XLOC_009172	E004	0.0699639	1.36557e-14	3.31259e-12	120.55	3.12502	conserved hypothetical protein [Source:VB External Description;Acc:AAEL006772]	ProteinCodingRNA
XLOC_005139:016	XLOC_005139	E016	0.110437	1.39888e-14	3.37218e-12	59.6538	4.31347	conserved hypothetical protein [Source:VB External Description;Acc:AAEL000747]	ProteinCodingRNA
XLOC_026749:003	XLOC_026749	E003	0.0525759	1.39888e-14	3.37218e-12	214.718	2.52383	hypothetical protein [Source:VB External Description;Acc:AAEL013402]	ProteinCodingRNA
XLOC_018719:003	XLOC_018719	E003	0.103414	1.63203e-14	3.92195e-12	130.847	4.18335	transcriptional regulator ATRX (X-linked helicase II) [Source:VB External Description;Acc:AAEL010499]	ProteinCodingRNA
XLOC_028939:005	XLOC_028939	E005	0.0690268	1.75415e-14	4.20234e-12	693.401	3.50021	sodium- and chloride-dependent neurotransmitter transporter [Source:VB External Description;Acc:AAEL003860]	ProteinCodingRNA
XLOC_026796:016	XLOC_026796	E016	0.0380461	1.82077e-14	4.34842e-12	618.339	2.09569	hypothetical protein [Source:VB External Description;Acc:AAEL003326]	ProteinCodingRNA
XLOC_017263:018	XLOC_017263	E018	0.0438592	1.94289e-14	4.62576e-12	352.919	-2.79042	conserved hypothetical protein [Source:VB External Description;Acc:AAEL009905]	ProteinCodingRNA
XLOC_022135:002	XLOC_022135	E002	0.0826983	2.04281e-14	4.84869e-12	117.135	3.50106	P21-activated kinase, pak [Source:VB External Description;Acc:AAEL002594]""	ProteinCodingRNA
XLOC_004488:013	XLOC_004488	E013	0.0901223	2.23155e-14	5.28042e-12	79.917	3.72537	protein phosphatase-5 [Source:VB External Description;Acc:AAEL005080]	ProteinCodingRNA
XLOC_024759:025	XLOC_024759	E025	0.037901	2.5091e-14	5.91903e-12	630.162	2.14742	hypothetical protein [Source:VB External Description;Acc:AAEL012756]	ProteinCodingRNA
XLOC_014131:006	XLOC_014131	E006	0.223609	2.54241e-14	5.97932e-12	97.8601	7.64217	conserved hypothetical protein [Source:VB External Description;Acc:AAEL008683]	ProteinCodingRNA
XLOC_011840:009	XLOC_011840	E009	0.0660593	3.14193e-14	7.36683e-12	133.719	32.5882	hypothetical protein [Source:VB External Description;Acc:AAEL007819]	ProteinCodingRNA
XLOC_021517:027	XLOC_021517	E027	0.037473	3.54161e-14	8.27879e-12	667.855	2.15256		ProteinCodingRNA
XLOC_019633:001	XLOC_019633	E001	0.0423616	3.9746e-14	9.26286e-12	396.799	2.17996	hypothetical protein [Source:VB External Description;Acc:AAEL002235]	ProteinCodingRNA
XLOC_005137:029	XLOC_005137	E029	0.0543281	4.09672e-14	9.51871e-12	199.05	-4.42884	ribosomal protein S6 kinase [Source:VB External Description;Acc:AAEL000743]	ProteinCodingRNA
XLOC_018926:029	XLOC_018926	E029	0.0582972	4.58522e-14	1.06217e-11	170.814	2.90625	conserved hypothetical protein [Source:VB External Description;Acc:AAEL002123]	ProteinCodingRNA
XLOC_015916:007	XLOC_015916	E007	0.0580533	4.69624e-14	1.08464e-11	172.316	3.02503	ccr4-associated factor [Source:VB External Description;Acc:AAEL009400]	ProteinCodingRNA
XLOC_009726:004	XLOC_009726	E004	0.0358793	4.81837e-14	1.10952e-11	859.185	2.05529	synapse-associated protein [Source:VB External Description;Acc:AAEL006993]	ProteinCodingRNA
XLOC_001715:013	XLOC_001715	E013	0.169557	5.34017e-14	1.22601e-11	34.3255	6.83103	kinesin-like protein Klp10A [Source:VB External Description;Acc:AAEL004235]	ProteinCodingRNA
XLOC_000279:003	XLOC_000279	E003	0.0743961	5.37348e-14	1.23e-11	108.429	-3.77549	calcium/calmodulin-dependent serine protein kinase membrane-associated guanylate kinase (cask) [Source:VB External Description;Acc:AAEL003914]	ProteinCodingRNA
XLOC_001984:001	XLOC_001984	E001	0.0695796	5.57332e-14	1.27197e-11	329.322	2.67937	D-tyrosyl-tRNA(Tyr) deacylase [Source:VB External Description;Acc:AAEL014489]	ProteinCodingRNA
XLOC_003060:014	XLOC_003060	E014	0.0337841	5.77316e-14	1.31369e-11	1378.32	1.96227	small calcium-binding mitochondrial carrier, putative [Source:VB External Description;Acc:AAEL004589]""	ProteinCodingRNA
XLOC_027182:001	XLOC_027182	E001	0.14492	6.03961e-14	1.37028e-11	41.7048	-30.0198	conserved hypothetical protein [Source:VB External Description;Acc:AAEL013527]	ProteinCodingRNA
XLOC_024986:020	XLOC_024986	E020	0.066861	6.13953e-14	1.38887e-11	130.786	-3.01837	conserved hypothetical protein [Source:VB External Description;Acc:AAEL012838]	ProteinCodingRNA
XLOC_026969:001	XLOC_026969	E001	0.100176	6.20615e-14	1.39983e-11	68.416	4.02896	F-box and WD-40 domain protein [Source:VB External Description;Acc:AAEL003371]	ProteinCodingRNA
XLOC_025783:010	XLOC_025783	E010	0.0431378	6.55032e-14	1.47315e-11	569.41	2.16874	hypothetical protein [Source:VB External Description;Acc:AAEL013147]	ProteinCodingRNA
XLOC_028624:003	XLOC_028624	E003	0.0469866	6.65024e-14	1.49128e-11	286.711	-2.30717	trithorax protein ash2 [Source:VB External Description;Acc:AAEL003771]	ProteinCodingRNA
XLOC_007695:014	XLOC_007695	E014	0.0500473	6.82787e-14	1.52667e-11	242.235	2.57971	conserved hypothetical protein [Source:VB External Description;Acc:AAEL006208]	ProteinCodingRNA
XLOC_005277:010	XLOC_005277	E010	0.0663289	7.06102e-14	1.57424e-11	132.718	-4.79543	conserved hypothetical protein [Source:VB External Description;Acc:AAEL005312]	ProteinCodingRNA
XLOC_014243:001	XLOC_014243	E001	0.064111	7.09433e-14	1.57711e-11	141.428	2.97521	shc transforming protein [Source:VB External Description;Acc:AAEL008739]	ProteinCodingRNA
XLOC_002573:001	XLOC_002573	E001	0.115213	8.27116e-14	1.83344e-11	176.61	1.93857	hypothetical protein [Source:VB External Description;Acc:AAEL014625]	ProteinCodingRNA
XLOC_017704:001	XLOC_017704	E001	0.0397074	9.02611e-14	1.99506e-11	508.949	2.13512	arp2/3 [Source:VB External Description;Acc:AAEL001904]	ProteinCodingRNA
XLOC_012105:021	XLOC_012105	E021	0.112391	9.41469e-14	2.075e-11	58.2336	4.18863	nuclear hormone receptor ftz-f1 beta [Source:VB External Description;Acc:AAEL001304]	ProteinCodingRNA
XLOC_019884:018	XLOC_019884	E018	0.0443265	9.60343e-14	2.11057e-11	341.148	2.28446	cAMP-dependent protein kinase type i-beta regulatory subunit [Source:VB External Description;Acc:AAEL002277]	ProteinCodingRNA
XLOC_010766:011	XLOC_010766	E011	0.0311927	1.02918e-13	2.25542e-11	5454.44	1.96001	staufen [Source:VB External Description;Acc:AAEL007470]	ProteinCodingRNA
XLOC_014152:017	XLOC_014152	E017	0.0577033	1.06692e-13	2.33152e-11	600.914	2.39845	G-protein signalling modulator [Source:VB External Description;Acc:AAEL008688]	ProteinCodingRNA
XLOC_001306:001	XLOC_001306	E001	0.0348083	1.16351e-13	2.53541e-11	1064.03	1.83888	conserved hypothetical protein [Source:VB External Description;Acc:AAEL004129]	ProteinCodingRNA
XLOC_029111:003	XLOC_029111	E003	0.0589625	1.18461e-13	2.5741e-11	166.847	-3.48036	thymidine kinase [Source:VB External Description;Acc:AAEL014055]	ProteinCodingRNA
XLOC_025214:003	XLOC_025214	E003	0.0462741	1.21125e-13	2.62461e-11	483.968	2.36489	myotubularin [Source:VB External Description;Acc:AAEL003083]	ProteinCodingRNA
XLOC_013419:001	XLOC_013419	E001	0.0661258	1.23457e-13	2.66764e-11	292.601	2.78511	guanylate cyclase [Source:VB External Description;Acc:AAEL008390]	ProteinCodingRNA
XLOC_012630:024	XLOC_012630	E024	0.0629003	1.33116e-13	2.86831e-11	146.683	3.25405	hypothetical protein [Source:VB External Description;Acc:AAEL008082]	ProteinCodingRNA
XLOC_012694:030	XLOC_012694	E030	0.0857011	1.48992e-13	3.20146e-11	97.4004	-4.1362	centrosomin (arrow protein) [Source:VB External Description;Acc:AAEL008110]	ProteinCodingRNA
XLOC_012503:001	XLOC_012503	E001	0.0624612	1.54432e-13	3.30914e-11	148.687	2.84277	conserved hypothetical protein [Source:VB External Description;Acc:AAEL000204]	ProteinCodingRNA
XLOC_015938:001	XLOC_015938	E001	0.0446026	1.64646e-13	3.51823e-11	334.555	2.21597	hypothetical protein [Source:VB External Description;Acc:AAEL009405]	ProteinCodingRNA
XLOC_003168:009	XLOC_003168	E009	0.125101	1.66422e-13	3.53659e-11	50.4247	7.08581	nicastrin, putative [Source:VB External Description;Acc:AAEL004633]""	ProteinCodingRNA
XLOC_009053:022	XLOC_009053	E022	0.0623408	1.66311e-13	3.53659e-11	149.246	2.88815	hypothetical protein [Source:VB External Description;Acc:AAEL006751]	ProteinCodingRNA
XLOC_014000:021	XLOC_014000	E021	0.119746	1.8574e-13	3.93627e-11	53.4442	-7.04235	AMP-activated protein kinase, gamma regulatory subunit [Source:VB External Description;Acc:AAEL008661]""	ProteinCodingRNA
XLOC_009335:016	XLOC_009335	E016	0.0567166	2.09277e-13	4.42291e-11	181.041	-2.74559	hypothetical protein [Source:VB External Description;Acc:AAEL006873]	ProteinCodingRNA
XLOC_023892:013	XLOC_023892	E013	0.107898	2.29039e-13	4.82734e-11	61.6062	4.32224	conserved hypothetical protein [Source:VB External Description;Acc:AAEL012441]	ProteinCodingRNA
XLOC_019559:001	XLOC_019559	E001	0.0485983	2.64455e-13	5.5586e-11	261.435	2.30978	ubiquitin-conjugating enzyme E2 g [Source:VB External Description;Acc:AAEL010798]	ProteinCodingRNA
XLOC_019438:006	XLOC_019438	E006	0.0622846	2.73781e-13	5.73899e-11	149.508	-3.53142	aromatic amino acid decarboxylase [Source:VB External Description;Acc:AAEL010737]	ProteinCodingRNA
XLOC_029093:007	XLOC_029093	E007	0.0815056	2.94098e-13	6.14816e-11	93.3695	3.33534	sex-determining protein fem-1 [Source:VB External Description;Acc:AAEL014046]	ProteinCodingRNA
XLOC_006455:014	XLOC_006455	E014	0.0856816	3.09197e-13	6.44634e-11	86.3269	3.2955	conserved hypothetical protein [Source:VB External Description;Acc:AAEL005736]	ProteinCodingRNA
XLOC_005496:002	XLOC_005496	E002	0.0625371	3.10751e-13	6.46128e-11	148.336	2.81939	conserved hypothetical protein [Source:VB External Description;Acc:AAEL005425]	ProteinCodingRNA
XLOC_002276:005	XLOC_002276	E005	0.0417874	3.40616e-13	7.06321e-11	416.664	-2.32762	phosphatidylinositol 4-kinase type-ii [Source:VB External Description;Acc:AAEL004379]	ProteinCodingRNA
XLOC_007010:020	XLOC_007010	E020	0.0532168	3.5405e-13	7.3221e-11	208.709	2.63721		ProteinCodingRNA
XLOC_027925:012	XLOC_027925	E012	0.0372656	3.70037e-13	7.63227e-11	687.78	3.40279	acyl-coa thioesterase [Source:VB External Description;Acc:AAEL003569]	ProteinCodingRNA
XLOC_013524:003	XLOC_013524	E003	0.175018	3.90243e-13	8.02757e-11	33.03	6.33727	conserved hypothetical protein [Source:VB External Description;Acc:AAEL008430]	ProteinCodingRNA
XLOC_013808:010	XLOC_013808	E010	0.0646869	4.0834e-13	8.37749e-11	139.059	33.6614		ProteinCodingRNA
XLOC_027098:004	XLOC_027098	E004	0.085743	4.13891e-13	8.46885e-11	115.201	-4.16278	conserved hypothetical protein [Source:VB External Description;Acc:AAEL003430]	ProteinCodingRNA
XLOC_003676:001	XLOC_003676	E001	0.0530481	4.70179e-13	9.56983e-11	210.258	-4.32384	conserved hypothetical protein [Source:VB External Description;Acc:AAEL004798]	ProteinCodingRNA
XLOC_003676:002	XLOC_003676	E002	0.0440261	4.70179e-13	9.56983e-11	348.623	2.10646	conserved hypothetical protein [Source:VB External Description;Acc:AAEL004798]	ProteinCodingRNA
XLOC_021250:013	XLOC_021250	E013	0.0572734	4.82614e-13	9.79706e-11	225.257	2.75484	hypothetical protein [Source:VB External Description;Acc:AAEL002491]	ProteinCodingRNA
XLOC_001542:028	XLOC_001542	E028	0.0401918	5.13367e-13	1.0394e-10	483.984	2.09286	serine/threonine protein kinase [Source:VB External Description;Acc:AAEL000589]	ProteinCodingRNA
XLOC_002276:008	XLOC_002276	E008	0.0681572	5.19362e-13	1.04879e-10	126.306	3.23918	phosphatidylinositol 4-kinase type-ii [Source:VB External Description;Acc:AAEL004379]	ProteinCodingRNA
XLOC_024555:002	XLOC_024555	E002	0.148023	5.28466e-13	1.06438e-10	40.6053	-5.00607	sodium/solute symporter [Source:VB External Description;Acc:AAEL012691]	ProteinCodingRNA
XLOC_005632:005	XLOC_005632	E005	0.0795555	5.36904e-13	1.07856e-10	97.0673	3.45957	hypothetical protein [Source:VB External Description;Acc:AAEL005469]	ProteinCodingRNA
XLOC_008102:005	XLOC_008102	E005	0.0376324	6.00298e-13	1.20278e-10	653.305	1.94008	conserved hypothetical protein [Source:VB External Description;Acc:AAEL001007]	ProteinCodingRNA
XLOC_015989:008	XLOC_015989	E008	0.132584	6.14842e-13	1.22873e-10	46.7351	4.59266	conserved hypothetical protein [Source:VB External Description;Acc:AAEL009448]	ProteinCodingRNA
XLOC_017808:007	XLOC_017808	E007	0.0492265	7.11986e-13	1.41919e-10	252.749	-3.17949		ProteinCodingRNA
XLOC_013268:014	XLOC_013268	E014	0.0859626	7.46847e-13	1.48484e-10	85.891	-3.62951	hypothetical protein [Source:VB External Description;Acc:AAEL008356]	ProteinCodingRNA
XLOC_005738:001	XLOC_005738	E001	0.126861	8.32667e-13	1.65121e-10	49.5057	4.40895	Plenty of SH3s, putative [Source:VB External Description;Acc:AAEL000763]""	ProteinCodingRNA
XLOC_005579:004	XLOC_005579	E004	0.103746	9.77107e-13	1.93267e-10	165.272	3.3704	conserved hypothetical protein [Source:VB External Description;Acc:AAEL005452]	ProteinCodingRNA
XLOC_013808:009	XLOC_013808	E009	0.242174	1.01841e-12	2.00921e-10	724.434	36.0035		ProteinCodingRNA
XLOC_004557:004	XLOC_004557	E004	0.494077	1.05604e-12	2.07814e-10	10.306	36.0539	cysteine-rich venom protein, putative [Source:VB External Description;Acc:AAEL005098]""	ProteinCodingRNA
XLOC_023237:019	XLOC_023237	E019	0.0938627	1.0979e-12	2.15501e-10	75.213	3.41959	zinc finger protein [Source:VB External Description;Acc:AAEL012168]	ProteinCodingRNA
XLOC_020115:001	XLOC_020115	E001	0.0393042	1.19982e-12	2.34909e-10	531.783	1.9753	leucine-rich transmembrane protein [Source:VB External Description;Acc:AAEL002295]	ProteinCodingRNA
XLOC_006741:024	XLOC_006741	E024	0.0517519	1.3336e-12	2.6044e-10	402.574	2.32416	conserved hypothetical protein [Source:VB External Description;Acc:AAEL005867]	ProteinCodingRNA
XLOC_014722:013	XLOC_014722	E013	0.0335671	1.37712e-12	2.6826e-10	1470.32	-1.87223	glycerol-3-phosphate dehydrogenase [Source:VB External Description;Acc:AAEL001593]	ProteinCodingRNA
XLOC_019715:015	XLOC_019715	E015	0.0668723	1.38112e-12	2.68361e-10	248.357	2.79455	mitogen-activated protein kinase kinase kinase [Source:VB External Description;Acc:AAEL010835]	ProteinCodingRNA
XLOC_018795:017	XLOC_018795	E017	0.0782869	1.40621e-12	2.7255e-10	99.6343	-4.20158	conserved hypothetical protein [Source:VB External Description;Acc:AAEL010533]	ProteinCodingRNA
XLOC_014347:001	XLOC_014347	E001	0.0422281	1.44973e-12	2.80281e-10	401.246	2.11325	rac serine/threonine kinase [Source:VB External Description;Acc:AAEL008823]	ProteinCodingRNA
XLOC_023611:015	XLOC_023611	E015	0.058192	1.5361e-12	2.96238e-10	171.459	2.56164	goliath E3 ubiquitin ligase [Source:VB External Description;Acc:AAEL012337]	ProteinCodingRNA
XLOC_008866:005	XLOC_008866	E005	0.0414621	1.54965e-12	2.98105e-10	428.824	1.6019		ProteinCodingRNA
XLOC_022858:009	XLOC_022858	E009	0.0499923	1.5945e-12	3.0597e-10	242.913	2.29805	conserved hypothetical protein [Source:VB External Description;Acc:AAEL012019]	ProteinCodingRNA
XLOC_012873:030	XLOC_012873	E030	0.0356113	1.63258e-12	3.11811e-10	902.67	1.88239		ProteinCodingRNA
XLOC_015466:004	XLOC_015466	E004	0.0773649	1.63303e-12	3.11811e-10	765.263	-3.25622	lola [Source:VB External Description;Acc:AAEL009212]	ProteinCodingRNA
XLOC_026943:020	XLOC_026943	E020	0.0460774	1.68732e-12	3.21382e-10	303.25	2.24334	tankyrase [Source:VB External Description;Acc:AAEL003391]	ProteinCodingRNA
XLOC_013808:007	XLOC_013808	E007	0.251067	1.70752e-12	3.24429e-10	738.931	36.0304		ProteinCodingRNA
XLOC_002276:007	XLOC_002276	E007	0.0673148	1.81299e-12	3.41108e-10	129.182	3.13204	phosphatidylinositol 4-kinase type-ii [Source:VB External Description;Acc:AAEL004379]	ProteinCodingRNA
XLOC_010387:001	XLOC_010387	E001	0.0361105	1.809e-12	3.41108e-10	824.903	1.40795	replication factor A, 14kD-subunit, putative [Source:VB External Description;Acc:AAEL007291]""	ProteinCodingRNA
XLOC_010387:002	XLOC_010387	E002	0.0404069	1.809e-12	3.41108e-10	473.667	-1.6258	replication factor A, 14kD-subunit, putative [Source:VB External Description;Acc:AAEL007291]""	ProteinCodingRNA
XLOC_022469:005	XLOC_022469	E005	0.166463	1.80611e-12	3.41108e-10	35.1056	5.22102	conserved hypothetical protein [Source:VB External Description;Acc:AAEL011868]	ProteinCodingRNA
XLOC_015589:001	XLOC_015589	E001	0.055554	1.93312e-12	3.62825e-10	189.38	2.56144	conserved hypothetical protein [Source:VB External Description;Acc:AAEL009259]	ProteinCodingRNA
XLOC_004354:006	XLOC_004354	E006	0.155602	2.01184e-12	3.76682e-10	91.6644	-5.15316	hypothetical protein [Source:VB External Description;Acc:AAEL005023]	ProteinCodingRNA
XLOC_000130:001	XLOC_000130	E001	0.0873218	2.02849e-12	3.7888e-10	147.283	2.91936	bystin [Source:VB External Description;Acc:AAEL000001]	ProteinCodingRNA
XLOC_006362:002	XLOC_006362	E002	0.0898732	2.06712e-12	3.85164e-10	80.2513	3.39211	conserved hypothetical protein [Source:VB External Description;Acc:AAEL005704]	ProteinCodingRNA
XLOC_027555:015	XLOC_027555	E015	0.156132	2.09099e-12	3.88673e-10	37.9882	4.66458	exostosin-1 [Source:VB External Description;Acc:AAEL003533]	ProteinCodingRNA
XLOC_013308:020	XLOC_013308	E020	0.0701736	2.49178e-12	4.62058e-10	119.916	2.99115	conserved hypothetical protein [Source:VB External Description;Acc:AAEL001406]	ProteinCodingRNA
XLOC_026470:001	XLOC_026470	E001	0.048754	2.52065e-12	4.6629e-10	502.956	2.37467	conserved hypothetical protein [Source:VB External Description;Acc:AAEL013334]	ProteinCodingRNA
XLOC_021869:004	XLOC_021869	E004	0.22275	2.70572e-12	4.99329e-10	24.8371	6.32644	cationic amino acid transporter [Source:VB External Description;Acc:AAEL002557]	ProteinCodingRNA
XLOC_005671:010	XLOC_005671	E010	0.0357659	2.86127e-12	5.26774e-10	877.068	1.86575	protein-tyrosine phosphatase n9 [Source:VB External Description;Acc:AAEL005492]	ProteinCodingRNA
XLOC_013910:001	XLOC_013910	E001	0.044107	3.32057e-12	6.09877e-10	346.579	2.08617	conserved hypothetical protein [Source:VB External Description;Acc:AAEL008608]	ProteinCodingRNA
XLOC_009594:001	XLOC_009594	E001	0.0421307	3.37352e-12	6.18132e-10	404.554	2.00385	hypothetical protein [Source:VB External Description;Acc:AAEL001147]	ProteinCodingRNA
XLOC_026199:008	XLOC_026199	E008	0.199184	3.78708e-12	6.92264e-10	28.3032	-29.8597	hypothetical protein [Source:VB External Description;Acc:AAEL013252]	ProteinCodingRNA
XLOC_021366:001	XLOC_021366	E001	0.0583549	4.11926e-12	7.51205e-10	170.462	2.48186	cytoplasmic dynein light chain [Source:VB External Description;Acc:AAEL011478]	ProteinCodingRNA
XLOC_006269:011	XLOC_006269	E011	0.0823185	4.39737e-12	8.00031e-10	91.9099	3.16091	hypothetical protein [Source:VB External Description;Acc:AAEL000819]	ProteinCodingRNA
XLOC_005498:001	XLOC_005498	E001	0.0841765	4.41336e-12	8.01051e-10	88.7392	2.4976	spindle-b recombination protein spn-b [Source:VB External Description;Acc:AAEL005399]	ProteinCodingRNA
XLOC_025757:001	XLOC_025757	E001	0.0897951	4.42812e-12	8.01844e-10	80.3565	3.30524	elongase, putative [Source:VB External Description;Acc:AAEL013128]""	ProteinCodingRNA
XLOC_000726:007	XLOC_000726	E007	0.060124	4.47631e-12	8.06917e-10	2730.6	2.39065	hypothetical protein [Source:VB External Description;Acc:AAEL017419]	ProteinCodingRNA
XLOC_003819:022	XLOC_003819	E022	0.0593794	4.48408e-12	8.06917e-10	384.257	2.55134	hypothetical protein [Source:VB External Description;Acc:AAEL004849]	ProteinCodingRNA
XLOC_015585:012	XLOC_015585	E012	0.0471272	4.48752e-12	8.06917e-10	284.312	2.06287	hypothetical protein [Source:VB External Description;Acc:AAEL009261]	ProteinCodingRNA
XLOC_005136:022	XLOC_005136	E022	0.0901426	4.74998e-12	8.52124e-10	79.8899	3.38444	rab6 GTPase activating protein, gapcena (rabgap1 protein) [Source:VB External Description;Acc:AAEL000737]""	ProteinCodingRNA
XLOC_027847:001	XLOC_027847	E001	0.0574418	4.88865e-12	8.74965e-10	176.2	2.25997	beta-arrestin 1, [Source:VB External Description;Acc:AAEL013704]""	ProteinCodingRNA
XLOC_008226:012	XLOC_008226	E012	0.227225	5.03575e-12	8.99208e-10	24.2727	5.9957	conserved hypothetical protein [Source:VB External Description;Acc:AAEL006332]	ProteinCodingRNA
XLOC_012583:003	XLOC_012583	E003	0.0460929	5.24514e-12	9.34434e-10	302.953	2.06555	RNA-binding protein [Source:VB External Description;Acc:AAEL001356]	ProteinCodingRNA
XLOC_020402:010	XLOC_020402	E010	0.0416679	5.48783e-12	9.75418e-10	421.05	2.10472	adducin [Source:VB External Description;Acc:AAEL011105]	ProteinCodingRNA
XLOC_002276:009	XLOC_002276	E009	0.0625313	5.54068e-12	9.82547e-10	148.363	2.79479	phosphatidylinositol 4-kinase type-ii [Source:VB External Description;Acc:AAEL004379]	ProteinCodingRNA
XLOC_005137:026	XLOC_005137	E026	0.0504115	5.67824e-12	1.00463e-09	310.724	-2.78711	ribosomal protein S6 kinase [Source:VB External Description;Acc:AAEL000743]	ProteinCodingRNA
XLOC_024555:005	XLOC_024555	E005	0.127387	6.07159e-12	1.07177e-09	49.2376	-4.04905	sodium/solute symporter [Source:VB External Description;Acc:AAEL012691]	ProteinCodingRNA
XLOC_004450:013	XLOC_004450	E013	0.210418	6.64535e-12	1.17037e-09	26.5379	6.34902	conserved hypothetical protein [Source:VB External Description;Acc:AAEL000695]	ProteinCodingRNA
XLOC_015466:018	XLOC_015466	E018	0.0947625	6.66922e-12	1.1719e-09	74.1628	3.54853	lola [Source:VB External Description;Acc:AAEL009212]	ProteinCodingRNA
XLOC_007434:006	XLOC_007434	E006	0.131263	7.5816e-12	1.32919e-09	47.3468	-4.95824	hypothetical protein [Source:VB External Description;Acc:AAEL000935]	ProteinCodingRNA
XLOC_003349:012	XLOC_003349	E012	0.0312951	7.62324e-12	1.33346e-09	4883.7	1.62218		ProteinCodingRNA
XLOC_006240:006	XLOC_006240	E006	0.0642038	8.19467e-12	1.43017e-09	141.041	2.45026	rac GTPase [Source:VB External Description;Acc:AAEL015271]	ProteinCodingRNA
XLOC_001542:027	XLOC_001542	E027	0.055974	8.80662e-12	1.53351e-09	186.281	2.46671	serine/threonine protein kinase [Source:VB External Description;Acc:AAEL000589]	ProteinCodingRNA
XLOC_006597:009	XLOC_006597	E009	0.0539432	9.05276e-12	1.57281e-09	202.292	-2.33217	malic enzyme [Source:VB External Description;Acc:AAEL005790]	ProteinCodingRNA
XLOC_015294:001	XLOC_015294	E001	0.149868	9.46221e-12	1.64026e-09	39.9787	3.98086	adenosine deaminase [Source:VB External Description;Acc:AAEL009191]	ProteinCodingRNA
XLOC_005137:024	XLOC_005137	E024	0.0668969	9.8459e-12	1.70294e-09	130.657	-5.41978	ribosomal protein S6 kinase [Source:VB External Description;Acc:AAEL000743]	ProteinCodingRNA
XLOC_028759:013	XLOC_028759	E013	0.107704	9.89786e-12	1.7081e-09	61.7602	3.84679	hypothetical protein [Source:VB External Description;Acc:AAEL003812]	ProteinCodingRNA
XLOC_028802:001	XLOC_028802	E001	0.0686044	9.97502e-12	1.71757e-09	124.83	2.67181	tumor necrosis factor induced protein [Source:VB External Description;Acc:AAEL013963]	ProteinCodingRNA
XLOC_012548:008	XLOC_012548	E008	0.0616634	1.00181e-11	1.72115e-09	152.471	2.59933	scaffold attachment factor b [Source:VB External Description;Acc:AAEL001352]	ProteinCodingRNA
XLOC_023237:018	XLOC_023237	E018	0.139759	1.01772e-11	1.7446e-09	43.6712	4.30943	zinc finger protein [Source:VB External Description;Acc:AAEL012168]	ProteinCodingRNA
XLOC_002967:015	XLOC_002967	E015	0.0514294	1.03596e-11	1.77193e-09	226.378	2.45052	synaptosomal associated protein [Source:VB External Description;Acc:AAEL004559]	ProteinCodingRNA
XLOC_027973:001	XLOC_027973	E001	0.0666831	1.10012e-11	1.87751e-09	131.425	2.58986		ProteinCodingRNA
XLOC_013028:019	XLOC_013028	E019	0.0544156	1.10431e-11	1.87903e-09	198.327	-3.36739	triple functional domain, trio [Source:VB External Description;Acc:AAEL001393]""	ProteinCodingRNA
XLOC_013419:004	XLOC_013419	E004	0.0909674	1.10588e-11	1.87903e-09	78.8034	3.29271	guanylate cyclase [Source:VB External Description;Acc:AAEL008390]	ProteinCodingRNA
XLOC_017020:018	XLOC_017020	E018	0.0321192	1.1243e-11	1.90612e-09	2651.34	1.74151	hypothetical protein [Source:VB External Description;Acc:AAEL001834]	ProteinCodingRNA
XLOC_013290:013	XLOC_013290	E013	0.0359731	1.14863e-11	1.94309e-09	844.938	-1.96393		tRNA
XLOC_015099:024	XLOC_015099	E024	0.0374362	1.35105e-11	2.28053e-09	1442.02	1.61184	cAMP-specific 3,5-cyclic phosphodiesterase [Source:VB External Description;Acc:AAEL001629]""	ProteinCodingRNA
XLOC_010766:013	XLOC_010766	E013	0.107072	1.38447e-11	2.33183e-09	90.6663	-3.73411	staufen [Source:VB External Description;Acc:AAEL007470]	ProteinCodingRNA
XLOC_022652:005	XLOC_022652	E005	0.0691704	1.56791e-11	2.63505e-09	123.012	2.50215	mitochondrial ribosomal protein, S31, putative [Source:VB External Description;Acc:AAEL011925]""	ProteinCodingRNA
XLOC_014507:002	XLOC_014507	E002	0.0676108	1.62845e-11	2.73084e-09	211.301	-3.25287	conserved hypothetical protein [Source:VB External Description;Acc:AAEL008834]	ProteinCodingRNA
XLOC_027461:023	XLOC_027461	E023	0.0810645	1.69507e-11	2.83639e-09	94.1809	3.05523	conserved hypothetical protein [Source:VB External Description;Acc:AAEL013610]	ProteinCodingRNA
XLOC_022949:010	XLOC_022949	E010	0.0593747	1.71924e-11	2.8706e-09	164.48	2.492	conserved hypothetical protein [Source:VB External Description;Acc:AAEL002698]	ProteinCodingRNA
XLOC_014664:029	XLOC_014664	E029	0.126565	1.77447e-11	2.95643e-09	49.6578	-5.95757	inwardly rectifying k+ channel, [Source:VB External Description;Acc:AAEL008932]""	ProteinCodingRNA
XLOC_002622:027	XLOC_002622	E027	0.0659746	1.77839e-11	2.95657e-09	134.037	2.70767	rho-gap 92b [Source:VB External Description;Acc:AAEL000624]	ProteinCodingRNA
XLOC_005762:001	XLOC_005762	E001	0.0395504	2.02628e-11	3.36144e-09	1935.66	1.87771	platelet-activating factor acetylhydrolase isoform 1b alpha subunit [Source:VB External Description;Acc:AAEL000770]	ProteinCodingRNA
XLOC_011840:012	XLOC_011840	E012	0.0770846	2.13149e-11	3.5284e-09	102.196	-1.855	hypothetical protein [Source:VB External Description;Acc:AAEL007819]	ProteinCodingRNA
XLOC_026910:008	XLOC_026910	E008	0.204189	2.25157e-11	3.71918e-09	27.4886	31.2827	ubiquitin protein ligase [Source:VB External Description;Acc:AAEL013454]	ProteinCodingRNA
XLOC_001310:002	XLOC_001310	E002	0.0731849	2.3486e-11	3.8673e-09	111.492	2.84831	Phagocyte signaling-impaired protein (N-terminal acetyltransferase B complex subunit NAA25 homolog)(N-terminal acetyltransferase B complex subunit MDM20 homolog) [Source:VB External Description;Acc:AAEL004142]	ProteinCodingRNA
XLOC_010916:001	XLOC_010916	E001	0.115193	2.35126e-11	3.8673e-09	80.6159	3.6237	rab 19, 41 and [Source:VB External Description;Acc:AAEL007525]""	ProteinCodingRNA
XLOC_025830:009	XLOC_025830	E009	0.0355346	2.45748e-11	4.0334e-09	915.948	-1.73914	beta1,4 mannosyltransferase [Source:VB External Description;Acc:AAEL000451]""	ProteinCodingRNA
XLOC_024720:033	XLOC_024720	E033	0.0449368	2.49241e-11	4.08204e-09	603.431	2.13449	conserved hypothetical protein [Source:VB External Description;Acc:AAEL012744]	ProteinCodingRNA
XLOC_017136:003	XLOC_017136	E003	0.145381	2.62489e-11	4.28991e-09	41.5375	-4.20004	Galectin. [Source:VB External Description;Acc:AAEL009845]	ProteinCodingRNA
XLOC_025178:014	XLOC_025178	E014	0.0655623	2.66901e-11	4.3528e-09	135.605	-2.6235	glutathione transferase [Source:VB External Description;Acc:AAEL017085]	ProteinCodingRNA
XLOC_012823:017	XLOC_012823	E017	0.0383045	2.78415e-11	4.531e-09	598.336	1.91645	double-stranded RNA-binding protein zn72d [Source:VB External Description;Acc:AAEL008171]	ProteinCodingRNA
XLOC_006751:019	XLOC_006751	E019	0.106014	2.93675e-11	4.76928e-09	63.139	4.07314	Hormonereceptor-like in 4, nuclear receptor [Source:VB External Description;Acc:AAEL005850]""	ProteinCodingRNA
XLOC_001629:002	XLOC_001629	E002	0.0603878	3.0157e-11	4.88721e-09	158.939	2.578	conserved hypothetical protein [Source:VB External Description;Acc:AAEL004212]	ProteinCodingRNA
XLOC_017715:001	XLOC_017715	E001	0.0677068	3.0272e-11	4.89556e-09	127.827	2.63828	hypothetical protein [Source:VB External Description;Acc:AAEL001888]	ProteinCodingRNA
XLOC_002786:002	XLOC_002786	E002	0.0641743	3.03727e-11	4.90157e-09	606.178	2.57933	s-adenosylmethionine synthetase [Source:VB External Description;Acc:AAEL004501]	ProteinCodingRNA
XLOC_026867:022	XLOC_026867	E022	0.153977	3.07685e-11	4.95508e-09	71.205	-5.24105	proline oxidase [Source:VB External Description;Acc:AAEL013431]	ProteinCodingRNA
XLOC_007342:002	XLOC_007342	E002	0.0325667	3.10215e-11	4.98542e-09	2123.99	1.66692	ubiquitin-conjugating enzyme E2-230k [Source:VB External Description;Acc:AAEL006073]	ProteinCodingRNA
XLOC_028515:002	XLOC_028515	E002	0.0677075	3.1256e-11	5.01266e-09	221.946	2.55265	M-type 9 protein, putative [Source:VB External Description;Acc:AAEL003739]""	ProteinCodingRNA
XLOC_024555:003	XLOC_024555	E003	0.163484	3.30207e-11	5.28468e-09	140.664	-4.27985	sodium/solute symporter [Source:VB External Description;Acc:AAEL012691]	ProteinCodingRNA
XLOC_006766:006	XLOC_006766	E006	0.0692785	3.48001e-11	5.55792e-09	122.671	-2.88792	beta chain spectrin [Source:VB External Description;Acc:AAEL005845]	ProteinCodingRNA
XLOC_011219:001	XLOC_011219	E001	0.0338759	3.59474e-11	5.7293e-09	1342.79	1.6707		ProteinCodingRNA
XLOC_013791:001	XLOC_013791	E001	0.0360024	3.87232e-11	6.15899e-09	840.589	1.73669	kinesin heavy chain subunit [Source:VB External Description;Acc:AAEL008542]	ProteinCodingRNA
XLOC_027098:003	XLOC_027098	E003	0.116385	4.02445e-11	6.38778e-09	55.5314	-6.06827	conserved hypothetical protein [Source:VB External Description;Acc:AAEL003430]	ProteinCodingRNA
XLOC_020951:014	XLOC_020951	E014	0.204942	4.13239e-11	6.54564e-09	27.37	-31.6242	G-protein, gamma-subunit, putative [Source:VB External Description;Acc:AAEL011320]""	ProteinCodingRNA
XLOC_019559:002	XLOC_019559	E002	0.0921735	4.16187e-11	6.57883e-09	77.2668	3.28246	ubiquitin-conjugating enzyme E2 g [Source:VB External Description;Acc:AAEL010798]	ProteinCodingRNA
XLOC_026199:019	XLOC_026199	E019	0.0793539	4.2141e-11	6.64776e-09	97.4663	-2.8086	hypothetical protein [Source:VB External Description;Acc:AAEL013252]	ProteinCodingRNA
XLOC_010769:011	XLOC_010769	E011	0.263947	4.25739e-11	6.70236e-09	20.4575	31.7404	conserved hypothetical protein [Source:VB External Description;Acc:AAEL007475]	ProteinCodingRNA
XLOC_018018:001	XLOC_018018	E001	0.0389932	4.47551e-11	7.03138e-09	774.111	1.81167	phosphatidate cytidylyltransferase [Source:VB External Description;Acc:AAEL001940]	ProteinCodingRNA
XLOC_026868:005	XLOC_026868	E005	0.0796089	4.49805e-11	7.05242e-09	96.9622	2.62087	conserved hypothetical protein [Source:VB External Description;Acc:AAEL013425]	ProteinCodingRNA
XLOC_025214:002	XLOC_025214	E002	0.0447805	4.52318e-11	7.07745e-09	330.44	2.03908	myotubularin [Source:VB External Description;Acc:AAEL003083]	ProteinCodingRNA
XLOC_028575:001	XLOC_028575	E001	0.0506209	5.39427e-11	8.42337e-09	235.392	1.95645	type i inositol-1,4,5-trisphosphate 5-phosphatase [Source:VB External Description;Acc:AAEL013891]""	ProteinCodingRNA
XLOC_003905:017	XLOC_003905	E017	0.0319286	5.60315e-11	8.71426e-09	2964.63	1.72275	hypothetical protein [Source:VB External Description;Acc:AAEL004887]	ProteinCodingRNA
XLOC_026779:004	XLOC_026779	E004	0.204239	5.59338e-11	8.71426e-09	73.3339	5.06045	conserved hypothetical protein [Source:VB External Description;Acc:AAEL003355]	ProteinCodingRNA
XLOC_006932:001	XLOC_006932	E001	0.0347062	6.69281e-11	1.0388e-08	1088.78	1.69392	conserved hypothetical protein [Source:VB External Description;Acc:AAEL000860]	ProteinCodingRNA
XLOC_016739:004	XLOC_016739	E004	0.0681073	6.81325e-11	1.05537e-08	126.472	2.61785	DEAD box ATP-dependent RNA helicase [Source:VB External Description;Acc:AAEL001769]	ProteinCodingRNA
XLOC_005271:021	XLOC_005271	E021	0.0909208	6.85115e-11	1.05911e-08	78.864	4.18765	conserved hypothetical protein [Source:VB External Description;Acc:AAEL005335]	ProteinCodingRNA
XLOC_027925:011	XLOC_027925	E011	0.0468998	6.9548e-11	1.07299e-08	288.211	28.3455	acyl-coa thioesterase [Source:VB External Description;Acc:AAEL003569]	ProteinCodingRNA
XLOC_024993:004	XLOC_024993	E004	0.280924	7.35818e-11	1.13295e-08	19.0717	6.708	stathmin [Source:VB External Description;Acc:AAEL012840]	ProteinCodingRNA
XLOC_007459:007	XLOC_007459	E007	0.0902098	7.81301e-11	1.20059e-08	79.8002	2.81553	conserved hypothetical protein [Source:VB External Description;Acc:AAEL000939]	ProteinCodingRNA
XLOC_026502:002	XLOC_026502	E002	0.0337163	7.84657e-11	1.20335e-08	1405.8	1.82424	conserved hypothetical protein [Source:VB External Description;Acc:AAEL013356]	ProteinCodingRNA
XLOC_003613:001	XLOC_003613	E001	0.0414117	8.02758e-11	1.22867e-08	430.771	1.82179	conserved hypothetical protein [Source:VB External Description;Acc:AAEL000649]	ProteinCodingRNA
XLOC_008747:006	XLOC_008747	E006	0.122014	8.18791e-11	1.25072e-08	660.867	-3.4745	troponin C [Source:VB External Description;Acc:AAEL006575]	ProteinCodingRNA
XLOC_018922:040	XLOC_018922	E040	0.116776	8.33431e-11	1.27057e-08	55.2805	3.76744	conserved hypothetical protein [Source:VB External Description;Acc:AAEL002125]	ProteinCodingRNA
XLOC_025270:001	XLOC_025270	E001	0.0620132	8.37461e-11	1.2742e-08	150.788	2.49118	conserved hypothetical protein [Source:VB External Description;Acc:AAEL012930]	ProteinCodingRNA
XLOC_028375:001	XLOC_028375	E001	0.0566034	8.92362e-11	1.35505e-08	181.82	-2.3078	leukotriene a-4 hydrolase [Source:VB External Description;Acc:AAEL003666]	ProteinCodingRNA
XLOC_018001:003	XLOC_018001	E003	0.0542149	9.33343e-11	1.4145e-08	199.993	2.34797	protein tyrosine phosphatase, non-receptor type nt1 [Source:VB External Description;Acc:AAEL001919]""	ProteinCodingRNA
XLOC_014413:003	XLOC_014413	E003	0.122107	9.3792e-11	1.41865e-08	52.0695	-4.35642	vesicle associated protein, putative [Source:VB External Description;Acc:AAEL001516]""	ProteinCodingRNA
XLOC_003257:013	XLOC_003257	E013	0.144928	9.74474e-11	1.47106e-08	41.7019	4.89361	focal adhesion kinase [Source:VB External Description;Acc:AAEL004666]	ProteinCodingRNA
XLOC_024934:014	XLOC_024934	E014	0.0339801	1.01841e-10	1.53438e-08	1304.58	1.75146	transcription factor E2f, putative (dE2F) [Source:VB External Description;Acc:AAEL012817]""	ProteinCodingRNA
XLOC_005672:008	XLOC_005672	E008	0.111761	1.03354e-10	1.55413e-08	108.107	3.36391	sorting nexin [Source:VB External Description;Acc:AAEL005484]	ProteinCodingRNA
XLOC_013028:028	XLOC_013028	E028	0.183754	1.05085e-10	1.57709e-08	31.1495	5.15016	triple functional domain, trio [Source:VB External Description;Acc:AAEL001393]""	ProteinCodingRNA
XLOC_022099:007	XLOC_022099	E007	0.0457651	1.11421e-10	1.66893e-08	309.38	2.01213	conserved hypothetical protein [Source:VB External Description;Acc:AAEL002620]	ProteinCodingRNA
XLOC_008718:002	XLOC_008718	E002	0.0462436	1.12499e-10	1.68181e-08	300.086	-1.80056	hypothetical protein [Source:VB External Description;Acc:AAEL006555]	ProteinCodingRNA
XLOC_003349:013	XLOC_003349	E013	0.0315794	1.25029e-10	1.86551e-08	3784.54	1.53425		ProteinCodingRNA
XLOC_021713:001	XLOC_021713	E001	0.0385105	1.30699e-10	1.94635e-08	583.288	1.8375	hypothetical protein [Source:VB External Description;Acc:AAEL011660]	ProteinCodingRNA
XLOC_026135:007	XLOC_026135	E007	0.0399169	1.39862e-10	2.0788e-08	497.841	-2.18607	hypothetical protein [Source:VB External Description;Acc:AAEL003200]	ProteinCodingRNA
XLOC_019809:004	XLOC_019809	E004	0.0559835	1.42688e-10	2.11672e-08	186.212	-2.69176	hypothetical protein [Source:VB External Description;Acc:AAEL010899]	ProteinCodingRNA
XLOC_026135:008	XLOC_026135	E008	0.0308193	1.44845e-10	2.14459e-08	9504.81	1.6093	hypothetical protein [Source:VB External Description;Acc:AAEL003200]	ProteinCodingRNA
XLOC_002025:019	XLOC_002025	E019	0.0955015	1.49219e-10	2.20512e-08	73.3221	-3.46486	n-myc downstream regulated [Source:VB External Description;Acc:AAEL004307]	ProteinCodingRNA
XLOC_014298:019	XLOC_014298	E019	0.0625437	1.60778e-10	2.3714e-08	148.306	2.3346	proto-oncogene tyrosine-protein kinase abl1 [Source:VB External Description;Acc:AAEL008777]	ProteinCodingRNA
XLOC_000943:017	XLOC_000943	E017	0.107951	1.63147e-10	2.39718e-08	61.5644	-5.88316	importin 11 (imp11) (ran-binding protein 11) [Source:VB External Description;Acc:AAEL004035]	ProteinCodingRNA
XLOC_025396:010	XLOC_025396	E010	0.206321	1.63126e-10	2.39718e-08	27.1555	-6.05211	conserved hypothetical protein [Source:VB External Description;Acc:AAEL012979]	ProteinCodingRNA
XLOC_010444:003	XLOC_010444	E003	0.0587942	1.7237e-10	2.52307e-08	167.833	-1.6761	hypothetical protein [Source:VB External Description;Acc:AAEL007333]	ProteinCodingRNA
XLOC_010444:004	XLOC_010444	E004	0.0637478	1.7237e-10	2.52307e-08	142.964	1.86073	hypothetical protein [Source:VB External Description;Acc:AAEL007333]	ProteinCodingRNA
XLOC_005557:001	XLOC_005557	E001	0.038475	1.94273e-10	2.8383e-08	585.83	1.82184	mical [Source:VB External Description;Acc:AAEL005439]	ProteinCodingRNA
XLOC_008747:008	XLOC_008747	E008	0.243781	1.94952e-10	2.84283e-08	491.678	-5.50642	troponin C [Source:VB External Description;Acc:AAEL006575]	ProteinCodingRNA
XLOC_019701:005	XLOC_019701	E005	0.137316	2.24422e-10	3.2664e-08	44.6683	-3.83498	programmed cell death protein 11 (pre-rRNA processing protein rrp5) [Source:VB External Description;Acc:AAEL010827]	ProteinCodingRNA
XLOC_016772:017	XLOC_016772	E017	0.0350664	2.25594e-10	3.27727e-08	1006.24	1.70641		ProteinCodingRNA
XLOC_025946:002	XLOC_025946	E002	0.136798	2.26652e-10	3.28645e-08	44.8856	5.79652	adenylosuccinate synthetase [Source:VB External Description;Acc:AAEL003161]	ProteinCodingRNA
XLOC_005277:005	XLOC_005277	E005	0.0957415	2.52706e-10	3.65736e-08	73.0531	3.33632	conserved hypothetical protein [Source:VB External Description;Acc:AAEL005312]	ProteinCodingRNA
XLOC_008745:006	XLOC_008745	E006	0.0554304	2.54433e-10	3.67546e-08	190.312	2.34945	max binding protein, mnt [Source:VB External Description;Acc:AAEL006567]""	ProteinCodingRNA
XLOC_013432:014	XLOC_013432	E014	0.096263	2.65284e-10	3.82504e-08	72.4753	-4.51334	ankyrin repeat-rich membrane-spanning protein [Source:VB External Description;Acc:AAEL008389]	ProteinCodingRNA
XLOC_028262:003	XLOC_028262	E003	0.0691997	2.7862e-10	4.00984e-08	122.919	-3.37616	hypothetical protein [Source:VB External Description;Acc:AAEL013827]	ProteinCodingRNA
XLOC_017080:003	XLOC_017080	E003	0.384836	2.87715e-10	4.13303e-08	36.369	31.4803	myotubularin [Source:VB External Description;Acc:AAEL009815]	ProteinCodingRNA
XLOC_002841:001	XLOC_002841	E001	0.0696728	2.90098e-10	4.15869e-08	212.988	1.66766	transcription enhancer factor, putative [Source:VB External Description;Acc:AAEL014670]""	ProteinCodingRNA
XLOC_021239:005	XLOC_021239	E005	0.135027	2.9058e-10	4.15869e-08	45.6448	3.88238	double-stranded binding protein, putative [Source:VB External Description;Acc:AAEL002478]""	ProteinCodingRNA
XLOC_002967:019	XLOC_002967	E019	0.0401314	2.92019e-10	4.17154e-08	1120.5	1.81963	synaptosomal associated protein [Source:VB External Description;Acc:AAEL004559]	ProteinCodingRNA
XLOC_024993:011	XLOC_024993	E011	0.0563101	2.93878e-10	4.19034e-08	515.762	2.20905	stathmin [Source:VB External Description;Acc:AAEL012840]	ProteinCodingRNA
XLOC_013432:013	XLOC_013432	E013	0.117816	3.01248e-10	4.2875e-08	54.6231	-6.20101	ankyrin repeat-rich membrane-spanning protein [Source:VB External Description;Acc:AAEL008389]	ProteinCodingRNA
XLOC_026199:018	XLOC_026199	E018	0.0747026	3.13818e-10	4.45818e-08	107.68	-2.54921	hypothetical protein [Source:VB External Description;Acc:AAEL013252]	ProteinCodingRNA
XLOC_026431:023	XLOC_026431	E023	0.070826	3.15217e-10	4.46982e-08	117.985	2.68155	conserved hypothetical protein [Source:VB External Description;Acc:AAEL013319]	ProteinCodingRNA
XLOC_012711:008	XLOC_012711	E008	0.167684	3.28372e-10	4.64782e-08	34.7935	-4.97669	ABC transporter [Source:VB External Description;Acc:AAEL008134]	ProteinCodingRNA
XLOC_013808:005	XLOC_013808	E005	0.117124	3.70261e-10	5.23112e-08	127.783	33.5327		ProteinCodingRNA
XLOC_019027:008	XLOC_019027	E008	0.0451448	3.81037e-10	5.37353e-08	322.322	1.52363	zinc finger protein, putative [Source:VB External Description;Acc:AAEL010637]""	ProteinCodingRNA
XLOC_018617:001	XLOC_018617	E001	0.038394	3.85875e-10	5.43182e-08	591.702	1.71284	calcineurin b subunit [Source:VB External Description;Acc:AAEL010470]	ProteinCodingRNA
XLOC_023023:008	XLOC_023023	E008	0.067914	3.87208e-10	5.44065e-08	127.123	3.09579	Niemann-Pick Type C-2, putative [Source:VB External Description;Acc:AAEL012064]""	ProteinCodingRNA
XLOC_008484:001	XLOC_008484	E001	0.0927481	3.9169e-10	5.49363e-08	88.9846	2.94103	par-6 gamma [Source:VB External Description;Acc:AAEL006460]	ProteinCodingRNA
XLOC_026502:018	XLOC_026502	E018	0.0830287	3.97068e-10	5.55896e-08	196.658	-3.07773	conserved hypothetical protein [Source:VB External Description;Acc:AAEL013356]	ProteinCodingRNA
XLOC_001569:011	XLOC_001569	E011	0.083733	4.06786e-10	5.68468e-08	89.4761	3.26233	AMP dependent ligase [Source:VB External Description;Acc:AAEL000572]	ProteinCodingRNA
XLOC_005099:026	XLOC_005099	E026	0.0399365	4.20606e-10	5.86719e-08	496.827	1.70206	receptor tyrosine phosphatase type r2a [Source:VB External Description;Acc:AAEL005284]	ProteinCodingRNA
XLOC_002297:017	XLOC_002297	E017	0.164171	4.48489e-10	6.24485e-08	35.7067	-6.56792	capicua protein [Source:VB External Description;Acc:AAEL004381]	ProteinCodingRNA
XLOC_003339:005	XLOC_003339	E005	0.0312593	4.64712e-10	6.45907e-08	5069.47	-1.48776	conserved hypothetical protein [Source:VB External Description;Acc:AAEL004699]	ProteinCodingRNA
XLOC_007839:002	XLOC_007839	E002	0.12573	4.85123e-10	6.73065e-08	50.0926	3.72405	poly(a) polymerase cid (pap) (caffein-induced death protein) [Source:VB External Description;Acc:AAEL006249]	ProteinCodingRNA
XLOC_024865:001	XLOC_024865	E001	0.0408874	5.12055e-10	7.09154e-08	1515.85	1.60192	hypothetical protein [Source:VB External Description;Acc:AAEL003014]	ProteinCodingRNA
XLOC_011621:019	XLOC_011621	E019	0.0773649	5.38389e-10	7.44289e-08	273.548	-3.15796	heterogeneous nuclear ribonucleoprotein [Source:VB External Description;Acc:AAEL001245]	ProteinCodingRNA
XLOC_015876:003	XLOC_015876	E003	0.132565	5.4522e-10	7.52384e-08	46.744	3.51869	cationic amino acid transporter [Source:VB External Description;Acc:AAEL009362]	ProteinCodingRNA
XLOC_003438:009	XLOC_003438	E009	0.0928129	5.62985e-10	7.75512e-08	76.4763	2.99761	spingomyelin synthetase [Source:VB External Description;Acc:AAEL004710]	ProteinCodingRNA
XLOC_005716:004	XLOC_005716	E004	0.0441539	5.78555e-10	7.95539e-08	345.404	2.07262		tRNA
XLOC_004200:009	XLOC_004200	E009	0.0508558	5.88164e-10	8.07313e-08	232.7	2.10724	conserved hypothetical protein [Source:VB External Description;Acc:AAEL004980]	ProteinCodingRNA
XLOC_006994:008	XLOC_006994	E008	0.104873	5.95236e-10	8.15568e-08	64.1059	3.17325	monocarboxylate transporter [Source:VB External Description;Acc:AAEL005915]	ProteinCodingRNA
XLOC_021621:003	XLOC_021621	E003	0.0565864	6.02031e-10	8.23417e-08	181.938	-2.08891	conserved hypothetical protein [Source:VB External Description;Acc:AAEL011597]	ProteinCodingRNA
XLOC_001630:001	XLOC_001630	E001	0.0931892	6.29115e-10	8.57419e-08	76.0186	2.99412	conserved hypothetical protein [Source:VB External Description;Acc:AAEL004211]	ProteinCodingRNA
XLOC_004340:009	XLOC_004340	E009	0.0577948	6.28977e-10	8.57419e-08	1947.65	2.12079	ubiquitin-conjugating enzyme E2 [Source:VB External Description;Acc:AAEL005038]	ProteinCodingRNA
XLOC_005341:001	XLOC_005341	E001	0.0783879	6.61499e-10	8.99966e-08	99.4249	-4.00339	conserved hypothetical protein [Source:VB External Description;Acc:AAEL005358]	ProteinCodingRNA
XLOC_006741:023	XLOC_006741	E023	0.0366829	7.02437e-10	9.53979e-08	750.741	1.59828	conserved hypothetical protein [Source:VB External Description;Acc:AAEL005867]	ProteinCodingRNA
XLOC_019184:001	XLOC_019184	E001	0.18041	7.47413e-10	1.01328e-07	115.274	-4.34438	poly(p)/ATP NAD kinase [Source:VB External Description;Acc:AAEL000278]	ProteinCodingRNA
XLOC_021789:001	XLOC_021789	E001	0.0975475	7.54318e-10	1.02084e-07	71.0907	3.06281	Ecdysone-inducedprotein 78C, Nuclear receptor [Source:VB External Description;Acc:AAEL000327]""	ProteinCodingRNA
XLOC_005137:021	XLOC_005137	E021	0.0419144	7.68081e-10	1.03765e-07	547.197	2.23836	ribosomal protein S6 kinase [Source:VB External Description;Acc:AAEL000743]	ProteinCodingRNA
XLOC_016686:009	XLOC_016686	E009	0.155579	7.89997e-10	1.06539e-07	38.1559	4.13894	red protein (ik factor) (cytokine ik) [Source:VB External Description;Acc:AAEL009686]	ProteinCodingRNA
XLOC_028867:020	XLOC_028867	E020	0.159983	7.93864e-10	1.06874e-07	36.8599	4.1561	conserved hypothetical protein [Source:VB External Description;Acc:AAEL014003]	ProteinCodingRNA
XLOC_005711:014	XLOC_005711	E014	0.0364128	8.05683e-10	1.08207e-07	783.999	1.68628	ubiquitin-activating enzyme E1 [Source:VB External Description;Acc:AAEL000758]	ProteinCodingRNA
XLOC_020899:003	XLOC_020899	E003	0.0923803	8.06575e-10	1.08207e-07	77.0094	3.10953	protease m1 zinc metalloprotease [Source:VB External Description;Acc:AAEL011292]	ProteinCodingRNA
XLOC_019981:010	XLOC_019981	E010	0.0385352	8.23948e-10	1.10346e-07	581.534	1.79058	gamma glutamyl transpeptidases [Source:VB External Description;Acc:AAEL010936]	ProteinCodingRNA
XLOC_013808:001	XLOC_013808	E001	0.0807615	8.67408e-10	1.15965e-07	94.7466	31.3276		ProteinCodingRNA
XLOC_026866:015	XLOC_026866	E015	0.0484807	8.80558e-10	1.17519e-07	1124.03	2.0565		ProteinCodingRNA
XLOC_011858:011	XLOC_011858	E011	0.124835	9.84497e-10	1.31164e-07	50.567	-31.6543	conserved hypothetical protein [Source:VB External Description;Acc:AAEL007838]	ProteinCodingRNA
XLOC_009434:038	XLOC_009434	E038	0.0325207	9.96442e-10	1.32345e-07	2168.35	1.53482		ProteinCodingRNA
XLOC_013681:001	XLOC_013681	E001	0.20278	9.96788e-10	1.32345e-07	119.477	-5.59469	deltex [Source:VB External Description;Acc:AAEL001459]	ProteinCodingRNA
XLOC_015970:004	XLOC_015970	E004	0.0588767	1.02764e-09	1.36206e-07	704.727	2.02515	conserved hypothetical protein [Source:VB External Description;Acc:AAEL009422]	ProteinCodingRNA
XLOC_029111:002	XLOC_029111	E002	0.0630482	1.04139e-09	1.37792e-07	146.02	2.49656	thymidine kinase [Source:VB External Description;Acc:AAEL014055]	ProteinCodingRNA
XLOC_028842:020	XLOC_028842	E020	0.115107	1.05151e-09	1.38893e-07	56.3682	-4.65676	DEAD box ATP-dependent RNA helicase [Source:VB External Description;Acc:AAEL013985]	ProteinCodingRNA
XLOC_003069:001	XLOC_003069	E001	0.0884872	1.10963e-09	1.4632e-07	95.0998	2.7401	histone deacetylase [Source:VB External Description;Acc:AAEL004586]	ProteinCodingRNA
XLOC_009379:016	XLOC_009379	E016	0.0397119	1.11341e-09	1.46568e-07	508.705	1.77277	hypothetical protein [Source:VB External Description;Acc:AAEL006889]	ProteinCodingRNA
XLOC_019308:016	XLOC_019308	E016	0.0720699	1.15451e-09	1.51718e-07	114.47	2.54838	conserved hypothetical protein [Source:VB External Description;Acc:AAEL002169]	ProteinCodingRNA
XLOC_010916:003	XLOC_010916	E003	0.0838945	1.17047e-09	1.53555e-07	89.2063	2.65584	rab 19, 41 and [Source:VB External Description;Acc:AAEL007525]""	ProteinCodingRNA
XLOC_015663:001	XLOC_015663	E001	0.0454289	1.21958e-09	1.59726e-07	316.262	1.95727	phosphatidylinositol 4-kinase [Source:VB External Description;Acc:AAEL009294]	ProteinCodingRNA
XLOC_027925:019	XLOC_027925	E019	0.0507647	1.24956e-09	1.63374e-07	233.737	28.0556	acyl-coa thioesterase [Source:VB External Description;Acc:AAEL003569]	ProteinCodingRNA
XLOC_021250:001	XLOC_021250	E001	0.0400405	1.26677e-09	1.65345e-07	491.516	1.74221	hypothetical protein [Source:VB External Description;Acc:AAEL002491]	ProteinCodingRNA
XLOC_013028:027	XLOC_013028	E027	0.254718	1.29312e-09	1.68499e-07	21.2989	5.9149	triple functional domain, trio [Source:VB External Description;Acc:AAEL001393]""	ProteinCodingRNA
XLOC_023241:014	XLOC_023241	E014	0.0390297	1.30464e-09	1.69714e-07	548.535	1.71256	hypothetical protein [Source:VB External Description;Acc:AAEL012173]	ProteinCodingRNA
XLOC_015377:016	XLOC_015377	E016	0.128109	1.31758e-09	1.71108e-07	48.8737	3.60758	conserved hypothetical protein [Source:VB External Description;Acc:AAEL001651]	ProteinCodingRNA
XLOC_025178:012	XLOC_025178	E012	0.0532188	1.35156e-09	1.75225e-07	208.69	-2.01679	glutathione transferase [Source:VB External Description;Acc:AAEL017085]	ProteinCodingRNA
XLOC_026199:021	XLOC_026199	E021	0.12184	1.38395e-09	1.79124e-07	52.2218	-3.52001	hypothetical protein [Source:VB External Description;Acc:AAEL013252]	ProteinCodingRNA
XLOC_005136:026	XLOC_005136	E026	0.0908672	1.45605e-09	1.8814e-07	89.8665	2.83791	rab6 GTPase activating protein, gapcena (rabgap1 protein) [Source:VB External Description;Acc:AAEL000737]""	ProteinCodingRNA
XLOC_029051:001	XLOC_029051	E001	0.0867454	1.49403e-09	1.92725e-07	84.6994	2.47239	conserved hypothetical protein [Source:VB External Description;Acc:AAEL003874]	ProteinCodingRNA
XLOC_015139:012	XLOC_015139	E012	0.289889	1.52807e-09	1.96787e-07	18.413	-32.1046	hypothetical protein [Source:VB External Description;Acc:AAEL009116]	ProteinCodingRNA
XLOC_003339:007	XLOC_003339	E007	0.037159	1.53331e-09	1.97132e-07	698.495	1.63661	conserved hypothetical protein [Source:VB External Description;Acc:AAEL004699]	ProteinCodingRNA
XLOC_000279:019	XLOC_000279	E019	0.0653336	1.56554e-09	2.00942e-07	136.49	2.46911	calcium/calmodulin-dependent serine protein kinase membrane-associated guanylate kinase (cask) [Source:VB External Description;Acc:AAEL003914]	ProteinCodingRNA
XLOC_015419:007	XLOC_015419	E007	0.243644	1.59428e-09	2.0429e-07	22.4045	-5.73873	sodium-dependent phosphate transporter [Source:VB External Description;Acc:AAEL001656]	ProteinCodingRNA
XLOC_023238:015	XLOC_023238	E015	0.149746	1.60878e-09	2.05806e-07	40.0193	-6.22731	conserved hypothetical protein [Source:VB External Description;Acc:AAEL012166]	ProteinCodingRNA
XLOC_011840:001	XLOC_011840	E001	0.0899488	1.63932e-09	2.09366e-07	80.1495	30.6082	hypothetical protein [Source:VB External Description;Acc:AAEL007819]	ProteinCodingRNA
XLOC_017422:010	XLOC_017422	E010	0.117679	1.70219e-09	2.17036e-07	54.7087	3.2773	homeotic antennapedia protein, putative [Source:VB External Description;Acc:AAEL009949]""	ProteinCodingRNA
XLOC_018698:001	XLOC_018698	E001	0.0328365	1.71653e-09	2.18504e-07	1896.59	1.55348	oxysterol binding protein [Source:VB External Description;Acc:AAEL010483]	ProteinCodingRNA
XLOC_026205:003	XLOC_026205	E003	0.0672185	1.72223e-09	2.18868e-07	417.08	-2.43987	conserved hypothetical protein [Source:VB External Description;Acc:AAEL013258]	ProteinCodingRNA
XLOC_015533:008	XLOC_015533	E008	0.0866099	1.76147e-09	2.23487e-07	84.9033	2.61546	conserved hypothetical protein [Source:VB External Description;Acc:AAEL009235]	ProteinCodingRNA
XLOC_018906:005	XLOC_018906	E005	0.248207	1.81391e-09	2.29762e-07	21.9353	5.13031	hypothetical protein [Source:VB External Description;Acc:AAEL002104]	ProteinCodingRNA
XLOC_000653:005	XLOC_000653	E005	0.0867366	1.97857e-09	2.50208e-07	84.7127	3.77149	calpain 4, 6, 7, invertebrate [Source:VB External Description;Acc:AAEL003965]""	ProteinCodingRNA
XLOC_013028:018	XLOC_013028	E018	0.0753217	1.98618e-09	2.50759e-07	106.199	-3.85856	triple functional domain, trio [Source:VB External Description;Acc:AAEL001393]""	ProteinCodingRNA
XLOC_018129:006	XLOC_018129	E006	0.0513794	2.00945e-09	2.53282e-07	226.915	2.76396	metalloprotease m41 ftsh [Source:VB External Description;Acc:AAEL010241]	ProteinCodingRNA
XLOC_027155:017	XLOC_027155	E017	0.245729	2.0318e-09	2.55682e-07	22.1877	5.05223		tRNA
XLOC_007568:005	XLOC_007568	E005	0.0418374	2.0545e-09	2.58118e-07	414.855	1.41834	Nuclear cap-binding protein subunit 2 (20 kDa nuclear cap-binding protein)(NCBP 20 kDa subunit)(CBP20) [Source:VB External Description;Acc:AAEL006135]	ProteinCodingRNA
XLOC_027315:001	XLOC_027315	E001	0.0419278	2.13456e-09	2.6774e-07	411.623	1.60928	conserved hypothetical protein [Source:VB External Description;Acc:AAEL013564]	ProteinCodingRNA
XLOC_025456:007	XLOC_025456	E007	0.0410486	2.14424e-09	2.68517e-07	445.345	1.65881	brefeldin a-inhibited guanine nucleotide-exchange protein [Source:VB External Description;Acc:AAEL013012]	ProteinCodingRNA
XLOC_029111:005	XLOC_029111	E005	0.0690348	2.16136e-09	2.70223e-07	123.443	-2.93032	thymidine kinase [Source:VB External Description;Acc:AAEL014055]	ProteinCodingRNA
XLOC_009770:004	XLOC_009770	E004	0.0326744	2.25753e-09	2.8179e-07	2026.98	-1.57944	mitochondrial brown fat uncoupling protein [Source:VB External Description;Acc:AAEL007046]	ProteinCodingRNA
XLOC_014084:001	XLOC_014084	E001	0.136805	2.35721e-09	2.93756e-07	44.8826	3.68439	hypothetical protein [Source:VB External Description;Acc:AAEL001482]	ProteinCodingRNA
XLOC_004450:011	XLOC_004450	E011	0.242341	2.36828e-09	2.94659e-07	22.5422	5.44701	conserved hypothetical protein [Source:VB External Description;Acc:AAEL000695]	ProteinCodingRNA
XLOC_026444:007	XLOC_026444	E007	0.0681864	2.39436e-09	2.97425e-07	126.208	-2.43406	conserved hypothetical protein [Source:VB External Description;Acc:AAEL013325]	ProteinCodingRNA
XLOC_006971:002	XLOC_006971	E002	0.129206	2.40066e-09	2.97728e-07	48.3315	3.50847	conserved hypothetical protein [Source:VB External Description;Acc:AAEL000857]	ProteinCodingRNA
XLOC_020255:017	XLOC_020255	E017	0.117871	2.46564e-09	3.05296e-07	54.5886	3.44527	tyrosine-protein kinase pr2 [Source:VB External Description;Acc:AAEL011046]	ProteinCodingRNA
XLOC_023379:011	XLOC_023379	E011	0.0576076	2.48784e-09	3.07552e-07	175.13	-2.15643	tropomyosin invertebrate [Source:VB External Description;Acc:AAEL002761]	ProteinCodingRNA
XLOC_027098:002	XLOC_027098	E002	0.116513	2.51142e-09	3.09969e-07	55.4488	-4.50244	conserved hypothetical protein [Source:VB External Description;Acc:AAEL003430]	ProteinCodingRNA
XLOC_005672:009	XLOC_005672	E009	0.14536	2.72585e-09	3.35898e-07	111.458	3.55678	sorting nexin [Source:VB External Description;Acc:AAEL005484]	ProteinCodingRNA
XLOC_015899:002	XLOC_015899	E002	0.0474001	2.76303e-09	3.39936e-07	1563.03	1.86419	hypothetical protein [Source:VB External Description;Acc:AAEL009386]	ProteinCodingRNA
XLOC_015843:026	XLOC_015843	E026	0.0340866	2.85375e-09	3.50539e-07	1267.72	1.65896	hypothetical protein [Source:VB External Description;Acc:AAEL009354]	ProteinCodingRNA
XLOC_005671:005	XLOC_005671	E005	0.0640607	3.10055e-09	3.80249e-07	141.639	2.34052	protein-tyrosine phosphatase n9 [Source:VB External Description;Acc:AAEL005492]	ProteinCodingRNA
XLOC_011424:001	XLOC_011424	E001	0.0483429	3.1762e-09	3.88908e-07	265.138	1.87562	phospholipid-transporting ATPase 1 (aminophospholipid flippase 1) [Source:VB External Description;Acc:AAEL007689]	ProteinCodingRNA
XLOC_003438:002	XLOC_003438	E002	0.086278	3.32729e-09	4.06763e-07	85.4068	2.64829	spingomyelin synthetase [Source:VB External Description;Acc:AAEL004710]	ProteinCodingRNA
XLOC_028945:001	XLOC_028945	E001	0.238196	3.34634e-09	4.08445e-07	176.766	3.33488	bmp-induced factor [Source:VB External Description;Acc:AAEL003861]	ProteinCodingRNA
XLOC_013808:021	XLOC_013808	E021	0.0458595	3.35382e-09	4.08711e-07	307.501	-0.109108		ProteinCodingRNA
XLOC_011840:013	XLOC_011840	E013	0.0926582	3.39204e-09	4.12716e-07	76.6661	-1.80124	hypothetical protein [Source:VB External Description;Acc:AAEL007819]	ProteinCodingRNA
XLOC_023247:020	XLOC_023247	E020	0.109674	3.41011e-09	4.14261e-07	87.4559	-3.47415	aldehyde dehydrogenase, putative [Source:VB External Description;Acc:AAEL012165]""	ProteinCodingRNA
XLOC_024986:019	XLOC_024986	E019	0.0865836	3.53766e-09	4.2908e-07	84.9431	-2.68459	conserved hypothetical protein [Source:VB External Description;Acc:AAEL012838]	ProteinCodingRNA
XLOC_019701:003	XLOC_019701	E003	0.0327465	3.55301e-09	4.30265e-07	1966.87	1.70704	programmed cell death protein 11 (pre-rRNA processing protein rrp5) [Source:VB External Description;Acc:AAEL010827]	ProteinCodingRNA
XLOC_015679:006	XLOC_015679	E006	0.0411155	3.63065e-09	4.38979e-07	442.588	1.63402	elongation factor -1 beta,delta [Source:VB External Description;Acc:AAEL009313]""	ProteinCodingRNA
XLOC_012212:026	XLOC_012212	E026	0.0683088	3.85696e-09	4.65612e-07	125.802	-2.52097	tyrosine transporter [Source:VB External Description;Acc:AAEL007979]	ProteinCodingRNA
XLOC_012630:016	XLOC_012630	E016	0.0436768	4.09442e-09	4.93505e-07	357.737	-1.80302	hypothetical protein [Source:VB External Description;Acc:AAEL008082]	ProteinCodingRNA
XLOC_021787:002	XLOC_021787	E002	0.0416297	4.2607e-09	5.12747e-07	422.472	1.70495	serine/threonine-protein kinase vrk [Source:VB External Description;Acc:AAEL000343]	ProteinCodingRNA
XLOC_018641:005	XLOC_018641	E005	0.0366052	4.36739e-09	5.24767e-07	760.016	1.60186	DEAD box ATP-dependent RNA helicase [Source:VB External Description;Acc:AAEL002083]	ProteinCodingRNA
XLOC_027155:016	XLOC_027155	E016	0.222919	4.47071e-09	5.36347e-07	24.8153	4.43415		tRNA
XLOC_020645:001	XLOC_020645	E001	0.0357538	4.48913e-09	5.37719e-07	879.013	1.37137	hypothetical protein [Source:VB External Description;Acc:AAEL011207]	ProteinCodingRNA
XLOC_006286:005	XLOC_006286	E005	0.0956971	4.53347e-09	5.42188e-07	73.1026	3.10868	hypothetical protein [Source:VB External Description;Acc:AAEL000824]	ProteinCodingRNA
XLOC_000391:017	XLOC_000391	E017	0.0743	4.62368e-09	5.52122e-07	108.666	-2.92162	hypothetical protein [Source:VB External Description;Acc:AAEL003947]	ProteinCodingRNA
XLOC_023023:007	XLOC_023023	E007	0.111213	4.79713e-09	5.71948e-07	114.298	-3.14371	Niemann-Pick Type C-2, putative [Source:VB External Description;Acc:AAEL012064]""	ProteinCodingRNA
XLOC_028361:005	XLOC_028361	E005	0.383277	4.88494e-09	5.81519e-07	13.5412	7.26631	conserved hypothetical protein [Source:VB External Description;Acc:AAEL003648]	ProteinCodingRNA
XLOC_012873:018	XLOC_012873	E018	0.0667406	4.91408e-09	5.84086e-07	131.218	2.34161		ProteinCodingRNA
XLOC_018122:018	XLOC_018122	E018	0.0806406	5.05815e-09	6.00286e-07	94.9743	-3.58926	daughterless [Source:VB External Description;Acc:AAEL010226]	ProteinCodingRNA
XLOC_008116:007	XLOC_008116	E007	0.0875737	5.16726e-09	6.12292e-07	83.4742	2.84652	clathrin coat assembly protein ap19 [Source:VB External Description;Acc:AAEL000983]	ProteinCodingRNA
XLOC_010093:035	XLOC_010093	E035	0.079385	5.2257e-09	6.18267e-07	97.4046	-3.32062	hypothetical protein [Source:VB External Description;Acc:AAEL007165]	ProteinCodingRNA
XLOC_023687:001	XLOC_023687	E001	0.237136	5.25779e-09	6.21112e-07	26.201	4.96956	conserved hypothetical protein [Source:VB External Description;Acc:AAEL012372]	ProteinCodingRNA
XLOC_000019:006	XLOC_000019	E006	0.0679926	5.42438e-09	6.39812e-07	126.857	2.20668	peptidyl-prolyl cis-trans isomerase (cyclophilin) [Source:VB External Description;Acc:AAEL000013]	ProteinCodingRNA
XLOC_023716:016	XLOC_023716	E016	0.0630735	5.5934e-09	6.5874e-07	145.908	2.14011	conserved hypothetical protein [Source:VB External Description;Acc:AAEL012393]	ProteinCodingRNA
XLOC_005962:008	XLOC_005962	E008	0.0448868	5.61257e-09	6.5999e-07	328.029	1.7722	conserved hypothetical protein [Source:VB External Description;Acc:AAEL005580]	ProteinCodingRNA
XLOC_026921:004	XLOC_026921	E004	0.149892	5.95366e-09	6.99034e-07	39.9704	-4.70478	glutamine synthetase 1, 2 (glutamate-amonia ligase) (gs) [Source:VB External Description;Acc:AAEL013458]""	ProteinCodingRNA
XLOC_009352:007	XLOC_009352	E007	0.0434536	6.02414e-09	7.06234e-07	363.815	-2.29282	igf2 mRNA binding protein, putative [Source:VB External Description;Acc:AAEL006876]""	ProteinCodingRNA
XLOC_012916:015	XLOC_012916	E015	0.0587453	6.07302e-09	7.10884e-07	259.415	2.09002	dishevelled [Source:VB External Description;Acc:AAEL008234]	ProteinCodingRNA
XLOC_022735:003	XLOC_022735	E003	0.048591	6.17599e-09	7.21842e-07	726.417	-1.69962	conserved hypothetical protein [Source:VB External Description;Acc:AAEL011963]	ProteinCodingRNA
XLOC_009726:002	XLOC_009726	E002	0.0371992	6.38181e-09	7.44769e-07	694.422	1.56591	synapse-associated protein [Source:VB External Description;Acc:AAEL006993]	ProteinCodingRNA
XLOC_016418:014	XLOC_016418	E014	0.053655	6.52667e-09	7.60525e-07	204.79	2.04059	elongase, putative [Source:VB External Description;Acc:AAEL009574]""	ProteinCodingRNA
XLOC_000202:021	XLOC_000202	E021	0.049887	6.56544e-09	7.63025e-07	244.219	1.99385	tropomyosin, putative [Source:VB External Description;Acc:AAEL000553]""	ProteinCodingRNA
XLOC_027521:014	XLOC_027521	E014	0.229095	6.56791e-09	7.63025e-07	24.0444	4.68961	conserved hypothetical protein [Source:VB External Description;Acc:AAEL013635]	ProteinCodingRNA
XLOC_019692:011	XLOC_019692	E011	0.144489	7.265e-09	8.4274e-07	41.8619	-4.07264	isocitrate dehydrogenase [Source:VB External Description;Acc:AAEL010814]	ProteinCodingRNA
XLOC_011670:001	XLOC_011670	E001	0.0443637	7.55754e-09	8.75359e-07	340.245	1.80365	Sec24B protein, putative [Source:VB External Description;Acc:AAEL001273]""	ProteinCodingRNA
XLOC_024158:001	XLOC_024158	E001	0.0873795	7.9267e-09	9.16741e-07	83.7582	2.66688	calcium-binding protein E63-1 [Source:VB External Description;Acc:AAEL012513]	ProteinCodingRNA
XLOC_015466:011	XLOC_015466	E011	0.121348	8.00362e-09	9.2425e-07	52.5038	3.3771	lola [Source:VB External Description;Acc:AAEL009212]	ProteinCodingRNA
XLOC_001953:007	XLOC_001953	E007	0.0771084	8.05904e-09	9.29259e-07	102.144	-2.70564	ATP-citrate synthase [Source:VB External Description;Acc:AAEL004297]	ProteinCodingRNA
XLOC_028842:005	XLOC_028842	E005	0.049536	8.27613e-09	9.52866e-07	248.679	2.14602	DEAD box ATP-dependent RNA helicase [Source:VB External Description;Acc:AAEL013985]	ProteinCodingRNA
XLOC_007342:003	XLOC_007342	E003	0.0309238	8.2932e-09	9.53409e-07	7869.78	1.38633	ubiquitin-conjugating enzyme E2-230k [Source:VB External Description;Acc:AAEL006073]	ProteinCodingRNA
XLOC_012648:002	XLOC_012648	E002	0.115142	8.39899e-09	9.64133e-07	56.3452	3.10237		ProteinCodingRNA
XLOC_020408:001	XLOC_020408	E001	0.0660204	8.43937e-09	9.6733e-07	1455.35	2.15184	protein phosphatase 2c [Source:VB External Description;Acc:AAEL011108]	ProteinCodingRNA
XLOC_009352:006	XLOC_009352	E006	0.0368814	8.84895e-09	1.01277e-06	728.036	-2.01602	igf2 mRNA binding protein, putative [Source:VB External Description;Acc:AAEL006876]""	ProteinCodingRNA
XLOC_014819:005	XLOC_014819	E005	0.0351168	9.01943e-09	1.03075e-06	995.67	3.69228	conserved hypothetical protein [Source:VB External Description;Acc:AAEL008955]	ProteinCodingRNA
XLOC_026502:017	XLOC_026502	E017	0.0869312	9.38894e-09	1.07139e-06	84.4215	-3.37219	conserved hypothetical protein [Source:VB External Description;Acc:AAEL013356]	ProteinCodingRNA
XLOC_002611:024	XLOC_002611	E024	0.0930861	9.44885e-09	1.07664e-06	76.1434	-3.23358	hypothetical protein [Source:VB External Description;Acc:AAEL000610]	ProteinCodingRNA
XLOC_013750:002	XLOC_013750	E002	0.0573005	9.84705e-09	1.12036e-06	177.123	-1.7689	sphingosine kinase a, b [Source:VB External Description;Acc:AAEL008510]""	ProteinCodingRNA
XLOC_027916:017	XLOC_027916	E017	0.211666	9.94878e-09	1.13026e-06	26.3551	6.86765	RNAse h (70) [Source:VB External Description;Acc:AAEL003572]	ProteinCodingRNA
XLOC_024422:010	XLOC_024422	E010	0.0400556	1.00187e-08	1.13653e-06	490.752	1.76516		ProteinCodingRNA
XLOC_010769:010	XLOC_010769	E010	0.346768	1.12884e-08	1.27869e-06	15.1034	31.2867	conserved hypothetical protein [Source:VB External Description;Acc:AAEL007475]	ProteinCodingRNA
XLOC_026517:001	XLOC_026517	E001	0.0913426	1.13222e-08	1.28063e-06	322.119	2.44853	ubiquitously transcribed sex (x/y) chromosome tetratricopeptide repeat protein [Source:VB External Description;Acc:AAEL013363]	ProteinCodingRNA
XLOC_020825:013	XLOC_020825	E013	0.116798	1.15226e-08	1.3014e-06	55.2659	3.06978	conserved hypothetical protein [Source:VB External Description;Acc:AAEL011250]	ProteinCodingRNA
XLOC_005639:006	XLOC_005639	E006	0.134165	1.17835e-08	1.32892e-06	46.0238	3.44621	synaptogyrin, [Source:VB External Description;Acc:AAEL005479]""	ProteinCodingRNA
XLOC_027925:017	XLOC_027925	E017	0.0715623	1.20309e-08	1.35483e-06	828.974	2.9288	acyl-coa thioesterase [Source:VB External Description;Acc:AAEL003569]	ProteinCodingRNA
XLOC_014722:019	XLOC_014722	E019	0.0334662	1.21715e-08	1.36868e-06	1517.45	1.47815	glycerol-3-phosphate dehydrogenase [Source:VB External Description;Acc:AAEL001593]	ProteinCodingRNA
XLOC_026199:005	XLOC_026199	E005	0.0382669	1.22542e-08	1.37597e-06	601.165	1.88185	hypothetical protein [Source:VB External Description;Acc:AAEL013252]	ProteinCodingRNA
XLOC_007434:008	XLOC_007434	E008	0.146337	1.22742e-08	1.37621e-06	41.1951	-3.66982	hypothetical protein [Source:VB External Description;Acc:AAEL000935]	ProteinCodingRNA
XLOC_019891:001	XLOC_019891	E001	0.123153	1.24208e-08	1.39063e-06	174.07	3.13644	GTP cyclohydrolase i [Source:VB External Description;Acc:AAEL002261]	ProteinCodingRNA
XLOC_018452:030	XLOC_018452	E030	0.0654849	1.26455e-08	1.41373e-06	135.903	2.30073	hypothetical protein [Source:VB External Description;Acc:AAEL010364]	ProteinCodingRNA
XLOC_010528:020	XLOC_010528	E020	0.0696023	1.28762e-08	1.43743e-06	121.66	2.40744	regulator of g protein signaling [Source:VB External Description;Acc:AAEL007362]	ProteinCodingRNA
XLOC_028764:001	XLOC_028764	E001	0.111791	1.29713e-08	1.44596e-06	58.6626	3.01522	conserved hypothetical protein [Source:VB External Description;Acc:AAEL003774]	ProteinCodingRNA
XLOC_006294:001	XLOC_006294	E001	0.0379228	1.34265e-08	1.49455e-06	628.363	1.3804	protein kinase c [Source:VB External Description;Acc:AAEL000810]	ProteinCodingRNA
XLOC_001375:003	XLOC_001375	E003	0.112675	1.37235e-08	1.5254e-06	58.0326	3.15739	conserved hypothetical protein [Source:VB External Description;Acc:AAEL014352]	ProteinCodingRNA
XLOC_020636:004	XLOC_020636	E004	0.0345289	1.38827e-08	1.54088e-06	2775.97	-1.3593	actin [Source:VB External Description;Acc:AAEL011197]	ProteinCodingRNA
XLOC_026199:020	XLOC_026199	E020	0.122788	1.40966e-08	1.56237e-06	51.6863	-3.17047	hypothetical protein [Source:VB External Description;Acc:AAEL013252]	ProteinCodingRNA
XLOC_013581:001	XLOC_013581	E001	0.0438397	1.42148e-08	1.57321e-06	353.429	1.66389		ProteinCodingRNA
XLOC_017587:033	XLOC_017587	E033	0.0329016	1.45228e-08	1.605e-06	1848.87	1.48162	hypothetical protein [Source:VB External Description;Acc:AAEL010034]	ProteinCodingRNA
XLOC_011636:001	XLOC_011636	E001	0.214871	1.51887e-08	1.67619e-06	48.0133	5.89898	conserved hypothetical protein [Source:VB External Description;Acc:AAEL001271]	ProteinCodingRNA
XLOC_018922:030	XLOC_018922	E030	0.0349812	1.52309e-08	1.67845e-06	1024.62	1.4796	conserved hypothetical protein [Source:VB External Description;Acc:AAEL002125]	ProteinCodingRNA
XLOC_026943:021	XLOC_026943	E021	0.0603352	1.59065e-08	1.75039e-06	159.217	2.13179	tankyrase [Source:VB External Description;Acc:AAEL003391]	ProteinCodingRNA
XLOC_003583:009	XLOC_003583	E009	0.407676	1.66405e-08	1.82856e-06	12.6656	7.24338	cyclin a [Source:VB External Description;Acc:AAEL000672]	ProteinCodingRNA
XLOC_000762:009	XLOC_000762	E009	0.204144	1.69312e-08	1.85786e-06	27.4957	-4.34672	hypothetical protein [Source:VB External Description;Acc:AAEL014191]	ProteinCodingRNA
XLOC_027569:005	XLOC_027569	E005	0.11543	1.7784e-08	1.94867e-06	56.1541	-3.24996	monocarboxylate transporter [Source:VB External Description;Acc:AAEL003524]	ProteinCodingRNA
XLOC_013683:020	XLOC_013683	E020	0.0873364	1.78734e-08	1.95568e-06	83.8215	-3.07256	conserved hypothetical protein [Source:VB External Description;Acc:AAEL001448]	ProteinCodingRNA
XLOC_012630:009	XLOC_012630	E009	0.0947971	1.80481e-08	1.97199e-06	74.123	-2.7924	hypothetical protein [Source:VB External Description;Acc:AAEL008082]	ProteinCodingRNA
XLOC_015681:004	XLOC_015681	E004	0.142152	1.86637e-08	2.03637e-06	42.737	-5.1764	conserved hypothetical protein [Source:VB External Description;Acc:AAEL009307]	ProteinCodingRNA
XLOC_023838:002	XLOC_023838	E002	0.152339	1.89669e-08	2.06653e-06	39.1688	3.6809	pumilio [Source:VB External Description;Acc:AAEL012420]	ProteinCodingRNA
XLOC_003905:006	XLOC_003905	E006	0.041307	1.92702e-08	2.09662e-06	434.873	-1.73543	hypothetical protein [Source:VB External Description;Acc:AAEL004887]	ProteinCodingRNA
XLOC_010916:006	XLOC_010916	E006	0.129442	1.98964e-08	2.1617e-06	48.2168	3.20939	rab 19, 41 and [Source:VB External Description;Acc:AAEL007525]""	ProteinCodingRNA
XLOC_024657:012	XLOC_024657	E012	0.133599	2.00331e-08	2.1735e-06	46.2758	3.40984	conserved hypothetical protein [Source:VB External Description;Acc:AAEL002979]	ProteinCodingRNA
XLOC_022721:001	XLOC_022721	E001	0.0966008	2.034e-08	2.20369e-06	207.994	2.41407	conserved hypothetical protein [Source:VB External Description;Acc:AAEL011950]	ProteinCodingRNA
XLOC_012183:001	XLOC_012183	E001	0.186362	2.10624e-08	2.27876e-06	305.263	3.71554	hypothetical protein [Source:VB External Description;Acc:AAEL007961]	ProteinCodingRNA
XLOC_000929:007	XLOC_000929	E007	0.061016	2.12894e-08	2.29687e-06	279.022	2.00889	protein phsophatase-2a [Source:VB External Description;Acc:AAEL004040]	ProteinCodingRNA
XLOC_024422:008	XLOC_024422	E008	0.169717	2.12731e-08	2.29687e-06	34.286	-3.96101		ProteinCodingRNA
XLOC_010811:014	XLOC_010811	E014	0.196673	2.14061e-08	2.30624e-06	28.7305	4.14993	conserved hypothetical protein [Source:VB External Description;Acc:AAEL007487]	ProteinCodingRNA
XLOC_012572:002	XLOC_012572	E002	0.227743	2.15363e-08	2.31703e-06	24.209	4.75109	hypothetical protein [Source:VB External Description;Acc:AAEL001357]	ProteinCodingRNA
XLOC_005277:008	XLOC_005277	E008	0.103685	2.28832e-08	2.45851e-06	65.1437	-5.37656	conserved hypothetical protein [Source:VB External Description;Acc:AAEL005312]	ProteinCodingRNA
XLOC_016846:001	XLOC_016846	E001	0.0665407	2.315e-08	2.48371e-06	170.74	2.02773	cbl-d [Source:VB External Description;Acc:AAEL009739]	ProteinCodingRNA
XLOC_012651:007	XLOC_012651	E007	0.122225	2.35958e-08	2.52803e-06	52.0029	2.99513	conserved hypothetical protein [Source:VB External Description;Acc:AAEL008095]	ProteinCodingRNA
XLOC_004062:009	XLOC_004062	E009	0.163811	2.37487e-08	2.54088e-06	35.8031	4.16212	carbonic anhydrase [Source:VB External Description;Acc:AAEL004930]	ProteinCodingRNA
XLOC_001552:021	XLOC_001552	E021	0.194821	2.42874e-08	2.59491e-06	29.0539	4.3088	hypothetical protein [Source:VB External Description;Acc:AAEL000591]	ProteinCodingRNA
XLOC_005436:001	XLOC_005436	E001	0.0863488	2.58692e-08	2.7601e-06	85.2989	2.35518	conserved hypothetical protein [Source:VB External Description;Acc:AAEL005388]	ProteinCodingRNA
XLOC_014719:015	XLOC_014719	E015	0.059821	2.70867e-08	2.88601e-06	2259.31	2.12632	septin [Source:VB External Description;Acc:AAEL001574]	ProteinCodingRNA
XLOC_017587:012	XLOC_017587	E012	0.0461731	2.71737e-08	2.89128e-06	301.42	1.79793	hypothetical protein [Source:VB External Description;Acc:AAEL010034]	ProteinCodingRNA
XLOC_003759:007	XLOC_003759	E007	0.10367	2.77655e-08	2.95018e-06	65.1571	-5.26516	zinc finger protein [Source:VB External Description;Acc:AAEL004815]	ProteinCodingRNA
XLOC_003505:002	XLOC_003505	E002	0.032903	3.04605e-08	3.23208e-06	1847.86	1.39823	Ornithine decarboxylase antizyme (ODC-Az) [Source:VB External Description;Acc:AAEL004783]	ProteinCodingRNA
XLOC_029031:024	XLOC_029031	E024	0.0519131	3.07097e-08	3.25405e-06	221.308	1.89707	transcription factor SP4, putative [Source:VB External Description;Acc:AAEL003875]""	ProteinCodingRNA
XLOC_006962:002	XLOC_006962	E002	0.0813849	3.07898e-08	3.25806e-06	93.5901	-2.77112	hypothetical protein [Source:VB External Description;Acc:AAEL000927]	ProteinCodingRNA
XLOC_021658:004	XLOC_021658	E004	0.0791005	3.1359e-08	3.31375e-06	97.9727	-2.14307	conserved hypothetical protein [Source:VB External Description;Acc:AAEL011635]	ProteinCodingRNA
XLOC_020559:007	XLOC_020559	E007	0.0547433	3.30652e-08	3.48926e-06	431.944	1.86937	hypothetical protein [Source:VB External Description;Acc:AAEL002369]	ProteinCodingRNA
XLOC_023429:001	XLOC_023429	E001	0.187481	3.31467e-08	3.49309e-06	30.4107	3.81283	WD-repeat protein [Source:VB External Description;Acc:AAEL012260]	ProteinCodingRNA
XLOC_016461:001	XLOC_016461	E001	0.0986599	3.33576e-08	3.51051e-06	69.9336	2.77853	conserved hypothetical protein [Source:VB External Description;Acc:AAEL001742]	ProteinCodingRNA
XLOC_026921:003	XLOC_026921	E003	0.0352543	3.35201e-08	3.5228e-06	967.943	1.6231	glutamine synthetase 1, 2 (glutamate-amonia ligase) (gs) [Source:VB External Description;Acc:AAEL013458]""	ProteinCodingRNA
XLOC_009335:020	XLOC_009335	E020	0.102022	3.41494e-08	3.58406e-06	129.138	-2.73942	hypothetical protein [Source:VB External Description;Acc:AAEL006873]	ProteinCodingRNA
XLOC_015377:019	XLOC_015377	E019	0.0985701	3.49031e-08	3.65818e-06	70.0256	2.76046	conserved hypothetical protein [Source:VB External Description;Acc:AAEL001651]	ProteinCodingRNA
XLOC_007010:022	XLOC_007010	E022	0.0335645	3.52083e-08	3.68516e-06	1471.49	1.37299		ProteinCodingRNA
XLOC_012212:023	XLOC_012212	E023	0.109581	3.54675e-08	3.70726e-06	60.2983	-3.10659	tyrosine transporter [Source:VB External Description;Acc:AAEL007979]	ProteinCodingRNA
XLOC_008182:001	XLOC_008182	E001	0.0905306	3.58928e-08	3.74664e-06	218.978	2.24929	upstream transcription factor [Source:VB External Description;Acc:AAEL006314]	ProteinCodingRNA
XLOC_012871:001	XLOC_012871	E001	0.195091	3.60132e-08	3.75413e-06	40.8204	4.37276	hypothetical protein [Source:VB External Description;Acc:AAEL008210]	ProteinCodingRNA
XLOC_024986:026	XLOC_024986	E026	0.0496915	3.68397e-08	3.83511e-06	246.684	1.9287	conserved hypothetical protein [Source:VB External Description;Acc:AAEL012838]	ProteinCodingRNA
XLOC_024758:049	XLOC_024758	E049	0.160104	3.73859e-08	3.88672e-06	36.8257	3.69163	protein phosphatase 1 regulatory subunit 12b (myosin phosphatase targeting subunit 2) [Source:VB External Description;Acc:AAEL012753]	ProteinCodingRNA
XLOC_015970:006	XLOC_015970	E006	0.120883	3.79111e-08	3.93602e-06	439.736	-2.90673	conserved hypothetical protein [Source:VB External Description;Acc:AAEL009422]	ProteinCodingRNA
XLOC_022735:008	XLOC_022735	E008	0.0410907	3.84833e-08	3.99006e-06	443.605	1.45323	conserved hypothetical protein [Source:VB External Description;Acc:AAEL011963]	ProteinCodingRNA
XLOC_013808:017	XLOC_013808	E017	0.0634553	3.85845e-08	3.99518e-06	144.227	-0.369295		ProteinCodingRNA
XLOC_028499:031	XLOC_028499	E031	0.034139	4.06263e-08	4.20095e-06	1250.37	1.42964		ProteinCodingRNA
XLOC_025044:001	XLOC_025044	E001	0.0463365	4.16734e-08	4.30346e-06	298.345	1.6722	regulator of g protein signaling [Source:VB External Description;Acc:AAEL003026]	ProteinCodingRNA
XLOC_013808:025	XLOC_013808	E025	0.0520385	4.19861e-08	4.32996e-06	254.031	-0.0894422		ProteinCodingRNA
XLOC_011840:010	XLOC_011840	E010	0.102622	4.2088e-08	4.33467e-06	66.1018	31.5586	hypothetical protein [Source:VB External Description;Acc:AAEL007819]	ProteinCodingRNA
XLOC_008976:001	XLOC_008976	E001	0.0890325	4.22293e-08	4.34343e-06	185.5	2.46578	exportin [Source:VB External Description;Acc:AAEL006687]	ProteinCodingRNA
XLOC_007434:017	XLOC_007434	E017	0.108078	4.2338e-08	4.34881e-06	61.4637	3.44571	hypothetical protein [Source:VB External Description;Acc:AAEL000935]	ProteinCodingRNA
XLOC_021204:021	XLOC_021204	E021	0.0627764	4.27275e-08	4.38298e-06	147.243	-2.20452	hypothetical protein [Source:VB External Description;Acc:AAEL011430]	ProteinCodingRNA
XLOC_015533:005	XLOC_015533	E005	0.0433642	4.29581e-08	4.39729e-06	366.308	-1.80102	conserved hypothetical protein [Source:VB External Description;Acc:AAEL009235]	ProteinCodingRNA
XLOC_017670:014	XLOC_017670	E014	0.0500804	4.29811e-08	4.39729e-06	1287	-1.74065	pnuts protein [Source:VB External Description;Acc:AAEL001906]	ProteinCodingRNA
XLOC_005137:027	XLOC_005137	E027	0.0600333	4.36905e-08	4.46395e-06	160.835	-2.54118	ribosomal protein S6 kinase [Source:VB External Description;Acc:AAEL000743]	ProteinCodingRNA
XLOC_004215:006	XLOC_004215	E006	0.062602	4.45822e-08	4.54903e-06	148.038	2.00495	beta-1,3-glucuronyltransferase s, p [Source:VB External Description;Acc:AAEL004974]""	ProteinCodingRNA
XLOC_021789:010	XLOC_021789	E010	0.0800155	4.49158e-08	4.57702e-06	96.1688	-3.84797	Ecdysone-inducedprotein 78C, Nuclear receptor [Source:VB External Description;Acc:AAEL000327]""	ProteinCodingRNA
XLOC_009053:017	XLOC_009053	E017	0.0685401	4.51604e-08	4.59588e-06	125.04	2.17813	hypothetical protein [Source:VB External Description;Acc:AAEL006751]	ProteinCodingRNA
XLOC_021658:003	XLOC_021658	E003	0.0425309	4.55988e-08	4.63438e-06	391.299	1.33355	conserved hypothetical protein [Source:VB External Description;Acc:AAEL011635]	ProteinCodingRNA
XLOC_003228:002	XLOC_003228	E002	0.0732866	4.61165e-08	4.68083e-06	111.228	2.20242	ral [Source:VB External Description;Acc:AAEL014749]	ProteinCodingRNA
XLOC_013808:014	XLOC_013808	E014	0.0973623	4.62537e-08	4.68858e-06	71.287	32.7015		ProteinCodingRNA
XLOC_020323:002	XLOC_020323	E002	0.197972	4.65943e-08	4.71691e-06	28.5079	-6.17978	conserved hypothetical protein [Source:VB External Description;Acc:AAEL002349]	ProteinCodingRNA
XLOC_009358:001	XLOC_009358	E001	0.0385538	4.75058e-08	4.80288e-06	580.225	1.45153	conserved hypothetical protein [Source:VB External Description;Acc:AAEL006878]	ProteinCodingRNA
XLOC_012630:025	XLOC_012630	E025	0.129385	4.83754e-08	4.8844e-06	187.672	3.10104	hypothetical protein [Source:VB External Description;Acc:AAEL008082]	ProteinCodingRNA
XLOC_008920:029	XLOC_008920	E029	0.172513	4.93422e-08	4.97549e-06	33.6119	3.89648	hypothetical protein [Source:VB External Description;Acc:AAEL006680]	ProteinCodingRNA
XLOC_001552:031	XLOC_001552	E031	0.136253	5.04203e-08	5.07095e-06	45.1167	3.33695	hypothetical protein [Source:VB External Description;Acc:AAEL000591]	ProteinCodingRNA
XLOC_025361:015	XLOC_025361	E015	0.0344779	5.0413e-08	5.07095e-06	1148.53	1.43282	atlastin [Source:VB External Description;Acc:AAEL003109]	ProteinCodingRNA
XLOC_003339:010	XLOC_003339	E010	0.0314427	5.06255e-08	5.08497e-06	4243.67	1.28179	conserved hypothetical protein [Source:VB External Description;Acc:AAEL004699]	ProteinCodingRNA
XLOC_002244:001	XLOC_002244	E001	0.107274	5.15714e-08	5.17323e-06	62.1057	-2.97497	thioredoxin peroxidase [Source:VB External Description;Acc:AAEL014548]	ProteinCodingRNA
XLOC_021869:006	XLOC_021869	E006	0.0509099	5.23844e-08	5.24796e-06	232.088	-3.08641	cationic amino acid transporter [Source:VB External Description;Acc:AAEL002557]	ProteinCodingRNA
XLOC_017136:007	XLOC_017136	E007	0.0515859	5.3064e-08	5.30915e-06	224.712	2.1019	Galectin. [Source:VB External Description;Acc:AAEL009845]	ProteinCodingRNA
XLOC_011716:004	XLOC_011716	E004	0.210854	5.34398e-08	5.33983e-06	26.4738	4.92954	5-aminolevulinic acid synthase [Source:VB External Description;Acc:AAEL007787]	ProteinCodingRNA
XLOC_019480:002	XLOC_019480	E002	0.040046	5.36561e-08	5.35451e-06	491.236	1.5685	hypothetical protein [Source:VB External Description;Acc:AAEL010755]	ProteinCodingRNA
XLOC_015998:001	XLOC_015998	E001	0.0788247	5.40425e-08	5.38609e-06	98.5296	2.08869	hypothetical protein [Source:VB External Description;Acc:AAEL009442]	ProteinCodingRNA
XLOC_003905:016	XLOC_003905	E016	0.0322928	5.41162e-08	5.38648e-06	2418.34	1.42915	hypothetical protein [Source:VB External Description;Acc:AAEL004887]	ProteinCodingRNA
XLOC_005890:001	XLOC_005890	E001	0.0327173	5.78611e-08	5.7444e-06	1990.75	-1.01905		ProteinCodingRNA
XLOC_005890:002	XLOC_005890	E002	0.0367314	5.78611e-08	5.7444e-06	745.065	1.18533		ProteinCodingRNA
XLOC_004495:006	XLOC_004495	E006	0.127205	5.81823e-08	5.76887e-06	49.3299	3.22383	zinc finger protein [Source:VB External Description;Acc:AAEL005078]	ProteinCodingRNA
XLOC_012694:021	XLOC_012694	E021	0.0679529	5.87305e-08	5.81575e-06	126.991	2.239	centrosomin (arrow protein) [Source:VB External Description;Acc:AAEL008110]	ProteinCodingRNA
XLOC_026135:001	XLOC_026135	E001	0.180719	6.03408e-08	5.96755e-06	31.7781	-4.09041	hypothetical protein [Source:VB External Description;Acc:AAEL003200]	ProteinCodingRNA
XLOC_026135:006	XLOC_026135	E006	0.0348414	6.51364e-08	6.43357e-06	1056.26	-1.5392	hypothetical protein [Source:VB External Description;Acc:AAEL003200]	ProteinCodingRNA
XLOC_007000:009	XLOC_007000	E009	0.0702956	6.5438e-08	6.4551e-06	119.55	2.0931	conserved hypothetical protein [Source:VB External Description;Acc:AAEL005936]	ProteinCodingRNA
XLOC_012873:013	XLOC_012873	E013	0.0867501	6.69657e-08	6.59736e-06	84.6923	2.56095		ProteinCodingRNA
XLOC_020157:012	XLOC_020157	E012	0.0364864	6.7399e-08	6.63158e-06	774.639	1.46633	guanylate kinase [Source:VB External Description;Acc:AAEL011006]	ProteinCodingRNA
XLOC_014387:036	XLOC_014387	E036	0.138617	6.75586e-08	6.63882e-06	260.847	-3.38199	zinc finger protein [Source:VB External Description;Acc:AAEL001526]	ProteinCodingRNA
XLOC_026502:022	XLOC_026502	E022	0.108663	6.77213e-08	6.64634e-06	61.0046	-3.86472	conserved hypothetical protein [Source:VB External Description;Acc:AAEL013356]	ProteinCodingRNA
XLOC_003180:013	XLOC_003180	E013	0.0458711	6.84832e-08	6.71257e-06	307.272	-1.72652	band 4.1-like protein 5, putative [Source:VB External Description;Acc:AAEL004623]""	ProteinCodingRNA
XLOC_025097:009	XLOC_025097	E009	0.0689826	6.85865e-08	6.71417e-06	123.609	2.01526		ProteinCodingRNA
XLOC_016206:012	XLOC_016206	E012	0.123223	7.18603e-08	7.02573e-06	51.4444	3.22238	conserved hypothetical protein [Source:VB External Description;Acc:AAEL001723]	ProteinCodingRNA
XLOC_001569:012	XLOC_001569	E012	0.135102	7.31368e-08	7.13142e-06	45.612	4.11779	AMP dependent ligase [Source:VB External Description;Acc:AAEL000572]	ProteinCodingRNA
XLOC_004354:011	XLOC_004354	E011	0.0395637	7.31602e-08	7.13142e-06	516.86	1.66962	hypothetical protein [Source:VB External Description;Acc:AAEL005023]	ProteinCodingRNA
XLOC_008718:005	XLOC_008718	E005	0.151973	7.32186e-08	7.13142e-06	39.2868	-3.93979	hypothetical protein [Source:VB External Description;Acc:AAEL006555]	ProteinCodingRNA
XLOC_015321:008	XLOC_015321	E008	0.0833764	7.46764e-08	7.25514e-06	163.75	-2.39969	conserved hypothetical protein [Source:VB External Description;Acc:AAEL009198]	ProteinCodingRNA
XLOC_018315:008	XLOC_018315	E008	0.0417173	7.46769e-08	7.25514e-06	419.224	1.54505	zinc transporter [Source:VB External Description;Acc:AAEL001968]	ProteinCodingRNA
XLOC_025038:001	XLOC_025038	E001	0.115722	7.63309e-08	7.4065e-06	127.681	2.71549	conserved hypothetical protein [Source:VB External Description;Acc:AAEL003036]	ProteinCodingRNA
XLOC_012630:017	XLOC_012630	E017	0.0510176	8.06773e-08	7.8184e-06	230.881	-1.81406	hypothetical protein [Source:VB External Description;Acc:AAEL008082]	ProteinCodingRNA
XLOC_006532:017	XLOC_006532	E017	0.0343731	8.2862e-08	8.02004e-06	1178.21	2.19895	lysosomal alpha-mannosidase (mannosidase alpha class 2b member 1) [Source:VB External Description;Acc:AAEL005763]	ProteinCodingRNA
XLOC_014120:001	XLOC_014120	E001	0.106117	8.43882e-08	8.15752e-06	63.0536	2.76113	ras-related protein Rab-9, putative [Source:VB External Description;Acc:AAEL008673]""	ProteinCodingRNA
XLOC_017263:019	XLOC_017263	E019	0.097268	8.50658e-08	8.19223e-06	200.477	-3.25091	conserved hypothetical protein [Source:VB External Description;Acc:AAEL009905]	ProteinCodingRNA
XLOC_023238:016	XLOC_023238	E016	0.129562	8.50403e-08	8.19223e-06	48.1585	-3.88283	conserved hypothetical protein [Source:VB External Description;Acc:AAEL012166]	ProteinCodingRNA
XLOC_027091:009	XLOC_027091	E009	0.468221	8.50475e-08	8.19223e-06	53.5408	34.0789	sphingomyelin phosphodiesterase [Source:VB External Description;Acc:AAEL003402]	ProteinCodingRNA
XLOC_026748:008	XLOC_026748	E008	0.0981792	8.54015e-08	8.2143e-06	70.4289	2.58778	tetraspanin, putative [Source:VB External Description;Acc:AAEL013404]""	ProteinCodingRNA
XLOC_010647:009	XLOC_010647	E009	0.0474162	8.66239e-08	8.3215e-06	279.508	1.6192	Inhibitor-2, putative [Source:VB External Description;Acc:AAEL007410]""	ProteinCodingRNA
XLOC_007311:004	XLOC_007311	E004	0.173679	8.82712e-08	8.46921e-06	33.3386	3.77308	heterogeneous nuclear ribonucleoprotein [Source:VB External Description;Acc:AAEL006057]	ProteinCodingRNA
XLOC_026404:031	XLOC_026404	E031	0.141916	9.01675e-08	8.6404e-06	42.8271	3.34463	odd Oz protein [Source:VB External Description;Acc:AAEL013308]	ProteinCodingRNA
XLOC_027925:005	XLOC_027925	E005	0.0368703	9.04643e-08	8.65808e-06	729.269	-1.84789	acyl-coa thioesterase [Source:VB External Description;Acc:AAEL003569]	ProteinCodingRNA
XLOC_023454:001	XLOC_023454	E001	0.0524413	9.15096e-08	8.74727e-06	231.426	1.40059	potassium channel kcnq, [Source:VB External Description;Acc:AAEL012277]""	ProteinCodingRNA
XLOC_005020:018	XLOC_005020	E018	0.0724721	9.6801e-08	9.24162e-06	457.44	-2.36796	sumo ligase [Source:VB External Description;Acc:AAEL015099]	ProteinCodingRNA
XLOC_021872:011	XLOC_021872	E011	0.0567995	9.92499e-08	9.4637e-06	672.63	1.71622	polyA-binding protein interacting protein, putative [Source:VB External Description;Acc:AAEL002550]""	ProteinCodingRNA
XLOC_004210:006	XLOC_004210	E006	0.2851	9.97568e-08	9.50029e-06	18.759	5.03592	DEAD box ATP-dependent RNA helicase [Source:VB External Description;Acc:AAEL004978]	ProteinCodingRNA
XLOC_028499:032	XLOC_028499	E032	0.0633956	1.01153e-07	9.62139e-06	309.144	2.00391		ProteinCodingRNA
XLOC_013808:018	XLOC_013808	E018	0.064373	1.04834e-07	9.95926e-06	140.34	-0.325521		ProteinCodingRNA
XLOC_010502:005	XLOC_010502	E005	0.0515394	1.06252e-07	1.00692e-05	225.205	1.84036	DEAD box ATP-dependent RNA helicase [Source:VB External Description;Acc:AAEL001216]	ProteinCodingRNA
XLOC_020402:002	XLOC_020402	E002	0.0418835	1.06236e-07	1.00692e-05	413.2	1.58698	adducin [Source:VB External Description;Acc:AAEL011105]	ProteinCodingRNA
XLOC_028668:001	XLOC_028668	E001	0.0427069	1.06468e-07	1.00772e-05	385.741	1.60179	disheveled associated activator of morphogenesis [Source:VB External Description;Acc:AAEL013920]	ProteinCodingRNA
XLOC_000465:001	XLOC_000465	E001	0.265223	1.09054e-07	1.02967e-05	20.3464	-5.99293	phosphatidylinositol synthase [Source:VB External Description;Acc:AAEL014142]	ProteinCodingRNA
XLOC_009053:023	XLOC_009053	E023	0.140719	1.08975e-07	1.02967e-05	43.2916	3.28118	hypothetical protein [Source:VB External Description;Acc:AAEL006751]	ProteinCodingRNA
XLOC_006888:014	XLOC_006888	E014	0.198905	1.1489e-07	1.08345e-05	41.9318	3.819	striatin [Source:VB External Description;Acc:AAEL015320]	ProteinCodingRNA
XLOC_002297:016	XLOC_002297	E016	0.187464	1.16635e-07	1.09722e-05	30.414	-5.24116	capicua protein [Source:VB External Description;Acc:AAEL004381]	ProteinCodingRNA
XLOC_013949:008	XLOC_013949	E008	0.142274	1.1653e-07	1.09722e-05	42.6904	3.32577	jnk [Source:VB External Description;Acc:AAEL008634]	ProteinCodingRNA
XLOC_025161:031	XLOC_025161	E031	0.106173	1.17305e-07	1.10218e-05	63.0068	2.70029	conserved hypothetical protein [Source:VB External Description;Acc:AAEL012917]	ProteinCodingRNA
XLOC_003413:025	XLOC_003413	E025	0.0603205	1.19111e-07	1.11779e-05	159.295	1.95223	conserved hypothetical protein [Source:VB External Description;Acc:AAEL004731]	ProteinCodingRNA
XLOC_008121:004	XLOC_008121	E004	0.037255	1.20008e-07	1.12483e-05	688.832	1.39249		ProteinCodingRNA
XLOC_004846:004	XLOC_004846	E004	0.127358	1.21294e-07	1.13551e-05	49.252	-3.1451	hypothetical protein [Source:VB External Description;Acc:AAEL005209]	ProteinCodingRNA
XLOC_009799:003	XLOC_009799	E003	0.0459051	1.21958e-07	1.14035e-05	306.602	1.68416	far upstream (fuse) binding protein [Source:VB External Description;Acc:AAEL007042]	ProteinCodingRNA
XLOC_004414:006	XLOC_004414	E006	0.0761859	1.24414e-07	1.1619e-05	104.198	-2.30986	reticulon/nogo [Source:VB External Description;Acc:AAEL000713]	ProteinCodingRNA
XLOC_006888:015	XLOC_006888	E015	0.139325	1.25378e-07	1.16948e-05	99.636	2.99532	striatin [Source:VB External Description;Acc:AAEL015320]	ProteinCodingRNA
XLOC_023761:004	XLOC_023761	E004	0.139718	1.27194e-07	1.18499e-05	287.926	2.95466	tubulin beta chain [Source:VB External Description;Acc:AAEL002851]	ProteinCodingRNA
XLOC_018312:008	XLOC_018312	E008	0.0889951	1.3064e-07	1.21563e-05	81.4521	-2.91515	conserved hypothetical protein [Source:VB External Description;Acc:AAEL002025]	ProteinCodingRNA
XLOC_011454:006	XLOC_011454	E006	0.0865979	1.3182e-07	1.22513e-05	393.105	2.31367	TOLLpathway signalling, NF-kappaB Relish-like transcription factor. [Source:VB External Description;Acc:AAEL007696]""	ProteinCodingRNA
XLOC_016809:001	XLOC_016809	E001	0.0846739	1.35001e-07	1.25168e-05	87.9272	2.13075	hypothetical protein [Source:VB External Description;Acc:AAEL009725]	ProteinCodingRNA
XLOC_022785:010	XLOC_022785	E010	0.0719886	1.34858e-07	1.25168e-05	114.693	2.19702	conserved hypothetical protein [Source:VB External Description;Acc:AAEL002691]	ProteinCodingRNA
XLOC_020408:011	XLOC_020408	E011	0.0722995	1.35862e-07	1.25815e-05	113.843	2.23083	protein phosphatase 2c [Source:VB External Description;Acc:AAEL011108]	ProteinCodingRNA
XLOC_021635:003	XLOC_021635	E003	0.0478438	1.36314e-07	1.26082e-05	272.689	1.66176	conserved hypothetical protein [Source:VB External Description;Acc:AAEL011606]	ProteinCodingRNA
XLOC_009467:003	XLOC_009467	E003	0.231635	1.37245e-07	1.26792e-05	28.4602	-29.8029	transcription factor ap-2 [Source:VB External Description;Acc:AAEL006932]	ProteinCodingRNA
XLOC_019038:008	XLOC_019038	E008	0.113686	1.40575e-07	1.29712e-05	57.3288	-3.88792	hypothetical protein [Source:VB External Description;Acc:AAEL010648]	ProteinCodingRNA
XLOC_029026:015	XLOC_029026	E015	0.035041	1.43568e-07	1.32316e-05	1011.64	1.31257	serine/threonine protein kinase [Source:VB External Description;Acc:AAEL003896]	ProteinCodingRNA
XLOC_019883:002	XLOC_019883	E002	0.0481391	1.44345e-07	1.32873e-05	268.17	1.62487	purine nucleoside phosphorylase [Source:VB External Description;Acc:AAEL002269]	ProteinCodingRNA
XLOC_007434:018	XLOC_007434	E018	0.0668529	1.47753e-07	1.35848e-05	130.815	2.41584	hypothetical protein [Source:VB External Description;Acc:AAEL000935]	ProteinCodingRNA
XLOC_023685:014	XLOC_023685	E014	0.180702	1.48914e-07	1.36753e-05	75.0532	3.44832	conserved hypothetical protein [Source:VB External Description;Acc:AAEL012375]	ProteinCodingRNA
XLOC_005980:001	XLOC_005980	E001	0.0651944	1.49648e-07	1.371e-05	467.981	1.96291	plasma membrane calcium-transporting ATPase 3 (pmca3) [Source:VB External Description;Acc:AAEL005561]	ProteinCodingRNA
XLOC_019718:005	XLOC_019718	E005	0.25177	1.49561e-07	1.371e-05	21.5824	4.66687	hypothetical protein [Source:VB External Description;Acc:AAEL010846]	ProteinCodingRNA
XLOC_005924:002	XLOC_005924	E002	0.0358325	1.50646e-07	1.37796e-05	866.48	1.31269	YTH domain protein [Source:VB External Description;Acc:AAEL005544]	ProteinCodingRNA
XLOC_027881:001	XLOC_027881	E001	0.0514501	1.50764e-07	1.37796e-05	226.157	1.84824	myotonin-protein kinase [Source:VB External Description;Acc:AAEL013729]	ProteinCodingRNA
XLOC_003416:029	XLOC_003416	E029	0.0364498	1.55968e-07	1.42383e-05	779.268	1.46009	hypothetical protein [Source:VB External Description;Acc:AAEL004723]	ProteinCodingRNA
XLOC_018926:027	XLOC_018926	E027	0.0911984	1.56889e-07	1.42755e-05	78.5044	2.5562	conserved hypothetical protein [Source:VB External Description;Acc:AAEL002123]	ProteinCodingRNA
XLOC_019190:004	XLOC_019190	E004	0.168156	1.56763e-07	1.42755e-05	55.8497	3.37079	conserved hypothetical protein [Source:VB External Description;Acc:AAEL000269]	ProteinCodingRNA
XLOC_026199:006	XLOC_026199	E006	0.0401414	1.56931e-07	1.42755e-05	486.467	1.79324	hypothetical protein [Source:VB External Description;Acc:AAEL013252]	ProteinCodingRNA
XLOC_012212:019	XLOC_012212	E019	0.0694965	1.59957e-07	1.45337e-05	121.988	2.26619	tyrosine transporter [Source:VB External Description;Acc:AAEL007979]	ProteinCodingRNA
XLOC_027186:011	XLOC_027186	E011	0.0600494	1.60757e-07	1.45892e-05	160.748	1.80324	SH2/SH3 adaptor protein [Source:VB External Description;Acc:AAEL013539]	ProteinCodingRNA
XLOC_022099:012	XLOC_022099	E012	0.102023	1.61014e-07	1.45953e-05	100.652	2.64529	conserved hypothetical protein [Source:VB External Description;Acc:AAEL002620]	ProteinCodingRNA
XLOC_009384:010	XLOC_009384	E010	0.442223	1.63017e-07	1.47595e-05	97.7576	-8.24173	hypothetical protein [Source:VB External Description;Acc:AAEL006894]	ProteinCodingRNA
XLOC_003687:001	XLOC_003687	E001	0.345307	1.65264e-07	1.49455e-05	15.1735	5.20628	hypothetical protein [Source:VB External Description;Acc:AAEL004801]	ProteinCodingRNA
XLOC_009053:009	XLOC_009053	E009	0.0368216	1.6688e-07	1.50563e-05	734.729	-1.47544	hypothetical protein [Source:VB External Description;Acc:AAEL006751]	ProteinCodingRNA
XLOC_025051:001	XLOC_025051	E001	0.0701097	1.66868e-07	1.50563e-05	120.108	1.93891	fasciclin-1 precursor [Source:VB External Description;Acc:AAEL003044]	ProteinCodingRNA
XLOC_016875:008	XLOC_016875	E008	0.0833936	1.72595e-07	1.55537e-05	90.0482	2.16077	conserved hypothetical protein [Source:VB External Description;Acc:AAEL009755]	ProteinCodingRNA
XLOC_006813:002	XLOC_006813	E002	0.0430495	1.7466e-07	1.57214e-05	375.364	1.59425	angiomotin [Source:VB External Description;Acc:AAEL005886]	ProteinCodingRNA
XLOC_010407:005	XLOC_010407	E005	0.190229	1.76138e-07	1.5836e-05	29.8883	3.71447	conserved hypothetical protein [Source:VB External Description;Acc:AAEL007321]	ProteinCodingRNA
XLOC_000653:017	XLOC_000653	E017	0.038794	1.77205e-07	1.59133e-05	563.785	-1.69927	calpain 4, 6, 7, invertebrate [Source:VB External Description;Acc:AAEL003965]""	ProteinCodingRNA
XLOC_005136:023	XLOC_005136	E023	0.195168	1.78136e-07	1.59784e-05	201.466	3.59812	rab6 GTPase activating protein, gapcena (rabgap1 protein) [Source:VB External Description;Acc:AAEL000737]""	ProteinCodingRNA
XLOC_015321:003	XLOC_015321	E003	0.050509	1.83629e-07	1.64519e-05	236.697	1.7397	conserved hypothetical protein [Source:VB External Description;Acc:AAEL009198]	ProteinCodingRNA
XLOC_004712:011	XLOC_004712	E011	0.038465	1.92979e-07	1.72696e-05	586.548	1.42754		ProteinCodingRNA
XLOC_028978:015	XLOC_028978	E015	0.129339	2.01085e-07	1.79741e-05	48.2669	-3.60731	conserved hypothetical protein [Source:VB External Description;Acc:AAEL014013]	ProteinCodingRNA
XLOC_010211:008	XLOC_010211	E008	0.0368753	2.05122e-07	1.83138e-05	728.712	1.39538		ProteinCodingRNA
XLOC_017808:011	XLOC_017808	E011	0.0800179	2.06634e-07	1.84274e-05	96.1642	-4.59374		ProteinCodingRNA
XLOC_006597:001	XLOC_006597	E001	0.122143	2.0914e-07	1.86085e-05	52.0495	3.62892	malic enzyme [Source:VB External Description;Acc:AAEL005790]	ProteinCodingRNA
XLOC_010207:005	XLOC_010207	E005	0.0414211	2.09147e-07	1.86085e-05	430.407	1.7465	conserved hypothetical protein [Source:VB External Description;Acc:AAEL007204]	ProteinCodingRNA
XLOC_004861:002	XLOC_004861	E002	0.0931347	2.10346e-07	1.86936e-05	76.0846	2.31904	conserved hypothetical protein [Source:VB External Description;Acc:AAEL005204]	ProteinCodingRNA
XLOC_008245:006	XLOC_008245	E006	0.0445199	2.10856e-07	1.87174e-05	336.503	-1.48943	conserved hypothetical protein [Source:VB External Description;Acc:AAEL006346]	ProteinCodingRNA
XLOC_016862:014	XLOC_016862	E014	0.231248	2.11245e-07	1.87304e-05	206	-1.54615	Homeobox protein abdominal-A homolog [Source:VB External Description;Acc:AAEL009742]	ProteinCodingRNA
XLOC_015989:010	XLOC_015989	E010	0.0872268	2.13009e-07	1.88651e-05	83.9829	2.46977	conserved hypothetical protein [Source:VB External Description;Acc:AAEL009448]	ProteinCodingRNA
XLOC_012212:025	XLOC_012212	E025	0.10934	2.13553e-07	1.88916e-05	60.4823	-2.87312	tyrosine transporter [Source:VB External Description;Acc:AAEL007979]	ProteinCodingRNA
XLOC_014745:001	XLOC_014745	E001	0.0437978	2.173e-07	1.92011e-05	576.179	1.58037	hypothetical protein [Source:VB External Description;Acc:AAEL001572]	ProteinCodingRNA
XLOC_011262:001	XLOC_011262	E001	0.0995699	2.20794e-07	1.94875e-05	69.0146	2.43052	ribosomal pseudouridine synthase [Source:VB External Description;Acc:AAEL001242]	ProteinCodingRNA
XLOC_026117:018	XLOC_026117	E018	0.0417307	2.25547e-07	1.98842e-05	418.733	-1.64613	PIWI [Source:VB External Description;Acc:AAEL013233]	ProteinCodingRNA
XLOC_023308:009	XLOC_023308	E009	0.140155	2.26539e-07	1.99489e-05	43.5138	2.94881		ProteinCodingRNA
XLOC_021927:006	XLOC_021927	E006	0.103677	2.27909e-07	2.00467e-05	110.752	5.27008		ProteinCodingRNA
XLOC_000050:001	XLOC_000050	E001	0.113798	2.33727e-07	2.05349e-05	57.2524	-3.09303	40S ribosomal protein S6 [Source:VB External Description;Acc:AAEL000032]	ProteinCodingRNA
XLOC_000948:001	XLOC_000948	E001	0.0361291	2.35308e-07	2.06504e-05	822.265	1.22178	flotillin-2 [Source:VB External Description;Acc:AAEL004041]	ProteinCodingRNA
XLOC_020880:015	XLOC_020880	E015	0.0429795	2.38663e-07	2.0921e-05	377.438	1.50376	1-phosphatidylinositol-4-phosphate 5-kinase, putative [Source:VB External Description;Acc:AAEL011274]""	ProteinCodingRNA
XLOC_002534:001	XLOC_002534	E001	0.0403838	2.46101e-07	2.15485e-05	474.753	1.39891	conserved hypothetical protein [Source:VB External Description;Acc:AAEL004417]	ProteinCodingRNA
XLOC_004106:001	XLOC_004106	E001	0.0463949	2.54596e-07	2.22671e-05	297.261	1.55197	conserved hypothetical protein [Source:VB External Description;Acc:AAEL014949]	ProteinCodingRNA
XLOC_009776:006	XLOC_009776	E006	0.21565	2.57027e-07	2.24542e-05	42.3599	-4.03677	lipase [Source:VB External Description;Acc:AAEL007070]	ProteinCodingRNA
XLOC_015032:001	XLOC_015032	E001	0.0363201	2.57656e-07	2.24583e-05	796.098	1.43051	importin 7, [Source:VB External Description;Acc:AAEL009080]""	ProteinCodingRNA
XLOC_021225:005	XLOC_021225	E005	0.274665	2.57545e-07	2.24583e-05	19.5601	-28.0287	P53 regulated pa26 nuclear protein sestrin [Source:VB External Description;Acc:AAEL002487]	ProteinCodingRNA
XLOC_004062:010	XLOC_004062	E010	0.219851	2.59073e-07	2.25563e-05	25.217	4.97874	carbonic anhydrase [Source:VB External Description;Acc:AAEL004930]	ProteinCodingRNA
XLOC_017136:004	XLOC_017136	E004	0.231728	2.61456e-07	2.27381e-05	23.73	-4.12307	Galectin. [Source:VB External Description;Acc:AAEL009845]	ProteinCodingRNA
XLOC_009582:002	XLOC_009582	E002	0.138464	2.6629e-07	2.31325e-05	44.1944	3.07191	conserved hypothetical protein [Source:VB External Description;Acc:AAEL001120]	ProteinCodingRNA
XLOC_001114:015	XLOC_001114	E015	0.0483156	2.67427e-07	2.32011e-05	265.54	-1.75686	major sperm protein [Source:VB External Description;Acc:AAEL014296]	ProteinCodingRNA
XLOC_021225:004	XLOC_021225	E004	0.230295	2.67681e-07	2.32011e-05	23.9	-6.21468	P53 regulated pa26 nuclear protein sestrin [Source:VB External Description;Acc:AAEL002487]	ProteinCodingRNA
XLOC_000653:021	XLOC_000653	E021	0.0362194	2.81219e-07	2.43471e-05	809.682	-1.59751	calpain 4, 6, 7, invertebrate [Source:VB External Description;Acc:AAEL003965]""	ProteinCodingRNA
XLOC_001133:001	XLOC_001133	E001	0.154878	2.84314e-07	2.45874e-05	38.3705	3.23467	hypothetical protein [Source:VB External Description;Acc:AAEL014308]	ProteinCodingRNA
XLOC_021480:011	XLOC_021480	E011	0.175424	2.95646e-07	2.55388e-05	32.9376	3.50761	hypothetical protein [Source:VB External Description;Acc:AAEL011552]	ProteinCodingRNA
XLOC_016540:007	XLOC_016540	E007	0.0383983	3.04817e-07	2.63015e-05	591.391	-1.38324	conserved hypothetical protein [Source:VB External Description;Acc:AAEL009602]	ProteinCodingRNA
XLOC_026566:002	XLOC_026566	E002	0.260578	3.06285e-07	2.63987e-05	20.7568	6.35585	conserved hypothetical protein [Source:VB External Description;Acc:AAEL003305]	ProteinCodingRNA
XLOC_027925:006	XLOC_027925	E006	0.0496126	3.0746e-07	2.64548e-05	247.692	-2.22802	acyl-coa thioesterase [Source:VB External Description;Acc:AAEL003569]	ProteinCodingRNA
XLOC_028378:024	XLOC_028378	E024	0.0979824	3.07622e-07	2.64548e-05	70.6337	2.46825	conserved hypothetical protein [Source:VB External Description;Acc:AAEL003688]	ProteinCodingRNA
XLOC_025631:001	XLOC_025631	E001	0.17868	3.08967e-07	2.65409e-05	32.2148	3.79469	conserved hypothetical protein [Source:VB External Description;Acc:AAEL013079]	ProteinCodingRNA
XLOC_001552:009	XLOC_001552	E009	0.119885	3.15602e-07	2.70806e-05	53.3616	2.95802	hypothetical protein [Source:VB External Description;Acc:AAEL000591]	ProteinCodingRNA
XLOC_015887:026	XLOC_015887	E026	0.0798752	3.22734e-07	2.76619e-05	96.4411	2.29958	plekhh1 [Source:VB External Description;Acc:AAEL009375]	ProteinCodingRNA
XLOC_026623:001	XLOC_026623	E001	0.0712633	3.26564e-07	2.79531e-05	116.724	1.72445	integrin alpha-ps [Source:VB External Description;Acc:AAEL013381]	ProteinCodingRNA
XLOC_028521:013	XLOC_028521	E013	0.203359	3.26856e-07	2.79531e-05	27.6204	4.02858	hypothetical protein [Source:VB External Description;Acc:AAEL003733]	ProteinCodingRNA
XLOC_007445:014	XLOC_007445	E014	0.0849273	3.28824e-07	2.79973e-05	87.5192	-4.04773	conserved hypothetical protein [Source:VB External Description;Acc:AAEL000956]	ProteinCodingRNA
XLOC_019024:001	XLOC_019024	E001	0.26194	3.28486e-07	2.79973e-05	138.172	4.1989	zinc finger protein [Source:VB External Description;Acc:AAEL010635]	ProteinCodingRNA
XLOC_023092:002	XLOC_023092	E002	0.220562	3.28132e-07	2.79973e-05	25.1228	-6.11321	synaptic vesicle protein [Source:VB External Description;Acc:AAEL012098]	ProteinCodingRNA
XLOC_024125:001	XLOC_024125	E001	0.0426717	3.28054e-07	2.79973e-05	386.839	1.51959	ring finger protein 19 (dorfin) (double ring-finger protein) [Source:VB External Description;Acc:AAEL012490]	ProteinCodingRNA
XLOC_026948:015	XLOC_026948	E015	0.0569223	3.2945e-07	2.80196e-05	1714.49	1.76476	hypothetical protein [Source:VB External Description;Acc:AAEL003368]	ProteinCodingRNA
XLOC_009083:008	XLOC_009083	E008	0.140209	3.32178e-07	2.82205e-05	43.4926	3.13373	traf2 and nck interacting kinase, tnik [Source:VB External Description;Acc:AAEL006730]""	ProteinCodingRNA
XLOC_029000:001	XLOC_029000	E001	0.036844	3.41821e-07	2.90078e-05	732.21	1.20503	conserved hypothetical protein [Source:VB External Description;Acc:AAEL014030]	ProteinCodingRNA
XLOC_028842:023	XLOC_028842	E023	0.253757	3.48489e-07	2.95412e-05	80.2614	-5.17226	DEAD box ATP-dependent RNA helicase [Source:VB External Description;Acc:AAEL013985]	ProteinCodingRNA
XLOC_028796:003	XLOC_028796	E003	0.0590351	3.60026e-07	3.04856e-05	166.425	1.90812	ATP-dependent clp protease ATP-binding subunit clpx [Source:VB External Description;Acc:AAEL013966]	ProteinCodingRNA
XLOC_016772:016	XLOC_016772	E016	0.0386656	3.65334e-07	3.09012e-05	572.457	1.44238		ProteinCodingRNA
XLOC_019735:011	XLOC_019735	E011	0.0417146	3.74656e-07	3.16549e-05	419.322	1.48524	troponin i [Source:VB External Description;Acc:AAEL010850]	ProteinCodingRNA
XLOC_028939:003	XLOC_028939	E003	0.148922	3.76175e-07	3.17485e-05	809.905	3.033	sodium- and chloride-dependent neurotransmitter transporter [Source:VB External Description;Acc:AAEL003860]	ProteinCodingRNA
XLOC_003905:002	XLOC_003905	E002	0.0600151	3.80675e-07	3.20932e-05	217.12	-2.00817	hypothetical protein [Source:VB External Description;Acc:AAEL004887]	ProteinCodingRNA
XLOC_018123:015	XLOC_018123	E015	0.0602407	3.89897e-07	3.28347e-05	268.92	1.6526	phosphatidylinositol-4-phosphate 5-kinase type i [Source:VB External Description;Acc:AAEL010238]	ProteinCodingRNA
XLOC_004706:004	XLOC_004706	E004	0.0821963	3.99974e-07	3.36467e-05	92.1263	-2.43445	liprin-beta1, putative [Source:VB External Description;Acc:AAEL005149]""	ProteinCodingRNA
XLOC_014704:025	XLOC_014704	E025	0.19288	4.01475e-07	3.37362e-05	29.4008	-3.99684	glutamate carboxypeptidase [Source:VB External Description;Acc:AAEL001588]	ProteinCodingRNA
XLOC_016002:001	XLOC_016002	E001	0.0882415	4.04292e-07	3.39359e-05	1748.37	2.29164	hypothetical protein [Source:VB External Description;Acc:AAEL009437]	ProteinCodingRNA
XLOC_028055:005	XLOC_028055	E005	0.0383284	4.07223e-07	3.41448e-05	596.546	1.30104		ProteinCodingRNA
XLOC_006622:002	XLOC_006622	E002	0.0785339	4.07793e-07	3.41554e-05	99.1239	2.27833	AMP dependent ligase [Source:VB External Description;Acc:AAEL005793]	ProteinCodingRNA
XLOC_013501:001	XLOC_013501	E001	0.092849	4.11597e-07	3.44367e-05	76.4322	2.2969	serine/threonine protein kinase [Source:VB External Description;Acc:AAEL008413]	ProteinCodingRNA
XLOC_020825:005	XLOC_020825	E005	0.0616397	4.12438e-07	3.44696e-05	152.586	-1.90812	conserved hypothetical protein [Source:VB External Description;Acc:AAEL011250]	ProteinCodingRNA
XLOC_014560:001	XLOC_014560	E001	0.381707	4.13811e-07	3.4547e-05	13.6017	5.94474	diacylglycerol o-acyltransferase [Source:VB External Description;Acc:AAEL008878]	ProteinCodingRNA
XLOC_012690:007	XLOC_012690	E007	0.119205	4.14456e-07	3.45634e-05	718.178	2.60826		ProteinCodingRNA
XLOC_005663:010	XLOC_005663	E010	0.117249	4.21285e-07	3.5095e-05	176.691	-1.97252	hypothetical protein [Source:VB External Description;Acc:AAEL015217]	ProteinCodingRNA
XLOC_015819:002	XLOC_015819	E002	0.337404	4.30259e-07	3.58039e-05	15.5639	-30.6072		ProteinCodingRNA
XLOC_023379:014	XLOC_023379	E014	0.0653699	4.37316e-07	3.63519e-05	136.349	-1.96488	tropomyosin invertebrate [Source:VB External Description;Acc:AAEL002761]	ProteinCodingRNA
XLOC_001298:013	XLOC_001298	E013	0.0877567	4.40364e-07	3.65658e-05	83.2082	2.35031	signal transduction protein lnk-realted [Source:VB External Description;Acc:AAEL004125]	ProteinCodingRNA
XLOC_017263:007	XLOC_017263	E007	0.0788544	4.44334e-07	3.68559e-05	98.4694	2.31888	conserved hypothetical protein [Source:VB External Description;Acc:AAEL009905]	ProteinCodingRNA
XLOC_028433:001	XLOC_028433	E001	0.0390318	4.54254e-07	3.76382e-05	548.399	1.32432	raf [Source:VB External Description;Acc:AAEL013858]	ProteinCodingRNA
XLOC_014000:033	XLOC_014000	E033	0.0357302	4.61165e-07	3.81698e-05	882.846	1.38191	AMP-activated protein kinase, gamma regulatory subunit [Source:VB External Description;Acc:AAEL008661]""	ProteinCodingRNA
XLOC_023917:021	XLOC_023917	E021	0.0409312	4.64137e-07	3.83747e-05	450.27	1.76139	alanine-glyoxylate aminotransferase [Source:VB External Description;Acc:AAEL012464]	ProteinCodingRNA
XLOC_011454:004	XLOC_011454	E004	0.0891956	4.66414e-07	3.85216e-05	193.494	2.27436	TOLLpathway signalling, NF-kappaB Relish-like transcription factor. [Source:VB External Description;Acc:AAEL007696]""	ProteinCodingRNA
XLOC_018226:009	XLOC_018226	E009	0.110431	4.83617e-07	3.98997e-05	59.6585	2.59907	conserved hypothetical protein [Source:VB External Description;Acc:AAEL010292]	ProteinCodingRNA
XLOC_002297:012	XLOC_002297	E012	0.0431742	4.91677e-07	4.04794e-05	371.723	-1.42879	capicua protein [Source:VB External Description;Acc:AAEL004381]	ProteinCodingRNA
XLOC_011587:011	XLOC_011587	E011	0.0864606	4.91693e-07	4.04794e-05	85.129	2.3814
XLOC_004987:022	XLOC_004987	E022	0.152255	4.96406e-07	4.08239e-05	287.572	3.02411	Lateral signaling target protein 2 homolog [Source:VB External Description;Acc:AAEL005241]	ProteinCodingRNA
XLOC_003195:002	XLOC_003195	E002	0.0450133	5.14123e-07	4.22358e-05	325.207	-1.39914	actin [Source:VB External Description;Acc:AAEL004631]	ProteinCodingRNA
XLOC_015681:005	XLOC_015681	E005	0.233589	5.17811e-07	4.24935e-05	23.5128	-28.0594	conserved hypothetical protein [Source:VB External Description;Acc:AAEL009307]	ProteinCodingRNA
XLOC_026232:005	XLOC_026232	E005	0.05576	5.36814e-07	4.40062e-05	187.848	-1.47921	hypothetical protein [Source:VB External Description;Acc:AAEL013264]	ProteinCodingRNA
XLOC_009799:004	XLOC_009799	E004	0.0580728	5.46049e-07	4.47158e-05	384.716	1.75783	far upstream (fuse) binding protein [Source:VB External Description;Acc:AAEL007042]	ProteinCodingRNA
XLOC_026199:015	XLOC_026199	E015	0.110814	5.5079e-07	4.50561e-05	59.3744	-2.47892	hypothetical protein [Source:VB External Description;Acc:AAEL013252]	ProteinCodingRNA
XLOC_018922:033	XLOC_018922	E033	0.222926	5.52709e-07	4.51652e-05	143.073	3.77684	conserved hypothetical protein [Source:VB External Description;Acc:AAEL002125]	ProteinCodingRNA
XLOC_001719:035	XLOC_001719	E035	0.0529882	5.55781e-07	4.53682e-05	311.407	1.67465	arf6 guanine nucleotide exchange factor [Source:VB External Description;Acc:AAEL004236]	ProteinCodingRNA
XLOC_022655:018	XLOC_022655	E018	0.0553228	5.62885e-07	4.58995e-05	191.132	-1.81785	hypothetical protein [Source:VB External Description;Acc:AAEL011918]	ProteinCodingRNA
XLOC_018848:001	XLOC_018848	E001	0.0380645	5.77381e-07	4.70318e-05	616.867	1.39431	hypothetical protein [Source:VB External Description;Acc:AAEL010565]	ProteinCodingRNA
XLOC_016206:026	XLOC_016206	E026	0.51326	5.78194e-07	4.70484e-05	9.8966	31.9107	conserved hypothetical protein [Source:VB External Description;Acc:AAEL001723]	ProteinCodingRNA
XLOC_002284:004	XLOC_002284	E004	0.0444501	5.80899e-07	4.72187e-05	819.546	1.176	nucleolar RNA-associated protein [Source:VB External Description;Acc:AAEL004368]	ProteinCodingRNA
XLOC_022487:004	XLOC_022487	E004	0.0580699	5.88594e-07	4.77938e-05	172.213	-1.7651	conserved hypothetical protein [Source:VB External Description;Acc:AAEL011872]	ProteinCodingRNA
XLOC_015843:022	XLOC_015843	E022	0.054402	5.9539e-07	4.82949e-05	198.438	1.89092	hypothetical protein [Source:VB External Description;Acc:AAEL009354]	ProteinCodingRNA
XLOC_013805:015	XLOC_013805	E015	0.0647369	6.15275e-07	4.98554e-05	138.857	1.98232	conserved hypothetical protein [Source:VB External Description;Acc:AAEL008554]	ProteinCodingRNA
XLOC_020927:019	XLOC_020927	E019	0.267768	6.30753e-07	5.10559e-05	76.0149	-4.78215	conserved hypothetical protein [Source:VB External Description;Acc:AAEL011306]	ProteinCodingRNA
XLOC_020828:011	XLOC_020828	E011	0.130298	6.32212e-07	5.11204e-05	47.8037	5.14427	innexin [Source:VB External Description;Acc:AAEL011248]	ProteinCodingRNA
XLOC_009338:002	XLOC_009338	E002	0.0588125	6.38509e-07	5.15755e-05	167.725	-2.21586	conserved hypothetical protein [Source:VB External Description;Acc:AAEL006865]	ProteinCodingRNA
XLOC_022065:003	XLOC_022065	E003	0.0340834	6.41553e-07	5.17671e-05	1268.8	1.29969	eukaryotic peptide chain release factor subunit [Source:VB External Description;Acc:AAEL011742]	ProteinCodingRNA
XLOC_021566:006	XLOC_021566	E006	0.220245	6.64756e-07	5.35833e-05	81.059	4.17175	conserved hypothetical protein [Source:VB External Description;Acc:AAEL011575]	ProteinCodingRNA
XLOC_018922:031	XLOC_018922	E031	0.207339	6.67653e-07	5.37607e-05	81.0052	3.64201	conserved hypothetical protein [Source:VB External Description;Acc:AAEL002125]	ProteinCodingRNA
XLOC_004706:029	XLOC_004706	E029	0.0627839	6.71245e-07	5.39936e-05	147.209	-1.96086	liprin-beta1, putative [Source:VB External Description;Acc:AAEL005149]""	ProteinCodingRNA
XLOC_000920:012	XLOC_000920	E012	0.0557728	6.76769e-07	5.43538e-05	248.404	-1.72839	glucose dehydrogenase [Source:VB External Description;Acc:AAEL004027]	ProteinCodingRNA
XLOC_004706:011	XLOC_004706	E011	0.0609524	6.77132e-07	5.43538e-05	156.01	1.93788	liprin-beta1, putative [Source:VB External Description;Acc:AAEL005149]""	ProteinCodingRNA
XLOC_010617:013	XLOC_010617	E013	0.123963	6.8362e-07	5.48175e-05	51.0376	-4.09968	Ecdysone-inducedprotein 75B isoform A,Nuclear receptor [Source:VB External Description;Acc:AAEL007397]""	ProteinCodingRNA
XLOC_018395:014	XLOC_018395	E014	0.0960079	6.86394e-07	5.49828e-05	72.7568	-2.55782	hypothetical protein [Source:VB External Description;Acc:AAEL010320]	ProteinCodingRNA
XLOC_022099:011	XLOC_022099	E011	0.0723754	6.92487e-07	5.54133e-05	200.085	2.04308	conserved hypothetical protein [Source:VB External Description;Acc:AAEL002620]	ProteinCodingRNA
XLOC_013808:020	XLOC_013808	E020	0.0624461	7.01476e-07	5.60745e-05	148.757	-0.148621		ProteinCodingRNA
XLOC_010093:022	XLOC_010093	E022	0.110689	7.0666e-07	5.64304e-05	59.4671	2.71503	hypothetical protein [Source:VB External Description;Acc:AAEL007165]	ProteinCodingRNA
XLOC_020637:003	XLOC_020637	E003	0.0384727	7.11986e-07	5.67969e-05	585.995	1.25041	bhlhzip transcription factor bigmax [Source:VB External Description;Acc:AAEL011202]	ProteinCodingRNA
XLOC_004864:021	XLOC_004864	E021	0.3966	7.19268e-07	5.73185e-05	13.0486	-30.8912	hydroxymethylglutaryl-coa synthase [Source:VB External Description;Acc:AAEL005201]	ProteinCodingRNA
XLOC_001114:012	XLOC_001114	E012	0.0752584	7.24537e-07	5.76788e-05	106.348	2.1318	major sperm protein [Source:VB External Description;Acc:AAEL014296]	ProteinCodingRNA
XLOC_024920:011	XLOC_024920	E011	0.0873424	7.26111e-07	5.77446e-05	83.8127	-2.23349	conserved hypothetical protein [Source:VB External Description;Acc:AAEL012806]	ProteinCodingRNA
XLOC_012099:002	XLOC_012099	E002	0.229547	7.28103e-07	5.78433e-05	23.9898	4.26628		ProteinCodingRNA
XLOC_006182:009	XLOC_006182	E009	0.0420605	7.35828e-07	5.83969e-05	406.974	-3.53076	myosin heavy chain, nonmuscle or smooth muscle [Source:VB External Description;Acc:AAEL005656]""	ProteinCodingRNA
XLOC_019715:003	XLOC_019715	E003	0.221318	7.38931e-07	5.85829e-05	25.0234	4.17718	mitogen-activated protein kinase kinase kinase [Source:VB External Description;Acc:AAEL010835]	ProteinCodingRNA
XLOC_010524:002	XLOC_010524	E002	0.0639251	7.43419e-07	5.88782e-05	142.211	1.86329	7,8-dihydro-8-oxoguanine-triphosphatase, putative [Source:VB External Description;Acc:AAEL007364]""	ProteinCodingRNA
XLOC_013028:017	XLOC_013028	E017	0.0948087	7.44613e-07	5.89122e-05	74.1097	-3.64273	triple functional domain, trio [Source:VB External Description;Acc:AAEL001393]""	ProteinCodingRNA
XLOC_026935:025	XLOC_026935	E025	0.110722	7.56464e-07	5.97886e-05	59.4424	2.68815	Dual specificity tyrosine-phosphorylation-regulated kinase [Source:VB External Description;Acc:AAEL003400]	ProteinCodingRNA
XLOC_028842:018	XLOC_028842	E018	0.352629	7.61458e-07	6.01216e-05	42.5381	-28.9949	DEAD box ATP-dependent RNA helicase [Source:VB External Description;Acc:AAEL013985]	ProteinCodingRNA
XLOC_007839:001	XLOC_007839	E001	0.231189	7.63044e-07	6.01853e-05	23.7937	4.16344	poly(a) polymerase cid (pap) (caffein-induced death protein) [Source:VB External Description;Acc:AAEL006249]	ProteinCodingRNA
XLOC_014181:011	XLOC_014181	E011	0.138569	7.7145e-07	6.07862e-05	44.1513	3.20519	hypothetical protein [Source:VB External Description;Acc:AAEL008707]	ProteinCodingRNA
XLOC_023253:001	XLOC_023253	E001	0.0525347	7.73137e-07	6.08569e-05	215.116	1.50211	conserved hypothetical protein [Source:VB External Description;Acc:AAEL012169]	ProteinCodingRNA
XLOC_012690:027	XLOC_012690	E027	0.0630238	7.83166e-07	6.15835e-05	146.129	-2.03444		ProteinCodingRNA
XLOC_012557:002	XLOC_012557	E002	0.069411	7.90149e-07	6.20693e-05	122.255	-1.77089	conserved hypothetical protein [Source:VB External Description;Acc:AAEL001341]	ProteinCodingRNA
XLOC_020636:002	XLOC_020636	E002	0.0359427	7.91518e-07	6.21136e-05	849.503	1.22417	actin [Source:VB External Description;Acc:AAEL011197]	ProteinCodingRNA
XLOC_001185:014	XLOC_001185	E014	0.103025	8.141e-07	6.38208e-05	65.7347	2.41671	pou domain [Source:VB External Description;Acc:AAEL004094]	ProteinCodingRNA
XLOC_007445:013	XLOC_007445	E013	0.104904	8.25239e-07	6.45753e-05	97.5472	-4.20766	conserved hypothetical protein [Source:VB External Description;Acc:AAEL000956]	ProteinCodingRNA
XLOC_018421:011	XLOC_018421	E011	0.0894105	8.25399e-07	6.45753e-05	204.042	-2.51679	aryl hydrocarbon receptor nuclear translocator (arnt protein) (hypoxia-inducible factor 1 beta) [Source:VB External Description;Acc:AAEL010343]	ProteinCodingRNA
XLOC_009053:021	XLOC_009053	E021	0.0806793	8.32968e-07	6.51015e-05	5889.82	1.98437	hypothetical protein [Source:VB External Description;Acc:AAEL006751]	ProteinCodingRNA
XLOC_024555:001	XLOC_024555	E001	0.223219	8.57177e-07	6.69257e-05	24.7767	-3.82654	sodium/solute symporter [Source:VB External Description;Acc:AAEL012691]	ProteinCodingRNA
XLOC_012255:002	XLOC_012255	E002	0.0437851	8.65141e-07	6.74792e-05	354.861	1.50007	SEC63 protein, putative [Source:VB External Description;Acc:AAEL007987]""	ProteinCodingRNA
XLOC_017287:002	XLOC_017287	E002	0.0751286	9.13631e-07	7.11894e-05	106.656	-2.10786	shoc2 [Source:VB External Description;Acc:AAEL009928]	ProteinCodingRNA
XLOC_006696:001	XLOC_006696	E001	0.21001	9.31155e-07	7.24816e-05	26.598	3.74289	katanin P80 subunit [Source:VB External Description;Acc:AAEL005827]	ProteinCodingRNA
XLOC_003921:001	XLOC_003921	E001	0.160968	9.3304e-07	7.25551e-05	36.582	3.22033	F-box only protein [Source:VB External Description;Acc:AAEL004875]	ProteinCodingRNA
XLOC_018698:026	XLOC_018698	E026	0.0980866	9.40356e-07	7.30504e-05	70.5251	-2.51335	oxysterol binding protein [Source:VB External Description;Acc:AAEL010483]	ProteinCodingRNA
XLOC_023283:001	XLOC_023283	E001	0.533927	9.52257e-07	7.39005e-05	9.49047	6.23064	GPCR Neuropeptide Y Family [Source:VB External Description;Acc:AAEL012190]	ProteinCodingRNA
XLOC_021566:014	XLOC_021566	E014	0.0429496	9.72263e-07	7.53773e-05	378.33	1.39788	conserved hypothetical protein [Source:VB External Description;Acc:AAEL011575]	ProteinCodingRNA
XLOC_011107:001	XLOC_011107	E001	0.101477	9.78325e-07	7.57711e-05	67.1648	2.18148	conserved hypothetical protein [Source:VB External Description;Acc:AAEL007594]	ProteinCodingRNA
XLOC_029104:001	XLOC_029104	E001	0.0898343	9.80669e-07	7.58764e-05	80.3036	1.73981	Protein naked cuticle homolog [Source:VB External Description;Acc:AAEL014048]	ProteinCodingRNA
XLOC_016339:001	XLOC_016339	E001	0.152158	9.96906e-07	7.70555e-05	39.2272	3.04695	niemann-pick C1 [Source:VB External Description;Acc:AAEL009531]	ProteinCodingRNA
XLOC_012001:026	XLOC_012001	E026	0.0620968	1.00243e-06	7.74047e-05	150.392	-1.90548	calmin [Source:VB External Description;Acc:AAEL007898]	ProteinCodingRNA
XLOC_007454:027	XLOC_007454	E027	0.282082	1.00898e-06	7.78326e-05	18.9839	4.57965	smile protein [Source:VB External Description;Acc:AAEL000971]	ProteinCodingRNA
XLOC_005872:005	XLOC_005872	E005	0.0475369	1.04823e-06	8.07797e-05	277.549	1.56022	heterogeneous nuclear ribonucleoprotein [Source:VB External Description;Acc:AAEL005515]	ProteinCodingRNA
XLOC_013808:024	XLOC_013808	E024	0.0585531	1.07532e-06	8.27848e-05	169.266	-0.0550189		ProteinCodingRNA
XLOC_028759:001	XLOC_028759	E001	0.0426836	1.09346e-06	8.40973e-05	386.468	1.38183	hypothetical protein [Source:VB External Description;Acc:AAEL003812]	ProteinCodingRNA
XLOC_011839:001	XLOC_011839	E001	0.0335943	1.09711e-06	8.42938e-05	1458.12	1.09057	hypothetical protein [Source:VB External Description;Acc:AAEL007817]	ProteinCodingRNA
XLOC_018698:016	XLOC_018698	E016	0.0519576	1.10345e-06	8.46967e-05	232.13	1.75588	oxysterol binding protein [Source:VB External Description;Acc:AAEL010483]	ProteinCodingRNA
XLOC_024986:028	XLOC_024986	E028	0.0714976	1.10606e-06	8.48128e-05	116.06	2.16907	conserved hypothetical protein [Source:VB External Description;Acc:AAEL012838]	ProteinCodingRNA
XLOC_027618:045	XLOC_027618	E045	0.13356	1.13536e-06	8.69726e-05	46.2936	-3.06305	ORF-A short, putative [Source:VB External Description;Acc:AAEL013654]""	ProteinCodingRNA
XLOC_023498:007	XLOC_023498	E007	0.0708926	1.14998e-06	8.80053e-05	154.849	1.81531	conserved hypothetical protein [Source:VB External Description;Acc:AAEL012307]	ProteinCodingRNA
XLOC_000653:011	XLOC_000653	E011	0.157169	1.17914e-06	9.01479e-05	683.939	2.99976	calpain 4, 6, 7, invertebrate [Source:VB External Description;Acc:AAEL003965]""	ProteinCodingRNA
XLOC_014383:004	XLOC_014383	E004	0.0426255	1.186e-06	9.05822e-05	388.292	1.40276	hypothetical protein [Source:VB External Description;Acc:AAEL001512]	ProteinCodingRNA
XLOC_029097:002	XLOC_029097	E002	0.0438194	1.19716e-06	9.13438e-05	353.961	1.4734	hypothetical protein [Source:VB External Description;Acc:AAEL014043]	ProteinCodingRNA
XLOC_017362:001	XLOC_017362	E001	0.126643	1.26274e-06	9.61577e-05	49.6178	2.52804	hypothetical protein [Source:VB External Description;Acc:AAEL001858]	ProteinCodingRNA
XLOC_017362:002	XLOC_017362	E002	0.0388716	1.26274e-06	9.61577e-05	558.669	-0.692813	hypothetical protein [Source:VB External Description;Acc:AAEL001858]	ProteinCodingRNA
XLOC_015321:009	XLOC_015321	E009	0.0806362	1.26802e-06	9.64649e-05	94.9827	-2.07261	conserved hypothetical protein [Source:VB External Description;Acc:AAEL009198]	ProteinCodingRNA
XLOC_026502:008	XLOC_026502	E008	0.102042	1.26948e-06	9.64805e-05	66.6358	2.66714	conserved hypothetical protein [Source:VB External Description;Acc:AAEL013356]	ProteinCodingRNA
XLOC_022714:020	XLOC_022714	E020	0.0624582	1.27887e-06	9.70981e-05	148.701	1.79228	oxysterol binding protein 9, [Source:VB External Description;Acc:AAEL011953]""	ProteinCodingRNA
XLOC_027925:016	XLOC_027925	E016	0.0411601	1.32661e-06	0.000100624	440.766	2.04252	acyl-coa thioesterase [Source:VB External Description;Acc:AAEL003569]	ProteinCodingRNA
XLOC_006455:007	XLOC_006455	E007	0.0385833	1.34224e-06	0.000101709	578.156	-1.66804	conserved hypothetical protein [Source:VB External Description;Acc:AAEL005736]	ProteinCodingRNA
XLOC_002401:002	XLOC_002401	E002	0.369335	1.36021e-06	0.000102869	101.467	4.15957	hypothetical protein [Source:VB External Description;Acc:AAEL014574]	ProteinCodingRNA
XLOC_029033:004	XLOC_029033	E004	0.237776	1.3602e-06	0.000102869	23.0382	4.83219	sugar transporter [Source:VB External Description;Acc:AAEL003899]	ProteinCodingRNA
XLOC_010207:006	XLOC_010207	E006	0.045885	1.36173e-06	0.000102883	306.997	1.76437	conserved hypothetical protein [Source:VB External Description;Acc:AAEL007204]	ProteinCodingRNA
XLOC_002726:010	XLOC_002726	E010	0.0344889	1.38569e-06	0.000104591	1145.5	1.22814	sulfatase [Source:VB External Description;Acc:AAEL004460]	ProteinCodingRNA
XLOC_015043:007	XLOC_015043	E007	0.0344168	1.40206e-06	0.000105723	1165.64	1.2178	longevity assurance factor 1 (lag1) [Source:VB External Description;Acc:AAEL009092]	ProteinCodingRNA
XLOC_005863:011	XLOC_005863	E011	0.043645	1.40525e-06	0.00010586	358.592	1.43763	conserved hypothetical protein [Source:VB External Description;Acc:AAEL005528]	ProteinCodingRNA
XLOC_025830:002	XLOC_025830	E002	0.0391827	1.40886e-06	0.000106029	539.066	1.33517	beta1,4 mannosyltransferase [Source:VB External Description;Acc:AAEL000451]""	ProteinCodingRNA
XLOC_026115:012	XLOC_026115	E012	0.0956262	1.45301e-06	0.000109245	73.182	-2.58391	pom1 [Source:VB External Description;Acc:AAEL013237]	ProteinCodingRNA
XLOC_000694:005	XLOC_000694	E005	0.0411084	1.47331e-06	0.000110663	442.878	1.26029	conserved hypothetical protein [Source:VB External Description;Acc:AAEL014160]	ProteinCodingRNA
XLOC_011861:018	XLOC_011861	E018	0.301208	1.49347e-06	0.000112069	17.6436	5.05232	transcription factor BTD, putative (buttonhead protein, putative) [Source:VB External Description;Acc:AAEL007840]""	ProteinCodingRNA
XLOC_020825:011	XLOC_020825	E011	0.14409	1.50658e-06	0.000112942	125.457	2.70047	conserved hypothetical protein [Source:VB External Description;Acc:AAEL011250]	ProteinCodingRNA
XLOC_023839:018	XLOC_023839	E018	0.305634	1.51034e-06	0.000113114	17.36	-27.948	conserved hypothetical protein [Source:VB External Description;Acc:AAEL012417]	ProteinCodingRNA
XLOC_007533:007	XLOC_007533	E007	0.074284	1.51891e-06	0.000113645	108.705	2.11452	cystinosin [Source:VB External Description;Acc:AAEL006113]	ProteinCodingRNA
XLOC_001847:001	XLOC_001847	E001	0.0795644	1.52364e-06	0.00011389	97.0497	2.05026	hippocalcin [Source:VB External Description;Acc:AAEL004269]	ProteinCodingRNA
XLOC_002297:001	XLOC_002297	E001	0.111605	1.54675e-06	0.000115504	229.709	2.50919	capicua protein [Source:VB External Description;Acc:AAEL004381]	ProteinCodingRNA
XLOC_020052:006	XLOC_020052	E006	0.0420431	1.54869e-06	0.000115538	407.578	-1.42184	paramyosin, long form [Source:VB External Description;Acc:AAEL010975]""	ProteinCodingRNA
XLOC_009083:010	XLOC_009083	E010	0.182531	1.55737e-06	0.000116073	31.3997	3.44633	traf2 and nck interacting kinase, tnik [Source:VB External Description;Acc:AAEL006730]""	ProteinCodingRNA
XLOC_000653:008	XLOC_000653	E008	0.156932	1.59311e-06	0.000118622	4676.16	2.80962	calpain 4, 6, 7, invertebrate [Source:VB External Description;Acc:AAEL003965]""	ProteinCodingRNA
XLOC_028759:015	XLOC_028759	E015	0.184667	1.60684e-06	0.000119529	30.9652	3.51305	hypothetical protein [Source:VB External Description;Acc:AAEL003812]	ProteinCodingRNA
XLOC_028369:003	XLOC_028369	E003	0.224531	1.62217e-06	0.000120553	24.6093	-27.8383	proprotein convertase subtilisin/kexin type 4, furin [Source:VB External Description;Acc:AAEL003652]""	ProteinCodingRNA
XLOC_001142:002	XLOC_001142	E002	0.0439215	1.62727e-06	0.0001207	351.303	-0.979681	hypothetical protein [Source:VB External Description;Acc:AAEL014310]	ProteinCodingRNA
XLOC_001142:003	XLOC_001142	E003	0.0562509	1.62727e-06	0.0001207	184.291	1.2993	hypothetical protein [Source:VB External Description;Acc:AAEL014310]	ProteinCodingRNA
XLOC_009352:008	XLOC_009352	E008	0.0361779	1.62996e-06	0.000120783	815.412	-1.62457	igf2 mRNA binding protein, putative [Source:VB External Description;Acc:AAEL006876]""	ProteinCodingRNA
XLOC_014823:002	XLOC_014823	E002	0.0752558	1.64067e-06	0.00012146	106.354	1.91744	conserved hypothetical protein [Source:VB External Description;Acc:AAEL008956]	ProteinCodingRNA
XLOC_003781:022	XLOC_003781	E022	0.0458437	1.65635e-06	0.000122503	459.462	-1.55569	glycogenin [Source:VB External Description;Acc:AAEL014863]	ProteinCodingRNA
XLOC_027875:001	XLOC_027875	E001	0.0512828	1.66236e-06	0.00012283	2490.12	1.47706	polypyrimidine tract binding protein [Source:VB External Description;Acc:AAEL013723]	ProteinCodingRNA
XLOC_010617:012	XLOC_010617	E012	0.209992	1.69285e-06	0.000124963	26.6007	-27.789	Ecdysone-inducedprotein 75B isoform A,Nuclear receptor [Source:VB External Description;Acc:AAEL007397]""	ProteinCodingRNA
XLOC_002967:020	XLOC_002967	E020	0.330015	1.69688e-06	0.000125141	15.9477	-5.99936	synaptosomal associated protein [Source:VB External Description;Acc:AAEL004559]	ProteinCodingRNA
XLOC_010771:002	XLOC_010771	E002	0.047469	1.73137e-06	0.000127563	278.647	1.42843	makorin [Source:VB External Description;Acc:AAEL007476]	ProteinCodingRNA
XLOC_007010:021	XLOC_007010	E021	0.035066	1.74232e-06	0.000128247	1006.31	1.21324		ProteinCodingRNA
XLOC_028262:002	XLOC_028262	E002	0.102864	1.75125e-06	0.000128781	65.8806	-3.36945	hypothetical protein [Source:VB External Description;Acc:AAEL013827]	ProteinCodingRNA
XLOC_019115:004	XLOC_019115	E004	0.446104	1.7873e-06	0.000131307	11.495	5.95845	ribonucleoside-diphosphate reductase small chain [Source:VB External Description;Acc:AAEL010691]	ProteinCodingRNA
XLOC_016996:013	XLOC_016996	E013	0.728471	1.7959e-06	0.000131813	71.4524	-8.97631	macroglobulin/complement [Source:VB External Description;Acc:AAEL001802]	ProteinCodingRNA
XLOC_007434:016	XLOC_007434	E016	0.113835	1.81159e-06	0.000132838	57.227	3.07608	hypothetical protein [Source:VB External Description;Acc:AAEL000935]	ProteinCodingRNA
XLOC_010916:007	XLOC_010916	E007	0.155408	1.82956e-06	0.000134029	38.2081	2.9519	rab 19, 41 and [Source:VB External Description;Acc:AAEL007525]""	ProteinCodingRNA
XLOC_023308:007	XLOC_023308	E007	0.221585	1.85202e-06	0.000135546	90.1269	3.3842		ProteinCodingRNA
XLOC_013949:016	XLOC_013949	E016	0.0803467	1.86086e-06	0.000136064	95.5321	-2.49053	jnk [Source:VB External Description;Acc:AAEL008634]	ProteinCodingRNA
XLOC_013317:004	XLOC_013317	E004	0.443513	1.90231e-06	0.000138962	11.5671	-30.9288	fgf receptor activating protein [Source:VB External Description;Acc:AAEL001433]	ProteinCodingRNA
XLOC_021210:003	XLOC_021210	E003	0.0837551	1.91148e-06	0.0001395	89.439	2.09268	conserved hypothetical protein [Source:VB External Description;Acc:AAEL011413]	ProteinCodingRNA
XLOC_028143:013	XLOC_028143	E013	0.0909934	1.92377e-06	0.000140264	78.7696	2.27395	conserved hypothetical protein [Source:VB External Description;Acc:AAEL013800]	ProteinCodingRNA
XLOC_019813:003	XLOC_019813	E003	0.134681	1.97876e-06	0.000144137	45.7963	-2.91606	conserved hypothetical protein [Source:VB External Description;Acc:AAEL010895]	ProteinCodingRNA
XLOC_021869:017	XLOC_021869	E017	0.0340442	1.99466e-06	0.000145158	1282.17	1.2976	cationic amino acid transporter [Source:VB External Description;Acc:AAEL002557]	ProteinCodingRNA
XLOC_016772:008	XLOC_016772	E008	0.0578804	1.99957e-06	0.000145379	173.397	1.71848		ProteinCodingRNA
XLOC_006532:020	XLOC_006532	E020	0.0376005	2.01128e-06	0.000146092	656.165	2.15462	lysosomal alpha-mannosidase (mannosidase alpha class 2b member 1) [Source:VB External Description;Acc:AAEL005763]	ProteinCodingRNA
XLOC_012069:003	XLOC_012069	E003	0.0931541	2.01666e-06	0.000146345	76.0611	-2.61332	hypothetical protein [Source:VB External Description;Acc:AAEL001322]	ProteinCodingRNA
XLOC_000204:004	XLOC_000204	E004	0.0474771	2.05362e-06	0.000148887	278.515	-1.37882	C-Type lectin (CTL) - mannose binding. [Source:VB External Description;Acc:AAEL000543]	ProteinCodingRNA
XLOC_003905:004	XLOC_003905	E004	0.0739669	2.05736e-06	0.000149019	109.495	-2.07768	hypothetical protein [Source:VB External Description;Acc:AAEL004887]	ProteinCodingRNA
XLOC_024986:025	XLOC_024986	E025	0.0444479	2.06979e-06	0.000149638	338.219	1.53134	conserved hypothetical protein [Source:VB External Description;Acc:AAEL012838]	ProteinCodingRNA
XLOC_026422:001	XLOC_026422	E001	0.054324	2.06832e-06	0.000149638	199.084	1.61048	dual-specificity protein phosphatase, putative [Source:VB External Description;Acc:AAEL013312]""	ProteinCodingRNA
XLOC_021869:005	XLOC_021869	E005	0.0617536	2.08576e-06	0.000150651	152.033	-3.22808	cationic amino acid transporter [Source:VB External Description;Acc:AAEL002557]	ProteinCodingRNA
XLOC_021204:014	XLOC_021204	E014	0.0951241	2.10015e-06	0.000151549	225.402	2.3776	hypothetical protein [Source:VB External Description;Acc:AAEL011430]	ProteinCodingRNA
XLOC_014158:007	XLOC_014158	E007	0.12988	2.10512e-06	0.000151766	117.358	2.31183	hypothetical protein [Source:VB External Description;Acc:AAEL008686]	ProteinCodingRNA
XLOC_003416:017	XLOC_003416	E017	0.121668	2.12861e-06	0.000153316	52.32	-3.13574	hypothetical protein [Source:VB External Description;Acc:AAEL004723]	ProteinCodingRNA
XLOC_025123:041	XLOC_025123	E041	0.106656	2.1429e-06	0.000154201	62.6084	2.82411	hypothetical protein [Source:VB External Description;Acc:AAEL012890]	ProteinCodingRNA
XLOC_014383:009	XLOC_014383	E009	0.0324004	2.21953e-06	0.000159566	2293.53	1.14278	hypothetical protein [Source:VB External Description;Acc:AAEL001512]	ProteinCodingRNA
XLOC_026935:028	XLOC_026935	E028	0.0352618	2.22614e-06	0.000159892	966.461	1.17362	Dual specificity tyrosine-phosphorylation-regulated kinase [Source:VB External Description;Acc:AAEL003400]	ProteinCodingRNA
XLOC_027925:002	XLOC_027925	E002	0.0322706	2.25443e-06	0.000161774	2445.89	-1.47285	acyl-coa thioesterase [Source:VB External Description;Acc:AAEL003569]	ProteinCodingRNA
XLOC_014722:020	XLOC_014722	E020	0.05747	2.34266e-06	0.000167949	1463.7	1.62398	glycerol-3-phosphate dehydrogenase [Source:VB External Description;Acc:AAEL001593]	ProteinCodingRNA
XLOC_005915:023	XLOC_005915	E023	0.10395	2.39725e-06	0.000171703	199.566	-3.07754		ProteinCodingRNA
XLOC_003257:023	XLOC_003257	E023	0.104243	2.53418e-06	0.000181025	64.6524	2.47914	focal adhesion kinase [Source:VB External Description;Acc:AAEL004666]	ProteinCodingRNA
XLOC_004922:008	XLOC_004922	E008	0.0469183	2.53496e-06	0.000181025	287.889	-1.75613	conserved hypothetical protein [Source:VB External Description;Acc:AAEL005215]	ProteinCodingRNA
XLOC_028184:003	XLOC_028184	E003	0.03607	2.53679e-06	0.000181025	994.703	-1.04742	conserved hypothetical protein [Source:VB External Description;Acc:AAEL003613]	ProteinCodingRNA
XLOC_029085:015	XLOC_029085	E015	0.05043	2.53403e-06	0.000181025	237.627	1.53794	suppressor of actin (sac) [Source:VB External Description;Acc:AAEL014035]	ProteinCodingRNA
XLOC_020467:009	XLOC_020467	E009	0.106835	2.56635e-06	0.000182965	62.4623	2.08275	cartilage associated protein [Source:VB External Description;Acc:AAEL011159]	ProteinCodingRNA
XLOC_026199:009	XLOC_026199	E009	0.274569	2.59194e-06	0.000184619	19.5679	-4.80853	hypothetical protein [Source:VB External Description;Acc:AAEL013252]	ProteinCodingRNA
XLOC_006962:003	XLOC_006962	E003	0.103878	2.61234e-06	0.0001859	608.564	2.32413	hypothetical protein [Source:VB External Description;Acc:AAEL000927]	ProteinCodingRNA
XLOC_014238:002	XLOC_014238	E002	0.0672433	2.61783e-06	0.000186119	10243.8	1.67253	DEAD box ATP-dependent RNA helicase [Source:VB External Description;Acc:AAEL008738]	ProteinCodingRNA
XLOC_008284:006	XLOC_008284	E006	0.0780751	2.69074e-06	0.000191127	100.076	1.94002	sulphate transporter [Source:VB External Description;Acc:AAEL006372]	ProteinCodingRNA
XLOC_021787:003	XLOC_021787	E003	0.165816	2.71311e-06	0.000192538	35.2731	3.20119	serine/threonine-protein kinase vrk [Source:VB External Description;Acc:AAEL000343]	ProteinCodingRNA
XLOC_016418:017	XLOC_016418	E017	0.0656862	2.71879e-06	0.000192764	1406.16	1.70302	elongase, putative [Source:VB External Description;Acc:AAEL009574]""	ProteinCodingRNA
XLOC_025884:004	XLOC_025884	E004	0.134636	2.77378e-06	0.000196482	45.8159	2.71817	conserved hypothetical protein [Source:VB External Description;Acc:AAEL000469]	ProteinCodingRNA
XLOC_014069:004	XLOC_014069	E004	0.0394044	2.78723e-06	0.000197254	525.92	-1.24539	hypothetical protein [Source:VB External Description;Acc:AAEL001502]	ProteinCodingRNA
XLOC_012583:004	XLOC_012583	E004	0.0831177	2.80078e-06	0.000198031	90.5186	2.00606	RNA-binding protein [Source:VB External Description;Acc:AAEL001356]	ProteinCodingRNA
XLOC_028262:004	XLOC_028262	E004	0.10235	2.871e-06	0.000202811	66.3507	-3.24385	hypothetical protein [Source:VB External Description;Acc:AAEL013827]	ProteinCodingRNA
XLOC_010093:025	XLOC_010093	E025	0.118971	2.87774e-06	0.000203101	53.9116	2.72505	hypothetical protein [Source:VB External Description;Acc:AAEL007165]	ProteinCodingRNA
XLOC_002025:018	XLOC_002025	E018	0.15401	2.97757e-06	0.000209582	38.6398	-3.16032	n-myc downstream regulated [Source:VB External Description;Acc:AAEL004307]	ProteinCodingRNA
XLOC_014690:018	XLOC_014690	E018	0.0572999	2.9757e-06	0.000209582	177.127	1.6519	protein phosphatase 1 regulatory inhibitor subunit 16a [Source:VB External Description;Acc:AAEL001546]	ProteinCodingRNA
XLOC_021144:001	XLOC_021144	E001	0.0357809	2.97773e-06	0.000209582	3920.15	1.19197		ProteinCodingRNA
XLOC_009250:006	XLOC_009250	E006	0.0754152	3.02654e-06	0.00021263	105.979	2.0164	cytochrome P450 [Source:VB External Description;Acc:AAEL006827]	ProteinCodingRNA
XLOC_024467:001	XLOC_024467	E001	0.0672678	3.02413e-06	0.00021263	353.338	1.78634	conserved hypothetical protein [Source:VB External Description;Acc:AAEL002924]	ProteinCodingRNA
XLOC_019027:002	XLOC_019027	E002	0.0571521	3.0345e-06	0.000212995	178.103	-1.46251	zinc finger protein, putative [Source:VB External Description;Acc:AAEL010637]""	ProteinCodingRNA
XLOC_026334:007	XLOC_026334	E007	0.03368	3.13902e-06	0.000220131	1420.98	-0.903631		ProteinCodingRNA
XLOC_026502:019	XLOC_026502	E019	0.110772	3.20701e-06	0.000224695	59.4053	-2.98563	conserved hypothetical protein [Source:VB External Description;Acc:AAEL013356]	ProteinCodingRNA
XLOC_003069:002	XLOC_003069	E002	0.206324	3.23184e-06	0.000226229	99.4161	3.16266	histone deacetylase [Source:VB External Description;Acc:AAEL004586]	ProteinCodingRNA
XLOC_013808:016	XLOC_013808	E016	0.0623636	3.23643e-06	0.000226345	149.14	-0.0206428		ProteinCodingRNA
XLOC_019712:009	XLOC_019712	E009	0.0338381	3.27022e-06	0.000228501	1357.18	1.15201	conserved hypothetical protein [Source:VB External Description;Acc:AAEL010843]	ProteinCodingRNA
XLOC_005277:006	XLOC_005277	E006	0.169674	3.29262e-06	0.000229857	34.2967	3.37313	conserved hypothetical protein [Source:VB External Description;Acc:AAEL005312]	ProteinCodingRNA
XLOC_014657:025	XLOC_014657	E025	0.0331812	3.35398e-06	0.000233929	1668.39	1.14302	protein phosphatase-2b [Source:VB External Description;Acc:AAEL008930]	ProteinCodingRNA
XLOC_001114:011	XLOC_001114	E011	0.113522	3.36346e-06	0.000234168	57.4419	2.57717	major sperm protein [Source:VB External Description;Acc:AAEL014296]	ProteinCodingRNA
XLOC_004309:009	XLOC_004309	E009	0.0784697	3.3609e-06	0.000234168	99.256	-1.5059	conserved hypothetical protein [Source:VB External Description;Acc:AAEL014993]	ProteinCodingRNA
XLOC_000001:007	XLOC_000001	E007	0.110029	3.36964e-06	0.000234386	59.959	2.4789	dopachrome-conversion enzyme (DCE) isoenzyme, putative [Source:VB External Description;Acc:AAEL000064]""	ProteinCodingRNA
XLOC_006812:001	XLOC_006812	E001	0.0550619	3.37544e-06	0.000234578	193.147	1.66765	conserved hypothetical protein [Source:VB External Description;Acc:AAEL005871]	ProteinCodingRNA
XLOC_020480:011	XLOC_020480	E011	0.190481	3.40793e-06	0.000236622	29.8412	-4.65238	hypothetical protein [Source:VB External Description;Acc:AAEL011148]	ProteinCodingRNA
XLOC_017216:008	XLOC_017216	E008	0.0738891	3.42614e-06	0.000237673	109.69	1.88382	hypothetical protein [Source:VB External Description;Acc:AAEL009890]	ProteinCodingRNA
XLOC_026164:007	XLOC_026164	E007	0.032624	3.5124e-06	0.000243438	2071.27	1.18642	fatty acid desaturase, putative [Source:VB External Description;Acc:AAEL003203]""	ProteinCodingRNA
XLOC_001114:014	XLOC_001114	E014	0.0624856	3.55516e-06	0.000246181	148.574	-1.8336	major sperm protein [Source:VB External Description;Acc:AAEL014296]	ProteinCodingRNA
XLOC_019881:010	XLOC_019881	E010	0.473981	3.58595e-06	0.00024809	10.7728	30.8887	hypothetical protein [Source:VB External Description;Acc:AAEL002268]	ProteinCodingRNA
XLOC_027216:001	XLOC_027216	E001	0.18692	3.61213e-06	0.000249677	185.194	3.00192	estrogen-related receptor (ERR) [Source:VB External Description;Acc:AAEL013546]	ProteinCodingRNA
XLOC_025830:008	XLOC_025830	E008	0.0434063	3.67082e-06	0.000253507	365.13	-1.38561	beta1,4 mannosyltransferase [Source:VB External Description;Acc:AAEL000451]""	ProteinCodingRNA
XLOC_003841:001	XLOC_003841	E001	0.10316	3.68621e-06	0.000254342	65.6133	2.33204	cyclin t [Source:VB External Description;Acc:AAEL004839]	ProteinCodingRNA
XLOC_026199:014	XLOC_026199	E014	0.107986	3.72248e-06	0.000256615	61.5364	-2.16997	hypothetical protein [Source:VB External Description;Acc:AAEL013252]	ProteinCodingRNA
XLOC_018614:001	XLOC_018614	E001	0.155536	3.7506e-06	0.000258323	1529.93	2.72558	conserved hypothetical protein [Source:VB External Description;Acc:AAEL010469]	ProteinCodingRNA
XLOC_010389:001	XLOC_010389	E001	0.212803	3.75613e-06	0.000258473	26.1909	-4.26128	arginine-rich protein, putative [Source:VB External Description;Acc:AAEL007286]""	ProteinCodingRNA
XLOC_020880:016	XLOC_020880	E016	0.078805	3.77034e-06	0.000259219	98.5697	1.98126	1-phosphatidylinositol-4-phosphate 5-kinase, putative [Source:VB External Description;Acc:AAEL011274]""	ProteinCodingRNA
XLOC_008360:027	XLOC_008360	E027	0.0449876	3.89299e-06	0.000267413	412.481	1.40098	timeless protein [Source:VB External Description;Acc:AAEL006411]	ProteinCodingRNA
XLOC_028262:006	XLOC_028262	E006	0.115711	3.91257e-06	0.000268519	55.9699	-3.51976	hypothetical protein [Source:VB External Description;Acc:AAEL013827]	ProteinCodingRNA
XLOC_023354:014	XLOC_023354	E014	0.113696	3.95695e-06	0.000271324	57.3221	2.48501		ProteinCodingRNA
XLOC_016644:001	XLOC_016644	E001	0.0404454	3.96468e-06	0.000271612	471.865	1.19626	heterogeneous nuclear ribonucleoprotein l (hnrnp l) [Source:VB External Description;Acc:AAEL009659]	ProteinCodingRNA
XLOC_009053:006	XLOC_009053	E006	0.0390896	4.01555e-06	0.000274366	544.786	-1.37091	hypothetical protein [Source:VB External Description;Acc:AAEL006751]	ProteinCodingRNA
XLOC_009181:001	XLOC_009181	E001	0.0380675	4.01175e-06	0.000274366	616.632	1.29032	hypothetical protein [Source:VB External Description;Acc:AAEL006781]	ProteinCodingRNA
XLOC_027461:028	XLOC_027461	E028	0.043377	4.014e-06	0.000274366	423.397	-1.50679	conserved hypothetical protein [Source:VB External Description;Acc:AAEL013610]	ProteinCodingRNA
XLOC_028893:005	XLOC_028893	E005	0.168316	4.02029e-06	0.000274447	150.609	2.93949	hypothetical protein [Source:VB External Description;Acc:AAEL003865]	ProteinCodingRNA
XLOC_012630:023	XLOC_012630	E023	0.0459695	4.04712e-06	0.000276035	305.339	1.35327	hypothetical protein [Source:VB External Description;Acc:AAEL008082]	ProteinCodingRNA
XLOC_004590:005	XLOC_004590	E005	0.120723	4.07637e-06	0.000277784	61.841	-2.41176	transcription enhancer factor, putative [Source:VB External Description;Acc:AAEL015035]""	ProteinCodingRNA
XLOC_019891:004	XLOC_019891	E004	0.137447	4.14314e-06	0.000282085	44.6138	2.66292	GTP cyclohydrolase i [Source:VB External Description;Acc:AAEL002261]	ProteinCodingRNA
XLOC_000909:011	XLOC_000909	E011	0.079152	4.18922e-06	0.00028497	97.8694	1.96907	WD-repeat protein [Source:VB External Description;Acc:AAEL014249]	ProteinCodingRNA
XLOC_006532:014	XLOC_006532	E014	0.0367591	4.2052e-06	0.000285806	741.858	2.0549	lysosomal alpha-mannosidase (mannosidase alpha class 2b member 1) [Source:VB External Description;Acc:AAEL005763]	ProteinCodingRNA
XLOC_004867:003	XLOC_004867	E003	0.05882	4.21675e-06	0.000286338	167.681	1.64151	lipin [Source:VB External Description;Acc:AAEL005175]	ProteinCodingRNA
XLOC_014542:003	XLOC_014542	E003	0.154737	4.29902e-06	0.000291668	38.4141	-2.87027	conserved hypothetical protein [Source:VB External Description;Acc:AAEL008860]	ProteinCodingRNA
XLOC_019812:006	XLOC_019812	E006	0.111306	4.35101e-06	0.000294936	59.0137	2.21633	carbonic anhydrase [Source:VB External Description;Acc:AAEL010893]	ProteinCodingRNA
XLOC_005436:004	XLOC_005436	E004	0.0813188	4.37096e-06	0.000295509	93.7114	-1.88074	conserved hypothetical protein [Source:VB External Description;Acc:AAEL005388]	ProteinCodingRNA
XLOC_023020:039	XLOC_023020	E039	0.0403788	4.37002e-06	0.000295509	474.989	-1.33669	Na+/K+ ATPase alpha subunit [Source:VB External Description;Acc:AAEL012062]	ProteinCodingRNA
XLOC_028842:008	XLOC_028842	E008	0.100815	4.36842e-06	0.000295509	67.7955	2.53216	DEAD box ATP-dependent RNA helicase [Source:VB External Description;Acc:AAEL013985]	ProteinCodingRNA
XLOC_002891:006	XLOC_002891	E006	0.128111	4.39006e-06	0.000296541	48.873	2.90964	conserved hypothetical protein [Source:VB External Description;Acc:AAEL004534]	ProteinCodingRNA
XLOC_012690:020	XLOC_012690	E020	0.0710126	4.43396e-06	0.000299244	117.444	-1.99828		ProteinCodingRNA
XLOC_010570:001	XLOC_010570	E001	0.184447	4.5578e-06	0.000307332	169.63	3.12327	hypothetical protein [Source:VB External Description;Acc:AAEL007376]	ProteinCodingRNA
XLOC_010093:024	XLOC_010093	E024	0.150524	4.61294e-06	0.000310779	39.7603	3.02433	hypothetical protein [Source:VB External Description;Acc:AAEL007165]	ProteinCodingRNA
XLOC_020821:020	XLOC_020821	E020	0.0803531	4.6595e-06	0.000313642	95.52	2.00666	dedicator of cytokinesis (dock) [Source:VB External Description;Acc:AAEL011258]	ProteinCodingRNA
XLOC_015843:025	XLOC_015843	E025	0.049188	4.66364e-06	0.000313647	253.265	1.58651	hypothetical protein [Source:VB External Description;Acc:AAEL009354]	ProteinCodingRNA
XLOC_023611:009	XLOC_023611	E009	0.156676	4.75674e-06	0.00031963	423.204	-2.94759	goliath E3 ubiquitin ligase [Source:VB External Description;Acc:AAEL012337]	ProteinCodingRNA
XLOC_010181:001	XLOC_010181	E001	0.256115	4.76485e-06	0.000319896	21.1671	-4.04117	amino acid transporter [Source:VB External Description;Acc:AAEL007197]	ProteinCodingRNA
XLOC_024993:003	XLOC_024993	E003	0.0486208	4.7854e-06	0.000320996	261.113	-2.20726	stathmin [Source:VB External Description;Acc:AAEL012840]	ProteinCodingRNA
XLOC_016268:038	XLOC_016268	E038	0.0575853	4.79768e-06	0.00032154	175.273	1.68312	rab6-interacting [Source:VB External Description;Acc:AAEL009495]	ProteinCodingRNA
XLOC_009172:012	XLOC_009172	E012	0.0567875	5.02071e-06	0.000336196	180.556	-1.82326	conserved hypothetical protein [Source:VB External Description;Acc:AAEL006772]	ProteinCodingRNA
XLOC_017136:001	XLOC_017136	E001	0.254848	5.04727e-06	0.000337681	39.9086	-3.49935	Galectin. [Source:VB External Description;Acc:AAEL009845]	ProteinCodingRNA
XLOC_021234:023	XLOC_021234	E023	0.0758197	5.09951e-06	0.00034088	105.036	1.86345	hypothetical protein [Source:VB External Description;Acc:AAEL002474]	ProteinCodingRNA
XLOC_017263:003	XLOC_017263	E003	0.0326223	5.18872e-06	0.000346543	2072.8	-0.976862	conserved hypothetical protein [Source:VB External Description;Acc:AAEL009905]	ProteinCodingRNA
XLOC_003056:007	XLOC_003056	E007	0.079095	5.2885e-06	0.000352597	97.9837	-1.98269	conserved hypothetical protein [Source:VB External Description;Acc:AAEL004583]	ProteinCodingRNA
XLOC_012630:028	XLOC_012630	E028	0.149384	5.28571e-06	0.000352597	40.1411	3.29911	hypothetical protein [Source:VB External Description;Acc:AAEL008082]	ProteinCodingRNA
XLOC_028842:022	XLOC_028842	E022	0.261622	5.303e-06	0.000353259	20.6631	-27.9849	DEAD box ATP-dependent RNA helicase [Source:VB External Description;Acc:AAEL013985]	ProteinCodingRNA
XLOC_012690:023	XLOC_012690	E023	0.0838087	5.33021e-06	0.000354765	89.3494	-2.20752		ProteinCodingRNA
XLOC_000872:011	XLOC_000872	E011	0.156815	5.34207e-06	0.000355248	37.7832	-3.54581	conserved hypothetical protein [Source:VB External Description;Acc:AAEL014231]	ProteinCodingRNA
XLOC_014151:005	XLOC_014151	E005	0.11055	5.42119e-06	0.000360199	59.5696	2.12247	netrin receptor unc5 [Source:VB External Description;Acc:AAEL008695]	ProteinCodingRNA
XLOC_002699:009	XLOC_002699	E009	0.0545383	5.44712e-06	0.00036161	197.322	-1.56898	cytochrome b5, putative [Source:VB External Description;Acc:AAEL004450]""	ProteinCodingRNA
XLOC_008166:011	XLOC_008166	E011	0.104676	5.48418e-06	0.000363757	105.95	2.22305	px serine/threonine kinase (pxk) [Source:VB External Description;Acc:AAEL006308]	ProteinCodingRNA
XLOC_025830:004	XLOC_025830	E004	0.0469143	5.53846e-06	0.000367042	287.959	1.42579	beta1,4 mannosyltransferase [Source:VB External Description;Acc:AAEL000451]""	ProteinCodingRNA
XLOC_002286:002	XLOC_002286	E002	0.0476302	5.5618e-06	0.000368272	716.425	-1.17084	conserved hypothetical protein [Source:VB External Description;Acc:AAEL004364]	ProteinCodingRNA
XLOC_026497:018	XLOC_026497	E018	0.0892878	5.66084e-06	0.000374509	81.0478	2.06751	hypothetical protein [Source:VB External Description;Acc:AAEL013357]	ProteinCodingRNA
XLOC_027155:007	XLOC_027155	E007	0.121386	5.68147e-06	0.000375552	52.4819	2.37386		tRNA
XLOC_024018:028	XLOC_024018	E028	0.223341	5.72224e-06	0.000377923	54.6878	-3.55124	conserved hypothetical protein [Source:VB External Description;Acc:AAEL002873]	ProteinCodingRNA
XLOC_026329:006	XLOC_026329	E006	0.0612038	5.78319e-06	0.000381622	154.74	1.51697	cell division cycle [Source:VB External Description;Acc:AAEL003273]	ProteinCodingRNA
XLOC_022487:002	XLOC_022487	E002	0.0608528	5.7897e-06	0.000381724	156.518	-1.70577	conserved hypothetical protein [Source:VB External Description;Acc:AAEL011872]	ProteinCodingRNA
XLOC_002726:012	XLOC_002726	E012	0.0372608	5.796e-06	0.000381813	688.263	1.21931	sulfatase [Source:VB External Description;Acc:AAEL004460]	ProteinCodingRNA
XLOC_028939:008	XLOC_028939	E008	0.0987775	5.81059e-06	0.000382448	96.2958	3.19186	sodium- and chloride-dependent neurotransmitter transporter [Source:VB External Description;Acc:AAEL003860]	ProteinCodingRNA
XLOC_007434:007	XLOC_007434	E007	0.294825	5.81565e-06	0.000382455	18.0694	-5.32666	hypothetical protein [Source:VB External Description;Acc:AAEL000935]	ProteinCodingRNA
XLOC_028939:006	XLOC_028939	E006	0.140716	5.98357e-06	0.000393162	204.469	2.83876	sodium- and chloride-dependent neurotransmitter transporter [Source:VB External Description;Acc:AAEL003860]	ProteinCodingRNA
XLOC_017323:026	XLOC_017323	E026	0.206525	6.11279e-06	0.000401311	33.5463	4.60469	hypothetical protein [Source:VB External Description;Acc:AAEL009941]	ProteinCodingRNA
XLOC_013805:014	XLOC_013805	E014	0.0600612	6.16985e-06	0.000404713	160.684	1.67845	conserved hypothetical protein [Source:VB External Description;Acc:AAEL008554]	ProteinCodingRNA
XLOC_002981:005	XLOC_002981	E005	0.0748938	6.20006e-06	0.000406112	107.218	1.84426	conserved hypothetical protein [Source:VB External Description;Acc:AAEL004551]	ProteinCodingRNA
XLOC_016210:023	XLOC_016210	E023	0.171313	6.20171e-06	0.000406112	202.106	2.83245	hypothetical protein [Source:VB External Description;Acc:AAEL001709]	ProteinCodingRNA
XLOC_001953:001	XLOC_001953	E001	0.0740777	6.2289e-06	0.000407547	109.218	1.93973	ATP-citrate synthase [Source:VB External Description;Acc:AAEL004297]	ProteinCodingRNA
XLOC_028932:001	XLOC_028932	E001	0.0597129	6.34478e-06	0.000414776	162.588	1.65717	Galectin. [Source:VB External Description;Acc:AAEL003844]	ProteinCodingRNA
XLOC_009659:001	XLOC_009659	E001	0.535591	6.36784e-06	0.000415932	9.4592	-4.58683	lipase [Source:VB External Description;Acc:AAEL006961]	ProteinCodingRNA
XLOC_018221:006	XLOC_018221	E006	0.107138	6.40537e-06	0.000418029	62.2159	2.46337	aliphatic nitrilase, putative [Source:VB External Description;Acc:AAEL010284]""	ProteinCodingRNA
XLOC_003162:016	XLOC_003162	E016	0.108328	6.49456e-06	0.000423492	91.3135	2.32523	hypothetical protein [Source:VB External Description;Acc:AAEL004644]	ProteinCodingRNA
XLOC_001665:013	XLOC_001665	E013	0.278135	6.54373e-06	0.000426337	23.5728	4.42687		ProteinCodingRNA
XLOC_024986:018	XLOC_024986	E018	0.112302	6.58472e-06	0.000428646	95.5555	-2.24554	conserved hypothetical protein [Source:VB External Description;Acc:AAEL012838]	ProteinCodingRNA
XLOC_016205:022	XLOC_016205	E022	0.0631482	6.60617e-06	0.00042968	934.145	-1.95206	Dual specificity tyrosine-phosphorylation-regulated kinase [Source:VB External Description;Acc:AAEL001731]	ProteinCodingRNA
XLOC_012020:003	XLOC_012020	E003	0.119373	6.67598e-06	0.000433854	53.6682	-2.5475	nicotinamide mononucleotide adenylyltransferase [Source:VB External Description;Acc:AAEL007908]	ProteinCodingRNA
XLOC_009799:005	XLOC_009799	E005	0.0337941	6.8802e-06	0.00044675	1374.35	1.14624	far upstream (fuse) binding protein [Source:VB External Description;Acc:AAEL007042]	ProteinCodingRNA
XLOC_028488:006	XLOC_028488	E006	0.0488558	6.92987e-06	0.000449596	257.803	1.63226	Glucosamine-6-phosphate isomerase (EC 3.5.99.6)(Glucosamine-6-phosphate deaminase)(GlcN6P deaminase)(GNPDA) [Source:VB External Description;Acc:AAEL013877]	ProteinCodingRNA
XLOC_025193:007	XLOC_025193	E007	0.0841088	6.97758e-06	0.000452311	88.8509	1.87052	malate synthase [Source:VB External Description;Acc:AAEL003090]	ProteinCodingRNA
XLOC_009083:009	XLOC_009083	E009	0.199614	7.04074e-06	0.000456022	28.2314	3.36128	traf2 and nck interacting kinase, tnik [Source:VB External Description;Acc:AAEL006730]""	ProteinCodingRNA
XLOC_001405:005	XLOC_001405	E005	0.824384	7.06128e-06	0.000456969	28.5024	8.03421	tubulin alpha chain [Source:VB External Description;Acc:AAEL004172]	ProteinCodingRNA
XLOC_024986:017	XLOC_024986	E017	0.120881	7.07671e-06	0.000457584	60.9967	-2.32432	conserved hypothetical protein [Source:VB External Description;Acc:AAEL012838]	ProteinCodingRNA
XLOC_011526:004	XLOC_011526	E004	0.072767	7.14003e-06	0.000461292	112.59	1.81425	conserved hypothetical protein [Source:VB External Description;Acc:AAEL007729]	ProteinCodingRNA
XLOC_000647:001	XLOC_000647	E001	0.0521826	7.21019e-06	0.000465435	1747.13	1.55232	map/microtubule affinity-regulating kinase 2,4 [Source:VB External Description;Acc:AAEL003953]""	ProteinCodingRNA
XLOC_007443:007	XLOC_007443	E007	0.119536	7.25027e-06	0.00046724	53.57	2.45603	conserved hypothetical protein [Source:VB External Description;Acc:AAEL000955]	ProteinCodingRNA
XLOC_009467:001	XLOC_009467	E001	0.300426	7.24951e-06	0.00046724	17.6947	3.92658	transcription factor ap-2 [Source:VB External Description;Acc:AAEL006932]	ProteinCodingRNA
XLOC_009780:008	XLOC_009780	E008	0.12464	7.3142e-06	0.000470573	50.6715	-3.16261	hypothetical protein [Source:VB External Description;Acc:AAEL007048]	ProteinCodingRNA
XLOC_010522:010	XLOC_010522	E010	0.0569681	7.31251e-06	0.000470573	445.551	1.4576	lethal(3)malignant brain tumor [Source:VB External Description;Acc:AAEL007360]	ProteinCodingRNA
XLOC_025163:002	XLOC_025163	E002	0.0744862	7.32118e-06	0.00047063	171.274	-1.99441	conserved hypothetical protein [Source:VB External Description;Acc:AAEL012916]	ProteinCodingRNA
XLOC_012212:016	XLOC_012212	E016	0.0998392	7.36867e-06	0.000473288	68.7473	2.42834	tyrosine transporter [Source:VB External Description;Acc:AAEL007979]	ProteinCodingRNA
XLOC_017902:018	XLOC_017902	E018	0.0444095	7.44178e-06	0.000477586	339.14	1.33352	sodium/potassium-dependent ATPase beta-2 subunit [Source:VB External Description;Acc:AAEL010145]	ProteinCodingRNA
XLOC_017263:005	XLOC_017263	E005	0.0652414	7.45098e-06	0.00047778	136.85	1.80453	conserved hypothetical protein [Source:VB External Description;Acc:AAEL009905]	ProteinCodingRNA
XLOC_002276:004	XLOC_002276	E004	0.058134	7.49041e-06	0.000479909	171.816	-1.71816	phosphatidylinositol 4-kinase type-ii [Source:VB External Description;Acc:AAEL004379]	ProteinCodingRNA
XLOC_006601:005	XLOC_006601	E005	0.094463	7.56471e-06	0.000484267	74.5091	-3.1194	hect type E3 ubiquitin ligase [Source:VB External Description;Acc:AAEL005780]	ProteinCodingRNA
XLOC_017831:021	XLOC_017831	E021	0.0616115	7.58374e-06	0.000484681	152.724	1.5535	norepinephrine/norepinephrine transporter [Source:VB External Description;Acc:AAEL010106]	ProteinCodingRNA
XLOC_022099:019	XLOC_022099	E019	0.0930488	7.57947e-06	0.000484681	155.56	-2.17853	conserved hypothetical protein [Source:VB External Description;Acc:AAEL002620]	ProteinCodingRNA
XLOC_016927:015	XLOC_016927	E015	0.044229	7.62123e-06	0.000486673	467.136	1.33785	conserved hypothetical protein [Source:VB External Description;Acc:AAEL009769]	ProteinCodingRNA
XLOC_012648:007	XLOC_012648	E007	0.0628892	7.68816e-06	0.000490542	146.733	-1.70197		ProteinCodingRNA
XLOC_006597:013	XLOC_006597	E013	0.116411	7.7958e-06	0.000496588	55.5148	-2.3784	malic enzyme [Source:VB External Description;Acc:AAEL005790]	ProteinCodingRNA
XLOC_013276:001	XLOC_013276	E001	0.0337375	7.79242e-06	0.000496588	1397.11	1.17821	ablim [Source:VB External Description;Acc:AAEL008358]	ProteinCodingRNA
XLOC_010935:025	XLOC_010935	E025	0.042517	7.81563e-06	0.00049744	391.744	1.33926	hypothetical protein [Source:VB External Description;Acc:AAEL007539]	ProteinCodingRNA
XLOC_020115:006	XLOC_020115	E006	0.0822683	7.84138e-06	0.000498668	91.9986	2.02456	leucine-rich transmembrane protein [Source:VB External Description;Acc:AAEL002295]	ProteinCodingRNA
XLOC_005148:003	XLOC_005148	E003	0.0527858	7.94461e-06	0.000504174	212.712	2.55805	conserved hypothetical protein [Source:VB External Description;Acc:AAEL000749]	ProteinCodingRNA
XLOC_014396:019	XLOC_014396	E019	0.108482	7.94022e-06	0.000504174	61.1455	-2.31118		ProteinCodingRNA
XLOC_022061:003	XLOC_022061	E003	0.13111	7.94757e-06	0.000504174	47.4185	-2.65459	succinyl-coa synthetase beta chain [Source:VB External Description;Acc:AAEL011746]	ProteinCodingRNA
XLOC_027091:010	XLOC_027091	E010	0.914743	7.97404e-06	0.000505438	124.458	35.1938	sphingomyelin phosphodiesterase [Source:VB External Description;Acc:AAEL003402]	ProteinCodingRNA
XLOC_026783:021	XLOC_026783	E021	0.270776	8.00867e-06	0.000507216	19.8765	4.17026	hypothetical protein [Source:VB External Description;Acc:AAEL003357]	ProteinCodingRNA
XLOC_015843:016	XLOC_015843	E016	0.110929	8.05858e-06	0.000509958	59.29	-2.50924	hypothetical protein [Source:VB External Description;Acc:AAEL009354]	ProteinCodingRNA
XLOC_004946:002	XLOC_004946	E002	0.0335781	8.06859e-06	0.000510173	1465.38	1.18064	mck1 [Source:VB External Description;Acc:AAEL005238]	ProteinCodingRNA
XLOC_026199:013	XLOC_026199	E013	0.137126	8.19663e-06	0.000517844	44.7479	-2.46577	hypothetical protein [Source:VB External Description;Acc:AAEL013252]	ProteinCodingRNA
XLOC_020746:013	XLOC_020746	E013	0.413451	8.23564e-06	0.000519883	12.4747	-27.5011	short-chain dehydrogenase [Source:VB External Description;Acc:AAEL011243]	ProteinCodingRNA
XLOC_017136:005	XLOC_017136	E005	0.0653648	8.28975e-06	0.000522871	318.621	2.00679	Galectin. [Source:VB External Description;Acc:AAEL009845]	ProteinCodingRNA
XLOC_012873:011	XLOC_012873	E011	0.127667	8.32806e-06	0.000524858	49.0957	2.57519		ProteinCodingRNA
XLOC_000005:013	XLOC_000005	E013	0.0354575	8.34515e-06	0.000525506	929.67	-1.25516	hypothetical protein [Source:VB External Description;Acc:AAEL000079]	ProteinCodingRNA
XLOC_024254:012	XLOC_024254	E012	0.212324	8.40982e-06	0.000529147	1524.15	-3.18801	peroxisomal membrane protein 70 abcd3 [Source:VB External Description;Acc:AAEL002913]	ProteinCodingRNA
XLOC_009776:005	XLOC_009776	E005	0.264969	8.43998e-06	0.000530611	30.8185	-4.02851	lipase [Source:VB External Description;Acc:AAEL007070]	ProteinCodingRNA
XLOC_009083:011	XLOC_009083	E011	0.236517	8.5123e-06	0.000534722	23.1789	3.72624	traf2 and nck interacting kinase, tnik [Source:VB External Description;Acc:AAEL006730]""	ProteinCodingRNA
XLOC_006962:012	XLOC_006962	E012	0.0922113	8.57073e-06	0.000537955	77.2196	-2.30987	hypothetical protein [Source:VB External Description;Acc:AAEL000927]	ProteinCodingRNA
XLOC_026502:016	XLOC_026502	E016	0.0914189	8.68286e-06	0.00054455	78.221	-2.3488	conserved hypothetical protein [Source:VB External Description;Acc:AAEL013356]	ProteinCodingRNA
XLOC_006590:001	XLOC_006590	E001	0.0305204	8.76314e-06	0.000549138	23436	1.12826	fructose-bisphosphate aldolase [Source:VB External Description;Acc:AAEL005766]	ProteinCodingRNA
XLOC_028262:001	XLOC_028262	E001	0.173009	8.80255e-06	0.000551159	40.8577	-5.04412	hypothetical protein [Source:VB External Description;Acc:AAEL013827]	ProteinCodingRNA
XLOC_026921:002	XLOC_026921	E002	0.0423566	8.82266e-06	0.000551971	396.965	1.47584	glutamine synthetase 1, 2 (glutamate-amonia ligase) (gs) [Source:VB External Description;Acc:AAEL013458]""	ProteinCodingRNA
XLOC_009820:003	XLOC_009820	E003	0.0383522	8.83099e-06	0.000552044	594.781	1.26073	glycerol-3-phosphate acyltransferase [Source:VB External Description;Acc:AAEL007080]	ProteinCodingRNA
XLOC_001309:001	XLOC_001309	E001	0.0512204	8.88583e-06	0.000555023	829.98	1.51154	phosphatidylinositol transfer protein/retinal degeneration b protein [Source:VB External Description;Acc:AAEL004141]	ProteinCodingRNA
XLOC_015650:021	XLOC_015650	E021	0.0390902	8.97499e-06	0.000560138	544.749	1.26565	ran [Source:VB External Description;Acc:AAEL009287]	ProteinCodingRNA
XLOC_015466:014	XLOC_015466	E014	0.231717	9.23887e-06	0.000576141	23.7313	3.68515	lola [Source:VB External Description;Acc:AAEL009212]	ProteinCodingRNA
XLOC_026921:001	XLOC_026921	E001	0.0441417	9.25486e-06	0.000576672	345.708	1.50929	glutamine synthetase 1, 2 (glutamate-amonia ligase) (gs) [Source:VB External Description;Acc:AAEL013458]""	ProteinCodingRNA
XLOC_010180:009	XLOC_010180	E009	0.2908	9.32667e-06	0.000580265	18.3486	5.1599	nocturnin [Source:VB External Description;Acc:AAEL007189]	ProteinCodingRNA
XLOC_017263:008	XLOC_017263	E008	0.108781	9.32756e-06	0.000580265	60.9127	2.40994	conserved hypothetical protein [Source:VB External Description;Acc:AAEL009905]	ProteinCodingRNA
XLOC_012313:009	XLOC_012313	E009	0.145051	9.40762e-06	0.000584774	41.657	2.73798	hypothetical protein [Source:VB External Description;Acc:AAEL008015]	ProteinCodingRNA
XLOC_002458:001	XLOC_002458	E001	0.040757	9.49283e-06	0.000588874	832.728	1.34488	polo kinase kinase [Source:VB External Description;Acc:AAEL004412]	ProteinCodingRNA
XLOC_007445:012	XLOC_007445	E012	0.0759693	9.49219e-06	0.000588874	104.692	2.0392	conserved hypothetical protein [Source:VB External Description;Acc:AAEL000956]	ProteinCodingRNA
XLOC_028978:018	XLOC_028978	E018	0.203511	9.49649e-06	0.000588874	27.5961	-3.8913	conserved hypothetical protein [Source:VB External Description;Acc:AAEL014013]	ProteinCodingRNA
XLOC_012871:010	XLOC_012871	E010	0.0373968	9.53292e-06	0.000590658	675.037	1.16224	hypothetical protein [Source:VB External Description;Acc:AAEL008210]	ProteinCodingRNA
XLOC_010630:018	XLOC_010630	E018	0.072528	9.59154e-06	0.000593813	113.227	1.87766	conserved hypothetical protein [Source:VB External Description;Acc:AAEL007404]	ProteinCodingRNA
XLOC_005980:009	XLOC_005980	E009	0.0451943	9.67249e-06	0.000598345	881.079	-1.38682	plasma membrane calcium-transporting ATPase 3 (pmca3) [Source:VB External Description;Acc:AAEL005561]	ProteinCodingRNA
XLOC_007342:018	XLOC_007342	E018	0.27343	9.74647e-06	0.000602438	19.6595	4.18046	ubiquitin-conjugating enzyme E2-230k [Source:VB External Description;Acc:AAEL006073]	ProteinCodingRNA
XLOC_012557:005	XLOC_012557	E005	0.0527912	9.75935e-06	0.000602751	387.69	1.34444	conserved hypothetical protein [Source:VB External Description;Acc:AAEL001341]	ProteinCodingRNA
XLOC_015321:005	XLOC_015321	E005	0.0808449	9.78119e-06	0.000603617	94.5904	1.96831	conserved hypothetical protein [Source:VB External Description;Acc:AAEL009198]	ProteinCodingRNA
XLOC_015462:028	XLOC_015462	E028	0.133343	9.93461e-06	0.000612595	46.391	2.46272		ProteinCodingRNA
XLOC_026502:003	XLOC_026502	E003	0.0407448	9.95412e-06	0.000613307	458.318	1.45384	conserved hypothetical protein [Source:VB External Description;Acc:AAEL013356]	ProteinCodingRNA
XLOC_005217:001	XLOC_005217	E001	0.0857376	1.00243e-05	0.000617136	300.51	1.7963	conserved hypothetical protein [Source:VB External Description;Acc:AAEL005305]	ProteinCodingRNA
XLOC_006269:007	XLOC_006269	E007	0.0496109	1.01121e-05	0.000622048	247.713	-1.66472	hypothetical protein [Source:VB External Description;Acc:AAEL000819]	ProteinCodingRNA
XLOC_011360:001	XLOC_011360	E001	0.197377	1.01456e-05	0.00062361	52.0567	3.19065	hypothetical protein [Source:VB External Description;Acc:AAEL007667]	ProteinCodingRNA
XLOC_013923:001	XLOC_013923	E001	0.135465	1.02306e-05	0.000628333	45.4548	2.6331	conserved hypothetical protein [Source:VB External Description;Acc:AAEL008616]	ProteinCodingRNA
XLOC_018795:019	XLOC_018795	E019	0.0721493	1.02657e-05	0.00062999	114.252	1.80656	conserved hypothetical protein [Source:VB External Description;Acc:AAEL010533]	ProteinCodingRNA
XLOC_026135:011	XLOC_026135	E011	0.0338183	1.05114e-05	0.000644556	1364.87	1.61914	hypothetical protein [Source:VB External Description;Acc:AAEL003200]	ProteinCodingRNA
XLOC_012502:009	XLOC_012502	E009	0.123389	1.08695e-05	0.000665983	51.3526	2.56905	eukaryotic translation initiation factor [Source:VB External Description;Acc:AAEL000185]	ProteinCodingRNA
XLOC_025846:004	XLOC_025846	E004	0.102549	1.09791e-05	0.000672162	1448.42	-2.1209	leucine aminopeptidase [Source:VB External Description;Acc:AAEL000424]	ProteinCodingRNA
XLOC_001194:001	XLOC_001194	E001	0.0476262	1.10674e-05	0.000677036	276.117	-1.39541	aldo-keto reductase [Source:VB External Description;Acc:AAEL004088]	ProteinCodingRNA
XLOC_025805:010	XLOC_025805	E010	0.224385	1.10924e-05	0.000678025	24.6279	-29.8201	hypothetical protein [Source:VB External Description;Acc:AAEL013154]	ProteinCodingRNA
XLOC_009338:006	XLOC_009338	E006	0.0495368	1.1118e-05	0.000679053	248.669	-1.50228	conserved hypothetical protein [Source:VB External Description;Acc:AAEL006865]	ProteinCodingRNA
XLOC_009376:006	XLOC_009376	E006	0.444963	1.14612e-05	0.00069946	11.5267	6.0128	Protein prickle [Source:VB External Description;Acc:AAEL006891]	ProteinCodingRNA
XLOC_012313:002	XLOC_012313	E002	0.04278	1.14966e-05	0.000701064	383.478	1.24108	hypothetical protein [Source:VB External Description;Acc:AAEL008015]	ProteinCodingRNA
XLOC_012648:014	XLOC_012648	E014	0.0681428	1.1573e-05	0.000705168	126.354	-1.87489		ProteinCodingRNA
XLOC_018698:025	XLOC_018698	E025	0.093426	1.15901e-05	0.000705653	142.209	-2.13473	oxysterol binding protein [Source:VB External Description;Acc:AAEL010483]	ProteinCodingRNA
XLOC_013831:004	XLOC_013831	E004	0.0905153	1.16935e-05	0.000711384	79.3953	1.54508	conserved hypothetical protein [Source:VB External Description;Acc:AAEL008562]	ProteinCodingRNA
XLOC_015693:001	XLOC_015693	E001	0.045428	1.17374e-05	0.000713491	316.282	1.31087	hypothetical protein [Source:VB External Description;Acc:AAEL009319]	ProteinCodingRNA
XLOC_012548:006	XLOC_012548	E006	0.111272	1.18394e-05	0.000719124	59.0387	2.27201	scaffold attachment factor b [Source:VB External Description;Acc:AAEL001352]	ProteinCodingRNA
XLOC_003687:006	XLOC_003687	E006	0.121822	1.18695e-05	0.000720389	52.2317	-29.3559	hypothetical protein [Source:VB External Description;Acc:AAEL004801]	ProteinCodingRNA
XLOC_015204:001	XLOC_015204	E001	0.0795235	1.19105e-05	0.000722309	97.1304	1.83939	splicing factor pTSR1, putative [Source:VB External Description;Acc:AAEL009145]""	ProteinCodingRNA
XLOC_010180:007	XLOC_010180	E007	0.30108	1.20014e-05	0.000727248	17.6519	5.07798	nocturnin [Source:VB External Description;Acc:AAEL007189]	ProteinCodingRNA
XLOC_010916:004	XLOC_010916	E004	0.1679	1.20636e-05	0.000729871	34.7389	2.88352	rab 19, 41 and [Source:VB External Description;Acc:AAEL007525]""	ProteinCodingRNA
XLOC_012163:004	XLOC_012163	E004	0.315144	1.20568e-05	0.000729871	16.7803	-29.8211	glutamate receptor, ionotropic ampa, subunit 1, 2, 3, [Source:VB External Description;Acc:AAEL007966]""	ProteinCodingRNA
XLOC_018848:005	XLOC_018848	E005	0.133836	1.22904e-05	0.00074185	46.1699	-2.68015	hypothetical protein [Source:VB External Description;Acc:AAEL010565]	ProteinCodingRNA
XLOC_019070:001	XLOC_019070	E001	0.0329079	1.22831e-05	0.00074185	1844.37	1.14439	hypothetical protein [Source:VB External Description;Acc:AAEL010675]	ProteinCodingRNA
XLOC_025867:011	XLOC_025867	E011	0.201263	1.22761e-05	0.00074185	27.9591	-4.19068	lipid a export ATP-binding/permease protein msba [Source:VB External Description;Acc:AAEL000434]	ProteinCodingRNA
XLOC_018122:019	XLOC_018122	E019	0.078375	1.2332e-05	0.000743774	99.4517	-2.38253	daughterless [Source:VB External Description;Acc:AAEL010226]	ProteinCodingRNA
XLOC_002284:005	XLOC_002284	E005	0.0503391	1.24061e-05	0.000746833	238.705	-1.23453	nucleolar RNA-associated protein [Source:VB External Description;Acc:AAEL004368]	ProteinCodingRNA
XLOC_005594:030	XLOC_005594	E030	0.115609	1.2408e-05	0.000746833	56.0366	-2.43125	carnitine o-acyltransferase [Source:VB External Description;Acc:AAEL005458]	ProteinCodingRNA
XLOC_012950:005	XLOC_012950	E005	0.0564256	1.24117e-05	0.000746833	183.059	1.37765	conserved hypothetical protein [Source:VB External Description;Acc:AAEL008243]	ProteinCodingRNA
XLOC_015408:001	XLOC_015408	E001	0.0893649	1.2445e-05	0.000748249	80.942	1.43607	conserved hypothetical protein [Source:VB External Description;Acc:AAEL001644]	ProteinCodingRNA
XLOC_007315:010	XLOC_007315	E010	0.46888	1.26244e-05	0.00075845	10.8981	5.49316	potassium channel interacting protein [Source:VB External Description;Acc:AAEL006055]	ProteinCodingRNA
XLOC_010597:010	XLOC_010597	E010	0.0370839	1.26769e-05	0.000761007	706.248	1.21699	secreted ferritin G subunit precursor, putative [Source:VB External Description;Acc:AAEL007383]""	ProteinCodingRNA
XLOC_014469:023	XLOC_014469	E023	0.136836	1.27432e-05	0.000764396	44.8699	2.58431	cell adhesion molecule [Source:VB External Description;Acc:AAEL008827]	ProteinCodingRNA
XLOC_026431:021	XLOC_026431	E021	0.0616769	1.27738e-05	0.000765635	261.993	-1.70891	conserved hypothetical protein [Source:VB External Description;Acc:AAEL013319]	ProteinCodingRNA
XLOC_004213:008	XLOC_004213	E008	0.198677	1.28003e-05	0.000766629	28.3884	3.22453	RNA-binding protein [Source:VB External Description;Acc:AAEL004989]	ProteinCodingRNA
XLOC_006766:001	XLOC_006766	E001	0.0328765	1.2885e-05	0.0007711	1867	1.10963	beta chain spectrin [Source:VB External Description;Acc:AAEL005845]	ProteinCodingRNA
XLOC_010916:002	XLOC_010916	E002	0.15876	1.29058e-05	0.000771748	37.2108	2.71313	rab 19, 41 and [Source:VB External Description;Acc:AAEL007525]""	ProteinCodingRNA
XLOC_010207:022	XLOC_010207	E022	0.0519476	1.29923e-05	0.000776319	604.984	-1.30117	conserved hypothetical protein [Source:VB External Description;Acc:AAEL007204]	ProteinCodingRNA
XLOC_007445:015	XLOC_007445	E015	0.0921949	1.32145e-05	0.000788982	77.2401	-3.23385	conserved hypothetical protein [Source:VB External Description;Acc:AAEL000956]	ProteinCodingRNA
XLOC_010617:015	XLOC_010617	E015	0.0522521	1.32563e-05	0.000790869	217.888	1.42235	Ecdysone-inducedprotein 75B isoform A,Nuclear receptor [Source:VB External Description;Acc:AAEL007397]""	ProteinCodingRNA
XLOC_015026:001	XLOC_015026	E001	0.0578997	1.32972e-05	0.000792695	173.276	-1.57667	Inhibitorof Apoptosis (IAP), containing Baculoviral IAP Repeat(s) (BIR domains). [Source:VB External Description;Acc:AAEL009074]""	ProteinCodingRNA
XLOC_012163:003	XLOC_012163	E003	0.325722	1.33711e-05	0.000796483	16.7617	-29.8006	glutamate receptor, ionotropic ampa, subunit 1, 2, 3, [Source:VB External Description;Acc:AAEL007966]""	ProteinCodingRNA
XLOC_018428:012	XLOC_018428	E012	0.051153	1.3587e-05	0.000808721	1162.69	1.44876		ProteinCodingRNA
XLOC_026502:011	XLOC_026502	E011	0.263078	1.37489e-05	0.000817727	20.5339	4.0719	conserved hypothetical protein [Source:VB External Description;Acc:AAEL013356]	ProteinCodingRNA
XLOC_028624:001	XLOC_028624	E001	0.106573	1.38834e-05	0.00082509	62.6762	-2.52093	trithorax protein ash2 [Source:VB External Description;Acc:AAEL003771]	ProteinCodingRNA
XLOC_004706:030	XLOC_004706	E030	0.244247	1.41476e-05	0.000840144	22.3414	-4.15185	liprin-beta1, putative [Source:VB External Description;Acc:AAEL005149]""	ProteinCodingRNA
XLOC_003195:003	XLOC_003195	E003	0.0480801	1.41849e-05	0.000841061	269.061	-1.26888	actin [Source:VB External Description;Acc:AAEL004631]	ProteinCodingRNA
XLOC_021204:001	XLOC_021204	E001	0.0339822	1.41774e-05	0.000841061	1303.84	1.09158	hypothetical protein [Source:VB External Description;Acc:AAEL011430]	ProteinCodingRNA
XLOC_002729:001	XLOC_002729	E001	0.0402739	1.44002e-05	0.000853173	479.996	1.2549	adaptin, alpha/gamma/epsilon [Source:VB External Description;Acc:AAEL004469]""	ProteinCodingRNA
XLOC_026536:004	XLOC_026536	E004	0.0395036	1.46606e-05	0.000867936	520.236	1.03447	MRAS2, putative [Source:VB External Description;Acc:AAEL003306]""	ProteinCodingRNA
XLOC_012557:003	XLOC_012557	E003	0.0937091	1.46954e-05	0.000869327	75.3951	-1.97831	conserved hypothetical protein [Source:VB External Description;Acc:AAEL001341]	ProteinCodingRNA
XLOC_018548:001	XLOC_018548	E001	0.0398021	1.47354e-05	0.000871026	503.868	1.22085	dual specificity protein phosphatase [Source:VB External Description;Acc:AAEL010411]	ProteinCodingRNA
XLOC_006428:015	XLOC_006428	E015	0.269178	1.47876e-05	0.000873442	29.8987	-27.4121	microtubule associated protein xmap215 [Source:VB External Description;Acc:AAEL005712]	ProteinCodingRNA
XLOC_014948:012	XLOC_014948	E012	0.0474215	1.49929e-05	0.00088489	279.42	1.40431	hypothetical protein [Source:VB External Description;Acc:AAEL009047]	ProteinCodingRNA
XLOC_022135:001	XLOC_022135	E001	0.244224	1.5041e-05	0.000886414	22.3438	3.59054	P21-activated kinase, pak [Source:VB External Description;Acc:AAEL002594]""	ProteinCodingRNA
XLOC_026370:001	XLOC_026370	E001	0.054721	1.50417e-05	0.000886414	195.844	1.41615	hypothetical protein [Source:VB External Description;Acc:AAEL003252]	ProteinCodingRNA
XLOC_022570:032	XLOC_022570	E032	0.047377	1.51389e-05	0.000891461	408.338	1.36675	kuzbanian [Source:VB External Description;Acc:AAEL002663]	ProteinCodingRNA
XLOC_009770:003	XLOC_009770	E003	0.0316728	1.52292e-05	0.000895923	3523.89	-1.1976	mitochondrial brown fat uncoupling protein [Source:VB External Description;Acc:AAEL007046]	ProteinCodingRNA
XLOC_028064:021	XLOC_028064	E021	0.339848	1.52379e-05	0.000895923	35.2379	4.1541	conserved hypothetical protein [Source:VB External Description;Acc:AAEL003604]	ProteinCodingRNA
XLOC_018727:029	XLOC_018727	E029	0.103242	1.53457e-05	0.000901575	2542.5	2.07853	GTP-binding protein alpha subunit, gna [Source:VB External Description;Acc:AAEL010506]""	ProteinCodingRNA
XLOC_013524:006	XLOC_013524	E006	0.267231	1.54475e-05	0.000906863	20.1739	3.78248	conserved hypothetical protein [Source:VB External Description;Acc:AAEL008430]	ProteinCodingRNA
XLOC_018351:001	XLOC_018351	E001	0.0460046	1.55314e-05	0.000911096	1085.15	1.40153	membrane traffic protein [Source:VB External Description;Acc:AAEL001979]	ProteinCodingRNA
XLOC_006455:005	XLOC_006455	E005	0.0377743	1.57034e-05	0.000919788	640.874	-1.50876	conserved hypothetical protein [Source:VB External Description;Acc:AAEL005736]	ProteinCodingRNA
XLOC_024721:008	XLOC_024721	E008	0.0441562	1.56982e-05	0.000919788	345.346	1.27908	conserved hypothetical protein [Source:VB External Description;Acc:AAEL012742]	ProteinCodingRNA
XLOC_018226:008	XLOC_018226	E008	0.242082	1.58658e-05	0.000928594	22.5697	3.67889	conserved hypothetical protein [Source:VB External Description;Acc:AAEL010292]	ProteinCodingRNA
XLOC_020637:006	XLOC_020637	E006	0.0318908	1.62342e-05	0.000949438	3035.87	-0.918717	bhlhzip transcription factor bigmax [Source:VB External Description;Acc:AAEL011202]	ProteinCodingRNA
XLOC_017182:005	XLOC_017182	E005	0.195225	1.63418e-05	0.000955004	28.9827	3.15674	conserved hypothetical protein [Source:VB External Description;Acc:AAEL009874]	ProteinCodingRNA
XLOC_012648:008	XLOC_012648	E008	0.0701155	1.63788e-05	0.000956443	120.091	-1.79324		ProteinCodingRNA
XLOC_016289:001	XLOC_016289	E001	0.494077	1.6397e-05	0.000956784	15.2992	5.42258	zinc finger protein [Source:VB External Description;Acc:AAEL009508]	ProteinCodingRNA
XLOC_000382:013	XLOC_000382	E013	0.0808948	1.661e-05	0.000968478	102.945	1.39923	hypothetical protein [Source:VB External Description;Acc:AAEL003937]	ProteinCodingRNA
XLOC_026502:023	XLOC_026502	E023	0.195558	1.68866e-05	0.000983862	28.9242	-4.83808	conserved hypothetical protein [Source:VB External Description;Acc:AAEL013356]	ProteinCodingRNA
XLOC_009172:005	XLOC_009172	E005	0.0989973	1.70344e-05	0.000991722	69.59	2.04393	conserved hypothetical protein [Source:VB External Description;Acc:AAEL006772]	ProteinCodingRNA
XLOC_020744:019	XLOC_020744	E019	0.225262	1.7065e-05	0.000992758	24.5171	3.3488	hypothetical protein [Source:VB External Description;Acc:AAEL011240]	ProteinCodingRNA
XLOC_000920:013	XLOC_000920	E013	0.0890139	1.71716e-05	0.000998205	221.554	-1.93972	glucose dehydrogenase [Source:VB External Description;Acc:AAEL004027]	ProteinCodingRNA
XLOC_014590:006	XLOC_014590	E006	0.177488	1.72623e-05	0.00100272	32.4758	3.10477	xaa-pro dipeptidase pepd/pepq(e.coli) [Source:VB External Description;Acc:AAEL008893]	ProteinCodingRNA
XLOC_003600:001	XLOC_003600	E001	0.507788	1.75608e-05	0.00101929	10.01	-28.8764	conserved hypothetical protein [Source:VB External Description;Acc:AAEL000636]	ProteinCodingRNA
XLOC_002361:011	XLOC_002361	E011	0.0347309	1.78012e-05	0.00103092	1082.7	1.07404	mannosidase alpha class 2a [Source:VB External Description;Acc:AAEL004389]	ProteinCodingRNA
XLOC_009100:013	XLOC_009100	E013	0.0481247	1.77971e-05	0.00103092	268.387	1.40619	hypoxia-inducible factor [Source:VB External Description;Acc:AAEL001097]	ProteinCodingRNA
XLOC_018440:003	XLOC_018440	E003	0.283362	1.77971e-05	0.00103092	18.8879	4.03784	tRNA (guanine-N2-)-methyltransferase, putative [Source:VB External Description;Acc:AAEL010349]""	ProteinCodingRNA
XLOC_005980:005	XLOC_005980	E005	0.0863197	1.80174e-05	0.00104266	85.3433	1.97303	plasma membrane calcium-transporting ATPase 3 (pmca3) [Source:VB External Description;Acc:AAEL005561]	ProteinCodingRNA
XLOC_020927:021	XLOC_020927	E021	0.070572	1.83003e-05	0.00105823	158.216	1.71537	conserved hypothetical protein [Source:VB External Description;Acc:AAEL011306]	ProteinCodingRNA
XLOC_026199:017	XLOC_026199	E017	0.129394	1.83713e-05	0.00106155	48.2398	-2.28465	hypothetical protein [Source:VB External Description;Acc:AAEL013252]	ProteinCodingRNA
XLOC_024681:002	XLOC_024681	E002	0.0324629	1.85415e-05	0.00107058	2226.69	0.98213	conserved hypothetical protein [Source:VB External Description;Acc:AAEL002963]	ProteinCodingRNA
XLOC_005277:007	XLOC_005277	E007	0.235467	1.88759e-05	0.00108907	23.2975	3.7243	conserved hypothetical protein [Source:VB External Description;Acc:AAEL005312]	ProteinCodingRNA
XLOC_020397:036	XLOC_020397	E036	0.204071	1.92244e-05	0.00110835	58.137	3.10041	hypothetical protein [Source:VB External Description;Acc:AAEL011106]	ProteinCodingRNA
XLOC_002286:005	XLOC_002286	E005	0.0757609	1.92473e-05	0.00110884	105.172	1.62878	conserved hypothetical protein [Source:VB External Description;Acc:AAEL004364]	ProteinCodingRNA
XLOC_017808:012	XLOC_017808	E012	0.165215	1.92691e-05	0.00110908	96.2081	-4.66271		ProteinCodingRNA
XLOC_024920:001	XLOC_024920	E001	0.322013	1.92802e-05	0.00110908	25.0729	-3.95467	conserved hypothetical protein [Source:VB External Description;Acc:AAEL012806]	ProteinCodingRNA
XLOC_024986:029	XLOC_024986	E029	0.0903572	1.93425e-05	0.00111183	79.6043	2.16466	conserved hypothetical protein [Source:VB External Description;Acc:AAEL012838]	ProteinCodingRNA
XLOC_013028:016	XLOC_013028	E016	0.155197	1.93667e-05	0.00111239	38.2726	-4.73273	triple functional domain, trio [Source:VB External Description;Acc:AAEL001393]""	ProteinCodingRNA
XLOC_006532:013	XLOC_006532	E013	0.0381315	1.94743e-05	0.00111691	611.579	1.97425	lysosomal alpha-mannosidase (mannosidase alpha class 2b member 1) [Source:VB External Description;Acc:AAEL005763]	ProteinCodingRNA
XLOC_010916:013	XLOC_010916	E013	0.0594108	1.94619e-05	0.00111691	164.276	-1.83377	rab 19, 41 and [Source:VB External Description;Acc:AAEL007525]""	ProteinCodingRNA
XLOC_012648:003	XLOC_012648	E003	0.143471	1.95254e-05	0.00111818	42.2388	2.51016		ProteinCodingRNA
XLOC_026566:001	XLOC_026566	E001	0.0680775	1.95196e-05	0.00111818	126.572	1.40322	conserved hypothetical protein [Source:VB External Description;Acc:AAEL003305]	ProteinCodingRNA
XLOC_005671:001	XLOC_005671	E001	0.0516433	1.98705e-05	0.0011371	224.108	-1.48715	protein-tyrosine phosphatase n9 [Source:VB External Description;Acc:AAEL005492]	ProteinCodingRNA
XLOC_020424:010	XLOC_020424	E010	0.170145	1.99542e-05	0.00114104	38.4274	3.09217	hypothetical protein [Source:VB External Description;Acc:AAEL011133]	ProteinCodingRNA
XLOC_003687:004	XLOC_003687	E004	0.129248	2.00279e-05	0.00114441	48.3111	-29.2499	hypothetical protein [Source:VB External Description;Acc:AAEL004801]	ProteinCodingRNA
XLOC_021244:001	XLOC_021244	E001	0.261568	2.03279e-05	0.00116069	70.2597	3.27293	short-chain dehydrogenase [Source:VB External Description;Acc:AAEL002493]	ProteinCodingRNA
XLOC_012752:014	XLOC_012752	E014	0.0493783	2.08478e-05	0.00118949	250.736	1.39932	ABC transporter [Source:VB External Description;Acc:AAEL008138]	ProteinCodingRNA
XLOC_025830:003	XLOC_025830	E003	0.0403877	2.09066e-05	0.00119197	474.568	1.18431	beta1,4 mannosyltransferase [Source:VB External Description;Acc:AAEL000451]""	ProteinCodingRNA
XLOC_002524:010	XLOC_002524	E010	0.161569	2.0924e-05	0.00119208	36.4146	-3.08114	DEAD box ATP-dependent RNA helicase [Source:VB External Description;Acc:AAEL004445]	ProteinCodingRNA
XLOC_011881:017	XLOC_011881	E017	0.0526792	2.09611e-05	0.00119331	582.976	1.3723	rab5 [Source:VB External Description;Acc:AAEL007845]	ProteinCodingRNA
XLOC_012179:002	XLOC_012179	E002	0.0895292	2.10382e-05	0.00119682	80.7175	1.57834	clk2 [Source:VB External Description;Acc:AAEL007949]	ProteinCodingRNA
XLOC_027553:002	XLOC_027553	E002	0.0478372	2.11021e-05	0.00119957	272.791	-1.56164	sulphate transporter [Source:VB External Description;Acc:AAEL003548]	ProteinCodingRNA
XLOC_017070:003	XLOC_017070	E003	0.0419563	2.13453e-05	0.0012125	410.614	1.28654	hypothetical protein [Source:VB External Description;Acc:AAEL009827]	ProteinCodingRNA
XLOC_018187:010	XLOC_018187	E010	0.0932865	2.15099e-05	0.00122095	75.9012	-1.69095	hypothetical protein [Source:VB External Description;Acc:AAEL010266]	ProteinCodingRNA
XLOC_017472:002	XLOC_017472	E002	0.0449483	2.1574e-05	0.00122369	326.651	-1.20155	hypothetical protein [Source:VB External Description;Acc:AAEL009971]	ProteinCodingRNA
XLOC_011008:006	XLOC_011008	E006	0.470244	2.17047e-05	0.0012302	23.0657	-27.585	hypothetical protein [Source:VB External Description;Acc:AAEL007556]	ProteinCodingRNA
XLOC_018452:005	XLOC_018452	E005	0.120898	2.2012e-05	0.0012467	52.7645	-2.62121	hypothetical protein [Source:VB External Description;Acc:AAEL010364]	ProteinCodingRNA
XLOC_027289:001	XLOC_027289	E001	0.0911729	2.24804e-05	0.00127229	78.5373	2.05896	development and differentiation-enhancing factor, ddef [Source:VB External Description;Acc:AAEL003487]""	ProteinCodingRNA
XLOC_015888:017	XLOC_015888	E017	0.0834223	2.2785e-05	0.00128859	89.9996	-1.94946	phospholipase c beta [Source:VB External Description;Acc:AAEL009380]	ProteinCodingRNA
XLOC_012212:024	XLOC_012212	E024	0.213793	2.30151e-05	0.00130027	70.8563	-3.09264	tyrosine transporter [Source:VB External Description;Acc:AAEL007979]	ProteinCodingRNA
XLOC_012916:018	XLOC_012916	E018	0.0495582	2.30252e-05	0.00130027	248.393	1.34597	dishevelled [Source:VB External Description;Acc:AAEL008234]	ProteinCodingRNA
XLOC_008743:003	XLOC_008743	E003	0.109588	2.33897e-05	0.00131989	60.2925	-1.92449	conserved hypothetical protein [Source:VB External Description;Acc:AAEL006580]	ProteinCodingRNA
XLOC_023952:003	XLOC_023952	E003	0.15661	2.34946e-05	0.00132484	37.8442	2.7224	Ultraspiracleisoform A, nuclear receptor [Source:VB External Description;Acc:AAEL000395]""	ProteinCodingRNA
XLOC_003180:015	XLOC_003180	E015	0.0449633	2.39808e-05	0.00134929	326.317	1.3542	band 4.1-like protein 5, putative [Source:VB External Description;Acc:AAEL004623]""	ProteinCodingRNA
XLOC_003905:005	XLOC_003905	E005	0.047769	2.39782e-05	0.00134929	273.857	-1.39465	hypothetical protein [Source:VB External Description;Acc:AAEL004887]	ProteinCodingRNA
XLOC_010597:001	XLOC_010597	E001	0.162623	2.39714e-05	0.00134929	36.1244	-2.80278	secreted ferritin G subunit precursor, putative [Source:VB External Description;Acc:AAEL007383]""	ProteinCodingRNA
XLOC_006532:012	XLOC_006532	E012	0.0324246	2.40025e-05	0.00134953	2267.21	1.86798	lysosomal alpha-mannosidase (mannosidase alpha class 2b member 1) [Source:VB External Description;Acc:AAEL005763]	ProteinCodingRNA
XLOC_000653:022	XLOC_000653	E022	0.0424815	2.43032e-05	0.00136544	392.889	-1.47802	calpain 4, 6, 7, invertebrate [Source:VB External Description;Acc:AAEL003965]""	ProteinCodingRNA
XLOC_023758:001	XLOC_023758	E001	0.180762	2.43663e-05	0.00136799	31.7689	-3.22226	conserved hypothetical protein [Source:VB External Description;Acc:AAEL002835]	ProteinCodingRNA
XLOC_003339:004	XLOC_003339	E004	0.0543964	2.44465e-05	0.0013705	15275.4	-1.38327	conserved hypothetical protein [Source:VB External Description;Acc:AAEL004699]	ProteinCodingRNA
XLOC_018727:025	XLOC_018727	E025	0.04728	2.44298e-05	0.0013705	281.751	1.3228	GTP-binding protein alpha subunit, gna [Source:VB External Description;Acc:AAEL010506]""	ProteinCodingRNA
XLOC_010630:016	XLOC_010630	E016	0.0571972	2.45912e-05	0.00137722	207.01	1.50923	conserved hypothetical protein [Source:VB External Description;Acc:AAEL007404]	ProteinCodingRNA
XLOC_014396:023	XLOC_014396	E023	0.0340371	2.4617e-05	0.00137722	1284.6	1.04382		ProteinCodingRNA
XLOC_015505:004	XLOC_015505	E004	0.219854	2.462e-05	0.00137722	25.2167	-3.38772	cAMP-dependent protein kinase type ii regulatory subunit [Source:VB External Description;Acc:AAEL009216]	ProteinCodingRNA
XLOC_016809:002	XLOC_016809	E002	0.0395126	2.49115e-05	0.00139252	519.729	-0.812711	hypothetical protein [Source:VB External Description;Acc:AAEL009725]	ProteinCodingRNA
XLOC_006741:020	XLOC_006741	E020	0.0394054	2.4975e-05	0.00139505	525.858	-1.37102	conserved hypothetical protein [Source:VB External Description;Acc:AAEL005867]	ProteinCodingRNA
XLOC_014560:012	XLOC_014560	E012	0.100926	2.51119e-05	0.00140169	67.6891	2.09178	diacylglycerol o-acyltransferase [Source:VB External Description;Acc:AAEL008878]	ProteinCodingRNA
XLOC_002478:001	XLOC_002478	E001	0.069515	2.5758e-05	0.00143472	121.931	1.62717	frazzled protein [Source:VB External Description;Acc:AAEL014592]	ProteinCodingRNA
XLOC_021710:001	XLOC_021710	E001	0.0415066	2.57595e-05	0.00143472	427.117	1.21473	conserved hypothetical protein [Source:VB External Description;Acc:AAEL011652]	ProteinCodingRNA
XLOC_024827:006	XLOC_024827	E006	0.277972	2.57325e-05	0.00143472	19.299	3.80755	conserved hypothetical protein [Source:VB External Description;Acc:AAEL002988]	ProteinCodingRNA
XLOC_000653:018	XLOC_000653	E018	0.0523151	2.60159e-05	0.00144796	217.264	-1.64563	calpain 4, 6, 7, invertebrate [Source:VB External Description;Acc:AAEL003965]""	ProteinCodingRNA
XLOC_018926:031	XLOC_018926	E031	0.182532	2.61713e-05	0.00145555	138.762	2.73843	conserved hypothetical protein [Source:VB External Description;Acc:AAEL002123]	ProteinCodingRNA
XLOC_005277:011	XLOC_005277	E011	0.205586	2.62191e-05	0.00145716	27.2694	-26.4985	conserved hypothetical protein [Source:VB External Description;Acc:AAEL005312]	ProteinCodingRNA
XLOC_017700:001	XLOC_017700	E001	0.273338	2.64741e-05	0.00147027	19.667	3.66073	zinc finger protein [Source:VB External Description;Acc:AAEL001893]	ProteinCodingRNA
XLOC_005266:001	XLOC_005266	E001	0.0513522	2.66013e-05	0.00147627	227.209	1.43265	hypothetical protein [Source:VB External Description;Acc:AAEL005328]	ProteinCodingRNA
XLOC_009379:014	XLOC_009379	E014	0.0628968	2.66985e-05	0.00148061	146.699	1.61004	hypothetical protein [Source:VB External Description;Acc:AAEL006889]	ProteinCodingRNA
XLOC_021567:004	XLOC_021567	E004	0.0576849	2.68788e-05	0.00148953	174.636	1.56315	choline-phosphate cytidylyltransferase a, b [Source:VB External Description;Acc:AAEL011564]""	ProteinCodingRNA
XLOC_025178:008	XLOC_025178	E008	0.0795683	2.69165e-05	0.00149055	97.042	-1.7619	glutathione transferase [Source:VB External Description;Acc:AAEL017085]	ProteinCodingRNA
XLOC_002347:011	XLOC_002347	E011	0.0855814	2.70521e-05	0.00149699	86.4834	1.79647	wingless [Source:VB External Description;Acc:AAEL014566]	ProteinCodingRNA
XLOC_004339:005	XLOC_004339	E005	0.205322	2.70881e-05	0.0014979	27.3106	3.14213	1,4-dihydroxy-2-naphthoate octaprenyltransferase [Source:VB External Description;Acc:AAEL005035]""	ProteinCodingRNA
XLOC_005809:001	XLOC_005809	E001	0.0754256	2.7315e-05	0.00150829	105.954	1.67843	ATP-binding cassette transporter [Source:VB External Description;Acc:AAEL005499]	ProteinCodingRNA
XLOC_017263:010	XLOC_017263	E010	0.106812	2.73043e-05	0.00150829	62.4808	2.27671	conserved hypothetical protein [Source:VB External Description;Acc:AAEL009905]	ProteinCodingRNA
XLOC_007342:015	XLOC_007342	E015	0.0482788	2.73449e-05	0.00150886	266.084	-1.45729	ubiquitin-conjugating enzyme E2-230k [Source:VB External Description;Acc:AAEL006073]	ProteinCodingRNA
XLOC_011959:011	XLOC_011959	E011	0.0369791	2.77831e-05	0.00153194	717.359	1.0613	fk506-binding protein [Source:VB External Description;Acc:AAEL007883]	ProteinCodingRNA
XLOC_002883:006	XLOC_002883	E006	0.196061	2.79369e-05	0.00153713	28.8366	3.62562	hypothetical protein [Source:VB External Description;Acc:AAEL004539]	ProteinCodingRNA
XLOC_010233:021	XLOC_010233	E021	0.0496124	2.79213e-05	0.00153713	247.695	1.35632	cdc42 GTPase-activating protein [Source:VB External Description;Acc:AAEL007240]	ProteinCodingRNA
XLOC_023093:002	XLOC_023093	E002	0.0456958	2.79212e-05	0.00153713	310.774	-1.18643	acetylcholine receptor protein alpha 1, 2, 3, 4 invertebrate [Source:VB External Description;Acc:AAEL012106]""	ProteinCodingRNA
XLOC_007315:001	XLOC_007315	E001	0.0800081	2.809e-05	0.00154445	96.1831	1.48775	potassium channel interacting protein [Source:VB External Description;Acc:AAEL006055]	ProteinCodingRNA
XLOC_015284:024	XLOC_015284	E024	0.322774	2.86815e-05	0.0015755	16.3425	4.19394	encore protein [Source:VB External Description;Acc:AAEL009189]	ProteinCodingRNA
XLOC_020931:003	XLOC_020931	E003	0.314838	2.86956e-05	0.0015755	16.7983	26.9093	annexin [Source:VB External Description;Acc:AAEL011302]	ProteinCodingRNA
XLOC_013860:002	XLOC_013860	E002	0.0903848	2.87184e-05	0.00157563	210.166	1.84143	hypothetical protein [Source:VB External Description;Acc:AAEL008586]	ProteinCodingRNA
XLOC_012320:009	XLOC_012320	E009	0.0328005	2.88228e-05	0.00158024	1924.11	-1.25503	hypothetical protein [Source:VB External Description;Acc:AAEL008027]	ProteinCodingRNA
XLOC_019683:004	XLOC_019683	E004	0.0875956	2.91215e-05	0.00159548	2120.55	-1.79464	histone-lysine n-methyltransferase [Source:VB External Description;Acc:AAEL010826]	ProteinCodingRNA
XLOC_018452:007	XLOC_018452	E007	0.108623	2.92269e-05	0.00160011	61.0356	-2.30057	hypothetical protein [Source:VB External Description;Acc:AAEL010364]	ProteinCodingRNA
XLOC_020084:012	XLOC_020084	E012	0.0345639	2.93576e-05	0.00160613	1125.28	1.09104		ProteinCodingRNA
XLOC_000920:003	XLOC_000920	E003	0.104706	2.96393e-05	0.00162039	64.2494	-2.15368	glucose dehydrogenase [Source:VB External Description;Acc:AAEL004027]	ProteinCodingRNA
XLOC_018452:014	XLOC_018452	E014	0.118594	3.02426e-05	0.00165221	54.1414	-2.40605	hypothetical protein [Source:VB External Description;Acc:AAEL010364]	ProteinCodingRNA
XLOC_019031:002	XLOC_019031	E002	0.0360075	3.04973e-05	0.00166494	1097.08	1.09048	phosphoribosylamine-glycine ligase [Source:VB External Description;Acc:AAEL010640]	ProteinCodingRNA
XLOC_014069:003	XLOC_014069	E003	0.0530678	3.06097e-05	0.0016699	210.075	1.38136	hypothetical protein [Source:VB External Description;Acc:AAEL001502]	ProteinCodingRNA
XLOC_024993:006	XLOC_024993	E006	0.974047	3.07551e-05	0.00167664	5.06447	9.41694	stathmin [Source:VB External Description;Acc:AAEL012840]	ProteinCodingRNA
XLOC_019070:020	XLOC_019070	E020	0.0584406	3.08222e-05	0.00167911	169.943	-1.58042	hypothetical protein [Source:VB External Description;Acc:AAEL010675]	ProteinCodingRNA
XLOC_015421:005	XLOC_015421	E005	0.0422991	3.08698e-05	0.00168023	398.869	-1.06005	hypothetical protein [Source:VB External Description;Acc:AAEL001664]	ProteinCodingRNA
XLOC_027916:003	XLOC_027916	E003	0.480128	3.08862e-05	0.00168023	10.6256	28.1298	RNAse h (70) [Source:VB External Description;Acc:AAEL003572]	ProteinCodingRNA
XLOC_023640:022	XLOC_023640	E022	0.0773649	3.12259e-05	0.00169751	204.176	1.75078		ProteinCodingRNA
XLOC_007533:017	XLOC_007533	E017	0.107065	3.13983e-05	0.00170568	62.2746	-2.14502	cystinosin [Source:VB External Description;Acc:AAEL006113]	ProteinCodingRNA
XLOC_012069:004	XLOC_012069	E004	0.267471	3.14325e-05	0.00170634	20.1535	3.73571	hypothetical protein [Source:VB External Description;Acc:AAEL001322]	ProteinCodingRNA
XLOC_005896:007	XLOC_005896	E007	0.311696	3.15496e-05	0.00171037	16.986	3.69683	adenosine deaminase [Source:VB External Description;Acc:AAEL015233]	ProteinCodingRNA
XLOC_022797:001	XLOC_022797	E001	0.246291	3.15511e-05	0.00171037	22.1299	3.55569	aldehyde oxidase [Source:VB External Description;Acc:AAEL002683]	ProteinCodingRNA
XLOC_015462:009	XLOC_015462	E009	0.0877723	3.16033e-05	0.00171199	83.1856	-2.53703		ProteinCodingRNA
XLOC_013014:005	XLOC_013014	E005	0.109872	3.17058e-05	0.00171634	60.0773	1.93142	hypothetical protein [Source:VB External Description;Acc:AAEL001359]	ProteinCodingRNA
XLOC_007873:009	XLOC_007873	E009	0.0398293	3.18022e-05	0.00172035	896.431	1.19899	ras-related protein Rab-3C, putative [Source:VB External Description;Acc:AAEL006267]""	ProteinCodingRNA
XLOC_012690:022	XLOC_012690	E022	0.108335	3.19228e-05	0.00172567	61.2613	-2.37074		ProteinCodingRNA
XLOC_012648:009	XLOC_012648	E009	0.0882668	3.22857e-05	0.00174406	82.4758	-1.96506		ProteinCodingRNA
XLOC_008441:014	XLOC_008441	E014	0.244109	3.26486e-05	0.00176243	22.3558	3.45096	GATA transcription factor (GATAb) [Source:VB External Description;Acc:AAEL006447]	ProteinCodingRNA
XLOC_008245:010	XLOC_008245	E010	0.0930348	3.29926e-05	0.00177975	76.2057	1.90727	conserved hypothetical protein [Source:VB External Description;Acc:AAEL006346]	ProteinCodingRNA
XLOC_012690:018	XLOC_012690	E018	0.133105	3.32837e-05	0.0017942	46.4982	-2.71394		ProteinCodingRNA
XLOC_014507:003	XLOC_014507	E003	0.135262	3.33827e-05	0.00179828	45.5425	-3.61832	conserved hypothetical protein [Source:VB External Description;Acc:AAEL008834]	ProteinCodingRNA
XLOC_017020:017	XLOC_017020	E017	0.0344947	3.34944e-05	0.00180304	1143.92	-1.13507	hypothetical protein [Source:VB External Description;Acc:AAEL001834]	ProteinCodingRNA
XLOC_009053:008	XLOC_009053	E008	0.0636656	3.36953e-05	0.00181259	2068.04	-1.58348	hypothetical protein [Source:VB External Description;Acc:AAEL006751]	ProteinCodingRNA
XLOC_025775:016	XLOC_025775	E016	0.115093	3.39628e-05	0.00182571	56.3777	2.23496	6-phosphofructo-2-kinase/fructose-2,6-bisphosphatase short form [Source:VB External Description;Acc:AAEL013132]""	ProteinCodingRNA
XLOC_006286:003	XLOC_006286	E003	0.0525046	3.43648e-05	0.00184603	215.408	-1.50461	hypothetical protein [Source:VB External Description;Acc:AAEL000824]	ProteinCodingRNA
XLOC_011337:024	XLOC_011337	E024	0.0723072	3.4506e-05	0.00185233	113.823	1.83275	partitioning defective 3, par-3 [Source:VB External Description;Acc:AAEL007658]""	ProteinCodingRNA
XLOC_006971:003	XLOC_006971	E003	0.0871543	3.47536e-05	0.00186432	84.0901	1.80874	conserved hypothetical protein [Source:VB External Description;Acc:AAEL000857]	ProteinCodingRNA
XLOC_014542:002	XLOC_014542	E002	0.174827	3.48613e-05	0.0018688	52.8909	-2.66466	conserved hypothetical protein [Source:VB External Description;Acc:AAEL008860]	ProteinCodingRNA
XLOC_001715:015	XLOC_001715	E015	0.25134	3.55762e-05	0.0019058	21.6244	3.51187	kinesin-like protein Klp10A [Source:VB External Description;Acc:AAEL004235]	ProteinCodingRNA
XLOC_023581:019	XLOC_023581	E019	0.0381021	3.57099e-05	0.00191163	613.889	-1.16633	hypothetical protein [Source:VB External Description;Acc:AAEL002807]	ProteinCodingRNA
XLOC_012690:026	XLOC_012690	E026	0.106437	3.61223e-05	0.00193237	62.7889	-2.33389		ProteinCodingRNA
XLOC_006972:004	XLOC_006972	E004	0.0517899	3.6485e-05	0.00195042	222.578	-1.42494	guanyl-nucleotide exchange factor [Source:VB External Description;Acc:AAEL000906]	ProteinCodingRNA
XLOC_007533:015	XLOC_007533	E015	0.0614673	3.65189e-05	0.00195088	276.852	1.54112	cystinosin [Source:VB External Description;Acc:AAEL006113]	ProteinCodingRNA
XLOC_005980:008	XLOC_005980	E008	0.0728881	3.66952e-05	0.00195894	112.27	-1.74628	plasma membrane calcium-transporting ATPase 3 (pmca3) [Source:VB External Description;Acc:AAEL005561]	ProteinCodingRNA
XLOC_026749:004	XLOC_026749	E004	0.138313	3.68031e-05	0.00196334	44.2559	2.40355	hypothetical protein [Source:VB External Description;Acc:AAEL013402]	ProteinCodingRNA
XLOC_025968:002	XLOC_025968	E002	0.0403813	3.69417e-05	0.00196937	646.119	1.2093	protein arginine n-methyltransferase 1, [Source:VB External Description;Acc:AAEL003179]""	ProteinCodingRNA
XLOC_014069:002	XLOC_014069	E002	0.0695556	3.72038e-05	0.00198198	121.804	1.65154	hypothetical protein [Source:VB External Description;Acc:AAEL001502]	ProteinCodingRNA
XLOC_013808:011	XLOC_013808	E011	0.332317	3.72584e-05	0.00198351	70.2743	32.6315		ProteinCodingRNA
XLOC_015421:003	XLOC_015421	E003	0.21997	3.75295e-05	0.00199657	25.2012	3.27426	hypothetical protein [Source:VB External Description;Acc:AAEL001664]	ProteinCodingRNA
XLOC_009220:009	XLOC_009220	E009	0.0482905	3.78003e-05	0.00200959	265.911	-1.68152	sodium/chloride dependent transporter [Source:VB External Description;Acc:AAEL006800]	ProteinCodingRNA
XLOC_028575:002	XLOC_028575	E002	0.0979375	3.82312e-05	0.0020311	497.334	-1.84133	type i inositol-1,4,5-trisphosphate 5-phosphatase [Source:VB External Description;Acc:AAEL013891]""	ProteinCodingRNA
XLOC_012324:011	XLOC_012324	E011	0.570931	3.83962e-05	0.00203846	8.84086	28.0653	monocarboxylate transporter [Source:VB External Description;Acc:AAEL008028]	ProteinCodingRNA
XLOC_026330:010	XLOC_026330	E010	0.244199	3.84322e-05	0.00203897	22.3464	-28.8825		ProteinCodingRNA
XLOC_009352:005	XLOC_009352	E005	0.043524	3.87105e-05	0.00205091	361.876	-1.7018	igf2 mRNA binding protein, putative [Source:VB External Description;Acc:AAEL006876]""	ProteinCodingRNA
XLOC_019891:005	XLOC_019891	E005	0.190904	3.86886e-05	0.00205091	30.8331	2.90035	GTP cyclohydrolase i [Source:VB External Description;Acc:AAEL002261]	ProteinCodingRNA
XLOC_009249:006	XLOC_009249	E006	0.604071	3.89529e-05	0.00206234	41.8775	30.3358	otopetrin [Source:VB External Description;Acc:AAEL006822]	ProteinCodingRNA
XLOC_002726:009	XLOC_002726	E009	0.0363885	3.91517e-05	0.00207144	787.134	1.08703	sulfatase [Source:VB External Description;Acc:AAEL004460]	ProteinCodingRNA
XLOC_024830:016	XLOC_024830	E016	0.0355553	3.97233e-05	0.00210024	912.315	1.08371	zinc finger protein [Source:VB External Description;Acc:AAEL003009]	ProteinCodingRNA
XLOC_013744:011	XLOC_013744	E011	0.167085	4.00384e-05	0.00211545	34.9459	2.69168	srpk [Source:VB External Description;Acc:AAEL008507]	ProteinCodingRNA
XLOC_029033:005	XLOC_029033	E005	0.54204	4.01146e-05	0.00211803	9.34001	28.0906	sugar transporter [Source:VB External Description;Acc:AAEL003899]	ProteinCodingRNA
XLOC_011552:019	XLOC_011552	E019	0.0691365	4.01949e-05	0.00212082	184.864	1.56309	conserved hypothetical protein [Source:VB External Description;Acc:AAEL007746]	ProteinCodingRNA
XLOC_013432:003	XLOC_013432	E003	0.0455697	4.10532e-05	0.00216462	313.344	1.38798	ankyrin repeat-rich membrane-spanning protein [Source:VB External Description;Acc:AAEL008389]	ProteinCodingRNA
XLOC_024758:044	XLOC_024758	E044	0.166827	4.11329e-05	0.00216734	35.0119	2.68188	protein phosphatase 1 regulatory subunit 12b (myosin phosphatase targeting subunit 2) [Source:VB External Description;Acc:AAEL012753]	ProteinCodingRNA
XLOC_007342:004	XLOC_007342	E004	0.061778	4.16485e-05	0.00219301	1699.27	1.46015	ubiquitin-conjugating enzyme E2-230k [Source:VB External Description;Acc:AAEL006073]	ProteinCodingRNA
XLOC_012690:017	XLOC_012690	E017	0.0890925	4.17936e-05	0.00219915	81.3171	-2.07249		ProteinCodingRNA
XLOC_016089:010	XLOC_016089	E010	0.0354021	4.18842e-05	0.00220242	939.814	1.11321	ectonucleotide pyrophosphatase/phosphodiesterase [Source:VB External Description;Acc:AAEL009486]	ProteinCodingRNA
XLOC_014000:026	XLOC_014000	E026	0.129279	4.19662e-05	0.00220373	48.296	2.4304	AMP-activated protein kinase, gamma regulatory subunit [Source:VB External Description;Acc:AAEL008661]""	ProteinCodingRNA
XLOC_014657:016	XLOC_014657	E016	0.0954975	4.19459e-05	0.00220373	233.923	-1.93398	protein phosphatase-2b [Source:VB External Description;Acc:AAEL008930]	ProteinCodingRNA
XLOC_026367:015	XLOC_026367	E015	0.128028	4.22452e-05	0.00221687	48.9145	2.41677	bitesize isoform [Source:VB External Description;Acc:AAEL003283]	ProteinCodingRNA
XLOC_003339:002	XLOC_003339	E002	0.0334752	4.25712e-05	0.00223246	1513.09	-1.00289	conserved hypothetical protein [Source:VB External Description;Acc:AAEL004699]	ProteinCodingRNA
XLOC_019184:002	XLOC_019184	E002	0.0841797	4.27172e-05	0.00223859	88.734	-1.61676	poly(p)/ATP NAD kinase [Source:VB External Description;Acc:AAEL000278]	ProteinCodingRNA
XLOC_017902:014	XLOC_017902	E014	0.0419859	4.29639e-05	0.00224999	409.573	1.19893	sodium/potassium-dependent ATPase beta-2 subunit [Source:VB External Description;Acc:AAEL010145]	ProteinCodingRNA
XLOC_018309:008	XLOC_018309	E008	0.407078	4.30855e-05	0.00225483	12.6857	4.97248	conserved hypothetical protein [Source:VB External Description;Acc:AAEL002006]	ProteinCodingRNA
XLOC_012690:024	XLOC_012690	E024	0.106318	4.32708e-05	0.00226299	62.887	-2.30939		ProteinCodingRNA
XLOC_021729:003	XLOC_021729	E003	1.86748	4.34137e-05	0.00226892	2.60156	-13.7512	cysteine-rich venom protein, putative [Source:VB External Description;Acc:AAEL000369]""	ProteinCodingRNA
XLOC_002878:016	XLOC_002878	E016	0.378254	4.36175e-05	0.00227803	31.5789	4.2153	conserved hypothetical protein [Source:VB External Description;Acc:AAEL004517]	ProteinCodingRNA
XLOC_013432:017	XLOC_013432	E017	0.0820353	4.36614e-05	0.00227878	92.4131	1.86158	ankyrin repeat-rich membrane-spanning protein [Source:VB External Description;Acc:AAEL008389]	ProteinCodingRNA
XLOC_023238:018	XLOC_023238	E018	0.0789606	4.3736e-05	0.00228113	98.2543	1.82876	conserved hypothetical protein [Source:VB External Description;Acc:AAEL012166]	ProteinCodingRNA
XLOC_024450:010	XLOC_024450	E010	0.0605835	4.39551e-05	0.00229101	157.911	1.39399	conserved hypothetical protein [Source:VB External Description;Acc:AAEL002935]	ProteinCodingRNA
XLOC_002584:010	XLOC_002584	E010	0.0489421	4.40073e-05	0.00229218	287.503	1.31015	hypothetical protein [Source:VB External Description;Acc:AAEL014631]	ProteinCodingRNA
XLOC_009177:004	XLOC_009177	E004	0.0475521	4.43815e-05	0.00231011	277.303	1.02726	hypothetical protein [Source:VB External Description;Acc:AAEL006768]	ProteinCodingRNA
XLOC_003905:003	XLOC_003905	E003	0.0827868	4.4523e-05	0.00231592	91.0895	-1.86287	hypothetical protein [Source:VB External Description;Acc:AAEL004887]	ProteinCodingRNA
XLOC_010592:019	XLOC_010592	E019	0.124157	4.48462e-05	0.00233115	50.932	2.35351	conserved hypothetical protein [Source:VB External Description;Acc:AAEL007387]	ProteinCodingRNA
XLOC_007210:013	XLOC_007210	E013	0.324036	4.51816e-05	0.00234701	16.2723	4.33049	factor for adipocyte differentiation [Source:VB External Description;Acc:AAEL006012]	ProteinCodingRNA
XLOC_006743:010	XLOC_006743	E010	0.109757	4.70404e-05	0.00244192	60.1647	-2.17613	synaptic ras GTPase activating protein, syngap [Source:VB External Description;Acc:AAEL005847]""	ProteinCodingRNA
XLOC_005020:015	XLOC_005020	E015	0.397722	4.77294e-05	0.00247602	40.6935	4.2748	sumo ligase [Source:VB External Description;Acc:AAEL015099]	ProteinCodingRNA
XLOC_017938:001	XLOC_017938	E001	0.0551708	4.8328e-05	0.00250539	192.301	1.09233	conserved hypothetical protein [Source:VB External Description;Acc:AAEL010175]	ProteinCodingRNA
XLOC_025805:009	XLOC_025805	E009	0.247201	4.89638e-05	0.00253665	22.037	-29.6333	hypothetical protein [Source:VB External Description;Acc:AAEL013154]	ProteinCodingRNA
XLOC_018838:002	XLOC_018838	E002	0.276601	4.90714e-05	0.00254051	19.4064	-4.538	vacuolar protein sorting vps16 [Source:VB External Description;Acc:AAEL010559]	ProteinCodingRNA
XLOC_009053:003	XLOC_009053	E003	0.0455718	4.91671e-05	0.00254377	313.3	-1.3369	hypothetical protein [Source:VB External Description;Acc:AAEL006751]	ProteinCodingRNA
XLOC_007703:025	XLOC_007703	E025	0.0457881	4.9373e-05	0.0025527	308.92	1.30351	hypothetical protein [Source:VB External Description;Acc:AAEL006205]	ProteinCodingRNA
XLOC_011406:011	XLOC_011406	E011	0.0936352	4.9663e-05	0.00256598	75.4831	2.04112	conserved hypothetical protein [Source:VB External Description;Acc:AAEL007682]	ProteinCodingRNA
XLOC_004524:005	XLOC_004524	E005	0.0514534	4.97511e-05	0.00256881	226.12	-1.38315	tubulin beta chain [Source:VB External Description;Acc:AAEL005084]	ProteinCodingRNA
XLOC_016418:016	XLOC_016418	E016	0.0960798	4.9845e-05	0.00257194	72.6772	2.02915	elongase, putative [Source:VB External Description;Acc:AAEL009574]""	ProteinCodingRNA
XLOC_015899:003	XLOC_015899	E003	0.0692287	4.99882e-05	0.0025776	122.828	1.55579	hypothetical protein [Source:VB External Description;Acc:AAEL009386]	ProteinCodingRNA
XLOC_012583:007	XLOC_012583	E007	0.0444146	5.02661e-05	0.0025902	339.016	-1.22485	RNA-binding protein [Source:VB External Description;Acc:AAEL001356]	ProteinCodingRNA
XLOC_022498:001	XLOC_022498	E001	0.630575	5.03128e-05	0.00259088	7.9624	5.9761	monocarboxylate transporter [Source:VB External Description;Acc:AAEL011885]	ProteinCodingRNA
XLOC_020954:005	XLOC_020954	E005	0.494077	5.06776e-05	0.00260618	10.306	28.8465	hypothetical protein [Source:VB External Description;Acc:AAEL011319]	ProteinCodingRNA
XLOC_024986:016	XLOC_024986	E016	0.140322	5.06658e-05	0.00260618	43.4479	-2.36362	conserved hypothetical protein [Source:VB External Description;Acc:AAEL012838]	ProteinCodingRNA
XLOC_016751:007	XLOC_016751	E007	0.171736	5.09821e-05	0.00262009	33.7966	-2.79202	conserved hypothetical protein [Source:VB External Description;Acc:AAEL001767]	ProteinCodingRNA
XLOC_013924:001	XLOC_013924	E001	0.0512938	5.1027e-05	0.00262065	227.841	1.33113	hypothetical protein [Source:VB External Description;Acc:AAEL008617]	ProteinCodingRNA
XLOC_018452:006	XLOC_018452	E006	0.0837583	5.12052e-05	0.00262806	89.4337	-1.8782	hypothetical protein [Source:VB External Description;Acc:AAEL010364]	ProteinCodingRNA
XLOC_014396:018	XLOC_014396	E018	0.15309	5.15308e-05	0.00264301	45.2264	-2.6038		ProteinCodingRNA
XLOC_023379:018	XLOC_023379	E018	0.0513347	5.19322e-05	0.00266183	227.398	-1.32005	tropomyosin invertebrate [Source:VB External Description;Acc:AAEL002761]	ProteinCodingRNA
XLOC_029022:008	XLOC_029022	E008	0.101684	5.19778e-05	0.00266239	66.9704	1.94029	conserved hypothetical protein [Source:VB External Description;Acc:AAEL003885]	ProteinCodingRNA
XLOC_022735:004	XLOC_022735	E004	0.0995409	5.22304e-05	0.00267356	69.0435	-2.01753	conserved hypothetical protein [Source:VB External Description;Acc:AAEL011963]	ProteinCodingRNA
XLOC_011048:001	XLOC_011048	E001	0.0584727	5.22861e-05	0.00267464	169.749	1.39898	dual oxidase, peroxidase and NADPH-oxidase domains [Source:VB External Description;Acc:AAEL007563]""	ProteinCodingRNA
XLOC_014387:037	XLOC_014387	E037	0.0870058	5.26149e-05	0.00268789	1378.74	1.76397	zinc finger protein [Source:VB External Description;Acc:AAEL001526]	ProteinCodingRNA
XLOC_025178:013	XLOC_025178	E013	0.136005	5.2607e-05	0.00268789	71.9305	-2.32491	glutathione transferase [Source:VB External Description;Acc:AAEL017085]	ProteinCodingRNA
XLOC_007311:003	XLOC_007311	E003	0.270982	5.27346e-05	0.00269222	125.957	3.24782	heterogeneous nuclear ribonucleoprotein [Source:VB External Description;Acc:AAEL006057]	ProteinCodingRNA
XLOC_001114:007	XLOC_001114	E007	0.0866145	5.31267e-05	0.00271045	84.8964	1.85993	major sperm protein [Source:VB External Description;Acc:AAEL014296]	ProteinCodingRNA
XLOC_019983:014	XLOC_019983	E014	0.0540098	5.35902e-05	0.00273229	201.724	1.29248	conserved hypothetical protein [Source:VB External Description;Acc:AAEL010937]	ProteinCodingRNA
XLOC_020931:004	XLOC_020931	E004	0.497704	5.39238e-05	0.00274748	168.855	5.05306	annexin [Source:VB External Description;Acc:AAEL011302]	ProteinCodingRNA
XLOC_003339:008	XLOC_003339	E008	0.0590951	5.45514e-05	0.00277762	166.078	1.4572	conserved hypothetical protein [Source:VB External Description;Acc:AAEL004699]	ProteinCodingRNA
XLOC_016418:015	XLOC_016418	E015	0.094556	5.50175e-05	0.00279951	74.4012	1.97557	elongase, putative [Source:VB External Description;Acc:AAEL009574]""	ProteinCodingRNA
XLOC_013859:002	XLOC_013859	E002	0.0463322	5.50906e-05	0.00280138	298.425	1.23066	regulator of chromosome condensation [Source:VB External Description;Acc:AAEL008575]	ProteinCodingRNA
XLOC_004846:006	XLOC_004846	E006	0.10344	5.58821e-05	0.00283975	216.733	2.09205	hypothetical protein [Source:VB External Description;Acc:AAEL005209]	ProteinCodingRNA
XLOC_006927:004	XLOC_006927	E004	0.133812	5.60816e-05	0.00284802	46.1807	2.29705	Apaf-1 Related Killer [Source:VB External Description;Acc:AAEL000874]	ProteinCodingRNA
XLOC_023562:011	XLOC_023562	E011	0.475273	5.62071e-05	0.00285251	10.7415	-29.3931		ProteinCodingRNA
XLOC_005192:050	XLOC_005192	E050	0.0413439	5.64204e-05	0.00286145	443.703	1.09753	conserved hypothetical protein [Source:VB External Description;Acc:AAEL005304]	ProteinCodingRNA
XLOC_020336:015	XLOC_020336	E015	0.465567	5.65152e-05	0.00286438	10.981	-30.7908	plexin a [Source:VB External Description;Acc:AAEL002346]	ProteinCodingRNA
XLOC_019983:018	XLOC_019983	E018	0.158027	5.6699e-05	0.0028718	37.4244	2.58507	conserved hypothetical protein [Source:VB External Description;Acc:AAEL010937]	ProteinCodingRNA
XLOC_028939:001	XLOC_028939	E001	0.0348607	5.71099e-05	0.00289072	1051.77	-1.2658	sodium- and chloride-dependent neurotransmitter transporter [Source:VB External Description;Acc:AAEL003860]	ProteinCodingRNA
XLOC_012464:006	XLOC_012464	E006	0.0362392	5.72575e-05	0.00289629	806.983	1.03668	conserved hypothetical protein [Source:VB External Description;Acc:AAEL000191]	ProteinCodingRNA
XLOC_014806:019	XLOC_014806	E019	0.0501941	5.74722e-05	0.00290525	657.766	1.24394	conserved hypothetical protein [Source:VB External Description;Acc:AAEL008954]	ProteinCodingRNA
XLOC_013796:009	XLOC_013796	E009	0.229951	5.75408e-05	0.00290681	23.9413	-29.727	hypothetical protein [Source:VB External Description;Acc:AAEL008549]	ProteinCodingRNA
XLOC_000694:012	XLOC_000694	E012	0.367829	5.77121e-05	0.0029111	14.1609	-5.68602	conserved hypothetical protein [Source:VB External Description;Acc:AAEL014160]	ProteinCodingRNA
XLOC_006458:002	XLOC_006458	E002	0.273773	5.76875e-05	0.0029111	21.4307	29.8795	myosin heavy chain, nonmuscle or smooth muscle [Source:VB External Description;Acc:AAEL005733]""	ProteinCodingRNA
XLOC_012001:021	XLOC_012001	E021	0.0549886	5.77389e-05	0.0029111	193.721	-1.43503	calmin [Source:VB External Description;Acc:AAEL007898]	ProteinCodingRNA
XLOC_005336:001	XLOC_005336	E001	0.0634393	5.78184e-05	0.00291201	144.296	1.47234	hypothetical protein [Source:VB External Description;Acc:AAEL005366]	ProteinCodingRNA
XLOC_022099:020	XLOC_022099	E020	0.0921448	5.78325e-05	0.00291201	77.3027	-2.0436	conserved hypothetical protein [Source:VB External Description;Acc:AAEL002620]	ProteinCodingRNA
XLOC_029085:010	XLOC_029085	E010	0.102843	5.83419e-05	0.00293574	65.8998	-2.04555	suppressor of actin (sac) [Source:VB External Description;Acc:AAEL014035]	ProteinCodingRNA
XLOC_004414:010	XLOC_004414	E010	0.0319703	5.84755e-05	0.00294055	2889.91	0.964447	reticulon/nogo [Source:VB External Description;Acc:AAEL000713]	ProteinCodingRNA
XLOC_023049:001	XLOC_023049	E001	0.26893	5.86657e-05	0.00294627	20.0303	3.43154	hypothetical protein [Source:VB External Description;Acc:AAEL012080]	ProteinCodingRNA
XLOC_024391:010	XLOC_024391	E010	0.257597	5.86522e-05	0.00294627	21.029	3.41157	hypothetical protein [Source:VB External Description;Acc:AAEL012611]	ProteinCodingRNA
XLOC_018727:023	XLOC_018727	E023	0.0718391	5.87303e-05	0.0029476	115.106	-1.62734	GTP-binding protein alpha subunit, gna [Source:VB External Description;Acc:AAEL010506]""	ProteinCodingRNA
XLOC_009053:010	XLOC_009053	E010	0.0614024	5.88659e-05	0.00295248	1210.48	-1.491	hypothetical protein [Source:VB External Description;Acc:AAEL006751]	ProteinCodingRNA
XLOC_018226:004	XLOC_018226	E004	0.0514295	5.89419e-05	0.00295437	251.181	-1.56834	conserved hypothetical protein [Source:VB External Description;Acc:AAEL010292]	ProteinCodingRNA
XLOC_019102:001	XLOC_019102	E001	0.10488	5.94037e-05	0.00297559	64.0998	1.90576	armc4 [Source:VB External Description;Acc:AAEL010682]	ProteinCodingRNA
XLOC_014465:002	XLOC_014465	E002	0.396429	5.96108e-05	0.00298402	13.0547	5.09117	forkhead box protein (AaegFOXN1) [Source:VB External Description;Acc:AAEL008832]	ProteinCodingRNA
XLOC_027815:008	XLOC_027815	E008	0.129036	5.99813e-05	0.00300062	48.4147	-2.46245	leucine rich repeat protein [Source:VB External Description;Acc:AAEL003554]	ProteinCodingRNA
XLOC_025328:003	XLOC_025328	E003	0.0312628	6.0225e-05	0.00301086	5050.85	1.44245	conserved hypothetical protein [Source:VB External Description;Acc:AAEL012964]	ProteinCodingRNA
XLOC_000647:029	XLOC_000647	E029	0.0499254	6.04468e-05	0.00301999	243.742	1.41038	map/microtubule affinity-regulating kinase 2,4 [Source:VB External Description;Acc:AAEL003953]""	ProteinCodingRNA
XLOC_020084:011	XLOC_020084	E011	0.0457404	6.05728e-05	0.00302433	309.876	1.25186		ProteinCodingRNA
XLOC_015032:002	XLOC_015032	E002	0.0825035	6.12553e-05	0.00305643	91.5841	-2.36633	importin 7, [Source:VB External Description;Acc:AAEL009080]""	ProteinCodingRNA
XLOC_028375:010	XLOC_028375	E010	0.353765	6.13054e-05	0.00305695	33.532	26.5368	leukotriene a-4 hydrolase [Source:VB External Description;Acc:AAEL003666]	ProteinCodingRNA
XLOC_021204:022	XLOC_021204	E022	0.116126	6.16817e-05	0.00307373	55.699	-2.28676	hypothetical protein [Source:VB External Description;Acc:AAEL011430]	ProteinCodingRNA
XLOC_024758:015	XLOC_024758	E015	0.0680832	6.19514e-05	0.00308517	126.553	-1.95804	protein phosphatase 1 regulatory subunit 12b (myosin phosphatase targeting subunit 2) [Source:VB External Description;Acc:AAEL012753]	ProteinCodingRNA
XLOC_002726:003	XLOC_002726	E003	0.060402	6.24778e-05	0.00310537	158.864	-1.44767	sulfatase [Source:VB External Description;Acc:AAEL004460]	ProteinCodingRNA
XLOC_011830:005	XLOC_011830	E005	0.505341	6.24011e-05	0.00310537	10.0616	5.59961	conserved hypothetical protein [Source:VB External Description;Acc:AAEL007825]	ProteinCodingRNA
XLOC_019438:007	XLOC_019438	E007	0.566298	6.24558e-05	0.00310537	88.2002	5.183	aromatic amino acid decarboxylase [Source:VB External Description;Acc:AAEL010737]	ProteinCodingRNA
XLOC_021875:021	XLOC_021875	E021	0.0799872	6.34146e-05	0.0031499	1043.7	1.69539	DNA topoisomerase type I [Source:VB External Description;Acc:AAEL002551]	ProteinCodingRNA
XLOC_008738:019	XLOC_008738	E019	0.034544	6.34799e-05	0.00315112	1130.57	-1.07874	calcium-transporting ATPase sarcoplasmic/endoplasmic reticulum type [Source:VB External Description;Acc:AAEL006582]	ProteinCodingRNA
XLOC_012163:026	XLOC_012163	E026	0.0677329	6.353e-05	0.00315148	127.738	1.47549	glutamate receptor, ionotropic ampa, subunit 1, 2, 3, [Source:VB External Description;Acc:AAEL007966]""	ProteinCodingRNA
XLOC_024467:003	XLOC_024467	E003	0.0479347	6.35689e-05	0.00315148	271.282	1.23422	conserved hypothetical protein [Source:VB External Description;Acc:AAEL002924]	ProteinCodingRNA
XLOC_009188:001	XLOC_009188	E001	0.0604674	6.39382e-05	0.00316776	158.519	1.28586	hypothetical protein [Source:VB External Description;Acc:AAEL006780]	ProteinCodingRNA
XLOC_010911:012	XLOC_010911	E012	0.0373824	6.45409e-05	0.00319556	676.416	1.04239	hypothetical protein [Source:VB External Description;Acc:AAEL007530]	ProteinCodingRNA
XLOC_006126:005	XLOC_006126	E005	0.0796079	6.51972e-05	0.00322486	96.964	1.86604	sulphate transporter [Source:VB External Description;Acc:AAEL015249]	ProteinCodingRNA
XLOC_019891:010	XLOC_019891	E010	0.037527	6.52541e-05	0.00322486	662.851	-1.24187	GTP cyclohydrolase i [Source:VB External Description;Acc:AAEL002261]	ProteinCodingRNA
XLOC_021515:005	XLOC_021515	E005	0.126603	6.52581e-05	0.00322486	140.946	2.07197	serine hydroxymethyltransferase [Source:VB External Description;Acc:AAEL002510]	ProteinCodingRNA
XLOC_021647:010	XLOC_021647	E010	0.0803206	6.57939e-05	0.00324926	95.5821	-2.88531	hypothetical protein [Source:VB External Description;Acc:AAEL011640]	ProteinCodingRNA
XLOC_027461:021	XLOC_027461	E021	0.204443	6.59785e-05	0.00325629	27.4483	2.95117	conserved hypothetical protein [Source:VB External Description;Acc:AAEL013610]	ProteinCodingRNA
XLOC_007568:003	XLOC_007568	E003	0.0476528	6.62192e-05	0.00326608	275.693	-1.07255	Nuclear cap-binding protein subunit 2 (20 kDa nuclear cap-binding protein)(NCBP 20 kDa subunit)(CBP20) [Source:VB External Description;Acc:AAEL006135]	ProteinCodingRNA
XLOC_003347:021	XLOC_003347	E021	0.0506861	6.65775e-05	0.00328165	234.638	1.24248	conserved hypothetical protein [Source:VB External Description;Acc:AAEL004689]	ProteinCodingRNA
XLOC_013028:029	XLOC_013028	E029	0.762293	6.71126e-05	0.00330592	6.52958	7.63931	triple functional domain, trio [Source:VB External Description;Acc:AAEL001393]""	ProteinCodingRNA
XLOC_027881:025	XLOC_027881	E025	0.0892124	6.75254e-05	0.00332413	81.1516	1.87993	myotonin-protein kinase [Source:VB External Description;Acc:AAEL013729]	ProteinCodingRNA
XLOC_008072:001	XLOC_008072	E001	0.102079	6.81085e-05	0.0033507	66.6015	2.1586	conserved hypothetical protein [Source:VB External Description;Acc:AAEL000994]	ProteinCodingRNA
XLOC_004354:004	XLOC_004354	E004	0.289443	6.82079e-05	0.00335345	18.4446	-3.82822	hypothetical protein [Source:VB External Description;Acc:AAEL005023]	ProteinCodingRNA
XLOC_024465:005	XLOC_024465	E005	0.22125	6.84347e-05	0.00336245	25.0323	-2.66654		ProteinCodingRNA
XLOC_024934:001	XLOC_024934	E001	0.0404193	6.86347e-05	0.00337013	473.084	-1.35623	transcription factor E2f, putative (dE2F) [Source:VB External Description;Acc:AAEL012817]""	ProteinCodingRNA
XLOC_016737:001	XLOC_016737	E001	0.142474	6.88032e-05	0.00337432	42.614	2.00936	homeobox protein distal-less dlx [Source:VB External Description;Acc:AAEL001780]	ProteinCodingRNA
XLOC_028939:009	XLOC_028939	E009	0.228972	6.88074e-05	0.00337432	302.132	2.99279	sodium- and chloride-dependent neurotransmitter transporter [Source:VB External Description;Acc:AAEL003860]	ProteinCodingRNA
XLOC_025467:014	XLOC_025467	E014	0.123126	6.90004e-05	0.00338163	51.4979	1.6934	hypothetical protein [Source:VB External Description;Acc:AAEL013023]	ProteinCodingRNA
XLOC_003894:010	XLOC_003894	E010	0.0836732	6.91751e-05	0.00338804	89.5763	1.5464	adam [Source:VB External Description;Acc:AAEL004881]	ProteinCodingRNA
XLOC_008121:003	XLOC_008121	E003	0.0599428	7.0924e-05	0.00347149	1721.89	1.35333		ProteinCodingRNA
XLOC_028759:014	XLOC_028759	E014	0.299879	7.10912e-05	0.00347747	17.7306	3.75918	hypothetical protein [Source:VB External Description;Acc:AAEL003812]	ProteinCodingRNA
XLOC_018309:006	XLOC_018309	E006	0.179521	7.13285e-05	0.00348687	118.253	2.8178	conserved hypothetical protein [Source:VB External Description;Acc:AAEL002006]	ProteinCodingRNA
XLOC_026340:005	XLOC_026340	E005	0.270052	7.15934e-05	0.0034976	19.9365	3.39191	mitotic protein phosphatase 1 regulator, putative [Source:VB External Description;Acc:AAEL003228]""	ProteinCodingRNA
XLOC_006269:006	XLOC_006269	E006	0.0530326	7.18653e-05	0.00350866	210.401	-1.51229	hypothetical protein [Source:VB External Description;Acc:AAEL000819]	ProteinCodingRNA
XLOC_014049:020	XLOC_014049	E020	0.035082	7.25015e-05	0.00353749	2314.91	1.06882	chromosome region maintenance protein 1/exportin [Source:VB External Description;Acc:AAEL001484]	ProteinCodingRNA
XLOC_000029:007	XLOC_000029	E007	0.368186	7.26376e-05	0.00354189	14.146	4.04013	n-acetylneuraminate synthetase [Source:VB External Description;Acc:AAEL000097]	ProteinCodingRNA
XLOC_012041:010	XLOC_012041	E010	0.0566373	7.31297e-05	0.00356363	181.586	1.38614	conserved hypothetical protein [Source:VB External Description;Acc:AAEL007920]	ProteinCodingRNA
XLOC_012583:006	XLOC_012583	E006	0.0368261	7.32684e-05	0.00356814	734.224	-1.0032	RNA-binding protein [Source:VB External Description;Acc:AAEL001356]	ProteinCodingRNA
XLOC_002573:003	XLOC_002573	E003	0.372167	7.4024e-05	0.00360266	13.9812	-30.5643	hypothetical protein [Source:VB External Description;Acc:AAEL014625]	ProteinCodingRNA
XLOC_019975:022	XLOC_019975	E022	0.07852	7.48917e-05	0.00364259	99.1524	1.70921	hypothetical protein [Source:VB External Description;Acc:AAEL010940]	ProteinCodingRNA
XLOC_009250:007	XLOC_009250	E007	0.0715979	7.58735e-05	0.00368802	115.778	1.67031	cytochrome P450 [Source:VB External Description;Acc:AAEL006827]	ProteinCodingRNA
XLOC_011645:011	XLOC_011645	E011	0.0369091	7.61567e-05	0.00369945	724.973	0.892605	merozoite surface protein, putative [Source:VB External Description;Acc:AAEL001279]""	ProteinCodingRNA
XLOC_005671:004	XLOC_005671	E004	0.0660386	7.63528e-05	0.00370664	133.797	-1.62003	protein-tyrosine phosphatase n9 [Source:VB External Description;Acc:AAEL005492]	ProteinCodingRNA
XLOC_022735:007	XLOC_022735	E007	0.0790842	7.65366e-05	0.00371323	98.0053	1.65028	conserved hypothetical protein [Source:VB External Description;Acc:AAEL011963]	ProteinCodingRNA
XLOC_016467:024	XLOC_016467	E024	0.12422	7.66201e-05	0.00371494	50.8982	2.19081	juvenile hormone resistance protein [Source:VB External Description;Acc:AAEL001746]	ProteinCodingRNA
XLOC_009380:004	XLOC_009380	E004	0.0699867	7.69031e-05	0.00372632	120.481	1.58859	rab32 [Source:VB External Description;Acc:AAEL006880]	ProteinCodingRNA
XLOC_023611:008	XLOC_023611	E008	0.0630635	7.69652e-05	0.00372699	145.952	-1.58764	goliath E3 ubiquitin ligase [Source:VB External Description;Acc:AAEL012337]	ProteinCodingRNA
XLOC_024934:003	XLOC_024934	E003	0.0670965	7.73944e-05	0.00374542	129.948	1.55964	transcription factor E2f, putative (dE2F) [Source:VB External Description;Acc:AAEL012817]""	ProteinCodingRNA
XLOC_023838:009	XLOC_023838	E009	0.0369753	7.80478e-05	0.00377467	717.767	0.968523	pumilio [Source:VB External Description;Acc:AAEL012420]	ProteinCodingRNA
XLOC_015875:005	XLOC_015875	E005	0.0873196	7.81774e-05	0.00377858	83.8462	1.77102	myelin proteolipid [Source:VB External Description;Acc:AAEL009367]	ProteinCodingRNA
XLOC_017217:002	XLOC_017217	E002	0.167117	7.82559e-05	0.00378	34.9378	-2.61203		ProteinCodingRNA
XLOC_016576:016	XLOC_016576	E016	0.0707104	7.85113e-05	0.00378996	1801.62	-1.38655	high-affinity cgmp-specific 3,5-cyclic phosphodiesterase [Source:VB External Description;Acc:AAEL009630]""	ProteinCodingRNA
XLOC_012001:020	XLOC_012001	E020	0.0398124	7.89641e-05	0.00380944	503.321	-1.16219	calmin [Source:VB External Description;Acc:AAEL007898]	ProteinCodingRNA
XLOC_014657:018	XLOC_014657	E018	0.109542	7.93852e-05	0.00382736	60.3275	-2.15221	protein phosphatase-2b [Source:VB External Description;Acc:AAEL008930]	ProteinCodingRNA
XLOC_010654:015	XLOC_010654	E015	0.0909392	7.94468e-05	0.00382794	78.84	-1.89314	conserved hypothetical protein [Source:VB External Description;Acc:AAEL007408]	ProteinCodingRNA
XLOC_021658:005	XLOC_021658	E005	0.189146	8.0166e-05	0.00386018	40.6787	-2.53736	conserved hypothetical protein [Source:VB External Description;Acc:AAEL011635]	ProteinCodingRNA
XLOC_017287:005	XLOC_017287	E005	0.123826	8.03995e-05	0.00386901	51.1122	-2.30367	shoc2 [Source:VB External Description;Acc:AAEL009928]	ProteinCodingRNA
XLOC_014401:001	XLOC_014401	E001	0.067275	8.08724e-05	0.00388934	129.32	1.47946	zinc finger protein [Source:VB External Description;Acc:AAEL001518]	ProteinCodingRNA
XLOC_017672:010	XLOC_017672	E010	0.0636786	8.10873e-05	0.00389724	143.261	1.40558	tyrosine protein kinase [Source:VB External Description;Acc:AAEL001915]	ProteinCodingRNA
XLOC_004495:009	XLOC_004495	E009	0.194645	8.13837e-05	0.00390905	29.0851	2.87708	zinc finger protein [Source:VB External Description;Acc:AAEL005078]	ProteinCodingRNA
XLOC_028262:007	XLOC_028262	E007	0.116579	8.16031e-05	0.00391715	55.4066	-2.85941	hypothetical protein [Source:VB External Description;Acc:AAEL013827]	ProteinCodingRNA
XLOC_014664:011	XLOC_014664	E011	0.0704549	8.18129e-05	0.00392478	119.075	1.62992	inwardly rectifying k+ channel, [Source:VB External Description;Acc:AAEL008932]""	ProteinCodingRNA
XLOC_021303:012	XLOC_021303	E012	0.24318	8.31533e-05	0.0039866	22.4534	-26.9149	plexin b [Source:VB External Description;Acc:AAEL011432]	ProteinCodingRNA
XLOC_001937:006	XLOC_001937	E006	0.0737705	8.3304e-05	0.00398907	109.99	-1.51076	sphingosine kinase a, b [Source:VB External Description;Acc:AAEL004285]""	ProteinCodingRNA
XLOC_028821:001	XLOC_028821	E001	0.071206	8.33081e-05	0.00398907	139.438	1.3714	conserved hypothetical protein [Source:VB External Description;Acc:AAEL013977]	ProteinCodingRNA
XLOC_015022:033	XLOC_015022	E033	0.0439975	8.39759e-05	0.00401855	1084.6	1.17042	liquid facets [Source:VB External Description;Acc:AAEL009088]	ProteinCodingRNA
XLOC_017020:007	XLOC_017020	E007	0.0463237	8.53312e-05	0.00408087	298.584	1.26661	hypothetical protein [Source:VB External Description;Acc:AAEL001834]	ProteinCodingRNA
XLOC_020285:010	XLOC_020285	E010	0.211124	8.6108e-05	0.00411547	26.4342	2.93243	hypothetical protein [Source:VB External Description;Acc:AAEL011061]	ProteinCodingRNA
XLOC_015139:014	XLOC_015139	E014	0.345021	8.77537e-05	0.00419153	15.1873	-4.21979	hypothetical protein [Source:VB External Description;Acc:AAEL009116]	ProteinCodingRNA
XLOC_000653:009	XLOC_000653	E009	0.268347	8.797e-05	0.00419926	148.174	3.25228	calpain 4, 6, 7, invertebrate [Source:VB External Description;Acc:AAEL003965]""	ProteinCodingRNA
XLOC_000653:016	XLOC_000653	E016	0.0496775	8.81158e-05	0.00420238	246.862	-1.51249	calpain 4, 6, 7, invertebrate [Source:VB External Description;Acc:AAEL003965]""	ProteinCodingRNA
XLOC_024986:006	XLOC_024986	E006	0.170688	8.81444e-05	0.00420238	34.049	-2.63677	conserved hypothetical protein [Source:VB External Description;Acc:AAEL012838]	ProteinCodingRNA
XLOC_021896:003	XLOC_021896	E003	0.169969	8.85569e-05	0.00421944	34.2243	2.48235	conserved hypothetical protein [Source:VB External Description;Acc:AAEL002568]	ProteinCodingRNA
XLOC_010837:005	XLOC_010837	E005	0.210597	8.93993e-05	0.00425695	26.5115	-3.63844	m-rdgb2 retinal degeneration protein b [Source:VB External Description;Acc:AAEL007503]	ProteinCodingRNA
XLOC_023271:001	XLOC_023271	E001	0.258044	9.02934e-05	0.00429688	35.5338	2.90321	phosphatase and actin regulator [Source:VB External Description;Acc:AAEL012186]	ProteinCodingRNA
XLOC_002039:002	XLOC_002039	E002	0.274229	9.04508e-05	0.00430171	19.5951	4.00432	hypothetical protein [Source:VB External Description;Acc:AAEL004324]	ProteinCodingRNA
XLOC_017379:002	XLOC_017379	E002	0.0426549	9.2404e-05	0.00439189	447.191	1.20332	gmp synthase [Source:VB External Description;Acc:AAEL001869]	ProteinCodingRNA
XLOC_010093:005	XLOC_010093	E005	0.107293	9.27741e-05	0.00440677	62.0902	-2.34162	hypothetical protein [Source:VB External Description;Acc:AAEL007165]	ProteinCodingRNA
XLOC_026410:007	XLOC_026410	E007	0.11203	9.30573e-05	0.0044175	58.4907	-2.13913	bifunctional dihydrofolate reductase-thymidylate synthase [Source:VB External Description;Acc:AAEL013305]	ProteinCodingRNA
XLOC_026199:004	XLOC_026199	E004	0.0864412	9.3692e-05	0.0044449	413.365	1.96025	hypothetical protein [Source:VB External Description;Acc:AAEL013252]	ProteinCodingRNA
XLOC_001114:018	XLOC_001114	E018	0.0550172	9.40893e-05	0.00446031	193.496	-1.4064	major sperm protein [Source:VB External Description;Acc:AAEL014296]	ProteinCodingRNA
XLOC_015099:005	XLOC_015099	E005	0.141691	9.41325e-05	0.00446031	42.9136	-2.42349	cAMP-specific 3,5-cyclic phosphodiesterase [Source:VB External Description;Acc:AAEL001629]""	ProteinCodingRNA
XLOC_004370:007	XLOC_004370	E007	0.123538	9.46686e-05	0.00448021	51.2706	2.19941	splicing factor [Source:VB External Description;Acc:AAEL005046]	ProteinCodingRNA
XLOC_011645:008	XLOC_011645	E008	0.378442	9.46236e-05	0.00448021	158.178	-3.89331	merozoite surface protein, putative [Source:VB External Description;Acc:AAEL001279]""	ProteinCodingRNA
XLOC_010654:016	XLOC_010654	E016	0.0880747	9.50857e-05	0.00449718	82.7501	-1.81185	conserved hypothetical protein [Source:VB External Description;Acc:AAEL007408]	ProteinCodingRNA
XLOC_000279:001	XLOC_000279	E001	0.254383	9.56177e-05	0.00451958	21.3307	-3.82231	calcium/calmodulin-dependent serine protein kinase membrane-associated guanylate kinase (cask) [Source:VB External Description;Acc:AAEL003914]	ProteinCodingRNA
XLOC_004151:001	XLOC_004151	E001	0.339622	9.59391e-05	0.00453199	15.4524	-4.2586	ABC transporter [Source:VB External Description;Acc:AAEL004968]	ProteinCodingRNA
XLOC_012156:007	XLOC_012156	E007	0.209524	9.6409e-05	0.0045514	27.1665	3.42008	AaGr20j [Source:VB External Description;Acc:AAEL007935]	ProteinCodingRNA
XLOC_008822:004	XLOC_008822	E004	0.093539	9.77217e-05	0.00461055	75.598	1.88189	hypothetical protein [Source:VB External Description;Acc:AAEL006631]	ProteinCodingRNA
XLOC_000647:031	XLOC_000647	E031	0.0644219	9.78472e-05	0.00461083	252.401	1.54211	map/microtubule affinity-regulating kinase 2,4 [Source:VB External Description;Acc:AAEL003953]""	ProteinCodingRNA
XLOC_024112:009	XLOC_024112	E009	0.0727846	9.78065e-05	0.00461083	112.543	1.45287	attractin [Source:VB External Description;Acc:AAEL012493]	ProteinCodingRNA
XLOC_016773:012	XLOC_016773	E012	0.0582276	9.79746e-05	0.00461402	171.24	-1.66018	conserved hypothetical protein [Source:VB External Description;Acc:AAEL009707]	ProteinCodingRNA
XLOC_027410:001	XLOC_027410	E001	0.0404129	9.8417e-05	0.00463202	473.384	1.02121	calsyntenin-1 precursor [Source:VB External Description;Acc:AAEL003499]	ProteinCodingRNA
XLOC_026117:017	XLOC_026117	E017	0.0848245	9.87033e-05	0.00464267	1081.57	-1.74409	PIWI [Source:VB External Description;Acc:AAEL013233]	ProteinCodingRNA
XLOC_012013:019	XLOC_012013	E019	0.415605	9.88629e-05	0.00464734	12.405	-5.25991	conserved hypothetical protein [Source:VB External Description;Acc:AAEL007910]	ProteinCodingRNA
XLOC_022115:001	XLOC_022115	E001	0.0642618	9.89386e-05	0.00464807	140.8	-1.47078	serine protease [Source:VB External Description;Acc:AAEL002629]	ProteinCodingRNA
XLOC_014056:030	XLOC_014056	E030	0.103	9.97961e-05	0.0046855	76.1152	1.9119	sodium/hydrogen exchanger 3 (nhe3) [Source:VB External Description;Acc:AAEL001503]	ProteinCodingRNA
XLOC_016539:030	XLOC_016539	E030	0.0462184	0.000100568	0.00471311	1493.68	1.23895	Protein lingerer [Source:VB External Description;Acc:AAEL009607]	ProteinCodingRNA
XLOC_022966:021	XLOC_022966	E021	0.0365313	0.000100541	0.00471311	769.046	0.992573	hypothetical protein [Source:VB External Description;Acc:AAEL002729]	ProteinCodingRNA
XLOC_027461:025	XLOC_027461	E025	0.0491006	0.000100509	0.00471311	254.444	-1.42283	conserved hypothetical protein [Source:VB External Description;Acc:AAEL013610]	ProteinCodingRNA
XLOC_021571:002	XLOC_021571	E002	0.0445353	0.00010068	0.00471551	336.139	0.981891	protein phosphatase 2c [Source:VB External Description;Acc:AAEL011567]	ProteinCodingRNA
XLOC_027925:003	XLOC_027925	E003	0.0330894	0.000100861	0.00472115	1723.66	-1.2918	acyl-coa thioesterase [Source:VB External Description;Acc:AAEL003569]	ProteinCodingRNA
XLOC_024095:009	XLOC_024095	E009	0.0608285	0.000101371	0.00474211	781.631	1.30472	kinesin light chain 1 and [Source:VB External Description;Acc:AAEL012472]	ProteinCodingRNA
XLOC_010570:017	XLOC_010570	E017	0.162028	0.000101452	0.00474304	36.2876	2.57304	hypothetical protein [Source:VB External Description;Acc:AAEL007376]	ProteinCodingRNA
XLOC_012306:003	XLOC_012306	E003	0.170655	0.000101578	0.00474606	34.057	2.89194	short-chain dehydrogenase [Source:VB External Description;Acc:AAEL008016]	ProteinCodingRNA
XLOC_019701:002	XLOC_019701	E002	0.0316986	0.00010165	0.00474653	3458.01	1.1142	programmed cell death protein 11 (pre-rRNA processing protein rrp5) [Source:VB External Description;Acc:AAEL010827]	ProteinCodingRNA
XLOC_027186:009	XLOC_027186	E009	0.0813462	0.00010196	0.00475815	93.6611	-1.82458	SH2/SH3 adaptor protein [Source:VB External Description;Acc:AAEL013539]	ProteinCodingRNA
XLOC_021789:012	XLOC_021789	E012	0.64618	0.000102299	0.00477107	7.76064	6.09198	Ecdysone-inducedprotein 78C, Nuclear receptor [Source:VB External Description;Acc:AAEL000327]""	ProteinCodingRNA
XLOC_006027:005	XLOC_006027	E005	0.210094	0.000103073	0.00480425	26.5857	-4.49966	hypothetical protein [Source:VB External Description;Acc:AAEL005613]	ProteinCodingRNA
XLOC_003810:018	XLOC_003810	E018	0.182133	0.000104033	0.00484606	75.9504	2.37659	conserved hypothetical protein [Source:VB External Description;Acc:AAEL004838]	ProteinCodingRNA
XLOC_026208:001	XLOC_026208	E001	0.103373	0.000104939	0.00488533	65.4216	1.9483	hypothetical protein [Source:VB External Description;Acc:AAEL013250]	ProteinCodingRNA
XLOC_018627:016	XLOC_018627	E016	0.0980567	0.000105044	0.00488728	248.957	1.57114	sodium/hydrogen exchanger 7, 9 (nhe7, nhe9) [Source:VB External Description;Acc:AAEL002051]""	ProteinCodingRNA
XLOC_009053:007	XLOC_009053	E007	0.0612831	0.000105346	0.00489836	1856.15	-1.44609	hypothetical protein [Source:VB External Description;Acc:AAEL006751]	ProteinCodingRNA
XLOC_016205:021	XLOC_016205	E021	0.0582677	0.000106215	0.00493582	170.994	-1.92818	Dual specificity tyrosine-phosphorylation-regulated kinase [Source:VB External Description;Acc:AAEL001731]	ProteinCodingRNA
XLOC_024920:003	XLOC_024920	E003	0.173961	0.000106379	0.00494043	33.2731	-2.53847	conserved hypothetical protein [Source:VB External Description;Acc:AAEL012806]	ProteinCodingRNA
XLOC_003413:005	XLOC_003413	E005	0.0429091	0.000107462	0.00498772	379.549	-1.16172	conserved hypothetical protein [Source:VB External Description;Acc:AAEL004731]	ProteinCodingRNA
XLOC_005137:010	XLOC_005137	E010	0.07021	0.000107811	0.00500093	119.806	2.04393	ribosomal protein S6 kinase [Source:VB External Description;Acc:AAEL000743]	ProteinCodingRNA
XLOC_006687:001	XLOC_006687	E001	0.0605449	0.000108205	0.00501617	158.113	-1.1013	conserved hypothetical protein [Source:VB External Description;Acc:AAEL005836]	ProteinCodingRNA
XLOC_006362:001	XLOC_006362	E001	0.117116	0.000108408	0.0050226	55.0634	-2.44479	conserved hypothetical protein [Source:VB External Description;Acc:AAEL005704]	ProteinCodingRNA
XLOC_024986:005	XLOC_024986	E005	0.267443	0.000108896	0.00504218	20.1559	-3.60555	conserved hypothetical protein [Source:VB External Description;Acc:AAEL012838]	ProteinCodingRNA
XLOC_019115:001	XLOC_019115	E001	0.118965	0.000109115	0.00504927	777.741	-2.09147	ribonucleoside-diphosphate reductase small chain [Source:VB External Description;Acc:AAEL010691]	ProteinCodingRNA
XLOC_000653:024	XLOC_000653	E024	0.0367089	0.000109976	0.00508604	747.686	-1.23878	calpain 4, 6, 7, invertebrate [Source:VB External Description;Acc:AAEL003965]""	ProteinCodingRNA
XLOC_017080:004	XLOC_017080	E004	0.570775	0.000111347	0.0051464	8.84341	5.95817	myotubularin [Source:VB External Description;Acc:AAEL009815]	ProteinCodingRNA
XLOC_017670:005	XLOC_017670	E005	0.0427259	0.000113328	0.0052348	385.15	1.15239	pnuts protein [Source:VB External Description;Acc:AAEL001906]	ProteinCodingRNA
XLOC_012148:001	XLOC_012148	E001	0.0615475	0.000113427	0.00523622	153.037	1.35233	P21-activated kinase, pak [Source:VB External Description;Acc:AAEL007931]""	ProteinCodingRNA
XLOC_010207:003	XLOC_010207	E003	0.514843	0.000114792	0.0052961	9.86427	29.3459	conserved hypothetical protein [Source:VB External Description;Acc:AAEL007204]	ProteinCodingRNA
XLOC_027224:008	XLOC_027224	E008	0.211018	0.000115024	0.00530363	26.4496	-3.90245	conserved hypothetical protein [Source:VB External Description;Acc:AAEL013557]	ProteinCodingRNA
XLOC_014657:004	XLOC_014657	E004	0.207004	0.000115257	0.0053112	27.0506	3.06178	protein phosphatase-2b [Source:VB External Description;Acc:AAEL008930]	ProteinCodingRNA
XLOC_002423:001	XLOC_002423	E001	0.129151	0.000117758	0.00542099	48.3587	1.95656	conserved hypothetical protein [Source:VB External Description;Acc:AAEL014585]	ProteinCodingRNA
XLOC_004524:002	XLOC_004524	E002	0.0523515	0.00011778	0.00542099	216.904	-1.32235	tubulin beta chain [Source:VB External Description;Acc:AAEL005084]	ProteinCodingRNA
XLOC_007434:013	XLOC_007434	E013	0.148685	0.000118405	0.00544649	40.3781	2.87878	hypothetical protein [Source:VB External Description;Acc:AAEL000935]	ProteinCodingRNA
XLOC_002583:009	XLOC_002583	E009	0.404367	0.000120292	0.00553001	12.7777	-26.1741	conserved hypothetical protein [Source:VB External Description;Acc:AAEL014628]	ProteinCodingRNA
XLOC_004867:011	XLOC_004867	E011	0.11275	0.000120414	0.00553232	57.9798	2.0492	lipin [Source:VB External Description;Acc:AAEL005175]	ProteinCodingRNA
XLOC_014755:010	XLOC_014755	E010	0.148659	0.000120611	0.00553806	40.3869	2.40636	protein kinase c [Source:VB External Description;Acc:AAEL001549]	ProteinCodingRNA
XLOC_023611:017	XLOC_023611	E017	0.0984152	0.000121787	0.00558875	70.1848	1.78079	goliath E3 ubiquitin ligase [Source:VB External Description;Acc:AAEL012337]	ProteinCodingRNA
XLOC_021095:013	XLOC_021095	E013	0.116726	0.000122299	0.00560889	77.0057	1.97423	nfat [Source:VB External Description;Acc:AAEL011359]	ProteinCodingRNA
XLOC_027558:009	XLOC_027558	E009	0.0817263	0.000123651	0.00566751	92.9686	-1.89879	serine-pyruvate aminotransferase [Source:VB External Description;Acc:AAEL003508]	ProteinCodingRNA
XLOC_008745:002	XLOC_008745	E002	0.081008	0.000124907	0.00571869	94.286	-1.86892	max binding protein, mnt [Source:VB External Description;Acc:AAEL006567]""	ProteinCodingRNA
XLOC_024504:004	XLOC_024504	E004	0.0479933	0.000124916	0.00571869	270.382	28.5325	conserved hypothetical protein [Source:VB External Description;Acc:AAEL012649]	ProteinCodingRNA
XLOC_007903:018	XLOC_007903	E018	0.310362	0.000125571	0.00574529	34.4247	-4.48169	fruitless [Source:VB External Description;Acc:AAEL006301]	ProteinCodingRNA
XLOC_028346:007	XLOC_028346	E007	0.101159	0.000126638	0.00579065	67.4661	-2.26671	actin-binding protein ipp [Source:VB External Description;Acc:AAEL003701]	ProteinCodingRNA
XLOC_008294:013	XLOC_008294	E013	0.143477	0.000128837	0.00588603	42.2363	2.40053	mitochondrial solute carrier [Source:VB External Description;Acc:AAEL006362]	ProteinCodingRNA
XLOC_019305:013	XLOC_019305	E013	0.10847	0.000128876	0.00588603	61.1555	1.95046	leucine rich repeat (in flii) interacting protein [Source:VB External Description;Acc:AAEL002166]	ProteinCodingRNA
XLOC_023611:007	XLOC_023611	E007	0.0693387	0.000129367	0.00590496	122.481	-1.59446	goliath E3 ubiquitin ligase [Source:VB External Description;Acc:AAEL012337]	ProteinCodingRNA
XLOC_014657:010	XLOC_014657	E010	0.0767745	0.00012999	0.00592988	102.878	1.62022	protein phosphatase-2b [Source:VB External Description;Acc:AAEL008930]	ProteinCodingRNA
XLOC_009066:001	XLOC_009066	E001	0.342559	0.000133552	0.00608879	93.5137	-3.71034	2-oxoglutarate dehydrogenase [Source:VB External Description;Acc:AAEL006721]	ProteinCodingRNA
XLOC_017157:025	XLOC_017157	E025	0.409949	0.000133939	0.00610282	12.5898	31.0496	sodium/dicarboxylate cotransporter, putative [Source:VB External Description;Acc:AAEL009863]""	ProteinCodingRNA
XLOC_000767:006	XLOC_000767	E006	0.291584	0.000134129	0.00610788	18.2935	3.63895	conserved hypothetical protein [Source:VB External Description;Acc:AAEL014194]	ProteinCodingRNA
XLOC_025178:003	XLOC_025178	E003	0.0372916	0.000134406	0.00611687	685.223	1.07249	glutathione transferase [Source:VB External Description;Acc:AAEL017085]	ProteinCodingRNA
XLOC_029085:011	XLOC_029085	E011	0.0864189	0.000136264	0.00619776	85.1923	1.74731	suppressor of actin (sac) [Source:VB External Description;Acc:AAEL014035]	ProteinCodingRNA
XLOC_001455:004	XLOC_001455	E004	0.124066	0.000136434	0.00619816	50.9816	2.13294	zinc finger protein [Source:VB External Description;Acc:AAEL004167]	ProteinCodingRNA
XLOC_027620:017	XLOC_027620	E017	0.0377478	0.000136395	0.00619816	643.153	-1.15506	tata-box binding protein [Source:VB External Description;Acc:AAEL013653]	ProteinCodingRNA
XLOC_028064:014	XLOC_028064	E014	0.0440009	0.000137181	0.00622846	349.266	-1.28544	conserved hypothetical protein [Source:VB External Description;Acc:AAEL003604]	ProteinCodingRNA
XLOC_001450:037	XLOC_001450	E037	0.0433638	0.000137623	0.00624432	366.319	-1.13614	hypothetical protein [Source:VB External Description;Acc:AAEL004197]	ProteinCodingRNA
XLOC_017989:004	XLOC_017989	E004	0.216749	0.000137692	0.00624432	216.401	1.50855	conserved hypothetical protein [Source:VB External Description;Acc:AAEL001945]	ProteinCodingRNA
XLOC_021241:005	XLOC_021241	E005	0.198434	0.000137916	0.00625078	28.4294	-2.45302	WD repeat-containing protein on Y chromosome (WD40 Y) [Source:VB External Description;Acc:AAEL002485]	ProteinCodingRNA
XLOC_019813:004	XLOC_019813	E004	0.0570534	0.000139236	0.00630692	178.76	1.33205	conserved hypothetical protein [Source:VB External Description;Acc:AAEL010895]	ProteinCodingRNA
XLOC_023611:013	XLOC_023611	E013	0.210418	0.000139428	0.00631191	26.5377	2.79896	goliath E3 ubiquitin ligase [Source:VB External Description;Acc:AAEL012337]	ProteinCodingRNA
XLOC_004106:002	XLOC_004106	E002	0.0442544	0.000140284	0.00634641	342.914	1.08375	conserved hypothetical protein [Source:VB External Description;Acc:AAEL014949]	ProteinCodingRNA
XLOC_014704:027	XLOC_014704	E027	0.0331301	0.000140355	0.00634641	1698.67	0.979252	glutamate carboxypeptidase [Source:VB External Description;Acc:AAEL001588]	ProteinCodingRNA
XLOC_007533:006	XLOC_007533	E006	0.112716	0.000141894	0.006411	58.0038	-1.99761	cystinosin [Source:VB External Description;Acc:AAEL006113]	ProteinCodingRNA
XLOC_018926:022	XLOC_018926	E022	0.142767	0.00014195	0.006411	49.2056	-2.63153	conserved hypothetical protein [Source:VB External Description;Acc:AAEL002123]	ProteinCodingRNA
XLOC_021496:006	XLOC_021496	E006	0.0785871	0.00014308	0.00645826	99.0145	-1.51537	ubiquitin protein ligase [Source:VB External Description;Acc:AAEL011541]	ProteinCodingRNA
XLOC_019891:006	XLOC_019891	E006	0.193071	0.000143537	0.00647512	30.0699	2.74655	GTP cyclohydrolase i [Source:VB External Description;Acc:AAEL002261]	ProteinCodingRNA
XLOC_022934:018	XLOC_022934	E018	0.554022	0.000144107	0.00649703	9.12631	5.12833	enhancer of polycomb [Source:VB External Description;Acc:AAEL012057]	ProteinCodingRNA
XLOC_009753:004	XLOC_009753	E004	0.0561116	0.000144573	0.00651421	185.287	1.32347	tropomodulin [Source:VB External Description;Acc:AAEL007029]	ProteinCodingRNA
XLOC_023118:001	XLOC_023118	E001	0.0519319	0.000145616	0.00655739	1596.19	1.22969	mitochondrial carrier protein [Source:VB External Description;Acc:AAEL012117]	ProteinCodingRNA
XLOC_024986:004	XLOC_024986	E004	0.197147	0.000150616	0.00677636	28.7393	-2.79757	conserved hypothetical protein [Source:VB External Description;Acc:AAEL012838]	ProteinCodingRNA
XLOC_026117:019	XLOC_026117	E019	0.0714219	0.000150654	0.00677636	116.274	-1.66069	PIWI [Source:VB External Description;Acc:AAEL013233]	ProteinCodingRNA
XLOC_004922:007	XLOC_004922	E007	0.147381	0.000151032	0.0067894	40.828	-3.64282	conserved hypothetical protein [Source:VB External Description;Acc:AAEL005215]	ProteinCodingRNA
XLOC_024083:004	XLOC_024083	E004	0.188355	0.000151204	0.00679317	30.2427	-2.75609	conserved hypothetical protein [Source:VB External Description;Acc:AAEL012469]	ProteinCodingRNA
XLOC_027461:022	XLOC_027461	E022	0.221051	0.000151641	0.00680884	25.0584	2.93355	conserved hypothetical protein [Source:VB External Description;Acc:AAEL013610]	ProteinCodingRNA
XLOC_017020:008	XLOC_017020	E008	0.03469	0.000151785	0.00681132	1092.82	0.999034	hypothetical protein [Source:VB External Description;Acc:AAEL001834]	ProteinCodingRNA
XLOC_013557:008	XLOC_013557	E008	0.0885171	0.00015226	0.00682867	82.1211	1.75014	conserved hypothetical protein [Source:VB External Description;Acc:AAEL008443]	ProteinCodingRNA
XLOC_008745:003	XLOC_008745	E003	0.110668	0.000154318	0.00691695	59.4823	-2.19747	max binding protein, mnt [Source:VB External Description;Acc:AAEL006567]""	ProteinCodingRNA
XLOC_011839:002	XLOC_011839	E002	0.038819	0.000154915	0.00693971	668.949	-0.963255	hypothetical protein [Source:VB External Description;Acc:AAEL007817]	ProteinCodingRNA
XLOC_026135:010	XLOC_026135	E010	0.0342077	0.000155434	0.0069589	1228.28	1.39248	hypothetical protein [Source:VB External Description;Acc:AAEL003200]	ProteinCodingRNA
XLOC_007342:012	XLOC_007342	E012	0.0524486	0.000155531	0.0069592	215.953	-1.40751	ubiquitin-conjugating enzyme E2-230k [Source:VB External Description;Acc:AAEL006073]	ProteinCodingRNA
XLOC_024815:002	XLOC_024815	E002	0.0611545	0.000157248	0.00703196	209.936	-1.27531	conserved hypothetical protein [Source:VB External Description;Acc:AAEL012786]	ProteinCodingRNA
XLOC_012077:024	XLOC_012077	E024	0.0355973	0.000157457	0.00703724	905.069	1.09726	hypothetical protein [Source:VB External Description;Acc:AAEL001296]	ProteinCodingRNA
XLOC_001259:001	XLOC_001259	E001	0.181096	0.000157653	0.00703781	31.6986	2.55014	mixed lineage protein kinase [Source:VB External Description;Acc:AAEL014329]	ProteinCodingRNA
XLOC_019597:009	XLOC_019597	E009	0.0385163	0.000157564	0.00703781	582.881	1.01248	signal transducing adapter molecule (stam) [Source:VB External Description;Acc:AAEL002240]	ProteinCodingRNA
XLOC_011992:002	XLOC_011992	E002	0.281316	0.000158133	0.00705517	19.0419	3.81942	Moesin/ezrin/radixin homolog 1 [Source:VB External Description;Acc:AAEL007915]	ProteinCodingRNA
XLOC_007311:005	XLOC_007311	E005	0.177191	0.000158349	0.00706071	32.5414	2.54698	heterogeneous nuclear ribonucleoprotein [Source:VB External Description;Acc:AAEL006057]	ProteinCodingRNA
XLOC_015227:002	XLOC_015227	E002	0.342922	0.000159079	0.00708919	76.5617	3.54608	breast carcinoma amplified sequence [Source:VB External Description;Acc:AAEL009161]	ProteinCodingRNA
XLOC_015316:005	XLOC_015316	E005	0.197239	0.00015965	0.00711051	28.6331	1.6353	conserved hypothetical protein [Source:VB External Description;Acc:AAEL009194]	ProteinCodingRNA
XLOC_005137:009	XLOC_005137	E009	0.0652482	0.000159991	0.0071216	136.824	1.91857	ribosomal protein S6 kinase [Source:VB External Description;Acc:AAEL000743]	ProteinCodingRNA
XLOC_003319:019	XLOC_003319	E019	0.0452098	0.000160337	0.00713289	320.916	1.23754	glutamate synthase [Source:VB External Description;Acc:AAEL014768]	ProteinCodingRNA
XLOC_026500:003	XLOC_026500	E003	0.0370876	0.000161221	0.00716804	705.862	1.01386	profilin [Source:VB External Description;Acc:AAEL013353]	ProteinCodingRNA
XLOC_008429:005	XLOC_008429	E005	0.0448047	0.000162002	0.00719865	329.888	1.11434	dolichyl glycosyltransferase [Source:VB External Description;Acc:AAEL006438]	ProteinCodingRNA
XLOC_028671:019	XLOC_028671	E019	0.0507509	0.000162616	0.00722176	5294.47	1.27543		ProteinCodingRNA
XLOC_004354:002	XLOC_004354	E002	0.349073	0.000163124	0.00724016	14.9942	-3.80507	hypothetical protein [Source:VB External Description;Acc:AAEL005023]	ProteinCodingRNA
XLOC_010207:007	XLOC_010207	E007	0.112587	0.000163457	0.00725078	312.237	2.08132	conserved hypothetical protein [Source:VB External Description;Acc:AAEL007204]	ProteinCodingRNA
XLOC_004591:004	XLOC_004591	E004	0.0553087	0.000163851	0.00726406	191.24	1.17402	alcohol dehydrogenase [Source:VB External Description;Acc:AAEL015034]	ProteinCodingRNA
XLOC_021204:023	XLOC_021204	E023	0.18291	0.000164407	0.0072845	31.3217	-2.78901	hypothetical protein [Source:VB External Description;Acc:AAEL011430]	ProteinCodingRNA
XLOC_014604:002	XLOC_014604	E002	0.0345768	0.000165186	0.00731482	1121.86	-1.06173	conserved hypothetical protein [Source:VB External Description;Acc:AAEL008894]	ProteinCodingRNA
XLOC_017287:004	XLOC_017287	E004	0.12701	0.000165861	0.00734049	49.4294	-2.15903	shoc2 [Source:VB External Description;Acc:AAEL009928]	ProteinCodingRNA
XLOC_008121:002	XLOC_008121	E002	0.0351177	0.000167282	0.00739918	995.475	-0.972704		ProteinCodingRNA
XLOC_008563:001	XLOC_008563	E001	0.183243	0.000167443	0.00740203	31.2535	-3.04722	conserved hypothetical protein [Source:VB External Description;Acc:AAEL006501]	ProteinCodingRNA
XLOC_005505:011	XLOC_005505	E011	0.0859642	0.000167943	0.00741991	85.8885	-1.73238	pyrroline-5-carboxylate dehydrogenase [Source:VB External Description;Acc:AAEL005422]	ProteinCodingRNA
XLOC_014811:039	XLOC_014811	E039	0.0568302	0.000169918	0.00750285	180.265	-1.41292	hypothetical protein [Source:VB External Description;Acc:AAEL008951]	ProteinCodingRNA
XLOC_013805:001	XLOC_013805	E001	0.225896	0.000171111	0.00755034	24.4376	3.12143	conserved hypothetical protein [Source:VB External Description;Acc:AAEL008554]	ProteinCodingRNA
XLOC_020397:035	XLOC_020397	E035	0.251481	0.000171189	0.00755034	75.0733	2.96166	hypothetical protein [Source:VB External Description;Acc:AAEL011106]	ProteinCodingRNA
XLOC_007434:012	XLOC_007434	E012	0.207723	0.000171288	0.00755037	33.9145	3.24274	hypothetical protein [Source:VB External Description;Acc:AAEL000935]	ProteinCodingRNA
XLOC_012635:011	XLOC_012635	E011	0.0647927	0.000172884	0.00761203	138.632	1.39234	phosphatidylserine receptor [Source:VB External Description;Acc:AAEL008084]	ProteinCodingRNA
XLOC_022099:021	XLOC_022099	E021	0.11959	0.000172882	0.00761203	154.13	-2.02548	conserved hypothetical protein [Source:VB External Description;Acc:AAEL002620]	ProteinCodingRNA
XLOC_004433:002	XLOC_004433	E002	0.144871	0.000173937	0.00764968	317.149	-2.12605	hypothetical protein [Source:VB External Description;Acc:AAEL000712]	ProteinCodingRNA
XLOC_010528:023	XLOC_010528	E023	0.166814	0.000173935	0.00764968	35.0154	2.5894	regulator of g protein signaling [Source:VB External Description;Acc:AAEL007362]	ProteinCodingRNA
XLOC_026298:001	XLOC_026298	E001	0.159588	0.000174547	0.00767213	36.9725	2.04339	hypothetical protein [Source:VB External Description;Acc:AAEL013292]	ProteinCodingRNA
XLOC_015462:022	XLOC_015462	E022	0.0408587	0.00017579	0.00772235	453.368	-1.3036		ProteinCodingRNA
XLOC_001114:006	XLOC_001114	E006	0.0589931	0.000176127	0.00772833	173.059	1.34127	major sperm protein [Source:VB External Description;Acc:AAEL014296]	ProteinCodingRNA
XLOC_009210:028	XLOC_009210	E028	0.0514393	0.000176114	0.00772833	226.272	-1.46395	hypothetical protein [Source:VB External Description;Acc:AAEL006796]	ProteinCodingRNA
XLOC_010311:001	XLOC_010311	E001	0.0361739	0.000176613	0.00774527	815.968	0.782449	conserved hypothetical protein [Source:VB External Description;Acc:AAEL007268]	ProteinCodingRNA
XLOC_025830:007	XLOC_025830	E007	0.0673518	0.00017956	0.00787003	129.052	-1.48172	beta1,4 mannosyltransferase [Source:VB External Description;Acc:AAEL000451]""	ProteinCodingRNA
XLOC_027572:001	XLOC_027572	E001	0.507919	0.000182831	0.00800885	10.0073	5.41339	hypothetical protein [Source:VB External Description;Acc:AAEL003535]	ProteinCodingRNA
XLOC_014982:009	XLOC_014982	E009	0.153553	0.000184881	0.00809406	38.7831	-2.47394	symbol, putative [Source:VB External Description;Acc:AAEL009066]""	ProteinCodingRNA
XLOC_019691:006	XLOC_019691	E006	0.186247	0.000185091	0.00809863	30.6514	-3.4076	conserved hypothetical protein [Source:VB External Description;Acc:AAEL010815]	ProteinCodingRNA
XLOC_017070:004	XLOC_017070	E004	0.0454027	0.000186076	0.00813714	593.878	1.12951	hypothetical protein [Source:VB External Description;Acc:AAEL009827]	ProteinCodingRNA
XLOC_022655:004	XLOC_022655	E004	0.0637147	0.000187166	0.00818016	143.106	1.43771	hypothetical protein [Source:VB External Description;Acc:AAEL011918]	ProteinCodingRNA
XLOC_007438:008	XLOC_007438	E008	0.0703017	0.000188596	0.00823798	119.532	-1.62061	conserved hypothetical protein [Source:VB External Description;Acc:AAEL000944]	ProteinCodingRNA
XLOC_003687:005	XLOC_003687	E005	0.15677	0.000189765	0.00828435	37.7963	-28.8817	hypothetical protein [Source:VB External Description;Acc:AAEL004801]	ProteinCodingRNA
XLOC_013805:025	XLOC_013805	E025	0.0643521	0.000190093	0.008294	291.894	-1.45495	conserved hypothetical protein [Source:VB External Description;Acc:AAEL008554]	ProteinCodingRNA
XLOC_018309:005	XLOC_018309	E005	0.346226	0.00019113	0.00833452	15.1293	3.99707	conserved hypothetical protein [Source:VB External Description;Acc:AAEL002006]	ProteinCodingRNA
XLOC_022467:012	XLOC_022467	E012	0.0523852	0.000192264	0.00837922	216.573	1.29183	ABC transporter [Source:VB External Description;Acc:AAEL011863]	ProteinCodingRNA
XLOC_023093:021	XLOC_023093	E021	0.200378	0.000197369	0.00859685	138.931	2.32084	acetylcholine receptor protein alpha 1, 2, 3, 4 invertebrate [Source:VB External Description;Acc:AAEL012106]""	ProteinCodingRNA
XLOC_021095:005	XLOC_021095	E005	0.157358	0.000197726	0.00860755	37.6216	-2.65974	nfat [Source:VB External Description;Acc:AAEL011359]	ProteinCodingRNA
XLOC_007138:003	XLOC_007138	E003	0.032534	0.000197891	0.00860986	2155.3	0.884489	conserved hypothetical protein [Source:VB External Description;Acc:AAEL005985]	ProteinCodingRNA
XLOC_003413:019	XLOC_003413	E019	0.0628884	0.000199068	0.0086549	146.737	1.38242	conserved hypothetical protein [Source:VB External Description;Acc:AAEL004731]	ProteinCodingRNA
XLOC_024721:009	XLOC_024721	E009	0.0383678	0.00019915	0.0086549	593.627	0.998382	conserved hypothetical protein [Source:VB External Description;Acc:AAEL012742]	ProteinCodingRNA
XLOC_016147:001	XLOC_016147	E001	0.0841084	0.00019973	0.0086752	809.908	1.58695		ProteinCodingRNA
XLOC_011337:028	XLOC_011337	E028	0.088006	0.000200039	0.00867885	82.8486	1.89217	partitioning defective 3, par-3 [Source:VB External Description;Acc:AAEL007658]""	ProteinCodingRNA
XLOC_023838:001	XLOC_023838	E001	0.603786	0.0002	0.00867885	8.33435	5.77169	pumilio [Source:VB External Description;Acc:AAEL012420]	ProteinCodingRNA
XLOC_006532:011	XLOC_006532	E011	0.0342549	0.000203798	0.00883696	1213.56	1.75217	lysosomal alpha-mannosidase (mannosidase alpha class 2b member 1) [Source:VB External Description;Acc:AAEL005763]	ProteinCodingRNA
XLOC_024722:001	XLOC_024722	E001	0.11029	0.000205359	0.00889967	59.7637	-2.04132	ribosomal protein L15 [Source:VB External Description;Acc:AAEL012736]	ProteinCodingRNA
XLOC_002891:001	XLOC_002891	E001	0.0321473	0.000205607	0.00890539	2610.6	0.902462	conserved hypothetical protein [Source:VB External Description;Acc:AAEL004534]	ProteinCodingRNA
XLOC_026164:002	XLOC_026164	E002	0.0946306	0.000205799	0.00890871	430.027	-1.71516	fatty acid desaturase, putative [Source:VB External Description;Acc:AAEL003203]""	ProteinCodingRNA
XLOC_003334:001	XLOC_003334	E001	0.0767596	0.000206027	0.00891357	102.911	-1.50845	conserved hypothetical protein [Source:VB External Description;Acc:AAEL004688]	ProteinCodingRNA
XLOC_011034:004	XLOC_011034	E004	0.0550625	0.000206692	0.00893736	193.142	0.970798	DNA-directed RNA polymerase [Source:VB External Description;Acc:AAEL007568]	ProteinCodingRNA
XLOC_014560:011	XLOC_014560	E011	0.0772724	0.000206963	0.00894407	101.787	1.59987	diacylglycerol o-acyltransferase [Source:VB External Description;Acc:AAEL008878]	ProteinCodingRNA
XLOC_002605:011	XLOC_002605	E011	0.496429	0.000207835	0.00897671	36.4274	4.77406	hypothetical protein [Source:VB External Description;Acc:AAEL000604]	ProteinCodingRNA
XLOC_023917:028	XLOC_023917	E028	0.0329723	0.000208478	0.00899942	1799.66	1.22409	alanine-glyoxylate aminotransferase [Source:VB External Description;Acc:AAEL012464]	ProteinCodingRNA
XLOC_024677:003	XLOC_024677	E003	0.0629589	0.000209532	0.00903638	146.42	-1.47396	conserved hypothetical protein [Source:VB External Description;Acc:AAEL002950]	ProteinCodingRNA
XLOC_027620:018	XLOC_027620	E018	0.0559292	0.000209568	0.00903638	186.607	-1.48076	tata-box binding protein [Source:VB External Description;Acc:AAEL013653]	ProteinCodingRNA
XLOC_011406:003	XLOC_011406	E003	0.137636	0.000212186	0.00914415	819.163	-2.06812	conserved hypothetical protein [Source:VB External Description;Acc:AAEL007682]	ProteinCodingRNA
XLOC_016419:005	XLOC_016419	E005	0.37755	0.00021374	0.00920599	32.6867	-4.48482	elongase, putative [Source:VB External Description;Acc:AAEL009571]""	ProteinCodingRNA
XLOC_025046:028	XLOC_025046	E028	0.141557	0.000214577	0.00923688	42.9654	2.21798	hypothetical protein [Source:VB External Description;Acc:AAEL003030]	ProteinCodingRNA
XLOC_025784:016	XLOC_025784	E016	0.0502913	0.000214722	0.00923796	239.276	1.23853	GTPase_rho [Source:VB External Description;Acc:AAEL013139]	ProteinCodingRNA
XLOC_012690:019	XLOC_012690	E019	0.237276	0.000215017	0.00924036	23.0939	-3.65354		ProteinCodingRNA
XLOC_012873:015	XLOC_012873	E015	0.174946	0.000214963	0.00924036	33.0464	2.54495		ProteinCodingRNA
XLOC_000726:004	XLOC_000726	E004	0.0508703	0.000216484	0.00929818	2706.66	-1.13398	hypothetical protein [Source:VB External Description;Acc:AAEL017419]	ProteinCodingRNA
XLOC_007268:005	XLOC_007268	E005	0.0650433	0.000218256	0.00936911	137.631	-1.59089	hypothetical protein [Source:VB External Description;Acc:AAEL006035]	ProteinCodingRNA
XLOC_012212:022	XLOC_012212	E022	0.218702	0.000219985	0.00943418	25.3708	3.16652	tyrosine transporter [Source:VB External Description;Acc:AAEL007979]	ProteinCodingRNA
XLOC_020825:010	XLOC_020825	E010	0.224394	0.000220017	0.00943418	24.6267	2.86653	conserved hypothetical protein [Source:VB External Description;Acc:AAEL011250]	ProteinCodingRNA
XLOC_026431:020	XLOC_026431	E020	0.0981765	0.000220453	0.00944764	70.4317	-1.89402	conserved hypothetical protein [Source:VB External Description;Acc:AAEL013319]	ProteinCodingRNA
XLOC_018926:034	XLOC_018926	E034	0.284373	0.000221272	0.00947747	18.8127	3.61551	conserved hypothetical protein [Source:VB External Description;Acc:AAEL002123]	ProteinCodingRNA
XLOC_001114:010	XLOC_001114	E010	0.195959	0.000223516	0.00956826	28.8543	2.73041	major sperm protein [Source:VB External Description;Acc:AAEL014296]	ProteinCodingRNA
XLOC_016467:023	XLOC_016467	E023	0.114475	0.000223688	0.00957033	56.7914	1.91973	juvenile hormone resistance protein [Source:VB External Description;Acc:AAEL001746]	ProteinCodingRNA
XLOC_001306:007	XLOC_001306	E007	0.0921739	0.000225031	0.00962177	77.2663	1.70132	conserved hypothetical protein [Source:VB External Description;Acc:AAEL004129]	ProteinCodingRNA
XLOC_013908:002	XLOC_013908	E002	0.158134	0.00022514	0.00962177	113.86	2.20752	conserved hypothetical protein [Source:VB External Description;Acc:AAEL008590]	ProteinCodingRNA
XLOC_024945:012	XLOC_024945	E012	0.15486	0.000227797	0.00972995	78.1529	-2.32671	ced-6 [Source:VB External Description;Acc:AAEL012821]	ProteinCodingRNA
XLOC_007275:001	XLOC_007275	E001	0.0414813	0.000228393	0.0097446	428.085	1.07971	myotubularin [Source:VB External Description;Acc:AAEL006022]	ProteinCodingRNA
XLOC_017070:009	XLOC_017070	E009	0.0544148	0.000228339	0.0097446	1086.61	1.32406	hypothetical protein [Source:VB External Description;Acc:AAEL009827]	ProteinCodingRNA
XLOC_019349:007	XLOC_019349	E007	0.104385	0.000228527	0.00974491	64.5281	1.86983		ProteinCodingRNA
XLOC_000890:002	XLOC_000890	E002	0.219999	0.000228957	0.00975787	25.1973	-4.36706	aromatic amino acid decarboxylase [Source:VB External Description;Acc:AAEL014238]	ProteinCodingRNA
XLOC_017219:005	XLOC_017219	E005	0.0926771	0.000229104	0.00975874	76.6429	-1.95687	WD-repeat protein [Source:VB External Description;Acc:AAEL009887]	ProteinCodingRNA
XLOC_019999:036	XLOC_019999	E036	0.654242	0.000229501	0.00977025	11.3974	-30.9601	temporarily assignedprotein name protein [Source:VB External Description;Acc:AAEL010952]	ProteinCodingRNA
XLOC_024319:027	XLOC_024319	E027	0.0406989	0.000230644	0.00981352	460.347	0.998291	prominin (prom) protein [Source:VB External Description;Acc:AAEL012561]	ProteinCodingRNA
XLOC_009053:011	XLOC_009053	E011	0.136124	0.000231311	0.00981728	45.1717	2.13762	hypothetical protein [Source:VB External Description;Acc:AAEL006751]	ProteinCodingRNA
XLOC_014553:001	XLOC_014553	E001	0.0306789	0.000231011	0.00981728	13187.3	0.65418	cytochrome c oxidase,-subunit VIb, putative [Source:VB External Description;Acc:AAEL008887]""	ProteinCodingRNA
XLOC_014553:002	XLOC_014553	E002	0.0315791	0.000231011	0.00981728	3785.49	-0.677071	cytochrome c oxidase,-subunit VIb, putative [Source:VB External Description;Acc:AAEL008887]""	ProteinCodingRNA
XLOC_016773:011	XLOC_016773	E011	0.0623182	0.000231369	0.00981728	149.351	-1.66789	conserved hypothetical protein [Source:VB External Description;Acc:AAEL009707]	ProteinCodingRNA
XLOC_025881:018	XLOC_025881	E018	0.204204	0.000231298	0.00981728	27.4861	2.68977	tight junction protein [Source:VB External Description;Acc:AAEL000446]	ProteinCodingRNA
XLOC_005324:013	XLOC_005324	E013	0.0988169	0.000232372	0.00985443	69.7732	2.04854	conserved hypothetical protein [Source:VB External Description;Acc:AAEL005346]	ProteinCodingRNA
XLOC_018608:003	XLOC_018608	E003	0.0324351	0.000233433	0.00989395	2255.89	0.861576	glutamate dehydrogenase [Source:VB External Description;Acc:AAEL010464]	ProteinCodingRNA
XLOC_023238:019	XLOC_023238	E019	0.0983626	0.000233925	0.00990938	70.2391	1.85815	conserved hypothetical protein [Source:VB External Description;Acc:AAEL012166]	ProteinCodingRNA
XLOC_021250:014	XLOC_021250	E014	0.352567	0.000235872	0.00998637	14.8316	4.16613	hypothetical protein [Source:VB External Description;Acc:AAEL002491]	ProteinCodingRNA
XLOC_017136:009	XLOC_017136	E009	0.0654165	0.000236626	0.0100128	136.168	1.75342	Galectin. [Source:VB External Description;Acc:AAEL009845]	ProteinCodingRNA
XLOC_013808:013	XLOC_013808	E013	0.416528	0.000237977	0.0100644	56.3164	32.2963		ProteinCodingRNA
XLOC_014755:018	XLOC_014755	E018	0.256783	0.000238159	0.0100666	21.1047	3.23821	protein kinase c [Source:VB External Description;Acc:AAEL001549]	ProteinCodingRNA
XLOC_009133:003	XLOC_009133	E003	0.304128	0.000238421	0.0100722	17.4555	3.33585	glutathionetransferase [Source:VB External Description;Acc:AAEL001061]	ProteinCodingRNA
XLOC_015819:004	XLOC_015819	E004	0.0848543	0.000238722	0.0100794	87.6364	1.10119		ProteinCodingRNA
XLOC_004450:005	XLOC_004450	E005	0.659347	0.000243554	0.0102778	7.5982	5.75601	conserved hypothetical protein [Source:VB External Description;Acc:AAEL000695]	ProteinCodingRNA
XLOC_023611:005	XLOC_023611	E005	0.0646597	0.000244845	0.0103266	139.169	-1.50061	goliath E3 ubiquitin ligase [Source:VB External Description;Acc:AAEL012337]	ProteinCodingRNA
XLOC_007671:014	XLOC_007671	E014	1.23951	0.000245916	0.0103661	3.95263	-38.8827	tubulin alpha chain [Source:VB External Description;Acc:AAEL006179]	ProteinCodingRNA
XLOC_026561:025	XLOC_026561	E025	0.153227	0.000246821	0.0103986	38.8861	2.28946	hypothetical protein [Source:VB External Description;Acc:AAEL003304]	ProteinCodingRNA
XLOC_005059:005	XLOC_005059	E005	0.171625	0.000247169	0.0104075	33.8232	-2.54576	40S ribosomal protein S14 [Source:VB External Description;Acc:AAEL005266]	ProteinCodingRNA
XLOC_020092:026	XLOC_020092	E026	0.0351913	0.000247407	0.0104119	1360.99	0.909168	Insulin-like receptor Precursor (MIR)(EC 2.7.10.1) [Contains Insulin-like receptor alpha chain;Insulin-like receptor beta chain] [Source:VB External Description;Acc:AAEL002317]	ProteinCodingRNA
XLOC_004499:004	XLOC_004499	E004	0.174264	0.000247945	0.0104288	33.203	2.50341	segmentation protein cap'n'collar [Source:VB External Description;Acc:AAEL005077]	ProteinCodingRNA
XLOC_009053:012	XLOC_009053	E012	0.157011	0.000248963	0.010466	37.7245	2.2833	hypothetical protein [Source:VB External Description;Acc:AAEL006751]	ProteinCodingRNA
XLOC_004524:016	XLOC_004524	E016	0.0460694	0.000249421	0.0104773	303.403	1.15683	tubulin beta chain [Source:VB External Description;Acc:AAEL005084]	ProteinCodingRNA
XLOC_026115:013	XLOC_026115	E013	0.138701	0.000249506	0.0104773	44.0975	-2.42029	pom1 [Source:VB External Description;Acc:AAEL013237]	ProteinCodingRNA
XLOC_019349:008	XLOC_019349	E008	0.0528462	0.000250934	0.0105316	212.142	-1.43833		ProteinCodingRNA
XLOC_005143:006	XLOC_005143	E006	0.665635	0.000251991	0.010558	7.52299	30.2442	hypothetical protein [Source:VB External Description;Acc:AAEL000723]	ProteinCodingRNA
XLOC_012651:009	XLOC_012651	E009	0.260518	0.000252248	0.010558	20.7623	3.02928	conserved hypothetical protein [Source:VB External Description;Acc:AAEL008095]	ProteinCodingRNA
XLOC_021204:019	XLOC_021204	E019	0.0904263	0.000252175	0.010558	79.5128	-1.74174	hypothetical protein [Source:VB External Description;Acc:AAEL011430]	ProteinCodingRNA
XLOC_026784:006	XLOC_026784	E006	0.0824315	0.000251855	0.010558	91.7105	1.81688	niemann-pick C1 [Source:VB External Description;Acc:AAEL003325]	ProteinCodingRNA
XLOC_027925:015	XLOC_027925	E015	0.0540365	0.000251779	0.010558	201.496	1.92889	acyl-coa thioesterase [Source:VB External Description;Acc:AAEL003569]	ProteinCodingRNA
XLOC_029087:003	XLOC_029087	E003	0.0530054	0.000253215	0.0105927	210.654	-1.29466	NIF3-like protein 1, putative [Source:VB External Description;Acc:AAEL014038]""	ProteinCodingRNA
XLOC_016462:001	XLOC_016462	E001	0.0701701	0.000253866	0.0106142	311.69	1.16519	bric-a-brac [Source:VB External Description;Acc:AAEL001734]	ProteinCodingRNA
XLOC_005331:030	XLOC_005331	E030	0.27658	0.000261446	0.0109252	19.4081	3.1534	zinc finger protein [Source:VB External Description;Acc:AAEL005369]	ProteinCodingRNA
XLOC_026749:007	XLOC_026749	E007	0.0666354	0.000262775	0.0109748	131.598	-1.4665	hypothetical protein [Source:VB External Description;Acc:AAEL013402]	ProteinCodingRNA
XLOC_024945:011	XLOC_024945	E011	0.0793495	0.000264314	0.0110331	97.4751	-1.56018	ced-6 [Source:VB External Description;Acc:AAEL012821]	ProteinCodingRNA
XLOC_006455:010	XLOC_006455	E010	0.0378195	0.000265968	0.0110961	637.007	-1.29005	conserved hypothetical protein [Source:VB External Description;Acc:AAEL005736]	ProteinCodingRNA
XLOC_022065:010	XLOC_022065	E010	0.0490185	0.000267022	0.0111341	255.56	1.18586	eukaryotic peptide chain release factor subunit [Source:VB External Description;Acc:AAEL011742]	ProteinCodingRNA
XLOC_005864:004	XLOC_005864	E004	0.0486208	0.000267623	0.0111471	261.113	1.16017	adenosylhomocysteinase [Source:VB External Description;Acc:AAEL005524]	ProteinCodingRNA
XLOC_007238:009	XLOC_007238	E009	0.0423374	0.000267591	0.0111471	397.597	-1.17614	hypothetical protein [Source:VB External Description;Acc:AAEL015340]	ProteinCodingRNA
XLOC_019812:005	XLOC_019812	E005	0.103201	0.000272322	0.0113367	65.5759	-1.80201	carbonic anhydrase [Source:VB External Description;Acc:AAEL010893]	ProteinCodingRNA
XLOC_008606:001	XLOC_008606	E001	0.227474	0.000272809	0.0113508	24.242	-3.94305	histone transcription regulator [Source:VB External Description;Acc:AAEL006532]	ProteinCodingRNA
XLOC_004354:020	XLOC_004354	E020	0.112951	0.000274218	0.0113957	57.839	-1.783	hypothetical protein [Source:VB External Description;Acc:AAEL005023]	ProteinCodingRNA
XLOC_016002:002	XLOC_016002	E002	0.181612	0.000274199	0.0113957	360.841	-2.47328	hypothetical protein [Source:VB External Description;Acc:AAEL009437]	ProteinCodingRNA
XLOC_027847:002	XLOC_027847	E002	0.0916245	0.000274329	0.0113957	77.9588	1.5832	beta-arrestin 1, [Source:VB External Description;Acc:AAEL013704]""	ProteinCodingRNA
XLOC_009250:004	XLOC_009250	E004	0.133393	0.000275313	0.0114304	46.3685	-2.67331	cytochrome P450 [Source:VB External Description;Acc:AAEL006827]	ProteinCodingRNA
XLOC_016996:016	XLOC_016996	E016	0.545781	0.000275679	0.0114394	9.27222	-5.39444	macroglobulin/complement [Source:VB External Description;Acc:AAEL001802]	ProteinCodingRNA
XLOC_002365:007	XLOC_002365	E007	0.133372	0.000277308	0.0115008	46.3779	-2.20808	afadin (af-6 protein) [Source:VB External Description;Acc:AAEL004393]	ProteinCodingRNA
XLOC_006455:013	XLOC_006455	E013	0.0398406	0.000279405	0.0115816	501.832	-1.34388	conserved hypothetical protein [Source:VB External Description;Acc:AAEL005736]	ProteinCodingRNA
XLOC_026266:005	XLOC_026266	E005	0.052934	0.000279878	0.0115949	1586.37	-1.28945	importin beta-1 [Source:VB External Description;Acc:AAEL013275]	ProteinCodingRNA
XLOC_014823:004	XLOC_014823	E004	0.042103	0.000280226	0.0116031	405.505	-1.17348	conserved hypothetical protein [Source:VB External Description;Acc:AAEL008956]	ProteinCodingRNA
XLOC_001934:005	XLOC_001934	E005	0.0496486	0.000281067	0.0116255	247.231	0.898963	conserved hypothetical protein [Source:VB External Description;Acc:AAEL004302]	ProteinCodingRNA
XLOC_012690:016	XLOC_012690	E016	0.0573456	0.000281048	0.0116255	176.828	-1.3874		ProteinCodingRNA
XLOC_027925:001	XLOC_027925	E001	0.0454727	0.00028192	0.0116545	4313.72	-1.33937	acyl-coa thioesterase [Source:VB External Description;Acc:AAEL003569]	ProteinCodingRNA
XLOC_018001:002	XLOC_018001	E002	0.0613299	0.000282682	0.0116798	154.111	-1.36727	protein tyrosine phosphatase, non-receptor type nt1 [Source:VB External Description;Acc:AAEL001919]""	ProteinCodingRNA
XLOC_001070:002	XLOC_001070	E002	0.353074	0.000283291	0.0116986	14.8083	-3.91886	conserved hypothetical protein [Source:VB External Description;Acc:AAEL004060]	ProteinCodingRNA
XLOC_009053:018	XLOC_009053	E018	0.167653	0.000286203	0.0118126	34.8014	2.34089	hypothetical protein [Source:VB External Description;Acc:AAEL006751]	ProteinCodingRNA
XLOC_027186:003	XLOC_027186	E003	0.0705078	0.000286884	0.0118344	118.919	-1.67478	SH2/SH3 adaptor protein [Source:VB External Description;Acc:AAEL013539]	ProteinCodingRNA
XLOC_012854:005	XLOC_012854	E005	0.505333	0.000287119	0.0118377	10.0617	28.6859	protein phosphatase 2a, regulatory subunit [Source:VB External Description;Acc:AAEL008194]""	ProteinCodingRNA
XLOC_014507:005	XLOC_014507	E005	0.151593	0.000287635	0.0118527	39.4098	2.58316	conserved hypothetical protein [Source:VB External Description;Acc:AAEL008834]	ProteinCodingRNA
XLOC_024934:004	XLOC_024934	E004	0.179956	0.000289855	0.0119378	31.94	2.56269	transcription factor E2f, putative (dE2F) [Source:VB External Description;Acc:AAEL012817]""	ProteinCodingRNA
XLOC_022099:018	XLOC_022099	E018	0.0721858	0.000291444	0.0119968	114.153	-1.54626	conserved hypothetical protein [Source:VB External Description;Acc:AAEL002620]	ProteinCodingRNA
XLOC_016862:004	XLOC_016862	E004	0.324151	0.000292268	0.0120243	188.552	31.5393	Homeobox protein abdominal-A homolog [Source:VB External Description;Acc:AAEL009742]	ProteinCodingRNA
XLOC_001306:004	XLOC_001306	E004	0.049652	0.000292697	0.012032	247.188	-1.19168	conserved hypothetical protein [Source:VB External Description;Acc:AAEL004129]	ProteinCodingRNA
XLOC_020397:034	XLOC_020397	E034	0.0744756	0.000292767	0.012032	821.776	1.42075	hypothetical protein [Source:VB External Description;Acc:AAEL011106]	ProteinCodingRNA
XLOC_014495:010	XLOC_014495	E010	0.030734	0.000294442	0.0120944	11446.9	0.848963		ProteinCodingRNA
XLOC_023611:004	XLOC_023611	E004	0.0593133	0.00029573	0.0121408	164.829	-1.42618	goliath E3 ubiquitin ligase [Source:VB External Description;Acc:AAEL012337]	ProteinCodingRNA
XLOC_010355:011	XLOC_010355	E011	0.218751	0.000296066	0.0121468	25.3642	-3.67959	conserved hypothetical protein [Source:VB External Description;Acc:AAEL007302]	ProteinCodingRNA
XLOC_028599:002	XLOC_028599	E002	0.0562071	0.000296191	0.0121468	184.604	1.26025	conserved hypothetical protein [Source:VB External Description;Acc:AAEL013905]	ProteinCodingRNA
XLOC_021896:005	XLOC_021896	E005	0.158573	0.00029698	0.0121727	37.2652	2.1732	conserved hypothetical protein [Source:VB External Description;Acc:AAEL002568]	ProteinCodingRNA
XLOC_018395:001	XLOC_018395	E001	0.0535438	0.00029785	0.0122019	205.771	1.27221	hypothetical protein [Source:VB External Description;Acc:AAEL010320]	ProteinCodingRNA
XLOC_024967:001	XLOC_024967	E001	0.0870147	0.000298224	0.0122042	170.493	-1.50415		ProteinCodingRNA
XLOC_027569:006	XLOC_027569	E006	0.0545365	0.000298162	0.0122042	197.337	1.18422	monocarboxylate transporter [Source:VB External Description;Acc:AAEL003524]	ProteinCodingRNA
XLOC_012821:008	XLOC_012821	E008	0.0524138	0.000298425	0.012206	1030.33	1.13464	RAS homologue enriched in brain (RHEB) [Source:VB External Description;Acc:AAEL008179]	ProteinCodingRNA
XLOC_026135:002	XLOC_026135	E002	0.975294	0.000299396	0.0122392	5.05779	-6.94452	hypothetical protein [Source:VB External Description;Acc:AAEL003200]	ProteinCodingRNA
XLOC_020791:001	XLOC_020791	E001	0.364016	0.000300085	0.0122609	14.3228	4.01306	n-acetylglucosamine-6-phosphate deacetylase [Source:VB External Description;Acc:AAEL002430]	ProteinCodingRNA
XLOC_026291:003	XLOC_026291	E003	0.0382895	0.000300898	0.0122876	599.458	-1.00599	conserved hypothetical protein [Source:VB External Description;Acc:AAEL013291]	ProteinCodingRNA
XLOC_029086:004	XLOC_029086	E004	0.0690603	0.000302384	0.0123417	123.362	0.871873	conserved hypothetical protein [Source:VB External Description;Acc:AAEL014040]	ProteinCodingRNA
XLOC_020086:015	XLOC_020086	E015	0.0397224	0.000303488	0.0123802	508.136	1.03006	ADP-ribosylation factor, putative [Source:VB External Description;Acc:AAEL002311]""	ProteinCodingRNA
XLOC_027111:003	XLOC_027111	E003	0.15198	0.000303774	0.0123854	39.2846	-2.36504	copper-transporting ATPase 1, 2 (copper pump 1, 2) [Source:VB External Description;Acc:AAEL003433]""	ProteinCodingRNA
XLOC_023042:020	XLOC_023042	E020	0.0508056	0.000304617	0.0124132	233.269	-1.29074	ras [Source:VB External Description;Acc:AAEL012071]	ProteinCodingRNA
XLOC_004430:020	XLOC_004430	E020	0.0679676	0.000305308	0.0124295	211.176	-1.46514	pak-interacting exchange factor, beta-pix/cool-1 [Source:VB External Description;Acc:AAEL000719]""	ProteinCodingRNA
XLOC_005587:010	XLOC_005587	E010	0.184468	0.00030534	0.0124295	31.0052	-2.99662	6-phosphofructo-2-kinase/fructose-2,6-bisphosphatase [Source:VB External Description;Acc:AAEL005446]""	ProteinCodingRNA
XLOC_007671:012	XLOC_007671	E012	1.2773	0.000306525	0.0124712	3.83285	-38.8604	tubulin alpha chain [Source:VB External Description;Acc:AAEL006179]	ProteinCodingRNA
XLOC_025637:029	XLOC_025637	E029	0.211962	0.00030726	0.0124945	211.702	2.07686	lim domain binding protein [Source:VB External Description;Acc:AAEL013094]	ProteinCodingRNA
XLOC_005638:006	XLOC_005638	E006	0.037063	0.000308082	0.0125213	708.436	0.874229	hypothetical protein [Source:VB External Description;Acc:AAEL005474]	ProteinCodingRNA
XLOC_010528:007	XLOC_010528	E007	0.110792	0.000312643	0.0127	59.3905	-2.11252	regulator of g protein signaling [Source:VB External Description;Acc:AAEL007362]	ProteinCodingRNA
XLOC_022655:005	XLOC_022655	E005	0.0766166	0.000314136	0.0127539	103.229	1.53293	hypothetical protein [Source:VB External Description;Acc:AAEL011918]	ProteinCodingRNA
XLOC_017902:019	XLOC_017902	E019	0.0564236	0.000316493	0.0128429	183.073	1.2896	sodium/potassium-dependent ATPase beta-2 subunit [Source:VB External Description;Acc:AAEL010145]	ProteinCodingRNA
XLOC_011406:001	XLOC_011406	E001	0.0681478	0.000317636	0.0128825	126.337	-1.45958	conserved hypothetical protein [Source:VB External Description;Acc:AAEL007682]	ProteinCodingRNA
XLOC_024154:005	XLOC_024154	E005	0.214173	0.000317848	0.0128843	25.9958	-3.30426	hypothetical protein [Source:VB External Description;Acc:AAEL012508]	ProteinCodingRNA
XLOC_012163:001	XLOC_012163	E001	0.331477	0.000318966	0.012916	15.8703	3.58251	glutamate receptor, ionotropic ampa, subunit 1, 2, 3, [Source:VB External Description;Acc:AAEL007966]""	ProteinCodingRNA
XLOC_013390:010	XLOC_013390	E010	0.181643	0.000318905	0.012916	31.5839	2.49732		ProteinCodingRNA
XLOC_026783:014	XLOC_026783	E014	0.184308	0.000319501	0.0129309	31.0374	-3.19613	hypothetical protein [Source:VB External Description;Acc:AAEL003357]	ProteinCodingRNA
XLOC_013899:001	XLOC_013899	E001	0.0462243	0.000319694	0.0129319	300.449	1.03817	zinc finger protein, putative [Source:VB External Description;Acc:AAEL008591]""	ProteinCodingRNA
XLOC_015321:010	XLOC_015321	E010	0.1738	0.000320282	0.0129489	33.3104	-2.40368	conserved hypothetical protein [Source:VB External Description;Acc:AAEL009198]	ProteinCodingRNA
XLOC_003260:003	XLOC_003260	E003	0.251753	0.00032232	0.0130245	21.5841	3.01951	conserved hypothetical protein [Source:VB External Description;Acc:AAEL004669]	ProteinCodingRNA
XLOC_007459:004	XLOC_007459	E004	0.0711628	0.000325767	0.0131548	117.012	-1.33422	conserved hypothetical protein [Source:VB External Description;Acc:AAEL000939]	ProteinCodingRNA
XLOC_014819:006	XLOC_014819	E006	0.0508714	0.000325887	0.0131548	232.523	27.2527	conserved hypothetical protein [Source:VB External Description;Acc:AAEL008955]	ProteinCodingRNA
XLOC_005864:002	XLOC_005864	E002	0.216407	0.000326661	0.0131792	25.6837	2.81545	adenosylhomocysteinase [Source:VB External Description;Acc:AAEL005524]	ProteinCodingRNA
XLOC_023611:002	XLOC_023611	E002	0.0584176	0.000326994	0.0131857	170.082	-1.43136	goliath E3 ubiquitin ligase [Source:VB External Description;Acc:AAEL012337]	ProteinCodingRNA
XLOC_003056:008	XLOC_003056	E008	0.0689408	0.000327204	0.0131873	123.743	1.42216	conserved hypothetical protein [Source:VB External Description;Acc:AAEL004583]	ProteinCodingRNA
XLOC_027479:001	XLOC_027479	E001	0.114436	0.000328489	0.0132322	90.2355	-1.97226	ras-related protein Rab, putative [Source:VB External Description;Acc:AAEL013620]""	ProteinCodingRNA
XLOC_016642:006	XLOC_016642	E006	0.0578678	0.000329493	0.0132657	250.252	1.3747	alpha,alpha-trehalase [Source:VB External Description;Acc:AAEL009658]""	ProteinCodingRNA
XLOC_024391:009	XLOC_024391	E009	0.214345	0.000330496	0.0132992	47.9665	2.59248	hypothetical protein [Source:VB External Description;Acc:AAEL012611]	ProteinCodingRNA
XLOC_004106:004	XLOC_004106	E004	0.0440727	0.000330948	0.0133104	347.442	-1.06561	conserved hypothetical protein [Source:VB External Description;Acc:AAEL014949]	ProteinCodingRNA
XLOC_001114:008	XLOC_001114	E008	0.116677	0.000332151	0.0133518	55.3437	1.95331	major sperm protein [Source:VB External Description;Acc:AAEL014296]	ProteinCodingRNA
XLOC_028521:001	XLOC_028521	E001	0.36579	0.000333775	0.0134101	81.1233	3.44073	hypothetical protein [Source:VB External Description;Acc:AAEL003733]	ProteinCodingRNA
XLOC_008822:008	XLOC_008822	E008	0.136421	0.000334254	0.0134154	45.0451	2.10688	hypothetical protein [Source:VB External Description;Acc:AAEL006631]	ProteinCodingRNA
XLOC_015843:021	XLOC_015843	E021	0.123909	0.000334147	0.0134154	96.2464	2.03957	hypothetical protein [Source:VB External Description;Acc:AAEL009354]	ProteinCodingRNA
XLOC_003438:001	XLOC_003438	E001	0.341641	0.000337105	0.0135228	15.3522	3.49661	spingomyelin synthetase [Source:VB External Description;Acc:AAEL004710]	ProteinCodingRNA
XLOC_012916:009	XLOC_012916	E009	0.0520699	0.000337468	0.0135303	219.712	-1.21669	dishevelled [Source:VB External Description;Acc:AAEL008234]	ProteinCodingRNA
XLOC_003069:007	XLOC_003069	E007	0.0748285	0.000338739	0.0135742	1791.91	-1.45996	histone deacetylase [Source:VB External Description;Acc:AAEL004586]	ProteinCodingRNA
XLOC_001494:004	XLOC_001494	E004	0.0578435	0.000340962	0.0136491	173.629	-1.19188	juvenile hormone-inducible protein, putative [Source:VB External Description;Acc:AAEL014372]""	ProteinCodingRNA
XLOC_022099:016	XLOC_022099	E016	0.121529	0.000340908	0.0136491	52.3995	-2.18166	conserved hypothetical protein [Source:VB External Description;Acc:AAEL002620]	ProteinCodingRNA
XLOC_001537:026	XLOC_001537	E026	0.112662	0.000341661	0.01367	108.172	1.76857	DNA binding protein elf-1 [Source:VB External Description;Acc:AAEL000577]	ProteinCodingRNA
XLOC_028338:006	XLOC_028338	E006	0.318426	0.000342707	0.0137047	16.5892	-3.85	seven transmembrane protein, putative [Source:VB External Description;Acc:AAEL003705]""	ProteinCodingRNA
XLOC_024096:019	XLOC_024096	E019	0.0614903	0.000343148	0.0137152	255.288	1.26436	jnk/sapk-associated protein [Source:VB External Description;Acc:AAEL012475]	ProteinCodingRNA
XLOC_021225:001	XLOC_021225	E001	0.0495248	0.000344243	0.0137519	248.824	1.13011	P53 regulated pa26 nuclear protein sestrin [Source:VB External Description;Acc:AAEL002487]	ProteinCodingRNA
XLOC_001715:012	XLOC_001715	E012	0.0484595	0.000344932	0.0137723	263.435	-1.24386	kinesin-like protein Klp10A [Source:VB External Description;Acc:AAEL004235]	ProteinCodingRNA
XLOC_026268:009	XLOC_026268	E009	0.0757568	0.000346221	0.0138166	105.182	-1.63553	n-acetylgalactosaminyltransferase [Source:VB External Description;Acc:AAEL013274]	ProteinCodingRNA
XLOC_004430:011	XLOC_004430	E011	0.0607168	0.000346472	0.0138195	157.219	1.33048	pak-interacting exchange factor, beta-pix/cool-1 [Source:VB External Description;Acc:AAEL000719]""	ProteinCodingRNA
XLOC_018129:007	XLOC_018129	E007	0.090102	0.00034699	0.013833	79.9441	2.40114	metalloprotease m41 ftsh [Source:VB External Description;Acc:AAEL010241]	ProteinCodingRNA
XLOC_008866:002	XLOC_008866	E002	0.0904251	0.000348322	0.0138789	79.5144	-1.548		ProteinCodingRNA
XLOC_000688:009	XLOC_000688	E009	0.208467	0.000350507	0.0139588	26.8284	2.59011	conserved hypothetical protein [Source:VB External Description;Acc:AAEL014157]	ProteinCodingRNA
XLOC_025328:014	XLOC_025328	E014	0.0749849	0.000351237	0.0139806	106.999	1.9772	conserved hypothetical protein [Source:VB External Description;Acc:AAEL012964]	ProteinCodingRNA
XLOC_010207:020	XLOC_010207	E020	0.0538831	0.00035166	0.0139902	202.808	-1.11529	conserved hypothetical protein [Source:VB External Description;Acc:AAEL007204]	ProteinCodingRNA
XLOC_005579:002	XLOC_005579	E002	0.0455078	0.000352001	0.0139966	314.621	-1.02368	conserved hypothetical protein [Source:VB External Description;Acc:AAEL005452]	ProteinCodingRNA
XLOC_007138:009	XLOC_007138	E009	0.0632676	0.000353793	0.0140606	145.048	-1.34005	conserved hypothetical protein [Source:VB External Description;Acc:AAEL005985]	ProteinCodingRNA
XLOC_011716:006	XLOC_011716	E006	0.0496504	0.000354012	0.0140621	247.208	-1.14756	5-aminolevulinic acid synthase [Source:VB External Description;Acc:AAEL007787]	ProteinCodingRNA
XLOC_005500:002	XLOC_005500	E002	0.0356472	0.000358125	0.0142116	973.148	0.964451	hypothetical protein [Source:VB External Description;Acc:AAEL005418]	ProteinCodingRNA
XLOC_018312:011	XLOC_018312	E011	0.0478169	0.000358146	0.0142116	273.108	-1.0576	conserved hypothetical protein [Source:VB External Description;Acc:AAEL002025]	ProteinCodingRNA
XLOC_026199:016	XLOC_026199	E016	0.211874	0.00036056	0.0143	26.325	-2.49913	hypothetical protein [Source:VB External Description;Acc:AAEL013252]	ProteinCodingRNA
XLOC_021534:002	XLOC_021534	E002	0.0438296	0.000362686	0.0143705	353.693	-1.42828	adenosine deaminase acting on RNA (adar)-2 [Source:VB External Description;Acc:AAEL002522]	ProteinCodingRNA
XLOC_022970:042	XLOC_022970	E042	0.0620382	0.000362709	0.0143705	2543.7	1.30536	nucleolar protein c7b [Source:VB External Description;Acc:AAEL002705]	ProteinCodingRNA
XLOC_020285:009	XLOC_020285	E009	0.171775	0.000363156	0.0143808	33.7873	2.27303	hypothetical protein [Source:VB External Description;Acc:AAEL011061]	ProteinCodingRNA
XLOC_004919:002	XLOC_004919	E002	0.15675	0.000365837	0.0144573	37.8025	3.79916	conserved hypothetical protein [Source:VB External Description;Acc:AAEL005230]	ProteinCodingRNA
XLOC_005632:002	XLOC_005632	E002	0.222869	0.000365405	0.0144573	24.8218	-3.30267	hypothetical protein [Source:VB External Description;Acc:AAEL005469]	ProteinCodingRNA
XLOC_016996:015	XLOC_016996	E015	0.578177	0.000365669	0.0144573	8.72393	-5.31899	macroglobulin/complement [Source:VB External Description;Acc:AAEL001802]	ProteinCodingRNA
XLOC_018926:001	XLOC_018926	E001	0.0812445	0.000365766	0.0144573	93.8481	1.49571	conserved hypothetical protein [Source:VB External Description;Acc:AAEL002123]	ProteinCodingRNA
XLOC_005915:014	XLOC_005915	E014	0.145939	0.000370516	0.0146272	41.3372	2.13481		ProteinCodingRNA
XLOC_024096:013	XLOC_024096	E013	0.426887	0.000370374	0.0146272	12.0521	-4.83752	jnk/sapk-associated protein [Source:VB External Description;Acc:AAEL012475]	ProteinCodingRNA
XLOC_005915:022	XLOC_005915	E022	0.190681	0.000371253	0.0146488	29.8039	-28.2767		ProteinCodingRNA
XLOC_020480:012	XLOC_020480	E012	0.432122	0.000372046	0.0146726	11.8951	-28.6084	hypothetical protein [Source:VB External Description;Acc:AAEL011148]	ProteinCodingRNA
XLOC_025946:001	XLOC_025946	E001	0.519293	0.000372639	0.0146885	9.77449	26.1807	adenylosuccinate synthetase [Source:VB External Description;Acc:AAEL003161]	ProteinCodingRNA
XLOC_010003:001	XLOC_010003	E001	0.278966	0.000374625	0.0147478	19.2218	-3.55774	amidase [Source:VB External Description;Acc:AAEL001173]	ProteinCodingRNA
XLOC_016878:008	XLOC_016878	E008	0.205009	0.000374382	0.0147478	27.3594	2.61651	endophilin b [Source:VB External Description;Acc:AAEL009754]	ProteinCodingRNA
XLOC_027587:008	XLOC_027587	E008	0.129955	0.000374717	0.0147478	47.9686	-2.00462	Aquaporin AQPAe.a [Source:VB External Description;Acc:AAEL003512]	ProteinCodingRNA
XLOC_007315:008	XLOC_007315	E008	0.265567	0.00037719	0.01483	20.3166	-25.3422	potassium channel interacting protein [Source:VB External Description;Acc:AAEL006055]	ProteinCodingRNA
XLOC_018052:001	XLOC_018052	E001	0.203289	0.000377115	0.01483	27.6316	2.51592	axonemal dynein intermediate chain [Source:VB External Description;Acc:AAEL010197]	ProteinCodingRNA
XLOC_015689:001	XLOC_015689	E001	0.033474	0.000378545	0.0148757	1513.67	0.893698	rab11 [Source:VB External Description;Acc:AAEL009317]	ProteinCodingRNA
XLOC_000051:010	XLOC_000051	E010	0.189913	0.00038039	0.0149406	44.5552	2.47157	secretory carrier-associated membrane protein (scamp) [Source:VB External Description;Acc:AAEL000090]	ProteinCodingRNA
XLOC_019305:011	XLOC_019305	E011	0.219881	0.000381649	0.0149824	25.2131	2.76131	leucine rich repeat (in flii) interacting protein [Source:VB External Description;Acc:AAEL002166]	ProteinCodingRNA
XLOC_002798:022	XLOC_002798	E022	0.328903	0.00038199	0.0149882	16.0071	-3.8634	eukaryotic translation elongation factor [Source:VB External Description;Acc:AAEL004500]	ProteinCodingRNA
XLOC_016751:008	XLOC_016751	E008	0.220856	0.000383693	0.0150473	25.0841	-2.82971	conserved hypothetical protein [Source:VB External Description;Acc:AAEL001767]	ProteinCodingRNA
XLOC_002709:016	XLOC_002709	E016	0.114082	0.000384792	0.0150827	105.833	1.97057	organic cation transporter [Source:VB External Description;Acc:AAEL004479]	ProteinCodingRNA
XLOC_014383:007	XLOC_014383	E007	0.0338985	0.000386166	0.0151289	1334.3	-0.888184	hypothetical protein [Source:VB External Description;Acc:AAEL001512]	ProteinCodingRNA
XLOC_026117:016	XLOC_026117	E016	0.0544898	0.00038661	0.0151386	197.718	-1.32686	PIWI [Source:VB External Description;Acc:AAEL013233]	ProteinCodingRNA
XLOC_006455:004	XLOC_006455	E004	0.041751	0.000387702	0.0151737	417.987	-1.37456	conserved hypothetical protein [Source:VB External Description;Acc:AAEL005736]	ProteinCodingRNA
XLOC_005481:007	XLOC_005481	E007	0.0513564	0.000390189	0.0152555	227.163	1.06892	Twinfilin [Source:VB External Description;Acc:AAEL005419]	ProteinCodingRNA
XLOC_012212:027	XLOC_012212	E027	0.219618	0.000390174	0.0152555	25.248	-2.79645	tyrosine transporter [Source:VB External Description;Acc:AAEL007979]	ProteinCodingRNA
XLOC_019038:007	XLOC_019038	E007	0.231199	0.000391352	0.0152933	23.7925	-3.68549	hypothetical protein [Source:VB External Description;Acc:AAEL010648]	ProteinCodingRNA
XLOC_018194:011	XLOC_018194	E011	0.346768	0.000392095	0.0153145	15.1034	28.4865	conserved hypothetical protein [Source:VB External Description;Acc:AAEL010262]	ProteinCodingRNA
XLOC_020084:006	XLOC_020084	E006	0.0391821	0.000392381	0.0153179	539.104	-1.02401		ProteinCodingRNA
XLOC_004710:011	XLOC_004710	E011	0.310308	0.000392943	0.0153321	17.0702	-3.39232	protein kinase c-binding protein nell1 [Source:VB External Description;Acc:AAEL005131]	ProteinCodingRNA
XLOC_005325:008	XLOC_005325	E008	0.0430165	0.000393202	0.0153345	376.339	-1.31532	hypothetical protein [Source:VB External Description;Acc:AAEL005362]	ProteinCodingRNA
XLOC_021896:004	XLOC_021896	E004	0.127156	0.000393723	0.0153471	49.3551	1.84581	conserved hypothetical protein [Source:VB External Description;Acc:AAEL002568]	ProteinCodingRNA
XLOC_001542:018	XLOC_001542	E018	0.0467946	0.000394301	0.0153586	290.051	-1.2672	serine/threonine protein kinase [Source:VB External Description;Acc:AAEL000589]	ProteinCodingRNA
XLOC_023581:014	XLOC_023581	E014	0.127545	0.000394418	0.0153586	181.735	1.94103	hypothetical protein [Source:VB External Description;Acc:AAEL002807]	ProteinCodingRNA
XLOC_013523:006	XLOC_013523	E006	0.0748285	0.000398754	0.0155196	552.908	-1.49123	conserved hypothetical protein [Source:VB External Description;Acc:AAEL008422]	ProteinCodingRNA
XLOC_023271:014	XLOC_023271	E014	0.361406	0.000402122	0.0156428	24.6273	3.34746	phosphatase and actin regulator [Source:VB External Description;Acc:AAEL012186]	ProteinCodingRNA
XLOC_020870:012	XLOC_020870	E012	0.0356488	0.000402535	0.0156431	896.326	0.833937	cytochrome B561 [Source:VB External Description;Acc:AAEL011281]	ProteinCodingRNA
XLOC_022346:027	XLOC_022346	E027	0.0999852	0.000402448	0.0156431	68.8809	1.80129	cytohesin 1, 2, 3, 4 (guanine nucleotide-exchange protein) [Source:VB External Description;Acc:AAEL002646]""	ProteinCodingRNA
XLOC_011526:007	XLOC_011526	E007	0.0667143	0.000403328	0.015666	131.313	-1.35745	conserved hypothetical protein [Source:VB External Description;Acc:AAEL007729]	ProteinCodingRNA
XLOC_002051:001	XLOC_002051	E001	0.501546	0.000405202	0.0157309	10.1426	-26.9467	hypothetical protein [Source:VB External Description;Acc:AAEL004309]	ProteinCodingRNA
XLOC_022550:001	XLOC_022550	E001	0.24893	0.000407962	0.0158301	21.8628	-4.45523	predicted protein [Source:VB External Description;Acc:AAEL011907]	ProteinCodingRNA
XLOC_021896:011	XLOC_021896	E011	0.095958	0.000409556	0.0158839	95.283	-1.65965	conserved hypothetical protein [Source:VB External Description;Acc:AAEL002568]	ProteinCodingRNA
XLOC_002883:005	XLOC_002883	E005	0.0880753	0.000410855	0.0159213	82.7492	2.18334	hypothetical protein [Source:VB External Description;Acc:AAEL004539]	ProteinCodingRNA
XLOC_020476:001	XLOC_020476	E001	0.0494358	0.000410932	0.0159213	249.982	1.10574	hypothetical protein [Source:VB External Description;Acc:AAEL011154]	ProteinCodingRNA
XLOC_022498:009	XLOC_022498	E009	0.925964	0.000412078	0.0159577	5.33636	6.77111	monocarboxylate transporter [Source:VB External Description;Acc:AAEL011885]	ProteinCodingRNA
XLOC_019531:006	XLOC_019531	E006	0.0520343	0.000412292	0.015958	353.448	1.22497	DEAD box ATP-dependent RNA helicase [Source:VB External Description;Acc:AAEL010787]	ProteinCodingRNA
XLOC_005141:019	XLOC_005141	E019	0.0450116	0.000413114	0.0159817	325.243	1.04335	conserved hypothetical protein [Source:VB External Description;Acc:AAEL000738]	ProteinCodingRNA
XLOC_018584:010	XLOC_018584	E010	0.225447	0.000413518	0.0159894	24.4939	2.80776	conserved hypothetical protein [Source:VB External Description;Acc:AAEL010460]	ProteinCodingRNA
XLOC_010769:016	XLOC_010769	E016	0.101393	0.000415977	0.0160764	67.2443	1.89339	conserved hypothetical protein [Source:VB External Description;Acc:AAEL007475]	ProteinCodingRNA
XLOC_009177:001	XLOC_009177	E001	0.322154	0.000416996	0.0161077	16.3773	-3.3155	hypothetical protein [Source:VB External Description;Acc:AAEL006768]	ProteinCodingRNA
XLOC_000279:020	XLOC_000279	E020	0.192473	0.000417288	0.0161109	29.4745	2.66419	calcium/calmodulin-dependent serine protein kinase membrane-associated guanylate kinase (cask) [Source:VB External Description;Acc:AAEL003914]	ProteinCodingRNA
XLOC_000050:010	XLOC_000050	E010	0.0377083	0.000418566	0.0161522	646.593	0.937667	40S ribosomal protein S6 [Source:VB External Description;Acc:AAEL000032]	ProteinCodingRNA
[truncated: 469 more rows]
