# Supplementary material for: The Developmental Transcriptome of the Mosquito Aedes aegypti, an Invasive Species and Major Arbovirus Vector
Source: G3 (Bethesda). 2013 Sep 1;3(9):1493–509. doi: 10.1534/g3.113.006742 (PMC3755910; doi:10.1534/g3.113.006742)
Supplement: Supporting Information [file supp_g3.113.006742_TableS14.xlsx]

## Sheet: resMaleFemale.AAELgenes.exonicP
Gene ID	Exon number	Description	Description	Ontology
XLOC_000029	7	Aldolase|N-ACETYLNEURAMINATE SYNTHETASE|NeuB|SIALIC ACID SYNTHASE-RELATED	Aldolase-type TIM barrel|N-acetylneuraminic acid synthase, N-terminal	Biological Process: carbohydrate biosynthetic process (GO:0016051)|Molecular Function: catalytic activity (GO:0003824)
XLOC_000091	4	A2M_comp|MACROGLOBULIN/COMPLEMENT|Terpenoid cyclases/Protein prenyltransferases	A-macroglobulin complement component|Alpha-macroglobulin, receptor-binding|Terpenoid cyclases/protein prenyltransferase alpha-alpha toroid	Cellular Component: extracellular region (GO:0005576)|Cellular Component: extracellular space (GO:0005615)
XLOC_000204	4	C-TYPE LECTIN SUPERFAMILY MEMBER|C-type lectin (CTL) or carbohydrate-recognit|C-type lectin-like|C_TYPE_LECTIN_2|Lectin_C	C-type lectin|C-type lectin fold|C-type lectin-like	Molecular Function: carbohydrate binding (GO:0030246)
XLOC_000204	7	PMP inhibitors|Pacifastin_I|UBN2	Proteinase inhibitor I19, pacifastin	Molecular Function: peptidase inhibitor activity (GO:0030414)
XLOC_000382	13	coiled-coil
XLOC_000391	17	C2H2 and C2HC zinc fingers|ZINC_FINGER_C2H2_1|ZINC_FINGER_C2H2_2|zf-C2H2|zinc finger	Zinc finger C2H2-type/integrase DNA-binding domain|Zinc finger, C2H2|Zinc finger, C2H2-like	Cellular Component: intracellular (GO:0005622), Molecular Function: zinc ion binding (GO:0008270)|Molecular Function: nucleic acid binding (GO:0003676)
XLOC_000647	1	coiled-coil
XLOC_000653	4	CALPAIN|CALPAIN-RELATED|EF-hand|EF-hand, calcium binding motif|EF_HAND_1|EF_HAND_2|EF_hand_5|EF_hand_6	Calcium-binding EF-hand|EF-HAND 2|EF-Hand 1, calcium-binding site|EF-hand-like domain	Molecular Function: calcium ion binding (GO:0005509)
XLOC_000653	6	CALPAIN|CALPAIN-RELATED
XLOC_000653	8	CALPAIN|CALPAIN_CAT|Calpain large subunit, middle domain (domain III)|Calpain-like thiol protease family.|Calpain_III|Cysteine proteinases|Peptidase_C2|THIOL_PROTEASE_CYS	Cysteine peptidase, cysteine active site|Peptidase C2, calpain family|Peptidase C2, calpain, catalytic domain|Peptidase C2, calpain, domain III|Peptidase C2, calpain, large subunit, domain III	Molecular Function: calcium-dependent cysteine-type endopeptidase activity (GO:0004198), Cellular Component: intracellular (GO:0005622), Biological Process: proteolysis (GO:0006508)
XLOC_000653	17	CALPAIN|EF-hand|EF-hand, calcium binding motif|EF_HAND_1|EF_HAND_2|EF_hand_4|EF_hand_6	Calcium-binding EF-hand|EF-HAND 2|EF-Hand 1, calcium-binding site|EF-hand-like domain	Molecular Function: calcium ion binding (GO:0005509)
XLOC_000653	21	CALPAIN|CALPAIN_CAT|Calpain large subunit, middle domain (domain III)|Calpain_III|Cysteine proteinases|Peptidase_C2	Peptidase C2, calpain family|Peptidase C2, calpain, catalytic domain|Peptidase C2, calpain, domain III|Peptidase C2, calpain, large subunit, domain III	Molecular Function: calcium-dependent cysteine-type endopeptidase activity (GO:0004198), Cellular Component: intracellular (GO:0005622), Biological Process: proteolysis (GO:0006508)
XLOC_000653	22	CALPAIN|CALPAIN_CAT|Cysteine proteinases|Peptidase_C2	Peptidase C2, calpain, catalytic domain	Molecular Function: calcium-dependent cysteine-type endopeptidase activity (GO:0004198), Cellular Component: intracellular (GO:0005622), Biological Process: proteolysis (GO:0006508)
XLOC_000653	24	CALPAIN|CALPAIN_CAT|Calpain-like thiol protease family.|Cysteine proteinases|Peptidase_C2|THIOL_PROTEASE_CYS	Cysteine peptidase, cysteine active site|Peptidase C2, calpain family|Peptidase C2, calpain, catalytic domain	Molecular Function: calcium-dependent cysteine-type endopeptidase activity (GO:0004198), Cellular Component: intracellular (GO:0005622), Biological Process: proteolysis (GO:0006508)
XLOC_000726	4	Retrovirus zinc finger-like domains|ZF_CCHC|ZINC FINGER CCHC DOMAIN CONTAINING PROTEIN|zf-CCHC|zinc finger	Zinc finger, CCHC-type	Molecular Function: nucleic acid binding (GO:0003676), Molecular Function: zinc ion binding (GO:0008270)
XLOC_000920	9	FAD/NAD(P)-binding domain|GLUCOSE DEHYDROGENASE|GLUCOSE-METHANOL-CHOLINE (GMC) OXIDOREDUCTASE|GMC_OXRED_1|GMC_oxred_N	Glucose-methanol-choline oxidoreductase, N-terminal	Molecular Function: oxidoreductase activity, acting on CH-OH group of donors (GO:0016614), Molecular Function: flavin adenine dinucleotide binding (GO:0050660), Biological Process: oxidation-reduction process (GO:0055114)
XLOC_000920	12	FAD/NAD(P)-binding domain|GLUCOSE DEHYDROGENASE|GLUCOSE-METHANOL-CHOLINE (GMC) OXIDOREDUCTASE|GMC_OXRED_1|GMC_OXRED_2|GMC_oxred_N	Glucose-methanol-choline oxidoreductase, N-terminal	Molecular Function: oxidoreductase activity, acting on CH-OH group of donors (GO:0016614), Molecular Function: flavin adenine dinucleotide binding (GO:0050660), Biological Process: oxidation-reduction process (GO:0055114)
XLOC_000920	13	FAD-linked reductases, C-terminal domain|FAD/NAD(P)-binding domain|GLUCOSE DEHYDROGENASE|GLUCOSE-METHANOL-CHOLINE (GMC) OXIDOREDUCTASE|GMC_oxred_C	Glucose-methanol-choline oxidoreductase, C-terminal	Molecular Function: oxidoreductase activity, acting on CH-OH group of donors (GO:0016614), Biological Process: oxidation-reduction process (GO:0055114)
XLOC_001114	15	CRAL/TRIO domain|CRAL_TRIO|MAJOR SPERM PROTEIN	CRAL-TRIO domain
XLOC_001494	4	EcKinase|UNCHARACTERIZED	Protein of unknown function DUF227
XLOC_001542	18	GERMINAL CENTER KINASE FAMILY PROTEIN|MITOGEN-ACTIVATED KINASE KINASE KINASE|PROTEIN_KINASE_DOM|Pkinase|Protein kinase-like (PK-like)|Serine/Threonine protein kinases, catalytic|Tyrosine kinase, catalytic domain	Protein kinase, catalytic domain|Protein kinase-like domain|Serine/threonine- / dual-specificity protein kinase, catalytic domain|Tyrosine-protein kinase, catalytic domain	Molecular Function: protein kinase activity (GO:0004672), Molecular Function: ATP binding (GO:0005524), Biological Process: protein phosphorylation (GO:0006468)|Molecular Function: protein tyrosine kinase activity (GO:0004713), Biological Process: protein phosphorylation (GO:0006468)|Molecular Function: transferase activity, transferring phosphorus-containing groups (GO:0016772)
XLOC_001542	24	RT_POL|RVT_1	Reverse transcriptase	Molecular Function: RNA binding (GO:0003723), Molecular Function: RNA-directed DNA polymerase activity (GO:0003964), Biological Process: RNA-dependent DNA replication (GO:0006278)
XLOC_001563	8	TTL|TUBULIN TYROSINE LIGASE-RELATED	Tubulin-tyrosine ligase	Molecular Function: tubulin-tyrosine ligase activity (GO:0004835), Biological Process: cellular protein modification process (GO:0006464)
XLOC_001793	4	EcKinase|Protein kinase-like (PK-like)|UNCHARACTERIZED|ZnF_C4 abd HLH domain containing kinases dom	CHK kinase-like|Protein kinase-like domain|Protein of unknown function DUF227	Molecular Function: transferase activity, transferring phosphorus-containing groups (GO:0016772)
XLOC_001934	5	GB DEF: ENSANGP00000005154 (FRAGMENT)|coiled-coil|zf-primase	Zinc finger, Mcm10/DnaG-type	Cellular Component: nucleus (GO:0005634), Biological Process: DNA replication (GO:0006260)
XLOC_001934	6	GB DEF: ENSANGP00000005154 (FRAGMENT)|Mcm10|coiled-coil	Replication factor Mcm10
XLOC_001937	6	SPHINGOSINE KINASE|SPHINGOSINE KINASE A, B
XLOC_001937	7	coiled-coil
XLOC_002039	2	UNCHARACTERIZED
XLOC_002138	4	NEUROGENIC PROTEIN MASTERMIND
XLOC_002244	1	coiled-coil
XLOC_002284	4	NUCLEOLAR RNA-ASSOCIATED PROTEIN|Nrap	Nrap protein
XLOC_002284	5	NUCLEOLAR RNA-ASSOCIATED PROTEIN|Nrap	Nrap protein
XLOC_002286	2	GPROTEINBRPT|Utp12|WD REPEAT CONTAINING PROTEIN 3 (WDR3)|WD40|WD40 repeat-like|WD40 repeats|WD_REPEATS_1|WD_REPEATS_2|WD_REPEATS_REGION	G-protein beta WD-40 repeat|Small-subunit processome, Utp12|WD40 repeat|WD40 repeat, conserved site|WD40-repeat-containing domain|WD40/YVTN repeat-like-containing domain	Molecular Function: protein binding (GO:0005515)
XLOC_002286	5	coiled-coil
XLOC_002297	12	HMG-BOX TRANSCRIPTION FACTOR BBX|PROTEIN CAPICUA HOMOLOG|coiled-coil
XLOC_002401	2	ASP_PROTEASE|DNA/RNA polymerases|GAG/POL/ENV POLYPROTEIN|RETROVIRUS POLYPROTEIN|RVT_1	Peptidase aspartic, active site|Reverse transcriptase	Molecular Function: RNA binding (GO:0003723), Molecular Function: RNA-directed DNA polymerase activity (GO:0003964), Biological Process: RNA-dependent DNA replication (GO:0006278)|Molecular Function: aspartic-type endopeptidase activity (GO:0004190), Biological Process: proteolysis (GO:0006508)
XLOC_002401	4	coiled-coil
XLOC_002506	4	CYTOCHROME_P450|Cytochrome P450|EP450IV|P450|p450	Cytochrome P450|Cytochrome P450, E-class, group IV|Cytochrome P450, conserved site	Molecular Function: iron ion binding (GO:0005506), Molecular Function: electron carrier activity (GO:0009055), Molecular Function: oxidoreductase activity, acting on paired donors, with incorporation or reduction of molecular oxygen (GO:0016705), Molecular Function: heme binding (GO:0020037), Biological Process: oxidation-reduction process (GO:0055114)|Molecular Function: monooxygenase activity (…
XLOC_002573	3	coiled-coil
XLOC_002583	9	DNA/RNA polymerases|GAG/POL/ENV POLYPROTEIN|RETROVIRUS POLYPROTEIN
XLOC_002584	10	FLYWCH	Zinc finger, FLYWCH-type
XLOC_002726	2	ARYLSULFATASE|SULFATASE
XLOC_002726	5	ARYLSULFATASE|Alkaline phosphatase-like|SULFATASE|Sulfatase	Alkaline phosphatase-like, alpha/beta/alpha|Alkaline-phosphatase-like, core domain|Sulfatase	Biological Process: metabolic process (GO:0008152), Molecular Function: sulfuric ester hydrolase activity (GO:0008484)|Molecular Function: catalytic activity (GO:0003824), Biological Process: metabolic process (GO:0008152)
XLOC_002726	6	ARYLSULFATASE|Alkaline phosphatase-like|SULFATASE|SULFATASE_1|SULFATASE_2|Sulfatase	Alkaline phosphatase-like, alpha/beta/alpha|Alkaline-phosphatase-like, core domain|Sulfatase|Sulfatase, conserved site	Biological Process: metabolic process (GO:0008152), Molecular Function: sulfuric ester hydrolase activity (GO:0008484)|Molecular Function: catalytic activity (GO:0003824), Biological Process: metabolic process (GO:0008152)
XLOC_002883	4	TRYPSIN_HIS|Trypsin|Trypsin-like serine proteases	Peptidase S1/S6, chymotrypsin/Hap|Peptidase S1/S6, chymotrypsin/Hap, active site|Peptidase cysteine/serine, trypsin-like	Molecular Function: catalytic activity (GO:0003824)|Molecular Function: serine-type endopeptidase activity (GO:0004252), Biological Process: proteolysis (GO:0006508)
XLOC_002883	5	CLIP	Proteinase, regulatory CLIP domain
XLOC_002967	20	SERINE PROTEASE|TRANSMEMBRANE PROTEASE, SERINE|TRYPSIN_HIS|Trypsin|Trypsin-like serine proteases	Peptidase S1/S6, chymotrypsin/Hap|Peptidase S1/S6, chymotrypsin/Hap, active site|Peptidase cysteine/serine, trypsin-like	Molecular Function: catalytic activity (GO:0003824)|Molecular Function: serine-type endopeptidase activity (GO:0004252), Biological Process: proteolysis (GO:0006508)
XLOC_002979	3	DNA POLYMERASE ETA|DNA REPAIR POLYMERASE UMUC / TRANSFERASE FAMILY MEMBER|DNA polymerase eta|DNA/RNA polymerases|IMS|IMS_C|Lesion bypass DNA polymerase (Y-family), little finger domain|UMUC|coiled-coil	DNA polymerase eta|DNA polymerase, Y-family, little finger domain|DNA-repair protein, UmuC-like|DNA-repair protein, UmuC-like, N-terminal	Molecular Function: damaged DNA binding (GO:0003684), Molecular Function: DNA-directed DNA polymerase activity (GO:0003887), Biological Process: DNA repair (GO:0006281)
XLOC_003069	7	Arginase/deacetylase|HISTONE DEACETYLASE|HISTONE DEACETYLASE 2 (HD2)|Hist_deacetyl	Histone deacetylase domain|Histone deacetylase superfamily
XLOC_003156	19	BEN	BEN domain
XLOC_003168	9	RIB43A|RIB43A-RELATED|RIBC1|coiled-coil	RIB43A
XLOC_003170	4	GPROTEINBRPT|WD40|WD40 REPEAT PROTEIN 12, 37|WD40 REPEAT PROTEIN 37|WD40 repeat-like|WD40 repeats|WD_REPEATS_1|WD_REPEATS_2|WD_REPEATS_REGION	G-protein beta WD-40 repeat|WD40 repeat|WD40 repeat, conserved site|WD40-repeat-containing domain|WD40/YVTN repeat-like-containing domain	Molecular Function: protein binding (GO:0005515)
XLOC_003170	8	coiled-coil
XLOC_003195	1	ACTIN|ACTINS_1|ACTINS_2|ACTINS_ACT_LIKE|Actin|Actin-like ATPase domain	Actin, conserved site|Actin-like|Actin/actin-like conserved site	Molecular Function: ATP binding (GO:0005524)
XLOC_003195	2	ACTIN|ACTINS_2|Actin|Actin-like ATPase domain	Actin, conserved site|Actin-like	Molecular Function: ATP binding (GO:0005524)
XLOC_003195	3	ACTIN|ACTINS_1|ACTINS_ACT_LIKE|Actin|Actin-like ATPase domain	Actin, conserved site|Actin-like|Actin/actin-like conserved site	Molecular Function: ATP binding (GO:0005524)
XLOC_003258	5	coiled-coil
XLOC_003260	24	DNA/RNA polymerases|REVERSE TRANSCRIPTASE-RELATED|REVERSE TRANSCRIPTASES|RT_POL|RVT_1	Reverse transcriptase	Molecular Function: RNA binding (GO:0003723), Molecular Function: RNA-directed DNA polymerase activity (GO:0003964), Biological Process: RNA-dependent DNA replication (GO:0006278)
XLOC_003339	4	RNA recognition motif|RNA-binding domain, RBD|RRM|RRM_1|coiled-coil	Nucleotide-binding, alpha-beta plait|RNA recognition motif domain	Molecular Function: nucleic acid binding (GO:0003676)|Molecular Function: nucleotide binding (GO:0000166)
XLOC_003349	9	LK6 PROTEIN KINASE|PROTEIN_KINASE_DOM|Pkinase|Protein kinase-like (PK-like)|SERINE/THREONINE-PROTEIN KINASE|Serine/Threonine protein kinases, catalytic	Protein kinase, catalytic domain|Protein kinase-like domain|Serine/threonine- / dual-specificity protein kinase, catalytic domain	Molecular Function: protein kinase activity (GO:0004672), Molecular Function: ATP binding (GO:0005524), Biological Process: protein phosphorylation (GO:0006468)|Molecular Function: transferase activity, transferring phosphorus-containing groups (GO:0016772)
XLOC_003349	12	coiled-coil
XLOC_003413	5	RING/U-box|ZF_BBOX|ZF_RING_2|zf-B_box|zf-C3HC4_2	Zinc finger, B-box|Zinc finger, RING-type|Zinc finger, RING/FYVE/PHD-type	Cellular Component: intracellular (GO:0005622), Molecular Function: zinc ion binding (GO:0008270)|Molecular Function: protein binding (GO:0005515), Molecular Function: zinc ion binding (GO:0008270)
XLOC_003413	6	TRAF domain-like	TRAF-like|TRAF-type	Molecular Function: protein binding (GO:0005515)
XLOC_003413	19	DEDICATOR OF CYTOKINESIS (DOCK)|DOCK-9, 10, 11
XLOC_003413	25	Ded_cyto	Dedicator of cytokinesis	Molecular Function: guanyl-nucleotide exchange factor activity (GO:0005085), Molecular Function: GTP binding (GO:0005525), Molecular Function: GTPase binding (GO:0051020)
XLOC_003511	15	ABC transporter transmembrane region|ABC_TM1F|ABC_membrane	ABC transporter, integral membrane type 1|ABC transporter, transmembrane domain|ABC transporter, transmembrane domain, type 1	Molecular Function: ATP binding (GO:0005524), Biological Process: transport (GO:0006810), Cellular Component: integral to membrane (GO:0016021), Molecular Function: ATPase activity, coupled to transmembrane movement of substances (GO:0042626), Biological Process: transmembrane transport (GO:0055085)
XLOC_003676	2	CBM_14|CHITIN BINDING PERITROPHIN-A|CHIT_BIND_II|Chitin-binding domain type|Invertebrate chitin-binding proteins	Chitin binding domain	Cellular Component: extracellular region (GO:0005576), Biological Process: chitin metabolic process (GO:0006030), Molecular Function: chitin binding (GO:0008061)
XLOC_003687	6	coiled-coil
XLOC_003781	19	coiled-coil
XLOC_003894	10	GAG-POL-RELATED RETROTRANSPOSON|PREDICTED PROTEIN (FRAGMENT)|Ribonuclease H-like	Ribonuclease H-like domain	Molecular Function: nucleic acid binding (GO:0003676)
XLOC_003905	17	coiled-coil
XLOC_004036	5	coiled-coil
XLOC_004309	9	coiled-coil
XLOC_004354	6	UNCHARACTERIZED|coiled-coil
XLOC_004433	2	C2H2 and C2HC zinc fingers|RE1-SILENCING TRANSCRIPTION FACTOR|ZINC FINGER PROTEIN|ZINC_FINGER_C2H2_1|ZINC_FINGER_C2H2_2|zf-H2C2_5|zinc finger	Zinc finger C2H2-type/integrase DNA-binding domain|Zinc finger, C2H2|Zinc finger, C2H2-like	Cellular Component: intracellular (GO:0005622), Molecular Function: zinc ion binding (GO:0008270)|Molecular Function: nucleic acid binding (GO:0003676)
XLOC_004495	9	C2H2 and C2HC zinc fingers|ZINC_FINGER_C2H2_1|ZINC_FINGER_C2H2_2|zf-C2H2|zf-H2C2_2|zinc finger	Zinc finger C2H2-type/integrase DNA-binding domain|Zinc finger, C2H2|Zinc finger, C2H2-like	Cellular Component: intracellular (GO:0005622), Molecular Function: zinc ion binding (GO:0008270)|Molecular Function: nucleic acid binding (GO:0003676)
XLOC_004524	2	BETATUBULIN|TUBULIN|Tubulin C-terminal domain-like|Tubulin_C	Beta tubulin|Tubulin|Tubulin/FtsZ, 2-layer sandwich domain|Tubulin/FtsZ, C-terminal|Tubulin/FtsZ, GTPase domain	Cellular Component: protein complex (GO:0043234), Biological Process: protein polymerization (GO:0051258)|Molecular Function: GTP binding (GO:0005525), Cellular Component: microtubule (GO:0005874), Biological Process: microtubule-based process (GO:0007017)|Molecular Function: GTPase activity (GO:0003924), Molecular Function: GTP binding (GO:0005525), Biological Process: GTP catabolic process (GO:…
XLOC_004524	3	TUBULIN|Tubulin|Tubulin nucleotide-binding domain-like	Tubulin|Tubulin/FtsZ, GTPase domain	Cellular Component: protein complex (GO:0043234), Biological Process: protein polymerization (GO:0051258)|Molecular Function: GTP binding (GO:0005525), Cellular Component: microtubule (GO:0005874), Biological Process: microtubule-based process (GO:0007017)
XLOC_004524	4	BETATUBULIN|TUBULIN|Tubulin|Tubulin nucleotide-binding domain-like	Beta tubulin|Tubulin|Tubulin/FtsZ, GTPase domain	Cellular Component: protein complex (GO:0043234), Biological Process: protein polymerization (GO:0051258)|Molecular Function: GTP binding (GO:0005525), Cellular Component: microtubule (GO:0005874), Biological Process: microtubule-based process (GO:0007017)|Molecular Function: structural molecule activity (GO:0005198), Molecular Function: GTP binding (GO:0005525), Cellular Component: microtubule (…
XLOC_004524	5	BETATUBULIN|TUBULIN|Tubulin|Tubulin nucleotide-binding domain-like	Beta tubulin|Tubulin|Tubulin/FtsZ, GTPase domain	Cellular Component: protein complex (GO:0043234), Biological Process: protein polymerization (GO:0051258)|Molecular Function: GTP binding (GO:0005525), Cellular Component: microtubule (GO:0005874), Biological Process: microtubule-based process (GO:0007017)|Molecular Function: structural molecule activity (GO:0005198), Molecular Function: GTP binding (GO:0005525), Cellular Component: microtubule (…
XLOC_004552	5	coiled-coil
XLOC_004557	4	Serine protease inhibitors|TIL	Trypsin Inhibitor-like, cysteine rich domain
XLOC_004591	4	TRANSTHYRETIN|TRANSTHYRETIN_1|TRNSTHYRETIN|Transthyretin|Transthyretin (synonym: prealbumin)|URICASE AND TRANSTHYRETIN-RELATED	Transthyretin, thyroxine binding site|Transthyretin/hydroxyisourate hydrolase|Transthyretin/hydroxyisourate hydrolase, superfamily
XLOC_004649	1	coiled-coil
XLOC_004710	11	coiled-coil
XLOC_004861	1	C-type lectin-like|C_TYPE_LECTIN_2|Lectin_C	C-type lectin|C-type lectin fold|C-type lectin-like	Molecular Function: carbohydrate binding (GO:0030246)
XLOC_004919	2	DM10|DUF1126|Domains in hypothetical proteins in Drosophi|EF-HAND DOMAIN (C-TERMINAL) CONTAINING PROTEIN	Protein of unknown function DUF1126|Uncharacterised domain DM10
XLOC_004935	1	PFKB_KINASES_2|PfkB|Ribokinase-like|SUGAR KINASE|UNCHARACTERIZED	Carbohydrate/puine kinase, PfkB, conserved site|PfkB|Pseudouridine-5'-phosphate glycosidase	Molecular Function: hydrolase activity, acting on glycosyl bonds (GO:0016798)|Molecular Function: phosphotransferase activity, alcohol group as acceptor (GO:0016773)
XLOC_004987	22	coiled-coil
XLOC_005137	17	AGC_KINASE_CTER|Protein kinase-like (PK-like)|RIBOSOMAL PROTEIN S6 KINASE|RIBOSOMAL PROTEIN S6 KINASE BETA-1	AGC-kinase, C-terminal|Protein kinase-like domain	Molecular Function: protein serine/threonine kinase activity (GO:0004674), Molecular Function: ATP binding (GO:0005524), Biological Process: protein phosphorylation (GO:0006468)|Molecular Function: transferase activity, transferring phosphorus-containing groups (GO:0016772)
XLOC_005137	25	F-box domain|F-box-like|FBOX	F-box domain, cyclin-like	Molecular Function: protein binding (GO:0005515)
XLOC_005148	2	FIBRINOGEN AND FIBRONECTIN|FIBRINOGEN_C_2|Fibrinogen C-terminal domain-like|Fibrinogen-related domains (FReDs)|Fibrinogen_C	Fibrinogen, alpha/beta/gamma chain, C-terminal globular|Fibrinogen, alpha/beta/gamma chain, C-terminal globular, subdomain 1|Fibrinogen, alpha/beta/gamma chain, C-terminal globular, subdomain 2	Molecular Function: receptor binding (GO:0005102), Biological Process: signal transduction (GO:0007165)
XLOC_005436	4	PAT1|TOPOISOMERASE II-ASSOCIATED PROTEIN PAT1	Topoisomerase II-associated protein PAT1
XLOC_005579	2	BASIC HELIX-LOOP-HELIX ZIP TRANSCRIPTION FACTOR|coiled-coil
XLOC_005632	5	coiled-coil
XLOC_005635	15	DNA/RNA polymerases|DUF1758|DUF1759|INTEGRASE|Peptidase_A17|RETROTRANSPOSON|Ribonuclease H-like|coiled-coil|rve	Integrase, catalytic core|Peptidase aspartic, putative|Protein of unknown function DUF1759|Retrotransposon, Pao|Ribonuclease H-like domain	Biological Process: DNA integration (GO:0015074)|Molecular Function: nucleic acid binding (GO:0003676)
XLOC_005671	3	PROTEIN-TYROSINE PHOSPHATASE|PROTEIN-TYROSINE PHOSPHATASE N9
XLOC_005671	4	CRAL/TRIO domain|CRAL_TRIO|PROTEIN-TYROSINE PHOSPHATASE|PROTEIN-TYROSINE PHOSPHATASE N9	CRAL-TRIO domain
XLOC_005915	16	coiled-coil
XLOC_005980	1	coiled-coil
XLOC_005980	4	coiled-coil
XLOC_005980	9	ATPase-IIB_Ca: calcium-translocating P-type ATPase|ATPase_P-type: HAD ATPase, P-type, family IC|CATATPASE|Calcium ATPase, transmembrane domain M|Cation_ATPase_C|HAD-like|Hydrolase|Hydrolase_like2|Metal cation-transporting ATPase, ATP-binding domain N	ATPase, P-type cation-transporter, C-terminal|ATPase, P-type, transmembrane domain|ATPase, P-type, K/Mg/Cd/Cu/Zn/Na/Ca/Na/H-transporter|ATPase, P-type, calcium-transporting, PMCA-type|ATPase, P-type, cytoplasmic domain N|ATPase, cation-transporting, domain N|HAD-like domain|Haloacid dehalogenase-like hydrolase	Molecular Function: ATP binding (GO:0005524), Biological Process: cation transport (GO:0006812), Molecular Function: ATPase activity, coupled to transmembrane movement of ions, phosphorylative mechanism (GO:0015662), Cellular Component: membrane (GO:0016020)|Molecular Function: calcium-transporting ATPase activity (GO:0005388), Molecular Function: ATP binding (GO:0005524), Biological Process: ATP…
XLOC_005980	11	ATPASE_E1_E2|ATPase_P-type: HAD ATPase, P-type, family IC|CATATPASE|Calcium ATPase, transduction domain A|Calcium ATPase, transmembrane domain M|Cation transporter/ATPase, N-terminus|Cation_ATPase_N|E1-E2_ATPase|HAD-like	ATPase, P-type, cytoplasmic transduction domain A|ATPase, P-type cation-transporter, N-terminal|ATPase, P-type phosphorylation site|ATPase, P-type, transmembrane domain|ATPase, P-type, ATPase-associated domain|ATPase, P-type, K/Mg/Cd/Cu/Zn/Na/Ca/Na/H-transporter|ATPase, P-type, cytoplasmic domain N|HAD-like domain	Molecular Function: ATP binding (GO:0005524), Biological Process: cation transport (GO:0006812), Molecular Function: ATPase activity, coupled to transmembrane movement of ions, phosphorylative mechanism (GO:0015662), Cellular Component: membrane (GO:0016020)|Molecular Function: nucleotide binding (GO:0000166), Molecular Function: metal ion binding (GO:0046872)
XLOC_006126	5	SULFATE TRANSPORTER|Sulfate_tra_GLY|Sulfate_transp	Sulphate transporter	Biological Process: sulfate transport (GO:0008272), Molecular Function: sulfate transmembrane transporter activity (GO:0015116), Cellular Component: integral to membrane (GO:0016021)
XLOC_006182	9	MYOSIN|Myosin_head|P-loop containing nucleoside triphosphate hydrolases|PREDICTED: SIMILAR TO MYOSIN, HEAVY POLYPEPTIDE 10, NON-MUSCLE	Myosin head, motor domain	Molecular Function: motor activity (GO:0003774), Molecular Function: ATP binding (GO:0005524), Cellular Component: myosin complex (GO:0016459)
XLOC_006269	3	Abhydrolase_5|UNCHARACTERIZED|alpha/beta-Hydrolases
XLOC_006455	5	ZINC FINGER PROTEIN 207|ZINC_FINGER_C2H2_1	Zinc finger, C2H2	Cellular Component: intracellular (GO:0005622), Molecular Function: zinc ion binding (GO:0008270)
XLOC_006455	10	coiled-coil
XLOC_006455	13	coiled-coil
XLOC_006532	2	ALPHA-MANNOSIDASE|Galactose mutarotase-like|Glyco_hydro_38C|LYSOSOMAL ALPHA-MANNOSIDASE (MANNOSIDASE ALPHA CLASS 2B MEMBER 1)	Glycoside hydrolase-type carbohydrate-binding|Glycosyl hydrolases 38, C-terminal	Biological Process: mannose metabolic process (GO:0006013), Molecular Function: mannosidase activity (GO:0015923)|Molecular Function: catalytic activity (GO:0003824), Biological Process: carbohydrate metabolic process (GO:0005975), Molecular Function: carbohydrate binding (GO:0030246)
XLOC_006532	3	ALPHA-MANNOSIDASE|Alpha mannosidase, middle domain|Alpha-mann_mid|Families 57/38 glycoside transferase middle domain|Galactose mutarotase-like|Glyco_hydro_38|Glyco_hydro_38C|Glycoside hydrolase/deacetylase|LYSOSOMAL ALPHA-MANNOSIDASE (MANNOSIDASE ALPHA CLASS 2B MEMBER 1)	Glycoside hydrolase, family 38, central domain|Glycoside hydrolase, family 38, core|Glycoside hydrolase-type carbohydrate-binding|Glycoside hydrolase/deacetylase, beta/alpha-barrel|Glycosyl hydrolase, family 13, all-beta|Glycosyl hydrolases 38, C-terminal	Biological Process: mannose metabolic process (GO:0006013), Molecular Function: mannosidase activity (GO:0015923)|Molecular Function: alpha-mannosidase activity (GO:0004559), Biological Process: carbohydrate metabolic process (GO:0005975)|Molecular Function: catalytic activity (GO:0003824), Biological Process: carbohydrate metabolic process (GO:0005975)|Molecular Function: catalytic activity (GO:…
XLOC_006532	5	ALPHA-MANNOSIDASE|Glyco_hydro_38|Glycoside hydrolase/deacetylase|LYSOSOMAL ALPHA-MANNOSIDASE (MANNOSIDASE ALPHA CLASS 2B MEMBER 1)	Glycoside hydrolase, family 38, core|Glycoside hydrolase/deacetylase, beta/alpha-barrel	Molecular Function: alpha-mannosidase activity (GO:0004559), Biological Process: carbohydrate metabolic process (GO:0005975)|Molecular Function: catalytic activity (GO:0003824), Biological Process: carbohydrate metabolic process (GO:0005975)
XLOC_006532	11	ALPHA-MANNOSIDASE|Galactose mutarotase-like|Glyco_hydro_38C|LYSOSOMAL ALPHA-MANNOSIDASE (MANNOSIDASE ALPHA CLASS 2B MEMBER 1)	Glycoside hydrolase-type carbohydrate-binding|Glycosyl hydrolases 38, C-terminal	Biological Process: mannose metabolic process (GO:0006013), Molecular Function: mannosidase activity (GO:0015923)|Molecular Function: catalytic activity (GO:0003824), Biological Process: carbohydrate metabolic process (GO:0005975), Molecular Function: carbohydrate binding (GO:0030246)
XLOC_006532	12	ALPHA-MANNOSIDASE|Galactose mutarotase-like|Glyco_hydro_38C|LYSOSOMAL ALPHA-MANNOSIDASE (MANNOSIDASE ALPHA CLASS 2B MEMBER 1)	Glycoside hydrolase-type carbohydrate-binding|Glycosyl hydrolases 38, C-terminal	Biological Process: mannose metabolic process (GO:0006013), Molecular Function: mannosidase activity (GO:0015923)|Molecular Function: catalytic activity (GO:0003824), Biological Process: carbohydrate metabolic process (GO:0005975), Molecular Function: carbohydrate binding (GO:0030246)
XLOC_006532	13	ALPHA-MANNOSIDASE|Galactose mutarotase-like|Glyco_hydro_38C|LYSOSOMAL ALPHA-MANNOSIDASE (MANNOSIDASE ALPHA CLASS 2B MEMBER 1)	Glycoside hydrolase-type carbohydrate-binding|Glycosyl hydrolase, family 13, all-beta|Glycosyl hydrolases 38, C-terminal	Biological Process: mannose metabolic process (GO:0006013), Molecular Function: mannosidase activity (GO:0015923)|Molecular Function: catalytic activity (GO:0003824), Biological Process: carbohydrate metabolic process (GO:0005975), Molecular Function: carbohydrate binding (GO:0030246)|Molecular Function: catalytic activity (GO:0003824), Biological Process: carbohydrate metabolic process (GO:00059…
XLOC_006532	14	ALPHA-MANNOSIDASE|Alpha mannosidase, middle domain|Alpha-mann_mid|Families 57/38 glycoside transferase middle domain|Glyco_hydro_38|Glycoside hydrolase/deacetylase|LYSOSOMAL ALPHA-MANNOSIDASE (MANNOSIDASE ALPHA CLASS 2B MEMBER 1)	Glycoside hydrolase, family 38, central domain|Glycoside hydrolase, family 38, core|Glycoside hydrolase/deacetylase, beta/alpha-barrel	Molecular Function: alpha-mannosidase activity (GO:0004559), Biological Process: carbohydrate metabolic process (GO:0005975)|Molecular Function: catalytic activity (GO:0003824), Biological Process: carbohydrate metabolic process (GO:0005975)|Molecular Function: hydrolase activity, hydrolyzing O-glycosyl compounds (GO:0004553), Molecular Function: zinc ion binding (GO:0008270)
XLOC_006532	17	ALPHA-MANNOSIDASE|Glyco_hydro_38|Glycoside hydrolase/deacetylase|LYSOSOMAL ALPHA-MANNOSIDASE (MANNOSIDASE ALPHA CLASS 2B MEMBER 1)	Glycoside hydrolase, family 38, core|Glycoside hydrolase/deacetylase, beta/alpha-barrel	Molecular Function: alpha-mannosidase activity (GO:0004559), Biological Process: carbohydrate metabolic process (GO:0005975)|Molecular Function: catalytic activity (GO:0003824), Biological Process: carbohydrate metabolic process (GO:0005975)
XLOC_006597	13	coiled-coil
XLOC_006687	1	Class II aaRS and biotin synthetases|SERYL-TRNA SYNTHETASE	Seryl-tRNA synthetase, class IIa	Molecular Function: nucleotide binding (GO:0000166), Molecular Function: serine-tRNA ligase activity (GO:0004828), Molecular Function: ATP binding (GO:0005524), Cellular Component: cytoplasm (GO:0005737), Biological Process: seryl-tRNA aminoacylation (GO:0006434)
XLOC_006927	4	NB-ARC|P-loop containing nucleoside triphosphate hydrolases	NB-ARC	Molecular Function: ADP binding (GO:0043531)
XLOC_006998	4	MACRO|coiled-coil	Appr-1-p processing
XLOC_007010	21	LETHAL(3)MALIGNANT BRAIN TUMOR-RELATED|POLYHOMEOTIC-PROXIMAL CHROMATIN PROTEIN
XLOC_007010	22	LETHAL(3)MALIGNANT BRAIN TUMOR-RELATED|POLYHOMEOTIC-PROXIMAL CHROMATIN PROTEIN|SAM/Pointed domain|SAM_1|SAM_DOMAIN|Sterile alpha motif.|ZF_FCS	Sterile alpha motif domain|Sterile alpha motif, type 1|Sterile alpha motif/pointed domain|Zinc finger, FCS-type	Cellular Component: nucleus (GO:0005634), Molecular Function: zinc ion binding (GO:0008270)|Molecular Function: protein binding (GO:0005515)
XLOC_007138	3	UNCHARACTERIZED
XLOC_007138	9	UNCHARACTERIZED
XLOC_007258	1	coiled-coil
XLOC_007268	5	coiled-coil
XLOC_007311	3	GABAARECEPTR|GLUTAMATE-GATED CHLORIDE CHANNEL|NEUROTRANSMITTER GATED ION CHANNEL|Neur_chan_memb|Neurotransmitter-gated ion-channel transmembrane pore	Gamma-aminobutyric acid A receptor|Glutamate-Gated Chloride Channel|Neurotransmitter-gated ion-channel|Neurotransmitter-gated ion-channel transmembrane domain	Biological Process: ion transport (GO:0006811), Cellular Component: integral to membrane (GO:0016021)|Biological Process: ion transport (GO:0006811), Cellular Component: membrane (GO:0016020)
XLOC_007342	2	His_Phos_1|PG_MUTASE|PHOSPHOGLYCERATE MUTASE|Phosphoglycerate mutase-like	Histidine phosphatase superfamily, clade-1|Phosphoglycerate mutase 1|Phosphoglycerate/bisphosphoglycerate mutase, active site	Biological Process: glycolysis (GO:0006096), Molecular Function: intramolecular transferase activity, phosphotransferases (GO:0016868)|Molecular Function: catalytic activity (GO:0003824), Biological Process: metabolic process (GO:0008152)
XLOC_007342	3	His_Phos_1|PHOSPHOGLYCERATE MUTASE|Phosphoglycerate mutase-like|pgm_1: phosphoglycerate mutase 1 family	Histidine phosphatase superfamily, clade-1|Phosphoglycerate mutase 1	Biological Process: glycolysis (GO:0006096), Molecular Function: intramolecular transferase activity, phosphotransferases (GO:0016868)
XLOC_007342	12	coiled-coil
XLOC_007342	15	UBC-like|UBIQUITIN-CONJUGATING ENZYME E2|UBIQUITIN-CONJUGATING ENZYME E2 O|UBIQUITIN_CONJUGAT_2|UQ_con|Ubiquitin-conjugating enzyme E2, catalytic d	Ubiquitin-conjugating enzyme, E2|Ubiquitin-conjugating enzyme/RWD-like	Molecular Function: acid-amino acid ligase activity (GO:0016881)
XLOC_007342	16	UBIQUITIN-CONJUGATING ENZYME E2|UBIQUITIN-CONJUGATING ENZYME E2 O	Ubiquitin-conjugating enzyme/RWD-like
XLOC_007434	16	DUF1624	Protein of unknown function DUF1624
XLOC_007459	4	F-BOX/LEUCINE RICH REPEAT PROTEIN|LRR_6|Leucine-rich repeat - CC (cysteine-containin|RNI-like	Leucine-rich repeat, cysteine-containing subtype
XLOC_007568	3	20 KD NUCLEAR CAP BINDING PROTEIN|RNA recognition motif|RNA-binding domain, RBD|RRM|RRM_1|UNCHARACTERIZED	Nucleotide-binding, alpha-beta plait|RNA recognition motif domain	Molecular Function: nucleic acid binding (GO:0003676)|Molecular Function: nucleotide binding (GO:0000166)
XLOC_007568	5	ARM repeat|E-Z type HEAT repeats|HEAT_2|PBS LYASE HEAT-LIKE PROTEIN	Armadillo-like helical|Armadillo-type fold|PBS lyase HEAT-like repeat	Molecular Function: binding (GO:0005488)
XLOC_007695	14	Acid proteases|DNA/RNA polymerases|GAG/POL/ENV POLYPROTEIN|INTEGRASE|RVT_1|Ribonuclease H-like|rve	Integrase, catalytic core|Peptidase aspartic|Reverse transcriptase|Ribonuclease H-like domain	Biological Process: DNA integration (GO:0015074)|Molecular Function: RNA binding (GO:0003723), Molecular Function: RNA-directed DNA polymerase activity (GO:0003964), Biological Process: RNA-dependent DNA replication (GO:0006278)|Molecular Function: nucleic acid binding (GO:0003676)
XLOC_007903	18	BED zinc finger|ZINC_FINGER_C2H2_1|zf-BED	Zinc finger C2H2-type/integrase DNA-binding domain|Zinc finger, BED-type predicted|Zinc finger, C2H2	Cellular Component: intracellular (GO:0005622), Molecular Function: zinc ion binding (GO:0008270)|Molecular Function: DNA binding (GO:0003677)|Molecular Function: nucleic acid binding (GO:0003676)
XLOC_007968	4	Clavaminate synthase-like|PHYTANOYL-COA DIOXYGENASE DOMAIN CONTAINING 1|PhyH	Phytanoyl-CoA dioxygenase
XLOC_007968	6	Clavaminate synthase-like|PHYTANOYL-COA DIOXYGENASE DOMAIN CONTAINING 1|PhyH	Phytanoyl-CoA dioxygenase
XLOC_008102	5	coiled-coil
XLOC_008121	3	TACC|TRANSFORMING ACIDIC COILED-COIL CONTAINING PROTEIN 1/2|coiled-coil	Transforming acidic coiled-coil
XLOC_008216	11	Domain present in PSD-95, Dlg, and ZO-1/2.|MICROTUBULE-ASSOCIATED SERINE/THREONINE-PROTEIN KINASE 3|PDZ|PDZ domain-like|SERINE/THREONINE-PROTEIN KINASE	PDZ domain	Molecular Function: protein binding (GO:0005515)
XLOC_008226	12	DDE_3|TRANSPOSABLE ELEMENT-RELATED
XLOC_008429	5	Alg6_Alg8|DOLICHYL GLYCOSYLTRANSFERASE|ZINC_FINGER_C2H2_1	Glycosyl transferase, ALG6/ALG8|Zinc finger, C2H2	Cellular Component: endoplasmic reticulum membrane (GO:0005789), Molecular Function: transferase activity, transferring hexosyl groups (GO:0016758)|Cellular Component: intracellular (GO:0005622), Molecular Function: zinc ion binding (GO:0008270)
XLOC_008563	1	coiled-coil
XLOC_008585	7	NEUROTRANSMITTER GATED ION CHANNEL|NICOTINIC ACETYLCHOLINE RECEPTOR BETA-RELATED|Neur_chan_LBD|Nicotinic receptor ligand binding domain-like	Neurotransmitter-gated ion-channel|Neurotransmitter-gated ion-channel ligand-binding	Biological Process: ion transport (GO:0006811), Cellular Component: integral to membrane (GO:0016021)|Molecular Function: extracellular ligand-gated ion channel activity (GO:0005230), Biological Process: transport (GO:0006810), Cellular Component: membrane (GO:0016020)
XLOC_008718	1	coiled-coil
XLOC_008743	3	MANNOSE-P-DOLICHOL UTILIZATION DEFECT 1 (LEC35)-RELATED|PQ-loop|Repeated motif present between transmembrane	Cystinosin/ERS1p repeat|Mannose-P-dolichol utilization defect 1 protein
XLOC_008822	4	C2H2 and C2HC zinc fingers|ZINC_FINGER_C2H2_1|ZINC_FINGER_C2H2_2|zf-C2H2|zf-C2H2_4|zf-H2C2_2|zinc finger	Zinc finger C2H2-type/integrase DNA-binding domain|Zinc finger, C2H2|Zinc finger, C2H2-like	Cellular Component: intracellular (GO:0005622), Molecular Function: zinc ion binding (GO:0008270)|Molecular Function: nucleic acid binding (GO:0003676)
XLOC_008822	8	C2H2 and C2HC zinc fingers|ZINC FINGER PROTEIN|ZINC FINGER, C2H2 TYPE FAMILY PROTEIN|ZINC_FINGER_C2H2_1|ZINC_FINGER_C2H2_2|zf-C2H2|zf-C2H2_2|zf-C2H2_4|zf-C2H2_6|zf-C2H2_jaz|zinc finger	Zinc finger C2H2-type/integrase DNA-binding domain|Zinc finger, C2H2|Zinc finger, C2H2-like|Zinc finger, double-stranded RNA binding	Cellular Component: intracellular (GO:0005622), Molecular Function: zinc ion binding (GO:0008270)|Molecular Function: nucleic acid binding (GO:0003676)
XLOC_008822	15	C2H2 and C2HC zinc fingers|ZINC_FINGER_C2H2_1|ZINC_FINGER_C2H2_2|zf-met|zinc finger	Zinc finger C2H2-type/integrase DNA-binding domain|Zinc finger, C2H2|Zinc finger, C2H2-like	Cellular Component: intracellular (GO:0005622), Molecular Function: zinc ion binding (GO:0008270)|Molecular Function: nucleic acid binding (GO:0003676)
XLOC_009016	5	HEDGEHOG|HH_signal|Hedgehog/DD-peptidase|INDIAN HEDGEHOG	Hedgehog signalling/DD-peptidase zinc-binding domain|Hedgehog, N-terminal signaling domain	Biological Process: cell-cell signaling (GO:0007267), Biological Process: multicellular organismal development (GO:0007275)
XLOC_009050	3	UBC-like|UBIQUITIN-CONJUGATING ENZYME E2|UBIQUITIN-CONJUGATING ENZYME E2 C|UBIQUITIN_CONJUGAT_1|UBIQUITIN_CONJUGAT_2|UQ_con|Ubiquitin-conjugating enzyme E2, catalytic d	Ubiquitin-conjugating enzyme, E2|Ubiquitin-conjugating enzyme, active site|Ubiquitin-conjugating enzyme/RWD-like	Molecular Function: acid-amino acid ligase activity (GO:0016881)
XLOC_009053	6	coiled-coil
XLOC_009053	8	EXONUCLEASE|EXONUCLEASE NEF-SP|RNase_T|Ribonuclease H-like	Exonuclease|Exonuclease, RNase T/DNA polymerase III|Ribonuclease H-like domain	Molecular Function: exonuclease activity (GO:0004527), Cellular Component: intracellular (GO:0005622)|Molecular Function: nucleic acid binding (GO:0003676)
XLOC_009066	1	RNA RECOGNITION MOTIF, PUTATIVE|RNA recognition motif|RNA-BINDING PROTEIN|RNA-binding domain, RBD|RNABINDINGM8|RRM|RRM_1	Nucleotide-binding, alpha-beta plait|RNA recognition motif domain|RNA-binding motif protein 8	Molecular Function: RNA binding (GO:0003723), Cellular Component: nucleus (GO:0005634), Cellular Component: cytoplasm (GO:0005737), Biological Process: RNA processing (GO:0006396)|Molecular Function: nucleic acid binding (GO:0003676)|Molecular Function: nucleotide binding (GO:0000166)
XLOC_009100	7	HYPOXIA-INDUCIBLE FACTOR|HYPOXIA-INDUCIBLE FACTOR 1 ALPHA|PAS|PYP-like sensor domain (PAS domain)	PAS domain	Molecular Function: signal transducer activity (GO:0004871), Biological Process: signal transduction (GO:0007165)
XLOC_009133	3	GLUTATHIONE S-TRANSFERASE, GST, SUPERFAMILY, GST DOMAIN CONTAINING|GST_CTER|GST_NTER|GST_N_3|Glutathione S-transferase (GST), C-terminal domain|PREDICTED: SIMILAR TO ELONGATION FACTOR 1-GAMMA (EF-1-GAMMA) (EEF-1B GAMMA)|Thioredoxin-like	Glutathione S-transferase, C-terminal-like|Glutathione S-transferase, N-terminal|Glutathione S-transferase/chloride channel, C-terminal|Thioredoxin-like fold	Molecular Function: protein binding (GO:0005515)
XLOC_009172	4	Glyco_transf_92	Domain of unknown function DUF23
XLOC_009172	12	DNA REPAIR POLYMERASE UMUC / TRANSFERASE FAMILY MEMBER|zf-C2H2_3
XLOC_009174	20	Metalloproteases ("zincins"), catalytic domain	Metallopeptidase, catalytic domain
XLOC_009250	6	Cytochrome P450|p450	Cytochrome P450	Molecular Function: iron ion binding (GO:0005506), Molecular Function: electron carrier activity (GO:0009055), Molecular Function: oxidoreductase activity, acting on paired donors, with incorporation or reduction of molecular oxygen (GO:0016705), Molecular Function: heme binding (GO:0020037), Biological Process: oxidation-reduction process (GO:0055114)
XLOC_009250	7	CYTOCHROME_P450|Cytochrome P450|EP450I|p450	Cytochrome P450|Cytochrome P450, E-class, group I|Cytochrome P450, conserved site	Molecular Function: iron ion binding (GO:0005506), Molecular Function: electron carrier activity (GO:0009055), Molecular Function: oxidoreductase activity, acting on paired donors, with incorporation or reduction of molecular oxygen (GO:0016705), Molecular Function: heme binding (GO:0020037), Biological Process: oxidation-reduction process (GO:0055114)|Molecular Function: iron ion binding (GO:000…
XLOC_009338	2	YEAST176DUF	Regulatory associated protein of TOR
XLOC_009338	6	WD40 repeat-like	Regulatory associated protein of TOR|WD40-repeat-containing domain|WD40/YVTN repeat-like-containing domain	Molecular Function: protein binding (GO:0005515)
XLOC_009352	7	Eukaryotic type KH-domain (KH-domain type I)|INSULIN-LIKE GROWTH FACTOR 2 MRNA-BINDING PROTEIN|KH DOMAIN CONTAINING RNA BINDING PROTEIN|KH_1|KH_TYPE_1	K Homology domain, type 1	Molecular Function: RNA binding (GO:0003723)
XLOC_009352	8	Eukaryotic type KH-domain (KH-domain type I)|INSULIN-LIKE GROWTH FACTOR 2 MRNA-BINDING PROTEIN|K homology RNA-binding domain|KH DOMAIN CONTAINING RNA BINDING PROTEIN|KH_1|KH_TYPE_1	K Homology domain|K Homology domain, type 1	Molecular Function: RNA binding (GO:0003723)
XLOC_009352	9	Eukaryotic type KH-domain (KH-domain type I)|INSULIN-LIKE GROWTH FACTOR 2 MRNA-BINDING PROTEIN|K homology RNA-binding domain|KH DOMAIN CONTAINING RNA BINDING PROTEIN|KH_1|KH_TYPE_1	K Homology domain|K Homology domain, type 1	Molecular Function: RNA binding (GO:0003723)
XLOC_009497	4	GB DEF: ENSANGP00000021615 (FRAGMENT)|STERILE ALPHA MOTIF DOMAIN CONTAINING PROTEIN 4-RELATED
XLOC_009659	1	Cysteine proteinases|PROTEIN-GLUTAMINE GAMMA-GLUTAMYLTRANSFERASE|PROTEIN-GLUTAMINE GAMMA-GLUTAMYLTRANSFERASE-RELATED|Transglut_C|Transglut_core|Transglutaminase, two C-terminal domains|Transglutaminase/protease-like homologues|coiled-coil	Immunoglobulin-like fold|Protein-glutamine gamma-glutamyltransferase, eukaryota|Transglutaminase, C-terminal|Transglutaminase-like	Molecular Function: protein-glutamine gamma-glutamyltransferase activity (GO:0003810), Biological Process: peptide cross-linking (GO:0018149)
XLOC_009770	3	Mito_carr	Mitochondrial carrier domain|Mitochondrial substrate/solute carrier
XLOC_009770	4	Mito_carr|Mitochondrial carrier|SOLCAR	Mitochondrial carrier domain|Mitochondrial substrate/solute carrier
XLOC_009776	4	DOLALLERGEN|LIPASE|Lipase|TAGLIPASE|alpha/beta-Hydrolases	Dol/Ves 1 allergen|Lipase|Lipase, N-terminal	Biological Process: lipid metabolic process (GO:0006629), Molecular Function: phosphatidylcholine 1-acylhydrolase activity (GO:0008970)|Molecular Function: catalytic activity (GO:0003824), Biological Process: lipid metabolic process (GO:0006629)
XLOC_009776	7	LIPASE|Lipase|TAGLIPASE|alpha/beta-Hydrolases	Lipase|Lipase, N-terminal	Molecular Function: catalytic activity (GO:0003824), Biological Process: lipid metabolic process (GO:0006629)
XLOC_009825	1	coiled-coil
XLOC_010093	24	coiled-coil
XLOC_010207	6	Leukotriene A4 hydrolase N-terminal domain|PROTEASE M1 ZINC METALLOPROTEASE|PUROMYCIN-INSENSITIVE LEUCYL-SPECIFIC AMINOPEPTIDASE|Peptidase_M1	Peptidase M1, alanine aminopeptidase/leukotriene A4 hydrolase|Peptidase M1, membrane alanine aminopeptidase, N-terminal	Biological Process: proteolysis (GO:0006508)|Molecular Function: metallopeptidase activity (GO:0008237), Molecular Function: zinc ion binding (GO:0008270)
XLOC_010207	22	Leukotriene A4 hydrolase N-terminal domain|PREDICTED: SIMILAR TO ARTS1 PROTEIN|PROTEASE M1 ZINC METALLOPROTEASE|Peptidase_M1	Peptidase M1, alanine aminopeptidase/leukotriene A4 hydrolase|Peptidase M1, membrane alanine aminopeptidase, N-terminal	Biological Process: proteolysis (GO:0006508)|Molecular Function: metallopeptidase activity (GO:0008237), Molecular Function: zinc ion binding (GO:0008270)
XLOC_010387	1	coiled-coil
XLOC_010387	2	Nucleic acid-binding proteins|Rep_fac-A_3	Nucleic acid-binding, OB-fold|Nucleic acid-binding, OB-fold-like|Replication factor A protein 3
XLOC_010524	2	MUTT/NUDIX HYDROLASE|NUDIX|NUDIXFAMILY|Nudix	NUDIX hydrolase|NUDIX hydrolase domain|NUDIX hydrolase domain-like	Molecular Function: hydrolase activity (GO:0016787)
XLOC_010528	7	PH domain-like|PID	Phosphotyrosine interaction domain|Pleckstrin homology-like domain	Molecular Function: protein binding (GO:0005515)
XLOC_010597	14	FERRITIN|FERRITIN SUBUNIT 1, INSECT|FERRITIN_LIKE|Ferritin|Ferritin-like	Ferritin|Ferritin- like diiron domain|Ferritin-related|Ferritin/DPS protein domain|Ferritin/ribonucleotide reductase-like	Biological Process: cellular iron ion homeostasis (GO:0006879), Molecular Function: ferric iron binding (GO:0008199)|Biological Process: iron ion transport (GO:0006826), Biological Process: cellular iron ion homeostasis (GO:0006879), Molecular Function: ferric iron binding (GO:0008199)|Molecular Function: oxidoreductase activity (GO:0016491), Molecular Function: transition metal ion binding (GO:0…
XLOC_010766	14	coiled-coil
XLOC_010769	11	DNA/RNA polymerases|REVERSE TRANSCRIPTASE-RELATED|REVERSE TRANSCRIPTASES|RT_POL|RVT_1	Reverse transcriptase	Molecular Function: RNA binding (GO:0003723), Molecular Function: RNA-directed DNA polymerase activity (GO:0003964), Biological Process: RNA-dependent DNA replication (GO:0006278)
XLOC_010916	1	Calcium-dependent phosphotriesterase|NHL	NHL repeat|NHL repeat, subgroup|Six-bladed beta-propeller, TolB-like	Molecular Function: protein binding (GO:0005515)
XLOC_010916	3	P-loop containing nucleoside triphosphate hydrolases|RAB|RASTRNSFRMNG|Rab subfamily of small GTPases|Ras	Small GTPase superfamily|Small GTPase superfamily, Rab type	Molecular Function: GTP binding (GO:0005525), Biological Process: small GTPase mediated signal transduction (GO:0007264)|Molecular Function: GTP binding (GO:0005525), Biological Process: small GTPase mediated signal transduction (GO:0007264), Biological Process: protein transport (GO:0015031)
XLOC_010916	6	P-loop containing nucleoside triphosphate hydrolases|RAB|RASTRNSFRMNG|Ras	Small GTPase superfamily	Molecular Function: GTP binding (GO:0005525), Biological Process: small GTPase mediated signal transduction (GO:0007264)
XLOC_010916	16	ARM repeat|IBN_N|IMPORTIN BETA|TRANSPORTIN-2 (KARYOPHERIN BETA-2B)	Armadillo-like helical|Armadillo-type fold|Importin-beta, N-terminal	Biological Process: intracellular protein transport (GO:0006886), Molecular Function: protein transporter activity (GO:0008565)|Molecular Function: binding (GO:0005488)
XLOC_011034	4	DYNACTIN SUBUNIT P25|Hexapep|Trimeric LpxA-like enzymes	Bacterial transferase hexapeptide repeat|Trimeric LpxA-like	Molecular Function: transferase activity (GO:0016740)
XLOC_011406	3	TSC22|UNCHARACTERIZED	TSC-22 / Dip / Bun	Molecular Function: sequence-specific DNA binding transcription factor activity (GO:0003700), Biological Process: regulation of transcription, DNA-dependent (GO:0006355)
XLOC_011454	6	EMBRYONIC POLARITY PROTEIN DORSAL|NUCLEAR FACTOR NF-KAPPA-B PROTEIN|coiled-coil
XLOC_011840	13	coiled-coil
XLOC_012001	13	coiled-coil
XLOC_012001	20	Spectrin repeat|coiled-coil
XLOC_012069	4	coiled-coil
XLOC_012077	24	CG17046-PA, ISOFORM A|KASH	Klarsicht/ANC-1/syne-1 homology	Molecular Function: actin binding (GO:0003779), Cellular Component: integral to membrane (GO:0016021)
XLOC_012156	9	7tm_7	7TM chemoreceptor	Cellular Component: integral to membrane (GO:0016021), Biological Process: sensory perception of taste (GO:0050909)
XLOC_012320	9	GB DEF: GM05459P|SAM_MT43_6|SET|SET (Su(var)3-9, Enhancer-of-zeste, Trithora|SET domain|SUPPRESSOR OF VARIEGATION 4-20-RELATED	Histone-lysine N-methyltransferase, Suvar4-20|SET domain	Biological Process: histone H4-K20 trimethylation (GO:0034773), Molecular Function: histone methyltransferase activity (H4-K20 specific) (GO:0042799)|Molecular Function: protein binding (GO:0005515)
XLOC_012320	12	DUF1736	Domain of unknown function DUF1736
XLOC_012477	1	DNase I-like|RNASE_H|RNase_H|Ribonuclease H-like|coiled-coil	Endonuclease/exonuclease/phosphatase|Ribonuclease H domain|Ribonuclease H-like domain	Molecular Function: nucleic acid binding (GO:0003676)|Molecular Function: nucleic acid binding (GO:0003676), Molecular Function: ribonuclease H activity (GO:0004523)
XLOC_012583	6	RNA recognition motif|RNA-binding domain, RBD|RRM|RRM_1|SPLICING FACTOR, ARGININE/SERINE-RICH	Nucleotide-binding, alpha-beta plait|RNA recognition motif domain	Molecular Function: nucleic acid binding (GO:0003676)|Molecular Function: nucleotide binding (GO:0000166)
XLOC_012628	6	PAZ|PAZ domain|PIWI, INSECT|PIWI-RELATED	Argonaute/Dicer protein, PAZ	Molecular Function: protein binding (GO:0005515)
XLOC_012630	23	coiled-coil
XLOC_012648	3	UBN2_2
XLOC_012648	5	coiled-coil
XLOC_012648	7	UBC-like|UBIQUITIN-CONJUGATING ENZYME E2|UBIQUITIN-CONJUGATING ENZYME E2 H|UBIQUITIN_CONJUGAT_1|UBIQUITIN_CONJUGAT_2|UQ_con|Ubiquitin-conjugating enzyme E2, catalytic d	Ubiquitin-conjugating enzyme, E2|Ubiquitin-conjugating enzyme, active site|Ubiquitin-conjugating enzyme/RWD-like	Molecular Function: acid-amino acid ligase activity (GO:0016881)
XLOC_012651	7	GTP-BINDING PROTEIN-RELATED|MMR_HSR1|P-loop containing nucleoside triphosphate hydrolases|UNCLASSIFIED|coiled-coil	GTP binding domain	Molecular Function: GTP binding (GO:0005525)
XLOC_012651	9	GTP-BINDING PROTEIN-RELATED|UNCLASSIFIED
XLOC_012690	20	Kelch motif|Kelch_1	Kelch repeat type 1|Kelch-type beta propeller	Molecular Function: protein binding (GO:0005515)
XLOC_012690	23	Kelch motif|Kelch_1	Galactose oxidase, beta-propeller|Kelch repeat type 1	Molecular Function: protein binding (GO:0005515)
XLOC_012690	24	Kelch motif|Kelch_1	Kelch repeat type 1|Kelch-type beta propeller	Molecular Function: protein binding (GO:0005515)
XLOC_012690	27	BACK|BTB|BTB And C-terminal Kelch|Broad-Complex, Tramtrack and Bric a brac|POZ domain	BTB/Kelch-associated|BTB/POZ|BTB/POZ fold|BTB/POZ-like	Molecular Function: protein binding (GO:0005515)
XLOC_012916	9	Winged helix DNA-binding domain|DEP|DISHEVELLED|Domain found in Dishevelled, Egl-10, and Ple|SEGMENT POLARITY PROTEIN DISHEVELLED	DEP domain|Dishevelled|Dishevelled-related protein|Winged helix-turn-helix transcription repressor DNA-binding	Biological Process: intracellular signal transduction (GO:0035556)|Molecular Function: signal transducer activity (GO:0004871), Biological Process: multicellular organismal development (GO:0007275)
XLOC_012950	5	coiled-coil
XLOC_012997	12	coiled-coil
XLOC_013028	1	INTEGRASE|RETROTRANSPOSON|Ribonuclease H-like|rve	Integrase, catalytic core|Ribonuclease H-like domain	Biological Process: DNA integration (GO:0015074)|Molecular Function: nucleic acid binding (GO:0003676)
XLOC_013290	13	L domain-like|LEUCINE-RICH REPEAT-CONTAINING PROTEIN|LRR|LRR_8|Leucine-rich repeats, typical (most populate|coiled-coil	Leucine-rich repeat|Leucine-rich repeat, typical subtype	Molecular Function: protein binding (GO:0005515)
XLOC_013519	8	A KINASE ANCHOR PROTEIN 1|TUDOR|Tudor domain|Tudor/PWWP/MBT	Tudor domain
XLOC_013519	11	coiled-coil
XLOC_013523	6	ZINC_FINGER_C2H2_1|coiled-coil	Zinc finger, C2H2	Cellular Component: intracellular (GO:0005622), Molecular Function: zinc ion binding (GO:0008270)
XLOC_013523	9	DNA/RNA polymerases|GAG/POL/ENV POLYPROTEIN|RT_POL|RVT_1|coiled-coil	Reverse transcriptase	Molecular Function: RNA binding (GO:0003723), Molecular Function: RNA-directed DNA polymerase activity (GO:0003964), Biological Process: RNA-dependent DNA replication (GO:0006278)
XLOC_013524	3	EF-hand|EF_HAND_2	EF-HAND 2|EF-hand-like domain	Molecular Function: calcium ion binding (GO:0005509)
XLOC_013524	6	EF-hand	EF-hand-like domain	Molecular Function: calcium ion binding (GO:0005509)
XLOC_013681	1	DNA/RNA polymerases|DUF1758|DUF1759|Peptidase_A17|RETROTRANSPOSON|ZF_CCHC	Peptidase aspartic, putative|Protein of unknown function DUF1759|Retrotransposon, Pao|Zinc finger, CCHC-type	Molecular Function: nucleic acid binding (GO:0003676), Molecular Function: zinc ion binding (GO:0008270)
XLOC_013708	1	coiled-coil
XLOC_013750	2	SPHINGOSINE KINASE|SPHINGOSINE KINASE A, B
XLOC_013808	2	Metalloproteases ("zincins"), catalytic domain|Peptidase_M13|ZINC METALLOPROTEASE FAMILY M13 NEPRILYSIN-RELATED	Metallopeptidase, catalytic domain|Peptidase M13, neprilysin|Peptidase M13, neprilysin, C-terminal	Molecular Function: metalloendopeptidase activity (GO:0004222), Biological Process: proteolysis (GO:0006508)
XLOC_013808	3	Metalloproteases ("zincins"), catalytic domain|Peptidase_M13|ZINC METALLOPROTEASE (INSECT)|ZINC METALLOPROTEASE FAMILY M13 NEPRILYSIN-RELATED	Metallopeptidase, catalytic domain|Peptidase M13, neprilysin|Peptidase M13, neprilysin, C-terminal	Molecular Function: metalloendopeptidase activity (GO:0004222), Biological Process: proteolysis (GO:0006508)
XLOC_013808	4	ENDOTHELIN-CONVERTING ENZYME-RELATED 2|Metalloproteases ("zincins"), catalytic domain|Peptidase_M13|ZINC METALLOPROTEASE FAMILY M13 NEPRILYSIN-RELATED	Metallopeptidase, catalytic domain|Peptidase M13, neprilysin|Peptidase M13, neprilysin, C-terminal	Molecular Function: metalloendopeptidase activity (GO:0004222), Biological Process: proteolysis (GO:0006508)
XLOC_013808	7	Metalloproteases ("zincins"), catalytic domain|Peptidase_M13_N|ZINC METALLOPROTEASE (INSECT)|ZINC METALLOPROTEASE FAMILY M13 NEPRILYSIN-RELATED	Peptidase M13|Peptidase M13, neprilysin	Biological Process: proteolysis (GO:0006508), Molecular Function: metallopeptidase activity (GO:0008237)|Molecular Function: metalloendopeptidase activity (GO:0004222), Biological Process: proteolysis (GO:0006508)
XLOC_013808	9	Metalloproteases ("zincins"), catalytic domain|Peptidase_M13_N|ZINC METALLOPROTEASE (INSECT)|ZINC METALLOPROTEASE FAMILY M13 NEPRILYSIN-RELATED	Peptidase M13|Peptidase M13, neprilysin	Biological Process: proteolysis (GO:0006508), Molecular Function: metallopeptidase activity (GO:0008237)|Molecular Function: metalloendopeptidase activity (GO:0004222), Biological Process: proteolysis (GO:0006508)
XLOC_013808	16	Metalloproteases ("zincins"), catalytic domain|Peptidase_M13|ZINC METALLOPROTEASE FAMILY M13 NEPRILYSIN-RELATED	Metallopeptidase, catalytic domain|Peptidase M13, neprilysin|Peptidase M13, neprilysin, C-terminal	Molecular Function: metalloendopeptidase activity (GO:0004222), Biological Process: proteolysis (GO:0006508)
XLOC_013808	17	Metalloproteases ("zincins"), catalytic domain|Peptidase_M13|ZINC METALLOPROTEASE (INSECT)|ZINC METALLOPROTEASE FAMILY M13 NEPRILYSIN-RELATED	Metallopeptidase, catalytic domain|Peptidase M13, neprilysin|Peptidase M13, neprilysin, C-terminal	Molecular Function: metalloendopeptidase activity (GO:0004222), Biological Process: proteolysis (GO:0006508)
XLOC_013808	18	ENDOTHELIN-CONVERTING ENZYME-RELATED 2|Metalloproteases ("zincins"), catalytic domain|Peptidase_M13|ZINC METALLOPROTEASE FAMILY M13 NEPRILYSIN-RELATED	Metallopeptidase, catalytic domain|Peptidase M13, neprilysin|Peptidase M13, neprilysin, C-terminal	Molecular Function: metalloendopeptidase activity (GO:0004222), Biological Process: proteolysis (GO:0006508)
XLOC_013808	21	Metalloproteases ("zincins"), catalytic domain|Peptidase_M13_N|ZINC METALLOPROTEASE (INSECT)|ZINC METALLOPROTEASE FAMILY M13 NEPRILYSIN-RELATED	Metallopeptidase, catalytic domain|Peptidase M13|Peptidase M13, neprilysin	Biological Process: proteolysis (GO:0006508), Molecular Function: metallopeptidase activity (GO:0008237)|Molecular Function: metalloendopeptidase activity (GO:0004222), Biological Process: proteolysis (GO:0006508)
XLOC_013808	25	Metalloproteases ("zincins"), catalytic domain|Peptidase_M13_N|ZINC METALLOPROTEASE (INSECT)|ZINC METALLOPROTEASE FAMILY M13 NEPRILYSIN-RELATED	Peptidase M13|Peptidase M13, neprilysin	Biological Process: proteolysis (GO:0006508), Molecular Function: metallopeptidase activity (GO:0008237)|Molecular Function: metalloendopeptidase activity (GO:0004222), Biological Process: proteolysis (GO:0006508)
XLOC_013860	2	SCHIP-1|SCHWANNOMIN INTERACTING PROTEIN 1|coiled-coil	Schwannomin interacting protein 1
XLOC_013923	1	coiled-coil
XLOC_014056	30		Zinc finger, CCHC-type	Molecular Function: nucleic acid binding (GO:0003676), Molecular Function: zinc ion binding (GO:0008270)
XLOC_014069	4	DISABLED/NUMB-RELATED ADAPTOR|NumbF|PH domain-like|PID|Phosphotyrosine-binding domain, phosphotyros	NUMB domain|Phosphotyrosine interaction domain|Pleckstrin homology-like domain	Molecular Function: protein binding (GO:0005515)
XLOC_014131	6	C-TYPE LECTIN SUPERFAMILY MEMBER|C-type lectin (CTL) or carbohydrate-recognit|C-type lectin-like|C_TYPE_LECTIN_1|C_TYPE_LECTIN_2|Lectin_C	C-type lectin|C-type lectin fold|C-type lectin, conserved site|C-type lectin-like	Molecular Function: carbohydrate binding (GO:0030246)
XLOC_014152	4	ACTIVATOR OF G PROTEIN SIGNALLING PROTEIN 3|RAPSYN-RELATED|TPR|TPR-like|TPR_12|TPR_2|TPR_REGION|Tetratricopeptide repeats	Tetratricopeptide TPR2|Tetratricopeptide repeat|Tetratricopeptide repeat-containing domain|Tetratricopeptide-like helical	Molecular Function: protein binding (GO:0005515)
XLOC_014152	17	coiled-coil
XLOC_014396	23	ZF_C3H1	Zinc finger, CCCH-type	Molecular Function: nucleic acid binding (GO:0003676), Molecular Function: zinc ion binding (GO:0008270)
XLOC_014534	9	C2H2 and C2HC zinc fingers|THAP|THAP DOMAIN PROTEIN|ZF_THAP|ZINC_FINGER_C2H2_2|Zinc finger domain in CG10631, C. elegans LI|zinc finger	Zinc finger, C2CH-type|Zinc finger, C2H2|Zinc finger, C2H2-like	Cellular Component: intracellular (GO:0005622), Molecular Function: zinc ion binding (GO:0008270)|Molecular Function: nucleic acid binding (GO:0003676)
XLOC_014542	2	C2H2 and C2HC zinc fingers|ZINC_FINGER_C2H2_1|ZINC_FINGER_C2H2_2|zf-H2C2_2|zf-met|zinc finger	Zinc finger C2H2-type/integrase DNA-binding domain|Zinc finger, C2H2|Zinc finger, C2H2-like	Cellular Component: intracellular (GO:0005622), Molecular Function: zinc ion binding (GO:0008270)|Molecular Function: nucleic acid binding (GO:0003676)
XLOC_014542	3	C2H2 and C2HC zinc fingers|THAP|THAP DOMAIN PROTEIN|ZF_THAP|ZINC_FINGER_C2H2_1|ZINC_FINGER_C2H2_2|Zinc finger domain in CG10631, C. elegans LI|zinc finger	Zinc finger, C2CH-type|Zinc finger, C2H2|Zinc finger, C2H2-like	Cellular Component: intracellular (GO:0005622), Molecular Function: zinc ion binding (GO:0008270)|Molecular Function: nucleic acid binding (GO:0003676)
XLOC_014553	1	COX6B|CYTOCHROME C OXIDASE POLYPEPTIDE VIB|Cytochrome c oxidase subunit h|Cytochrome-c oxidase, subunit VIb|Q7PI86_ANOGA_Q7PI86;	Cytochrome c oxidase, subunit VIb	Molecular Function: cytochrome-c oxidase activity (GO:0004129), Cellular Component: mitochondrion (GO:0005739)
XLOC_014553	2	COX6B|Cyt_c_oxidase_6B|PD015172|PTHR11387	Cytochrome c oxidase, subunit VIb	Molecular Function: cytochrome-c oxidase activity (GO:0004129), Cellular Component: mitochondrion (GO:0005739)
XLOC_014560	11	DAGAT|DIACYLGLYCEROL O-ACYLTRANSFERASE	Diacylglycerol acyltransferase	Molecular Function: transferase activity, transferring acyl groups other than amino-acyl groups (GO:0016747)
XLOC_014560	12	DAGAT	Diacylglycerol acyltransferase	Molecular Function: transferase activity, transferring acyl groups other than amino-acyl groups (GO:0016747)
XLOC_014806	19	coiled-coil
XLOC_014819	3	Acyl_transf_3|UNCHARACTERIZED	Acyltransferase 3	Molecular Function: transferase activity, transferring acyl groups other than amino-acyl groups (GO:0016747)
XLOC_014823	4	AMMECR1|AMMECR1 HOMOLOG|AMMECR1-like|coiled-coil	AMMECR1|AMMECR1 domain
XLOC_015045	3	EUKARYOTIC TRANSLATION INITIATION FACTOR 3 SUBUNIT F|EUKARYOTIC TRANSLATION INITIATION FACTOR 3 SUBUNIT F-RELATED|MitMem_reg	Rpn11/EIF3F C-terminal domain
XLOC_015099	24	RVT_1	Reverse transcriptase	Molecular Function: RNA binding (GO:0003723), Molecular Function: RNA-directed DNA polymerase activity (GO:0003964), Biological Process: RNA-dependent DNA replication (GO:0006278)
XLOC_015139	14	coiled-coil
XLOC_015286	6	PRICHEXTENSN
XLOC_015321	3	MAJOR FACILITATOR SUPERFAMILY DOMAIN-CONTAINING PROTEIN 8|MAJOR FACILITATOR SUPERFAMILY DOMAIN-CONTAINING PROTEIN-RELATED|MFS|MFS general substrate transporter|MFS_1	Major facilitator superfamily|Major facilitator superfamily domain|Major facilitator superfamily domain, general substrate transporter	Cellular Component: integral to membrane (GO:0016021), Biological Process: transmembrane transport (GO:0055085)
XLOC_015321	8	MAJOR FACILITATOR SUPERFAMILY DOMAIN-CONTAINING PROTEIN 8|MAJOR FACILITATOR SUPERFAMILY DOMAIN-CONTAINING PROTEIN-RELATED|MFS general substrate transporter|MFS_1	Major facilitator superfamily|Major facilitator superfamily domain, general substrate transporter	Cellular Component: integral to membrane (GO:0016021), Biological Process: transmembrane transport (GO:0055085)
XLOC_015408	1	Prefoldin|SMC_hinge|STRUCTURAL MAINTENANCE OF CHROMOSOMES SMC FAMILY MEMBER|STRUCTURAL MAINTENANCE OF CHROMOSOMES SMC4|Smc hinge domain|coiled-coil	Prefoldin|SMCs flexible hinge	Molecular Function: protein binding (GO:0005515), Molecular Function: ATP binding (GO:0005524), Cellular Component: chromosome (GO:0005694), Biological Process: chromosome organization (GO:0051276)
XLOC_015462	22	BTB DOMAIN TRANSCRIPTION FACTOR|HTH_psq|PIPSQUEAK	DNA binding HTH domain, Psq-type	Molecular Function: DNA binding (GO:0003677)
XLOC_015466	2	C2H2 and C2HC zinc fingers|ZINC_FINGER_C2H2_2|zf-C2H2|zinc finger	Zinc finger, C2H2|Zinc finger, C2H2-like	Cellular Component: intracellular (GO:0005622), Molecular Function: zinc ion binding (GO:0008270)
XLOC_015466	4	C2H2 and C2HC zinc fingers|ZINC_FINGER_C2H2_2|zf-C2H2|zf-C2H2_4|zinc finger	Zinc finger, C2H2|Zinc finger, C2H2-like	Cellular Component: intracellular (GO:0005622), Molecular Function: zinc ion binding (GO:0008270)
XLOC_015466	6	C2H2 and C2HC zinc fingers|ZINC_FINGER_C2H2_2|zf-C2H2|zinc finger	Zinc finger C2H2-type/integrase DNA-binding domain|Zinc finger, C2H2|Zinc finger, C2H2-like	Cellular Component: intracellular (GO:0005622), Molecular Function: zinc ion binding (GO:0008270)|Molecular Function: nucleic acid binding (GO:0003676)
XLOC_015533	3	CALCIUM-REGULATED HEAT STABLE PROTEIN CRHSP-24-RELATED
XLOC_015533	5	CALCIUM-REGULATED HEAT STABLE PROTEIN CRHSP-24-RELATED
XLOC_015843	26	coiled-coil
XLOC_015938	2	C2H2 and C2HC zinc fingers|FYVE/PHD zinc finger|INHIBITOR OF GROWTH PROTEIN|PHD zinc finger|PRICHEXTENSN|TUBULIN|ZF_PHD_1|ZF_PHD_2|ZINC_FINGER_C2H2_1|ZINC_FINGER_C2H2_2|zinc finger	Tubulin, conserved site|Zinc finger C2H2-type/integrase DNA-binding domain|Zinc finger, C2H2|Zinc finger, C2H2-like|Zinc finger, FYVE/PHD-type|Zinc finger, PHD-finger|Zinc finger, PHD-type|Zinc finger, PHD-type, conserved site|Zinc finger, RING/FYVE/PHD-type	Cellular Component: intracellular (GO:0005622), Molecular Function: zinc ion binding (GO:0008270)|Molecular Function: GTP binding (GO:0005525), Cellular Component: microtubule (GO:0005874), Biological Process: microtubule-based process (GO:0007017)|Molecular Function: nucleic acid binding (GO:0003676)|Molecular Function: protein binding (GO:0005515)|Molecular Function: protein binding (GO:0005515…
XLOC_015989	4	CHL1 HELICASE HOMOLOG|DNA REPAIR DEAD HELICASE RAD3/XP-D SUBFAMILY MEMBER|Helicase_C_2	ATP-dependent helicase, C-terminal	Molecular Function: nucleic acid binding (GO:0003676), Molecular Function: ATP binding (GO:0005524), Biological Process: nucleobase-containing compound metabolic process (GO:0006139), Molecular Function: ATP-dependent helicase activity (GO:0008026), Molecular Function: hydrolase activity, acting on acid anhydrides, in phosphorus-containing anhydrides (GO:0016818)
XLOC_015989	8	DUF1325|SGF29_C|UNCHARACTERIZED	SGF29 tudor-like domain
XLOC_015989	10	coiled-coil
XLOC_015998	1	DNA/RNA polymerases|GAG-POL-RELATED RETROTRANSPOSON|INTEGRASE|PREDICTED PROTEIN (FRAGMENT)|RVT_2|Ribonuclease H-like|ZF_CCHC|gag_pre-integrs|rve	GAG-pre-integrase domain|Integrase, catalytic core|Reverse transcriptase, RNA-dependent DNA polymerase|Ribonuclease H-like domain|Zinc finger, CCHC-type	Biological Process: DNA integration (GO:0015074)|Molecular Function: nucleic acid binding (GO:0003676)|Molecular Function: nucleic acid binding (GO:0003676), Molecular Function: zinc ion binding (GO:0008270)
XLOC_015998	2	BZIP|BZIP_BASIC|FOS TRANSCRIPTION FACTOR-RELATED|JUN DIMERIZATION PROTEIN-RELATED|LEUZIPPRFOS|bZIP_1|basic region leucin zipper|coiled-coil	Basic-leucine zipper domain|Fos transforming protein|bZIP transcription factor, bZIP-1	Molecular Function: DNA binding (GO:0003677), Cellular Component: nucleus (GO:0005634)|Molecular Function: sequence-specific DNA binding transcription factor activity (GO:0003700), Biological Process: regulation of transcription, DNA-dependent (GO:0006355), Molecular Function: sequence-specific DNA binding (GO:0043565)|Molecular Function: sequence-specific DNA binding transcription factor activit…
XLOC_016205	22	DUAL SPECIFICITY PROTEIN KINASE|DUAL SPECIFICITY TYROSINE-PHOSPHORYLATION-REGULATED KINASE 2|PROTEIN_KINASE_ATP|PROTEIN_KINASE_DOM|PROTEIN_KINASE_ST|Pkinase|Protein kinase-like (PK-like)|Serine/Threonine protein kinases, catalytic|Tyrosine kinase, catalytic domain	Protein kinase, ATP binding site|Protein kinase, catalytic domain|Protein kinase-like domain|Serine/threonine- / dual-specificity protein kinase, catalytic domain|Serine/threonine-protein kinase, active site|Tyrosine-protein kinase, catalytic domain	Molecular Function: ATP binding (GO:0005524)|Molecular Function: protein kinase activity (GO:0004672), Molecular Function: ATP binding (GO:0005524), Biological Process: protein phosphorylation (GO:0006468)|Molecular Function: protein serine/threonine kinase activity (GO:0004674), Biological Process: protein phosphorylation (GO:0006468)|Molecular Function: protein tyrosine kinase activity (GO:0004…
XLOC_016205	27	Homeodomain-like|RNA-binding domain, RBD|RRM|RRM_1	Homeodomain-like|Nucleotide-binding, alpha-beta plait|RNA recognition motif domain|Winged helix-turn-helix transcription repressor DNA-binding	Molecular Function: DNA binding (GO:0003677)|Molecular Function: nucleic acid binding (GO:0003676)|Molecular Function: nucleotide binding (GO:0000166)
XLOC_016206	7	APICAL PROTEIN/SHROOM-RELATED|UNCHARACTERIZED
XLOC_016220	3	Clavaminate synthase-like|GAMMA-BUTYROBETAINE HYDROXYLASE-RELATED|TauD	Taurine catabolism dioxygenase TauD/TfdA	Molecular Function: oxidoreductase activity (GO:0016491), Biological Process: oxidation-reduction process (GO:0055114)
XLOC_016418	9	ELO|FATTY ACID ACYL TRANSFERASE-RELATED	GNS1/SUR4 membrane protein	Cellular Component: integral to membrane (GO:0016021)
XLOC_016418	17	coiled-coil
XLOC_016540	7	Scs3p|UNCHARACTERIZED	Fat storage-inducing transmembrane protein
XLOC_016576	16	coiled-coil
XLOC_016644	1	REVERSE TRANSCRIPTASES
XLOC_016751	7	coiled-coil
XLOC_016773	11	TBC1 DOMAIN FAMILY MEMBER 3 (RAB GTPASE-ACTIVATING PROTEIN PRC17)|TBC1 DOMAIN FAMILY MEMBER GTPASE-ACTIVATING PROTEIN|Ypt/Rab-GAP domain of gyp1p	Rab-GTPase-TBC domain	Molecular Function: Rab GTPase activator activity (GO:0005097), Cellular Component: intracellular (GO:0005622), Biological Process: regulation of Rab GTPase activity (GO:0032313)
XLOC_016773	20	Cysteine-rich domain currently specific to D|DUF1431	Protein of unknown function DUF1431, cysteine-rich, Drosophila
XLOC_016809	2	C2H2 and C2HC zinc fingers|Glucocorticoid receptor-like (DNA-binding domain)|ZINC FINGER PROTEIN|ZINC_FINGER_C2H2_1|ZINC_FINGER_C2H2_2|Zinc-finger associated domain (zf-AD)|zf-AD|zf-C2H2|zf-C2H2_4|zf-H2C2_2|zinc finger	Zinc finger C2H2-type/integrase DNA-binding domain|Zinc finger, AD-type|Zinc finger, C2H2|Zinc finger, C2H2-like	Cellular Component: intracellular (GO:0005622), Molecular Function: zinc ion binding (GO:0008270)|Cellular Component: nucleus (GO:0005634), Molecular Function: zinc ion binding (GO:0008270)|Molecular Function: nucleic acid binding (GO:0003676)
XLOC_016846	1	CBL|CBL-D|UBA|UBA-like	Adaptor protein Cbl|UBA-like|Ubiquitin-associated/translation elongation factor EF1B, N-terminal|Ubiquitin-associated/translation elongation factor EF1B, N-terminal, eukaryote	Molecular Function: protein binding (GO:0005515)|Molecular Function: ubiquitin-protein ligase activity (GO:0004842), Biological Process: regulation of signaling (GO:0023051)
XLOC_016927	15	BTB|BTB/POZ_fold|PTHR24413	BTB/POZ|BTB/POZ fold|BTB/POZ-like	Molecular Function: protein binding (GO:0005515)
XLOC_016996	13	A2M_comp|ALPHA_2_MACROGLOBULIN|Alpha-macroglobulin receptor domain|MACROGLOBULIN/COMPLEMENT|Terpenoid cyclases/Protein prenyltransferases|Thiol-ester_cl	A-macroglobulin complement component|Alpha-2-macroglobulin, conserved site|Alpha-2-macroglobulin, thiol-ester bond-forming|Alpha-macroglobulin, receptor-binding|Terpenoid cyclases/protein prenyltransferase alpha-alpha toroid	Cellular Component: extracellular region (GO:0005576)|Cellular Component: extracellular space (GO:0005615)
XLOC_016996	14	A2M_recep|Alpha-macroglobulin receptor domain	Alpha-macroglobulin, receptor-binding	Cellular Component: extracellular region (GO:0005576)
XLOC_017020	18	Acid proteases|DNA/RNA polymerases|GAG/POL/ENV POLYPROTEIN|INTEGRASE|RT_POL|RVT_1|Ribonuclease H-like|rve	Integrase, catalytic core|Peptidase aspartic|Reverse transcriptase|Ribonuclease H-like domain	Biological Process: DNA integration (GO:0015074)|Molecular Function: RNA binding (GO:0003723), Molecular Function: RNA-directed DNA polymerase activity (GO:0003964), Biological Process: RNA-dependent DNA replication (GO:0006278)|Molecular Function: nucleic acid binding (GO:0003676)
XLOC_017070	5	ATP SYNTHASE SUBUNIT D|ATP-synt_D|V_ATPase_subD: V-type ATPase, D subunit	V-type ATPase subunit D	Molecular Function: ATPase activity, coupled to transmembrane movement of substances (GO:0042626)
XLOC_017124	16	DNA POLYMERASE CATALYTIC SUBUNIT|DNA POLYMERASE ZETA CATALYTIC SUBUNIT|DNA polymerase type-B family|DNA/RNA polymerases|DNA_pol_B|DNA_pol_B_exo1|Ribonuclease H-like	DNA-directed DNA polymerase, family B|DNA-directed DNA polymerase, family B, exonuclease domain|DNA-directed DNA polymerase, family B, multifunctional domain|Ribonuclease H-like domain	Molecular Function: DNA-directed DNA polymerase activity (GO:0003887), Biological Process: DNA replication (GO:0006260)|Molecular Function: nucleic acid binding (GO:0003676)|Molecular Function: nucleotide binding (GO:0000166), Molecular Function: DNA binding (GO:0003677), Molecular Function: DNA-directed DNA polymerase activity (GO:0003887), Biological Process: DNA replication (GO:0006260)|Molecu…
XLOC_017136	2	Concanavalin A-like lectins/glucanases|GALECTIN|Galactoside-binding lectin	Concanavalin A-like lectin/glucanase|Concanavalin A-like lectin/glucanase, subgroup|Galectin, carbohydrate recognition domain	Molecular Function: carbohydrate binding (GO:0030246)
XLOC_017136	7	Concanavalin A-like lectins/glucanases|GALECTIN|Gal-bind_lectin|Galactoside-binding lectin	Concanavalin A-like lectin/glucanase|Concanavalin A-like lectin/glucanase, subgroup|Galectin, carbohydrate recognition domain	Molecular Function: carbohydrate binding (GO:0030246)
XLOC_017157	25	Na_sulph_symp|SOLUTE CARRIER FAMILY 13 MEMBER	Sodium/sulphate symporter	Molecular Function: transporter activity (GO:0005215), Biological Process: sodium ion transport (GO:0006814), Cellular Component: membrane (GO:0016020), Biological Process: transmembrane transport (GO:0055085)
XLOC_017157	27	Na_sulph_symp|SOLUTE CARRIER FAMILY 13 MEMBER	Sodium/sulphate symporter	Molecular Function: transporter activity (GO:0005215), Biological Process: sodium ion transport (GO:0006814), Cellular Component: membrane (GO:0016020), Biological Process: transmembrane transport (GO:0055085)
XLOC_017157	28	Na_sulph_symp|SOLUTE CARRIER FAMILY 13 MEMBER	Sodium/sulphate symporter	Molecular Function: transporter activity (GO:0005215), Biological Process: sodium ion transport (GO:0006814), Cellular Component: membrane (GO:0016020), Biological Process: transmembrane transport (GO:0055085)
XLOC_017263	3	DNA POLYMERASE 2 ALPHA 70 KDA SUBUNIT|DNA_pol_E_B	DNA polymerase alpha/epsilon, subunit B	Molecular Function: DNA binding (GO:0003677), Molecular Function: DNA-directed DNA polymerase activity (GO:0003887), Biological Process: DNA replication (GO:0006260)
XLOC_017287	2	LEUCINE-RICH REPEAT-CONTAINING PROTEIN|LEURICHRPT|LRR|LRR_1|LRR_4|LRR_7|LRR_8|Leucine-rich repeat, SDS22-like subfamily|Leucine-rich repeats, bacterial type|Leucine-rich repeats, typical (most populate|RNI-like|SHOC2	Leucine rich repeats (2 copies)|Leucine-rich repeat|Leucine-rich repeat, typical subtype	Molecular Function: protein binding (GO:0005515)
XLOC_017287	4	L domain-like|LEUCINE-RICH REPEAT-CONTAINING PROTEIN|LRR|LRR_4|LRR_8|Leucine-rich repeats, bacterial type|Leucine-rich repeats, typical (most populate|SHOC2	Leucine rich repeats (2 copies)|Leucine-rich repeat|Leucine-rich repeat, typical subtype	Molecular Function: protein binding (GO:0005515)
XLOC_017362	2	coiled-coil
XLOC_017472	1	REVERSE TRANSCRIPTASES
XLOC_017472	2		MIF4-like, type 1/2/3	Biological Process: RNA metabolic process (GO:0016070)
XLOC_017574	1	coiled-coil
XLOC_017574	3	CRAL_TRIO_2	CRAL-TRIO domain
XLOC_017587	29	COLD_SHOCK|CSD|Nucleic acid-binding proteins|UNR PROTEIN (N-RAS UPSTREAM GENE PROTEIN)	Cold-shock conserved site|Cold-shock protein, DNA-binding|Nucleic acid-binding, OB-fold|Nucleic acid-binding, OB-fold-like	Molecular Function: DNA binding (GO:0003677), Biological Process: regulation of transcription, DNA-dependent (GO:0006355)
XLOC_017587	33	coiled-coil
XLOC_017670	14	PNUTS PROTEIN|PROTEIN PHOSPHATASE RELATED|coiled-coil
XLOC_017808	7	DNA REPLICATION LICENSING FACTOR|DNA REPLICATION LICENSING FACTOR MCM4|MCM|P-loop containing nucleoside triphosphate hydrolases	Mini-chromosome maintenance, DNA-dependent ATPase	Molecular Function: DNA binding (GO:0003677), Molecular Function: ATP binding (GO:0005524), Biological Process: DNA replication (GO:0006260)
XLOC_017989	4	C2H2 and C2HC zinc fingers|DOUBLE-STRANDED RNA-BINDING ZINC FINGER PROTEIN|U1-like zinc finger|coiled-coil|zf-C2H2_jaz	Zinc finger, U1-type|Zinc finger, double-stranded RNA binding	Molecular Function: nucleic acid binding (GO:0003676), Molecular Function: zinc ion binding (GO:0008270)
XLOC_018052	1	AXONEMAL DYNEIN INTERMEDIATE CHAIN|DYNEIN INTERMEDIATE CHAIN|WD40|WD40 repeat-like|WD40 repeats|WD_REPEATS_1|WD_REPEATS_2|WD_REPEATS_REGION	WD40 repeat|WD40 repeat, conserved site|WD40-repeat-containing domain|WD40/YVTN repeat-like-containing domain	Molecular Function: protein binding (GO:0005515)
XLOC_018123	15	GAG-POL-RELATED RETROTRANSPOSON|PREDICTED PROTEIN (FRAGMENT)|RVT_2	Reverse transcriptase, RNA-dependent DNA polymerase
XLOC_018226	23	PROKAR_LIPOPROTEIN
XLOC_018312	11	RING/U-box|RNF121 PROTEIN|ZF_RING_2|zf-RING_2	Zinc finger, RING-type|Zinc finger, RING/FYVE/PHD-type	Molecular Function: protein binding (GO:0005515), Molecular Function: zinc ion binding (GO:0008270)
XLOC_018360	11	C2H2 ZINC FINGER|ZINC_FINGER_C2H2_1|ZINC_FINGER_C2H2_2|coiled-coil|zinc finger	Zinc finger C2H2-type/integrase DNA-binding domain|Zinc finger, C2H2|Zinc finger, C2H2-like	Cellular Component: intracellular (GO:0005622), Molecular Function: zinc ion binding (GO:0008270)|Molecular Function: nucleic acid binding (GO:0003676)
XLOC_018440	3	DUF3695	Protein of unknown function DUF3695
XLOC_018440	6	N(2),N(2)-DIMETHYLGUANOSINE TRNA METHYLTRANSFERASE|SAM_MT216|TRM	tRNA (guanine(26)-N(2))-dimethyltransferase	Molecular Function: RNA binding (GO:0003723), Molecular Function: tRNA (guanine-N2-)-methyltransferase activity (GO:0004809), Biological Process: tRNA processing (GO:0008033)
XLOC_018452	12	ADDITIONAL SEX COMBS LIKE PROTEIN (ASXL)|Asx-hm	Polycomb protein ASX|Polycomb protein ASX/ASX-like
XLOC_018627	16	DNase I-like	Endonuclease/exonuclease/phosphatase
XLOC_018704	30	C2H2 and C2HC zinc fingers|Glucocorticoid receptor-like (DNA-binding domain)|ZINC_FINGER_C2H2_1|Zinc-finger associated domain (zf-AD)|zf-AD|zinc finger	Zinc finger, AD-type|Zinc finger, C2H2|Zinc finger, C2H2-like	Cellular Component: intracellular (GO:0005622), Molecular Function: zinc ion binding (GO:0008270)|Cellular Component: nucleus (GO:0005634), Molecular Function: zinc ion binding (GO:0008270)
XLOC_018719	2		Glutathione S-transferase, C-terminal-like
XLOC_018887	7	TEKTIN|Tektin|coiled-coil	Tektin	Biological Process: microtubule cytoskeleton organization (GO:0000226), Cellular Component: microtubule (GO:0005874)
XLOC_018990	1	Retrovirus zinc finger-like domains|ZF_CCHC|coiled-coil|zinc finger	Zinc finger, CCHC-type	Molecular Function: nucleic acid binding (GO:0003676), Molecular Function: zinc ion binding (GO:0008270)
XLOC_019027	2	C2H2 and C2HC zinc fingers|ZINC_FINGER_C2H2_1|ZINC_FINGER_C2H2_2|zf-C2H2_4|zf-C2H2_6|zf-H2C2_2|zinc finger	Zinc finger C2H2-type/integrase DNA-binding domain|Zinc finger, C2H2|Zinc finger, C2H2-like	Cellular Component: intracellular (GO:0005622), Molecular Function: zinc ion binding (GO:0008270)|Molecular Function: nucleic acid binding (GO:0003676)
XLOC_019031	2	AIRS|AIRS_C|Formyl_trans_N|Formyltransferase|GART|PurM C-terminal domain-like|PurM N-terminal domain-like|PurN: phosphoribosylglycinamide formyltransferase|TRIFUNCTIONAL PURINE BIOSYNTHETIC PROTEIN ADENOSINE-3|TRIFUNCTIONAL PURINE BIOSYNTHETIC PROTEIN ADENOSINE-3-RELATED|purM: phosphoribosylformylglycinamidine cyclo-liga	AIR synthase-related protein|AIR synthase-related protein, C-terminal|Formyl transferase, N-terminal|Phosphoribosylformylglycinamidine cyclo-ligase|Phosphoribosylglycinamide formyltransferase|Phosphoribosylglycinamide formyltransferase, active site|PurM, N-terminal-like	Biological Process: biosynthetic process (GO:0009058), Molecular Function: hydroxymethyl-, formyl- and related transferase activity (GO:0016742)|Molecular Function: catalytic activity (GO:0003824)|Molecular Function: methyltransferase activity (GO:0008168)|Molecular Function: phosphoribosylformylglycinamidine cyclo-ligase activity (GO:0004641), Cellular Component: cytoplasm (GO:0005737), Biologic…
XLOC_019070	20	coiled-coil
XLOC_019559	1	FLYWCH|MULE	MULE transposase domain|Zinc finger, FLYWCH-type
XLOC_019559	4	UBC-like|UBIQUITIN-CONJUGATING ENZYME E2|UBIQUITIN-CONJUGATING ENZYME E2 G1|UBIQUITIN_CONJUGAT_1|UBIQUITIN_CONJUGAT_2|UQ_con|Ubiquitin-conjugating enzyme E2, catalytic d	Ubiquitin-conjugating enzyme, E2|Ubiquitin-conjugating enzyme, active site|Ubiquitin-conjugating enzyme/RWD-like	Molecular Function: acid-amino acid ligase activity (GO:0016881)
XLOC_019633	1	S-adenosyl-L-methionine-dependent methyltransferases|UNCHARACTERIZED
XLOC_019683	4	CHROMO_1|CHROMO_2|Chromatin organization modifier domain|Chromo|Chromo domain-like|HISTONE-LYSINE N-METHYLTRANSFERASE, SUV9|Histone H3-K9 methyltransferase|N-terminal to some SET domains|PRE_SET|Pre-SET|SET|SET (Su(var)3-9, Enhancer-of-zeste, Trithora|SET DOMAIN PROTEINS|SET domain|coiled-coil	Chromo domain|Chromo domain, conserved site|Chromo domain-like|Chromo domain/shadow|Histone H3-K9 methyltransferase|Pre-SET domain|Pre-SET zinc-binding sub-group|SET domain	Cellular Component: nucleus (GO:0005634)|Cellular Component: nucleus (GO:0005634), Molecular Function: histone-lysine N-methyltransferase activity (GO:0018024), Biological Process: histone lysine methylation (GO:0034968)|Cellular Component: nucleus (GO:0005634), Molecular Function: zinc ion binding (GO:0008270), Molecular Function: histone-lysine N-methyltransferase activity (GO:0018024), Biologi…
XLOC_019691	6	RNA recognition motif|RNA-binding domain, RBD|RRM|RRM_1	Nucleotide-binding, alpha-beta plait|RNA recognition motif domain	Molecular Function: nucleic acid binding (GO:0003676)|Molecular Function: nucleotide binding (GO:0000166)
XLOC_019701	1	HAT (Half-A-TPR) repeats|PROGRAMMED CELL DEATH PROTEIN 11 (PRE-RRNA PROCESSING PROTEIN RRP5)|Suf|TPR-like	RNA-processing protein, HAT helix|Suppressor of forked|Tetratricopeptide-like helical	Cellular Component: intracellular (GO:0005622), Biological Process: RNA processing (GO:0006396)|Cellular Component: nucleus (GO:0005634), Biological Process: mRNA processing (GO:0006397)|Molecular Function: protein binding (GO:0005515)
XLOC_019701	2	PROGRAMMED CELL DEATH PROTEIN 11 (PRE-RRNA PROCESSING PROTEIN RRP5)|coiled-coil	Tetratricopeptide-like helical	Molecular Function: protein binding (GO:0005515)
XLOC_019701	4	Nucleic acid-binding proteins|PROGRAMMED CELL DEATH PROTEIN 11 (PRE-RRNA PROCESSING PROTEIN RRP5)|Ribosomal protein S1-like RNA-binding domain|S1|coiled-coil	Nucleic acid-binding, OB-fold|Nucleic acid-binding, OB-fold-like|RNA-binding domain, S1|Ribosomal protein S1, RNA-binding domain	Molecular Function: RNA binding (GO:0003723)
XLOC_019983	8	EXONUCLEASE|RNA EXONUCLEASE-RELATED|RNase_T|Ribonuclease H-like	Exonuclease|Exonuclease, RNase T/DNA polymerase III|Ribonuclease H-like domain	Molecular Function: exonuclease activity (GO:0004527), Cellular Component: intracellular (GO:0005622)|Molecular Function: nucleic acid binding (GO:0003676)
XLOC_020052	6	coiled-coil
XLOC_020092	26	Cornifin	Cornifin (SPRR)	Cellular Component: cytoplasm (GO:0005737), Biological Process: peptide cross-linking (GO:0018149)
XLOC_020257	3	MOZART1	Protein of unknown function DUF3743
XLOC_020283	1	BCNT (CRANIOFACIAL DEVELOPMENT PROTEIN 1) (CFDP1)|BUCENTAUR RELATED
XLOC_020425	2	ATP_bind_1|P-loop containing nucleoside triphosphate hydrolases|PRYA1876|XPA-BINDING PROTEIN 1-RELATED	Uncharacterised protein family, ATP binding	Molecular Function: nucleotide binding (GO:0000166)
XLOC_020459	7	Cysteine proteinases|UCH|UCH_2_3|zf-UBP	Peptidase C19, ubiquitin carboxyl-terminal hydrolase 2|Zinc finger, RING/FYVE/PHD-type|Zinc finger, UBP-type	Molecular Function: ubiquitin thiolesterase activity (GO:0004221), Biological Process: ubiquitin-dependent protein catabolic process (GO:0006511)|Molecular Function: zinc ion binding (GO:0008270)
XLOC_020553	11	ADAMTS (A DISINTEGRIN AND METALLOPROTEASE WITH THROMBOSPONDIN MOTIFS) PROTEASE|PREDICTED: HYPOTHETICAL PROTEIN
XLOC_020587	1	coiled-coil
XLOC_020637	6	BASIC HELIX-LOOP-HELIX ZIP TRANSCRIPTION FACTOR|BHLHZIP TRANSCRIPTION FACTOR BIGMAX|HLH|HLH, helix-loop-helix DNA-binding domain|helix loop helix domain	Helix-loop-helix DNA-binding
XLOC_020880	15	Apc13p	Apc13p
XLOC_020899	3	ALADIPTASE|DUF3358|HYPOTHETICAL PROTEIN CBG23086|Leukotriene A4 hydrolase N-terminal domain|Metalloproteases ("zincins"), catalytic domain|PROTEASE M1 ZINC METALLOPROTEASE|Peptidase_M1	Domain of unknown function DUF3358|Peptidase M1, alanine aminopeptidase/leukotriene A4 hydrolase|Peptidase M1, membrane alanine aminopeptidase, N-terminal	Biological Process: proteolysis (GO:0006508)|Molecular Function: metallopeptidase activity (GO:0008237), Molecular Function: zinc ion binding (GO:0008270)
XLOC_021135	2	COMPLEX1_49K|Complex1_49kDa|HydB/Nqo4-like|NADH-UBIQUINONE OXIDOREDUCTASE 49 KDA SUBUNIT|NDH1_NuoD|NuoD: NADH dehydrogenase (quinone), D subunit|coiled-coil	NAD(P)H-quinone oxidoreductase subunit D/H|NADH dehydrogenase I, subunit D|NADH-quinone oxidoreductase, subunit D|NADH:ubiquinone oxidoreductase, 49kDa subunit, conserved site	Molecular Function: oxidoreductase activity, acting on NADH or NADPH (GO:0016651), Biological Process: oxidation-reduction process (GO:0055114)|Molecular Function: oxidoreductase activity, acting on NADH or NADPH (GO:0016651), Molecular Function: quinone binding (GO:0048038), Molecular Function: NAD binding (GO:0051287), Biological Process: oxidation-reduction process (GO:0055114)
XLOC_021144	1	coiled-coil
XLOC_021210	3	PH|PH domain-like|PH_DOMAIN|Pleckstrin homology domain.|SWAP-70 RECOMBINASE|coiled-coil	Pleckstrin homology domain|Pleckstrin homology-like domain	Molecular Function: protein binding (GO:0005515), Molecular Function: phospholipid binding (GO:0005543)
XLOC_021234	23	coiled-coil
XLOC_021239	5	RNASE_H|RNase_H|Ribonuclease H-like	Ribonuclease H domain|Ribonuclease H-like domain	Molecular Function: nucleic acid binding (GO:0003676)|Molecular Function: nucleic acid binding (GO:0003676), Molecular Function: ribonuclease H activity (GO:0004523)
XLOC_021244	1	REVERSE TRANSCRIPTASE-RELATED|REVERSE TRANSCRIPTASES|RT_POL|RVT_1	Reverse transcriptase	Molecular Function: RNA binding (GO:0003723), Molecular Function: RNA-directed DNA polymerase activity (GO:0003964), Biological Process: RNA-dependent DNA replication (GO:0006278)
XLOC_021250	13	coiled-coil
XLOC_021251	10	C2H2 and C2HC zinc fingers|ZINC_FINGER_C2H2_1|ZINC_FINGER_C2H2_2	Zinc finger C2H2-type/integrase DNA-binding domain|Zinc finger, C2H2	Cellular Component: intracellular (GO:0005622), Molecular Function: zinc ion binding (GO:0008270)|Molecular Function: nucleic acid binding (GO:0003676)
XLOC_021303	12	PYR_CT	Pyruvate carboxyltransferase	Molecular Function: catalytic activity (GO:0003824)
XLOC_021534	2	ADENOSINE DEAMINASE|A_DEAMIN_EDITASE|A_deamin|EUKARYOTE SPECIFIC DSRNA BINDING PROTEIN	Adenosine deaminase/editase	Molecular Function: RNA binding (GO:0003723), Molecular Function: adenosine deaminase activity (GO:0004000), Biological Process: RNA processing (GO:0006396)
XLOC_021621	3	DKMTPPase-SF: 2,3-diketo-5-methylthio-1-phosphopen|HAD-SF-IB: HAD phosphoserine phosphatase-like hydr|HAD-like|PHOSPHATASE, ORPHAN 1, 2|Put_Phosphatase|Pyridoxal phosphate phosphatase, PHOSPHO2 type	HAD-like domain|HAD-superfamily hydrolase, subfamily IB, PSPase-like|Phosphatase PHOSPHO-type|Pyridoxal phosphate phosphatase-related	Biological Process: metabolic process (GO:0008152), Molecular Function: phosphatase activity (GO:0016791)|Molecular Function: phosphatase activity (GO:0016791)
XLOC_021647	10	ZF_CCHC	Zinc finger, CCHC-type	Molecular Function: nucleic acid binding (GO:0003676), Molecular Function: zinc ion binding (GO:0008270)
XLOC_021658	4	Erv26|TEX261 PROTEIN	Transmembrane adaptor Erv26
XLOC_021658	5	Erv26|TEX261 PROTEIN	Transmembrane adaptor Erv26
XLOC_021710	1	coiled-coil
XLOC_021729	3	RIDDLE|Serine protease inhibitors|TIL	Trypsin Inhibitor-like, cysteine rich domain
XLOC_021896	11	EB	EB domain
XLOC_021896	12	EB	EB domain
XLOC_021927	6	Trypsin-like serine proteases	Peptidase cysteine/serine, trypsin-like	Molecular Function: catalytic activity (GO:0003824)
XLOC_021927	12	Trypsin|Trypsin-like serine proteases	Peptidase S1/S6, chymotrypsin/Hap|Peptidase cysteine/serine, trypsin-like	Molecular Function: catalytic activity (GO:0003824)|Molecular Function: serine-type endopeptidase activity (GO:0004252), Biological Process: proteolysis (GO:0006508)
XLOC_022099	7	METHIONINE SULFOXIDE REDUCTASE|Mss4-like|PEPTIDE METHIONINE SULFOXIDE REDUCTASE|SelR	Methionine sulphoxide reductase B|Mss4-like	Molecular Function: peptide-methionine-(S)-S-oxide reductase activity (GO:0008113), Biological Process: oxidation-reduction process (GO:0055114)
XLOC_022099	16	coiled-coil
XLOC_022099	18	STRUCTURAL MAINTENANCE OF CHROMOSOMES 5,6 (SMC5, SMC6)|STRUCTURAL MAINTENANCE OF CHROMOSOMES 6 SMC6
XLOC_022099	19	coiled-coil
XLOC_022099	21	P-loop containing nucleoside triphosphate hydrolases|STRUCTURAL MAINTENANCE OF CHROMOSOMES 5,6 (SMC5, SMC6)|STRUCTURAL MAINTENANCE OF CHROMOSOMES 6 SMC6	Prokaryotic chromosome segregation/condensation protein MukB, N-terminal	Molecular Function: DNA binding (GO:0003677), Molecular Function: ATP binding (GO:0005524), Biological Process: chromosome segregation (GO:0007059), Cellular Component: nucleoid (GO:0009295), Biological Process: chromosome condensation (GO:0030261)
XLOC_022157	1	Insect pheromone/odorant-binding proteins|PBP_GOBP	Pheromone/general odorant binding protein, PBP/GOBP|Pheromone/general odorant binding protein, PBP/GOBP, domain	Molecular Function: odorant binding (GO:0005549)
XLOC_022212	3	ALPHA(1,3)FUCOSYLTRANSFERASE|ALPHA-(1,3)-FUCOSYLTRANSFERASE|Glyco_transf_10	Glycosyl transferase, family 10	Biological Process: protein glycosylation (GO:0006486), Molecular Function: fucosyltransferase activity (GO:0008417), Cellular Component: membrane (GO:0016020)
XLOC_022403	1	ADIPOPHILIN/PERILIPIN|LIPID STORAGE DROPLETS SURFACE BINDING PROTEIN 2	Perilipin
XLOC_022403	7	GB DEF: CG8378-PA (BCDNA.LD29892)|HIT/MYND zinc finger-like|SET|SET (Su(var)3-9, Enhancer-of-zeste, Trithora|SET AND MYND DOMAIN CONTAINING|SET domain|ZF_MYND_1|ZF_MYND_2|zf-MYND	SET domain|Zinc finger, MYND-type	Molecular Function: protein binding (GO:0005515)|Molecular Function: zinc ion binding (GO:0008270)
XLOC_022467	12	coiled-coil
XLOC_022469	2	C2H2 and C2HC zinc fingers|ZINC FINGER PROTEIN|ZINC_FINGER_C2H2_1|ZINC_FINGER_C2H2_2|zf-C2H2|zf-C2H2_4|zf-H2C2_2|zf-met|zinc finger	Zinc finger C2H2-type/integrase DNA-binding domain|Zinc finger, C2H2|Zinc finger, C2H2-like	Cellular Component: intracellular (GO:0005622), Molecular Function: zinc ion binding (GO:0008270)|Molecular Function: nucleic acid binding (GO:0003676)
XLOC_022487	2	DUF872|UNCHARACTERIZED	Protein of unknown function DUF872, transmembrane
XLOC_022652	5	F-BOX/LEUCINE RICH REPEAT PROTEIN|LRR_1|LRR_6|Leucine-rich repeat - CC (cysteine-containin|PREDICTED: SIMILAR TO RELATED TO PROTEIN GRR1, PARTIAL|RNI-like	Leucine-rich repeat|Leucine-rich repeat, cysteine-containing subtype	Molecular Function: protein binding (GO:0005515)
XLOC_022721	2	GB DEF: ENSANGP00000021757 (FRAGMENT)|Peptidase_C78	Peptidase C78, ubiquitin fold modifier-specific peptidase 1/ 2
XLOC_022735	3	HAT (Half-A-TPR) repeats|RIBONUCLEOPROTEIN-RELATED|RNA recognition motif|RNA-binding domain, RBD|RRM|RRM_1	Nucleotide-binding, alpha-beta plait|RNA recognition motif domain|RNA-processing protein, HAT helix	Cellular Component: intracellular (GO:0005622), Biological Process: RNA processing (GO:0006396)|Molecular Function: nucleic acid binding (GO:0003676)|Molecular Function: nucleotide binding (GO:0000166)
XLOC_022735	7	Lsm_interact|Sas10_Utp3_C	LSM-interacting domain|Something about silencing protein 10 (Sas10), C-terminal	Cellular Component: nucleus (GO:0005634), Biological Process: gene silencing (GO:0016458)
XLOC_022735	8	HAT (Half-A-TPR) repeats|RIBONUCLEOPROTEIN-RELATED|RNA recognition motif|RNA-binding domain, RBD|RRM|RRM_1	Nucleotide-binding, alpha-beta plait|RNA recognition motif domain|RNA-processing protein, HAT helix	Cellular Component: intracellular (GO:0005622), Biological Process: RNA processing (GO:0006396)|Molecular Function: nucleic acid binding (GO:0003676)|Molecular Function: nucleotide binding (GO:0000166)
XLOC_022737	4	UNCHARACTERIZED|coiled-coil
XLOC_022858	9	DNA/RNA polymerases|INTEGRASE|Peptidase_A17|RETROTRANSPOSON|Ribonuclease H-like|rve	Integrase, catalytic core|Retrotransposon, Pao|Ribonuclease H-like domain	Biological Process: DNA integration (GO:0015074)|Molecular Function: nucleic acid binding (GO:0003676)
XLOC_022986	1	GAG-POL-RELATED RETROTRANSPOSON|PREDICTED PROTEIN (FRAGMENT)|RVT_2	Reverse transcriptase, RNA-dependent DNA polymerase
XLOC_023042	19	P-loop containing nucleoside triphosphate hydrolases|RAS|RASTRNSFRMNG|Ras|Ras subfamily of RAS small GTPases	Small GTPase superfamily|Small GTPase superfamily, Ras type	Molecular Function: GTP binding (GO:0005525), Biological Process: small GTPase mediated signal transduction (GO:0007264)|Molecular Function: GTPase activity (GO:0003924), Molecular Function: GTP binding (GO:0005525), Biological Process: GTP catabolic process (GO:0006184), Biological Process: signal transduction (GO:0007165), Cellular Component: membrane (GO:0016020)
XLOC_023049	1	RT_POL|RVT_1	Reverse transcriptase	Molecular Function: RNA binding (GO:0003723), Molecular Function: RNA-directed DNA polymerase activity (GO:0003964), Biological Process: RNA-dependent DNA replication (GO:0006278)
XLOC_023124	11	RING/U-box|ZF_RING_1|ZF_RING_2	Zinc finger, RING-type|Zinc finger, RING-type, conserved site|Zinc finger, RING/FYVE/PHD-type	Molecular Function: protein binding (GO:0005515), Molecular Function: zinc ion binding (GO:0008270)
XLOC_023308	7	DNA/RNA polymerases|DNase I-like|Exo_endo_phos|REVERSE TRANSCRIPTASE-RELATED|REVERSE TRANSCRIPTASES|RT_POL|RVT_1|coiled-coil	Endonuclease/exonuclease/phosphatase|Reverse transcriptase	Molecular Function: RNA binding (GO:0003723), Molecular Function: RNA-directed DNA polymerase activity (GO:0003964), Biological Process: RNA-dependent DNA replication (GO:0006278)
XLOC_023365	25	PH_DOMAIN	Pleckstrin homology domain	Molecular Function: protein binding (GO:0005515), Molecular Function: phospholipid binding (GO:0005543)
XLOC_023611	18	coiled-coil
XLOC_023838	1	ZINC_FINGER_C2H2_1	Zinc finger, C2H2	Cellular Component: intracellular (GO:0005622), Molecular Function: zinc ion binding (GO:0008270)
XLOC_023851	6	ALPHATUBULIN|TUBULIN|Tubulin|Tubulin C-terminal domain-like|Tubulin nucleotide-binding domain-like|Tubulin/FtsZ family, C-terminal domain|Tubulin/FtsZ family, GTPase domain|Tubulin_C	Alpha tubulin|Tubulin|Tubulin, C-terminal|Tubulin, conserved site|Tubulin/FtsZ, 2-layer sandwich domain|Tubulin/FtsZ, C-terminal|Tubulin/FtsZ, GTPase domain	Cellular Component: protein complex (GO:0043234), Biological Process: protein polymerization (GO:0051258)|Molecular Function: GTP binding (GO:0005525), Cellular Component: microtubule (GO:0005874), Biological Process: microtubule-based process (GO:0007017)|Molecular Function: GTPase activity (GO:0003924), Molecular Function: GTP binding (GO:0005525), Biological Process: GTP catabolic process (GO:…
XLOC_023917	17	THAP|ZF_THAP	Zinc finger, C2CH-type	Molecular Function: nucleic acid binding (GO:0003676)
XLOC_023917	24	ALANINE-GLYOXYLATE AMINOTRANSFERASE 2|AMINOTRANSFERASE CLASS III|Aminotran_3|PLP-dependent transferases	Aminotransferase class-III|Pyridoxal phosphate-dependent transferase, major domain|Pyridoxal phosphate-dependent transferase, major region, subdomain 1	Molecular Function: catalytic activity (GO:0003824), Molecular Function: pyridoxal phosphate binding (GO:0030170)|Molecular Function: transaminase activity (GO:0008483), Molecular Function: pyridoxal phosphate binding (GO:0030170)
XLOC_023917	28	ALANINE-GLYOXYLATE AMINOTRANSFERASE 2|AMINOTRANSFERASE CLASS III|Aminotran_3|PLP-dependent transferases	Aminotransferase class-III|Pyridoxal phosphate-dependent transferase, major domain|Pyridoxal phosphate-dependent transferase, major region, subdomain 2	Molecular Function: catalytic activity (GO:0003824), Molecular Function: pyridoxal phosphate binding (GO:0030170)|Molecular Function: transaminase activity (GO:0008483), Molecular Function: pyridoxal phosphate binding (GO:0030170)
XLOC_024018	27	VCBS_repeat: VCBS repeat	VCBS repeat
XLOC_024083	4	ZINC_FINGER_C2H2_1|ZINC_FINGER_C2H2_2|zf-H2C2_2	Zinc finger C2H2-type/integrase DNA-binding domain|Zinc finger, C2H2	Cellular Component: intracellular (GO:0005622), Molecular Function: zinc ion binding (GO:0008270)|Molecular Function: nucleic acid binding (GO:0003676)
XLOC_024083	6	C2H2 and C2HC zinc fingers|ZINC FINGER PROTEIN|ZINC_FINGER_C2H2_1|ZINC_FINGER_C2H2_2|zf-C2H2_6|zf-H2C2_2|zinc finger	Zinc finger C2H2-type/integrase DNA-binding domain|Zinc finger, C2H2|Zinc finger, C2H2-like	Cellular Component: intracellular (GO:0005622), Molecular Function: zinc ion binding (GO:0008270)|Molecular Function: nucleic acid binding (GO:0003676)
XLOC_024096	19	coiled-coil
XLOC_024241	3	PROBABLE SERINE/THREONINE-PROTEIN KINASE KINY|SERINE-THREONINE PROTEIN KINASE
XLOC_024241	4	PHOSPHOINOSITIDE 3-KINASE REGULATORY SUBUNIT 4|PROTEIN_KINASE_DOM|PROTEIN_KINASE_ST|Pkinase|Protein kinase-like (PK-like)|Serine/Threonine protein kinases, catalytic	Protein kinase, catalytic domain|Protein kinase-like domain|Serine/threonine- / dual-specificity protein kinase, catalytic domain|Serine/threonine-protein kinase, active site	Molecular Function: protein kinase activity (GO:0004672), Molecular Function: ATP binding (GO:0005524), Biological Process: protein phosphorylation (GO:0006468)|Molecular Function: protein serine/threonine kinase activity (GO:0004674), Biological Process: protein phosphorylation (GO:0006468)|Molecular Function: transferase activity, transferring phosphorus-containing groups (GO:0016772)
XLOC_024241	6	ARM repeat|HEAT|HEAT_REPEAT|PHOSPHOINOSITIDE 3-KINASE REGULATORY SUBUNIT 4	Armadillo-like helical|Armadillo-type fold|HEAT|HEAT, type 2	Molecular Function: binding (GO:0005488)|Molecular Function: protein binding (GO:0005515)
XLOC_024241	7	PHOSPHOINOSITIDE 3-KINASE REGULATORY SUBUNIT 4|WD40|WD40 repeat-like|WD40 repeats|WD_REPEATS_2|WD_REPEATS_REGION	WD40 repeat|WD40-repeat-containing domain|WD40/YVTN repeat-like-containing domain	Molecular Function: protein binding (GO:0005515)
XLOC_024241	8	PHOSPHOINOSITIDE 3-KINASE REGULATORY SUBUNIT 4|WD40|WD40 repeat-like|WD_REPEATS_1|WD_REPEATS_REGION	WD40 repeat|WD40 repeat, conserved site|WD40-repeat-containing domain|WD40/YVTN repeat-like-containing domain	Molecular Function: protein binding (GO:0005515)
XLOC_024465	5	GAG-POL-RELATED RETROTRANSPOSON|UBN2_2|Vps4_C|ZF_CCHC|zf-CCHC|zinc finger	Vps4 oligomerisation, C-terminal|Zinc finger, CCHC-type	Molecular Function: nucleic acid binding (GO:0003676), Molecular Function: zinc ion binding (GO:0008270)
XLOC_024555	3	G PATCH AND KOW-CONTAINING|G-patch_2|coiled-coil
XLOC_024570	1	coiled-coil
XLOC_024720	40	Acyltransferase|DIHYDROXYACETONE PHOSPHATE ACYLTRANSFERASE|GLYCEROL-3-PHOSPHATE ACYLTRANSFERASE|Glycerol-3-phosphate (1)-acyltransferase|Phosphate acyltransferases	Glycerol-3-phosphate O-acyltransferase|Phospholipid/glycerol acyltransferase	Biological Process: metabolic process (GO:0008152), Molecular Function: transferase activity, transferring acyl groups (GO:0016746)|Molecular Function: glycerol-3-phosphate O-acyltransferase activity (GO:0004366), Biological Process: phospholipid biosynthetic process (GO:0008654), Cellular Component: membrane (GO:0016020), Biological Process: cellular lipid metabolic process (GO:0044255)
XLOC_024815	2	GB DEF: ENSANGP00000001203 (FRAGMENT)|Leukotriene A4 hydrolase N-terminal domain|PROTEASE M1 ZINC METALLOPROTEASE|Peptidase_M1	Peptidase M1, alanine aminopeptidase/leukotriene A4 hydrolase|Peptidase M1, membrane alanine aminopeptidase, N-terminal	Biological Process: proteolysis (GO:0006508)|Molecular Function: metallopeptidase activity (GO:0008237), Molecular Function: zinc ion binding (GO:0008270)
XLOC_024815	15	AMINOPEPTIDASE N-RELATED|DUF3358|Metalloproteases ("zincins"), catalytic domain|PROTEASE M1 ZINC METALLOPROTEASE	Domain of unknown function DUF3358|Peptidase M1, alanine aminopeptidase/leukotriene A4 hydrolase	Biological Process: proteolysis (GO:0006508)
XLOC_024841	23	GAG-POL-RELATED RETROTRANSPOSON|PREDICTED PROTEIN (FRAGMENT)|ZF_CCHC	Zinc finger, CCHC-type	Molecular Function: nucleic acid binding (GO:0003676), Molecular Function: zinc ion binding (GO:0008270)
XLOC_024920	31	Anoctamin|NGEP-RELATED	Anoctamin/TMEM 16
XLOC_024986	3	CytochromB561_N|UNCHARACTERIZED	Cytochrome B561-related
XLOC_024986	4	CytochromB561_N|UNCHARACTERIZED	Cytochrome B561-related
XLOC_024986	5	CytochromB561_N	Cytochrome B561-related
XLOC_024986	6	CytochromB561_N|UNCHARACTERIZED	Cytochrome B561-related
XLOC_024986	17	CytochromB561_N|UNCHARACTERIZED	Cytochrome B561-related
XLOC_024986	18	CytochromB561_N|UNCHARACTERIZED	Cytochrome B561-related
XLOC_024986	19	CytochromB561_N	Cytochrome B561-related
XLOC_024986	20	CytochromB561_N|UNCHARACTERIZED	Cytochrome B561-related
XLOC_024986	25	CYTOCHROME B561-RELATED|CYTOCHROME_B561|Cytochrom_B561|Cytochrome b-561 / ferric reductase transmem	Cytochrome b561, eukaryote|Cytochrome b561/ferric reductase transmembrane	Cellular Component: integral to membrane (GO:0016021)
XLOC_024986	26	CYTOCHROME B561-RELATED|CYTOCHROME_B561	Cytochrome b561/ferric reductase transmembrane
XLOC_024993	9	coiled-coil
XLOC_025046	28	Dpy-30|NDK|NUCLEOSIDE DIPHOSPHATE KINASE|Nucleoside diphosphate kinase, NDK	Dpy-30 motif|Nucleoside diphosphate kinase	Molecular Function: nucleoside diphosphate kinase activity (GO:0004550), Molecular Function: ATP binding (GO:0005524), Biological Process: nucleoside diphosphate phosphorylation (GO:0006165), Biological Process: GTP biosynthetic process (GO:0006183), Biological Process: UTP biosynthetic process (GO:0006228), Biological Process: CTP biosynthetic process (GO:0006241)
XLOC_025051	1	FAS1 domain|FASCICLIN I (FAS I)|Fasciclin|PERIOSTIN-RELATED	FAS1 domain
XLOC_025099	21	coiled-coil
XLOC_025123	41	coiled-coil
XLOC_025178	5	GLUCOSYL/GLUCURONOSYL TRANSFERASES|UDP-Glycosyltransferase/glycogen phosphorylase|UDPGT	UDP-glucuronosyl/UDP-glucosyltransferase	Biological Process: metabolic process (GO:0008152), Molecular Function: transferase activity, transferring hexosyl groups (GO:0016758)
XLOC_025328	14	XK-related	Transport protein XK
XLOC_025579	9	zf-AD	Zinc finger, AD-type	Cellular Component: nucleus (GO:0005634), Molecular Function: zinc ion binding (GO:0008270)
XLOC_025637	29	RVT_1|coiled-coil	Reverse transcriptase	Molecular Function: RNA binding (GO:0003723), Molecular Function: RNA-directed DNA polymerase activity (GO:0003964), Biological Process: RNA-dependent DNA replication (GO:0006278)
XLOC_025805	4	C2H2 and C2HC zinc fingers|ZINC_FINGER_C2H2_1|ZINC_FINGER_C2H2_2|zf-C2H2|zinc finger	Zinc finger, C2H2|Zinc finger, C2H2-like	Cellular Component: intracellular (GO:0005622), Molecular Function: zinc ion binding (GO:0008270)
XLOC_025830	2	BETA1,4 MANNOSYLTRANSFERASE
XLOC_025830	3	BETA1,4 MANNOSYLTRANSFERASE|Glyco_trans_1_4|UDP-Glycosyltransferase/glycogen phosphorylase
XLOC_025830	4	BETA1,4 MANNOSYLTRANSFERASE|coiled-coil
XLOC_025830	8	SET AND MYND DOMAIN CONTAINING|SET DOMAIN-CONTAINING PROTEIN 7
XLOC_025830	9	SET|SET AND MYND DOMAIN CONTAINING|SET DOMAIN-CONTAINING PROTEIN 7|SET domain	SET domain	Molecular Function: protein binding (GO:0005515)
XLOC_025846	4	GPROTEINBRPT|Modified RING finger domain|RING/U-box|Ring finger|UBIQUITIN LIGASE PROTEIN COP1 (CONSTITUTIVE PHOTOMORPHOGENESIS PROTEIN 1) (HCOP1)|WD40|WD40 REPEAT PROTEIN|WD40 repeat-like|WD40 repeats|WD_REPEATS_1|WD_REPEATS_2|WD_REPEATS_REGION|ZF_RING_1|ZF_RING_2|zf-C3HC4_2	G-protein beta WD-40 repeat|U box domain|WD40 repeat|WD40 repeat, conserved site|WD40-repeat-containing domain|WD40/YVTN repeat-like-containing domain|Zinc finger, RING-type|Zinc finger, RING-type, conserved site|Zinc finger, RING/FYVE/PHD-type	Cellular Component: ubiquitin ligase complex (GO:0000151), Molecular Function: ubiquitin-protein ligase activity (GO:0004842), Biological Process: protein ubiquitination (GO:0016567)|Molecular Function: protein binding (GO:0005515)|Molecular Function: protein binding (GO:0005515), Molecular Function: zinc ion binding (GO:0008270)
XLOC_025946	1	FYVE/PHD zinc finger|PHD|PHD zinc finger|ZF_PHD_1|ZF_PHD_2|coiled-coil	Zinc finger, FYVE/PHD-type|Zinc finger, PHD-finger|Zinc finger, PHD-type|Zinc finger, PHD-type, conserved site|Zinc finger, RING/FYVE/PHD-type	Molecular Function: protein binding (GO:0005515)|Molecular Function: protein binding (GO:0005515), Molecular Function: zinc ion binding (GO:0008270)
XLOC_025973	2	coiled-coil
XLOC_026117	7	PAZ|PAZ domain|PIWI, INSECT|PIWI-RELATED	Argonaute/Dicer protein, PAZ	Molecular Function: protein binding (GO:0005515)
XLOC_026117	10	PIWI|PIWI, INSECT|PIWI-RELATED|Piwi|Ribonuclease H-like	Ribonuclease H-like domain|Stem cell self-renewal protein Piwi	Molecular Function: nucleic acid binding (GO:0003676)|Molecular Function: protein binding (GO:0005515)
XLOC_026117	16	PIWI, INSECT|PIWI-RELATED|Ribonuclease H-like	Ribonuclease H-like domain	Molecular Function: nucleic acid binding (GO:0003676)
XLOC_026117	17	PIWI|PIWI, INSECT|PIWI-RELATED|Piwi|Ribonuclease H-like	Ribonuclease H-like domain|Stem cell self-renewal protein Piwi	Molecular Function: nucleic acid binding (GO:0003676)|Molecular Function: protein binding (GO:0005515)
XLOC_026117	18	PIWI|PIWI, INSECT|PIWI-RELATED|Piwi|Ribonuclease H-like	Ribonuclease H-like domain|Stem cell self-renewal protein Piwi	Molecular Function: nucleic acid binding (GO:0003676)|Molecular Function: protein binding (GO:0005515)
XLOC_026164	2	ClpP/crotonase|ECH|ENOYL-COA HYDRATASE-RELATED	Crotonase, core	Molecular Function: catalytic activity (GO:0003824), Biological Process: metabolic process (GO:0008152)
XLOC_026199	5	P-loop containing nucleoside triphosphate hydrolases|RAB|Rab subfamily of small GTPases|Ras|small_GTP: small GTP-binding protein domain	Small GTP-binding protein domain|Small GTPase superfamily|Small GTPase superfamily, Rab type	Molecular Function: GTP binding (GO:0005525)|Molecular Function: GTP binding (GO:0005525), Biological Process: small GTPase mediated signal transduction (GO:0007264)|Molecular Function: GTP binding (GO:0005525), Biological Process: small GTPase mediated signal transduction (GO:0007264), Biological Process: protein transport (GO:0015031)
XLOC_026199	6	P-loop containing nucleoside triphosphate hydrolases|RAB|Rab subfamily of small GTPases|Ras	Small GTPase superfamily|Small GTPase superfamily, Rab type	Molecular Function: GTP binding (GO:0005525), Biological Process: small GTPase mediated signal transduction (GO:0007264)|Molecular Function: GTP binding (GO:0005525), Biological Process: small GTPase mediated signal transduction (GO:0007264), Biological Process: protein transport (GO:0015031)
XLOC_026199	14	CYCLIN|CYCLIN H|Cyclin-like	Cyclin C/H/T/L|Cyclin H|Cyclin-like	Biological Process: regulation of cyclin-dependent protein kinase activity (GO:0000079), Biological Process: regulation of transcription, DNA-dependent (GO:0006355), Molecular Function: protein kinase binding (GO:0019901)|Biological Process: regulation of cyclin-dependent protein kinase activity (GO:0000079), Cellular Component: holo TFIIH complex (GO:0005675), Molecular Function: protein kinase …
XLOC_026199	15	CYCLIN|CYCLIN H|Cyclin-like|Cyclin_N	Cyclin C/H/T/L|Cyclin H|Cyclin, N-terminal|Cyclin-like	Biological Process: regulation of cyclin-dependent protein kinase activity (GO:0000079), Biological Process: regulation of transcription, DNA-dependent (GO:0006355), Molecular Function: protein kinase binding (GO:0019901)|Biological Process: regulation of cyclin-dependent protein kinase activity (GO:0000079), Cellular Component: holo TFIIH complex (GO:0005675), Molecular Function: protein kinase …
XLOC_026199	18	CYCLIN|CYCLIN H|Cyclin-like	Cyclin C/H/T/L|Cyclin H|Cyclin-like	Biological Process: regulation of cyclin-dependent protein kinase activity (GO:0000079), Biological Process: regulation of transcription, DNA-dependent (GO:0006355), Molecular Function: protein kinase binding (GO:0019901)|Biological Process: regulation of cyclin-dependent protein kinase activity (GO:0000079), Cellular Component: holo TFIIH complex (GO:0005675), Molecular Function: protein kinase …
XLOC_026205	3	DUF3338|PTHR23281|PTHR23281:SF2	Protein of unknown function DUF3338
XLOC_026214	1	RNASE_H|RNase_H|Ribonuclease H-like	Ribonuclease H domain|Ribonuclease H-like domain	Molecular Function: nucleic acid binding (GO:0003676)|Molecular Function: nucleic acid binding (GO:0003676), Molecular Function: ribonuclease H activity (GO:0004523)
XLOC_026266	5	ARM repeat|IMPORTIN BETA|IMPORTIN SUBUNIT BETA-1 (KARYOPHERIN SUBUNIT BETA-1)	Armadillo-like helical|Armadillo-type fold	Molecular Function: binding (GO:0005488)
XLOC_026266	6	ARM repeat|HEAT_EZ|HEAT_REPEAT|IMPORTIN BETA|IMPORTIN SUBUNIT BETA-1 (KARYOPHERIN SUBUNIT BETA-1)	Armadillo-like helical|Armadillo-type fold|HEAT, type 2	Molecular Function: binding (GO:0005488)
XLOC_026268	2	Ricin B-like lectins	Ricin B lectin domain
XLOC_026268	9	Glycos_transf_2|N-ACETYLGALACTOSAMINYLTRANSFERASE|Nucleotide-diphospho-sugar transferases	Glycosyl transferase, family 2
XLOC_026329	7	APC8|CELL DIVISION CYCLE 16,23,27|CELL DIVISION CYCLE 23|TPR|TPR-like|TPR_11|TPR_REGION|Tetratricopeptide repeats	Cdc23|Tetratricopeptide repeat|Tetratricopeptide repeat-containing domain|Tetratricopeptide-like helical	Cellular Component: anaphase-promoting complex (GO:0005680), Biological Process: regulation of mitotic metaphase/anaphase transition (GO:0030071)|Molecular Function: protein binding (GO:0005515)
XLOC_026334	7	FYVE|FYVE/PHD zinc finger|PHAFIN 1, 2-ZINC FINGER FYVE DOMAIN CONTAINING PROTEIN|Protein present in Fab1, YOTB, Vac1, and EEA|ZF_FYVE|ZINC FINGER FYVE DOMAIN CONTAINING PROTEIN	Zinc finger, FYVE-related|Zinc finger, FYVE-type|Zinc finger, FYVE/PHD-type|Zinc finger, RING/FYVE/PHD-type	Molecular Function: metal ion binding (GO:0046872)
XLOC_026370	1	RVT_1	Reverse transcriptase	Molecular Function: RNA binding (GO:0003723), Molecular Function: RNA-directed DNA polymerase activity (GO:0003964), Biological Process: RNA-dependent DNA replication (GO:0006278)
XLOC_026502	18		WD40/YVTN repeat-like-containing domain	Molecular Function: protein binding (GO:0005515)
XLOC_026536	4	coiled-coil
XLOC_026566	1	Mito_carr|Mitochondrial carrier|RVT_1	Mitochondrial carrier domain|Mitochondrial substrate/solute carrier|Reverse transcriptase	Molecular Function: RNA binding (GO:0003723), Molecular Function: RNA-directed DNA polymerase activity (GO:0003964), Biological Process: RNA-dependent DNA replication (GO:0006278)
XLOC_026566	2	coiled-coil
XLOC_026749	3	MDM2/4|zf-C3HC4_3
XLOC_026772	15	CELL ADHESION MOLECULE|DOWN SYNDROME CELL ADHESION MOLECULE-RELATED|FN3|Fibronectin type|Fibronectin type III|I-set|IG_LIKE|Immunoglobulin|Immunoglobulin C-2 Type|fn3	Fibronectin, type III|Immunoglobulin I-set|Immunoglobulin subtype|Immunoglobulin subtype 2|Immunoglobulin-like|Immunoglobulin-like fold	Molecular Function: protein binding (GO:0005515)
XLOC_026779	4	coiled-coil
XLOC_026795	17	RT_POL|RVT_1	Reverse transcriptase	Molecular Function: RNA binding (GO:0003723), Molecular Function: RNA-directed DNA polymerase activity (GO:0003964), Biological Process: RNA-dependent DNA replication (GO:0006278)
XLOC_026868	6	coiled-coil
XLOC_026948	15	coiled-coil
XLOC_027098	4	TPR-like|TPR_8|UNCHARACTERIZED|coiled-coil	Tetratricopeptide-like helical	Molecular Function: protein binding (GO:0005515)
XLOC_027155	7	GB DEF: ENSANGP00000021615 (FRAGMENT)|STERILE ALPHA MOTIF DOMAIN CONTAINING PROTEIN 4-RELATED
XLOC_027155	12	ARM repeat|GB DEF: ENSANGP00000021615 (FRAGMENT)|PHAT|STERILE ALPHA MOTIF DOMAIN CONTAINING PROTEIN 4-RELATED	Armadillo-type fold|Smaug, pseudo-HEAT analogous topology	Molecular Function: binding (GO:0005488)
XLOC_027155	13	coiled-coil
XLOC_027186	7	DREADLOCKS/DOCK|SH2 DOMAIN ADAPTOR PROTEIN|SH3|SH3-domain|SH3DOMAIN|SH3_1|Src homology	Src homology-3 domain	Molecular Function: protein binding (GO:0005515)
XLOC_027186	8	DREADLOCKS/DOCK|SH2|SH2 DOMAIN ADAPTOR PROTEIN|SH2 domain	SH2 domain	Molecular Function: protein binding (GO:0005515)
XLOC_027186	9	DREADLOCKS/DOCK|SH2|SH2 DOMAIN ADAPTOR PROTEIN|SH2 domain|SH2DOMAIN	SH2 domain	Molecular Function: protein binding (GO:0005515)
XLOC_027192	2	Ribosomal_S27	Ribosomal protein S27a	Molecular Function: structural constituent of ribosome (GO:0003735), Cellular Component: intracellular (GO:0005622), Cellular Component: ribosome (GO:0005840), Biological Process: translation (GO:0006412)
XLOC_027216	2	DNA/RNA polymerases|GAG-POL-RELATED RETROTRANSPOSON|GAG/POL/ENV POLYPROTEIN|PREDICTED PROTEIN (FRAGMENT)|RVT_1|coiled-coil	Reverse transcriptase	Molecular Function: RNA binding (GO:0003723), Molecular Function: RNA-directed DNA polymerase activity (GO:0003964), Biological Process: RNA-dependent DNA replication (GO:0006278)
XLOC_027224	8	Retrovirus zinc finger-like domains|ZF_CCHC|coiled-coil|zf-CCHC|zinc finger	Zinc finger, CCHC-type	Molecular Function: nucleic acid binding (GO:0003676), Molecular Function: zinc ion binding (GO:0008270)
XLOC_027390	1	coiled-coil
XLOC_027448	1	RVT_1	Reverse transcriptase	Molecular Function: RNA binding (GO:0003723), Molecular Function: RNA-directed DNA polymerase activity (GO:0003964), Biological Process: RNA-dependent DNA replication (GO:0006278)
XLOC_027618	45	C2H2 and C2HC zinc fingers|ZINC FINGER PROTEIN 639|ZINC_FINGER_C2H2_1|ZINC_FINGER_C2H2_2|zf-C2H2_4|zf-H2C2_2|zinc finger	Zinc finger C2H2-type/integrase DNA-binding domain|Zinc finger, C2H2|Zinc finger, C2H2-like	Cellular Component: intracellular (GO:0005622), Molecular Function: zinc ion binding (GO:0008270)|Molecular Function: nucleic acid binding (GO:0003676)
XLOC_027875	1	coiled-coil
XLOC_027916	12	EXONUCLEASE|RNA EXONUCLEASE-RELATED
XLOC_027925	1	ACYL-COA THIOESTERASE|Thioesterase/thiol ester dehydrase-isomerase
XLOC_027925	2	ACYL-COA THIOESTERASE|Thioesterase/thiol ester dehydrase-isomerase
XLOC_027925	3	ACYL-COA THIOESTERASE
XLOC_027925	12	PA2_HIS|PHOSPHOLIPASE A2|PHOSPHOLIPASE A2-RELATED|PHPHLIPASEA2|Phospholip_A2_1|Phospholipase A2|Phospholipase A2, PLA2	Phospholipase A2|Phospholipase A2, active site|Phospholipase A2, eukaryotic	Molecular Function: phospholipase A2 activity (GO:0004623), Biological Process: phospholipid metabolic process (GO:0006644), Biological Process: lipid catabolic process (GO:0016042)|Molecular Function: phospholipase A2 activity (GO:0004623), Molecular Function: calcium ion binding (GO:0005509), Biological Process: lipid catabolic process (GO:0016042)
XLOC_027925	17	coiled-coil
XLOC_027973	1	coiled-coil
XLOC_028064	14	coiled-coil
XLOC_028064	20	coiled-coil
XLOC_028067	1	coiled-coil
XLOC_028083	2	Leucine rich repeat C-terminal domain	Cysteine-rich flanking region, C-terminal
XLOC_028162	11	Actin-crosslinking proteins|Fascin	Actin cross-linking|Fascin domain	Molecular Function: protein binding, bridging (GO:0030674), Molecular Function: actin filament binding (GO:0051015)
XLOC_028184	3	DUF1794|Lipocalins|THAP4 PROTEIN	Calycin-like|Domain of unknown function DUF1794
XLOC_028262	11	BETA-1,3-N-ACETYLGLUCOSAMINYLTRANSFERASE|Galactosyl_T|UDP-GALNAC:BETA-1,3-N-ACETYLGALACTOSAMINYLTRANSFERASE 2 (EC 2.4.1.-)(BETA-1,3-N-	Glycosyl transferase, family 31	Biological Process: protein glycosylation (GO:0006486), Molecular Function: galactosyltransferase activity (GO:0008378), Cellular Component: membrane (GO:0016020)
XLOC_028262	12	BETA-1,3-N-ACETYLGLUCOSAMINYLTRANSFERASE|Galactosyl_T|UDP-GALNAC:BETA-1,3-N-ACETYLGALACTOSAMINYLTRANSFERASE 2 (EC 2.4.1.-)(BETA-1,3-N-	Glycosyl transferase, family 31	Biological Process: protein glycosylation (GO:0006486), Molecular Function: galactosyltransferase activity (GO:0008378), Cellular Component: membrane (GO:0016020)
XLOC_028378	1	BCNT (CRANIOFACIAL DEVELOPMENT PROTEIN 1) (CFDP1)|BUCENTAUR RELATED|DNase I-like|coiled-coil	Endonuclease/exonuclease/phosphatase
XLOC_028575	1	coiled-coil
XLOC_028582	2	MH2|SMAD|SMAD/FHA domain|SMAD4	Dwarfin|SMAD domain, Dwarfin-type|SMAD domain-like|SMAD/FHA domain	Cellular Component: intracellular (GO:0005622), Biological Process: regulation of transcription, DNA-dependent (GO:0006355)|Molecular Function: protein binding (GO:0005515)
XLOC_028624	3	SET1/ASH2 HISTONE METHYLTRANSFERASE COMPLEX SUBUNIT ASH2	Zinc finger, RING/FYVE/PHD-type
XLOC_028671	19	EAL	Diguanylate phosphodiesterase, EAL domain
XLOC_028842	5		Phospholipase A2, group XII secretory	Molecular Function: phospholipase A2 activity (GO:0004623), Molecular Function: calcium ion binding (GO:0005509), Cellular Component: extracellular region (GO:0005576), Biological Process: lipid catabolic process (GO:0016042)
XLOC_028893	5	CSL zinc finger|ZF_DPH|zf-CSL	Zinc finger, DPH-type
XLOC_029022	8	UBIQUITIN|UBIQUITIN_1|UBIQUITIN_2|Ubiquitin homologues|Ubiquitin-like|ubiquitin	Ubiquitin|Ubiquitin conserved site|Ubiquitin subgroup|Ubiquitin supergroup	Molecular Function: protein binding (GO:0005515)
XLOC_029085	12	INOSITOL 5-PHOSPHATASE|PHOSPHATIDYLINOSITIDE PHOSPHATASE SAC2|hSac2	Inositol phosphatase
XLOC_029086	4	Thg1C|UNCHARACTERIZED	Thg1 C-terminal domain|tRNAHis guanylyltransferase Thg1	Molecular Function: magnesium ion binding (GO:0000287), Biological Process: tRNA modification (GO:0006400), Molecular Function: tRNA guanylyltransferase activity (GO:0008193)
XLOC_029087	3	NGG1 INTERACTING FACTOR 3|NIF3|NIF3 (NGG1p interacting factor 3)-like	NGG1p interacting factor 3, NIF3
