# Supplementary material for: The Developmental Transcriptome of the Mosquito Aedes aegypti, an Invasive Species and Major Arbovirus Vector
Source: G3 (Bethesda). 2013 Sep 1;3(9):1493–509. doi: 10.1534/g3.113.006742 (PMC3755910; doi:10.1534/g3.113.006742)
Supplement: Supporting Information [file supp_g3.113.006742_TableS15.xlsx]

## Sheet: Sheet1
class	subClass	family	11357_Avg_MaleTestes	11356_Avg_MaleCarcass	11358_NBF_Fcarcass	11780_12hr_BF_Fcarcass	11781_24hr_BF_carcass	12072_36hr_BF_Fcarcass	12073_48hr_BF_Fcarcass	12074_60hr_BF_Fcarcass	11361_Avg_72hr_BF_Fcarcass	11359_NBF_Ovaries	11511_12hr Ovaries	11512_24hr_BF_Ovaries	11513_36hr_BF_Ovaries	11514_48hr_BF_ovaries	11515_60hr_BF_ovaries	11360_Avg_72hr_BF_Ovaries	11362_0-2Hr_Embryos	11507_2-4hr_Embryos	11508_4-8hr_Embryos	11509_8-12hr_Embryos	11724_12-16hr_embryos	11772_16-20hr_Embryos	11773_20-24hr_embryos	12105_24-28hr_Embryos	12170_28-32hr_embryos	12171_32-36hr_embryos	11774_36-40hr_embryos	11775_40-44hr_embryos	11776_44-48hr_embryos	12172_48-52hr_embryos	12173_52-56hr_embryos	12106_56-60hr_Embryos	11777_60-64hr_embryos	12174_64-68hr_embryos	12175_68-72hr_embryos	12107_72-76hr_embryos	11782_1st_Instar_larvae	11783_2nd_Instar_larvae	11784_3rd_Instar_Larvae	11363_4th_instar_larvae	11725_MalePupae	11666_FemalePupae
Class I	Non LTR RetroTransposons	CR1	67.1658	23.9023	7.62134	13.5046	10.9522	14.0124	27.7337	24.0373	11.8456	9.77155	9.08502	7.61493	5.09167	3.73292	5.36888	3.02894	1.46484	1.12285	11.6067	38.4699	32.0321	37.6204	47.9991	23.1183	37.0441	25.103	32.0551	42.1223	36.8562	36.0916	41.1204	13.134	33.3639	29.4498	13.233	8.8953	13.8035	17.2302	14.8576	30.5039	34.1394	27.5559
Class II	DNA transposon	DD41	0.0186791	0.0105719	0.0565906	0	0	0	0	0	0	0.0612735	0	0	0	0	0	0	0	0	0	0	0	0	0	0	0	0	0	0	0	0	0	0	0	0.110886	0	0	0	0	0	0	0	0
Class II	DNA transposon	hAT	2.44844	3.5052	2.64054	3.69799	2.08168	2.77388	5.06297	5.59672	1.43907	11.0982	2.59505	2.60823	1.91856	1.7797	2.14809	1.60004	2.28902	1.30738	2.92091	7.12361	6.40241	7.22687	8.90398	6.07362	7.33458	5.52577	6.53956	6.41521	6.74626	7.36897	7.00348	3.64638	5.4476	5.62473	3.28881	2.92052	3.5973	3.42929	2.95324	4.77482	7.01858	6.39426
Class II	Helitrons	Helitron	4.84201	4.65982	2.95071	5.61381	3.00252	2.9802	6.36259	6.2945	1.76535	5.4217	1.57545	2.44362	1.48379	1.49232	2.26802	0.756105	1.50714	0.898235	5.61271	11.3981	9.30699	9.33836	10.3575	4.58257	5.81845	3.97649	8.58457	8.56156	7.81804	6.13176	5.94336	3.3272	7.1076	4.30773	2.52638	2.2662	3.39682	3.96249	3.31995	6.10293	7.43765	7.52869
Class I	Non LTR RetroTransposons	I	9.29748	12.3788	16.2565	30.8074	23.9612	14.6959	15.4223	18.7321	5.5746	16.009	8.22052	10.939	5.18032	3.46531	5.07253	5.74479	21.7871	4.53463	10.2647	19.8544	21.2937	28.9864	26.9457	29.453	31.9806	45.1403	26.7165	24.898	34.3808	45.2738	42.9311	32.7933	10.3741	50.6293	54.2627	27.2773	4.55211	16.9428	10.9903	13.2669	13.5245	19.6373
Class II	DNA transposon	ITmD37D	4.14096	8.27888	15.6898	5.95683	4.44286	6.63978	8.34462	15.8448	8.18614	88.642	9.48721	11.5514	32.1333	3.33687	4.08862	1.87197	22.9181	5.10564	3.29189	6.36321	3.50833	5.43025	4.93429	4.41181	4.75244	4.62583	12.3731	13.5042	12.8293	5.60015	4.73973	6.5332	11.2094	7.33716	5.20102	5.41491	3.40832	5.06034	4.77552	6.90658	5.0307	6.19219
Class II	DNA transposon	ITmD37E	9.38679	23.1541	12.3445	17.4123	11.6732	14.101	28.4421	28.254	8.96902	15.7617	7.08942	6.98634	4.53684	4.85581	4.97635	2.52889	5.84854	2.89953	22.2796	41.6846	37.1409	38.3095	48.1581	26.369	43.3866	30.2753	29.8474	36.3829	33.4487	38.0109	38.2286	21.8194	28.9804	32.1553	15.239	12.6215	15.1151	16.2414	12.1954	28.636	33.1775	24.7838
Class I	Non LTR RetroTransposons	Jockey	12.9231	47.1405	16.7128	27.3004	15.3144	22.8484	42.6139	40.3276	14.5745	15.773	9.62095	7.79855	3.07492	4.90971	7.76978	3.90091	1.53054	1.71016	49.8905	115.252	74.2195	83.9649	97.019	61.8779	48.92	31.1511	66.4499	51.8827	50.5684	49.2823	42.5669	44.8777	60.3653	23.4012	16.0528	17.962	23.3235	19.7109	16.3151	28.9639	61.4228	66.4227
Class I	Non LTR RetroTransposons	L1	24.8684	26.0746	41.8594	91.2341	72.6797	43.2617	34.9164	42.6498	8.1961	42.0464	20.4592	14.6749	5.59575	5.79017	9.84	15.9782	64.8341	12.3417	22.9777	35.3288	32.384	62.2021	55.1991	54.9152	39.9277	81.7047	57.3056	44.2682	79.5676	53.4494	56.0174	78.8907	13.9196	115.994	158.867	69.5681	5.67285	44.6526	27.924	63.4508	29.6221	49.2718
Class I	Non LTR RetroTransposons	L2	0.333159	0.617812	0.312437	0.388271	0.333894	0.320668	0.588295	0.454011	0.205796	1.66967	2.1848	1.52534	1.53628	1.59265	1.57539	1.28727	1.77904	0.523832	0.446238	1.25994	0.867361	1.31738	0.910284	0.780403	0.629408	0.414571	0.892386	0.744376	0.809421	0.707371	0.577689	0.561806	0.991587	0.306723	0.379504	0.311568	0.0975199	0.153479	0.187678	0.39601	0.59797	0.786087
Class I	Non LTR RetroTransposons	LOA	6.57769	29.858	6.59446	10.8143	7.94277	11.9287	24.3722	19.9524	9.23702	15.1623	6.83061	3.76552	1.62299	2.18961	3.9166	2.05667	0.350968	0.378975	11.7282	27.0437	23.7649	30.8205	35.8242	18.0936	37.4544	21.7095	20.1991	23.3992	20.9097	34.8638	37.009	11.0776	26.6943	26.2874	10.031	6.06632	12.4325	9.4695	6.48713	15.0169	24.3568	17.8001
Class I	Non LTR RetroTransposons	Loner	7.82633	29.6306	12.8847	9.68194	9.86673	17.4428	23.8699	20.8649	8.42483	6.47381	3.07391	2.99519	2.15761	2.61746	3.0648	1.65865	0.168358	0.21395	18.59	77.2767	55.8258	55.7135	60.6918	49.3229	46.0388	40.1393	46.6164	39.566	38.073	36.7976	27.8503	30.7352	45.6362	21.3241	21.7496	15.7312	12.6688	10.9797	9.50643	27.332	35.9396	29.997
Class II	MITEs	m3bp	48.0475	116.981	87.375	162.621	124.913	103.774	216.931	210.89	43.8871	76.5857	110.708	102.375	63.1403	796.827	1174.66	18.5564	44.5048	22.5119	118.318	387.319	377.547	293.663	367.27	349.859	409.161	410.976	397.003	297.827	314.376	384.153	321.535	298.267	256.23	359.803	308.162	264.055	327.558	256.285	154.987	205.183	224.684	226.027
Class II	MITEs	m4bp	172.95	73.5922	43.9673	94.0553	43.858	76.6235	128.113	119.461	24.5906	57.3	30.1961	32.6647	11.5409	24.1598	23.901	6.52099	10.7646	9.67451	53.1905	164.045	139.404	164.836	191.626	159.638	212.597	147.591	148.502	125.929	127.745	185.769	154.653	108.429	118.471	96.4101	107.258	80.2269	80.1565	52.2113	48.9733	90.5741	162.418	159.012
Class II	MITEs	m8bp	102.849	181.644	103.168	193.458	116.759	140.147	291.996	273.632	74.3866	102.005	67.4369	69.1117	34.2581	37.3727	67.3634	14.0938	18.5142	11.5082	101.01	294.732	277.429	313.424	379.157	224.072	352.425	221.591	263.616	301.936	294.612	337.583	336.102	154.123	264.387	235.935	153.454	101.289	178.198	155.758	115.594	204.298	315.457	273.315
Class II	MITEs	m9bp	2.71073	13.4738	5.98281	9.24639	9.68492	7.77941	19.5458	17.6037	3.848	9.70222	1.81971	1.22856	0.723202	1.79425	2.70816	1.09269	1.18877	0.413567	8.97011	18.9913	16.5943	21.0652	26.4198	24.7179	42.2521	35.3369	16.2472	19.3259	19.6236	32.265	39.9286	58.0356	17.9933	48.1044	44.4538	34.3759	13.1427	14.4084	13.4873	17.8681	22.3769	12.0642
Class II	DNA transposon	mariner	0	0	0.0600814	0	0	0	0	0	0	0	0	0	0	0	0	0	0	0	0	0	0	0	0	0	0	0	0	0	0	0	0	0	0	0	0	0	0	0	0	0	0	0
Class II	MITEs	mTA	419.099	372.942	305.219	422.889	207.1	334.888	672.787	616.37	171.401	359.198	153.242	160.712	77.8083	297.304	466.459	42.4314	52.8304	48.2128	242.703	750.265	636.256	757.004	904.579	519.512	655.587	474.708	830.567	637.608	732.868	731.063	619.036	468.145	632.161	414.428	385.327	289.948	235.048	276.167	245.547	500.156	885.052	764.859
Class II	MITEs	otherMITEs	0.964055	4.04011	1.93183	4.17371	2.13152	2.38974	5.50664	5.33105	1.5335	8.13071	1.97201	1.69896	1.13805	1.10271	0.899488	0.704694	0.680803	0.600133	2.63809	6.77074	7.34455	7.33477	9.06612	5.21916	9.753	6.25185	5.09075	7.72653	6.26319	12.141	13.442	5.84839	6.13774	6.95308	6.40433	3.06032	2.32297	5.443	2.83408	4.33415	6.32667	3.55746
Class I	Non LTR RetroTransposons	Outcast	3.1422	6.55167	2.9076	4.32434	2.56856	3.41124	8.03219	7.2483	3.38254	3.87381	3.78078	2.709	1.75989	2.09358	2.24258	1.786	1.53868	1.03304	3.43278	10.5774	8.94632	11.4853	12.1779	8.09406	13.5053	8.15643	9.43068	8.6166	8.87103	8.1733	7.61563	4.07773	8.12163	5.06216	5.39703	3.32444	5.94601	4.48261	3.44888	5.8978	7.00615	5.79224
Class II	DNA transposon	P	1.80565	3.36347	2.92735	3.39482	1.48633	2.40927	5.02913	5.00653	1.15121	5.04239	1.59207	1.47346	0.78682	0.606064	0.938691	0.434156	0.608014	0.80395	4.88131	8.2939	9.10694	6.79373	7.87737	8.34983	5.23513	4.02532	7.48619	5.16383	5.96718	5.55885	4.37624	4.85664	5.71554	2.54338	2.32688	2.75826	2.47685	1.90558	1.65667	8.11963	6.80962	5.85316
Class I	LTR RetroTransposons	Pao_Bel	21.1245	53.4797	32.3236	37.6821	28.704	30.9304	55.1624	51.2439	28.0673	161.987	77.1795	72.2878	71.1498	38.4719	119.578	67.0562	81.691	83.6929	107.633	181.974	125.076	127.542	124.193	83.0703	89.2581	73.4976	80.1337	82.573	73.834	66.5529	73.6337	43.4529	63.74	52.7213	31.5181	31.3562	30.8025	35.4386	27.7972	54.7648	63.3622	54.9618
Penelope	Penelope Like	Penelope	3.16897	5.89807	4.14061	6.54465	3.70163	5.21332	10.2832	9.75347	2.50622	6.04733	2.61181	2.47989	1.44518	0.978281	1.94371	1.32556	1.15134	4.72047	9.22314	11.5965	8.42929	10.5087	12.0777	12.768	12.6529	10.7321	9.64969	7.32502	8.09741	13.1732	10.0726	9.26709	7.66114	6.03669	6.39494	4.69305	4.13484	3.82012	3.67797	6.2128	8.23331	8.20951
Class II	DNA transposon	PIF	1.12882	1.916	1.26109	2.30934	1.09094	1.90116	3.92343	3.82772	0.850662	3.50816	1.43054	2.26306	0.921629	3.761	1.86344	1.62837	1.07088	1.75302	2.75863	5.27575	4.08275	4.75776	5.22643	3.57905	4.23278	3.28052	3.73828	3.15725	3.54721	4.5919	3.77231	2.39973	3.35649	2.49467	2.27336	1.46827	1.29882	1.58031	1.44387	3.09302	4.37032	4.49118
Class II	DNA transposon	piggyBac	0.080055	0.207223	0.131589	0.241119	0.0597914	0.0907246	0.211237	0.271163	0.056902	0.206246	0.409321	0.0755151	0.0922243	0.083162	0.251007	0.044616	0.0491657	0.168011	0.242561	0.448079	0.275481	0.332057	0.353011	0.446514	0.558237	0.492106	0.318306	0.273858	0.348096	0.510482	0.444926	0.378046	0.280331	0.17669	0.31736	0.145921	0.210153	0.0980801	0.0854983	0.13109	0.224859	0.279517
Class II	DNA transposon	pogo	245.099	60.0498	42.7904	76.8023	39.1336	39.5549	47.9582	74.1788	60.7671	50.2747	24.5111	20.1077	13.7083	9.19761	14.4131	20.5202	16.0568	6.70749	71.5887	212.665	155.651	102.627	90.5282	70.346	58.2765	69.9862	123.191	110.435	113.161	57.3721	49.4665	69.5729	77.774	54.8703	78.6674	53.6997	24.857	108.801	54.6919	59.7564	51.9127	60.0571
Class I	Non LTR RetroTransposons	R1	9.74869	58.9341	29.0884	20.9102	27.1404	25.5684	38.5866	34.1384	23.0066	71.1454	18.1145	30.804	49.5349	17.295	21.8396	8.0078	24.4978	3.45821	18.9613	78.8899	72.2801	68.6375	75.8315	60.4673	41.5082	31.9579	45.8032	70.5771	46.1034	39.9493	41.1206	33.3485	51.3336	43.3914	20.6659	36.626	35.9087	52.8756	36.8813	41.6593	43.7701	34.4561
Class I	Non LTR RetroTransposons	R4	0.533379	1.57414	0.311659	0.652407	0.583375	0.726775	1.32285	1.03484	0.576323	1.08734	0.468969	0.398805	0.363952	0.220337	0.335305	0.335213	0.0192983	0.0292003	0.643542	2.30782	2.04278	2.17833	2.67238	1.92693	1.95553	1.58887	1.67759	2.25173	1.74064	3.08504	3.3376	1.11394	1.56325	4.04859	1.12519	0.698828	0.574606	0.980079	0.685702	1.49233	2.25097	1.595
Class II	DNA transposon	Tc1	3.10961	7.1715	9.18248	3.47069	2.30062	3.58335	7.642	6.54896	2.85229	16.4886	2.87422	2.59217	1.29884	0.99832	1.41133	0.960882	1.17815	1.02859	5.65049	14.6478	11.8213	12.2758	13.2683	15.9634	15.4688	11.6393	15.6033	9.03988	10.4423	13.946	11.1358	10.7933	9.50917	7.52398	8.63169	5.66799	2.99695	2.99635	1.99035	6.67013	9.44446	11.3746
Class I	LTR RetroTransposons	Ty1_copia	90.7133	159.107	106.312	130.594	111.523	114.896	202.963	203.602	85.4138	238.688	69.9883	61.345	49.4236	47.8799	65.2464	53.1402	94.1837	39.5093	198.125	415.422	319.292	292.843	323.929	244.781	277.475	215.492	235.632	247.781	220.389	224.013	229.407	131.913	202.617	191.135	117.713	106.044	133.985	129.855	104.14	163.696	204.882	172.923
Class I	LTR RetroTransposons	Ty3_gypsy	35.5861	90.3294	32.0247	167.938	82.619	53.5567	81.3309	70.0012	45.1683	69.4011	57.2023	97.8154	63.3424	43.4137	47.6404	34.3915	29.0772	28.8977	74.9006	178.365	122.149	143.633	170.139	90.9556	103.308	77.5842	120.298	113.972	114.679	88.1226	95.3265	65.074	103.597	69.4122	50.7631	44.9094	79.6114	48.8815	44.8891	79.0043	117.417	120.252
UD	UD	UD	61.0704	111.217	70.7431	93.4738	61.3576	81.0824	158.578	153.675	44.9532	182.019	42.1538	47.3961	40.843	37.2871	55.1012	38.4041	69.0223	22.9288	53.4918	168.078	142.981	169.008	211.235	127.634	151.709	111.73	150.354	150.644	149.046	178.907	146.986	83.2583	164.636	91.3209	89.6913	64.6576	80.4354	68.55	70.6226	141.807	184.822	179.333
Class I	SINEs	tRNA-related SINE	238.991	436.396	657.018	300.184	230.497	189.794	323.598	354.356	199.615	6128.47	545.226	625.634	373.655	270.05	398.728	354.136	1106.49	408.285	627.436	1759.89	1283.07	1337.44	1008.19	1027.81	1038.85	1344.3	1026.59	597.607	662.57	508.354	484.681	497.169	612.278	523.776	362.652	539.958	195.676	393.424	209.54	743.48	433.03	493.203
