# Supplementary material for: The Developmental Transcriptome of the Mosquito Aedes aegypti, an Invasive Species and Major Arbovirus Vector
Source: G3 (Bethesda). 2013 Sep 1;3(9):1493–509. doi: 10.1534/g3.113.006742 (PMC3755910; doi:10.1534/g3.113.006742)
Supplement: Supporting Information [file supp_g3.113.006742_TableS16.xlsx]

## Sheet: Sheet1
TE	TELength	ID	class	Name	family_name	11357_Avg_MaleTestes	11356_Avg_MaleCarcass	11358_NBF_Fcarcass	11780_12hr_BF_Fcarcass	11781_24hr_BF_carcass	12072_36hr_BF_Fcarcass	12073_48hr_BF_Fcarcass	12074_60hr_BF_Fcarcass	11361_Avg_72hr_BF_Fcarcass	11359_NBF_Ovaries	11511_12hr_Ovaries	11512_24hr_BF_Ovaries	11513_36hr_BF_Ovaries	11514_48hr_BF_ovaries	11515_60hr_BF_ovaries	11360_Avg_72hr_BF_Ovaries	11362_0-2Hr_Embryos	11507_2-4hr_Embryos	11508_4-8hr_Embryos	11509_8-12hr_Embryos	11724_12-16hr_embryos	11772_16-20hr_Embryos	11773_20-24hr_embryos	12105_24-28hr_Embryos	12170_28-32hr_embryos	12171_32-36hr_embryos	11774_36-40hr_embryos	11775_40-44hr_embryos	11776_44-48hr_embryos	12172_48-52hr_embryos	12173_52-56hr_embryos	12106_56-60hr_Embryos	11777_60-64hr_embryos	12174_64-68hr_embryos	12175_68-72hr_embryos	12107_72-76hr_embryos	11782_1st_Instar_larvae	11783_2nd_Instar_larvae	11784_3rd_Instar_Larvae	11363_4th_instar_larvae	11725_MalePupae	11666_FemalePupae
TF000574|tSINE_Ele3|gecko	201	TF000574	Class I	SINEs	gecko	95.1101	179.598	402.708	152.972	101.297	54.5328	92.928	121.864	84.8391	4710.68	447.988	510.702	270.499	139.13	180.51	128.247	501.579	246.597	402.01	1401.12	965.083	1043.28	672.048	800.528	771.022	1113.92	691.21	302.743	419.238	250.05	255.265	334.504	346.428	336.136	231.599	418.011	65.6524	257.5	104.317	505.61	164.251	250.401
TF000572|tSINE_Ele1|Feilai_A	280	TF000572	Class I	SINEs	Feilai_A	53.0322	80.5375	128.022	45.868	42.5653	42.4841	60.3255	70.154	38.3488	1022.12	44.351	59.5498	55.6428	74.7341	139.798	136.109	453.061	111.179	118.224	124.738	103.744	78.8138	93.5625	76.9419	69.0618	73.0194	93.7689	91.4609	69.1526	72.1884	64.8926	49.6969	89.9705	61.7694	40.1588	47.9527	34.247	43.0904	31.546	75.0327	84.8023	81.0809
TF000573|tSINE_Ele2|Feilai_B	284	TF000573	Class I	SINEs	Feilai_B	90.8484	176.261	126.288	101.344	86.6341	92.7768	170.345	162.338	76.4266	395.662	52.8864	55.3813	47.5133	56.1854	78.4192	89.7797	151.847	50.5093	107.201	234.031	214.24	215.349	242.585	150.339	198.767	157.368	241.615	203.402	174.179	186.115	164.523	112.968	175.88	125.87	90.8944	73.9944	95.7768	92.8333	73.6775	162.837	183.977	161.721
TF000672|m3bp_Ele3	149	TF000672	Class II	MITEs	m3bp	24.9182	57.7886	47.3401	86.5657	81.1537	37.2183	91.6253	77.7196	21.4276	33.1667	49.3523	36.4042	36.1912	13.453	21.9706	6.24257	8.79408	7.82724	63.6108	241.612	252.229	174.892	223.727	247.545	228.175	286.545	271.991	187.084	183.068	225.482	189.934	203.046	114.12	239.48	206.007	214.267	225.681	192.657	110.575	108.321	86.7111	58.3766
TF000160|L1_Ele13	4422	TF000160	Class I	Non LTR RetroTransposons	L1	20.7509	18.7659	36.4921	76.3285	59.6418	34.8448	26.4398	32.1229	5.26422	35.2225	17.4863	12.3329	4.35424	4.15394	7.92279	12.9907	58.7937	10.8144	18.6571	26.3472	24.5828	49.6314	42.822	43.6232	30.5451	68.2099	43.7763	32.5589	63.4978	42.229	45.2297	66.5067	7.81349	98.7152	134.339	59.1366	3.79543	35.591	21.4672	16.9336	21.8911	40.9451
TF000728|mTA_Ele5	213	TF000728	Class II	MITEs	mTA	2.96861	23.381	36.0378	29.5641	23.5754	34.5782	44.5404	31.2917	13.1368	9.13982	2.117	4.34536	1.6511	1.03289	2.56152	1.43507	1.6284	0	1.8855	7.34848	13.4217	8.05142	7.80704	4.997	5.88264	15.6633	22.7824	5.06289	6.86044	12.6105	8.60783	5.31689	6.13282	4.9833	7.66322	3.9491	1.99095	6.12588	6.5309	11.1617	7.68696	10.0653
TF001105|Pogo_Ele13	4243	TF001105	Class II	DNA transposon	pogo	227.375	9.42005	35.6444	52.2412	20.7158	22.6067	26.2132	50.4692	18.2958	39.5469	11.9845	6.53401	6.19984	1.30205	2.15094	1.01126	0.254321	0.28861	63.6317	194.224	126.048	56.3393	40.7137	52.6015	37.465	46.8594	82.5749	71.5769	63.5255	33.5617	25.1949	50.1027	52.7031	28.1673	43.3557	39.8475	6.34953	91.8829	43.0615	44.447	27.1946	31.4572
TF000743|mTA_Ele19	140	TF000743	Class II	MITEs	mTA	6.26866	30.7894	35.0708	35.3633	18.0776	36.5163	78.5082	91.7587	28.6897	31.0202	10.9014	11.6848	6.69874	6.28589	8.85719	1.40165	6.05609	5.41478	12.6221	32.2983	34.4159	39.4379	51.9311	38.5977	69.5117	65.326	37.9974	44.1823	45.2299	86.4891	72.7224	53.7358	44.5973	76.7852	55.1154	52.4359	16.0363	21.3031	16.1465	48.7927	159.479	61.2543
TF000580|mTA_Ele3|Wujin	185	TF000580	Class II	MITEs	mTA	11.7215	31.2737	31.5864	29.774	21.2805	29.9759	59.8286	51.3245	12.1534	19.0226	22.8742	12.6821	12.1664	26.5593	29.358	3.87905	6.66616	4.09767	30.8263	109.049	98.7953	105.022	119.256	58.4182	79.131	50.0664	75.0332	64.4508	68.2167	81.1226	64.3608	49.8474	54.4537	28.4435	32.7713	23.664	26.0241	27.4565	16.4486	50.6803	92.5268	80.2928
TF001246|mTA_Ele31	534	TF001246	Class II	MITEs	mTA	15.4483	26.7091	25.5118	29.359	19.1835	33.4264	48.604	48.9499	11.6858	16.9663	14.0304	14.7529	4.91742	5.58484	9.00979	2.86945	3.89718	3.82201	25.0693	53.0861	58.709	64.4654	68.509	37.7939	50.605	35.7388	47.9082	32.8449	37.2326	48.8631	46.1295	37.4924	30.5158	48.1282	51.6856	33.0077	16.8171	15.7953	18.7236	32.3565	47.3859	47.4893
TF001334|UD_Ele6	420	TF001334	UD	UD	UD	33.5164	43.6603	25.3564	48.185	27.3555	33.4217	61.3374	56.917	18.9659	13.0142	13.2138	17.1172	7.25696	4.88902	8.26671	2.82345	1.46814	1.80493	16.1919	67.7712	53.3829	71.8049	89.7745	53.2181	65.6334	46.3281	58.9782	71.7962	75.0669	81.8195	60.1911	43.7205	76.3321	33.8758	52.7937	36.6869	47.0399	35.727	42.2293	82.1184	84.7722	80.9431
TF001333|UD_Ele5	256	TF001333	UD	UD	UD	4.0989	18.5985	17.2884	20.8661	12.7108	22.3392	45.6458	49.4533	5.7636	26.0312	6.77467	5.04485	2.01485	7.6391	14.1438	2.13356	1.8065	2.73342	12.5503	45.5165	36.8895	46.4031	63.7485	35.0203	39.1563	32.4443	49.3323	33.6999	36.1513	50.2965	43.1404	17.8533	43.9351	27.5241	21.1982	12.695	14.8113	12.9243	11.3773	20.405	47.9103	40.4374
TF001268|mTA_Ele40	620	TF001268	Class II	MITEs	mTA	6.81593	13.8208	16.6192	18.4221	4.34121	7.0577	18.6607	21.5005	5.79952	24.8782	8.16806	8.2627	5.1429	4.88902	6.00003	2.94106	5.22138	4.4205	15.4599	43.1045	38.753	56.8727	68.1128	26.543	26.1379	15.8047	46.8301	21.3973	32.068	22.8994	15.795	15.0043	26.2829	11.2191	11.9668	8.14025	10.7024	14.1305	7.71265	28.7324	21.7029	25.4897
TF000571|mTA_Ele2|Pony_B	507	TF000571	Class II	MITEs	mTA	5.89617	22.5965	16.0949	37.4325	14.3416	18.9705	41.4179	32.1679	9.66403	7.23656	10.9464	12.8214	5.08681	7.32871	12.718	5.86567	5.92904	7.93608	14.8921	40.7057	29.904	34.9805	39.7399	21.0741	33.6111	20.5237	46.4548	46.7141	59.4344	45.8731	32.4191	19.3855	43.3203	15.4123	14.6339	8.74793	16.6303	21.9215	19.7636	41.3446	58.7169	62.5833
TF000019|Jockey_Ele1|Juan-A	4727	TF000019	Class I	Non LTR RetroTransposons	Jock	12.3856	44.7409	16.0343	25.6327	13.7676	21.6577	40.1974	38.0468	13.5989	14.4939	8.013	6.76659	2.19229	3.30968	6.65267	2.27922	0.574044	0.949883	43.3869	106.254	68.5378	77.7895	90.2294	58.422	43.8254	27.9159	62.9693	46.884	46.6417	43.4382	35.2005	43.5609	57.2365	18.6232	14.3594	16.6219	20.0429	17.1535	14.0337	27.032	59.3123	64.9474
TF000679|m3bp_Ele7	230	TF000679	Class II	MITEs	m3bp	6.58859	27.2165	15.9354	32.2882	26.5487	29.3853	47.1169	48.406	9.38656	16.9285	25.3361	31.4447	16.31	771.403	1133.91	7.42279	17.0911	4.81716	17.6942	50.9139	39.6631	45.1016	62.0435	55.3539	117.31	79.5273	51.3778	56.2642	64.8814	94.7249	73.1511	40.798	53.7148	77.5707	58.2491	27.5953	79.8253	24.5159	20.6016	46.8793	62.1276	66.0481
TF000905|ITmD37D_Ele2	1342	TF000905	Class II	DNA transposon	ITmD37D	4.03049	7.1271	15.3045	5.4852	4.19086	5.94017	6.71016	14.6916	7.92652	88.2948	9.43405	11.452	31.9887	3.22413	3.93624	1.64725	22.8591	5.10564	3.29189	5.96128	3.06375	4.78436	4.3081	3.87406	4.01483	3.98117	11.6649	12.933	12.2416	4.47958	3.50395	5.80173	10.6578	5.73852	4.58084	4.97162	2.60235	4.80936	4.42163	6.68706	3.97074	5.65986
TF000720|m8bp_Ele11	470	TF000720	Class II	MITEs	m8bp	13.5746	27.6097	15.0078	18.3878	16.6673	24.7042	51.6941	54.1102	12.857	6.53176	7.23246	9.52582	6.28541	12.5866	26.8053	1.63384	2.62392	2.10919	8.54491	34.1661	32.5316	40.0482	53.4827	20.904	51.7196	27.2026	32.6591	38.6162	40.2298	36.3762	36.0727	14.8016	33.729	25.6591	17.3194	10.1687	26.2192	23.4985	21.0882	39.3273	59.0323	54.7379
TF000715|m8bp_Ele7	472	TF000715	Class II	MITEs	m8bp	8.85424	15.239	14.2117	23.9225	15.8307	14.7781	29.496	23.2721	9.84175	5.7109	7.78972	8.57339	4.27186	2.79669	3.5729	1.82204	1.9596	1.1119	6.23971	16.9492	21.0967	19.1417	24.17	23.6775	33.8912	23.6273	28.9073	36.2972	34.618	31.7959	35.0973	18.0809	23.4539	29.6653	16.258	13.4469	11.2043	16.4879	8.47322	18.729	35.0674	25.5659
TF001145|Ty1_copia_Ele122	3194	TF001145	Class I	LTR RetroTransposons	Ty1_copia	3.65967	7.75401	14.1219	4.09494	3.13074	5.89596	9.51861	10.2784	3.78747	16.658	2.07423	1.93524	2.17279	0.941374	1.25269	0.860611	0.251375	0.219084	6.3624	40.694	37.8908	26.5856	26.529	42.9364	19.2913	17.0245	27.1684	14.3632	12.4058	22.1965	17.2616	24.1076	19.5942	10.9019	13.2506	14.731	5.40718	5.16364	3.84831	8.2385	16.5314	17.1003
TF000718|m8bp_Ele9	395	TF000718	Class II	MITEs	m8bp	8.37487	19.5966	13.1304	33.3136	13.6281	16.3427	37.6867	36.5756	6.21519	9.09888	8.07884	9.59074	4.74847	4.0845	5.27395	1.46882	0.975665	1.03339	12.7431	32.4346	25.8598	33.2507	40.3364	18.6548	31.2986	13.1125	27.9629	25.0347	25.2234	25.1495	22.1709	11.9803	24.5508	10.0627	10.7333	5.80777	8.71511	10.0279	8.58421	23.9059	28.639	28.8438
TF000219|I_ele29	6914	TF000219	Class I	Non LTR RetroTransposons	I	6.96594	6.40952	12.5631	26.7356	20.7432	11.8862	9.27831	11.0653	1.76238	12.0886	6.04741	4.29511	1.63012	1.51091	2.7828	4.21075	20.1488	3.72655	6.28887	8.89851	8.40951	17.3082	14.9684	15.4234	10.6199	23.5252	15.4628	11.6541	22.1557	14.6689	15.566	23.0851	2.71405	34.0174	45.8297	20.5318	1.3185	12.4174	7.41807	5.78312	7.43163	14.1407
TF000016|R1_Ele2	6256	TF000016	Class I	Non LTR RetroTransposons	R1	2.08914	17.7896	11.1916	6.23869	7.43547	7.75157	11.022	10.2249	6.37715	60.2187	10.0832	24.7634	39.7881	13.9478	18.2978	4.14066	23.5356	3.01057	5.89163	24.6512	20.213	19.1366	20.8513	17.4214	6.88167	6.29673	12.1571	18.9362	12.268	6.5582	5.59563	10.2864	14.8749	11.3236	6.34886	19.1846	10.1218	29.9884	19.7948	12.5457	12.2601	11.7251
TF000008|Loner_Ele1	6088	TF000008	Class I	Non LTR RetroTransposons	Loner	5.55629	22.9319	10.4845	7.00861	6.42985	12.3945	16.3477	14.8937	5.81499	4.6874	2.10837	1.93763	1.51734	1.25277	1.82614	1.17211	0.143244	0.0578608	8.19757	45.8175	40.0844	40.8833	43.5073	40.8731	32.1842	30.9095	37.3485	28.8997	28.341	30.336	19.3937	27.0488	37.9314	15.9803	18.8496	13.4763	10.1208	8.46487	7.02083	20.3177	28.3272	22.1545
TF000733|mTA_Ele10	454	TF000733	Class II	MITEs	mTA	1.97434	3.97634	10.2817	2.96539	1.37153	4.43742	7.05051	6.0282	2.30892	6.84441	1.45163	2.37056	0.568065	0.323063	0.764762	0.238738	0.169774	0.385328	2.59484	13.8544	10.4006	10.0885	10.9457	8.02509	6.71579	5.13892	11.6725	3.80948	7.21761	7.32504	6.6516	9.30978	7.60776	3.28312	4.43576	3.83187	2.41762	2.5661	1.72353	6.04798	11.4095	17.135
TF000694|m4bp_Ele11	201	TF000694	Class II	MITEs	m4bp	2.08368	6.0808	10.1494	24.307	12.0917	24.1769	21.9049	19.4822	3.33444	10.803	7.42045	5.24731	2.0996	6.68896	5.42889	1.31111	5.36858	4.0616	5.50577	20.6216	18.9639	18.9371	24.9156	45.8759	67.5125	52.7746	25.1863	14.3746	17.147	55.8362	34.7592	31.0893	18.0649	26.3928	47.1635	37.1883	19.857	15.7653	12.616	12.8277	32.1392	20.0626
TF000576|m8bp_Ele1|Homey	371	TF000576	Class II	MITEs	m8bp	19.9205	13.5583	9.6927	30.4351	14.9428	11.9113	17.4636	24.5894	6.72935	7.87109	6.73157	4.87351	3.79174	3.68983	5.88251	0.683568	1.24654	0.157178	5.19604	24.2198	36.1908	38.1076	41.9034	23.7236	34.3365	21.507	23.314	21.7182	20.4099	27.0063	25.0005	10.3569	20.1711	13.6355	5.94237	5.77124	13.4477	18.8412	19.8023	19.6759	22.949	14.034
TF001329|UD_Ele3a	3956	TF001329	UD	UD	UD	5.61256	9.20304	9.36421	4.07256	3.20058	3.64088	5.61815	7.16508	5.44787	99.0431	4.47359	5.91426	6.07378	7.33367	14.9266	24.1702	45.7402	12.3334	12.0901	11.7701	8.43481	7.20486	7.86225	6.77101	6.88669	6.07113	7.70037	7.76925	5.91006	6.76085	6.14716	5.06812	6.78046	4.88288	3.54827	3.71651	3.05515	3.77413	2.85071	6.20624	7.38319	6.72604
TF001123|Ty1_copia_Ele230	3034	TF001123	Class I	LTR RetroTransposons	Ty1_copia	4.63243	8.58553	9.32626	4.7253	3.60564	3.58406	5.51626	6.37344	4.45545	90.4665	4.23807	5.55732	5.25016	6.38059	12.4241	16.6711	42.9648	10.88	11.6142	11.9418	8.92666	7.40364	8.0389	7.12081	6.94552	6.54536	8.27861	7.102	6.03859	7.04779	6.06454	4.76526	7.27705	5.94628	3.38189	4.37962	3.17677	3.88272	3.14348	6.43875	7.5022	7.46174
TF000986|Ty1_copia_Ele142	4508	TF000986	Class I	LTR RetroTransposons	Ty1_copia	5.13883	8.80199	9.11351	3.59599	3.2399	3.18649	4.62437	5.40787	4.53278	76.7521	3.28025	4.50218	4.51649	5.48555	10.2556	15.9216	35.9533	9.05756	9.33074	9.58777	7.25662	5.96755	6.72621	6.2033	6.10076	5.9032	6.83684	6.92766	5.27441	5.72823	5.3162	3.98156	6.53295	5.31453	3.02702	3.57346	2.96219	3.41441	2.69249	5.7501	6.23825	6.04298
TF000977|Ty1_copia_Ele92	6462	TF000977	Class I	LTR RetroTransposons	Ty1_copia	0.747855	1.86801	8.89838	9.48278	16.7665	7.72694	12.8671	25.5785	6.75186	0.231743	1.48149	3.1844	2.92435	2.20921	2.2413	2.3385	1.94423	1.59724	12.1606	16.6997	7.40157	5.61851	5.91272	4.80829	4.01379	3.74764	7.22987	8.426	7.43842	3.46059	3.10435	2.8166	5.14625	2.03402	2.09621	2.41998	3.20021	3.10814	3.06089	3.58585	4.06785	2.74421
TF001301|mTA_Ele49	512	TF001301	Class II	MITEs	mTA	44.7171	5.09215	8.77928	3.13839	2.82462	1.18465	6.1765	4.5817	3.04963	11.9919	1.08395	0.924889	0.457921	1.05038	1.25938	0.33206	0.150542	0.113893	2.30089	6.79351	7.15205	8.49634	7.47761	8.15541	3.3446	2.46066	10.5485	7.86861	4.84324	7.41124	7.41476	10.1906	12.5405	4.14626	4.63712	4.85399	1.85142	4.73286	2.03772	15.4346	11.0473	7.41751
TF000731|mTA_Ele8	428	TF000731	Class II	MITEs	mTA	5.27429	5.69019	8.56343	10.5527	3.37899	5.46617	16.129	12.8758	4.91676	69.1031	8.26636	3.82214	2.19118	0.913836	2.43366	0.961652	1.08053	0.408736	3.87848	12.4611	10.2068	16.8094	21.5949	12.3385	13.5644	9.70296	25.3325	13.3112	15.8294	13.6473	9.77715	6.33155	12.8291	7.70384	6.53778	4.55598	3.73016	6.09725	5.58627	9.54484	14.7456	14.4549
TF001305|mTA_Ele50	534	TF001305	Class II	MITEs	mTA	5.90332	2.94967	8.54709	2.35848	0.97798	1.70377	4.40542	4.32321	3.27929	2.80435	0.259822	0.886785	0.351245	0.0915547	0.650191	0.236128	0	0	0.100277	3.14825	1.68427	2.50655	3.76582	2.22317	1.32965	0.699048	2.2053	3.27687	3.15109	3.03398	3.23149	2.12078	2.65355	1.26876	1.19091	0.716002	0.373714	0.785401	0.569849	2.13202	7.13576	8.259
TF000676|m3bp_Ele5	316	TF000676	Class II	MITEs	m3bp	2.6026	6.50172	8.53479	15.3924	4.32235	14.9442	34.0499	39.4743	3.7162	5.92375	20.1971	20.8435	4.74847	6.18864	8.31903	2.20146	14.3911	6.08965	9.48954	18.5288	17.4839	13.1044	17.7451	9.71605	9.64864	6.94015	25.3157	11.3326	21.8603	9.30964	5.46081	10.4956	16.5353	6.28918	10.7333	7.38071	4.26282	8.11084	4.40216	11.6562	16.0152	27.5257
TF001248|mTA_Ele33	910	TF001248	Class II	MITEs	mTA	36.2023	26.2893	8.43523	15.9874	6.93085	15.9491	31.9754	32.2843	6.06695	3.94952	5.56506	4.82531	1.23669	0.913334	2.67078	1.53667	0.254102	0.256321	7.26724	29.6864	21.0378	26.4145	35.8531	20.356	27.5385	17.1006	25.7258	15.1597	21.9945	33.4993	28.4679	22.6455	21.5566	20.6977	20.313	14.1173	9.97817	7.57897	6.23407	17.4785	31.6996	33.4543
TF000674|m3bp_Ele4	167	TF000674	Class II	MITEs	m3bp	7.80726	8.92183	7.86779	11.9624	5.05162	7.52341	13.6249	18.0603	4.10654	2.69016	3.32324	4.89783	2.24628	3.22031	5.04913	0.657518	1.38463	1.04754	9.94006	19.7866	26.9282	19.787	25.9358	13.7274	27.0108	20.3969	13.8602	15.108	13.7881	17.6159	14.9829	6.05484	14.0533	14.8756	13.2013	4.80793	4.48121	11.1618	5.72676	10.0255	12.4782	15.4053
TF000407|Pao_Bel_Ele66	8840	TF000407	Class I	LTR RetroTransposons	Pao_Bel	1.3328	5.83484	7.27913	2.95747	2.73118	3.77496	5.38346	4.56597	2.84991	4.7087	1.23599	1.08841	1.33672	0.912544	0.94824	0.636727	0.217979	0.178105	4.42347	21.1911	16.045	12.0323	10.7435	15.0102	7.37729	7.45844	11.8447	8.66133	6.9018	8.92145	5.63615	9.91408	9.58588	4.18338	5.17926	5.80113	2.95169	3.21037	2.35633	4.33085	7.91215	6.97195
TF000746|mTA_Ele22	493	TF000746	Class II	MITEs	mTA	27.0546	3.55792	6.87329	6.25442	4.40022	6.94246	13.142	10.8383	2.27108	3.34133	2.8143	4.80267	1.80716	13.487	9.15542	0.617887	1.40709	1.53766	3.04127	10.4654	8.33986	10.2661	13.2568	4.81611	6.60812	3.78592	10.2961	10.8958	13.1137	9.68595	7.17548	4.51227	9.96997	1.92398	1.28995	1.47354	4.35153	5.48241	2.82167	7.47134	10.3861	12.7975
TF001037|Ty1_copia_Ele174	3502	TF001037	Class I	LTR RetroTransposons	Ty1_copia	13.329	14.0144	6.71395	13.0211	14.2129	10.2064	14.1289	11.6959	8.22504	1.13319	5.12074	3.79847	5.14839	4.1882	3.76747	1.3828	0.407177	0.183165	4.41902	20.6012	22.5089	20.2213	20.8268	19.7028	17.2517	14.8565	11.0275	16.954	11.007	14.3295	15.3061	7.21843	8.88908	16.2941	5.90791	6.26142	7.65743	18.563	11.5319	11.5697	13.6436	6.96151
TF000725|m8bp_Ele14	431	TF000725	Class II	MITEs	m8bp	3.25984	10.261	6.57843	11.1846	7.08377	9.75052	21.3855	19.8704	3.71309	10.4236	4.02393	4.29495	2.06713	2.38212	3.56754	1.0437	2.32484	1.35297	6.95752	20.0411	18.0357	21.0596	24.4056	14.1522	29.1689	17.5386	17.2419	24.6431	28.1508	41.1516	37.0347	18.3932	20.6508	29.1337	16.329	12.4196	12.3859	11.4609	6.75772	11.1876	26.9376	28.9927
TF001302|m8bp_Ele18	562	TF001302	Class II	MITEs	m8bp	4.63928	8.68904	6.52161	7.18658	4.28887	3.7774	12.7637	11.1971	4.12802	6.79482	7.90008	9.11543	3.08714	0.695946	1.85339	0.865952	0	0	3.14428	20.6304	21.6049	22.7747	20.7123	11.6547	20.6604	13.4504	15.0293	16.2198	16.9403	14.7934	13.2031	6.69307	12.3703	9.40325	9.12807	4.69427	5.32642	5.63849	3.40345	7.0307	13.5605	11.7713
TF000739|mTA_Ele15	185	TF000739	Class II	MITEs	mTA	2.31668	8.6033	6.35466	20.384	7.16589	10.3042	20.5335	23.7502	4.68986	5.46394	2.8124	7.33003	6.20991	4.75689	4.69192	0.712252	0.833271	1.89123	8.2493	22.0918	19.9674	20.0097	23.2032	14.7152	19.9427	12.3169	13.3531	16.1677	16.0369	23.0462	17.4894	12.5712	19.3879	9.88807	13.7502	9.19694	12.1356	12.5527	7.75434	12.8511	20.2754	26.7643
TF000708|m8bp_Ele5	431	TF000708	Class II	MITEs	m8bp	7.13426	13.1701	6.33775	10.0259	6.43132	8.44375	13.6008	11.9654	5.00027	6.94907	2.6558	3.54583	2.44791	1.53136	2.87705	1.3379	1.34126	1.48827	9.50448	28.2459	19.6008	21.2537	27.5909	19.8036	22.5308	16.456	18.9378	24.1238	21.935	27.2531	34.5824	16.0471	22.2946	22.7411	19.6244	10.734	18.0579	12.4881	10.6913	13.9068	15.4718	11.6539
TF000570|mTA_Ele1|Pony-A	516	TF000570	Class II	MITEs	mTA	2.62712	8.93602	6.29888	16.6645	4.28194	7.22075	16.0689	15.3704	3.05585	11.6087	2.28553	5.33946	1.54486	1.80022	2.78761	0.542288	0.89625	1.35612	8.61336	21.1213	13.5707	20.5087	21.9591	13.6457	12.7081	9.04291	19.6744	18.8487	19.2228	16.1949	13.6277	9.56289	18.5362	8.75344	6.73743	5.70553	6.76814	5.96052	5.39179	14.2766	22.2694	21.3678
TF001275|m8bp_Ele17	420	TF001275	Class II	MITEs	m8bp	4.16855	23.6501	6.09211	13.4422	12.6256	12.6879	26.8122	23.9371	7.86852	3.20898	4.62484	3.48495	1.56304	1.97889	1.88953	1.73052	2.56925	1.24956	4.07985	12.0083	10.5542	13.6439	16.4817	15.79	27.3473	29.6633	17.6935	29.4549	28.2555	39.5901	48.7897	18.8749	31.4185	41.4038	23.0152	12.5628	44.189	23.0783	9.72929	12.2779	33.597	29.3145
TF000737|mTA_Ele13	387	TF000737	Class II	MITEs	mTA	8.4503	3.9019	6.07552	3.81543	3.11414	4.47798	9.06836	12.1232	1.49686	2.12826	1.97183	2.0023	1.93865	1.38964	2.05066	0.283735	0.199167	0.602718	2.76734	10.1862	9.29614	11.8891	13.5902	7.82774	7.37483	5.54632	14.7951	14.8266	14.9892	12.6695	13.5998	7.42038	16.1334	7.11946	3.28655	2.96391	6.44584	7.02418	5.27946	6.922	25.5387	25.8524
TF001436|Tandem_Ele2	462	TF001436	UD	UD	UD	1.15922	6.6478	5.83765	2.44403	5.56501	4.31369	7.84665	4.1104	3.67211	2.10691	1.20126	1.86361	2.23291	2.01064	1.71776	1.34167	0	0	3.12943	9.15997	14.4616	11.9509	13.5603	6.64561	5.60506	3.93895	6.68009	9.51293	4.31309	9.22846	7.93709	2.18865	8.72202	5.57264	1.37651	2.15172	1.83581	5.85027	2.54053	9.13232	10.8253	10.209
TF000578|m4bp_Ele2|Wuneng	256	TF000578	Class II	MITEs	m4bp	4.8069	16.8079	5.67276	13.7411	5.96309	12.862	20.6385	22.6903	4.0385	4.67976	3.79381	3.86772	1.64852	1.7188	2.90627	1.60776	0	0.227785	11.5045	24.4566	17.5664	26.306	32.1764	15.0315	22.678	11.1185	22.5247	27.0235	23.8702	30.6442	24.9405	11.0595	23.3513	13.762	10.2679	6.4222	20.8528	6.37115	5.2641	21.4514	30.2346	29.9093
TF001439|Tandem_Ele1	1501	TF001439	UD	UD	UD	10.7321	9.53972	5.44107	5.47848	4.23403	4.78128	10.5085	9.27785	4.00104	24.3884	3.09427	3.01718	3.35986	0.670978	0.900471	0.554161	0.231079	0.116548	2.78265	12.9151	11.0617	11.2415	14.0892	14.2011	18.2691	14.2829	9.64607	10.5762	8.48597	11.6388	10.3482	4.94464	7.45491	5.81072	3.31743	2.46958	3.45679	3.00994	2.13736	6.34233	8.11372	7.5517
TF000722|m8bp_Ele12	481	TF000722	Class II	MITEs	m8bp	14.7062	6.58214	5.31952	4.33383	3.92537	7.56602	11.7861	11.07	3.75892	2.80202	0.865355	1.3425	0.779894	0.508214	1.95926	0.407966	0	0	1.44725	6.50821	11.4863	12.9571	20.2606	11.9151	15.3695	9.21587	11.2284	13.0289	8.46955	8.598	13.8121	4.37258	11.6917	12.7709	7.31582	4.84886	7.88296	5.5223	2.07867	5.15157	10.0263	3.31104
TF001115|Ty1_copia_Ele124	5940	TF001115	Class I	LTR RetroTransposons	Ty1_copia	2.90186	6.38734	5.07593	7.26003	1.3729	6.30174	13.381	14.1357	3.3951	5.00435	3.46863	2.81923	1.40516	0.84776	2.0625	0.629207	0.0648801	0.137438	2.8577	15.2589	11.9509	7.69665	12.741	5.96825	4.28917	3.56638	12.4148	5.98767	9.06494	5.3402	3.99448	5.52222	7.52181	3.28493	2.04131	3.21195	2.00739	3.27145	4.8521	7.14801	12.8199	19.4591
TF001243|mTA_Ele28a	781	TF001243	Class II	MITEs	mTA	2.25002	11.1741	5.01755	8.1	4.295	8.42266	21.0192	23.8621	3.28339	5.1771	4.85579	5.04355	1.42094	1.96145	2.68853	0.450199	0.197382	0.298658	3.96526	41.2826	15.5329	19.2984	31.4015	24.8365	30.5184	27.5627	66.458	30.8203	41.3044	22.264	15.7058	15.7435	23.4068	6.57371	6.74037	5.58096	6.02608	6.76234	5.60322	8.6607	30.8749	34.8493
TF000581|mTA_Ele4|Kaizoku	208	TF000581	Class II	MITEs	mTA	4.10955	4.26707	4.98705	5.42857	2.31764	3.54094	9.82677	7.87672	1.91071	6.83966	2.00113	2.48362	0.676315	1.88039	2.38463	0.422329	1.1117	0.560702	4.63397	19.2309	12.3544	12.468	16.7331	10.2342	10.2409	4.71101	6.05214	8.02145	9.15425	9.83895	8.29623	6.41696	6.38669	5.21166	5.70722	8.08806	3.5979	2.46445	2.50796	9.01524	13.7398	9.12924
TF000551|Tc1_Ele1b|AeTango1b	1589	TF000551	Class II	DNA transposon	Tc1	1.51312	3.12069	4.87427	1.12967	0.771088	1.00881	2.8194	2.19882	1.28326	10.5552	1.00413	1.02047	0.555769	0.220503	0.410994	0.321062	0.299126	0.140675	2.71279	5.39947	5.04699	4.24687	4.68494	5.78803	5.06861	5.05572	7.21521	3.44027	3.63667	4.06052	3.39368	3.62294	2.70777	3.231	2.60142	1.88486	1.16171	1.08021	0.492438	3.12585	3.12246	5.22338
TF000730|mTA_Ele7	199	TF000730	Class II	MITEs	mTA	2.77515	5.9267	4.86508	5.01938	3.22994	3.9188	12.7905	6.92317	1.64469	4.13889	2.09164	3.67758	0.706902	6.38767	12.7116	0.441429	0.387324	1.17212	5.6508	15.4396	10.6534	14.5032	17.8785	15.0171	26.2354	16.648	15.7126	5.31683	11.5709	14.9974	18.4268	10.5689	7.56561	8.17105	5.75229	4.22693	4.01132	2.5759	2.40294	16.1537	6.28301	7.38745
TF000898|ITmD37E_Ele7	1298	TF000898	Class II	DNA transposon	ITmD37E	3.22944	8.01895	4.84822	5.28638	3.03305	3.60481	10.2207	9.95431	3.25838	2.88429	1.71026	1.79096	1.04765	1.20531	1.26102	0.412051	0.118764	0.224626	4.04292	13.0413	9.70079	11.4077	13.6455	7.31693	13.4181	8.30415	8.88494	10.9417	9.72272	12.1534	11.7323	5.88933	11.1897	11.8313	5.19341	4.30064	2.53682	4.52362	4.4543	11.1961	13.7151	10.0517
TF000727|m9bp_Ele2	282	TF000727	Class II	MITEs	m9bp	1.74572	10.6213	4.65929	6.54509	5.84067	3.84082	12.7184	10.2992	2.50571	5.04485	0.492004	0.610629	0.498842	1.56033	1.75887	0.462227	0.819974	0.413567	5.12694	12.3343	13.2131	12.4594	14.9477	17.2748	22.0682	22.8343	10.224	12.1217	11.1488	20.2292	26.9245	54.3587	14.6033	43.566	39.991	31.9977	8.84589	11.7327	11.4074	13.0616	16.6794	8.25412
TF001242|mTA_Ele27	1018	TF001242	Class II	MITEs	mTA	15.194	8.76332	4.6193	4.0101	2.88073	4.93678	15.9111	9.36372	3.50925	6.61971	2.18067	1.7761	1.79642	105.657	164.49	1.58798	0.757147	0.515537	4.62891	17.6533	13.1263	20.421	25.3382	13.8333	17.8062	13.9801	118.313	90.8624	82.6028	35.1805	23.0958	22.8851	57.8089	17.9695	22.406	18.8543	6.51815	33.6915	47.9124	36.1824	73.9266	20.037
TF000683|m4bp_Ele6	255	TF000683	Class II	MITEs	m4bp	3.2726	7.14981	4.61025	6.55686	2.52062	7.8154	14.1407	15.4052	2.31774	7.63444	2.85652	2.70114	1.19526	1.05449	1.65334	0.623664	0.906794	0.914713	4.93482	20.1195	11.5889	18.6176	19.2602	11.96	12.0386	7.22795	15.5266	14.0435	14.5867	12.1218	10.3199	9.51678	12.5897	7.43939	8.4793	5.24787	8.31514	5.02554	3.49475	6.43441	12.725	10.9297
TF000692|m4bp_Ele10	232	TF000692	Class II	MITEs	m4bp	3.43625	8.8743	4.47114	6.17734	3.98261	3.54813	10.3063	6.7409	3.52709	5.48662	1.19608	1.67002	0.404234	2.10734	1.49656	0.4733	0	0.502698	3.46216	9.74518	10.7995	13.8826	13.5019	16.5865	25.9242	19.9116	12.2524	11.226	9.92506	20.5826	17.6653	9.41423	10.4977	10.1238	11.8783	6.92176	4.51598	3.41469	4.68441	5.77331	7.44237	6.07262
TF000924|ITmD37E_Ele16	1388	TF000924	Class II	DNA transposon	ITmD37E	1.75532	3.86098	4.35164	3.519	2.62427	2.9644	5.46635	5.54214	1.50214	9.26371	1.77787	2.03129	1.44166	1.57441	1.9582	0.986128	5.02889	1.77742	3.39094	8.15761	6.74058	7.09182	7.45255	6.58126	8.20633	7.95072	6.90612	6.62433	6.315	7.84466	6.78306	4.71922	6.17182	5.14599	3.93682	3.39458	3.05545	3.22884	2.46692	5.74112	6.38612	5.01899
TF000021|LOA_Ele1|Lian	4461	TF000021	Class I	Non LTR RetroTransposons	LOA	3.26478	20.8058	4.33018	8.08911	5.91495	8.67914	17.3203	13.6402	6.43923	3.35693	5.41949	2.20506	1.03011	1.23294	2.10142	1.32031	0.103668	0.196076	6.90608	15.6158	15.2123	19.0403	21.7258	11.0838	28.4296	16.4133	9.52464	14.3333	12.1712	26.3194	28.6402	5.80266	17.8193	19.9741	7.33852	3.75688	9.10919	6.49057	4.34128	9.86816	15.7311	10.3097
TF000010|R1_Ele1	5489	TF000010	Class I	Non LTR RetroTransposons	R1	1.86636	6.93189	4.29185	2.55951	2.78111	2.49023	4.75766	3.39192	3.49394	2.58417	1.33983	1.47641	1.71709	0.587858	0.496997	0.860369	0.0735217	0.074498	3.41443	11.6571	10.569	9.50829	10.8961	11.8247	8.58086	6.3588	7.70014	10.5263	6.94608	7.67811	8.09541	7.8624	7.54711	6.74114	3.36376	5.24862	4.14924	4.04114	3.34212	7.12574	6.06398	4.76709
TF001175|Pao_Bel_Ele172	8043	TF001175	Class I	LTR RetroTransposons	Pao_Bel	2.22909	3.77819	4.18632	1.9816	1.42297	1.58094	2.35298	3.04262	2.0388	42.3166	1.84299	2.50272	2.56319	2.76269	5.48792	7.10383	21.4771	5.35021	5.47822	5.34486	3.61154	3.20322	3.33206	3.10068	2.94971	2.64867	3.31053	3.34679	2.59214	2.88114	2.69816	2.12254	3.03234	2.36377	1.57814	1.67611	1.45928	1.64001	1.35262	2.8415	3.28802	2.86368
TF001271|mTA_Ele43	1102	TF001271	Class II	MITEs	mTA	4.10864	9.23683	4.14169	6.69951	2.44242	5.50402	11.4087	11.2517	4.07412	15.4237	1.9515	2.53921	1.48928	5.50126	2.29548	1.21559	0.83932	1.0054	5.44227	12.8358	8.8611	11.7286	12.7035	6.72377	9.51311	4.95407	9.24917	9.6381	8.55886	8.55031	8.02521	4.66124	10.0456	3.85278	3.23167	2.28991	3.25965	3.46755	2.80078	7.17105	10.5895	8.83796
TF001250|mTA_Ele35	924	TF001250	Class II	MITEs	mTA	2.59903	7.57524	4.04145	8.08411	2.95641	8.39295	16.0272	14.1446	2.89896	3.32243	2.92806	2.32951	1.3702	0.740761	1.77144	0.648601	0.250252	0.315546	7.18611	18.9473	16.6865	19.4202	26.0325	10.8988	11.7525	7.12041	16.7002	16.0751	20.7507	11.9047	10.7851	10.024	19.1214	9.18997	6.7449	5.71035	6.69531	3.4799	2.49348	7.75523	24.679	30.6271
TF001332|m8bp_Ele21	810	TF001332	Class II	MITEs	m8bp	2.1375	4.91698	3.92725	5.95132	5.5547	5.66962	12.4743	8.45842	2.26107	3.97491	2.05548	1.32868	0.636793	1.50896	3.73533	0.536996	0.475787	0.143983	12.759	20.7552	13.8003	15.7501	16.2805	5.96366	10.2612	5.76067	10.8288	9.39483	9.62156	11.4747	11.4508	5.29298	8.74687	6.07813	3.50687	2.64337	4.49633	6.50105	4.88381	7.52383	9.0411	9.22595
TF001076|Ty1_copia_Ele181	4446	TF001076	Class I	LTR RetroTransposons	Ty1_copia	3.52135	11.6762	3.88853	11.2015	5.23163	8.18546	10.8948	14.4804	4.39169	0.522079	1.88801	2.15925	1.37109	1.08865	1.40568	0.419363	0.0866819	0.0393475	8.97286	25.5694	16.4292	15.5609	17.5964	16.7302	23.2413	19.521	14.5224	17.4914	16.9316	14.0219	12.8955	6.55001	12.7883	11.358	6.21739	5.66724	14.1391	6.7186	5.20169	8.32987	8.40991	5.97939
TF001249|mTA_Ele34	1056	TF001249	Class II	MITEs	mTA	3.84564	10.5988	3.79821	9.87013	6.27694	10.0106	20.3783	14.739	4.71119	5.81425	9.52559	9.25398	5.59497	7.12982	6.7167	3.70302	6.35014	6.51603	13.0828	26.1859	28.7147	31.7672	30.6886	16.243	27.9631	21.4307	20.5347	21.1178	20.3793	28.3025	26.9219	14.4013	19.2052	15.783	11.643	7.02414	8.78759	6.13396	6.71006	16.1084	18.0421	16.6477
TF001104|Pogo_Ele12	3932	TF001104	Class II	DNA transposon	pogo	14.5793	38.2855	3.77602	17.9623	14.1193	7.64522	5.18003	6.23733	37.0267	4.97047	2.06291	1.66579	0.570149	0.557882	0.946471	12.5345	5.2743	1.3099	2.10695	3.2296	3.40905	10.4822	8.55649	7.39369	5.85981	13.2309	10.2267	8.16156	13.8605	7.20768	7.97712	10.7336	1.92306	18.996	29.7307	10.0268	0.689518	9.16445	5.88435	1.70275	3.35366	4.86239
TF000428|R1_Ele4	6029	TF000428	Class I	Non LTR RetroTransposons	R1	3.67686	9.56065	3.67428	4.62391	5.45272	5.02063	8.30339	6.95269	4.08536	3.06137	1.77775	1.32097	1.36367	1.5894	1.36156	0.857614	0.17259	0.135409	4.89681	13.8209	15.6532	16.7571	18.7181	11.0903	15.0665	10.6044	8.95588	13.8943	9.50584	12.1115	14.7659	4.61889	9.65213	15.355	4.64821	3.84839	5.30299	5.55292	4.55215	8.26623	8.97101	5.82334
TF000714|m8bp_Ele6	418	TF000714	Class II	MITEs	m8bp	5.23584	7.99541	3.63967	12.1558	4.32478	5.07871	12.0863	11.5804	3.00166	11.6434	1.99156	3.91358	1.23398	0.818736	2.1359	0.57453	1.47517	0.279009	5.76475	18.3067	11.8342	15.9107	19.336	10.7729	14.6883	7.25596	14.1836	15.1873	12.2885	13.1578	11.7656	3.7737	9.64013	4.7545	3.54995	2.37822	2.9839	6.46609	6.0319	11.0549	13.674	11.8698
TF000665|m3bp_Ele2	210	TF000665	Class II	MITEs	m3bp	4.1937	8.1533	3.62234	7.2381	3.539	7.42705	15.0589	13.919	2.19579	6.41796	3.96415	3.27995	1.2281	1.16405	2.12573	0.767438	0	0.833042	6.50227	15.321	15.143	18.4243	18.7529	7.31017	8.55223	3.99955	18.5636	13.6616	17.7124	14.0088	10.2715	7.12626	20.8753	5.05449	6.86419	3.91448	4.39514	2.66288	3.93312	9.56719	18.1452	20.2722
TF000335|Ty3_gypsy_Ele63	5278	TF000335	Class I	LTR RetroTransposons	Ty3_gypsy	2.3737	17.9334	3.4852	3.76853	5.25941	5.26575	10.7703	9.44995	10.3312	0.354662	1.1435	0.995078	0.826237	0.79662	1.35325	0.643831	0.0730177	0.0883865	0.355093	5.65654	9.26886	10.8969	12.3937	6.72458	6.35443	6.49794	9.74036	18.4581	16.2509	8.16682	9.26072	4.73585	9.27066	9.33221	6.718	7.15719	39.0487	8.77621	5.97133	7.10561	7.35495	5.09485
TF000681|m4bp_Ele5	617	TF000681	Class II	MITEs	m4bp	1.60736	1.62655	3.25034	3.09701	0.716202	3.26514	4.28158	4.76758	0.505214	3.45863	2.5298	2.96531	0.341994	0.356574	0.844089	0.367983	1.12431	0.614318	4.46957	5.49647	5.67462	5.79628	6.67516	5.80549	3.79082	2.98724	7.89781	2.0446	5.63381	4.66433	4.12526	7.34196	3.44488	1.83014	2.7142	2.41677	0.687313	1.20844	0.986383	4.99293	7.23731	13.4521
TF000439|R1_Ele6	6679	TF000439	Class I	Non LTR RetroTransposons	R1	0.741909	6.91642	3.24739	2.32055	3.33155	3.2299	3.63809	3.63154	2.71929	2.95781	2.96287	1.65058	3.6499	0.370351	0.701283	1.04582	0.421247	0.15266	1.52433	12.0434	11.18	9.71229	10.9368	9.32883	3.31459	2.93688	7.33857	11.5602	6.54518	3.33361	2.70571	3.65764	7.36363	2.00459	1.93053	2.8457	5.84045	4.79903	2.66331	3.61991	5.02462	3.79933
TF000028|L1_Ele3	4481	TF000028	Class I	Non LTR RetroTransposons	L1	2.62821	2.56631	3.23838	12.3436	9.85029	5.02659	3.59081	4.19802	0.816987	3.81085	1.71429	1.23289	0.447491	0.375909	0.648078	1.65892	4.52505	1.0581	1.68869	2.80625	3.23181	7.41723	6.19055	6.45076	4.50277	9.47898	7.34132	5.72908	10.1183	5.75964	6.06695	8.57992	1.82771	13.7045	20.8876	7.77095	0.569661	6.23521	4.211	1.31977	2.87119	4.10252
TF000329|Pao_Bel_Ele28	11512	TF000329	Class I	LTR RetroTransposons	Pao_Bel	2.72138	4.50971	3.2138	3.55366	1.43249	2.40859	5.34161	4.67383	2.00883	3.5773	1.06963	0.869438	0.592657	0.420442	0.682908	0.505476	0.3649	0.417896	2.31645	7.52338	5.11455	6.35488	7.59534	6.70311	7.38863	4.92069	5.73033	3.66396	3.9369	6.57013	5.282	4.40581	4.22924	2.3345	2.44723	2.55406	1.20913	1.73861	1.54634	3.42938	5.15122	5.72796
TF000577|m4bp_Ele1|Wukong	420	TF000577	Class II	MITEs	m4bp	0.60026	2.67199	3.21071	5.94558	3.22017	3.71353	9.18225	7.66872	1.05758	3.11984	2.39501	2.86996	1.28392	3.89958	6.90861	0.444451	1.28463	1.31898	2.8049	7.45345	7.9539	6.97135	10.3126	6.48169	5.96667	3.05521	9.0401	8.18729	6.95845	5.07565	5.39255	6.1793	7.53832	3.44135	3.93682	3.77793	6.7313	2.45947	3.89862	4.62414	9.35613	10.6466
TF001256|m4bp_Ele15	1249	TF001256	Class II	MITEs	m4bp	145.996	5.37997	3.15593	5.52854	2.79824	3.32998	7.78102	7.42323	1.86351	2.00829	1.27748	3.82584	1.0512	0.508865	0.913376	0.241618	0.246846	0.0933754	3.55844	12.439	10.0814	11.8887	14.2272	9.11167	17.021	11.5439	8.48572	10.198	9.14692	12.7326	12.1235	5.08413	6.94883	6.94332	5.05771	3.76529	3.47518	3.54447	2.854	7.34583	9.10484	9.56332
TF000632|Ty1_copia_Ele20	6628	TF000632	Class I	LTR RetroTransposons	Ty1_copia	1.83055	3.75812	3.05182	3.19752	2.46077	2.9431	4.68394	3.88197	2.03353	1.66159	0.947227	0.990499	0.933861	0.914663	0.935431	0.378376	0.174436	0.175959	2.68023	12.425	10.7411	8.10993	6.91504	7.71531	5.39886	4.63939	5.87246	5.37944	4.03972	5.34487	4.9147	4.10179	4.77907	5.86915	3.45148	3.40782	2.59691	2.61547	2.25511	3.34784	6.81132	4.78568
TF000430|R1_Ele5	5999	TF000430	Class I	Non LTR RetroTransposons	R1	0.499632	7.06473	2.93952	2.55185	4.40854	2.72268	4.15612	3.38588	2.91267	1.09213	0.942468	0.810898	1.7636	0.154845	0.231507	0.647865	0.0513936	0.0194409	1.04882	7.78395	6.36647	5.74535	6.18534	4.52315	1.8276	1.11617	3.90916	6.15263	3.81496	2.58165	2.27873	2.70698	4.83482	1.51337	1.29608	1.89505	5.51593	3.84026	2.93843	5.00129	3.91369	3.59759
TF000706|m8bp_Ele4	439	TF000706	Class II	MITEs	m8bp	6.78271	10.5993	2.83546	7.02376	3.93488	6.3161	13.9679	13.0621	2.56826	1.87617	2.52839	1.47093	1.06814	2.00461	2.25969	0.446997	1.22903	0.132831	6.09887	17.431	15.073	18.675	20.8776	9.88455	11.0363	5.73967	12.6726	16.5002	14.6259	14.7622	11.7924	4.51451	15.9371	7.92236	5.69793	4.35473	10.9101	5.09527	4.6541	10.5261	17.4955	11.5811
TF000745|mTA_Ele21	218	TF000745	Class II	MITEs	mTA	150.744	3.68579	2.74923	6.57405	3.102	4.47156	10.6143	8.45483	1.01877	6.06795	3.07616	3.52162	2.33022	7.99886	17.0643	0.251848	1.64998	0.802472	4.99455	9.75053	11.7386	12.056	15.3742	8.70067	12.3576	7.56286	9.59316	11.9469	13.3046	10.0395	12.1044	10.2353	14.8619	5.49057	10.7936	7.0155	11.481	6.55541	7.41139	5.06886	7.32857	8.99145
TF001169|Helitron_Ele1	12364	TF001169	Class II	Helitrons	Helitron	2.29781	3.43356	2.64403	5.08004	2.52195	2.48142	5.19098	5.37071	1.37904	4.16749	1.28708	2.16261	1.19438	0.967146	1.27756	0.608674	1.34321	0.717857	4.50845	9.22907	7.41956	7.23003	8.23525	3.41707	4.08791	2.94581	7.22238	6.35757	6.04962	4.47001	3.95196	2.58254	5.58565	2.95123	2.0217	1.74903	2.71406	3.32181	2.8691	5.06566	6.22955	6.37417
TF000741|mTA_Ele17	691	TF000741	Class II	MITEs	mTA	1.63548	2.8948	2.6187	3.82331	1.73441	5.07856	10.0274	8.14581	1.22185	4.60527	2.84451	3.39535	0.576809	1.06129	1.42364	0.41657	0.44618	0.112519	2.74457	9.14453	8.45262	11.8241	14.0986	6.62535	5.50039	3.73652	11.1951	7.65593	12.6883	8.28852	8.33985	6.03866	8.9502	4.41219	3.55861	3.0156	1.85316	1.9445	2.05508	4.61976	15.2438	23.336
TF001071|Ty1_copia_Ele194	3599	TF001071	Class I	LTR RetroTransposons	Ty1_copia	0.893604	1.1981	2.51713	1.41182	0.524619	0.734313	0.985835	1.26222	0.917484	1.18587	1.0216	0.633958	0.260579	0.176597	0.24807	0.154317	0.0856655	0	0.223179	1.67519	2.30268	2.78932	3.58353	1.58106	2.94769	2.51523	2.73615	3.48635	3.28817	2.1916	1.96583	0.764198	1.59948	1.45581	0.801045	0.722408	3.18836	1.59262	1.02669	1.76776	1.60469	1.00417
TF001244|mTA_Ele29	1006	TF001244	Class II	MITEs	mTA	3.03876	4.84031	2.47469	5.5257	2.5557	3.61755	7.93543	6.55136	1.06135	8.33612	1.99981	1.45495	0.466115	0.291592	0.986089	0.321812	0.229853	0.11593	2.87435	8.87434	7.1523	7.52573	9.03374	6.55154	7.59772	4.22086	8.23461	6.26998	7.21878	8.39147	7.24725	5.42769	7.39485	4.40004	2.27576	2.43241	3.91787	2.36245	2.29024	6.05795	9.11432	10.8991
TF000717|m8bp_Ele8	205	TF000717	Class II	MITEs	m8bp	0.491921	3.53131	2.36135	2.54216	1.37174	1.90205	5.83185	4.17763	1.02636	5.844	1.69201	1.67997	0	0	0.725858	0.214255	0	0.568907	3.65694	7.35246	5.95423	10.406	16.7893	15.9754	22.2077	12.5189	4.7541	7.74182	8.20819	14.7664	8.2072	5.91897	2.80807	3.96595	2.68856	2.79765	1.70359	1.36392	1.48439	5.22695	4.35651	5.67723
TF000999|Ty1_copia_Ele160	4127	TF000999	Class I	LTR RetroTransposons	Ty1_copia	1.86944	4.51273	2.3459	5.80872	8.48809	5.91027	7.50377	4.20444	3.46117	0.127001	0.756425	0.166898	0.181793	0.82925	1.07365	0.255755	0.0186764	0.0565185	0.752554	3.02007	1.32315	1.29731	1.44306	0.476127	0.86023	0.508787	0.403423	0.778978	0.622317	0.227279	0.763085	0.196008	0.547209	0.853667	0.256824	0.26867	3.10684	1.71632	1.79068	1.96351	2.76993	0.697589
TF001309|mTA_Ele52	2278	TF001309	Class II	MITEs	mTA	0.665971	3.24577	2.32233	2.63088	1.1257	1.85432	3.17146	2.80056	0.925079	11.8165	1.27904	1.69136	0.843958	0.965786	0.609661	0.263396	0.439863	0.358376	1.2576	6.06943	4.65325	5.36776	5.21173	4.01343	3.52028	4.0728	4.819	3.85565	3.84884	3.49681	2.30726	2.96216	3.4795	1.89025	1.57265	1.95536	1.59878	2.40708	1.23722	3.18976	3.81593	4.01102
TF001151|Ty1_copia_Ele213	2277	TF001151	Class I	LTR RetroTransposons	Ty1_copia	0.197201	0.986893	2.2702	1.03946	0.78657	0.816575	1.38093	2.04601	0.62345	0.238407	0.7312	0.411209	0.180192	0.39722	0.441109	0.0578685	0.143865	0.236888	0.811335	2.4526	1.00159	1.1772	1.46202	1.32292	2.31732	1.73162	1.58276	1.58166	1.69093	2.35678	1.89051	0.642428	1.20572	1.66627	1.28319	0.66047	0.591591	0.629321	0.609973	1.04411	1.44555	1.81315
TF001315|UD_Ele4	1317	TF001315	UD	UD	UD	2.38351	17.5897	2.25787	8.01302	5.18551	8.88201	19.0924	18.6884	5.1352	10.1768	2.79176	2.32081	0.320441	0.556836	1.20517	0.616421	0.526726	0.398494	2.03296	7.43899	8.53647	8.98812	8.86786	4.00977	6.43785	2.90527	7.06091	8.12648	9.85144	7.21922	8.77876	3.31678	11.5326	8.09384	3.99177	3.07734	5.68233	3.67991	5.41328	9.91588	15.8228	20.8367
TF000541|Ty3_gypsy_Ele155	6600	TF000541	Class I	LTR RetroTransposons	Ty3_gypsy	0.723339	2.1184	2.2213	4.43498	3.44813	1.54261	1.45497	1.54583	1.23556	2.82488	1.44001	2.43946	1.44226	0.259266	0.263032	0.407214	0.0350352	0.0088353	0.957375	16.2627	5.11024	5.53272	6.04105	7.01511	4.91708	4.59544	7.77088	4.26673	3.66325	3.55296	1.84654	3.59114	4.54216	0.691203	1.45818	1.6829	0.566941	0.9426	0.731108	2.50631	3.37388	4.02793
TF001055|Ty1_copia_Ele116	3120	TF001055	Class I	LTR RetroTransposons	Ty1_copia	1.26819	2.69138	2.21646	3.60513	1.55797	2.194	4.00487	4.20092	1.34557	1.07995	1.62314	1.3108	1.24742	0.454428	1.03334	0.376223	0.296452	0.485941	1.9394	4.53365	4.73586	4.66544	5.36699	4.2249	6.14453	5.32419	3.43605	4.53027	4.11941	5.50708	7.18085	3.88907	4.27199	6.58696	8.94131	5.62488	5.38885	2.89759	2.34076	2.94069	8.70185	9.71823
TF001267|mTA_Ele39	965	TF001267	Class II	MITEs	mTA	1.06654	3.75091	2.00653	1.2151	0.832589	1.93052	3.87653	3.97435	0.909981	5.8194	0.646998	0.312275	0.145776	0.101327	0.411194	0.487438	0.0798731	0.0604279	1.94216	6.30776	3.86124	7.23865	7.73442	4.15733	3.85206	1.64403	4.41848	3.07842	3.44153	3.09273	4.11287	2.68245	4.2675	2.48072	1.27409	1.54523	1.24081	1.78675	0.946008	2.63717	4.13379	3.6816
TF000664|m3bp_Ele1	209	TF000664	Class II	MITEs	m3bp	0.723759	3.39962	1.98527	2.07792	1.5377	2.48753	7.74999	4.81032	1.13105	6.44867	2.65541	0.823911	1.1218	0.701774	1.89857	0.630462	1.84396	0.837028	1.28105	10.2629	7.0698	5.8039	6.66122	4.89677	6.99443	5.80477	8.54904	7.39895	5.72052	9.58788	8.05012	3.48342	7.20361	4.53839	2.43425	0.914701	4.77424	2.45266	0.831987	4.80649	11.395	8.20631
TF000629|Ty1_copia_Ele17	5155	TF000629	Class I	LTR RetroTransposons	Ty1_copia	0.762795	2.06971	1.92504	2.11456	1.22738	1.77752	3.87151	3.51407	1.01851	1.23462	0.894913	0.764116	0.368398	0.521622	0.591739	0.213482	0.231756	0.26583	1.90613	5.94332	4.86029	5.25793	6.21904	3.66884	5.62696	4.11852	4.69098	3.27211	3.81392	4.23873	3.56923	2.22827	3.2427	1.96267	2.13833	1.54273	1.87272	2.01137	2.0787	4.44953	4.05396	3.58851
TF000536|Tc1_Ele1a|AeTango1a	1659	TF000536	Class II	DNA transposon	Tc1	0.528932	0.99736	1.91746	0.226872	0.181611	0.417837	0.925974	0.879076	0.379235	3.2496	0.334527	0.320037	0.230828	0.142437	0.264096	0.169449	0.178098	0.181606	0.823072	2.20144	1.74903	1.78171	1.92311	2.25371	1.91756	1.57038	2.36614	1.02206	1.26784	1.37921	1.19618	1.57657	1.27674	1.09811	0.932774	0.729812	0.451092	0.62265	0.183423	1.00247	1.13647	1.9015
TF000009|Loner_Ele2	6351	TF000009	Class I	Non LTR RetroTransposons	Loner	1.90964	6.23089	1.88373	2.15399	3.32714	4.86386	7.17447	5.62254	2.3899	1.20255	0.906617	0.962527	0.568512	1.33176	1.17148	0.458321	0.0121363	0.156089	10.3201	30.8295	15.077	14.2127	16.4041	7.92827	13.4422	9.0002	8.57428	10.1559	9.14765	6.0553	8.11727	3.12693	7.19541	4.83965	2.61682	1.97464	2.3881	2.44339	2.38199	6.57999	6.83419	7.15646
TF000017|R1_Ele3	6478	TF000017	Class I	Non LTR RetroTransposons	R1	0.609618	5.22784	1.85003	1.77232	2.21544	2.37299	3.73599	3.57036	1.99674	0.94125	0.692155	0.567523	0.801485	0.347922	0.440517	0.27759	0.0388679	0.0223542	1.65502	6.97168	5.90084	5.4318	5.80429	4.39734	3.69279	2.80115	3.42401	5.93797	3.63506	4.47471	4.93243	2.56988	4.17473	3.81081	1.71697	2.15224	3.37483	3.35358	2.8151	3.14227	3.47847	2.1496
TF001274|m8bp_Ele16	562	TF001274	Class II	MITEs	m8bp	1.01054	4.32578	1.84574	1.77733	1.71555	1.61889	5.69561	3.90906	1.37291	4.66311	3.45629	1.91501	0.66749	0.608953	0.970824	0.388243	1.09719	0.518799	2.66788	8.5616	6.28713	8.48471	10.1153	7.64837	7.4318	5.23073	7.58689	6.01	4.80631	6.52429	5.2966	3.59843	6.06698	3.21479	2.41404	1.49672	2.48566	1.65838	2.32053	4.76657	5.50894	4.25074
TF001293|UD_Ele8	569	TF001293	UD	UD	UD	0.829266	1.51864	1.82303	0.763244	1.20023	0.685273	1.62666	1.76688	0.433699	0.789556	0.365761	0.151316	0.16482	0	0.0871709	0.115788	0	0	0.846982	4.48284	2.2581	1.54374	3.05842	1.51085	3.81699	1.80413	2.56922	2.00253	2.4125	5.24514	5.00398	1.20841	2.02339	1.90514	0.670595	0.873547	1.75363	0.900887	1.22239	2.35397	1.98812	2.15305
TF001294|mTA_Ele38b	656	TF001294	Class II	MITEs	mTA	1.29582	3.43244	1.7306	3.48664	1.61465	2.2884	4.64529	3.18147	0.61563	1.9461	1.03812	1.00295	0.123899	0.0745278	0.317563	0.103849	0	0.111115	1.6829	7.15657	4.93901	6.87571	9.45383	3.83472	7.20412	4.28678	6.70815	4.73939	8.38932	7.46012	4.91248	2.63065	5.87939	1.96347	1.31412	1.37842	1.88992	2.13349	2.27628	4.11078	5.59086	6.81174
TF000590|Pao_Bel_Ele136	9378	TF000590	Class I	LTR RetroTransposons	Pao_Bel	0.505527	0.652378	1.72552	0.907656	0.35269	0.344175	0.737478	0.825204	0.269589	17.3098	1.08741	1.90504	1.38753	0.484836	0.642614	0.200706	2.23556	1.04463	1.2876	4.79385	2.25035	3.02107	2.6103	5.85411	3.70324	8.54481	2.32672	1.46597	1.08601	1.46998	1.6599	2.59564	1.3103	3.37546	1.2907	3.4981	0.289939	1.1636	0.555482	2.12808	0.911052	1.39234
TF001270|mTA_Ele42	2250	TF001270	Class II	MITEs	mTA	1.27886	5.16472	1.72116	4.65168	1.53548	2.96532	6.47899	9.69776	2.01619	0.432618	2.58991	2.77429	0.875302	0.738786	1.08018	0.196144	0	0	0.713975	6.38973	8.99402	11.2471	13.5782	3.62065	3.06289	2.0531	8.93374	6.3483	6.96688	3.54348	2.03239	1.94142	6.45519	1.42529	1.22479	1.63134	1.55216	4.74289	3.67091	3.95869	5.79513	4.95479
TF001245|mTA_Ele30	1302	TF001245	Class II	MITEs	mTA	0.420496	1.1359	1.69963	0.867237	0.647942	1.73032	1.95493	2.60248	0.712325	2.18533	0.69266	0.826601	0.324132	0.488151	3.65716	0.146357	0.295997	0.268723	1.35721	4.8532	3.84866	4.43339	5.16816	4.21317	3.04749	2.25781	3.30602	2.28163	3.19694	3.01264	3.37966	3.75884	2.78882	2.56714	4.42851	2.96596	0.498142	0.858994	1.16858	4.01205	2.97238	3.66961
TF000735|mTA_Ele12	163	TF000735	Class II	MITEs	mTA	0.618673	1.63794	1.69702	4.26293	1.23228	1.86056	4.73196	4.56876	0.717121	0.918727	0.425599	1.58464	0.287676	0.29994	0.608592	0.134731	0.472868	0	0.985548	9.95826	9.45909	8.9815	11.3881	5.27409	3.07485	1.43133	5.48082	5.49247	5.70492	7.58545	6.88129	3.22578	6.79157	4.71075	2.86111	1.17284	6.42765	1.71535	3.46704	3.28689	8.03594	4.88531
TF000473|R1_Ele9	5846	TF000473	Class I	Non LTR RetroTransposons	R1	0.165127	4.75381	1.69623	0.29777	0.837212	1.70143	2.24349	2.25901	1.15551	0.198526	0.152289	0.140528	0.31349	0.125445	0.132216	0.14106	0.0164808	0.00997485	0.216018	1.16386	1.30497	1.22529	1.49778	1.38301	1.54559	1.4028	1.6509	2.51815	2.61955	1.91869	1.4845	1.26726	2.0666	1.46091	1.03344	1.22412	0.883288	0.757087	0.424476	1.26968	3.39825	2.0598
TF000744|mTA_Ele20	573	TF000744	Class II	MITEs	mTA	0.993519	4.05989	1.68962	3.25904	2.17338	2.2683	4.71131	3.05421	1.16077	0.914718	1.33176	0.901557	0.245503	0.0853232	0.605937	0.191633	0	0	2.71011	5.96912	5.60585	7.88383	8.5713	3.92938	4.1548	1.7101	4.88996	3.97709	4.40492	6.027	7.45358	4.23522	3.55485	1.41888	1.40582	1.06763	2.08967	2.84645	2.35185	2.22066	3.32504	5.66575
TF000677|m3bp_Ele6	165	TF000677	Class II	MITEs	m3bp	0.687571	3.3449	1.67645	6.44849	2.43469	3.93859	6.07698	6.77008	1.43267	4.08416	5.46572	3.65267	0.994661	0.592609	1.20243	0.532391	0.934273	1.06024	9.41148	29.337	17.7155	15.337	11.2501	8.06334	8.35334	5.51453	6.02966	5.91916	6.30669	9.04389	16.0796	23.9001	28.1788	9.99165	9.50709	3.70759	3.62842	14.545	8.69426	12.7853	16.2379	27.8429
TF000039|Penelope_Ele1	4588	TF000039	Penelope	Penelope Like	Penelope	1.89576	3.06994	1.67056	2.80311	2.07663	2.36358	4.54021	4.04439	1.23435	1.73373	0.836665	0.886697	0.442884	0.509717	0.850455	0.221411	0.190398	0.976543	2.63967	4.44346	3.54821	4.47394	5.17791	7.59701	8.55787	8.12134	3.97966	3.3217	3.59422	8.63892	6.16735	4.65027	3.02381	3.13096	4.11244	2.47646	2.22921	2.2464	1.90605	2.94613	3.3654	3.24518
TF001108|Pogo_Ele16	3822	TF001108	Class II	DNA transposon	pogo	0.704816	8.00721	1.66461	3.21567	3.03763	6.1212	10.2922	11.0284	3.50919	0.391817	2.39591	3.45792	1.49679	1.13847	1.77793	0.496532	0.0201668	0	0.252189	5.44524	17.5987	26.0359	31.1542	5.38757	6.9939	4.24861	23.6826	24.819	28.2694	7.03898	5.81301	3.46048	14.7024	2.15084	1.9967	1.13043	8.22376	2.3288	2.4454	8.20045	14.1448	14.1677
TF001029|Ty1_copia_Ele110	4823	TF001029	Class I	LTR RetroTransposons	Ty1_copia	1.51603	2.70871	1.66324	3.46672	1.1911	2.24572	6.33295	5.38111	0.98524	0.993589	3.22195	2.6599	0.583344	0.253422	0.781592	0.194762	0.271681	0.157178	3.03102	7.35609	6.87319	7.57121	10.4237	4.51554	6.03595	2.86373	5.52328	4.32001	5.12312	5.86094	5.24161	3.22866	3.84693	3.25905	1.86358	1.31597	2.29645	1.72952	1.55029	2.63827	5.30826	5.09288
TF000699|m7bp_Ele3	583	TF000699	Class II	MITEs	otherMITEs	0.568589	2.3505	1.66064	2.08576	1.51594	1.26332	2.57985	2.10767	1.13199	5.65104	1.42791	0.886093	0.804308	0.754738	0.510466	0.470234	0.132208	0.600133	1.83698	4.37519	4.84853	4.59177	5.37296	2.66828	4.44174	2.96136	3.06475	3.76927	3.26601	3.43716	4.95782	1.4569	3.26601	2.09182	1.52715	1.18048	1.54037	2.2381	2.01325	2.0677	3.16588	2.83682
TF000096|Ty3_gypsy_Ele4	4384	TF000096	Class I	LTR RetroTransposons	Ty3_gypsy	1.87525	2.28431	1.60896	1.87226	1.67691	2.22354	3.59792	3.30396	1.86095	0.631939	1.23428	1.198	1.08029	0.769486	0.916428	0.395561	0.369213	0.252725	0.867225	1.87772	2.05156	1.80326	1.94066	0.868416	1.70535	1.37302	2.79735	3.65728	3.90893	1.97422	2.18457	0.710394	2.98978	1.90603	1.71172	1.19483	5.96323	1.84956	1.70553	4.81197	3.80267	2.33336
TF000700|m8bp_Ele2	348	TF000700	Class II	MITEs	m8bp	0.762629	3.78376	1.58974	3.11987	1.26982	1.99193	4.98691	3.95894	1.20186	6.45485	1.99347	2.10299	1.07796	1.2644	1.71035	0.307381	0.885949	1.17296	4.92396	8.99555	9.59953	7.21174	6.55647	3.52905	6.8411	5.2293	4.66758	3.85893	4.32631	7.841	8.5537	4.1841	5.21702	6.48962	4.02036	1.97765	1.86374	1.87473	1.12426	2.88665	6.1592	6.8647
TF000985|Ty1_copia_Ele173	4615	TF000985	Class I	LTR RetroTransposons	Ty1_copia	0.722639	1.56221	1.54341	1.78796	1.6539	2.79755	4.57103	2.7029	0.678374	2.23899	1.27772	1.51116	0.731563	0.98522	2.02055	0.566107	0.634658	0.935029	9.8974	12.5866	4.78864	5.42904	4.86858	2.89176	3.24902	2.47715	4.39076	2.39844	3.11838	3.49214	2.49588	1.45484	2.1301	1.03744	1.33207	1.05217	0.74593	0.858296	0.753565	1.30603	1.62555	2.60148
TF001263|UD_Ele7	2204	TF001263	UD	UD	UD	1.8659	1.65541	1.49038	2.04926	0.95692	1.61189	3.15838	2.78759	0.662947	4.82415	9.66306	11.2604	19.1479	13.8862	13.5478	6.50871	19.2169	5.43708	2.59966	4.23475	4.05162	5.03873	5.65869	2.9904	3.10787	1.9901	4.95623	4.49593	3.72692	3.35629	2.62287	2.05535	4.48034	1.65998	1.48118	1.34445	1.51664	1.26861	1.17357	2.73472	3.98457	5.30833
TF001241|mTA_Ele26	1349	TF001241	Class II	MITEs	mTA	4.25599	12.8054	1.48951	8.01034	6.03584	3.72362	5.53536	4.73447	12.4359	1.88814	1.42667	0.682674	0.366788	8.0209	10.5129	3.88835	1.54861	0.4531	2.49382	4.42288	4.61164	6.76707	6.61529	5.3602	3.47259	6.57342	7.0429	5.88208	8.40904	5.42773	7.46283	7.90572	4.18	9.56078	12.3025	5.5231	3.1259	4.29369	2.98158	1.82603	4.1086	5.13332
TF000319|Ty3_gypsy_Ele56	7479	TF000319	Class I	LTR RetroTransposons	Ty3_gypsy	0.0223207	3.0055	1.48867	92.0077	34.0706	5.98977	4.35208	2.22048	1.75231	0.0100115	0.129859	0.212973	0.0188091	0.006537	0	0.0311621	0	0.00779689	0.0644381	0.875887	0.377951	0.419456	0.243025	0.175155	0.0279227	0.0561509	0.287768	0.163234	0.177622	0.074109	0.0634503	0.0648958	0.130256	0.338199	0.44783	0.214714	0.0600371	0.0436159	3.7374	2.02371	2.91366	1.4988
TF000689|m4bp_Ele9	423	TF000689	Class II	MITEs	m4bp	1.54961	3.84016	1.47136	5.54407	3.13402	5.01867	8.75244	9.06678	1.67036	3.00921	2.29602	1.62834	0.997684	0.462319	0.469033	0.256234	0.364433	0.413567	3.79774	11.2379	10.7831	11.7672	13.6221	8.61322	11.5525	6.39802	10.368	9.90899	10.1543	13.7079	10.9126	5.45021	9.31681	5.33898	5.51255	3.70594	4.12808	3.74566	2.46646	5.54128	13.2309	11.0055
TF000401|Pao_Bel_Ele56x	8349	TF000401	Class I	LTR RetroTransposons	Pao_Bel	0.512233	1.98483	1.44122	2.38756	1.67445	1.76951	3.04865	3.28246	1.10284	0.753336	1.45409	0.928121	0.353832	0.18153	0.320807	0.194554	0.110783	0.0768287	1.31481	5.08959	5.63252	7.06905	7.71681	7.94321	9.38738	8.40006	6.02626	3.81158	4.14223	5.51519	4.62459	2.10734	2.04725	2.53727	2.04645	1.29143	2.39624	2.13774	1.05697	2.08823	2.45316	1.85619
TF000289|Pao_Bel_Ele135	11680	TF000289	Class I	LTR RetroTransposons	Pao_Bel	0.73322	1.48641	1.39728	1.21399	0.744634	1.3576	2.05539	1.92872	0.569315	3.5547	1.39577	1.36188	2.36865	0.703216	0.760141	0.382976	1.81475	0.923621	1.90032	2.17641	1.79033	2.0359	2.2647	1.80326	1.68068	1.39824	2.31722	1.61662	2.09463	2.12812	1.71749	2.1868	1.88043	1.4695	1.49912	1.30122	0.691979	1.06527	0.869054	1.7918	1.91157	3.01551
TF001239|mTA_Ele24	1645	TF001239	Class II	MITEs	mTA	0.713267	2.11545	1.38728	1.26722	0.927995	1.10616	1.68797	1.56185	0.645956	2.68553	0.126515	0.183189	0.0855158	0.208043	0.361826	0.076652	0.0937113	0	1.69271	5.10993	2.96807	2.11048	2.44492	1.5678	2.71674	1.53174	1.97485	1.31112	1.31901	2.77325	2.38649	1.59818	2.15349	1.70237	1.2371	0.767014	0.879534	0.736542	0.581379	1.58775	1.48395	1.60118
TF000991|Ty1_copia_Ele121	3029	TF000991	Class I	LTR RetroTransposons	Ty1_copia	0.329778	1.92065	1.36983	2.73848	1.12732	2.34573	3.90875	3.71248	0.590037	0.593275	1.14514	0.909594	0.247692	0.322814	0.376628	0.0860668	0.050893	0	0.954637	4.76555	6.27796	6.4489	8.97539	5.62224	8.56293	6.10034	7.19923	4.54098	5.97918	6.08073	4.98486	3.19137	4.69271	3.20603	2.99533	1.75457	4.05188	2.49233	1.86572	3.67021	5.87724	5.905
TF000249|Pao_Bel_Ele55	7225	TF000249	Class I	LTR RetroTransposons	Pao_Bel	2.03101	2.15309	1.34957	1.95955	1.94607	2.34462	3.52293	2.64384	1.87685	0.611446	0.460884	0.55413	0.726894	0.223305	0.260873	0.169229	0.0426727	0.032284	0.237168	0.898656	1.41379	1.71365	2.00185	1.76213	1.93081	1.50479	1.2365	1.89812	1.58738	1.22153	2.31674	0.783735	1.18287	2.45062	0.586803	1.15894	1.0358	1.18678	1.52225	1.88166	1.56573	1.00042
TF001297|mTA_Ele47	936	TF001297	Class II	MITEs	mTA	5.21039	1.89496	1.32988	1.02076	0.55795	1.43489	2.84297	2.1482	0.43575	0.639968	0.815276	0.689894	0.20039	0.156699	0.105983	0.183155	0.247043	0.249201	1.37303	5.75997	4.04951	4.5135	6.23876	3.54262	4.06065	2.19349	2.90676	2.4347	2.36544	4.05401	4.83947	2.24702	2.98045	2.46106	1.90241	0.898674	0.906137	1.24467	0.650212	2.14649	3.49855	3.92656
TF000221|I_ele31	1982	TF000221	Class I	Non LTR RetroTransposons	I	0.235145	1.11023	1.32585	1.16131	1.19585	0.459038	1.63446	3.56949	1.73963	0.188891	0.420016	4.36575	2.01097	0.0493342	0.175178	0.244827	0.0388888	0.0294213	0.67543	2.33991	5.31577	3.01787	2.92675	8.32371	14.7722	17.4215	5.55234	7.12457	7.01526	23.727	19.5677	6.10164	2.43523	9.16117	5.3263	4.07037	0.553783	1.57529	1.31598	2.63556	0.781036	0.958064
TF000726|m9bp_Ele1	209	TF000726	Class II	MITEs	m9bp	0.965012	2.85247	1.32352	2.7013	3.84425	3.93859	6.82738	7.30456	1.34229	4.65737	1.32771	0.617933	0.22436	0.233925	0.949287	0.630462	0.368792	0	3.84316	6.65699	3.38121	8.60578	11.4721	7.44308	20.1839	12.5026	6.02318	7.20424	8.47484	12.0358	13.004	3.67694	3.38994	4.53839	4.46279	2.37822	4.29682	2.67562	2.07997	4.80649	5.69751	3.81007
TF001272|mTA_Ele44	999	TF001272	Class II	MITEs	mTA	1.3341	3.11555	1.31524	1.26069	1.2868	3.773	11.6198	5.29272	0.234064	1.42407	0.486094	0.603294	0.187752	43.0665	93.1432	0.0879324	0	0.0583713	0.911229	3.59782	3.98705	4.56383	6.58083	4.22073	6.22947	5.09119	7.35739	7.08788	9.264	5.76155	5.18203	4.04868	6.82611	2.57714	2.03707	1.30127	1.14864	1.81924	0.783267	1.47482	4.94668	4.35341
TF001339|AeTol1	7800	TF001339	Class II	DNA transposon	hAT	0.857693	1.47818	1.30178	1.20272	0.656051	1.24163	2.08145	1.9665	0.575226	6.06633	0.734437	0.727279	0.469742	0.629596	0.913131	0.676585	1.46199	0.508022	1.31207	2.76463	2.33024	2.41341	2.89338	1.74562	2.36776	1.8538	2.57711	2.53294	2.36602	2.40358	2.09404	1.35501	2.40701	1.52451	1.12934	0.92491	1.04763	1.03871	0.782419	1.63637	2.22721	1.83717
TF001295|mTA_Ele38c	3655	TF001295	Class II	MITEs	mTA	1.0812	2.47527	1.27081	3.3725	1.37553	2.58268	4.86544	4.03019	0.613352	2.91789	1.10655	1.06475	0.256159	0.46594	0.598008	0.23972	0.284691	0.180815	1.4404	5.08419	4.34937	5.23281	6.5307	3.56616	4.33627	3.24204	4.24393	4.20451	5.72827	6.89283	5.51088	3.28938	4.51432	3.32054	2.32088	1.90789	1.75107	1.66788	1.42664	3.67131	6.03589	7.58877
TF001019|P_ele2	2332	TF001019	Class II	DNA transposon	P	0.0746533	0.718998	1.26772	0.183125	0.0875685	0.479938	0.490612	0.46837	0.246738	1.74722	0.0743703	0.0815329	0.100538	0.0104825	0.0496286	0.0400235	0.0523325	0	0.287029	2.60813	4.21951	2.11502	2.32027	5.08201	0.977601	1.31394	2.90948	1.25642	1.2659	1.5449	0.739973	2.24172	1.81656	0.5052	0.968102	1.49883	0.29595	0.16153	0.15379	0.519317	1.30635	1.34836
TF001306|mTA_Ele51	552	TF001306	Class II	MITEs	mTA	8.77577	2.98002	1.25278	2.2029	1.09164	1.7267	3.35352	2.4284	1.35543	7.46049	0.25135	0.38994	0.424739	0.885692	0.718844	0.193784	0.139633	0.105639	2.13416	5.77613	4.30614	6.89558	8.40697	4.9688	9.60937	6.76253	4.56103	4.79189	3.69009	8.26448	10.8633	2.85762	4.5725	9.00082	3.14901	2.07796	2.25955	1.604	1.57505	7.15806	5.60874	2.88517
TF000552|Tc1_Ele4	2406	TF000552	Class II	DNA transposon	Tc1	0.494134	1.62562	1.25029	1.63354	0.976761	1.49157	2.73826	2.45812	0.577684	0.840257	1.12449	0.492044	0.155914	0.375922	0.43292	0.151632	0.128142	0.436257	1.20925	4.34905	3.34655	4.65047	4.91036	5.72114	6.68163	3.79472	3.27991	2.45248	3.60113	6.30376	4.4802	4.32873	3.57046	1.8482	4.52159	2.4711	1.14048	0.949053	0.897371	1.65617	3.79852	3.84855
TF000045|Penelope_Ele3	2655	TF000045	Penelope	Penelope Like	Penelope	0.152443	0.674183	1.25024	1.86473	0.620365	1.04436	2.36767	2.60858	0.330746	1.91773	0.26129	0.210788	0.158953	0.0552432	0.149455	0.0981907	0.0290311	0.63694	1.08911	1.35376	1.37923	1.49667	2.1703	2.22031	1.13266	0.562398	1.8048	1.01161	1.16749	1.28468	0.77994	2.43744	1.43434	1.20788	0.750522	1.08007	0.526156	0.368591	0.474828	0.731503	1.90614	1.91492
TF001269|mTA_Ele41	1661	TF001269	Class II	MITEs	mTA	1.57339	4.75995	1.24901	2.6669	0.459528	5.60792	8.7997	9.84127	1.88817	0.946659	2.46417	2.74728	0.81869	19.1028	36.4611	0.292995	0.278426	0.456393	3.96533	11.9712	6.88456	10.1485	12.5259	4.75667	3.3695	2.52831	12.0528	6.07596	10.0505	3.15723	2.72712	3.87174	6.21161	1.49562	1.45491	1.95661	1.86227	1.01	0.942184	2.37884	11.112	11.8378
TF001264|mTA_Ele36	1175	TF001264	Class II	MITEs	mTA	0.97393	2.23109	1.23594	1.18274	0.341893	0.995541	2.7242	2.37673	0.559441	0.955867	0.531365	0.915944	0.438981	0.208043	0.548769	0.254421	0	0.198512	1.09375	4.58837	4.15529	4.4498	4.64065	8.43127	7.10923	3.45493	4.45823	2.83994	2.93951	7.40224	4.95656	3.75204	3.80629	3.38278	2.56183	1.627	0.934126	1.15014	0.665943	1.02593	2.1282	2.39804
TF000982|Ty1_copia_Ele97	6356	TF000982	Class I	LTR RetroTransposons	Ty1_copia	0.963849	6.38969	1.20225	2.26845	1.51373	2.09602	4.82068	3.37536	1.89016	1.28995	1.98644	0.7281	0.413138	0.319217	0.792075	0.508052	0.0181901	0.0550469	2.03038	5.35842	5.21039	6.55785	6.99091	3.18814	7.87342	4.34973	3.03154	4.51695	3.96063	6.84207	8.14482	1.70223	4.29852	5.81652	1.78542	0.914355	2.55106	2.18485	1.59016	3.00292	4.39329	3.18511
TF000680|m4bp_Ele4	116	TF000680	Class II	MITEs	m4bp	1.71812	4.32062	1.19231	6.73892	3.46314	2.61441	6.98168	4.97542	0.918154	3.87291	1.4951	1.85558	0.606351	2.10734	0.427589	0.18932	0	0.754047	2.30811	16.7417	14.1224	16.587	14.1686	8.46972	11.3418	9.05071	5.07599	5.7884	6.48946	2.57283	10.9711	3.83543	4.96253	7.78754	2.01018	1.97765	2.15047	3.01296	4.87178	3.75265	8.46891	12.6733
TF001120|Ty1_copia_Ele108	2299	TF001120	Class I	LTR RetroTransposons	Ty1_copia	0.99776	1.94883	1.18816	2.15348	1.22317	2.431	4.59632	3.95191	0.726547	4.36425	1.17683	0.898812	0.622088	0.723039	0.809052	0.149754	0.402319	0.304374	5.1708	7.71606	4.66663	5.00336	5.88744	3.13393	4.27841	2.48631	2.83496	2.82328	2.39799	3.27323	3.19003	2.0056	2.73506	2.00396	2.30516	2.39485	1.50823	1.15538	0.935985	2.00998	2.99119	2.50452
TF000377|Ty3_gypsy_Ele95	7966	TF000377	Class I	LTR RetroTransposons	Ty3_gypsy	1.10287	3.0909	1.18381	1.68126	1.90636	2.43258	3.31644	2.68043	1.40691	0.613915	0.58453	0.522251	0.40371	0.314133	0.43474	0.436641	0.129278	0.0893771	1.0805	4.26871	4.50218	5.69763	4.78789	1.97983	2.25832	2.24667	4.23029	3.99479	4.73443	1.86102	1.74864	1.9126	4.73391	1.08745	1.22434	1.11313	1.59059	1.43715	1.48424	2.0154	1.83079	2.01807
TF001277|m4bp_Ele14b	2431	TF001277	Class II	MITEs	m4bp	2.15398	3.22569	1.1829	1.94574	0.582508	1.29801	3.09745	3.64926	0.785116	1.27822	0.730063	0.796882	0.430784	3.09041	0.324752	0.172168	0.126824	0.139926	1.24454	3.73996	3.03245	3.09854	4.49133	2.41788	2.62123	1.88424	3.39652	2.26265	2.99639	3.49186	2.64917	2.54835	2.60021	1.63875	1.23853	1.28575	0.619103	1.06709	1.00885	1.69194	3.74313	3.10429
TF001034|Ty1_copia_Ele149	4209	TF001034	Class I	LTR RetroTransposons	Ty1_copia	0.979338	1.99363	1.15808	1.5397	0.666541	1.29495	2.76316	2.65306	1.04733	3.46185	1.13302	1.38155	0.971839	0.875653	0.827176	0.661139	0.783777	0.559716	1.93161	3.62638	3.09321	3.45915	3.77773	1.76319	2.72673	1.58872	3.0001	2.165	2.65223	2.72551	2.42414	1.1123	2.27888	1.2381	1.01949	0.78756	1.27782	1.30403	1.18917	2.52072	2.90053	3.33548
TF000747|mTA_Ele23	436	TF000747	Class II	MITEs	mTA	0.798236	2.5382	1.11329	3.052	2.17776	2.27269	5.35308	4.52449	0.68356	1.8948	0.712213	1.42605	0.204342	0.58523	0.567998	0.110813	0.542135	0.111454	2.0525	5.00284	4.26918	5.43455	6.15961	3.12683	3.43905	1.67922	3.99959	2.62983	5.0087	3.99114	4.34655	2.87113	5.64975	1.82402	1.20693	1.21289	1.36769	1.10241	1.11052	4.0101	4.52655	8.18028
TF001247|mTA_Ele32	783	TF001247	Class II	MITEs	mTA	1.80721	2.11409	1.10399	9.59533	2.64225	2.13026	4.6052	4.35127	0.449554	2.58194	0.620189	0.87968	0.329376	0.561957	0.633464	0.252427	0.295316	0.297895	1.1968	4.07206	4.26646	4.03323	6.29718	4.94067	4.32069	2.74128	3.55254	3.87193	3.93044	6.26191	5.92285	3.84834	4.49597	3.40344	2.13878	2.07531	2.80357	1.5474	1.47125	3.33569	7.07168	6.84515
TF001311|mTA_Ele53	440	TF001311	Class II	MITEs	mTA	0.275647	0.988476	1.10017	0.197403	0.639107	0.689253	1.40238	1.43864	0.354251	1.36139	0.157665	0.293518	0.213142	0	0.450912	0.0965993	0	0	0.365101	2.76681	1.60608	2.66179	2.54884	1.30254	1.32894	0.318146	1.84581	2.40466	1.3083	2.22867	1.56874	1.47078	1.91214	1.3345	0.67449	1.12966	0.680329	0.42364	0.493992	0.456616	3.24758	2.64507
TF001266|mTA_Ele38a	870	TF001266	Class II	MITEs	mTA	0.878992	2.51331	1.0797	2.71221	0.845776	1.59188	2.92713	2.80407	0.840863	2.15305	0.774794	0.881605	0.231761	0.149855	0.231848	0.204649	0.0885949	0.0167566	0.983767	5.46174	4.39609	4.62754	6.19272	3.34005	5.25124	2.95612	4.55789	4.02109	4.85565	5.93711	4.3628	2.87076	3.96748	1.8318	1.41728	1.05328	1.34954	1.09716	1.09261	2.77375	4.05709	5.38498
TF000018|LOA_Ele2	4168	TF000018	Class I	Non LTR RetroTransposons	LOA	0.599757	2.81774	1.06186	1.21822	0.687532	1.19018	2.60156	2.40762	0.914483	1.32039	0.699052	0.929569	0.247506	0.187678	0.273706	0.2082	0.0184927	0.0139906	3.46024	6.65761	4.89889	7.37946	8.80823	3.81083	4.4793	2.31367	6.99369	5.06643	5.02341	4.0951	3.99784	1.88905	3.74675	2.99186	1.03414	0.926507	1.35061	1.4162	1.17856	2.72616	3.72357	3.37281
TF000234|Pao_Bel_Ele25	7489	TF000234	Class I	LTR RetroTransposons	Pao_Bel	0.088845	1.93076	1.05268	0.927837	0.697345	1.26693	2.35852	2.59042	1.4072	0.0199963	0.0648429	0.0689801	0.0438294	0.0848675	0.185446	0.237136	0.0617526	0.0233594	0.00715023	0.0774086	0.0171566	0.061438	0.129096	0.0819942	0.145004	0.137075	0.108447	0.0543386	0.0709537	0.102475	0.046084	0.0432061	0.153733	0.0241248	0.0905787	0.0765813	0.159885	0.12445	0.301844	0.777997	0.524713	0.376245
TF000515|Pao_Bel_Ele86	6517	TF000515	Class I	LTR RetroTransposons	Pao_Bel	0.907051	1.60428	0.99746	1.76593	1.14655	1.02378	1.76938	1.88548	1.24348	0.195319	1.37319	0.581302	0.590007	0.27007	0.456654	0.296746	0.08279	0.0536869	9.46972	19.5966	14.0227	11.4182	10.7881	3.17219	3.18522	2.51314	5.72636	7.1997	5.78908	1.68134	1.80717	0.955767	3.54004	1.43467	0.787168	0.727494	2.65646	2.57422	2.09452	2.79514	2.60375	2.00202
TF000321|Ty3_gypsy_Ele58	7167	TF000321	Class I	LTR RetroTransposons	Ty3_gypsy	0.232258	1.0896	0.974539	0.545357	0.330706	0.616589	1.21341	1.03908	0.609057	1.72381	0.387178	0.450496	0.209365	0.150075	0.207619	0.222587	0	0	0.881635	2.79867	2.75186	3.08444	3.3832	2.37043	1.6434	1.38025	3.15027	1.86806	2.77413	1.65973	1.47473	1.63659	2.11303	0.781471	1.0293	0.874907	0.751808	0.370619	0.351798	1.09795	2.40083	2.60675
TF001258|m8bp_Ele15	1288	TF001258	Class II	MITEs	m8bp	0.419511	1.38488	0.966434	2.86602	0.873313	2.11913	4.1919	3.41132	0.52041	0.639471	0.484746	0.501351	0.0364062	0.189791	0.231057	0.0671009	0.0598428	0	2.86865	3.64571	2.59366	2.43564	2.79232	2.22484	1.36196	0.724556	2.4907	1.54815	2.16592	2.01923	1.60772	2.19817	3.30045	1.33259	1.61291	1.54363	2.44031	1.12159	0.810024	2.44379	4.39146	5.23134
TF000705|Ty1_copia_Ele63	4733	TF000705	Class I	LTR RetroTransposons	Ty1_copia	0.969405	2.34893	0.935102	2.72977	0.751164	1.37763	2.68483	3.9218	1.2678	0.838462	2.2792	1.17333	0.317033	0.222087	0.335349	0.121384	0.0977108	0.104724	1.352	3.92559	3.4205	3.91061	4.78396	3.88352	5.93894	4.28855	4.42286	3.12966	3.79378	3.35553	2.76179	1.43993	4.17269	2.64822	3.37703	1.92667	1.58116	2.56485	1.72673	2.73089	2.94361	2.75017
TF000896|ITmD37E_Ele5	1268	TF000896	Class II	DNA transposon	ITmD37E	0.946833	1.71198	0.92714	2.26048	2.2494	2.35756	2.64605	2.31987	0.635087	0.354304	0.875364	1.08642	0.443765	0.38557	0.50852	0.121236	0	0.183953	1.30914	4.43471	8.81568	7.78504	9.51553	5.35926	7.44422	5.88788	4.35542	5.80887	5.97165	5.41349	5.27347	2.39233	2.96837	4.63076	1.73866	1.44736	2.16403	3.05034	1.88558	2.6936	3.19294	2.60862
TF001318|m4bp_Ele20	749	TF001318	Class II	MITEs	m4bp	0.36707	1.90715	0.92328	1.50753	0.804521	1.39787	2.72893	2.70939	0.46822	0.549825	0.370481	0.229903	0.187815	0.261096	0.33111	0.0567473	0.102907	0	1.19155	3.23783	3.57382	3.67648	4.66836	2.11335	2.30488	1.64052	3.25297	2.04648	2.85748	2.53688	2.1503	1.98002	2.3254	0.964865	1.18869	0.578537	1.13237	0.829558	0.986665	2.63768	3.02067	2.94958
TF000371|Ty3_gypsy_Ele86	6858	TF000371	Class I	LTR RetroTransposons	Ty3_gypsy	0.94496	1.05025	0.887362	1.1388	0.767365	1.04236	1.85854	1.98719	0.685311	0.540445	0.611992	0.549259	0.475202	0.377833	0.546051	0.173742	0.168586	0.153052	1.2454	4.01099	3.71425	4.50424	5.37958	2.52797	3.62571	2.36664	3.32675	2.40023	2.57628	2.15726	1.76135	1.60122	2.38258	1.00439	1.24877	1.15127	1.36767	1.09627	1.14098	1.86029	1.97074	2.26719
TF001020|P_ele3	2595	TF001020	Class II	DNA transposon	P	0.354669	1.59203	0.879411	1.73212	0.804996	1.12694	2.48186	2.53258	0.50357	2.27947	1.05596	0.953888	0.47885	0.527525	0.58297	0.259615	0.356428	0.494368	3.99289	3.65253	3.11931	3.08674	3.70328	1.97192	2.4545	1.5374	2.76979	2.72079	3.02886	2.5302	2.27755	1.16118	2.60226	1.11396	0.661679	0.523054	1.07664	1.11338	0.812469	6.2325	3.63658	2.71454
TF000325|Ty3_gypsy_Ele61	7144	TF000325	Class I	LTR RetroTransposons	Ty3_gypsy	0.208971	1.19477	0.871197	0.693009	0.489222	0.958184	1.274	1.53236	0.59974	0.178177	0.223344	0.235012	0.0393823	0.0752789	0.0694293	0.0609812	0.0107891	0	0.457228	2.24777	2.16721	3.3959	4.28727	2.66457	2.33856	2.52771	4.49052	2.34687	2.77686	1.65015	0.917881	1.6645	1.90909	0.493153	1.02668	1.10786	0.516786	0.795808	0.681521	1.04993	1.56682	1.26041
TF000579|m4bp_Ele3|Youzi	201	TF000579	Class II	MITEs	m4bp	1.49326	2.21141	0.860121	4.42928	0.899383	2.15545	5.18043	3.89027	1.48619	6.51907	0.862843	1.28506	0.466579	1.21617	1.11045	0.218518	0.575205	0	2.79729	9.08506	12.1454	9.5726	12.5059	12.1691	11.2001	8.58942	8.99031	5.1627	4.51623	8.14528	6.48179	5.93615	3.1944	3.13478	3.29047	2.09243	2.73034	1.39106	2.16275	2.49889	5.77617	6.24733
TF001254|m4bp_Ele13	1392	TF001254	Class II	MITEs	m4bp	0.375197	1.43781	0.84455	0.655173	0.202016	0.529106	1.88394	1.63172	0.171694	0.699275	0.44853	0.49482	0.134745	0.245856	0.320691	0.123156	0.110744	0.209457	0.307748	3.41498	3.32291	3.18519	3.08376	1.73512	0.840135	0.938592	2.18793	1.43248	1.94048	1.1639	1.4876	2.38261	2.06772	1.07079	0.578688	0.741617	0.32257	0.267819	0.468441	0.721663	3.72119	4.8845
TF001314|mTA_Ele54	1330	TF001314	Class II	MITEs	mTA	0.614775	0.585314	0.831924	0.718367	0.271843	0.74922	1.47883	0.783904	0.367241	0.28149	0.260799	0.16184	0.070513	0.0367596	0.11188	0.0628488	0	0.0876887	0.24157	1.26404	1.73891	1.35234	1.51199	2.73939	2.7007	1.54369	1.25182	1.0709	1.29847	3.71858	1.84887	2.31122	1.36505	1.96972	2.93269	1.69612	0.375119	0.350379	0.326852	0.453183	2.37261	1.47379
TF001310|m8bp_Ele19	753	TF001310	Class II	MITEs	m8bp	0.247937	1.61935	0.826538	1.38418	0.613523	1.69731	2.4686	2.07852	0.608874	2.38649	1.05948	0.343023	0.467043	0	0.494027	0.0564458	0.204721	0.154882	0.675574	3.88785	3.32733	2.47191	2.56787	1.7125	3.05069	1.98296	1.99534	2.16171	2.45222	3.01223	2.40815	0.975797	1.76418	1.94947	0.886779	0.854733	0.728817	0.856095	0.61772	1.82323	2.53284	1.70015
TF000174|Outcast_Ele8	5624	TF000174	Class I	Non LTR RetroTransposons	Outcast	0.711571	1.97305	0.823844	2.0888	0.696446	1.19019	2.54063	3.0555	0.804958	0.559175	1.4247	0.880277	0.250131	0.308606	0.458608	0.262749	0.232987	0.305873	0.975939	3.36551	2.50164	3.477	3.82664	2.46029	3.85436	2.77114	3.33225	2.59042	2.94866	2.73295	2.20918	1.47071	3.16518	1.85923	2.67617	1.41068	1.21533	1.88506	1.16717	2.28633	3.00659	2.70656
TF000685|m4bp_Ele7	423	TF000685	Class II	MITEs	m4bp	0.178801	2.03828	0.81742	3.59338	1.51952	0.819376	3.28217	2.02462	0.63866	0.354025	0.328003	1.32303	0.110854	0.11558	0.234517	0.0519175	0	0.137856	1.13932	4.11144	2.43	3.06542	3.10839	2.22589	1.77731	0.661864	2.68799	2.21269	3.03582	2.01586	2.54967	1.0518	2.40772	1.38813	1.00228	0.994277	1.53329	0.991499	0.513845	3.00812	3.51885	4.92351
TF000719|m8bp_Ele10	397	TF000719	Class II	MITEs	m8bp	0.31151	1.8775	0.81289	3.28176	1.3492	2.07346	4.06378	2.40733	0.608499	1.9332	0.698968	0.542183	0	0	0.749626	0.221271	0	0	0.337205	1.84963	4.42311	3.40666	4.54584	1.94201	5.94413	3.33016	2.48898	3.29722	4.79618	7.39229	6.35696	1.93572	4.43368	3.81138	1.95786	1.05939	2.0526	2.69977	2.22649	4.10482	3.33688	5.22024
TF000978|Ty1_copia_Ele93	4103	TF000978	Class I	LTR RetroTransposons	Ty1_copia	0.399559	1.36538	0.800585	1.40775	1.37074	1.10872	1.83757	1.62899	0.566075	5.02764	1.25118	1.2066	1.83999	1.25115	1.54132	0.495268	1.48407	2.27396	2.86469	3.15077	2.23903	2.80349	2.96897	1.68617	2.64159	2.62705	1.79633	2.22167	2.1207	2.23932	2.61808	0.803406	2.06674	2.42186	0.867976	0.493889	1.90906	1.75476	1.30848	1.79545	2.11862	1.31376
TF000732|mTA_Ele9	573	TF000732	Class II	MITEs	mTA	0.415901	0.822078	0.784466	2.23585	1.05163	1.62561	3.90366	3.83401	0.315101	2.67882	0.968553	2.25389	0.613759	3.58358	3.76547	0.150831	0.134516	0.101768	0.747617	3.99628	6.11037	7.55534	8.84126	13.2884	12.6831	14.0066	4.28757	3.51547	6.95514	19.9784	9.03464	12.6351	8.65528	5.55729	9.69274	4.23716	0.478882	1.26057	1.63112	2.57129	10.1829	12.1867
TF001157|Ty1_copia_Ele176	4242	TF001157	Class I	LTR RetroTransposons	Ty1_copia	0.414345	1.89762	0.782658	1.01799	0.795809	0.974597	2.14506	2.04563	0.457135	1.41184	0.379407	0.378534	0.257681	0.419136	0.74563	0.31028	0.574954	0.24698	0.797823	2.40652	2.4643	2.60708	3.32623	1.16271	1.7812	1.26602	1.66392	2.50528	1.75669	2.13565	2.04602	0.88396	2.25372	1.34055	0.801556	0.535391	1.18709	1.41232	0.953341	1.91239	2.78215	1.90112
TF001180|Pao_Bel_Ele182	8564	TF001180	Class I	LTR RetroTransposons	Pao_Bel	0.228385	0.798015	0.779231	1.50864	0.677046	1.01178	2.08498	2.2283	0.492958	0.345354	0.514381	0.557973	0.276507	0.488103	0.86007	0.184296	0.189004	0.11235	0.700302	2.02399	2.23545	3.23333	4.24472	1.53681	1.68257	1.11968	3.5302	3.65174	3.72283	1.38401	1.45329	0.92961	2.40692	0.959894	0.678225	0.604948	0.963173	0.798984	0.945838	1.6031	2.44024	2.00271
TF000386|Ty3_gypsy_Ele105	7665	TF000386	Class I	LTR RetroTransposons	Ty3_gypsy	0.524044	1.28815	0.767925	1.25816	0.833108	0.906064	1.41885	1.31001	0.778457	1.67205	0.679166	0.589808	0.519993	0.475189	0.511226	0.310171	0.363261	0.310647	0.815156	2.17237	2.59834	2.47459	2.66159	2.15256	3.34647	2.64406	2.06705	1.73095	1.73149	2.26004	2.24601	1.22444	1.6869	1.90694	1.38691	1.04666	1.33107	0.829944	0.655829	0.878085	1.50723	1.01491
TF000614|Ty1_copia_Ele2	4634	TF000614	Class I	LTR RetroTransposons	Ty1_copia	0.04095	0.160351	0.746156	0.21555	0.208057	0.13089	0.441081	0.45801	0.469272	0.0969481	0.104792	0.0650292	0.0708326	0.0211007	0.0535178	0.0313372	0.016633	0.0125837	0.346664	1.07586	0.65158	0.550607	0.559134	0.291524	0.153223	0.221526	0.254128	0.36883	0.42045	0.147209	0.0651668	0.139651	0.334449	0.292411	0.228725	0.272278	1.95946	0.301686	0.243905	0.274587	0.256966	0.198277
TF001298|mTA_Ele48	441	TF001298	Class II	MITEs	mTA	1.82704	2.79964	0.744853	2.56042	1.29809	2.16131	4.45995	5.17159	0.99941	1.37245	0.668557	0.683323	0	0.110862	0.787306	0.149395	0	0.396687	1.61899	8.4788	7.57514	10.7416	12.0942	5.75531	16.1242	11.295	5.6937	5.77501	6.17525	8.21772	9.97805	3.95139	3.99132	5.12106	2.21917	0.801971	1.69697	2.29832	2.11935	5.77069	4.69156	3.36829
TF000703|m8bp_Ele3	186	TF000703	Class II	MITEs	m8bp	0	0.136337	0.743588	0	0	0.465855	0.622023	0.400381	0.251378	1.20768	0.372971	0.462896	0	0.525701	0	0.11807	0	0	2.87893	3.74008	4.14471	1.34929	2.70289	1.32055	0.449104	0.501736	2.18322	0.875144	0.95228	0.229223	0.463875	0.434907	1.19035	0.242837	0.455876	0.822247	0	0	0.233717	0	0.640204	0.329324
TF001066|Ty1_copia_Ele190	4419	TF001066	Class I	LTR RetroTransposons	Ty1_copia	0.294044	1.78513	0.735511	0.982769	1.04545	1.39219	2.58325	2.26665	0.720804	0.491381	0.48666	0.282514	0.0848901	0.1217	0.168365	0.0788732	0.156981	0.0527839	0.618002	1.44305	0.959502	1.23998	1.3477	0.824483	1.98484	1.33047	0.992454	2.03517	1.95402	2.69185	3.02637	1.19902	4.65958	2.28956	1.78451	0.821968	0.835465	2.10909	0.590242	1.19725	3.09888	2.34261
TF000322|Ty3_gypsy_Ele59	7869	TF000322	Class I	LTR RetroTransposons	Ty3_gypsy	0.468171	2.83669	0.729414	0.714703	0.365146	1.0782	1.76937	2.18311	0.875649	0.589951	0.731723	0.785053	0.244318	0.118047	0.182794	0.185444	0.0293853	0.00752999	1.55493	7.78329	4.70271	14.8348	32.2701	8.21011	4.64517	2.364	17.3694	8.89762	11.5661	3.59495	2.05327	3.97147	10.5025	1.16139	1.53283	1.71761	1.08417	0.479796	0.552437	1.65404	4.78567	6.1794
TF001312|m8bp_Ele20	1695	TF001312	Class II	MITEs	m8bp	0.702109	2.13909	0.727576	1.02486	0.237005	1.25245	2.13115	3.0938	0.641216	1.14118	1.04366	0.406366	0.0276644	0.0865314	0.21947	0.168216	0.0454735	0.0344029	0.521265	3.68805	3.28479	4.61055	6.81039	2.54397	2.54625	1.33056	6.05326	5.66998	5.63419	3.81916	2.23974	1.4198	4.75031	1.18582	0.612811	0.64664	0.765287	0.866026	0.500112	1.68578	2.63447	2.58388
TF000034|CR1_Ele5	5069	TF000034	Class I	Non LTR RetroTransposons	CR1	0.055448	1.00376	0.723051	0.574021	1.07782	1.13674	1.49119	0.947597	0.495132	0.649942	0.260028	0.305736	0.268267	0.115739	0.1957	0.153864	0.182468	0.0920307	0.485937	1.58966	0.595664	0.536364	1.0223	0.282658	0.140074	0.220926	1.12956	0.586048	0.69032	0.319619	0.289362	0.462791	0.80368	0.0980164	0.192369	0.173485	0.974392	1.40656	1.38072	0.502046	0.446337	0.459196
TF000097|Ty3_gypsy_Ele5	4302	TF000097	Class I	LTR RetroTransposons	Ty3_gypsy	0.194576	2.86705	0.70729	0.666268	0.606975	1.27899	1.92738	2.52737	1.42475	0.0870249	0.580524	0.210143	0.0980986	0.670507	1.26825	0.54208	0.358333	0.216878	0.672152	1.03761	1.06026	1.04036	1.43829	0.780296	0.999993	0.726712	0.538041	0.59594	0.648467	0.406335	0.511427	0.244445	0.36026	0.503964	0.344927	0.195527	0.16236	0.259975	0.141469	0.358047	0.512074	0.626497
TF000937|Ty1_copia_Ele90	5219	TF000937	Class I	LTR RetroTransposons	Ty1_copia	0.20925	0.363503	0.695645	0.93614	0.292499	0.626748	1.24142	1.43405	0.192884	0.437579	0.584862	0.420678	0.21114	2.04217	0.346888	0.0451999	0.0443059	0.055866	0.410409	1.81612	2.00029	1.97559	2.24519	1.58445	0.784276	0.679492	1.57172	1.20469	1.31511	1.01708	0.529026	0.740108	1.13693	0.562541	0.389928	0.428572	0.377599	0.549133	0.470613	1.33453	1.93938	2.55471
TF000752|Ty1_copia_Ele78	5753	TF000752	Class I	LTR RetroTransposons	Ty1_copia	0.890121	0.694997	0.691176	0.883216	0.373583	0.4895	1.10273	1.22975	0.353832	1.1193	0.928505	1.05135	0.505345	0.484398	0.629379	0.277611	0.328246	0.410512	0.856323	1.70296	1.57453	1.56683	1.89226	0.875238	1.33584	0.91652	1.6517	1.31922	1.24307	1.36733	1.10232	0.379646	1.25462	0.949991	0.729576	0.289101	0.815181	0.558914	0.449599	0.873071	1.32987	1.33092
TF000041|CR1_Ele10	4637	TF000041	Class I	Non LTR RetroTransposons	CR1	0.786804	1.18426	0.686019	0.974029	0.415846	0.859576	1.68001	1.44541	0.624781	0.516722	0.598427	0.575601	0.171911	0.137066	0.599011	0.138105	0.0332446	0.0754535	0.600496	3.72557	2.71547	3.61723	4.11157	2.43662	2.16174	1.69056	4.12472	3.22956	3.54287	2.93308	2.51195	1.50027	3.42827	1.09096	1.1886	1.00595	0.796187	0.934622	2.60622	5.67594	2.33688	3.67235
TF000013|Outcast_Ele2	5686	TF000013	Class I	Non LTR RetroTransposons	Outcast	0.129899	0.408039	0.681078	0.106929	0.0777166	0.236205	0.427299	0.543535	0.292905	0.934965	0.146407	0.181707	0.189676	0.214959	0.183188	0.193855	0.176224	0.0410221	0.244856	1.26424	1.28802	1.20644	1.31265	0.669563	0.580297	0.648303	1.99254	1.22383	1.2071	0.457398	0.417292	0.697105	1.19931	0.222423	0.715804	0.470702	0.149164	0.278652	0.168197	0.541793	0.408375	0.463231
TF000625|Ty1_copia_Ele13	4012	TF000625	Class I	LTR RetroTransposons	Ty1_copia	0.391468	0.937114	0.68085	1.7536	0.725947	1.51722	2.17147	2.0511	0.540057	0.130641	0.726234	1.13203	0.116877	0.134046	0.395615	0.330278	0.374629	0.639524	0.954309	2.42029	1.56124	1.42833	1.65793	0.999956	2.06127	2.00044	1.18423	0.841879	1.49002	1.8119	1.74196	1.42987	1.18097	1.37912	1.03032	0.671867	0.932655	1.17314	1.13771	1.83618	1.65468	2.00008
TF001283|mTA_Ele46	1142	TF001283	Class II	MITEs	mTA	0.542652	1.58065	0.666104	1.10283	0.316595	1.17606	2.49899	2.51062	0.316248	1.57358	0.485973	0.904715	0.246363	0.299677	0.521194	0.246269	0.404961	0.459559	1.40669	4.46714	2.58772	3.55283	4.2668	2.61681	2.30412	0.980625	2.56022	1.5679	2.6367	1.68003	1.85103	1.20418	1.93875	0.988786	0.742495	0.535685	0.713558	0.571284	0.380659	1.46608	2.13756	2.09187
TF000894|ITmD37E_Ele3	1267	TF000894	Class II	DNA transposon	ITmD37E	1.75533	4.59625	0.654968	2.12516	1.3951	1.57295	3.13515	2.76253	1.80033	0.590973	1.04032	0.611593	0.444115	0.424461	0.548069	0.267254	0.0608347	0.138073	2.11318	4.52972	4.51273	3.6645	5.52458	2.10016	3.95581	1.84141	3.01274	3.9827	3.07556	3.33142	4.97119	1.21307	3.21536	5.13351	1.03733	1.41833	4.76463	1.87579	1.6469	3.38288	2.81953	1.7888
TF001316|m4bp_Ele17b	1063	TF001316	Class II	MITEs	m4bp	0.551893	1.78492	0.650552	1.89975	0.642456	1.20233	2.64843	2.71472	0.840765	0.704386	1.14207	0.688466	0.0441121	0.114982	0.186643	0.171603	0.217528	0.054857	1.68755	4.1447	2.50808	4.36775	5.58435	2.83054	5.18646	2.08506	3.34261	3.78996	3.47833	4.03092	3.18582	1.02733	2.9368	2.337	0.678025	0.953165	1.66616	1.33708	1.26774	3.05556	4.04208	3.94724
TF001319|mTA_Ele55	536	TF001319	Class II	MITEs	mTA	0.226277	2.19149	0.64509	26.0896	5.92094	2.18239	3.88532	2.22301	0.959824	0.977861	0.776559	0.080316	0.0874835	0.182426	0.0925378	0	0	0	0.599419	2.16311	2.51698	3.90188	5.33906	4.20062	1.16884	0.870549	3.78805	1.51844	1.90012	2.22723	1.28777	1.66011	3.13933	0.92695	0.474588	0.998662	0.37232	0.173882	1.05434	2.49889	2.777	1.71421
TF001308|mTA_Ele28c	662	TF001308	Class II	MITEs	mTA	1.42193	1.15991	0.644181	2.1102	0.970935	1.85427	3.06815	3.29044	0.249196	1.58349	1.32737	1.65825	0.436801	0.356953	0.736761	0.141611	0.0582157	0	0.754958	4.74337	2.70105	3.33825	6.23115	2.52506	2.69191	2.49049	8.41398	7.06923	9.36457	3.6925	2.98681	3.29925	8.24974	1.2395	1.77186	1.53053	0.967169	2.66322	2.04661	1.56804	5.30634	7.06306
TF000024|LOA_Ele3	5744	TF000024	Class I	Non LTR RetroTransposons	LOA	2.16838	4.65002	0.642096	1.10575	1.02809	1.45697	3.1556	2.78207	1.38444	1.21231	0.446864	0.322271	0.195924	0.595807	1.29527	0.301164	0.0805127	0.0913678	0.587314	1.73591	1.67765	2.07053	2.95112	1.35649	2.5268	1.68969	1.43513	2.63254	2.22279	2.36039	2.98981	1.60781	3.5192	2.52745	1.08255	0.601297	1.65174	1.12093	0.647075	1.66338	3.71082	2.68023
TF001321|mTA_Ele28b	778	TF001321	Class II	MITEs	mTA	0.236905	0.988197	0.63702	1.90721	0.645444	2.44095	3.94908	2.63232	0.579397	2.21356	1.04029	1.60467	0.673031	0.366572	1.07318	0.372722	0.445821	0.224857	1.08977	3.84985	2.17446	3.86202	4.43221	1.6487	2.77371	1.21951	5.61969	4.36757	6.23236	3.66256	2.48603	2.02751	6.479	1.75136	1.58941	1.49891	1.07947	2.26613	1.29445	2.10896	4.66822	5.38009
TF000466|CR1_Ele38	3187	TF000466	Class I	Non LTR RetroTransposons	CR1	0.856901	3.8024	0.629262	1.60796	1.19748	1.75364	3.84807	3.01435	1.50661	0.16446	1.0013	0.486281	0.191272	0.506237	0.357956	0.302736	0.120925	0.0548914	1.22655	2.80125	2.76162	4.48861	7.12285	1.10467	2.37207	1.28842	1.94949	4.04771	3.00116	1.63211	2.36886	0.533023	2.22308	1.77156	0.665147	0.407899	0.986232	0.950433	1.26854	2.73177	2.54073	1.69136
TF000748|Ty1_copia_Ele74	8600	TF000748	Class I	LTR RetroTransposons	Ty1_copia	1.44168	1.95343	0.619167	1.38618	0.789435	1.18639	2.71976	2.68008	0.625629	0.822768	0.427529	0.698301	0.239908	0.309828	0.357583	0.130888	0.0627375	0.0779766	1.35116	2.89519	2.64816	3.58944	4.4945	3.37968	3.99698	2.65048	3.69957	3.53235	3.4601	5.27986	3.54905	2.99115	3.78706	1.91963	2.25786	1.83392	1.3894	1.09728	0.88459	2.04026	3.03926	3.20517
TF000461|Pao_Bel_Ele82	6256	TF000461	Class I	LTR RetroTransposons	Pao_Bel	1.04964	1.66528	0.613496	0.829558	0.712778	0.76178	1.43018	1.24693	0.65639	0.825841	0.537815	0.464487	0.468462	0.433729	0.761129	0.635128	0.572907	0.438093	1.18549	3.15061	2.58266	2.42705	2.86517	1.96636	2.29997	1.67074	2.03169	2.61169	2.53752	2.85213	3.29966	1.70681	2.30748	2.23817	1.93481	1.1001	2.17714	1.22535	0.965875	1.21502	1.5037	0.969337
TF000026|CR1_Ele1	5543	TF000026	Class I	Non LTR RetroTransposons	CR1	1.62537	3.02598	0.598841	1.43247	1.36251	1.68939	2.97955	2.6915	1.21359	0.202624	1.12638	1.32029	0.651383	0.370447	0.403311	0.245499	0.0139054	0	0.861394	4.51632	4.27475	4.92321	7.50639	3.17151	5.85096	4.18379	3.92673	5.14887	4.20203	3.34592	3.74382	1.11398	2.85727	2.35495	1.08611	0.731741	1.96215	2.44086	2.03907	3.68299	3.43721	2.54167
TF000942|Ty3_gypsy_Ele174	10199	TF000942	Class I	LTR RetroTransposons	Ty3_gypsy	2.6124	1.27129	0.589898	0.762204	0.232393	0.49913	0.977465	0.828752	0.322514	0.370747	0.221062	0.26803	0.121837	0.0934758	0.148329	0.0430292	0.0453442	0.0314463	0.291393	1.02312	1.00468	1.19345	1.27213	0.770654	1.03813	0.549012	1.44132	1.14913	1.18529	0.689759	0.755031	0.529423	1.33724	0.666511	0.442713	0.519215	1.24739	0.363245	0.336723	0.728867	1.35435	0.996981
TF000666|Ty1_copia_Ele42	4227	TF000666	Class I	LTR RetroTransposons	Ty1_copia	0.383	0.488433	0.58896	1.01713	0.997895	0.635467	0.939731	1.12755	0.82245	0	0.0820589	0.0712906	0.133119	0.173493	0.0586708	0.0749113	0	0.0413861	0.139349	0.57601	0.486344	0.672891	0.878287	0.329278	0.859641	0.463634	0.345845	0.72204	0.670449	0.564842	0.969562	0.26792	0.534264	0.972383	0.220658	0.162815	0.224255	0.286636	0.185116	0.982295	0.873295	0.782524
TF001273|mTA_Ele45	1531	TF001273	Class II	MITEs	mTA	0.239215	0.749735	0.587197	0.652422	0.314872	0.339578	1.28468	0.899876	0.31054	0.635788	0.815615	0.478014	0.153139	0.383202	0.0647946	0.0411798	0	0.0761763	1.32908	3.86223	2.9373	3.46974	4.87506	2.45996	2.2643	1.0972	1.98928	1.35559	1.47507	2.45063	2.28241	0.871802	0.98338	0.944068	0.803069	0.599365	0.260697	0.791386	0.624669	1.61849	1.12778	0.680159
TF001240|mTA_Ele25	829	TF001240	Class II	MITEs	mTA	3.92182	8.81447	0.583928	2.04308	1.55068	1.67236	5.9081	4.71619	1.12202	3.97413	0.418411	0.363505	0.339381	0.412825	0.179494	0.282846	0.371906	0.281365	0.775123	2.30766	1.4724	1.51368	2.09921	2.17277	1.91452	1.12573	3.08601	4.76157	4.80735	4.88585	5.20391	1.56126	7.1042	3.65047	1.53425	1.29139	1.986	1.68639	1.36339	3.06981	5.17106	3.4728
TF001168|PIF_Ele7	7258	TF001168	Class II	DNA transposon	PIF	0.460298	0.51144	0.578028	0.688108	0.32656	0.725258	1.55597	1.64083	0.36253	0.629299	0.296301	0.393443	0.201356	2.51591	0.966993	0.0631976	0.138056	0.120515	0.625884	1.56816	1.21706	1.29092	1.33205	0.952263	1.22668	0.96113	1.105	1.01577	1.01378	1.36577	1.06494	0.528473	0.847022	0.980149	0.648389	0.418799	0.240587	0.63082	0.669818	0.931938	1.1006	1.08308
TF000038|CR1_Ele9	4906	TF000038	Class I	Non LTR RetroTransposons	CR1	0.990254	1.09065	0.577925	0.982587	0.532248	0.693227	1.26167	1.27888	0.528527	1.5949	0.353509	0.350994	0.22939	0.224221	0.151652	0.221929	0.125687	0.0772593	0.502082	3.17271	1.83982	2.31052	2.70373	2.1862	2.00065	1.76431	3.28605	2.17738	2.67166	2.06688	1.6473	1.33557	2.07144	1.01426	1.16808	1.00145	0.442367	0.579419	0.668994	0.996501	1.73544	1.66058
TF000468|CR1_Ele40	5048	TF000468	Class I	Non LTR RetroTransposons	CR1	0.88789	2.83234	0.575368	1.04098	0.636647	1.12431	2.4982	1.8957	1.16424	0.51915	0.700872	0.72488	0.78957	0.348662	0.668149	0.285153	0.152689	0.0924136	1.25172	4.08831	3.71612	4.31705	5.50051	2.02739	4.07077	1.95039	2.66268	4.05491	2.83336	2.01015	2.01687	0.584901	2.1316	1.54794	0.604704	0.363561	1.27494	1.07085	0.878382	1.55221	1.76919	1.31051
TF001330|UD_Ele3b	4501	TF001330	UD	UD	UD	0.416619	0.666976	0.568471	0.689075	0.219412	0.404272	1.09387	0.916202	0.164502	0.931586	0.292841	0.322001	0.0312538	0.0832759	0.134075	0.0597289	0	0.0647778	0.539328	1.85252	1.33929	1.73393	1.54654	1.15811	0.728435	0.520073	1.11873	0.506304	1.12072	0.850783	0.753991	1.02591	0.968064	0.398057	0.400322	0.645595	0.173655	0.484882	0.453933	0.89522	1.5146	2.44282
TF000785|Pao_Bel_Ele224	7229	TF000785	Class I	LTR RetroTransposons	Pao_Bel	0.0388803	0.118873	0.564403	0.198249	0.427898	0.401541	0.341429	0.288447	0.196242	0.113935	0.201525	0.107192	0.304867	0.0608676	0.0754742	0.0438027	0	0.0241996	0.244444	0.753811	0.826477	0.613332	0.652648	1.43271	0.623987	0.948849	0.893161	0.585447	0.667677	0.642864	0.453544	1.11341	0.588045	0.499851	0.826934	0.973184	0.0759163	0.24496	0.150337	0.31498	0.164723	0.296569
TF000126|Ty3_gypsy_Ele35	10843	TF000126	Class I	LTR RetroTransposons	Ty3_gypsy	0.745988	1.81745	0.558051	1.18755	0.526098	1.69547	3.04988	3.42604	0.857614	0.583514	0.636593	0.585611	0.248662	0.117232	0.279039	0.134421	0.0710851	0.107559	0.874113	2.41391	1.85645	2.41872	2.72009	1.29057	1.48814	1.09951	2.47113	2.05667	2.44009	1.69931	1.41971	1.0631	2.56057	0.924072	0.812635	0.69466	0.701683	0.527548	0.414948	1.06234	2.18451	2.59016
TF001024|P_ele7	3289	TF001024	Class II	DNA transposon	P	0.18179	0.672007	0.557182	1.29401	0.33589	0.507143	1.37424	1.4661	0.242487	0.36425	0.295292	0.359944	0.14257	0.0297295	0.105565	0.0696787	0.128892	0.183207	0.398884	1.11924	1.27939	1.11915	1.23459	0.952167	1.181	0.751917	1.35812	0.754742	1.31941	1.00464	0.91816	1.07808	0.9559	0.676349	0.406047	0.505686	0.834295	0.425057	0.46921	0.906106	1.20381	1.03363
TF001074|Ty1_copia_Ele196	4337	TF001074	Class I	LTR RetroTransposons	Ty1_copia	0.813096	0.76718	0.553293	0.655384	0.448316	0.534938	0.93368	0.910066	0.389674	1.38634	0.234334	0.222344	0.344359	0.0473458	0.0886332	0.0410629	0.00888604	0.0134455	0.333364	1.58796	1.43906	1.31937	1.64916	1.88686	1.73201	1.50786	1.32816	1.79873	1.48607	1.32959	1.41596	0.98388	1.41818	1.15289	1.01812	0.675737	0.310595	0.490503	0.396925	0.572112	0.780445	0.61226
TF001142|Ty1_copia_Ele119	3881	TF001142	Class I	LTR RetroTransposons	Ty1_copia	0.158577	1.09447	0.552714	0.406572	0.465797	0.558161	0.864518	0.938641	0.456335	0.618985	0.259186	0.156217	0.190295	0.0167964	0.102242	0.0604489	0	0.0150252	0.649402	1.76209	1.45668	1.33553	1.37593	1.24643	0.964799	0.677298	1.08103	1.42673	1.0419	0.891672	0.881853	0.896954	1.19859	0.880622	0.623585	0.799302	0.68218	0.711749	0.714814	0.59533	0.664783	0.399839
TF000145|Ty3_gypsy_Ele50	7277	TF000145	Class I	LTR RetroTransposons	Ty3_gypsy	1.32056	2.29235	0.551177	1.8978	0.883274	0.922811	1.88667	2.20025	1.03903	0.432156	0.495723	0.567918	0.180425	0.100777	0.238561	0.187585	0.0211839	0.00801332	0.309059	1.66497	1.53611	3.04069	4.37897	1.67641	2.70907	1.11572	1.8415	1.91252	2.07501	2.47833	2.66775	1.52848	1.5882	2.35863	0.914697	0.630499	0.836427	1.20391	1.8459	2.04307	2.25	1.8266
TF000729|mTA_Ele6	251	TF000729	Class II	MITEs	mTA	1.50663	1.87574	0.551026	1.38418	0	1.20825	2.15106	2.81862	0.579624	0	0	0.343023	0.186817	0.389564	0	0.174989	0	0	0.853356	2.30961	4.86302	4.99938	8.47396	2.93572	1.99681	1.67312	2.91212	2.43192	2.64628	0.339725	2.92186	2.25597	2.46986	1.97946	0.844552	1.0663	0.198768	0	0.173192	0.266814	1.66045	3.90466
TF000140|Ty3_gypsy_Ele45	7764	TF000140	Class I	LTR RetroTransposons	Ty3_gypsy	0.295271	1.01641	0.534418	0.632075	0.357019	0.691942	1.23187	1.0599	0.404247	1.43696	0.670137	0.365953	0.362374	0.10705	0.261928	0.267423	0.0794204	0.0525748	1.02075	3.61387	3.44218	3.98132	4.25373	2.10379	2.28092	1.53855	2.1235	1.68773	1.62546	1.52662	1.30577	0.922076	1.46007	1.14025	0.775412	0.748537	0.501222	0.564199	0.48712	1.00059	1.18863	1.18343
TF001323|ITmD37E_Ele18	919	TF001323	Class II	DNA transposon	ITmD37E	0.371086	1.60982	0.526742	1.27592	0.743124	0.990004	2.7277	1.78276	0.460788	1.14066	0.377435	0.37475	0.612289	0.265997	0.215888	0.116397	0	0.253811	0.990552	4.10026	1.88744	2.36677	3.32437	1.20272	1.18165	0.86316	2.20935	2.7897	2.60193	2.36606	2.34714	4.97327	1.44552	0.39319	1.06107	0.457649	0.434305	0.709909	0.378423	1.31172	2.85061	2.46617
TF000693|Ty1_copia_Ele57	5260	TF000693	Class I	LTR RetroTransposons	Ty1_copia	0.464654	0.549239	0.525884	0.569691	0.160384	0.469486	0.843161	0.82824	0.469752	0.754456	0.329718	0.245529	0.187208	0.102242	0.122586	0.0523887	0.029307	0.0221722	0.529373	1.57603	1.087	1.09739	1.08811	0.871662	1.09578	0.629841	0.895536	1.02896	0.942866	0.794349	0.524902	0.276819	0.825008	0.626853	0.290166	0.33437	0.663946	0.372095	0.338845	0.623868	0.724429	0.640491
TF001081|Ty1_copia_Ele128	4485	TF001081	Class I	LTR RetroTransposons	Ty1_copia	0.778455	1.29778	0.524242	1.24912	0.662823	0.830748	2.36466	2.02574	0.43152	0.684487	0.541369	0.412736	0.240467	0.501438	0.64143	0.160322	0.378084	0.22103	2.53115	2.7273	1.99103	2.81652	3.8629	1.95329	2.41195	1.3317	2.77963	3.42067	3.07055	3.6599	3.23192	1.46996	2.37943	1.50056	0.850766	0.826922	0.99003	0.789662	0.630019	1.59773	3.33206	2.39008
TF001149|Ty1_copia_Ele125	3704	TF001149	Class I	LTR RetroTransposons	Ty1_copia	0.071007	0.174227	0.52276	0.205184	0.460942	0.132562	0.182207	0.452374	0.258819	0.020215	0.0561873	0.058112	0	0.263986	0.180779	0.0518294	0.0624278	0.104955	0.159025	0.399101	0.505873	0.570281	0.582935	0.121573	0.129675	0.0692867	0.338034	0.245366	0.241091	0.0460426	0.0504702	0.0636979	0.272971	0.0853602	0.0457845	0.0722574	0.168368	0.155167	0.305144	0.250114	0.385782	0.157105
TF000044|Penelope_Ele2	2825	TF000044	Penelope	Penelope Like	Penelope	0.466349	1.36885	0.514063	1.24521	0.45505	1.15021	1.8839	2.09573	0.558287	1.21922	1.10505	0.883845	0.531156	0.2769	0.80765	0.635168	0.491113	2.82792	4.01848	3.50906	1.81927	2.57632	2.5462	1.6085	1.19756	0.649681	1.88306	1.62777	1.70854	2.03745	1.66453	1.33151	1.80259	0.943326	1.04053	0.81206	0.847703	0.577351	0.692463	1.61203	1.81251	2.23334
TF001255|m4bp_Ele14a	2258	TF001255	Class II	MITEs	m4bp	1.69424	1.85579	0.502778	0.902358	0.351375	0.661955	1.64675	2.05169	0.359289	0.878751	0.386598	0.260559	0.128061	0.0577387	0.0750521	0.0678682	0.0682706	0.0215209	0.624491	2.56737	1.66677	1.70888	2.84446	1.25548	1.23931	0.809377	2.08615	1.15643	1.67345	1.64084	1.42337	1.56734	1.31555	0.650111	0.542943	0.715415	0.313015	0.373203	0.511786	0.887303	2.41707	1.76963
TF000688|Ty1_copia_Ele54	4541	TF000688	Class I	LTR RetroTransposons	Ty1_copia	0.592468	0.982708	0.502548	0.0382546	0.212318	0.0572444	0.704896	0.746184	0.258614	0.0329779	0.137493	0.0853213	0.061957	1.86259	1.76949	0.0794037	0.0169737	0.0128414	0.106129	0.395752	0.353683	0.405293	0.647231	0.171284	0.367908	0.328819	0.491838	0.448075	0.507072	0.215947	0.437009	0.169231	0.487569	0.397866	0.294096	0.218916	0.307629	0.348913	0.402069	0.383446	0.55068	0.134892
TF000066|CR1_Ele19	4078	TF000066	Class I	Non LTR RetroTransposons	CR1	0.140184	0.606831	0.491775	0.351433	0.502402	0.435582	0.803841	0.757857	0.657515	0.679358	0.11908	0.0950084	0.103487	0.107899	0.109466	0.0708717	0	0	0.0787858	0.525978	0.913706	0.902617	0.787097	0.351347	0.276533	0.160191	0.707004	0.638653	0.53232	0.31365	0.243313	0.198364	0.456058	0.299051	0.301495	0.187516	0.697346	0.228546	0.223859	0.27918	0.919803	0.617067
TF001053|Ty1_copia_Ele101	4020	TF001053	Class I	LTR RetroTransposons	Ty1_copia	0.243819	0.855179	0.481668	0.583369	0.829431	0.657411	1.07446	1.04667	0.696752	0.0745037	0.258853	0.224885	0.291612	0.0729705	0.160399	0.0729528	0.0191735	0	0.0932429	0.894085	0.894927	0.52025	0.673394	0.376783	0.529876	0.34822	0.404059	0.678237	0.451623	0.339387	0.311212	0.301838	0.59482	0.393251	0.174015	0.209243	0.18616	0.556423	0.464992	0.499779	0.385078	0.28951
TF000114|Ty3_gypsy_Ele23	4740	TF000114	Class I	LTR RetroTransposons	Ty3_gypsy	0.0762592	2.29146	0.48145	30.5741	12.3356	1.8646	2.43271	0.942669	1.32101	0.0315933	0.190262	0.154396	0.0890338	0.0309432	0.115106	0.0751723	0.0162611	0	0.632636	1.11295	1.00295	0.811854	0.946405	0.328187	0.484635	0.374079	0.561143	0.489361	0.411048	0.773555	1.41071	0.247456	0.261576	0.876673	0.205721	0.145194	0.21051	0.334265	1.1464	2.00629	1.59524	0.904599
TF000928|Ty3_gypsy_Ele194	11697	TF000928	Class I	LTR RetroTransposons	Ty3_gypsy	2.09165	1.73725	0.467055	0.389844	0.26445	0.500026	1.12594	0.65895	0.739914	0.185638	3.03064	33.6	18.1199	12.4681	3.77822	7.92758	8.05238	4.53662	2.41257	1.0606	0.346013	0.243166	0.211594	0.125992	0.153541	0.14361	0.4409	1.04023	0.704136	0.637873	0.811395	0.427043	1.27199	0.764573	0.235596	0.464162	0.435057	1.33861	0.665244	0.990499	1.18515	1.39821
TF001326|UD_Ele2a	4661	TF001326	UD	UD	UD	0.069698	0.571548	0.45014	0.201078	0.151952	0.234438	0.521505	0.743931	0.200232	0.141317	0.0756585	0.112481	0.0551083	0.0171642	0.037084	0.00783303	0.00413417	0.00312771	0.186269	0.577843	0.549731	0.538548	0.575208	0.400253	0.362466	0.211754	0.462172	0.396534	0.325947	0.445607	0.316768	0.43885	0.463743	0.226086	0.189419	0.178837	0.216921	0.188612	0.281855	0.328942	0.486647	0.332361
TF000750|Ty1_copia_Ele76	4926	TF000750	Class I	LTR RetroTransposons	Ty1_copia	0.869213	2.99176	0.449232	1.40178	1.27221	0.756375	1.98073	2.23745	1.15934	0.273604	0.549235	0.681659	0.228459	0.129024	0.22152	0.257701	0.0938825	0.0473512	1.25011	1.62404	1.60412	2.76816	4.05091	0.473692	0.839404	0.274702	0.9645	1.64396	1.17759	0.614518	0.630554	0.131373	0.907914	0.256739	0.0860668	0.201806	0.465891	0.681127	0.379469	1.12841	1.05154	0.696354
TF001257|m4bp_Ele16	780	TF001257	Class II	MITEs	m4bp	0.70802	0.260088	0.443293	0.445421	0.257516	0.610986	1.0383	0.668328	0.089916	0.767961	0.355757	0.220766	0.240467	0	0	0	0.197635	0	0.0686514	0.594578	0.494177	0.858013	0.743694	0.47235	0.535471	0.418756	0.416491	0.469548	0.227082	0.546609	0.719007	0.570397	0.510935	0.289537	0.380481	0.147056	0.0639626	0.119488	0.111465	0.515157	0.686988	1.41356
TF000127|Ty3_gypsy_Ele36	7390	TF000127	Class I	LTR RetroTransposons	Ty3_gypsy	1.66255	1.12136	0.432557	0.608708	0.4371	0.444012	0.578711	0.746204	0.622373	0.479202	0.185974	0.184629	0.179032	0.088311	0.19659	0.407118	0.0983099	0.08551	0.199843	0.60772	0.488882	0.70011	0.818969	0.836077	0.646032	0.707146	1.2063	1.0882	1.40962	0.954339	1.83174	3.0011	2.2713	0.892965	1.17002	0.817083	0.281981	1.72445	1.31069	1.67527	1.97883	2.22313
TF000043|CR1_Ele11	5148	TF000043	Class I	Non LTR RetroTransposons	CR1	50.0594	1.27504	0.42986	0.867503	1.02226	0.925737	1.91778	1.60572	0.799949	0.407252	0.485123	0.376306	0.273258	0.104466	0.368189	0.314976	0.104806	0.0226546	0.499283	2.4211	2.85774	2.77067	3.07994	1.28823	2.98565	2.266	2.71745	3.52161	3.07364	3.25481	3.15424	0.919235	2.74391	2.483	1.63887	0.995226	1.48277	1.3548	0.890875	2.26357	2.28996	1.07683
TF000205|Outcast_Ele13	5514	TF000205	Class I	Non LTR RetroTransposons	Outcast	0.341304	0.709551	0.42641	0.393803	0.68484	0.455716	0.713398	0.513219	0.318081	0.217269	0.327111	0.265448	0.314649	0.354662	0.395795	0.318481	0.237635	0.148056	0.320473	1.49291	1.56122	1.4413	1.6692	1.75211	0.992281	1.03241	0.950022	0.878239	0.987771	0.672703	0.547666	0.564811	0.722759	0.311276	0.553599	0.353638	0.886707	0.988802	0.867219	0.35222	0.550687	0.622096
TF000330|Pao_Bel_Ele30	7164	TF000330	Class I	LTR RetroTransposons	Pao_Bel	0.168488	0.859567	0.42473	1.12148	0.358883	0.399137	0.915149	0.893983	0.408383	0.0313552	0.726263	0.426648	0.392723	0.047771	0.0692354	0.0935413	0.010759	0.0162794	0.149492	0.525982	0.81604	1.13854	1.32794	0.319999	0.297334	0.208426	0.85025	1.19288	1.12495	0.13093	0.0963493	0.129853	0.581019	0.163925	0.0828519	0.133426	0.84962	0.572423	0.61287	0.803943	0.664869	0.658372
TF000162|L1_Ele14	4433	TF000162	Class I	Non LTR RetroTransposons	L1	0.0319705	1.04966	0.421193	0.127357	0.326237	0.645029	0.748168	1.42793	0.409102	0.0337813	0.0782457	0.0291333	0	0.0330861	0.0335666	0.0952402	0.0347744	0.0263086	0.084556	0.130772	0.130428	0.0849206	0.122132	0.0646422	0.0282653	0.0421037	0.109924	0.201956	0.0699227	0.0673242	0.0583899	0.109487	0.249724	0.0305669	0.0382554	0.0517498	0.0900353	0.0105122	0.0784504	0.181287	0.0268617	0
TF000049|CR1_Ele12	4493	TF000049	Class I	Non LTR RetroTransposons	CR1	1.97731	1.05609	0.415569	1.64319	0.366586	0.819626	2.04286	1.83152	0.842013	0.366632	0.509525	0.488653	0.125238	0.0761699	0.187671	0.140005	0	0	0.941531	3.87077	1.71582	2.03881	2.26369	1.0478	0.845932	0.643892	2.1149	1.55785	1.67545	1.22412	1.1522	0.78318	1.5079	0.673545	0.575603	0.536117	0.199874	0.767512	0.967534	1.74394	2.71656	3.17655
TF001059|Ty1_copia_Ele147	4032	TF001059	Class I	LTR RetroTransposons	Ty1_copia	0	0	0.411629	0.344671	0.747255	0.918711	1.35821	1.19131	0.845478	0	0.034411	0.0640615	0.0116297	0	0.0246033	0.0309212	0.0382329	0.0289251	0.225773	0.416956	0.382399	0.259351	0.230191	0.0913772	0.165741	0.185164	0.120857	0.161485	0.186701	0.126891	0.139094	0.030094	0.0768768	0.112023	0.115665	0.0568966	0.0371212	0	0.0323447	1.06302	0.177199	2.78014
TF000639|Ty1_copia_Ele27	4655	TF000639	Class I	LTR RetroTransposons	Ty1_copia	0.526582	1.8001	0.401106	0.214577	0.198489	0.139606	0.47223	0.503938	0.329326	0.353873	0.208639	0.194208	0.201466	0.23106	0.127863	0.219138	0.115906	0.12527	3.428	8.0699	4.8441	3.97165	3.32306	2.05784	1.84832	1.30311	2.28556	3.14713	2.59693	0.906748	0.787741	0.695103	1.80739	0.892681	0.710403	0.804937	4.22277	1.45157	1.43815	0.877592	2.89061	0.355288
TF000356|Pogo_Ele20	4731	TF000356	Class II	DNA transposon	pogo	1.17537	0.859952	0.394663	0.358004	0.101896	0.695976	1.59772	1.1491	0.209789	0.458975	0.219951	0.272983	0.00991147	0.10334	0.23065	0.0901407	0	0.0123257	0.475379	1.49493	1.42581	1.75057	1.74928	1.40177	1.05057	0.77917	1.51926	0.877364	1.34781	1.49598	1.34956	1.27383	1.3946	0.553737	0.385341	0.549555	0.453457	0.265951	0.211338	0.736094	1.71154	2.17517
TF001111|Pogo_Ele19	3383	TF001111	Class II	DNA transposon	pogo	0.821151	1.90752	0.388389	1.6175	0.510616	1.19101	2.12036	3.324	0.871708	0.509061	0.553668	0.941665	0.16633	0.0578069	0.146616	0.117051	0	0	0.791429	3.17017	3.5891	4.31511	4.00095	0.61714	0.950646	0.496545	2.48473	2.30957	3.10216	0.806583	0.752375	0.322805	3.08907	0.494001	0.501289	0.271247	8.17012	1.62544	0.809545	1.58369	0.932771	1.79254
TF001085|Ty1_copia_Ele126	2890	TF001085	Class I	LTR RetroTransposons	Ty1_copia	0.325716	1.48457	0.382858	0.766387	1.94607	3.01323	2.8824	2.1259	0.619335	0.0518175	0.38407	0.253232	0.178478	1.06577	0.583533	0.113003	0	0	0.259403	2.22658	2.68976	3.25651	4.06793	1.98311	4.20558	2.58333	1.51753	3.66107	3.30959	3.87997	5.28433	1.28756	2.32897	3.64155	1.07091	0.859945	0.500635	1.35448	1.44403	3.47597	2.32799	2.35267
TF001260|m4bp_Ele17a	1102	TF001260	Class II	MITEs	m4bp	0.281639	1.42476	0.376517	0.926109	0.656174	1.39566	2.02976	1.67255	0.344163	0.951241	0.22033	0.507842	0.127653	0.110912	0.270056	0.0697494	0.0699433	0.158747	1.38486	3.31415	2.30272	3.87157	4.22866	4.43917	5.60932	3.45091	2.15568	3.13885	2.39085	3.26923	2.17268	1.61492	3.75706	1.63948	1.07722	1.12761	1.01864	1.20518	0.710058	1.61045	4.69144	4.97483
TF000772|Pao_Bel_Ele228	7550	TF000772	Class I	LTR RetroTransposons	Pao_Bel	0.0699874	0.0646414	0.375537	0.184068	0.037246	0.0745984	0.10216	0.355093	0.133525	0.327274	0.183768	0.0399133	0.0186322	0.00647553	0.0197087	0.0394074	0.0204179	0.00772357	0.0638322	0.522126	0.876428	1.45152	0.881006	0.92176	2.90984	1.09392	0.44104	0.264108	0.451608	0.94871	0.66282	0.423213	0.299117	0.897372	0.499773	0.369684	0.244498	0.351818	0.143945	0.301588	0.212921	0.170376
TF000256|Pao_Bel_Ele69	6118	TF000256	Class I	LTR RetroTransposons	Pao_Bel	0.308556	0.519449	0.37301	1.29902	0.328313	0.686903	1.07792	1.33897	0.318914	0.159103	2.77808	2.0054	1.15733	1.07881	1.19177	0.756682	1.73859	2.03971	2.24065	1.29815	2.10013	2.69374	2.4652	2.27502	3.18132	3.73719	2.15053	1.51655	1.74432	1.37983	1.21284	0.991655	1.02777	0.915463	0.623682	0.731192	0.18756	1.10446	0.646598	2.06888	1.92689	1.49181
TF000341|Ty3_gypsy_Ele69	4649	TF000341	Class I	LTR RetroTransposons	Ty3_gypsy	0.0309982	0.319873	0.371874	0.8781	0.190104	0.10251	0.572385	0.512598	0.300109	0.161059	0.223831	0.0925992	0.0403452	0.0630977	0.160035	0.140642	0	0.0376294	0.863865	1.12227	0.690934	0.548831	0.648832	0.220139	0.314441	0.240885	0.480412	0.437666	0.390519	0.10088	0.241267	0.0435	0.428618	0.0874402	0.0911949	0.0493454	0.515113	0.431022	0.215066	0.259296	0.230523	0.0790548
TF000372|Ty3_gypsy_Ele87	7028	TF000372	Class I	LTR RetroTransposons	Ty3_gypsy	0.0266615	3.44394	0.36407	0.0123587	0.0571605	0.0863037	0.197546	0.25961	0.433653	0.15981	0.167805	0.0551287	0.0733925	0.104347	0.0705752	0.0581602	0.0987049	0.157647	0.198101	0.470171	0.301653	0.279727	0.225605	0.110672	0.059429	0.0531149	0.277345	0.289515	0.233124	0.0242661	0.0122767	0.0748153	0.321334	0.0642683	0.0663576	0.0598434	0.0851864	0.497301	0.439167	0.771855	0.686206	0.217894
TF000943|Ty3_gypsy_Ele173	9883	TF000943	Class I	LTR RetroTransposons	Ty3_gypsy	0.0571199	0.216893	0.363856	0.0703083	0.081296	0.166582	0.300469	0.455882	0.449826	0.0530339	0.0701939	0.126321	0.104382	0.0445221	0.0652437	0.0486685	0.046794	0.0236013	0.162546	0.263959	0.292516	0.313192	0.234779	0.124265	0.114105	0.0424924	0.115048	0.0988223	0.116494	0.0129421	0.122223	0.0736653	0.08513	0.0959752	0.0857968	0.11993	0.358418	0.188609	0.171545	0.264276	0.259048	0.204532
TF001070|Ty1_copia_Ele146	3048	TF001070	Class I	LTR RetroTransposons	Ty1_copia	0.284911	0.399983	0.363012	0.555681	0.210879	0.127927	0.442845	0.488654	0.256581	0.0245657	0.318641	0.451962	0.415374	0.144361	0.162731	0.0144102	0	0	1.47573	12.9523	9.90624	7.68496	7.15586	2.29666	2.98725	2.7709	5.6089	5.19358	5.66588	1.2869	1.72675	1.26063	3.4867	1.39297	1.41878	1.20424	0.589262	2.2016	0.941308	0.769017	0.918088	0.663186
TF001086|Ty1_copia_Ele205	2907	TF001086	Class I	LTR RetroTransposons	Ty1_copia	0.177134	0.526622	0.344766	0.341826	0.508251	0.442173	0.811873	0.710375	0.218746	0.180301	0.156877	0.165965	0.0756594	0.178032	0.199508	0.0648742	0.0704527	0.0795693	0.557129	1.61929	0.976742	0.936605	1.1441	0.751688	0.88101	0.639304	0.717841	1.08593	0.861183	0.960794	0.980477	0.327727	0.80602	0.66782	0.302311	0.20684	0.718651	0.534806	0.536564	0.667542	0.76556	0.797599
TF000005|L1_Ele1	4639	TF000005	Class I	Non LTR RetroTransposons	L1	0.36282	0.358661	0.343223	0.482546	0.201782	0.228191	0.509282	0.348676	0.189883	0.521019	0.213783	0.116847	0.078744	0.0868749	0.166878	0.290152	0.569776	0.0643357	0.135558	0.469209	0.294182	0.639579	0.844738	0.741709	1.24103	0.877433	0.622851	0.386023	0.573681	0.950354	0.497628	0.507997	0.352883	0.220413	0.300869	0.22626	0.0463796	0.286937	0.260395	0.250224	0.256349	0.275188
TF000055|Jockey_Ele2	3829	TF000055	Class I	Non LTR RetroTransposons	Jock	0.142716	0.531829	0.34315	0.691863	0.634743	0.407334	0.926618	0.93356	0.330779	0.136885	0.525413	0.494691	0.563331	0.695878	0.531108	1.42925	0.865587	0.502567	0.853077	1.33233	1.05701	1.60037	1.73211	0.972908	1.40168	1.23691	1.07644	1.18501	0.977213	2.70578	4.0673	0.411963	0.543539	1.92868	0.869189	0.484297	1.42024	1.32049	1.19776	0.507219	0.544232	0.575909
TF000911|AeBuster1	2649	TF000911	Class II	DNA transposon	hAT	0.0276511	0.144679	0.339373	0.11476	0.0758256	0.0654201	0.116468	0.140564	0.0451111	0.169595	0.0261882	0.0487535	0.0354029	0.0184561	0.0187241	0.00775485	0.0581937	0	0.0202145	0.109421	0.121259	0.173692	0.0875925	0.0772687	0.141903	0.140918	0.107307	0.0460863	0.0501484	0.0804746	0.0488566	0.137417	0.133729	0.102305	0.0480141	0.0288671	0.0753353	0.0351834	0	0.101125	0.044952	0.0924942
TF001039|Ty1_copia_Ele200	4125	TF001039	Class I	LTR RetroTransposons	Ty1_copia	0.316157	1.06284	0.335291	1.35813	1.09074	1.0713	2.14097	1.98589	0.641791	0.39934	0.437258	0.30265	0.329659	0.805948	0.961945	0.262922	0.186855	0.0706824	0.19472	1.02592	2.38283	3.50849	3.47814	0.684764	1.93393	1.28955	2.00825	3.24567	3.27411	2.1602	2.56228	0.58831	1.64242	1.50012	0.688622	0.259531	0.822443	1.19749	1.21193	2.82493	2.17949	1.60375
TF000390|Ty3_gypsy_Ele109	4519	TF000390	Class I	LTR RetroTransposons	Ty3_gypsy	0.259703	0.810611	0.333748	0.424428	0.515114	0.451419	0.896341	0.877474	0.392307	0.180328	0.222448	0.201232	0.162465	0.188634	0.220904	0.185337	0.107861	0.0851661	0.389201	1.00168	0.786596	1.08567	1.23603	0.59452	1.21494	0.702436	0.743787	0.950856	0.963578	1.0898	1.12571	0.35522	0.777679	1.03014	0.368974	0.244599	0.5957	0.471043	0.468616	0.959966	1.2753	0.926731
TF000317|Ty3_gypsy_Ele54	7262	TF000317	Class I	LTR RetroTransposons	Ty3_gypsy	0.1558	0.670402	0.333294	0.639887	0.370635	0.596592	0.722239	0.589655	0.250104	0.123728	0.0764226	0.349754	0.167883	0.0740557	0.0887914	0.0696487	0	0	0.110606	1.70833	0.530788	0.766062	0.756188	0.591901	0.994993	1.1116	1.4371	1.0535	0.853669	1.00982	1.21188	1.65974	1.84758	1.91568	1.29606	0.926641	0.185493	1.508	3.66351	1.99196	1.61514	1.07967
TF001141|Ty1_copia_Ele120	4165	TF001141	Class I	LTR RetroTransposons	Ty1_copia	1.07024	2.66127	0.332071	1.18868	1.25388	2.09081	3.63895	2.51216	1.41036	0.0898874	0.916085	0.423775	0.360268	0.399104	0.261994	0.230463	0.018506	0.0140007	0.501411	3.31265	3.66075	4.06732	4.23397	2.18199	5.83631	3.473	1.52097	3.53693	2.80677	3.82849	5.65538	0.854568	1.48844	4.97767	1.2724	0.872095	3.09048	1.52165	1.30466	3.65001	2.41587	1.52952
TF001166|PIF_Ele5	9860	TF001166	Class II	DNA transposon	PIF	0.196189	0.592121	0.331641	0.851939	0.365948	0.609244	1.22738	1.14896	0.195749	0.888491	0.338839	0.762938	0.1288	0.215539	0.269429	0.187437	0.156735	0.536113	1.02188	1.52381	1.137	1.41151	1.80023	1.30091	1.58256	1.21421	1.19075	0.987197	1.1071	1.70173	1.42538	0.955438	1.33769	0.659836	0.944871	0.4913	0.484331	0.498762	0.398214	1.20531	1.80658	1.90344
TF000014|Outcast_Ele3	5435	TF000014	Class I	Non LTR RetroTransposons	Outcast	0.241521	0.317806	0.330818	0.175792	0.110871	0.318855	0.816012	0.356254	0.23137	0.37197	0.255281	0.213861	0.284712	0.0899544	0.191648	0.128645	0.0567268	0.0965624	0.187197	0.501316	0.47281	0.72343	0.75423	0.42933	0.530249	0.291902	0.590253	0.569045	0.472548	0.30594	0.182563	0.238138	0.52958	0.174521	0.210617	0.211046	0.110155	0.0857414	0.0479904	0.554492	0.492963	0.405732
TF000121|Ty3_gypsy_Ele30	7113	TF000121	Class I	LTR RetroTransposons	Ty3_gypsy	0.302226	0.775322	0.330553	0.470125	0.22591	0.292363	0.580135	0.717173	0.353577	0.105267	0.351106	0.441811	0.177993	0.192454	0.146437	0.125884	0.14087	0.188556	1.64115	4.89003	2.3302	1.79944	1.68541	0.592789	1.28007	1.09552	1.30165	1.03552	1.03964	0.64136	0.612566	0.295685	0.940031	0.558802	0.405309	0.295641	1.80962	0.524116	0.452253	0.442515	0.912379	0.800878
TF000921|ITmD37E_Ele13	1263	TF000921	Class II	DNA transposon	ITmD37E	0.0399223	1.07588	0.328521	0.515779	0.413493	0.48024	0.885509	0.648598	0.271493	0.296422	0.0549268	0.13634	0.0742536	0.154838	0.0785436	0.0173881	0	0.0461702	0.381578	0.826194	0.712116	1.0929	1.62282	0.713075	1.78575	1.21918	0.803799	1.35325	1.54265	1.28278	2.22021	0.768576	0.911565	2.00269	0.537089	0.514637	0.316015	0.516553	0.275353	0.424199	1.36709	0.969981
TF000511|Ty3_gypsy_Ele152	7825	TF000511	Class I	LTR RetroTransposons	Ty3_gypsy	0.218257	0.537294	0.326989	0.316349	0.125779	0.193784	0.689989	0.490128	0.356954	0.794214	0.239369	0.462127	0.329586	0.0624795	0.0570482	0.0980407	0.00985016	0	0.581673	3.03747	1.14119	1.56622	1.47275	0.643482	0.453696	0.313064	1.31814	1.27933	1.74861	0.912644	0.793894	0.827017	0.877132	0.536818	0.552644	0.473961	0.210402	0.241191	0.172219	0.436484	1.55981	1.82393
TF000474|Loner_Ele3	5939	TF000474	Class I	Non LTR RetroTransposons	Loner	0.13429	0.324111	0.326032	0.175499	0.040585	0.0875389	0.181821	0.16928	0.185059	0.403442	0.0350426	0.0579887	0.0394773	0.0329283	0.0501097	0.0140746	0.0129782	0	0.0631144	0.400206	0.45432	0.401448	0.527435	0.310181	0.203946	0.149279	0.553838	0.356306	0.454815	0.208188	0.101695	0.197498	0.402623	0.0532369	0.0642479	0.122319	0.142809	0.0313861	0.0512374	0.169146	0.491229	0.443498
TF000994|Ty1_copia_Ele168	4475	TF000994	Class I	LTR RetroTransposons	Ty1_copia	0.208789	1.08883	0.32452	0.451269	0.781006	0.590568	1.59002	1.09834	0.70772	0.133857	0.255787	0.14911	0.251483	0.491634	0.249387	0.134317	0.0775081	0.0260617	0.323083	0.971586	1.32793	1.05154	1.1364	0.521432	0.872668	0.474435	0.789472	1.1549	0.895516	0.47161	0.645901	0.126536	0.935097	0.751955	0.322119	0.175152	0.691225	0.760186	0.446856	1.09996	0.705154	0.479084
TF000432|LOA_Ele5	4507	TF000432	Class I	Non LTR RetroTransposons	LOA	0.272352	0.440465	0.322216	0.11563	0.0713067	0.201867	0.248147	0.231327	0.129131	1.71117	0.0923531	0.105068	0.0208081	0.119324	0.121057	0.120709	0.0342035	0.0258766	0.154454	1.40201	1.04055	1.06728	1.07256	1.13537	1.31592	0.838601	1.27041	0.623009	0.609147	1.13518	0.851896	1.06792	0.785996	0.420911	0.329238	0.441135	0.0664178	0.175773	0.0723396	0.17831	0.277417	0.489273
TF000197|L1_Ele25	5016	TF000197	Class I	Non LTR RetroTransposons	L1	0.221827	0.47165	0.317092	0.515152	0.248275	0.548466	1.11483	0.965033	0.213922	0.261231	0.380332	0.326132	0.121528	0.209557	0.321373	0.134803	0.14598	0.0930031	0.709918	1.22507	1.26155	1.02986	1.53809	1.56697	1.00337	0.706991	0.963386	0.644974	0.944592	1.15599	1.22988	1.61269	0.860726	1.67038	1.91866	1.26915	0.228766	0.334453	0.255663	43.1249	1.83389	1.33108
TF000324|Ty3_gypsy_Ele62	6546	TF000324	Class I	LTR RetroTransposons	Ty3_gypsy	0.148432	0.802718	0.316928	0.199031	0.15956	0.127957	0.229767	0.200986	0.140117	0.2974	0.169563	2.54508	0.358166	0.0298749	0.0530403	0.0255389	0	0	0.351752	2.13429	1.15806	1.12675	1.25835	0.858847	0.910284	0.710447	1.00703	1.92095	2.33604	2.03863	3.94762	4.22217	5.98892	1.12471	0.582903	0.423465	0.205783	0.533919	0.252354	1.28907	21.0287	20.992
TF001335|AeBuster2b	3188	TF001335	Class II	DNA transposon	hAT	0.560778	0.712221	0.314532	0.796917	0.478843	0.557184	1.14317	1.42494	0.252608	0.822041	0.456971	0.465873	0.279464	0.153357	0.256714	0.0602183	0.0846209	0.182914	0.503903	1.50474	1.36023	1.6335	2.13901	1.3483	1.35598	0.834285	1.68775	1.53816	1.90292	1.59147	0.981079	0.716818	1.40288	0.502966	0.605094	0.449747	0.477312	0.533537	0.552255	1.12388	2.05436	1.73887
TF001089|Ty1_copia_Ele197	3096	TF001089	Class I	LTR RetroTransposons	Ty1_copia	0.235487	0.879427	0.312711	0.610188	0.979657	0.830293	1.37645	1.3831	0.748594	0.0241848	0.448143	0.111239	0.10602	0.0315828	0.104135	0.0549143	0.0248958	1.331	6.19193	2.33121	1.51823	1.54694	2.33373	1.04458	1.61212	1.69555	3.18506	3.34299	2.66268	0.784955	1.24479	0.846986	2.85815	1.64856	0.972271	1.17322	4.21397	7.6965	6.90823	8.12975	3.96157	2.52258
TF000040|R4_Ele1|DongAa	3994	TF000040	Class I	Non LTR RetroTransposons	R4	0.533379	1.57414	0.311659	0.652407	0.583375	0.726775	1.32285	1.03484	0.576323	1.08734	0.468969	0.398805	0.363952	0.220337	0.335305	0.335213	0.0192983	0.0292003	0.643542	2.30782	2.04278	2.17833	2.67238	1.92693	1.95553	1.58887	1.67759	2.25173	1.74064	3.08504	3.3376	1.11394	1.56325	4.04859	1.12519	0.698828	0.574606	0.980079	0.685702	1.49233	2.25097	1.595
TF001131|Ty1_copia_Ele104	1110	TF001131	Class I	LTR RetroTransposons	Ty1_copia	0.323499	0.749172	0.311503	0.821622	0.868593	0.74159	1.21603	1.14054	1.00655	0	0.687476	0.271482	0.549176	0.0880905	0.312794	0.207409	0	0.0525342	0.482415	1.93238	1.90993	2.14793	3.03105	6.23275	8.40978	8.93293	2.34136	5.73752	3.33105	7.60524	7.22893	2.78752	3.11164	6.10375	2.67365	2.82453	3.64068	2.83381	2.60436	1.87034	0.911858	0.717392
TF000615|Ty1_copia_Ele3	4453	TF000615	Class I	LTR RetroTransposons	Ty1_copia	0.320947	0.737905	0.310594	0.243816	0.198471	0.330795	0.645211	0.719121	0.421279	0.0672591	0.171367	0.11601	0.305377	0.0548958	0.0891089	0.0470877	0	0.0130952	0.32468	0.755072	1.15415	1.57337	1.66308	0.615939	0.761612	0.356274	0.554753	1.27331	1.06153	0.627133	0.778265	0.163493	0.919829	0.618736	0.180897	0.0429312	0.532184	0.481388	0.30263	0.751969	0.387745	0.302626
TF000164|I_Ele9	6803	TF000164	Class I	Non LTR RetroTransposons	I	0.162006	0.410525	0.310038	0.520275	0.256872	0.401212	0.745459	0.859321	0.11379	0.775948	0.219243	0.22148	0.096498	0.395261	0.492138	0.0258252	0.107634	0.0428583	0.491953	1.64038	1.19301	1.52482	1.64852	1.23208	1.23956	0.775061	1.18785	0.643044	0.901503	1.06688	0.864224	0.68669	0.71925	0.437868	0.483605	0.410277	0.425352	0.358483	0.287551	0.703863	1.32591	1.25606
TF001117|Ty1_copia_Ele201	4246	TF001117	Class I	LTR RetroTransposons	Ty1_copia	0.425337	1.4229	0.309449	0.797793	0.406833	0.591809	1.33517	1.1225	0.301666	0.881727	0.457474	0.517079	0.375483	0.115144	0.186906	0.0987666	0.018153	0.0549345	0.781908	2.3893	1.73998	1.85202	2.13428	1.3305	1.08204	0.692339	2.15186	1.87849	1.81463	1.35558	0.995704	1.07641	1.68948	0.723365	0.668998	0.675362	0.881256	0.592658	0.368574	0.709766	1.97715	1.55083
TF001136|Ty1_copia_Ele202	4041	TF001136	Class I	LTR RetroTransposons	Ty1_copia	0.810406	0.409381	0.308034	0.386892	0.198824	0.230506	0.415144	0.516007	0.153022	0.194556	0.266091	0.133164	0.12184	0.0544435	0.12888	0.0814276	0.0190739	0.0216455	0.231896	0.731635	0.532576	0.652109	0.942638	0.415347	0.521955	0.311769	0.864212	0.815697	0.712266	0.369275	0.411014	0.275247	0.74514	0.195604	0.16262	0.222349	0.444462	0.271	0.215151	0.414318	0.707219	0.500221
TF000936|Ty3_gypsy_Ele183	9234	TF000936	Class I	LTR RetroTransposons	Ty3_gypsy	0.107696	0.516401	0.30705	0.569077	0.160968	0.300278	0.438528	0.274205	0.173891	0.405438	0.0751274	0.0652687	0.0253905	0.0211784	0.0376004	0.0823924	0	0.0126301	0.0811862	0.38296	0.111316	0.172132	0.163332	0.0132999	0.00904629	0.0202129	0.14952	0.149838	0.153454	0.0507895	0.0420472	0.0788427	0.124681	0.0440231	0.0826442	0.0579687	0.0432236	0.111026	0.117694	0.906573	0.851109	0.696524
TF001170|Helitron_Ele2	11331	TF001170	Class II	Helitrons	Helitron	2.5442	1.22626	0.306678	0.533771	0.480573	0.49878	1.17161	0.923793	0.386312	1.25421	0.288364	0.281018	0.289406	0.525175	0.990459	0.147431	0.163937	0.180379	1.10426	2.169	1.88743	2.10832	2.12223	1.1655	1.73054	1.03067	1.3622	2.20398	1.76841	1.66175	1.9914	0.744663	1.52195	1.35651	0.504685	0.517172	0.682764	0.640682	0.450852	1.03727	1.2081	1.15452
TF000738|mTA_Ele14	226	TF000738	Class II	MITEs	mTA	0.111553	1.52856	0.30599	0	0.177754	0.575104	2.38901	1.48283	0.379364	0.662621	0	0	0	0	0	0.0908964	0	0	0	2.5651	0.852783	2.03588	3.25119	1.81137	2.03289	1.03233	1.07809	0.180063	1.1756	1.32057	1.52709	2.32656	1.7634	0.999286	0.75038	0.845896	0	0.824787	0.192351	1.48165	1.05379	1.08415
TF001328|UD_Ele2c	3511	TF001328	UD	UD	UD	0.0755511	0.497602	0.305902	0.20494	0.107944	0.183163	0.503864	0.665544	0.151494	0.158183	0.0798579	0.0923909	0.0777301	0.0297486	0.023987	0.0179397	0.00548829	0.00415216	0.181039	0.519643	0.527	0.491626	0.480548	0.48964	0.323519	0.249601	0.393964	0.323475	0.331779	0.396481	0.319464	0.492618	0.376241	0.261027	0.2297	0.166568	0.170893	0.165844	0.324603	0.297348	0.607838	0.609398
TF000555|Tc1_Ele7|MsqTc3	1592	TF000555	Class II	DNA transposon	Tc1	0.104859	0.45052	0.304068	0.0545585	0.0252339	0.136069	0.0968981	0.233891	0.200763	0.423295	0.0871515	0.189287	0.0589085	0	0.0623119	0.0542876	0	0	0.504536	0.61904	0.403536	0.394109	0.461539	0.797139	0.708355	0.293099	0.382612	0.332302	0.305962	0.642746	0.812947	0.279466	0.333777	0.397204	0.186417	0.0960666	0.0626769	0.0878149	0.0273061	0.294468	0.411387	0.115429
TF001004|Ty1_copia_Ele155	4080	TF001004	Class I	LTR RetroTransposons	Ty1_copia	0.239814	0.577141	0.299036	0.298546	0.385923	0.49716	0.706223	0.587518	0.242786	0.284762	0.131612	0.104709	0.0682735	0.144422	0.142757	0.084364	0.0690891	0.0490706	0.302677	0.987028	0.843152	0.962247	1.08783	0.495945	0.781273	0.54471	0.664571	0.883608	0.852364	0.759108	0.811551	0.262254	0.786831	0.614941	0.280689	0.160805	0.611087	0.502499	0.392601	0.682718	0.91077	0.78373
TF000419|Ty3_gypsy_Ele122	7897	TF000419	Class I	LTR RetroTransposons	Ty3_gypsy	0.243359	1.21772	0.297737	0.934894	0.503618	0.746122	1.31368	1.14578	0.465564	0.284448	0.360172	0.283471	0.2197	0.136202	0.157023	0.0887175	0.0292811	0.0221526	1.44431	1.42414	1.3667	1.41952	1.78743	1.03677	2.01508	1.65445	1.59922	1.79329	1.78313	1.87343	2.23978	1.03459	1.9121	1.09816	0.799934	0.459956	0.770759	0.796639	0.64406	1.40776	2.57095	4.93323
TF000594|Pao_Bel_Ele122	7573	TF000594	Class I	LTR RetroTransposons	Pao_Bel	0.231511	0.420952	0.293734	0.563908	0.243132	0.526324	1.04226	0.91044	0.153169	0.543799	0.337412	0.255806	0.0433432	0.106522	0.169199	0.0383847	0.0254448	0.021817	0.18679	0.819085	0.656738	1.07889	1.16898	0.620748	0.529461	0.350181	1.10193	0.679759	0.985258	0.795697	0.800848	0.68185	0.838102	0.378734	0.436673	0.29283	0.202032	0.263575	0.187517	0.412688	1.36864	1.86238
TF000433|I_Ele43	6835	TF000433	Class I	Non LTR RetroTransposons	I	0.313945	0.657538	0.29341	0.222385	0.293873	0.285238	0.619248	0.430373	0.287374	0.241006	0.152244	0.0881772	0.0960463	0.0286117	0.101595	0.0899505	0.0112769	0.017063	0.0548408	0.890561	0.949311	1.06789	0.840205	0.562996	0.3422	0.286727	0.701058	0.672779	0.570114	0.392982	0.290338	0.248536	0.583072	0.224682	0.161274	0.212569	0.240877	0.368167	0.305285	0.666274	0.48781	0.284539
TF000712|Ty1_copia_Ele68	4638	TF000712	Class I	LTR RetroTransposons	Ty1_copia	0.570602	1.15574	0.29075	0.730364	0.424418	0.719272	0.856456	1.132	0.796037	0.193729	0.358979	0.306302	0.480235	0.115954	0.219234	0.0913365	0.0997122	0.0125729	0.242456	1.09993	2.03616	2.01114	2.59315	1.37692	1.43635	1.03122	2.2808	2.47868	2.13385	0.813549	1.06037	0.68021	1.51804	1.02256	0.557608	0.675987	0.822908	0.954515	0.707651	1.48727	1.35433	1.01694
TF000913|AeBuster2a	3037	TF000913	Class II	DNA transposon	hAT	0.217235	0.343765	0.28463	0.664942	0.403444	0.313842	0.86985	0.962457	0.0936617	0.36982	0.342637	0.233887	0.208439	0.128786	0.155154	0.0598303	0.114208	0.0960042	0.167503	1.03554	0.761524	1.08805	1.50257	1.24685	1.29962	1.02941	0.969402	0.937963	0.933153	1.19329	0.802579	0.446148	0.539479	0.446175	0.6282	0.490993	0.427119	0.498688	0.536771	0.650519	1.13706	1.26058
TF000364|Ty3_gypsy_Ele79	5119	TF000364	Class I	LTR RetroTransposons	Ty3_gypsy	0.128315	0.549694	0.283694	0.475093	0.235431	0.143879	0.49723	0.530999	0.38218	0.321797	0.189728	0.134556	0.155724	0.0191015	0.0290683	0.0586761	0.0150571	0.0113915	1.00422	1.16645	0.815744	0.63735	0.800789	0.383859	1.72974	0.519574	0.190387	0.476978	0.302762	0.866202	1.40739	0.0553085	0.181657	0.979414	0.182208	0.134444	0.0877159	0.355034	0.297225	0.405564	0.383822	0.203423
TF000939|Ty3_gypsy_Ele180	10854	TF000939	Class I	LTR RetroTransposons	Ty3_gypsy	0.232645	0.685809	0.276209	0.495639	0.171681	0.401903	0.893852	0.807769	0.217688	1.1041	0.267329	0.321103	0.129533	0.102034	0.211091	0.114861	0.0613079	0.0518445	0.558859	1.01823	0.860936	0.970739	1.1349	0.503204	0.955278	0.619159	0.853298	0.61691	0.818591	0.950064	0.828952	0.438162	0.741126	0.447102	0.428282	0.265421	0.309358	0.193049	0.194333	0.754854	0.969082	1.02369
TF000077|Penelope_Ele7	2009	TF000077	Penelope	Penelope Like	Penelope	0	0.204583	0.275376	0.129702	0.179966	0.237217	0.21116	0.240946	0.0892471	0.111811	0	0	0	0	0	0.0102253	0	0	0	0.0577116	0.0959328	0.104102	0.0384988	0.0407536	0	0.0232262	0.040426	0.10128	0.066124	0.0636667	0.0644207	0.0603977	0.0881653	0.0224827	0.0422066	0.0380632	0	0.0695875	0	0	0.237089	0.15245
TF001096|Pogo_Ele4	2925	TF001096	Class II	DNA transposon	pogo	0.214487	0.474705	0.271886	0.682979	0.350221	0.57766	1.20641	0.916564	0.202051	0.217589	0.225313	0.375302	0.304592	0.234004	0.271318	0.091911	0.21081	0.199361	0.512597	1.18916	1.08719	1.10827	1.44993	0.720771	1.27799	0.965134	0.735802	0.758234	1.43819	3.43999	4.38779	1.7907	2.33138	1.05777	0.746468	0.418292	0.434946	2.78009	1.75371	1.22493	2.73778	4.34539
TF000470|CR1_Ele42	6112	TF000470	Class I	Non LTR RetroTransposons	CR1	0.211572	0.646958	0.271546	0.198953	0.151172	0.206577	0.406982	0.47519	0.135605	0.147008	0.117286	0.0633907	0.0306879	0.0639924	0.0660811	0.0242234	0.0252217	0.0190815	0.332923	0.690812	0.472993	0.602237	0.510924	0.413589	0.425959	0.25448	0.372062	0.532647	0.492656	0.481323	0.469378	0.469844	0.69008	0.262345	0.180352	0.200181	0.408138	0.438404	0.341398	0.27393	0.613703	0.658109
TF000696|m7bp_Ele1	255	TF000696	Class II	MITEs	otherMITEs	0.395466	1.14644	0.271191	0.851541	0.472617	0.5097	1.96608	1.89828	0.142633	0.880897	0.544099	0.506463	0	0	0.389022	0	0	0	0.419985	1.36403	2.2674	2.29645	2.72979	0.802686	2.78445	1.46389	1.59247	2.07461	1.73651	5.51753	5.4137	0.793065	2.08381	3.89682	2.16139	1.19951	0.782601	2.37571	0.511427	1.31314	2.10138	0.720639
TF001041|Ty1_copia_Ele148	5239	TF001041	Class I	LTR RetroTransposons	Ty1_copia	0.240042	0.687644	0.267421	0.383507	0.331858	0.41543	0.716475	0.657616	0.296803	0.162692	0.126552	0.113318	0.0909105	0.160688	0.179026	0.0833841	0.0837198	0.0456353	0.26161	0.755947	0.648655	0.794084	0.920377	0.524014	0.873912	0.607533	0.619219	0.883356	0.755928	0.81253	0.910203	0.277708	0.687707	0.617706	0.27605	0.174736	0.591762	0.407048	0.367704	0.74026	0.921423	0.927786
TF001327|UD_Ele2b	6735	TF001327	UD	UD	UD	0.0444055	0.303303	0.26658	0.111881	0.103005	0.125556	0.340891	0.334788	0.121643	0.13566	0.0424888	0.0481716	0.0797332	0.0270567	0.0373179	0.01331	0.00286108	0.00216455	0.127871	0.525645	0.428767	0.438187	0.432813	0.361758	0.324157	0.190412	0.349539	0.322795	0.231659	0.37604	0.291185	0.325782	0.367233	0.163497	0.11375	0.173072	0.143522	0.147423	0.213218	0.240479	0.430892	0.326478
TF000423|Ty3_gypsy_Ele126	7129	TF000423	Class I	LTR RetroTransposons	Ty3_gypsy	0.713677	0.284842	0.261909	0.182755	0.101431	0.115467	0.146061	0.245485	0.129384	0.346601	0.145966	0.241545	0.124973	0.0754373	0.0278301	0.115962	0.0216237	0	0.413122	2.06547	0.829058	0.909434	0.84624	0.608685	0.369098	0.196359	0.449997	0.348204	0.242244	0.406679	0.284416	0.629758	0.254667	0.158394	0.154623	0.150171	0.00699829	0.0849777	0.0548803	0.319399	0.5011	1.00959
TF000135|Ty3_gypsy_Ele40	6958	TF000135	Class I	LTR RetroTransposons	Ty3_gypsy	0.108747	0.143514	0.258407	0.187246	0.0606224	0.161891	0.338099	0.36925	0.227036	0.118373	0.149553	0.154676	0.141523	0.252953	0.128313	0.0758479	0.0996979	0.11733	0.438666	0.828995	0.720172	0.468898	0.405729	0.141203	0.108048	0.154242	0.350169	0.377231	0.426391	0.0796581	0.142603	0.13951	0.311838	0.0324574	0.0670252	0.0439603	0.0788731	0.0636252	0.0812197	0.0866245	0.154024	0.105641
TF001010|Tc1_Ele13	1610	TF001010	Class II	DNA transposon	Tc1	0.0298365	0.102826	0.257716	0	0	0	0.0718611	0.0462552	0.022591	0.046507	0	0.0802162	0	0.0303666	0	0	0.0478742	0	0.0665194	0.540105	0.279317	0.155881	0.0960797	0.203414	0.0259421	0.0579645	0.126112	0.0758277	0.0275038	0.079445	0	0.0502439	0.192526	0.056109	0	0.0237481	0.0309881	0	0.0270008	0.083193	0.0369807	0
TF000661|Ty1_copia_Ele39	4343	TF000661	Class I	LTR RetroTransposons	Ty1_copia	3.89047	2.39467	0.254768	0.739976	0.656745	0.628469	1.84702	1.22603	1.03558	0.137925	0.303495	0.346932	0.161954	0.191373	0.30836	0.298331	0.0709901	0	1.93577	2.42938	2.60345	3.44795	4.66594	1.05571	2.22153	1.24631	1.09397	2.74543	2.12076	1.62963	2.1158	0.353894	1.0196	1.32082	0.253813	0.211289	1.04538	0.912051	0.600571	1.41867	1.09673	0.803936
TF000480|Ty3_gypsy_Ele137	6860	TF000480	Class I	LTR RetroTransposons	Ty3_gypsy	0.120978	0.608344	0.252018	0.202582	0.169825	0.511557	0.674614	0.36367	0.357527	0.174638	0.0707884	0.225915	0.0820253	0.0285074	0.0650732	0.0427508	0	0	0.718138	4.63939	1.47965	1.96336	1.7363	1.4501	1.12636	0.62578	0.852411	0.842358	0.80687	0.714734	1.47155	0.648556	0.80687	0.381885	0.216309	0.150486	0.421818	0.17662	0.152086	0.761471	8.06293	11.7062
TF000537|Tc1_Ele2|AeTango2	1665	TF000537	Class II	DNA transposon	Tc1	0.0151417	0.338522	0.249203	0.130416	0.120638	0.260207	0.416924	0.201273	0.132635	0	0	0	0	0	0	0	0	0	0	0.208906	0.192922	0.276342	0.348397	0.196694	0.501702	0.420373	1.46335	0.830993	1.117	0.691386	0.362742	0.12146	0.61169	0.298406	0.101853	0.068891	0.0898934	0.0839648	0.0783267	0.0804449	0.143037	0
TF000753|Ty1_copia_Ele79	5358	TF000753	Class I	LTR RetroTransposons	Ty1_copia	2.82112	1.41059	0.245226	0.267477	0.464854	0.202149	0.705378	0.493415	0.360778	0.405265	0.10358	0.0723114	0.0612613	0.0912471	0.111087	0.1256	0.0143855	0	0.199881	0.0649175	0.0719407	0.202973	0.194876	0.0993245	0.101338	0.0609612	0.144	0.493677	0.454546	0.246678	0.346218	0.098134	0.603306	0.303479	0.0553892	0.121311	0.605245	0.208737	0.259627	0.737449	0.844525	0.434427
TF001009|Tc1_Ele12	1713	TF001009	Class II	DNA transposon	Tc1	0.0147174	0.133512	0.24222	0.152114	0	0.0252916	0.112567	0.0652109	0.0136475	0.0874212	0	0	0.0273737	0	0	0	0.0449956	0	0.0312598	0.135368	0.187516	0.0976722	0.0225756	0.238978	0.0487644	0.0544792	0.142234	0.142537	0.1551	0.0746681	0.0755524	0.118057	0.28435	0.105471	0.0742495	0.133921	0	0.027204	0.0253773	0.195477	0.0347571	0
TF000180|L1_Ele21	4572	TF000180	Class I	Non LTR RetroTransposons	L1	0.0359911	0.7513	0.242008	0.332459	0.377825	0.938128	0.792903	1.75101	0.260284	0.0818856	0	0.0188317	0.0102562	0	0	0	0	0.0382631	0.0117122	0.190195	0.154565	0.201273	0.338338	0.214892	0.310601	0.22453	0.621731	0.863372	0.929786	0.494243	0.490661	0.185777	0.445522	0.0987921	0.0741846	0.0836275	0.120035	0.0305777	0.00950816	0.0439438	0.221383	0.34834
TF000445|CR1_Ele25	3431	TF000445	Class I	Non LTR RetroTransposons	CR1	0.307876	0.499426	0.241867	0.518966	0.386386	0.378821	0.483333	0.745215	0.290024	0.0509214	0.0606581	0.0752831	0.109335	0.0142496	0.0444021	0.0439786	0.022465	0	0.0780357	0.9997	1.0704	1.09213	1.67098	1.1315	0.627941	0.516798	1.01786	1.01212	0.830296	0.633754	0.30596	0.495117	0.937848	0.17114	0.333636	0.22752	0.465318	0.737965	0.468796	0.279775	0.451184	0.428476
TF001062|Ty1_copia_Ele228	4017	TF001062	Class I	LTR RetroTransposons	Ty1_copia	0.0648805	0.287297	0.241014	0.205413	0.580035	0.3667	0.806447	0.398587	0.223811	0.0372797	0.155428	0.0750176	0.0583659	0.0243417	0.0493904	0.0737136	0	0.0145165	0.266607	0.851458	0.431805	0.37486	0.423593	0.417828	0.33272	0.34848	0.283052	0.334306	0.429913	0.360868	0.440318	0.221513	0.231492	0.247371	0.14776	0.152291	0.149039	0.162411	0.443695	0.716885	0.133396	0.167736
TF000331|Pao_Bel_Ele32	7495	TF000331	Class I	LTR RetroTransposons	Pao_Bel	0.0503188	1.22156	0.239893	0.828591	0.455591	0.63585	1.07541	1.25691	0.817771	0.129872	0.166605	0.0344625	0.0500506	0.0456613	0.0860312	0.0226838	0.0205677	0.0155605	0.0500116	1.39224	1.69715	1.27242	1.90394	1.01591	1.24826	1.08327	1.44119	0.77642	0.519911	0.483524	0.564077	0.24284	1.03391	0.69906	0.339398	0.219357	0.0798786	0.584449	0.377003	0.589732	0.595787	0.531225
TF001091|Ty1_copia_Ele220	4061	TF001091	Class I	LTR RetroTransposons	Ty1_copia	0.206669	0.869915	0.238402	0.561438	0.504505	0.640106	2.07499	1.84297	0.497716	0.110627	0.0939545	0.111307	0.10392	0.240779	0.262597	0.0764921	0.00948997	0.0143593	0.0923016	0.285503	0.783065	0.767347	0.985609	0.19153	0.838214	0.39641	0.449977	0.961991	0.954098	0.84515	1.16854	0.189234	1.39026	1.01213	0.271438	0.211838	0.331705	0.946697	0.845662	2.317	1.20222	0.618425
TF001162|PIF_Ele1	9589	TF001162	Class II	DNA transposon	PIF	0.250032	0.547416	0.237525	0.610617	0.234408	0.414034	0.849892	0.714091	0.14778	0.380407	0.206737	0.286096	0.0655273	0.0805696	0.133503	0.0559531	0.0253201	0.0120611	0.254526	0.912944	0.690894	0.929334	1.06609	0.617473	0.835058	0.524929	0.694837	0.568927	0.865317	1.09748	0.948132	0.480359	0.686968	0.565043	0.45	0.286281	0.392139	0.25294	0.192089	0.654808	1.0278	1.05887
TF001252|m3bp_Ele8b	2345	TF001252	Class II	MITEs	m3bp	0.290952	0.906642	0.235919	0.413606	0.165601	0.514228	0.910002	0.931547	0.290468	0.532169	0.231735	0.370218	0.15997	0.048647	0.098707	0.0540247	0.0438252	0	0.220738	0.894085	0.684893	0.668893	0.670646	1.78063	1.76032	1.22706	0.698445	0.520608	0.487815	2.40904	1.97765	1.82828	0.887509	1.12679	0.596624	0.842409	0.29431	0.142418	0.0988686	0.585455	0.850557	1.13192
TF000539|Ty3_gypsy_Ele153	7762	TF000539	Class I	LTR RetroTransposons	Ty3_gypsy	0.785789	0.567547	0.231641	0.330106	0.175968	0.401876	0.899297	0.666803	0.42246	0.00964651	0.0625623	0.0221847	0.0120822	2.17304	0.93296	0.0158794	0	0	0	0.0224058	0.0165532	0.0161665	0.0149467	0.00527402	0.0161428	0.0300576	0.130791	0.110098	0.114097	0.11535	0.0944843	0.0312649	0.0627533	0.0407336	0.0218482	0.0295551	0	0.132081	0.112011	0.0603958	0.636657	0.291988
TF000545|Ty3_gypsy_Ele159	7354	TF000545	Class I	LTR RetroTransposons	Ty3_gypsy	0.391419	0.920893	0.23026	0.708561	0.433087	0.263371	0.387654	0.353626	0.737638	0.323497	0.166175	0.237994	0.108239	0.0629226	0.0637007	0.384822	0.145101	0.0464093	0.0965546	0.295487	0.359543	0.581003	0.531907	0.358424	0.340757	0.40501	0.397818	0.31455	0.389261	0.197223	0.239554	0.273726	0.198993	0.28278	0.384857	0.237635	0.129915	0.345247	0.265028	0.169115	0.212892	0.238096
TF000503|Pao_Bel_Ele219	7373	TF000503	Class I	LTR RetroTransposons	Pao_Bel	0.0384444	0.0939682	0.225104	0.182597	0.147112	0.0528849	0.188303	0.232311	0.161042	0.0406219	0.28227	0.297778	0.527867	0.0530478	0.0807274	0.054092	0.0418161	0.031636	0.116204	0.306643	0.470517	0.385774	0.419607	0.299823	0.271911	0.164546	0.159722	0.275968	0.198193	0.173479	0.245748	0.1152	0.180175	0.162342	0.0747531	0.176315	0.108267	0.208574	0.0943362	0.108998	0.15343	0.15785
TF000451|CR1_Ele29	4625	TF000451	Class I	Non LTR RetroTransposons	CR1	0.0212884	0.293704	0.224282	0.131459	0.112917	0.224819	0.291847	0.636021	0.266283	0.0485684	0.029999	0	0.0506931	0.073996	0.0965194	0.0228216	0	0	0.0347339	0.388564	0.36115	0.406976	0.301015	0.318644	0.343164	0.0605337	0.0702407	0.131981	0.0957428	0.267336	0.419745	0.314825	0.20106	0.400406	0.128335	0.0496015	0.0323616	0.0705304	0.0375968	0.304082	0.347579	0.079465
TF000996|Ty1_copia_Ele143	5624	TF000996	Class I	LTR RetroTransposons	Ty1_copia	0.0989831	0.0867001	0.219282	0.180824	0.113098	0.111701	0.203433	0.232832	0.128501	1.57102	0.452287	0.348283	0.344624	0.0391191	0.0793745	0.114559	0.00685255	0.0414744	0.568107	2.65427	1.81055	1.76639	1.63999	0.532578	0.77112	0.619497	2.0446	1.212	1.32801	0.395475	0.320894	0.190581	0.825414	0.274401	0.239975	0.146167	0.958074	0.283105	0.316914	0.381055	0.351122	0.283181
TF000477|Ty3_gypsy_Ele134	7886	TF000477	Class I	LTR RetroTransposons	Ty3_gypsy	0.0747816	0.446557	0.219229	0.710409	0.26999	0.412039	0.630858	0.580771	0.185497	0.113938	0.31669	0.256571	0.101084	0.0557966	0.138373	0.0345838	0	0.00739449	0.291982	1.00711	1.52339	1.66018	1.56434	0.924015	0.937447	1.15381	1.50362	1.16623	1.27464	1.14077	0.733048	0.815491	1.25779	0.572759	0.779545	0.703018	1.20836	0.260008	0.121274	0.3312	0.551147	0.520421
TF001324|UD_Ele1	3807	TF001324	UD	UD	UD	0.111325	0.58454	0.217979	0.319412	0.274359	0.341406	0.942103	0.635751	0.148065	0.19668	0.0546671	0.101772	0.0123171	0.0513688	0.0390861	0.0342391	0.0202463	0.0306346	0.182854	0.898426	0.776249	1.27451	1.24945	0.741962	0.95448	0.698634	0.906665	0.801698	0.918887	1.06393	0.97454	0.499337	0.918887	0.794914	0.256139	0.341469	0.484886	0.34274	0.319726	0.633289	0.641213	1.07802
TF000424|Ty3_gypsy_Ele127	7004	TF000424	Class I	LTR RetroTransposons	Ty3_gypsy	0.206386	1.53126	0.217216	0.303826	0.143391	0.389698	1.46465	0.948961	0.460732	0.352786	0.138666	0.0799031	0.0468644	0.020941	0.0495719	0.0274095	0.0110048	0.00832567	0.206425	1.2167	0.697097	0.644979	0.461039	0.251326	0.60229	0.336437	0.762413	0.755318	0.872471	0.83396	1.40126	0.28585	0.853504	0.631987	0.345031	0.26203	0.33479	0.319363	0.148959	0.698006	0.637553	0.682158
TF000925|ITmD37E_Ele17	957	TF000925	Class II	DNA transposon	ITmD37E	0.134922	0.360226	0.216783	0.27228	0.33582	0.40744	0.523878	0.50581	0.190028	0.0782406	0.108734	0.112459	0.0734971	0.0766304	0.0518289	0.0344218	0.0402704	0	0.0279771	0.242304	0.302083	0.393368	0.363687	0.0427763	0.39279	0.073137	0.360676	0.106307	0.323895	0.267307	0.38317	0.190186	0.34703	0.212388	0.287959	0.0399524	0.130331	0.243472	0.227123	0.174949	0.155535	0.0640066
TF000899|ITmD37E_Ele8	1284	TF000899	Class II	DNA transposon	ITmD37E	0.711623	1.62955	0.215432	1.75879	0.688312	1.58586	2.40283	4.40793	0.631312	0.0583148	0.864456	0.536441	0.255637	0.228459	0.115888	0.0844136	0	0	9.67536	4.92124	3.60241	3.71371	5.90321	2.55059	6.57078	3.88845	2.21383	3.51796	3.1383	4.4495	4.09901	1.26001	2.00023	2.56795	1.12265	0.863552	1.43766	1.30655	0.575555	1.19962	2.04028	1.00182
TF000323|Ty3_gypsy_Ele60	7425	TF000323	Class I	LTR RetroTransposons	Ty3_gypsy	0.187802	0.509726	0.214213	0.216412	0.205596	0.280077	0.33761	0.330982	0.248803	0.201687	0.12146	0.307288	0.21472	0.0329227	0.0734819	0.0961686	0	0	0.331746	0.90568	0.770051	0.93233	1.02778	0.685499	0.466887	0.458759	0.568784	0.580954	0.667943	0.358884	0.520009	0.566521	0.855802	0.383241	0.245529	0.185379	0.349404	0.16318	0.187351	0.956075	0.833947	0.78785
TF000185|Outcast_Ele9	3565	TF000185	Class I	Non LTR RetroTransposons	Outcast	1.42648	2.26781	0.213377	0.925827	0.608502	0.729164	2.31501	1.84872	1.19822	0.882132	0.544862	0.410569	0.223604	0.370277	0.208697	0.218776	0.151344	0.1145	0.405554	1.13829	1.22539	1.74822	1.81157	0.287076	1.97996	0.968568	1.15046	1.92912	1.96253	1.18399	1.46423	0.204217	1.49053	1.05159	0.475697	0.375374	3.1348	0.810443	0.78041	1.25863	1.40288	1.03093
TF000035|CR1_Ele6	5242	TF000035	Class I	Non LTR RetroTransposons	CR1	0	0.107615	0.211076	0.0331389	0.00766357	0.066119	0.0588561	0.0923427	0.0718726	0.114271	0.026468	0.0574867	0.0447264	0.00932664	0.0283863	0.015946	0.0147038	0.0667451	0.051076	0.11059	0.171576	0.151609	0.132792	0.0390471	0.0717094	0.0178029	0.209159	0.0621048	0.135354	0.056934	0.0246893	0.0771582	0.109816	0.0258495	0.0323514	0.0510571	0.019035	0.00888982	0	0.153309	0.170371	0.210984
TF001049|Ty1_copia_Ele215	6424	TF001049	Class I	LTR RetroTransposons	Ty1_copia	0.365108	0.550183	0.209916	0.3752	0.450251	0.219185	0.582324	0.430858	0.287346	0.040795	0.280773	0.190988	0.22628	0.239733	0.196888	0.199371	0.14398	0.372172	7.28534	5.40548	1.41007	0.800881	0.91503	1.0897	0.640414	0.366812	0.594201	0.785505	0.50664	0.374985	0.363197	0.289622	0.520426	0.383195	0.389382	0.303543	0.784398	0.747174	0.58873	0.615076	0.315119	0.271754
TF001161|Ty1_copia_Ele233	4168	TF001161	Class I	LTR RetroTransposons	Ty1_copia	0.140903	0.441944	0.205894	0.356844	0.448938	0.414594	1.05942	0.707034	0.150966	0.104194	0.131052	0.0751278	0.028206	0.0911301	0.200038	0.0379983	0.050987	0.0405728	0.173379	0.556578	0.508348	0.645046	0.678886	0.374652	0.711501	0.416966	0.379365	0.600849	0.506792	0.596292	0.632433	0.216931	0.413073	0.478418	0.215765	0.15634	0.497039	0.364991	0.306611	0.523426	0.664174	0.44117
TF000123|Ty3_gypsy_Ele32	4775	TF000123	Class I	LTR RetroTransposons	Ty3_gypsy	0.560296	1.45695	0.202754	0.945879	0.883373	1.2521	2.24528	1.47382	0.660509	0.0627235	0.435849	0.441763	0.245503	0.194537	0.270075	0.0924239	0.0322838	0.0244243	0.358856	1.04409	1.21086	1.44537	1.55498	0.368647	0.883443	0.449513	1.17359	1.71299	1.83616	0.830387	1.21968	0.211761	0.918078	1.09727	0.31076	0.256231	0.574659	0.751463	0.873978	2.97334	1.79552	1.68048
TF000340|Ty3_gypsy_Ele68	4722	TF000340	Class I	LTR RetroTransposons	Ty3_gypsy	0.205768	0.392038	0.197708	0.275912	0.20418	0.174326	0.432861	0.215538	0.437435	0.0792844	0.27179	0.0866093	0.129095	0.284727	0.183821	0.0856617	0.0326461	0.0246984	0.124741	0.810272	0.965958	0.739654	0.87221	0.429136	0.36265	0.271747	0.382688	0.568788	0.482947	0.126408	0.155313	0.0813723	0.384482	0.224787	0.0882886	0.202427	0.200747	0.690816	0.230153	0.446753	0.390874	0.162151
TF000443|R1_Ele8	1751	TF000443	Class I	Non LTR RetroTransposons	R1	0.0836639	0.573558	0.197469	0.545647	0.665334	0.222684	0.704794	0.552896	0.250724	0.042762	0.118857	0.0737568	0.107119	0.139607	0.113307	0.036816	0.0880383	0.0333027	0.244651	0.496613	0.55034	0.740532	0.640486	0.338998	0.381649	0.319781	0.324678	0.813419	0.615366	1.07137	1.01014	0.300287	0.733381	1.00602	0.217915	0.152851	0.655334	0.452432	0.322745	0.688445	0.544045	0.454772
TF000338|Ty3_gypsy_Ele66	4916	TF000338	Class I	LTR RetroTransposons	Ty3_gypsy	0.058144	0.208674	0.196939	0.0530048	0.0817177	0.502338	0.486383	0.333271	0.156441	0.228467	0.112893	0.0612989	0.0381539	0.0895061	0.363224	0.0727696	0	0	0.196067	0.49528	0.444317	0.510514	0.464128	0.241491	0.501269	0.332211	0.404758	0.314561	0.468392	0.286202	0.263265	0.13164	0.288241	0.413456	0.198356	0.194439	0.45669	0.161149	0.0530569	0.0817376	0.121113	0.0498407
TF000103|Ty3_gypsy_Ele11	4249	TF000103	Class I	LTR RetroTransposons	Ty3_gypsy	0.144164	0.846251	0.195303	0.490603	0.728001	0.428249	0.77149	0.639724	0.406026	0.0704883	0.146941	0.0709215	0.0662149	0.0345189	0.0350202	0.0245073	0.0181402	0.0548957	0.478896	1.43257	0.725739	0.610342	0.69171	0.298669	0.43251	0.25258	0.267597	0.239434	0.229273	0.0802739	0.152296	0.0571141	0.218852	0.053151	0.0997799	0.0539908	0.105676	0.153543	0.21485	0.33099	0.420374	0.288323
TF001023|P_ele6	3189	TF001023	Class II	DNA transposon	P	0.0743552	0.133833	0.195166	0.0885186	0.119673	0.190198	0.205586	0.239362	0.052543	0.363933	0.0543843	0.060747	0.0514641	0.0383272	0.132205	0.00688652	0.0483396	0.109714	0.159519	0.390838	0.282033	0.275444	0.278914	0.282412	0.451851	0.25606	0.229207	0.223314	0.208283	0.381032	0.284085	0.310735	0.173569	0.141636	0.232656	0.149869	0.195558	0.168048	0.109053	0.273006	0.420077	0.33614
TF000909|AeTip1	3484	TF000909	Class II	DNA transposon	hAT	0.379395	0.519863	0.193196	0.520212	0.304983	0.290364	0.462328	0.60634	0.304678	1.27229	0.26715	0.469745	0.379992	0.443904	0.353305	0.37821	0.286128	0.183274	0.514373	0.775946	1.08455	1.05971	1.10537	0.993853	1.24257	1.02189	0.565294	0.81879	0.843085	1.45341	2.35411	0.732732	0.54038	2.32667	0.646372	0.86441	1.39954	1.02613	0.806873	0.847381	0.804619	0.65638
TF001098|Pogo_Ele6	2867	TF001098	Class II	DNA transposon	pogo	0.0607225	0.163883	0.192965	0.0908865	0.07006	0.0906686	0.174869	0.246764	0.131377	1.54088	0.459742	1.30635	0.539731	1.2619	1.00342	0.811681	1.7206	1.38308	1.49419	0.687487	0.448155	0.277201	0.458615	0.228459	0.859517	0.439434	0.226623	0.14194	0.324347	0.609715	0.496559	0.253936	0.247121	0.630174	0.26618	0.320065	0.208821	0.113779	0.0454879	0.397104	0.269971	0.170922
TF001126|Ty1_copia_Ele198	2525	TF001126	Class I	LTR RetroTransposons	Ty1_copia	0.096067	0.252783	0.191713	0.395587	0.286378	0.377481	0.656758	1.00278	0.143012	0.14827	0.494537	0.153443	0.148566	0.0774499	0.137506	0.142801	0.122103	0.0692827	0.127243	1.17091	1.47568	0.894542	1.37841	0.616081	0.248119	0.388075	1.367	1.33767	0.964538	0.405248	0.341706	0.38444	0.806704	0.393541	0.218279	0.211993	0.256864	0.29529	0.258245	0.45089	0.377277	0.315369
TF000050|Loner_Ele4	5810	TF000050	Class I	Non LTR RetroTransposons	Loner	0.226108	0.143707	0.19044	0.343841	0.0691436	0.0969395	0.165944	0.179448	0.0348839	0.180425	0.0238804	0.0370476	0.0322831	0	0.0170741	0.0141429	0	0	0.00921654	0.229491	0.210089	0.21598	0.252933	0.211378	0.208474	0.0803123	0.139786	0.154092	0.129566	0.198134	0.237606	0.361998	0.106701	0.4509	0.218915	0.157939	0.0171741	0.0401037	0.0523751	0.265115	0.286935	0.242487
TF001047|Ty1_copia_Ele222	3999	TF001047	Class I	LTR RetroTransposons	Ty1_copia	0.105724	0.898753	0.19022	0.564713	0.291323	0.119172	0.472545	0.31658	0.328754	0.0374475	0.06939	0.0861202	0.0469029	0.0244512	0.0124032	0.0373774	0.0385484	0.0145819	0.147294	0.623347	0.67472	0.543901	0.647919	0.829181	0.501326	0.326712	0.20309	0.478276	0.354337	0.373154	0.420724	0.22251	0.354337	0.406611	0.212035	0.28683	0.199613	0.221407	0.130447	0.217708	0.401989	0.0612696
TF001176|Pao_Bel_Ele174	7287	TF001176	Class I	LTR RetroTransposons	Pao_Bel	0.227779	1.13045	0.1898	0.631732	0.352825	0.814526	1.23312	0.878893	0.354765	0.159267	0.418882	0.576	0.437574	0.0536739	0.0952935	0.0643556	0.0105774	0.00800233	0.345377	1.78202	2.1908	3.12548	4.67016	0.873569	1.9545	0.845246	1.124	2.83692	1.4888	0.895187	1.113	0.160964	0.732244	0.508269	0.162907	0.125927	0.431333	0.639501	0.465317	0.578994	0.980469	0.294209
TF000502|Pao_Bel_Ele217	7287	TF000502	Class I	LTR RetroTransposons	Pao_Bel	0.114217	0.268881	0.1898	0.274148	0.104745	0.154582	0.407512	0.459886	0.259222	0.113028	0.142801	0.0413539	0.128698	0.0469647	0.0408401	0.0428701	0	0	0.124924	0.739856	0.343828	0.350146	0.297192	0.17977	0.217804	0.121664	0.300923	0.491435	0.346373	0.216483	0.195366	0.160964	0.552981	0.185952	0.203633	0.209878	0.835279	0.364516	0.226693	0.358425	0.261458	0.201743
TF000347|Ty3_gypsy_Ele75	5129	TF000347	Class I	LTR RetroTransposons	Ty3_gypsy	0.222452	0.312887	0.18876	0.211682	0.234972	0.215398	0.270687	0.264982	0.26545	0.10219	0.24346	0.20144	0.109708	0.0381285	0.0773644	0.0617372	0.0150278	0.0113693	0.156604	0.33908	0.34445	0.415916	0.437313	0.207518	0.3013	0.154659	0.134594	0.269761	0.189936	0.133002	0.218688	0.0788581	0.215837	0.237771	0.0743943	0.104364	0.291816	0.345256	0.415304	0.261144	0.1393	0.167198
TF000416|Ty3_gypsy_Ele116	9143	TF000416	Class I	LTR RetroTransposons	Ty3_gypsy	1.05794	0.567123	0.185307	0.512992	0.246052	0.208496	0.333224	0.325805	0.286447	0.0818946	0.515951	0.494387	0.569279	0.49195	0.556057	0.578124	0.505813	0.424129	0.462682	1.54391	1.39124	0.942425	1.16422	0.567139	0.982916	0.673664	0.992658	1.23511	0.99527	0.524275	0.670014	0.376019	0.983162	0.617518	0.433564	0.430729	0.873076	0.463813	0.427914	0.494422	0.377694	0.334979
TF001276|m4bp_Ele18	2284	TF001276	Class II	MITEs	m4bp	0.0751779	0.527282	0.181665	0.114086	0.0527659	0.208656	0.607862	0.228238	0.174048	0.524527	0.0911199	0.226179	0.0410606	0.0428111	0	0.0738162	0	0.0510621	0.398563	1.14217	0.393784	0.677601	1.50692	1.77441	3.18188	3.04402	3.36029	0.926488	0.717337	0.989352	0.623307	0.779176	0.639787	0.237309	0.259873	0.167401	0.0436872	0.081612	0.0951649	0.322537	0.469221	0.482739
TF000897|ITmD37E_Ele6	1153	TF000897	Class II	DNA transposon	ITmD37E	0.0218655	0.0439871	0.179932	0.0753314	0.104525	0.0375754	0.200687	0.193766	0	0.129881	0.120334	0.0746736	0	0.127208	0.0860369	0.0190469	0.0668495	0.050575	0.139327	0.402229	0.222873	0.326499	0.368944	0.248533	0.108673	0.0404696	0.598729	0.600001	0.345646	0.147911	0.187079	0.0350792	0.15362	0.117522	0.257394	0.0663217	0.0432705	0.161667	0.113108	0.116167	0.154915	0.318756
TF000508|Pao_Bel_Ele229	7699	TF000508	Class I	LTR RetroTransposons	Pao_Bel	0.32011	0.278731	0.179643	0.157943	0.151318	0.230719	0.210384	0.309529	0.308458	0.116705	0.819965	0.587113	0.188807	0.114304	0.193273	0.0925618	0.0400455	0.0151482	0.104328	0.361427	0.358806	0.53786	0.647967	0.260542	0.32821	0.212125	0.448327	0.560279	0.494632	0.132907	0.240945	0.115576	0.385353	0.287468	0.121149	0.119188	0.233286	0.853444	0.756612	1.53095	0.433067	0.974626
TF000751|Ty1_copia_Ele77	4623	TF000751	Class I	LTR RetroTransposons	Ty1_copia	0.0688302	0.254915	0.179503	0.281821	0.156414	0.112458	0.342025	0.418828	0.33778	0.0161965	0.165066	0.04656	0.10143	0.0423017	0.203851	0.0225247	0	0	1.00772	2.52049	0.972747	0.714779	0.669212	0.442753	0.289106	0.201866	0.439194	0.616179	0.498078	0.239784	0.261287	0.104987	0.478921	0.293107	0.165074	0.17368	0.140294	0.302404	0.235082	0.333186	0.206062	0.211998
TF000465|CR1_Ele37	5077	TF000465	Class I	Non LTR RetroTransposons	CR1	0.211713	0.70814	0.177073	0.333605	0.292767	0.204804	0.622881	0.572063	0.356191	0.294962	0.396259	0.228941	0.110832	0.115557	0.175853	0.0918106	0.0303634	0.0229714	1.07581	1.58716	1.60702	1.61479	1.87381	0.766006	1.65356	0.726069	0.943812	1.21834	1.02046	0.890163	0.841225	0.223064	0.776248	0.862965	0.317327	0.293706	0.707532	0.752656	0.342496	0.699119	0.785722	0.470537
TF001251|m3bp_Ele8a	2346	TF001251	Class II	MITEs	m3bp	0.23487	0.747785	0.176864	0.234482	0.159822	0.335491	0.717828	0.798884	0.200253	0.393637	0.182352	0.657546	0.139914	0.0555729	0.0916174	0.047761	0.0219032	0	0.167385	0.663071	0.629833	0.543801	0.483538	1.46577	1.35602	1.02101	0.61737	0.537732	0.550524	1.97184	1.62742	1.53441	0.660629	0.876015	0.569262	0.624747	0.216208	0.0364169	0.123533	0.556659	0.7233	1.21847
TF000542|Ty3_gypsy_Ele156	6687	TF000542	Class I	LTR RetroTransposons	Ty3_gypsy	0.223456	0.434395	0.175806	0.0324724	0.0630792	0.129578	0.299896	0.250575	0.143574	0.201551	0.850688	1.23605	0.49086	0.0292449	0.0815916	0.0462924	0	0	0.520506	1.36541	0.518786	0.744362	0.693981	0.575456	0.905664	1.0118	4.25087	1.96564	2.48323	1.23054	1.36447	1.32462	1.3575	0.351237	0.329687	0.500302	0.0969913	0.247393	0.156021	0.921381	2.43071	5.50528
TF001143|Ty1_copia_Ele207	3978	TF001143	Class I	LTR RetroTransposons	Ty1_copia	0.45485	0.944305	0.17384	0.709617	1.39698	0.64257	1.0034	0.879872	0.276893	0	0.139513	0.17315	0.0707257	0.0860311	0.0872805	0.100257	0	0.0146589	0.63267	1.54474	1.25967	1.23024	1.68668	0.946757	1.62741	1.29029	0.840469	1.18666	1.02966	1.00747	1.0411	0.277912	0.690152	1.23763	0.468941	0.350819	1.47992	0.726302	0.497221	0.87543	1.01776	0.523541
TF000007|L2_Ele5	5191	TF000007	Class I	Non LTR RetroTransposons	L2	0.205685	0.348323	0.173184	0.359744	0.224427	0.225344	0.378894	0.308442	0.114125	0.735636	0.160368	0.10781	0.054199	0.0565096	0.0955505	0.0358894	0.0593932	0.0224669	0.0722089	0.402036	0.396027	0.58822	0.45444	0.173495	0.249426	0.134834	0.367669	0.219503	0.307093	0.32032	0.307493	0.124666	0.417987	0.165322	0.0816731	0.147311	0.0864992	0.0897716	0.108867	0.245124	0.252332	0.542804
TF000920|ITmD37D_Ele8	1199	TF000920	Class II	DNA transposon	ITmD37D	0.0210266	0.148848	0.173028	0.0362207	0.0670099	0	0.0321647	0.0931662	0	0	0	0	0	0	0	0	0	0	0	0	0	0.0348858	0.0322536	0.0341426	0	0	0.0677363	0.10182	0.110795	0.0711184	0.107941	0	0.0738633	0.226027	0	0.0318886	0	0	0.253794	0.167566	0.0993144	0.153263
TF001052|Ty1_copia_Ele193	3621	TF001052	Class I	LTR RetroTransposons	Ty1_copia	0.111774	0.651705	0.171882	0.191897	0.199697	0.0837535	0.383418	0.380478	0.223876	0.0206783	0.0957921	0.118888	0.207196	0.094513	0.0547918	0.0931214	0.0212863	0.0483123	0.0443646	0.256156	0.177418	0.219479	0.138839	0.101749	0.0692075	0.0902044	0.235506	0.28096	0.293495	0.223715	0.45273	0.0446797	0.269037	0.274424	0.093668	0.0633546	0.372011	0.205912	0.132059	0.314415	0.394625	0.18608
TF001150|Ty1_copia_Ele137	3859	TF001150	Class I	LTR RetroTransposons	Ty1_copia	0.0740699	0.251695	0.170241	0.129419	0.218611	0.157176	0.894431	0.434204	0.34202	0.0873136	0.305606	0.178489	0.157964	0.240714	0.212077	0.0870106	0.119841	0.0604436	0.194266	0.615917	0.405091	0.48776	0.506074	0.243988	0.324696	0.253923	0.352518	0.606353	0.263919	0.486126	0.66516	0.125772	0.292606	0.462329	0.0384524	0.0198157	0.187462	0.271705	0.157709	0.12148	0.293143	0.158731
TF000516|Pao_Bel_Ele88	6623	TF000516	Class I	LTR RetroTransposons	Pao_Bel	0.0649171	0.367794	0.167063	0.0262289	0.0909839	0.0915813	0.192158	0.163042	0.14829	0.0339165	0.020949	0.0259999	0.00708005	0.0221457	0.0299564	0.0223545	0	0	0.0565962	0.840291	0.2619	0.258939	0.315309	0.111259	0.0819821	0.0986351	0.496639	0.946234	0.77557	0.308999	0.410365	0.14046	0.702025	0.211415	0.0704154	0.0923678	0.112994	0.0985062	0.170656	0.232571	0.170805	0.064741
TF000701|Ty1_copia_Ele60	5842	TF000701	Class I	LTR RetroTransposons	Ty1_copia	0.119025	0.201724	0.165723	0.170979	0.0756413	0.0964085	0.105623	0.146596	0.108965	0.230704	0.29687	0.110534	0.168558	0.1339	0.0933932	0.0903372	0.10555	0.0998168	0.678288	3.88989	3.12308	2.01193	2.11167	0.784824	0.800731	0.599043	0.952291	0.926451	0.689759	0.372203	0.413534	0.283858	0.644281	0.432967	0.391888	0.333783	0.538022	0.239304	0.178588	0.275126	0.234405	0.199218
TF000199|I_ele19	6778	TF000199	Class I	Non LTR RetroTransposons	I	0	0.117253	0.163243	0.288328	0.184721	0.0703112	0.170694	0.215623	0.14068	0.0552347	0.153525	0.0635134	0.0553451	0.0577046	0.131721	0.0566468	0.147832	0.094636	0.0790028	0.128293	0.0853035	0.037027	0.0627608	0.0185836	0.0739452	0.027537	0.0431362	0.0670432	0.0261322	0.0754833	0.0445534	0.0775748	0.163326	0.153269	0.0813152	0.0564097	0.083246	0.167298	0.0962038	0.167969	0.0632459	0.0271117
TF000434|LOA_Ele6	5260	TF000434	Class I	Non LTR RetroTransposons	LOA	0.107393	0.430899	0.162892	0.189897	0.0992854	0.248013	0.537057	0.318554	0.159336	0.600938	0.0661044	0.032837	0.0356587	0	0.0377188	0.051035	0.0461656	0.000275527	0.148745	0.689805	0.259537	0.493225	0.424648	0.249142	0.183512	0.218146	0.467926	0.332671	0.347477	0.325575	0.196938	0.355867	0.345804	0.094562	0.0887602	0.139005	0.0570379	0.132891	0.123968	0.242238	0.442706	0.480844
TF000425|Ty3_gypsy_Ele128	7693	TF000425	Class I	LTR RetroTransposons	Ty3_gypsy	0.293965	0.520081	0.161805	0.124195	0.146214	0.152055	0.391018	0.370273	0.205006	0.204394	0.414811	0.190261	0.109715	0.00635516	0.0773695	0.0329655	0	0	0.160094	0.866593	1.08143	1.09287	1.69407	1.0483	1.32472	0.62474	0.98445	0.708829	0.759794	1.23312	1.36549	1.09357	2.02324	0.945276	0.600704	0.511914	0.28535	0.399796	0.203427	6.82936	1.28087	1.89902
TF000638|Ty1_copia_Ele26	4321	TF000638	Class I	LTR RetroTransposons	Ty1_copia	0.284628	0.575251	0.160041	0.17086	0.278911	0.310821	0.722935	0.465335	0.361981	0.0346569	0.240821	0.149442	0.22789	0.316808	0.344367	0.140824	0.178379	0.0944667	0.334598	0.516523	0.594705	0.48401	0.581737	0.284219	0.444635	0.334761	0.700137	1.02654	0.645616	0.414416	0.449275	0.131046	0.502146	0.355405	0.166799	0.141576	0.50803	0.399032	0.392358	0.340974	0.385811	0.326047
TF000155|I_Ele8	6222	TF000155	Class I	Non LTR RetroTransposons	I	0.126979	0.107157	0.159582	0.0628186	0.0399562	0.0828959	0.0882449	0.0283207	0.0967592	0.284769	0.0754879	0.088642	0.0557384	0.0323359	0.0385574	0.139043	0.206493	0.0465298	0.134224	0.404792	0.184443	0.231424	0.138471	0.123505	0.0850273	0.0526715	0.100951	0.0609574	0.0603883	0.0668433	0.0616896	0.0793914	0.0729347	0.0488787	0.052586	0.0520667	0.0229323	0.0557469	0.0296417	0.0387884	0.149456	0.200069
TF000318|Ty3_gypsy_Ele55	7091	TF000318	Class I	LTR RetroTransposons	Ty3_gypsy	0.172097	0.43893	0.156037	0.496082	0.266268	0.177184	0.386144	0.420087	0.187963	0.105593	0.254363	0.795299	0.218221	0.0344734	0.0629534	0.0922074	0.0217395	0.00822352	0.24165	0.98104	0.688544	1.06178	1.28162	0.779367	0.718592	0.34876	0.704382	0.579624	0.643202	0.583224	0.57188	0.342234	0.505819	0.47136	0.418524	0.496062	0.302539	0.525742	0.294264	0.40611	0.621335	0.526937
TF001067|Ty1_copia_Ele192	4001	TF001067	Class I	LTR RetroTransposons	Ty1_copia	0.167491	0.448934	0.155557	0.184525	0.120487	0.184083	0.404836	0.288502	0.182488	0	0.156049	0.129116	0.117199	0.024439	0.0867788	0.089766	0	0	0.0936857	0.55059	0.770723	1.10817	1.57549	0.419499	0.657661	0.221586	0.9033	0.956075	0.652982	0.22378	0.884157	0.161745	0.630847	0.327384	0.105965	0.0860061	0.199513	0.29118	0.239032	0.468675	0.483633	0.153097
TF000944|Ty3_gypsy_Ele172	9984	TF000944	Class I	LTR RetroTransposons	Ty3_gypsy	0.0828919	0.252119	0.154641	0.175577	0.1844	0.189352	0.330189	0.282732	0.108607	0.134243	0.106707	0.139662	0.105708	0.100887	0.107438	0.0997422	0.085877	0.0454597	0.335633	0.567578	0.541456	0.522053	0.564558	0.392375	0.625074	0.387966	0.313744	0.403955	0.430077	0.566222	0.663133	0.25821	0.340021	0.604699	0.242098	0.24213	0.452521	0.300566	0.286779	0.364408	0.420195	0.377025
TF000429|Jockey_Ele7	5127	TF000429	Class I	Non LTR RetroTransposons	Jock	0.161861	0.582657	0.152866	0.326681	0.401829	0.38843	0.704689	0.626764	0.241842	0.701493	0.189206	0.129727	0.0981662	0.194213	0.128024	0.0553108	0.0200449	0.0676735	0.999174	1.43562	1.29814	1.14925	1.29812	0.804314	1.24219	0.761157	0.62558	1.01451	0.776451	1.1882	1.29399	0.372487	0.669786	0.781427	0.269716	0.245972	0.324529	0.396745	0.354559	0.555147	0.536319	0.419353
TF000947|Ty3_gypsy_Ele179	8598	TF000947	Class I	LTR RetroTransposons	Ty3_gypsy	0.339973	0.555433	0.152817	0.631376	0.261649	0.292256	0.587587	0.779527	0.327873	0.0435428	0.153301	0.185255	0.0272686	0.0113725	0.0749946	0.0296606	0	0	0.0685077	0.660757	0.72477	1.14081	1.82161	0.514212	1.37959	0.960581	0.665936	0.823539	0.607718	1.12564	1.01353	0.239912	0.478965	0.992871	0.350099	0.191217	0.603471	0.715429	0.298303	0.514078	0.380861	0.427455
TF000930|Ty3_gypsy_Ele192	9747	TF000930	Class I	LTR RetroTransposons	Ty3_gypsy	0.942221	0.0990618	0.145674	0.365885	0.345153	0.201063	0.136441	0.0912361	0.0879291	0.0813001	0.0162552	0.0015534	0.0145101	0.00501593	0.00508877	0.0208802	0.0116734	0.00607915	0.580045	3.53521	1.30294	0.770661	0.584108	0.412646	0.147978	0.130904	0.37201	0.193476	0.270496	0.0736326	0.0334281	0.0971734	0.240781	0.0690138	0.0906187	0.093881	0.301996	1.77697	0.280086	0.215287	0.125322	0.255729
TF000073|CR1_Ele22	4789	TF000073	Class I	Non LTR RetroTransposons	CR1	0.0200613	0.136678	0.144401	0.689199	0.293597	0.398053	0.998562	1.0341	0.628548	0.390876	0.0724291	0.0539353	0.127289	0.0204177	0.0207142	0.0177506	0.0160947	0.0121764	0.022363	0.0847357	0.0536588	0.0262026	0.104977	0.0940294	0.209313	0.107178	0.0423971	0.0424872	0.046232	0.16025	0.180165	0.0337827	0.0277392	0.0754525	0.0442645	0.0399191	0.052089	0.165422	0.299552	0.363589	0.211352	0.294184
TF000046|Penelope_Ele4	2402	TF000046	Penelope	Penelope Like	Penelope	0.0209916	0.106171	0.14395	0.180802	0.100347	0.0541105	0.401389	0.201524	0.082206	0.155862	0.0288812	0.0179223	0.0195217	0	0.0206496	0.0347997	0	0	0.0668794	0.362019	0.320948	0.278622	0.386399	0.102257	0.20866	0.116556	0.118341	0.288011	0.331831	0.1775	0.520846	0.101032	0.184351	0.112825	0.0441262	0.0477533	0.186935	0.194007	0.0723918	0.167286	0.421383	0.17851
TF000997|Ty1_copia_Ele153	3855	TF000997	Class I	LTR RetroTransposons	Ty1_copia	11.7909	0.470526	0.14351	0.0450621	0.343888	0.213532	0.530212	0.473291	0.185352	0.0776926	0.035991	0.0335014	0	0.0634114	0.0771989	0.027748	0.0199942	0.0151266	0.0416717	0.406025	0.249973	0.184456	0.200633	0.106192	0.0433377	0.169458	0.252812	0.358911	0.447979	0.132717	0.302151	0.104919	0.390546	0.292917	0.142971	0.0595089	0.103535	0.193413	0.146596	0.347447	0.40156	0.444908
TF000167|L1_Ele15	4459	TF000167	Class I	Non LTR RetroTransposons	L1	0.156246	0.3364	0.139579	0.126614	0.063065	0.12631	0.23352	0.300622	0.176559	0.0671686	0.0777894	0.125508	0.105161	0.0877151	0.0556182	0.0467062	0.0864292	0.0130776	0.156117	0.364027	0.05763	0.046903	0.0867281	0.036723	0.0655678	0.104645	0.965337	1.26856	1.19169	0.430275	0.183823	0.12699	0.327713	0.121555	0.0475404	0.0428734	0.156643	0.585249	0.116989	0.330421	1.0415	1.23635
TF000165|I_Ele10	6956	TF000165	Class I	Non LTR RetroTransposons	I	0.0559322	0.237447	0.139182	0.16857	0.115504	0.105882	0.155238	0.230179	0.115415	0.172228	0.0997306	0.099021	0.0943755	0.070285	0.0641752	0.0872748	0.0886458	0.0502987	0.28483	0.70839	0.692672	0.739629	0.806132	0.358993	0.504371	0.234783	0.291891	0.298362	0.203708	0.165491	0.210865	0.0697751	0.210074	0.17532	0.0853293	0.0384763	0.129102	0.214378	0.162486	0.279204	0.179747	0.184925
TF000137|Ty3_gypsy_Ele42	8356	TF000137	Class I	LTR RetroTransposons	Ty3_gypsy	0.0686865	0.229881	0.137932	0.266794	0.179484	0.0846856	0.28461	0.298561	0.112543	0.436091	0.135601	0.163144	0.0879162	0.0760619	0.0771665	0.0284007	0.0430463	0.00697857	0.965523	1.65811	1.49665	1.47002	1.12462	0.852445	1.35624	0.928836	0.600987	0.621744	0.68891	1.45418	1.96875	0.642159	0.644749	1.12073	0.705255	0.468246	0.212954	0.392241	0.178616	0.416761	0.427518	0.34698
TF000990|Ty1_copia_Ele162	3544	TF000990	Class I	LTR RetroTransposons	Ty1_copia	0.0533527	0.333132	0.13659	0.379878	0.272048	0.195596	0.337339	0.283678	0.115821	0.316914	0.0195747	0.121471	0.0396934	0.110362	0.0979689	0.0510709	0.0652462	0.032908	0.0679928	0.245364	0.145018	0.436693	0.387375	0.196368	0.400696	0.236994	0.332288	0.332994	0.343603	0.37294	0.486912	0.10842	0.199914	0.318621	0.0837402	0.140251	0.211163	0.348451	0.226924	0.736976	0.453598	0.293827
TF001113|Ty1_copia_Ele186	3066	TF001113	Class I	LTR RetroTransposons	Ty1_copia	0.36191	0.763898	0.13533	0.410773	0.353769	0.254351	0.779862	0.49793	0.370348	0.0488429	0.271517	0.238695	0.152939	0.0159459	0.0970651	0.0630771	0.0251394	0	0.401698	0.888666	1.46674	1.5689	1.63972	1.32184	2.24772	1.2784	0.63574	1.39364	0.909884	0.764824	1.58998	0.435332	0.852114	2.03299	0.815849	0.673406	1.00888	0.68396	0.538783	1.20136	0.796183	0.239743
TF000950|Ty3_gypsy_Ele189	8699	TF000950	Class I	LTR RetroTransposons	Ty3_gypsy	0.0281589	0.352074	0.135143	0.0299542	0.115451	0.0846668	0.115266	0.218302	0.0842274	3.76146	0.430638	0.143514	0.355767	0.0730628	0.21667	0.528339	0.283536	0.442425	0.36934	0.246573	0.118162	0.129826	0.120031	0.254121	0.177649	0.112644	0.219401	0.378921	0.381777	0.455811	0.545516	0.223178	0.391958	0.342691	0.224191	0.224159	0.114705	0.0857118	0.0499728	0.238657	0.150576	0.309827
TF001156|Ty1_copia_Ele163	4097	TF001156	Class I	LTR RetroTransposons	Ty1_copia	0.0820741	0.371962	0.135033	0.127201	0.0980533	0.17977	0.291806	0.199946	0.126833	0	0.169325	0.0945678	0.045781	0.0954654	0.0847454	0.0762496	0	0.0426993	0.744994	1.10368	1.00355	1.13325	1.6896	0.469621	0.927696	0.501123	0.48567	0.675422	0.507984	0.249756	0.526488	0.128338	0.367478	0.286639	0.103482	0.0746585	0.365322	0.193363	0.190989	0.114423	0.239784	0.044853
TF001097|Pogo_Ele5	3081	TF001097	Class II	DNA transposon	pogo	0.00818271	0.0827729	0.134671	0.0845737	0.0651938	0.0703091	0.175241	0.13294	0.0472203	0.170118	0.0225163	0.0279451	0.0456584	0	0	0.00666751	0	0	0.0347602	0.26342	0.208513	0.17649	0.150622	0.0930084	0.162675	0.121159	0.237242	0.198122	0.114978	0.124544	0.0560083	0.078766	0.215584	0.0733005	0.0825638	0.136507	0.0161931	0.0453753	0.0705474	0.195629	0.135272	0.0994065
TF000048|Penelope_Ele5	2075	TF000048	Penelope	Penelope Like	Penelope	0.173052	0.123134	0.133308	0.104647	0.0580806	0.187913	0.334544	0.215337	0.0350568	0.14434	0.0668652	0	0.0677944	0.0235616	0.0239037	0	0	0	0.129032	0.502884	0.247684	0.403163	0.52184	0.138101	0.342185	0.247362	0.254411	0.137282	0.192062	0.164378	0.270277	0.17543	0.213403	0.152373	0.0919442	0.0552788	0.0961751	0.0673741	0.0628501	0.193649	0.172161	0.118081
TF001043|Ty1_copia_Ele180	1566	TF001043	Class I	LTR RetroTransposons	Ty1_copia	0.121176	0.123132	0.132478	0.138661	0.0256529	0.0276657	0.0738802	0.0951096	0.11946	0.0956274	0.531591	0.57729	0.269489	0.343418	0.538445	0.286345	0.196877	0.409606	0.41033	1.14758	2.09221	1.46906	1.4323	0.967221	1.09351	0.774711	0.648275	0.883527	0.565531	0.626191	0.881541	0.594039	0.282765	0.663383	0.514389	0.537138	0.159294	0.327334	0.360873	0.0427652	0.456237	0.0782302
TF000547|Ty3_gypsy_Ele163	6816	TF000547	Class I	LTR RetroTransposons	Ty3_gypsy	0.279306	0.35394	0.131895	0.305835	0.141452	0.355952	0.661995	0.606387	0.186795	0.0878829	0.0814232	0.328428	0.0412774	0.00717286	0.0145541	0.0152775	0	0	0.0628499	0.374228	0.30161	0.521624	0.436876	0.204204	0.208343	0.150609	0.351506	0.226875	0.357315	0.206422	0.272159	0.148351	0.298845	0.245189	0.205265	0.157067	0.0365983	0.102554	0.153068	0.265288	0.462964	0.602118
TF000320|Ty3_gypsy_Ele57	6837	TF000320	Class I	LTR RetroTransposons	Ty3_gypsy	0.135437	0.292387	0.13149	0.114336	0.0822603	0.19644	0.349723	0.354001	0.106022	0.372355	0.0405866	0.0503722	0.109735	0	0.00725468	0.0340882	0.0112736	0.0341161	1.80138	2.92527	0.789295	0.734149	0.859757	0.473017	0.311555	0.204745	1.17601	0.565445	0.615284	0.255676	0.258704	0.455517	0.906735	0.105702	0.198433	0.111846	0.0145944	0.0749751	0.0508659	0.205701	0.435417	0.612214
TF000627|Ty1_copia_Ele15	4211	TF000627	Class I	LTR RetroTransposons	Ty1_copia	0.0407757	0.15146	0.131377	0.082505	0.076319	0.0617304	0.137374	0.159164	0.12403	0.0711244	0.263586	0.143123	0.111354	0.0232202	0.047115	0.0957198	0.0732154	0.0415433	0.10173	0.289099	0.366144	0.25826	0.22959	0.106936	0.168614	0.13297	0.106076	0.0869741	0.0630934	0.0809983	0.0204894	0.0576295	0.105156	0.0643568	0.0402721	0.0635577	0.0947819	0.154929	0.0825862	0.127229	0.141389	0.174555
TF000113|Ty3_gypsy_Ele22	4746	TF000113	Class I	LTR RetroTransposons	Ty3_gypsy	0.0399836	0.0567593	0.131138	0.201312	0.330115	1.67054	0.641945	0.258906	0.0985378	0.0157767	0.409278	0.208625	0.0988014	0.0309041	0.0522548	0.035225	0	0	2.36938	5.02027	2.74786	1.11048	0.668165	0.44853	0.387218	0.403101	0.419256	0.385849	0.382537	0.134752	0.127258	0.102266	0.391868	0.0951701	0.0446655	0.10473	0.0840975	0.0785511	0.128234	0.31044	0.301082	0.361382
TF000068|Penelope_Ele6	2166	TF000068	Penelope	Penelope Like	Penelope	0.435217	0.290043	0.127708	0.200501	0.166921	0.160017	0.445123	0.292245	0.176327	0.241982	0.16014	0.417376	0.17319	0.112858	0.0915979	0.255756	0.355852	0.107688	1.16194	0.856455	0.593195	0.79176	0.767728	0.850491	1.06056	0.840164	1.18112	0.732721	0.77686	0.728307	0.557678	0.392139	0.654198	0.417061	0.313178	0.141217	0.230336	0.279689	0.421467	0.463784	0.27488	0.254519
TF000762|Ty1_copia_Ele84	4347	TF000762	Class I	LTR RetroTransposons	Ty1_copia	0.0697519	0.347596	0.127267	0.199809	0.304967	0.219264	0.532304	0.376894	0.135067	0.654543	1.08519	0.831872	0.463842	0.0899751	0.273846	0.158969	0.0709248	0.127438	1.42278	1.2069	0.56898	0.649505	0.582706	3.63507	5.12596	4.88941	0.406359	0.571048	0.366717	3.78099	4.40137	4.07999	0.478769	8.54104	4.18893	4.92554	0.206587	0.284084	0.190006	0.45448	0.47938	0.30296
TF000060|I_Ele5	5462	TF000060	Class I	Non LTR RetroTransposons	I	0.0222052	0.0330255	0.126609	0	0	0.0396599	0.0423641	0.0545374	0.0418642	0.0274171	0	0.0236448	0	0.00895097	0.00908097	0	0	0	0.0980375	0.29718	0.317569	0.306321	0.36109	0.26232	0.0994081	0.128144	0.275081	0.0819546	0.170249	0.046835	0.0868811	0.0962655	0.121607	0.0330778	0.0698587	0.0700009	0.00913417	0.0511905	0	0.0490446	0.0545029	0.112146
TF000618|Ty1_copia_Ele6	8467	TF000618	Class I	LTR RetroTransposons	Ty1_copia	0.110209	0.203351	0.126595	0.179521	0.101218	0.173973	0.350719	0.212556	0.225238	0.088433	0.307248	0.0940608	0.155067	0.135694	0.125948	0.0969671	0.0364131	0.0275483	0.126487	0.732601	0.599409	0.528594	0.559505	0.307015	0.474543	0.261771	0.32533	0.381293	0.300716	0.143511	0.234376	0.147289	0.256262	0.229386	0.0892962	0.115151	0.0854396	0.319219	0.154026	0.257061	0.232052	0.155541
TF000065|L1_Ele7	4394	TF000065	Class I	Non LTR RetroTransposons	L1	0.109851	0.0776618	0.126271	0	0.00133005	0.0103064	0.0154861	0.0038775	0.0359562	0.301519	0.0418312	0.0559343	0.0702429	0.0469585	0.0397382	0.148178	0.264492	0.0422119	0.101293	0.123507	0.0887295	0.150823	0.105947	0.0942743	0.040768	0.0729953	0.035647	0.0306368	0.0314204	0.0359018	0.0419104	0.0344531	0.0386681	0.023573	0.0364557	0.0348852	0.00926847	0.0251236	0.011904	0.0499478	0.0543373	0.125564
TF001045|Ty1_copia_Ele166	3883	TF001045	Class I	LTR RetroTransposons	Ty1_copia	0.00649264	0.184957	0.124665	0.201317	0.103457	0.156205	0.367479	0.258912	0.376042	0	0.0535972	0.0221732	0.036228	0	0.0127737	0.0321077	0	0	0.0551616	0.253802	0.24817	0.183126	0.189227	0.0737983	0.172101	0.0961348	0.177784	0.241042	0.205269	0.13176	0.155541	0.0937463	0.14825	0.0697931	0.0327555	0.0393865	0.0642426	0.240023	0.235101	0.362188	0.183999	0.0946499
TF000945|Ty3_gypsy_Ele176	9445	TF000945	Class I	LTR RetroTransposons	Ty3_gypsy	0.0150053	0.311096	0.124469	0.09426	0.0616729	0.142198	0.345027	0.240483	0.134382	0.126842	0.073449	0.132179	0.0819168	0.113879	0.0682693	0.0648764	0.0816067	0.0308698	0.0481904	0.300751	0.564549	0.837005	0.919204	0.309899	0.789344	0.365584	0.528827	0.844475	0.740752	0.593601	0.75136	0.188421	0.314116	0.267802	0.0942643	0.123468	0.158467	0.123347	0.119667	0.446705	0.327795	0.291841
TF000640|Ty1_copia_Ele28	4516	TF000640	Class I	LTR RetroTransposons	Ty1_copia	0.10026	0.462048	0.122504	0.125016	0.124538	0.211058	0.33305	0.206131	0.230708	0.0165802	0.0614461	0.114392	0.103833	0.16239	0.131799	0.0555285	0.0341353	0.0516501	0.213433	0.397943	0.355641	0.324177	0.548054	0.163168	0.157226	0.12399	0.242784	0.306378	0.225523	0.160497	0.17195	0.0447811	0.205913	0.160027	0.00938806	0.0507987	0.0441903	0.237336	0.125139	0.252103	0.369152	0.162766
TF001160|Ty1_copia_Ele229	3403	TF001160	Class I	LTR RetroTransposons	Ty1_copia	0.0423481	0.19361	0.121928	0.0765711	0.011805	0.216431	0.521308	0.541626	0.119102	0.198027	0.0917357	0.101203	0.0688968	0.0287336	0.0583018	0.0120732	0.0226499	0.0171358	0.173091	0.647343	0.774012	0.780513	0.982996	0.366905	0.552307	0.322228	0.638414	0.304937	0.507482	0.51368	0.58315	0.297137	0.286272	0.172548	0.137044	0.0674131	0.0146608	0	0.0510976	0.324717	0.507385	0.360002
TF001148|Ty1_copia_Ele123	3418	TF001148	Class I	LTR RetroTransposons	Ty1_copia	0.04286	0.198219	0.121393	0.0508234	0.0470128	0.126754	0.169246	0.130727	0.116304	0.0219064	0.0202963	0.0125949	0.0274378	0	0.0145115	0.0240405	0	0.0341211	0.156665	0.356172	0.37591	0.208039	0.181028	0.107792	0.158855	0.109213	0.0831643	0.190494	0.168418	0.112264	0.113594	0.0591666	0.0906867	0	0.0248078	0.0223724	0.058386	0.0545353	0.127183	0.117561	0.0870962	0.0358422
TF000053|L1_Ele5	4824	TF000053	Class I	Non LTR RetroTransposons	L1	0.0973293	0.119136	0.121047	0.00900261	0.020819	0.0497729	0.0649553	0.100827	0.0793541	0.143655	0.00338118	0.0227936	0.0291612	0.0608087	0.0926648	0.131079	0.0258843	0.0217534	0.0460596	0.322603	0.300941	0.355718	0.326627	0.208192	0.746977	0.909724	0.9501	0.717145	0.680613	0.447616	0.603865	0.340267	0.385645	0.215664	0.163323	0.210036	0	0.154562	0.238804	0.181864	0.272269	0.044923
TF000657|Ty1_copia_Ele35	4591	TF000657	Class I	LTR RetroTransposons	Ty1_copia	0.124001	0.705773	0.120503	0.208109	0.245007	0.330289	0.571215	0.454189	0.254672	0.0489281	0.0453317	0.0281307	0.071496	0.0319474	0.0432152	0.0236086	0.0335777	0	0.0699823	0.353561	0.503757	0.51021	0.623336	0.169419	0.272926	0.254092	0.344959	0.97503	0.549776	0.176448	0.338282	0.0352397	0.598001	0.226281	0.0277041	0.058297	2.27122	0.233459	0.32194	0.350096	0.414996	0.306872
TF000788|Pao_Bel_Ele220	6898	TF000788	Class I	LTR RetroTransposons	Pao_Bel	0.0821835	0.506565	0.120302	0.125916	0.238775	0.244948	0.648535	0.221318	0.185324	0.184531	0.52296	0.355728	0.237923	0.333117	0.352336	0.160929	0.335217	0.397319	0.597739	0.68073	1.31317	0.86106	0.622296	0.0890192	0.0726588	0.00676449	0.158947	0.20648	0.205421	0.080351	0.0813026	0.0351809	0.21826	0.124411	0.0430234	0.0443427	0.122955	0.222936	0.0882282	0.174756	0.207152	0.12432
TF000422|Ty3_gypsy_Ele125	7510	TF000422	Class I	LTR RetroTransposons	Ty3_gypsy	0.12634	0.323144	0.119707	0.150352	0.165825	0.236525	0.369735	0.260301	0.15777	0.279166	0.0831363	0.171968	0.037463	0.01302	0.0462319	0.0421638	0	0	0.192516	1.99156	0.508982	0.373167	0.489194	0.948473	0.956575	0.664817	0.435278	0.471424	0.518872	0.931054	0.703688	0.468553	0.498235	0.565349	0.361302	0.376745	0.166081	0.0558461	0.127346	0.236314	0.606489	0.395584
TF000507|Pao_Bel_Ele227	7577	TF000507	Class I	LTR RetroTransposons	Pao_Bel	0.0223468	0.146945	0.118648	0.0573163	0.159057	0.051461	0.213772	0.0982854	0.117616	0.118584	0.201425	0.0909053	0.309431	0.0258098	0.0654616	0.0443149	0.0203451	0	0.113075	0.390199	0.559593	0.54652	0.469557	0.524071	0.457521	0.468031	0.321562	0.520963	0.350648	0.483918	0.671845	0.304268	0.40909	0.405359	0.151076	0.333044	0.0526761	0.196808	0.109008	0.212127	0.353604	0.307201
TF000678|Ty1_copia_Ele50	5254	TF000678	Class I	LTR RetroTransposons	Ty1_copia	0.0235382	0.17412	0.118459	0.190114	0.145275	0.173166	0.249567	0.326005	0.0667532	1.0831	0.224464	0.27039	0.348069	0.0930533	0.169929	0.0496186	0.102692	3.46282	9.9065	2.50466	0.57469	0.5334	0.500514	0.397371	0.31798	0.275315	0.363261	0.511195	0.52254	0.421973	0.361282	0.246342	0.387691	0.103162	0.12911	0.138267	0.189916	0.212868	0.239944	0.40789	0.634599	0.361417
TF000442|I_Ele4	7672	TF000442	Class I	Non LTR RetroTransposons	I	0.0730932	0.116436	0.117179	0.0452853	0.12567	0.101648	0.120643	0.104348	0.0692548	0.0390387	0.0361692	0.0448898	0.0733438	0.0127451	0.0129302	0.0169901	0	0	0.0767765	0.249355	0.22609	0.215356	0.186505	0.138733	0.136101	0.0547384	0.15879	0.167084	0.184697	0.133375	0.118085	0.0948949	0.213556	0.120691	0.0497352	0.0598037	0.0650298	0.10326	0.133156	0.139667	0.162972	0.103794
TF000093|Pao_Bel_Ele12	5974	TF000093	Class I	LTR RetroTransposons	Pao_Bel	0.132876	0.218652	0.115758	0.407098	0.275706	0.0797739	0.20335	0.218152	0.143507	0.0752021	0.209024	0.0864734	0.0549444	0.0245515	0.0166054	0.0318978	0.0903151	0	0.30476	1.69819	1.26894	1.16928	1.33999	0.637285	0.664184	0.429591	0.63896	0.810614	0.859826	0.392526	0.519938	0.203112	0.630045	0.408279	0.262583	0.204805	0.893592	1.01407	0.436605	0.224206	0.388688	0.328111
TF001088|Ty1_copia_Ele209	4191	TF001088	Class I	LTR RetroTransposons	Ty1_copia	0.152175	0.268519	0.115504	0.300508	0.201293	0.279113	0.349675	0.435346	0.182882	0.125062	0.115869	0.0821749	0.123074	0.0349966	0.0710097	0.0153817	0.0367824	0.0417416	0.191654	0.788443	0.735782	0.65871	0.839694	0.351642	0.458427	0.267209	0.56198	0.524335	0.581116	0.42727	0.339688	0.173714	0.49659	0.193992	0.212438	0.164214	0.214277	0.255741	0.300804	0.511346	0.468811	0.204619
TF000192|Outcast_Ele12	5446	TF000192	Class I	Non LTR RetroTransposons	Outcast	0	0.0897028	0.114283	0	0.0073765	0.0159106	0.0212443	0.0273488	0.0138361	0.0549954	0.0636913	0.00790477	0.0774918	0	0.00910765	0.0115766	0	0.0107075	0.137656	0.287408	0.271316	0.337943	0.319545	0.172888	0.0536847	0.0942482	0.268433	0.134502	0.219535	0.0626301	0.0475289	0.118829	0.130095	0.0248812	0.0778489	0.0842479	0	0.00855682	0.00798224	0.0245943	0.153056	0.0562379
TF001065|Ty1_copia_Ele183	3078	TF001065	Class I	LTR RetroTransposons	Ty1_copia	0.0550102	0.158247	0.112335	0.0423281	0.130515	0.112604	0.213	0.217751	0.0734418	0.0243263	0.180306	0.0139861	0.0609372	0.0953026	0	0.0271569	0	0	0.017397	0.565022	0.813995	0.679469	0.678457	0.452195	0.434222	0.409311	0.382596	0.555282	0.445975	0.290885	0.308346	0.341652	0.27334	0.190767	0.0826442	0.19875	0.178297	0.257377	0.112986	0.326366	0.309494	0.179106
TF000548|Ty3_gypsy_Ele164	6902	TF000548	Class I	LTR RetroTransposons	Ty3_gypsy	0.471901	0.66764	0.112094	0.185828	0.0278042	0.184881	0.469002	0.473469	0.242677	0.176232	0.101134	0.0441332	0.0273496	0.226853	0.244427	0.0668867	0.00684606	0.00124531	0.0651664	2.11224	0.85948	0.604971	0.509544	1.30989	0.281994	0.208519	0.49195	0.385869	0.469721	0.478413	0.377707	0.62904	0.437389	0.164534	0.181708	0.213185	0.0363186	0.0657244	0.0392834	0.0781053	0.277618	0.419629
TF000450|Jockey_Ele10	4351	TF000450	Class I	Non LTR RetroTransposons	Jock	0.0836253	0.329244	0.111256	0.22957	0.15696	0.169275	0.327953	0.248179	0.165399	0.137672	0.398602	0.187988	0.118548	0.0674193	0.045599	0.0774977	0.0708596	0.0402066	0.529204	1.05257	0.871142	1.2882	1.12879	0.658604	1.23831	0.514766	0.606646	0.673404	0.498683	0.676131	0.713884	0.15803	0.43762	1.02772	0.311811	0.228475	0.859989	0.289178	0.189831	0.246271	0.301047	0.126704
TF000146|Ty3_gypsy_Ele51	7535	TF000146	Class I	LTR RetroTransposons	Ty3_gypsy	0.0479719	0.318452	0.110132	0.0979809	0.0639773	0.103496	0.30709	0.163075	0.0606869	0.079497	0.128894	0.165684	0.0995698	0.0259537	0.0526612	0.0451267	0	0	0.0355329	0.600101	0.443349	0.599527	0.523497	0.364005	0.0776024	0.0866967	0.652098	0.491463	0.534781	0.16975	0.166035	0.22008	0.487767	0.0239776	0.0562661	0.131931	0.556182	0.20409	0.126924	0.115543	0.379279	0.162586
TF001152|Ty1_copia_Ele144	3156	TF001152	Class I	LTR RetroTransposons	Ty1_copia	0.0776154	0.313069	0.109559	0.344016	0.420054	0.123549	0.158856	0.353949	0.13583	0.14235	0.0659435	0.122764	0.0594311	0.0154912	0.0471485	0.081255	0	0	0.390243	0.404109	0.590319	0.636169	0.845492	0.194567	0.185277	0.133065	0.16727	0.464192	0.392861	0.297205	0.328064	0.0256314	0.308676	0.386416	0.0671681	0	0.521672	0.206719	0.0826451	0.04244	0.226384	0.135862
TF000642|Ty1_copia_Ele30	4427	TF000642	Class I	LTR RetroTransposons	Ty1_copia	0.0691838	0.261014	0.109346	0.156959	0.0816697	0.117437	0.174228	0.176631	0.152009	0.0169135	0.329077	0.0972427	0.0211842	0.0441746	0.011204	0.00992144	0	0	3.36263	10.8688	3.23609	1.73851	1.65975	1.24836	1.57557	1.54941	1.66945	2.15099	1.51038	1.20385	1.53968	0.721766	1.34033	1.07129	0.852335	0.682296	0.473326	0.652638	0.451701	0.423576	0.255532	0.332076
TF000242|Pao_Bel_Ele41	7042	TF000242	Class I	LTR RetroTransposons	Pao_Bel	0.00716016	0.273209	0.108022	0.0493366	0.0228188	0.0184569	0.115006	0.116328	0.0387404	0.0212656	0.00985126	0.0183397	0.0266351	0	0.00704349	0.00311859	0	0.00828074	0.0076041	0.139948	0.0638598	0.0534583	0.0329498	0.0988254	0.225381	0.0530093	0.0288327	0.0346727	0.0377288	0.296668	0.637121	0.103385	0.0314407	0.561229	0.0421436	0.0488654	0.00708475	0.0330875	0.00617315	0.00951013	0.0422742	0
TF000540|Ty3_gypsy_Ele154	7048	TF000540	Class I	LTR RetroTransposons	Ty3_gypsy	0.21404	0.337198	0.10793	0.0985893	0.270742	0.0635196	0.265384	0.218369	0.162588	0.116861	0.0885859	0.213781	0.10645	0.00693675	0.0211125	0.0418117	0.0109361	0	1.54992	0.760832	0.483099	1.02572	0.907177	0.329138	0.223214	0.130204	0.422519	0.459022	0.460737	0.314564	0.449889	0.449531	0.385344	0.160215	0.0872232	0.103073	0.169889	0.17852	0.111022	0.726906	0.304115	0.269421
TF000101|Ty3_gypsy_Ele9	4489	TF000101	Class I	LTR RetroTransposons	Ty3_gypsy	0.277467	1.42444	0.107836	0.319257	0.214778	0.135118	0.756017	0.680175	0.530204	0.0166799	0.123631	0.13426	0.0313374	0.0653467	0.0110493	0.0754313	0	0.0129902	0.453292	0.503649	0.415025	0.754751	0.921789	0.237104	0.660601	0.27026	0.108553	0.317286	0.217016	0.360915	0.480512	0.0720808	0.177558	0.412537	0.122779	0.0511042	0.144482	0.134953	0.135575	0.35805	0.172423	0.0409363
TF000653|Ty1_copia_Ele32	4492	TF000653	Class I	LTR RetroTransposons	Ty1_copia	0.0157753	0.116635	0.107764	0.328711	0.241464	0.0385792	0.24039	0	0.0352803	0	0.0308872	0.0191671	0.0313164	0	0	0.0280705	0	0	0	0.14196	0.0858099	0.148987	0.172182	0.264286	0.223153	0.124652	0.117521	0.135889	0.157724	0.151863	0.115246	0.0540245	0.147866	0.170938	0.0660676	0.0340467	0.0444264	0.0414964	0.0967749	0.357811	0.0530178	0.0272726
TF000156|L1_Ele11	4513	TF000156	Class I	Non LTR RetroTransposons	L1	0.0875682	0.620116	0.107263	0.259821	0.17803	0.239998	0.41018	0.321777	0.170411	0.199095	0	0.00953897	0.0103902	0.259997	0.0879243	0.023388	0	0.0129211	0.118653	0.179836	0.241997	0.305856	0.325624	0.172347	0.157331	0.124072	0.566873	0.649232	0.529842	0.547941	0.563989	0.224055	0.412099	0.340284	0.291223	0.118609	0.276373	0.227168	0.144487	0.207752	0.158313	0.176447
TF000658|Ty1_copia_Ele36	4520	TF000658	Class I	LTR RetroTransposons	Ty1_copia	0.0465051	0.0739941	0.107096	0.0288243	0.0533262	0.0287552	0.0853218	0.0988551	0.0799015	0.14909	0.0613917	0.0285726	0.0311224	0.0108164	0.021947	0.0233518	0.0170525	0.490242	2.46416	1.06452	0.412179	0.351652	0.316563	0.163023	0.110885	0.113557	0.251553	0.216075	0.293901	0.0565957	0.0668104	0.089483	0.17634	0.0599572	0.0468988	0.0592127	0.055189	0.0515492	0.0480877	0.0444494	0.0263447	0.0677592
TF000697|Ty1_copia_Ele59	4524	TF000697	Class I	LTR RetroTransposons	Ty1_copia	0.0313274	0.048228	0.107002	0.0575976	0	0.00957659	0.0170493	0.0329226	0.0849984	0.0165509	0.0153344	0.00951577	0.0310949	0	0	0.0324127	0	0	0.118364	0.512567	0.59642	0.351341	0.384669	0.180977	0.120019	0.226912	0.430853	0.467749	0.293641	0.179061	0.219326	0.160927	0.185973	0.14976	0.0187429	0.0760633	0.132336	0.0824057	0.0384362	0.0148034	0.0263214	0.0270797
TF000493|Pao_Bel_Ele197	7775	TF000493	Class I	LTR RetroTransposons	Pao_Bel	0.245951	0.799958	0.106732	0.37424	0.304845	0.0835842	0.238089	0.225089	0.272026	0.0385215	0.00892252	0.0276845	0.018093	0.0628813	0.0446562	0.059769	0	0.00750006	0	0.0149122	0.0578394	0.0376588	0.0099478	0.0105304	0.0214877	0.00600147	0.00522288	0.0261699	0.0170859	0.0219346	0.0110972	0	0.0626484	0.0290468	0.00545293	0.0147529	0.0577514	0.113879	0.0447293	0.103363	0.0382887	0
TF001164|PIF_Ele3	8987	TF001164	Class II	DNA transposon	PIF	0.132416	0.190171	0.106253	0.117806	0.0772262	0.117593	0.24329	0.189957	0.0888745	0.510529	0.234793	0.324136	0.244845	0.272459	0.239621	0.221633	0.291948	0.209473	0.349261	0.500457	0.48246	0.479229	0.425769	0.319257	0.244147	0.180622	0.50687	0.344389	0.274691	0.257999	0.209779	0.225177	0.376523	0.197192	0.15044	0.203007	0.108253	0.105959	0.101983	0.217223	0.32584	0.381696
TF000764|Ty1_copia_Ele85	5208	TF000764	Class I	LTR RetroTransposons	Ty1_copia	0.0232881	0.252004	0.106227	0.0583717	0.0925632	0.0831883	0.340632	0.321735	0.0897872	0.0287543	0.066602	0.024798	0.0360147	0.018775	0.0285716	0.00394443	0	0.0223936	0.123383	0.256018	0.209703	0.176693	0.230191	0.110046	0.200493	0.170232	0.109161	0.140648	0.17005	0.343834	0.588128	0.155324	0.144543	0.771876	0.309345	0.212903	0.124535	0.0805307	0.0584292	0.0771548	0.160051	0.141139
TF000456|CR1_Ele33	5318	TF000456	Class I	Non LTR RetroTransposons	CR1	0.175917	0.27593	0.10403	0.106162	0.0755405	0.172246	0.239312	0.280071	0.166846	0.197117	0.0826175	0.137615	0.079357	0.0551601	0.121249	0.0471543	0.0289874	0.0109652	0.0805537	0.506895	0.314088	0.401135	0.439951	0.113543	0.180638	0.184259	0.234169	0.596869	0.349719	0.181189	0.22714	0.0798583	0.241472	0.246308	0.167418	0.0647067	0.145413	0.140204	0.0980924	3.07273	4.33863	4.08035
TF000411|Pao_Bel_Ele72	6004	TF000411	Class I	LTR RetroTransposons	Pao_Bel	0.156044	0.119618	0.103661	0.0361664	0.0468366	0.0577275	0.147736	0.0558159	0.119436	0.124711	0.265751	0.107552	0.02343	0.0977153	0.107396	0.14064	0.0256754	0.0679865	0.276481	1.74764	0.909503	0.870838	1.07566	0.852285	1.46782	1.04918	0.547842	0.657451	0.486767	0.447374	0.65386	0.282936	0.405639	0.729725	0.261271	0.24199	0.240978	0.318224	0.18101	0.256549	0.118999	0.173438
TF001159|Ty1_copia_Ele211	4009	TF001159	Class I	LTR RetroTransposons	Ty1_copia	0.0113873	0.079486	0.103498	0.335816	0.0100206	0.0648408	0.173155	0.0650157	0.0129641	0.0373541	0	0	0.0233929	0	0	0	0.0192261	0	0.0267139	0.0723015	0.0961482	0.0626013	0.0482316	0.0816901	0.0208365	0.0581958	0.101292	0.0507536	0.0994087	0.0319048	0.0215218	0.0302666	0.154636	0.0337998	0.0740273	0.0286115	0.248894	0.127864	0.0867474	0.10023	0.163365	0.0916751
TF000417|Ty3_gypsy_Ele120	12110	TF000417	Class I	LTR RetroTransposons	Ty3_gypsy	0.0196366	0.0591469	0.102788	0.0358618	0.152595	0.0500861	0.0541381	0.0307477	0.0804543	0.454451	16.2662	18.3004	9.32208	1.88334	1.01986	1.74271	2.8005	3.47904	1.06123	0.751569	0.525191	0.286683	0.226731	0.233249	0.117264	0.13486	0.201195	0.110893	0.0658182	0.15667	0.0854971	0.143616	0.13895	0.130543	0.162794	0.119976	0.00823961	0.0423291	0.061025	0.0221207	0.0835807	0.293373
TF000132|Pao_Bel_Ele18	8134	TF000132	Class I	LTR RetroTransposons	Pao_Bel	0.017717	0.0710592	0.102022	0.0266957	0.0345718	0.0266317	0.0758602	0.0411998	0.0226783	0.0368214	0.0255862	0.0793878	0.103767	0.0420742	0.11586	0.0728073	0.0284279	0.0143381	0.125082	0.334971	0.252739	0.19541	0.156894	0.145952	0.118101	0.0688391	0.154763	0.0900536	0.136099	0.136283	0.222756	0.05967	0.114323	0.155483	0.0521226	0.0423052	0.0122672	0.0229164	0.0320664	0.115267	0.0731977	0.0527145
TF000100|Ty3_gypsy_Ele8	5423	TF000100	Class I	LTR RetroTransposons	Ty3_gypsy	0.275288	0.26972	0.102015	0.160164	0.0148156	0.239671	0.362684	0.240317	0.0412033	0.303758	0.0895461	0.166704	0.0691737	0.0540921	0.0365851	0.0273011	0	0.0215058	0.177737	0.555875	0.42647	0.478212	0.527703	0.747328	0.439001	0.13767	0.262083	0.217616	0.310286	0.251583	0.310248	0.290873	0.204135	0.133263	0.109451	0.126908	0.0275996	0.0601518	0.0400805	0.135843	0.230558	0.248496
TF000209|I_ele24	7495	TF000209	Class I	Non LTR RetroTransposons	I	0.0475915	0.134699	0.101493	0.0289717	0.0214396	0.0404632	0.108055	0.0794886	0.0727979	0.0599409	0.0740468	0.172312	0.131383	0.0260922	0.0397067	0.0197537	0.0411354	0.0155605	0.0500116	0.139224	0.188572	0.106035	0.103194	0.0600809	0.0891618	0.0498054	0.092106	0.200892	0.135886	0.0796393	0.103606	0.0917395	0.12407	0.078343	0.0395965	0.030608	0.0532524	0.0435228	0.0638004	0.080418	0.246259	0.326907
TF001132|Ty1_copia_Ele111	4132	TF001132	Class I	LTR RetroTransposons	Ty1_copia	0.058705	0.164431	0.100417	0.567556	0.350002	0.094366	0.224001	0.135172	0.142101	0.0543632	0.251837	0.0520926	0.0453932	0.0591605	0.0480157	0.0408026	0.0373076	0.0141125	0.375822	0.364776	0.575264	0.283443	0.365007	0.62416	0.717676	0.237147	0.245692	0.256062	0.182182	0.330188	0.240133	0.117463	0.150033	0.142106	0.174429	0.0925326	0.120743	0.203003	0.241975	0.14587	0.216139	0.118595
TF000087|Ty3_gypsy_Ele1	4207	TF000087	Class I	LTR RetroTransposons	Ty3_gypsy	0.333155	0.298205	0.0986266	0.258073	0.0763916	0.0205964	0.165005	0.185867	0.151933	0.17798	0.197878	0.0920951	0.0780219	0.0581058	0.0589497	0.0404124	0.0183213	0	0.15274	0.48229	0.320681	0.407643	0.432039	0.252998	0.317693	0.24401	0.434361	0.328881	0.28419	0.172285	0.235852	0.124983	0.221037	0.20399	0.141086	0.0999713	0.415065	0.199384	0.123997	0.143269	0.226438	0.131041
TF000382|Ty3_gypsy_Ele101	5702	TF000382	Class I	LTR RetroTransposons	Ty3_gypsy	0.020434	0.0807239	0.0970238	0.0380819	0.0352266	0.0227944	0.0473445	0.130605	0.0419234	0.0131316	0.0364991	0.0150997	0.0328945	0.0257227	0.0260962	0.0187598	0	0	0.0563466	0.345672	0.112667	0.095364	0.115297	0.0143588	0.0512745	0.0163667	0.071217	0.1356	0.100956	0.0822501	0.136185	0.120587	0.0776588	0.118821	0.126401	0.0469382	0.0174994	0.0245179	0.00762387	0.0352352	0.0835342	0.0429704
TF000316|Ty3_gypsy_Ele53	7166	TF000316	Class I	LTR RetroTransposons	Ty3_gypsy	0.50618	0.171865	0.0965025	0.145449	0.100908	0.114871	0.269086	0.181864	0.110591	0.0835905	0.12585	0.126156	0.124328	0.0272901	0.0830593	0.0151252	0.021512	0	0.0896703	0.380219	0.726163	0.472799	0.566644	0.868325	1.04912	0.976725	0.668676	0.499733	0.568498	1.11854	1.10771	0.795832	0.710622	1.08413	1.21285	1.07244	0.0765837	0.149569	0.133459	0.280367	0.415427	0.547066
TF001107|Pogo_Ele15	2869	TF001107	Class II	DNA transposon	pogo	0	0.147594	0.0964151	0.0756859	0.056009	0.0906054	0.0403264	0.168721	0.0443794	0.495869	0.0725402	0.03001	0.0653763	0.0511226	0.0691534	0.0802454	0	0.0813008	0.615924	0.444534	0.403058	0.320745	0.512213	0.627824	0.815244	0.89452	0.353851	0.283682	0.21608	0.891644	0.69169	0.31015	0.185212	0.551018	0.81276	0.439783	0.156507	0.064971	0.0757604	0.140057	0.145268	0.0640512
TF000454|CR1_Ele32	2898	TF000454	Class I	Non LTR RetroTransposons	CR1	0.0489045	0.283153	0.0954502	0	0.0554485	0.269096	0.252845	0.19273	0.0600693	0	0	0.0445646	0.0485416	0.0337407	0.051346	0.0430207	0.0265968	0.0201218	0.147821	0.540105	0.687209	0.88044	1.09424	0.282519	0.518841	0.38643	0.504446	0.800404	0.504235	0.338377	0.297725	0.0976964	0.565355	0.124687	0.0877774	0.0263868	0.103294	0.112561	0.135004	0.254201	0.143814	0.12682
TF000713|Ty1_copia_Ele69	4357	TF000713	Class I	LTR RetroTransposons	Ty1_copia	0.021503	0.17373	0.0952312	0.109643	0.0645414	0.0894928	0.203582	0.128192	0.0244448	0.0859264	0.191065	0.148208	0.344392	0.112211	0.204913	0.199169	0.300739	0.0803025	0.233512	0.638656	0.442343	0.595213	0.550303	0.328849	0.287584	0.182062	0.177083	0.354918	0.213427	0.176139	0.178225	0.0278492	0.193101	0.114034	0.029192	0.0614279	0.0801551	0.320866	0.169615	0.138337	0.122986	0.239
TF000452|CR1_Ele30	4375	TF000452	Class I	Non LTR RetroTransposons	CR1	0.0856581	0.272866	0.0948394	0.0397061	0.174463	0.188152	0.299709	0.297883	0.140744	0.18826	0.0634264	0.472313	0.332257	0.0558745	0.158721	0.0144106	0.0176177	0.0133287	0.722134	0.304763	0.220262	0.0956071	0.150269	0.0842132	0.0381867	0.0853238	0.120664	0.176729	0.172063	0.0974525	0.0197213	0.101694	0.111335	0.103241	0.0969063	0.0262179	0.136843	0.0213031	0.0894267	0.0765376	0.231351	0.210015
TF000348|Ty3_gypsy_Ele76	5118	TF000348	Class I	LTR RetroTransposons	Ty3_gypsy	0.232782	0.310848	0.094583	0.135767	0.133437	0.245488	0.399369	0.240088	0.227949	0.01463	0.0677732	0.100936	0.00916201	0.0286578	0.0484567	0.0246371	0	0	0.146478	0.237866	0.376571	0.375946	0.294688	0.319945	0.318269	0.337333	0.0793433	0.278292	0.250909	0.199932	0.185441	0.0869303	0.250909	0.264758	0.124257	0.0448235	0.136474	0.0819469	0.152889	0.235535	0.279198	0.239368
TF000345|Ty3_gypsy_Ele73	5131	TF000345	Class I	LTR RetroTransposons	Ty3_gypsy	0.755605	1.16238	0.0943434	0.338558	0.36015	0.227979	0.729068	0.486216	0.403597	0.0875575	0.432649	0.268482	0.0913879	0.343022	0.396338	0.142891	0	0.0227297	0.281777	0.937755	1.75288	2.22551	2.75852	1.21271	2.16526	1.5187	0.720195	1.70518	1.16506	1.77821	2.60642	1.28489	0.604107	2.60566	1.48731	1.31894	0.525064	0.708407	0.347364	0.717866	0.789057	0.37008
TF000707|Ty1_copia_Ele64	3668	TF000707	Class I	LTR RetroTransposons	Ty1_copia	0.0965958	0.125226	0.0942662	0.0473594	0.0766649	0.118115	0.199766	0.243634	0.11263	0.224547	0.0756517	0.0469459	0.0383515	0.0133288	0.0135224	0.022402	0	0.0158978	0.160586	0.521552	0.297746	0.58158	0.506069	0.435262	0.432698	0.228982	0.453905	0.410492	0.325951	0.278967	0.164658	0.154375	0.277662	0.086198	0.115585	0.0625428	0.0816099	0.0508184	0.047406	0.237354	0.340872	0.217095
TF000583|Pao_Bel_Ele148	8079	TF000583	Class I	LTR RetroTransposons	Pao_Bel	0.0356753	0.215694	0.0941565	0.139763	0.0895041	0.128703	0.243451	0.119832	0.0794333	0.027804	0.163149	0.0745997	0.0928653	0.0665667	0.0736729	0.00543659	0	0	0.119305	0.660151	0.222652	0.284756	0.478674	0.359763	0.346376	0.323436	0.271423	0.241778	0.290493	0.263866	0.208253	0.16521	0.21924	0.139769	0.0839638	0.0709887	0.117332	0.0865214	0.0538078	0.14921	0.213718	0.128893
TF000102|Ty3_gypsy_Ele10	4410	TF000102	Class I	LTR RetroTransposons	Ty3_gypsy	0.0642745	0.168387	0.0940867	0.0984775	0.136641	0.068769	0.166155	0.236415	0.0748299	0.0169787	0.173038	0.0683323	0.0637975	0.0886897	0.191203	0.0578282	0.0349558	0.0132229	0.376415	1.52487	1.85008	1.72624	1.41184	0.417724	0.558784	0.497299	0.819525	0.996593	0.833407	0.41572	0.52825	0.284317	0.702874	0.563317	0.249957	0.104039	0.226262	0.31701	0.207006	0.364465	0.229515	0.319467
TF000030|CR1_Ele2	2949	TF000030	Class I	Non LTR RetroTransposons	CR1	0.00854898	0.0954019	0.0937995	0.220898	0.0817343	0.0440737	0.143852	0.138891	0.118061	0.0507808	0.0235241	0.0291959	0.0159007	0.0165786	0	0	0	0	0.308687	0.412817	0.152493	0.0992868	0.0786817	0.0555266	0.0991411	0.0474684	0.110161	0.0551973	0.0450468	0.274694	0.321834	0.0685763	0.105109	0.0765815	0.0718828	0.0259305	0	0.0790106	0.103187	0.045419	0.0605686	0.0207712
TF000463|CR1_Ele35	5165	TF000463	Class I	Non LTR RetroTransposons	CR1	0.285546	0.515072	0.0937223	0.168165	0.186668	0.230073	0.573068	0.531076	0.198707	0.101478	0.134313	0.133357	0.099865	0.0473284	0.146105	0.0735133	0.0447691	0.0338701	0.205622	0.596736	0.398021	0.583083	0.58838	0.148477	0.384782	0.189717	0.239795	0.498993	0.26863	0.198113	0.267557	0.143566	0.331501	0.183644	0.0492505	0.11474	0.0579564	0.093231	0.109415	0.309027	0.242075	0.0869696
TF000933|Ty3_gypsy_Ele188	10371	TF000933	Class I	LTR RetroTransposons	Ty3_gypsy	0.19792	0.218775	0.0933518	0.188438	0.0464824	0.116969	0.338391	0.161565	0.135042	0.274351	0.180606	0.215849	0.144684	0.21685	0.167391	0.172879	0.0966163	0.129322	0.258163	0.603693	0.458392	0.544479	0.507126	0.193415	0.229554	0.17097	0.371975	0.309984	0.298879	0.135664	0.166389	0.0545992	0.209215	0.0740383	0.0449678	0.0516134	0.230909	0.220174	0.197006	0.348703	0.183709	0.0767819
TF001133|Ty1_copia_Ele113	3723	TF001133	Class I	LTR RetroTransposons	Ty1_copia	0.0448392	0.11361	0.0928736	0.0583247	0.0431613	0.0465479	0.0414348	0.100015	0.01396	0.0402236	0.0559006	0.0346892	0.02519	0.0131319	0.0133227	0.00589877	0.0207031	0	0.215746	0.747414	0.36237	0.370757	0.31162	0.516798	0.560928	0.325865	0.130888	0.207679	0.154621	0.29775	0.301276	0.271598	0.202197	0.181981	0.204979	0.195126	0.0804042	0.0876184	0.0583821	0.161895	0.303852	0.180982
TF000662|Ty1_copia_Ele40	4514	TF000662	Class I	LTR RetroTransposons	Ty1_copia	0.101361	0.32414	0.091919	0.0481043	0.0711961	0.115174	0.222131	0.0907376	0.130653	0.0165876	0.107578	0.114442	0.0831035	0.292432	0.0879048	0.0422148	0.0170752	0.0129182	0.367743	0.847609	0.555046	0.630109	0.582566	0.272067	0.24057	0.155056	0.215904	0.333559	0.196194	0.198348	0.124241	0.0627214	0.137336	0.100061	0.0375689	0.042351	0.198944	0.139368	0.101118	0.222542	0.771606	0.149268
TF000544|Ty3_gypsy_Ele158	7542	TF000544	Class I	LTR RetroTransposons	Ty3_gypsy	0.0418744	0.0391431	0.0916915	0.0345494	0.021306	0.0114889	0.0511342	0.0345595	0.0413405	0.119135	0.0183963	0.0542255	0.00621734	0.00648239	0	0.0110831	0.0102198	0	0.0354999	0.276713	0.178879	0.144197	0.143572	0.358239	0.110758	0.0804294	0.17768	0.0431654	0.0176138	0.101755	0.143001	0.278866	0.111554	0.0778548	0.146156	0.126739	0.0529205	0.0926819	0.0230556	0.0621576	0.114468	0.150252
TF000608|Pao_Bel_Ele104	8300	TF000608	Class I	LTR RetroTransposons	Pao_Bel	0.0371882	0.695225	0.0916495	0.952289	0.663087	0.266211	0.529694	0.305061	0.323676	0.261616	0.426265	0.55238	0.706192	0.106027	0.170314	0.0512093	0.0742916	0.0702566	0.135483	0.27938	0.263164	0.372925	0.451951	0.429098	0.961138	0.455371	0.176131	0.26966	0.240078	0.267114	0.280673	0.0633497	0.176057	0.310188	0.0970522	0.128984	0.222405	0.466004	0.633738	0.330817	0.200854	0.199261
TF000144|Ty3_gypsy_Ele49	7624	TF000144	Class I	LTR RetroTransposons	Ty3_gypsy	0.121769	0.166373	0.0907053	0.250637	0.100115	0.102288	0.247863	0.156287	0.0971237	0.117853	0.200183	0.18069	0.0861065	0.00641267	0.032529	0.0222999	0.0202197	0	0.0280945	0.22051	0.168528	0.230428	0.344924	1.03094	1.29836	1.07106	0.218379	0.170805	0.191668	2.72344	3.12349	1.47483	0.232324	0.619101	0.689555	0.641922	0.222493	0.073348	0.0342114	0.184467	0.257711	0.232998
TF000070|I_Ele6	6131	TF000070	Class I	Non LTR RetroTransposons	I	0.0123361	0.0837385	0.0902348	0.0495841	0.0327617	0.0423988	0.0314512	0.0910995	0.0377215	0.109915	0.0113151	0.00702159	0.0229446	0	0.0161802	0	0	0	0.017468	0.085099	0.0628703	0.102336	0.050461	0.106833	0.0817486	0.0913288	0.105974	0.0995617	0.0722248	0.285117	0.0562915	0.31006	0.317789	0.0736711	0.297349	0.218269	0.0325499	0.0228024	0.0283616	0.0218465	0.067978	0.179836
TF000092|Pao_Bel_Ele10	6189	TF000092	Class I	LTR RetroTransposons	Pao_Bel	0.0151379	0.0805567	0.0893892	0.0491194	0.0129819	0.00700024	0.0249252	0.0300819	0.0352607	0.145179	0.594078	0.591242	0.598546	0.947944	0.713269	0.616031	1.22049	1.03642	1.02095	0.777447	0.352926	0.35144	0.306177	0.337338	0.37117	0.369431	0.209962	0.144655	0.236108	0.323779	0.453082	0.189521	0.214644	0.634932	0.191808	0.0803116	0.0483673	0.067766	0.0140479	0.108209	0.0577208	0.0197946
TF001080|Ty1_copia_Ele112	3928	TF001080	Class I	LTR RetroTransposons	Ty1_copia	0.0651361	0.699315	0.0880266	0.176898	0.25568	0.187504	0.422178	0.274905	0.15146	0.285933	0.547493	0.613738	0.453631	0.136913	0.164156	0.0324621	0.176603	0.118764	9.36546	7.73344	5.47897	5.14332	4.79463	2.36576	1.46736	1.33047	2.22268	2.59001	2.59283	1.04201	0.823709	0.864942	1.81498	0.885417	0.636811	0.681368	0.596963	1.70243	1.0901	0.460336	1.40208	0.32748
TF000051|CR1_Ele14	4743	TF000051	Class I	Non LTR RetroTransposons	CR1	0.073006	0.233283	0.087481	0.0549381	0.177867	0.0835146	0.215472	0.12561	0.0591683	0.647254	0.10726	0.0816876	0.0593183	0.0309236	0.0948651	0.0491379	0.0487524	0.0491781	0.169349	0.562235	0.514703	0.40567	0.395445	0.338768	0.387463	0.341049	0.222603	0.270265	0.228734	0.253943	0.331989	0.0596931	0.219398	0.185699	0.0893875	0.0483675	0.0315565	0.122814	0.0962363	0.211797	0.479525	0.419727
TF001005|Tc1_Ele8	1585	TF001005	Class II	DNA transposon	Tc1	0.352723	0.234254	0.0872602	0.0410996	0.152072	0.150337	0.377138	0.39937	0.196713	0.354304	0.175073	0.203704	0.192298	0.0616911	0.0469403	0.105027	0.072944	0.0183953	0.270274	0.548624	0.344521	0.329875	0.341583	0.361588	0.316215	0.132477	0.230581	0.385119	0.167625	0.215195	0.367442	0.216905	0.307313	0.199479	0.09362	0.0603068	0	0.117604	0.233127	0.16901	0.169038	0.212554
TF000684|Ty1_copia_Ele52	4769	TF000684	Class I	LTR RetroTransposons	Ty1_copia	0.0402909	0.0562846	0.087004	0.0910643	0.101084	0.0363384	0.0242601	0.0624624	0.0463068	0.172707	0.0872794	0.0451346	0.0491625	0.0410067	0.0520028	0.0713	0.080811	0.073365	0.258252	0.771897	0.734167	0.495552	0.227053	0.0729638	0.0875796	0.107628	0.178814	0.230393	0.167133	0.0312904	0.00904601	0.0424055	0.120707	0.08524	0.0266701	0.0320692	0.167384	0.136801	0.200539	0.168514	0.0249692	0.051377
TF000408|Pao_Bel_Ele14	7970	TF000408	Class I	LTR RetroTransposons	Pao_Bel	0.0387279	0.0836876	0.0867675	0.0435921	0.0201618	0.0108719	0.120971	0.224253	0.19299	0.0657633	0.217605	0.216057	0.176504	0.0122686	0.0560103	0.0447072	0.00967096	0.0365828	0.0470309	0.0727369	1.95067	0.661273	0.0630787	0.066773	0.0419239	0.0175639	0.0203804	0.0459533	0.0222239	0.021398	0.0324771	0.0101496	0.0333358	0.0821747	0.0425561	0.0431757	0.0187795	0.00584698	0.0109087	0.00840281	0.0373519	0.0153712
TF000675|Ty1_copia_Ele49	4844	TF000675	Class I	LTR RetroTransposons	Ty1_copia	0.00942439	0.047709	0.0856569	0.0986198	0.157571	0.116271	0.0716534	0.092243	0.0718748	0.0618301	0.0572854	0	0.0193605	0.0403718	0.0307186	0.0299787	0	0	0.143709	0.76593	0.437659	0.276321	0.223538	0.0507064	0.125024	0.0288985	0.150896	0.218425	0.182828	0.0528102	0.0623416	0.075148	0.146263	0.0839202	0.0262571	0.0236795	0.0617971	0.0192405	0.035897	0.0829526	0.0491651	0
TF000349|Ty3_gypsy_Ele77	4862	TF000349	Class I	LTR RetroTransposons	Ty3_gypsy	0.108681	0.216011	0.0853398	0.169713	0.107413	0.142573	0.206232	0.352289	0.181694	0.169403	0.299635	0.070834	0.0771553	0.070389	0.0816129	0.0898948	0.0475591	0.0719617	0.396489	0.453087	0.607811	0.851704	1.03401	0.37889	0.833273	0.326304	0.400901	0.55241	0.546455	0.166613	0.319427	0.0332755	0.364303	0.260119	0.11336	0.117959	0.153921	0.345046	0.134115	0.206614	0.183687	0.113387
TF000212|Outcast_Ele14	3245	TF000212	Class I	Non LTR RetroTransposons	Outcast	0.0296067	0.110882	0.0852434	0	0.0247596	0.0267023	0.0950766	0.0458988	0.0952794	0.115372	0	0.0928646	0.0289006	0.0150663	0.0305703	0	0	0.0179701	0.0660069	0.160783	0.118785	0.23202	0.202596	0.100923	0.0900977	0.0143795	0.025028	0.100325	0.0682296	0.0394165	0.0265889	0.0249284	0.0545837	0.0278384	0	0	0.0153747	0.0143607	0.0937748	0.0825521	0.165131	0.075506
TF000374|Ty3_gypsy_Ele92	8965	TF000374	Class I	LTR RetroTransposons	Ty3_gypsy	0.0274564	0.1045	0.0848512	0.0896184	0.0425698	0.0724894	0.159166	0.141216	0.0534636	0.517828	0.131549	0.0984397	0.0209219	0.0409009	0.0719245	0.0304624	0.0343904	0.0292703	0.322543	1.07019	0.519533	0.590213	0.543523	0.385853	0.49151	0.476243	0.679441	0.556056	0.496402	0.4946	0.442713	0.313555	0.456887	0.28466	0.312121	0.14927	0.108519	0.202724	0.198809	0.280133	0.272292	0.228892
TF000059|CR1_Ele15	5710	TF000059	Class I	Non LTR RetroTransposons	CR1	0.0500588	0.132145	0.0847769	0.0760571	0.0562836	0.0531123	0.121572	0.156506	0.0769027	0.0917922	0.0485973	0.0753929	0.0410606	0.0428111	0.0868656	0.0408163	0.0404961	0.0408497	0.121913	0.263967	0.157513	0.161159	0.216726	0.0788628	0.248698	0.0898907	0.106676	0.0997756	0.12408	0.149336	0.181326	0.0425005	0.116325	0.150295	0.0371248	0.0602645	0.0349498	0.195869	0.0609055	0.117286	0.0834171	0
TF000453|CR1_Ele31	4938	TF000453	Class I	Non LTR RetroTransposons	CR1	0.0588509	0.14297	0.0840264	0.0527686	0.0244061	0.0263211	0.0468596	0.0377029	0.0152595	0.121306	0.0842924	0.0435899	0.0284879	0	0.0301338	0.00832021	0	0.011809	0.0325323	0.287626	0.175634	0.152472	0.33284	0.136788	0.312954	0.236236	0.246707	0.280195	0.322827	0.31083	0.34072	0.0655266	0.394566	0.256115	0.128786	0.0929149	0.287948	0.13212	0.0880342	0.135622	0.44612	0.198475
TF000240|Pao_Bel_Ele37	7421	TF000240	Class I	LTR RetroTransposons	Pao_Bel	0.0347985	0.193232	0.0838678	0.140451	0.151574	0.251038	0.51968	0.301054	0.200264	0.090808	0.10283	0.0580102	0.0315936	0.00658809	0.0401026	0.0337915	0	0	0.0216473	0.273413	0.554043	0.422734	0.515906	0.176524	0.151961	0.19492	0.421346	0.586751	0.6146	0.126395	0.145332	0.065403	0.322218	0.115643	0.0914087	0.103044	0.147904	0.307697	0.146447	0.189513	0.112323	0.107304
TF000112|Ty3_gypsy_Ele21	4965	TF000112	Class I	LTR RetroTransposons	Ty3_gypsy	0.0795962	0.14253	0.0835694	0.0262408	0.0242734	0.0261779	0.100977	0.0674962	0.0758825	0.0452424	0.041917	0.0780351	0.132221	0.0787758	0.10989	0.176346	0.0155242	0.0822136	0.215702	0.245196	0.103513	0.227464	0.249246	0.206128	0.479497	0.169165	0.0899672	0.122943	0.0624305	0.206093	0.260667	0.057024	0.0891864	0.136458	0.111008	0.0616064	0.040194	0.00938579	0.0175111	0.0944194	0.119917	0.0246744
TF001119|Ty1_copia_Ele225	1658	TF001119	Class I	LTR RetroTransposons	Ty1_copia	0	0.0542539	0.0834182	0.0523867	0.0565354	0.0261306	0.0465204	0.0673741	0.0297737	0	0.0418411	0	0.0282818	0	0.0299157	0.01239	0	0	0.0645936	0.279717	0.116242	0.201824	0.233245	0	0.151146	0	0.0489842	0.0245442	0.053415	0.025715	0.0260195	0.00813155	0.0267075	0.136212	0.0255709	0	0.0601819	0.0562128	0.0262191	0.0807845	0.215461	0
TF000522|Pao_Bel_Ele100	7472	TF000522	Class I	LTR RetroTransposons	Pao_Bel	0	0.14075	0.0832954	0.0755583	0.19355	0.046386	0.160001	0.10465	0.0598087	0.0200418	0.0371374	0.0115228	0.00627558	0.0130862	0.0132763	0.0139362	0	0.0078042	0.171996	0.737055	0.378305	0.263105	0.238078	0.0876595	0.111795	0.137386	0.222822	0.185172	0.18964	0.0570603	0.103925	0.0270653	0.136304	0.0604493	0.0737626	0.0716385	0.0333852	0.0623668	0.0756326	0.0627399	0.0876511	0.0409892
TF000567|Ty3_gypsy_Ele169	7327	TF000567	Class I	LTR RetroTransposons	Ty3_gypsy	0.111937	0.171919	0.0832135	0.158474	0.0729254	0.100489	0.196771	0.075254	0.107849	0.126231	0.0783627	0.0671703	0.0271925	0.00943902	0.0201732	0.0433789	0.0606814	0.022998	0.111132	0.403572	0.434591	0.641367	0.631786	0.41123	0.257912	0.150211	0.412832	0.203522	0.249762	0.185588	0.188265	0.32069	0.232112	0.179893	0.240348	0.231143	0.493457	0.0997648	0.0700551	0.0642044	0.20937	0.303726
TF000988|Ty1_copia_Ele179	4183	TF000988	Class I	LTR RetroTransposons	Ty1_copia	0.0404785	0.263256	0.0826604	0.685223	0.87394	0.22786	0.322685	0.186934	0.0652188	0.0716005	0.199013	0.185247	0.0336298	0.0350635	0.0711455	0.00982194	0	0.0278809	0.0256027	0.124729	0.0153581	0.0999955	0.101696	0.00978651	0.0299546	0.011155	0.0485392	0.0875563	0.0529298	0.0305777	0.0412531	0.00966921	0.0846876	0.0323938	0.0101354	0.0274213	0	0.300792	0.0311771	0.0960608	0.227737	0.16108
TF000462|CR1_Ele34	5027	TF000462	Class I	Non LTR RetroTransposons	CR1	6.13598	0.0890885	0.0825387	0.0719922	0.11987	0.0689469	0.0997316	0.118513	0.0537501	0.0595793	0.0552	0.0171273	0.0279836	0.00972553	0.0408766	0.0171923	0	0	0.0639126	0.207576	0.153355	0.166414	0.115393	0.146582	0.340648	0.269183	0.0969356	0.145712	0.110108	0.243837	0.164769	0.104596	0.107906	0.116805	0.0759038	0.0380291	0.0198491	0.0772503	0.0259427	0.133221	0.284252	0.0243701
TF000587|Pao_Bel_Ele144	8446	TF000587	Class I	LTR RetroTransposons	Pao_Bel	0.0618369	0.170545	0.0818775	0.113122	0.242576	0.148758	0.337893	0.330648	0.0987315	0.762415	0.706375	0.83591	1.74884	0.428354	1.01009	0.421882	0.803081	0.883739	0.874927	1.184	0.570474	0.851816	0.924906	0.550124	0.684903	0.453024	0.545702	0.462544	0.487584	0.383648	0.367761	0.234652	0.340785	0.262043	0.165651	0.0814848	0.200839	0.143454	0.154409	0.214089	0.292549	0.377128
TF001001|Ty1_copia_Ele152	4230	TF001001	Class I	LTR RetroTransposons	Ty1_copia	0.133455	0.299808	0.081742	0.051334	0.0569822	0.0819376	0.200577	0.189258	0.133282	0.0354025	0.155801	0.0610629	0.0498842	0.0231159	0.0469033	0.045049	0.0182216	0.0137856	0.151909	0.445406	0.736592	0.63286	0.763385	1.07423	1.61932	1.34579	0.547199	0.827353	0.769422	1.29519	1.33093	0.439842	0.387328	1.01974	0.706608	0.515216	0.283069	0.302958	0.16443	0.316645	0.408187	0.0434427
TF000402|Pao_Bel_Ele58	7618	TF000402	Class I	LTR RetroTransposons	Pao_Bel	0.0327136	0.981093	0.081699	0.094063	0.197751	0.281512	0.349306	0.205288	0.223912	0.0294866	1.02902	0.796792	0.609376	0.263127	0.377634	0.139995	0.0860014	0.107165	0.140583	0.273952	0.219259	0.31846	0.420496	0.075232	0.216564	0.0612515	0.117271	0.28846	0.209257	0.0475717	0.110428	0.0132733	0.139504	0.0889362	0.0250439	0.0100379	0.0458435	0.0856401	0.0798895	0.909876	0.488473	0.172876
TF001171|Pao_Bel_Ele164	7618	TF001171	Class I	LTR RetroTransposons	Pao_Bel	0.0327136	0.981093	0.081699	0.094063	0.197751	0.281512	0.349306	0.205288	0.223912	0.0294866	1.02902	0.796792	0.609376	0.263127	0.377634	0.139995	0.0860014	0.107165	0.140583	0.273952	0.219259	0.31846	0.420496	0.075232	0.216564	0.0612515	0.117271	0.28846	0.209257	0.0475717	0.110428	0.0132733	0.139504	0.0889362	0.0250439	0.0100379	0.0458435	0.0856401	0.0798895	0.909876	0.488473	0.172876
TF000393|Pao_Bel_Ele40	7710	TF000393	Class I	LTR RetroTransposons	Pao_Bel	0.91318	0.0915986	0.0807242	0.0337966	0.109419	0.0618118	0.065026	0.0627835	0.0161759	0.0291347	0.0269932	0.00558357	0.042573	0.0190234	0.0128665	0.0195708	0.00999708	0.00756329	0.00694528	0.135342	0.199978	0.113929	0.190602	0.122121	0.0812582	0.0847289	0.215944	0.311408	0.32737	0.315204	0.29096	0.110165	0.201016	0.10545	0.0879823	0.0595089	0.103535	0.108795	0.0958511	0.0608032	0.123557	0.135061
TF000457|Pao_Bel_Ele74	6008	TF000457	Class I	LTR RetroTransposons	Pao_Bel	0.0665721	0.147492	0.0805719	1.10595	1.85216	0.302868	0.320951	0.818088	0.243054	0.149553	0.0461868	0.0286614	0.00780479	0.0488251	0.0660456	0.0492855	0.0256583	0.0194118	0.178256	0.357014	0.352866	0.306331	0.489194	0.143089	0.305881	0.108732	0.189251	0.209973	0.169518	0.163218	0.157971	0.0605887	0.140037	0.172912	0.0635101	0.101823	0.0415203	0.10859	0.137476	0.613078	0.0990995	0.0611727
TF001064|Ty1_copia_Ele141	3456	TF001064	Class I	LTR RetroTransposons	Ty1_copia	0	0.0958041	0.080039	0.0251323	0.0232479	0.150432	0.390564	0.247805	0.0285675	0	0.120439	0	0	0.0141465	0.0143519	0.00594404	0.0223025	0	0.0154942	0.134193	0.0929442	0.0605152	0.111898	0.0710711	0.157109	0.0675079	0.0587499	0.0470998	0.0768768	0.0616833	0.0374483	0	0.0512512	0.0914856	0.0122675	0	0	0.0809036	0.025157	0.116268	0.0516831	0.0354481
TF000015|Outcast_Ele4	5219	TF000015	Class I	Non LTR RetroTransposons	Outcast	0.110908	0.333986	0.0795022	0.26628	0.107763	0.0996156	0.369472	0.278249	0.173245	0.0430406	0.186092	0.140226	0.0808623	0.0936774	0.152061	0.0646087	0.0295373	0.0111732	0.266766	0.733111	0.356974	0.985794	0.933643	0.352973	0.728257	0.429153	0.280108	0.506826	0.364837	0.253248	0.413301	0.0774982	0.31393	0.268289	0.0649879	0.0366301	0.152951	0.17858	0.183247	0.307969	0.410692	0.164315
TF000210|I_ele25	6112	TF000210	Class I	Non LTR RetroTransposons	I	0.0235783	0.232268	0.0792009	0.0497382	0.0394363	0.127592	0.138815	0.143166	0.0563314	0.0612535	0.0227005	0.0140868	0.00767198	0.0159981	0	0.0273524	0	0	0.0963725	0.218151	0.189197	0.249792	0.246762	0.261214	0.0888363	0.0687096	0.252471	0.249678	0.101429	0.0906841	0.148225	0.0794103	0.210103	0.0849851	0.0138732	0.106346	0.0979532	0.0838686	0.138693	0.252015	0.253274	0.0601318
TF000388|Ty3_gypsy_Ele107	7027	TF000388	Class I	LTR RetroTransposons	Ty3_gypsy	0.030253	0.126579	0.0787291	0.0803432	0.0400181	0.0801506	0.18111	0.132473	0.0447345	0.21311	0.108595	0.0306314	0.040038	0.0208724	0.0635267	0.0208674	0.0219375	0.00829842	0.0800135	0.280493	0.301696	0.303577	0.357718	0.250504	0.3804	0.358576	0.352509	0.272183	0.220554	0.388312	0.245569	0.074826	0.220554	0.321387	0.150834	0.119704	0.113598	0.0663163	0.0556769	0.238261	0.271132	0.200491
TF000176|I_Ele11	3515	TF000176	Class I	Non LTR RetroTransposons	I	0.0286895	0.2001	0.0786955	0.0988417	0.10286	0.123256	0.186519	0.0953396	0.0968378	0.0852077	0.0197362	0.0489893	0.0266806	0.0834541	0.0282221	0	0	0	0.0152342	0.148433	0.127938	0.178498	0.187034	0.104817	0.142589	0.0398248	0.115528	0.254701	0.163771	0.181944	0.171825	0.0575339	0.226759	0.1285	0.0241232	0.119653	0.198712	0.106061	0.111306	0.190527	0.11857	0.0871327
TF000369|Ty3_gypsy_Ele84	6790	TF000369	Class I	LTR RetroTransposons	Ty3_gypsy	0.0592793	0.137779	0.078446	0.182757	0.0887602	0.124665	0.243296	0.216952	0.0479042	0.190774	0.0940926	0.0795231	0.0361409	0.0327786	0.0308719	0.0377674	0.0132436	0.011737	0.203692	0.427253	0.24023	0.336232	0.466904	0.183497	0.298949	0.0978617	0.363276	0.297522	0.275534	0.327129	0.258029	0.11983	0.333653	0.160363	0.0713595	0.0913026	0.0674938	0.0911485	0.0697083	0.19536	0.338448	0.356876
TF000910|AeTip2	3100	TF000910	Class II	DNA transposon	hAT	0.224084	0.0557959	0.0780768	0.112074	0.0323971	0.0908417	0.155506	0.222211	0.0615929	1.63037	0.0783239	0.0555476	0.0378154	0.015771	0.0720004	0.0276505	0	0.00940532	0.112278	0.271156	0.196874	0.182155	0.286922	0.191479	0.175151	0.127943	0.222689	0.150962	0.214263	0.137534	0.0695813	0.0521888	0.107132	0.101992	0.0683814	0.0308343	0.0402345	0.0450972	0.070115	0.097215	0.12484	0.138316
TF000133|Pao_Bel_Ele20	8050	TF000133	Class I	LTR RetroTransposons	Pao_Bel	0.0592078	0.162678	0.0773147	0.118687	0.114778	0.199131	0.297026	0.263655	0.0561503	0.13022	0.0775594	0.101607	0.0757248	0.0425132	0.0677768	0.0502478	0.00957485	0.0362192	0.133039	0.381674	0.231434	0.348135	0.293043	0.226298	0.399508	0.237654	0.322846	0.27298	0.29154	0.275409	0.300107	0.175854	0.357549	0.230047	0.121133	0.113991	0.297486	0.225766	0.280808	0.293949	0.28845	0.342415
TF000027|I_Ele2	6343	TF000027	Class I	Non LTR RetroTransposons	I	0.0234716	0.0525013	0.0763166	0.0342335	0.0316667	0.0341514	0.0608	0.0587032	0.0289498	0.0118045	0.0218738	0.0213303	0.0295703	0.00770774	0.0156394	0.0166404	0	0	0.0422104	0.201067	0.241388	0.168157	0.182904	0.0843969	0.085601	0.0514946	0.108834	0.211715	0.174527	0.0806599	0.0748139	0.0255061	0.139622	0.0498462	0	0.0180835	0	0.0440805	0.0342671	0.0633489	0.0563194	0.0869129
TF000749|Ty1_copia_Ele75	4593	TF000749	Class I	LTR RetroTransposons	Ty1_copia	0.0104587	0.0279187	0.0752816	0.0189108	0.0174929	0.0377309	0.0671726	0.056749	0.0237567	0.065209	0.030208	0.00937282	0	0	0	0.00478143	0	0	0.59459	0.858273	0.363666	0.309636	0.362051	0.196084	0.272807	0.233663	0.238714	0.239221	0.183179	0.232068	0.338135	0.0528365	0.125333	0.167179	0	0.0249735	0.0108624	0	0.0662528	0.0583238	0.0648149	0
TF001331|UD_Ele3c	4606	TF001331	UD	UD	UD	0.155008	0.174033	0.0750692	0.0652152	0.0923053	0.117576	0.327937	0.212208	0.0848904	0.0812812	0.0301227	0.0295968	0.0152707	0.091992	0.0341006	0.0071519	0	0	0.0503781	0.400656	0.283603	0.304978	0.306455	0.105172	0.0725431	0.0523413	0.185142	0.313644	0.191474	0.201946	0.160785	0.12001	0.273031	0.141374	0.124262	0.136967	0.0938748	0.0741938	0.0849418	0.202346	0.340395	0.379016
TF001026|piggyBac_Ele2	3245	TF001026	Class II	DNA transposon	piggyBac	0.017652	0.0544206	0.074588	0.0923443	0.0288862	0.0576325	0.0928978	0.131003	0.0274903	0.102681	0.197749	0.0364825	0.044555	0.0401769	0.113365	0.0135354	0.0237527	0.0718804	0.127888	0.2114	0.0897488	0.0906598	0.112024	0.228759	0.266432	0.230311	0.145788	0.0303064	0.147149	0.22971	0.20983	0.185924	0.0861968	0.106946	0.14829	0.0765868	0.0896856	0.0622297	0.0413056	0.0447157	0.0871526	0.110742
TF000342|Ty3_gypsy_Ele70	4678	TF000342	Class I	LTR RetroTransposons	Ty3_gypsy	0.0734102	0.183697	0.0739137	0.157821	0.10305	0.129659	0.140148	0.222871	0.0671974	0.016006	0.0593182	0.0368101	0.0801901	0.0522555	0.0530144	0.054212	0	0.0124654	0.160255	0.495693	0.810247	0.67955	0.85148	0.787586	1.29461	1.61589	0.407989	0.400157	0.302906	1.35799	1.06514	0.622517	0.246111	0.95588	0.987862	0.604821	0.10665	0.199232	0.269489	0.243372	0.190912	0.144035
TF000518|Pao_Bel_Ele92	7600	TF000518	Class I	LTR RetroTransposons	Pao_Bel	0.12184	0.235773	0.0727934	0.08	0.206148	0.19382	0.33491	0.352757	0.283412	0.0985213	0.0821518	0.0339863	0.0370193	0.0514634	0.0261054	0.0561126	0.0101418	0.0153455	1.38802	22.4181	10.4648	6.77505	4.32517	1.11499	1.09363	0.798156	1.28236	1.42965	1.03128	0.572213	0.652783	0.244807	0.873968	0.356587	0.172933	0.125771	0.22976	0.404688	0.331755	1.97386	0.227188	0.33851
TF000094|Ty3_gypsy_Ele2	4758	TF000094	Class I	LTR RetroTransposons	Ty3_gypsy	0.209009	0.135256	0.072671	0.10953	0.168863	0.0637393	0.0810539	0.125214	0.110309	0.0629476	0.145802	0.0723823	0.0591313	0.143855	0.166794	0.143228	0.145796	0.0490231	0.033763	0.0974717	0.108017	0.0879111	0.081278	0.11185	0.105338	0.0392278	0.0682773	0.119739	0.102373	0.0268824	0.0634684	0.0425035	0.11168	0.0949301	0.00891057	0.0241075	0	0.0195882	0.0548188	0.168904	0.175188	0.115866
TF000343|Ty3_gypsy_Ele71	4776	TF000343	Class I	LTR RetroTransposons	Ty3_gypsy	0.123477	0.57134	0.0723971	0.0818378	0.243928	0.253996	0.460266	0.32225	0.149882	0.078388	0.145253	0.0630958	0.0294542	0.0409466	0.0415413	0.0269953	0	0	0.605443	0.667593	0.484244	0.525479	0.587045	0.55714	0.673375	0.381029	0.161547	0.366384	0.29669	0.392789	0.451637	0.110093	0.324505	0.302631	0.106524	0.0720499	0.219369	0.282959	0.118326	0.280445	0.261792	0.294985
TF001103|Pogo_Ele11	3823	TF001103	Class II	DNA transposon	pogo	0.0119413	0.0769707	0.0723554	0.0795187	0.0420324	0.0113326	0.080702	0.0681789	0.0815564	0.176272	0.0362922	0.0225212	0.0490622	0.0127884	0.0389225	0.0383561	0	0.0457596	0.0980478	0.257785	0.100826	0.120353	0.202313	0.417615	1.69339	1.08628	0.286794	0.159669	0.104245	1.03717	1.89579	0.518407	0.127411	1.57136	0.510133	0.270032	0.0391505	0.0609475	0.034113	0.15766	0.0467217	0.0801128
TF000277|Pao_Bel_Ele111	7674	TF000277	Class I	LTR RetroTransposons	Pao_Bel	0.419753	1.63135	0.0720914	0.605533	0.701473	0.637955	1.29155	0.81031	0.462854	0	0.352558	0.196342	0.0855455	0.108305	0.265	0.0676621	0.010044	0	0.383782	2.33426	2.62866	3.52656	5.11495	0.832182	2.64512	1.48971	1.91028	2.73363	2.66586	1.32784	1.51503	0.163388	0.836689	0.623896	0.104969	0.0697528	0.214542	0.528308	0.708094	1.98974	1.52843	0.85408
TF000586|Pao_Bel_Ele152	7742	TF000586	Class I	LTR RetroTransposons	Pao_Bel	0.0212544	0.10735	0.0714582	0.0785327	0.0674556	0.0559603	0.179328	0.072143	0.0694709	0.280472	0.286738	0.378114	0.805544	0.334692	0.352366	0.266038	0.278761	0.376601	0.567159	0.344443	0.116172	0.086444	0.099902	0.111041	0.0755275	0.0421894	0.110148	0.147176	0.0743546	0.126662	0.133734	0.0470185	0.0857938	0.09918	0.0547617	0.0296315	0	0.0300959	0.028075	0.0346011	0.19226	0.0553836
TF000449|CR1_Ele28	4927	TF000449	Class I	Non LTR RetroTransposons	CR1	0.0333979	0.0641587	0.0701783	0.0881441	0.0326141	0.0967261	0.195684	0.143591	0.0970257	0.349534	0.0704005	0.0524246	0.0380687	0.0396917	0.0208531	0.0603868	0.0312878	0.0828477	0.0543415	0.247087	0.136909	0.20375	0.125584	0.130862	0.228882	0.151529	0.35921	0.28908	0.233673	0.207682	0.201386	0.127241	0.161774	0.119176	0.129074	0.0310408	0.020252	0.0851236	0.141169	0.0135925	0.127791	0.0777023
TF000606|Pao_Bel_Ele114	8071	TF000606	Class I	LTR RetroTransposons	Pao_Bel	0.209494	0.555835	0.0685454	0.538082	0.0846154	0.0322075	0.711963	0.080736	0.397191	0.046386	0.816553	0.421373	0.633272	0.0787477	0.184365	0.140522	0.0286498	0.111987	0.112789	0.186749	0.577081	0.784288	0.632476	0.226554	0.201822	0.132971	0.457852	1.10118	0.990302	0.390909	1.84941	0.290656	1.2125	0.576419	0.115565	0.0852708	0.964313	0.883393	0.506294	1.19486	4.1532	1.85688
TF000721|Ty1_copia_Ele71	4044	TF000721	Class I	LTR RetroTransposons	Ty1_copia	0.12443	0.182916	0.0684013	0.0751731	0.0993383	0.0428531	0.190729	0.193359	0.0777444	0.0185154	0.120081	0.0106452	0.0347857	0.0241791	0.0490606	0.0155901	0.0190597	0.0288393	0.198621	0.458724	0.301834	0.372357	0.30601	0.161966	0.123937	0.0923075	0.210872	0.291823	0.295645	0.158143	0.149349	0.0500078	0.164247	0.323903	0.0838704	0.113455	0.135707	0.0921868	0.0322487	0.198725	0.382793	0.106029
TF001130|Ty1_copia_Ele130	1014	TF001130	Class I	LTR RetroTransposons	Ty1_copia	0	0.0250085	0.0681989	0.171316	0.0396178	0.0427263	0.076066	0	0.0230554	0	0	0	0	0	0	0	0	0	0.0528088	0.171513	0	0.0412506	0.0762763	0.0807435	0.0411901	0.0460172	0	0	0	0.12614	0.0850896	0	0.0436697	0	0	0.0377066	0	0	0.0428711	0.0660457	0	0
TF000756|Ty1_copia_Ele81	4075	TF000756	Class I	LTR RetroTransposons	Ty1_copia	0.0614489	0.216456	0.0678809	0.101245	0.0887244	0.191372	0.373825	0.287832	0.0918095	0.413427	0.212799	0.179592	0.0345211	0.10198	0.115633	0.0701438	0.0662016	0.10017	0.144547	0.882017	0.677902	0.816033	0.963243	0.497271	1.25044	0.704215	0.38864	0.534267	0.48356	0.549291	0.418171	0.0843666	0.423794	0.260477	0.10404	0.0891356	0.293836	0.217278	0.138681	0.221865	0.226467	0.12777
TF000758|Ty1_copia_Ele82	4075	TF000758	Class I	LTR RetroTransposons	Ty1_copia	0.0614489	0.216456	0.0678809	0.101245	0.0887244	0.191372	0.373825	0.287832	0.0918095	0.413427	0.212799	0.179592	0.0345211	0.10198	0.115633	0.0701438	0.0662016	0.10017	0.144547	0.882017	0.677902	0.816033	0.963243	0.497271	1.25044	0.704215	0.38864	0.534267	0.48356	0.549291	0.418171	0.0843666	0.423794	0.260477	0.10404	0.0891356	0.293836	0.217278	0.138681	0.221865	0.226467	0.12777
TF000187|I_Ele15	9202	TF000187	Class I	Non LTR RetroTransposons	I	0.0233616	0.135139	0.0676357	0.0566337	0.056753	0.0753305	0.121539	0.109254	0.110115	0.358026	0.226166	0.706417	0.305745	0.589743	0.576747	0.496073	0.778984	0.259817	0.378247	0.251994	0.335108	0.422736	0.40765	0.34255	0.394882	0.243398	0.339797	0.221116	0.226169	0.208498	0.271913	0.0615354	0.144363	0.319051	0.0967536	0.112186	0.0975913	0.0860908	0.042517	0.145556	0.148815	0.0998494
TF000946|Ty3_gypsy_Ele177	12362	TF000946	Class I	LTR RetroTransposons	Ty3_gypsy	0.0322994	0.0750682	0.0671287	0.0526961	0.0779921	0.0665883	0.115428	0.0722901	0.0479172	0.0423988	0.403112	0.327345	0.10937	0.435037	0.088271	0.0858119	0.090408	0.0872666	0.513303	0.447845	0.267636	0.221626	0.217417	0.274856	0.336174	0.232137	0.136323	0.197513	0.171937	0.355238	0.312333	0.14396	0.154027	0.142497	0.149187	0.0989729	0.0807164	0.141362	0.0703305	0.111057	0.167767	0.101578
TF000246|Pao_Bel_Ele49	7218	TF000246	Class I	LTR RetroTransposons	Pao_Bel	0.00632471	0.0604553	0.0670651	0.0421169	0.0500903	0.00600228	0.0320577	0.0412695	0.0212401	0.124483	0.00961106	0.00596417	0.0194893	0.00677338	0	0.00569205	0	0	0.00741869	0.0803149	0.0712031	0.115899	0.128585	0.0453721	0.0173594	0.0581813	0.129396	0.118395	0.0613481	0.0590683	0.0418375	0.0392247	0.0736177	0.00625765	0	0.0211884	0.020736	0.0193684	0.0240905	0.0556695	0.0329947	0.0169726
TF000415|Ty3_gypsy_Ele115	10314	TF000415	Class I	LTR RetroTransposons	Ty3_gypsy	0.0810264	0.196509	0.0670484	0.0631597	0.101268	0.105014	0.284174	0.180509	0.084381	0.043558	0.363207	0.191998	0.127298	0.175387	0.228429	0.224684	0.179354	0.260073	0.285548	0.401876	0.255377	0.377159	0.408693	0.361185	1.14331	0.538366	0.200795	0.315642	0.244718	0.66199	1.1607	0.0980374	0.176025	0.617476	0.123317	0.0741409	0.0773951	0.171691	0.113799	0.441534	0.288632	0.33852
TF000778|Ty1_copia_Ele87	4130	TF000778	Class I	LTR RetroTransposons	Ty1_copia	0.0232624	0.179803	0.066977	0.252369	0.175086	0.0734313	0.149406	0.126222	0.112615	0.0181298	0.0335945	0.072965	0.0340614	0.10654	0.0120098	0.0713532	0.0186628	0	0.129656	0.421099	0.668874	0.465882	0.355821	0.416308	0.222486	0.146876	0.442459	0.423693	0.278767	0.196144	0.229804	0.107726	0.23588	0.021873	0.0307965	0.0555465	0.0845607	0.169251	0.0842059	0.0810779	0.11533	0.163147
TF000413|Ty3_gypsy_Ele113	10860	TF000413	Class I	LTR RetroTransposons	Ty3_gypsy	0.210686	0.252188	0.0668613	0.103973	0.155363	0.107713	0.213069	0.192006	0.105028	0.0758415	0.27468	0.24577	0.280656	0.256606	0.406485	0.228369	0.198727	0.16914	0.468423	1.9217	0.976068	1.02452	1.13506	0.555376	0.517277	0.476926	0.7198	1.17848	0.976548	0.445311	0.431007	0.178768	0.493371	0.266182	0.16982	0.119703	0.4594	0.386192	0.300216	0.268251	0.43311	0.248176
TF001061|Ty1_copia_Ele191	4168	TF001061	Class I	LTR RetroTransposons	Ty1_copia	0.0345754	0.144184	0.0663663	0.0312586	0.0867447	0.0207891	0.0832747	0.0893364	0.0330397	0.0359291	0.0332882	0.0516427	0.0225006	0.0351897	0.0595013	0.0999342	0	0	0.179864	0.591118	0.477815	0.311102	0.454638	0.412513	0.410853	0.223903	0.272798	0.292905	0.191233	0.163668	0.165606	0.126152	0.212481	0.130041	0.0508595	0.0733867	0.0957597	0.156527	0.0417191	0.0964065	0.0999935	0.0146963
TF000357|Pogo_Ele21	1052	TF000357	Class II	DNA transposon	pogo	0.0239648	0.207399	0.0657355	0.123846	0	0.0823659	0.256614	0.0353949	0.1062	0.14235	0	0	0.0891467	0.0464736	0	0	0	0	0	0.551058	0.305337	0.437366	0.441126	0.155654	0.198511	0.0887099	0.0772014	0.270779	0.126277	0.243168	0.123024	0.115341	0.0841845	0	0	0.0726891	0	0.088594	0.0413225	0.38196	0.113192	0
TF000006|L1_Ele2	4826	TF000006	Class I	Non LTR RetroTransposons	L1	0.0496547	0.0850148	0.0653656	0.0449944	0.0915658	0.0628411	0.0560477	0.138971	0.0664233	0.0477321	0	0.0089203	0.0194327	0.0607835	0.041241	0.0458196	0.016378	0.0120831	0	0.132135	0.093183	0.0520035	0.0802342	0.034166	0.0346181	0.0195856	0.0504864	0.0759973	0.111891	0	0.0268175	0.0671804	0.100931	0.0280778	0.0440363	0.0951728	0.0206759	0.0580672	0.0360309	0.069385	0.209731	0.0766485
TF000949|Ty3_gypsy_Ele184	10700	TF000949	Class I	LTR RetroTransposons	Ty3_gypsy	0	0.034566	0.0646296	0.03247	0.00375443	0.00404902	0.0240283	0.0417594	0.0245257	0.06298	0	0.0160932	0	0	0.00463554	0.00474484	0	0	0.0350315	0.698906	0.918615	0.71616	0.524061	0.164513	0.12491	0.152631	0.474392	0.231995	0.227613	0.00796925	0.0362863	0.0453604	0.132429	0.0126639	0.00792458	0.0285865	0	0.0609725	0.0413045	0.0396398	0.0612083	0.0228988
TF000033|I_Ele3	5528	TF000033	Class I	Non LTR RetroTransposons	I	0.00114676	0.0157722	0.0644956	0	0	9.67565e-05	0	0.0134716	0.00101522	0.0132104	0.0256962	0.00569668	0	0.0176882	0.000110772	0.0109609	0.00861552	0.00013023	0.000478356	0.0554783	0.0127559	0.0229824	0.0296335	0.0296215	0.023386	0.0285585	0.0146917	0.00745235	0.00801032	0.108458	0.0860365	0.117676	0.0241298	0.0326829	0.038347	0.0207495	0	0.00842989	0.00786384	0	0.000645846	0.0114946
TF000932|Ty3_gypsy_Ele190	11808	TF000932	Class I	LTR RetroTransposons	Ty3_gypsy	0.0656533	0.692646	0.0644216	0.122326	0.123015	0.156748	0.348528	0.312187	0.106003	1.14999	0.176252	0.973423	0.69892	0.169758	0.15122	0.246912	0.476512	0.395074	0.335583	0.459968	0.266086	0.328555	0.312877	0.214369	0.247694	0.278304	0.703207	1.02441	1.01341	0.600691	0.496268	0.275486	0.784951	0.313472	0.25974	0.233594	0.181682	0.154807	0.0372753	0.130447	0.36903	0.338786
TF000475|Ty3_gypsy_Ele131	7683	TF000475	Class I	LTR RetroTransposons	Ty3_gypsy	0.0207967	0.0998291	0.0630061	0.0169577	0.0156862	0.033834	0.0953721	0.08239	0.0287436	0	0.0270881	0.0056032	0.0122065	0	0	0.00571681	0	0	0.0348484	0.0867721	0.0752554	0.119773	0.0805354	0.0959086	0.08698	0.0698433	0.0528542	0.0794498	0.0633986	0.105437	0.0561505	0.0526439	0.0345811	0.0734865	0.0689778	0.039812	0.0454557	0.0242616	0.0707264	0.0348668	0.437844	0.38269
TF000659|Ty1_copia_Ele37	4419	TF000659	Class I	LTR RetroTransposons	Ty1_copia	0.0269064	0.101454	0.0625967	0.0589662	0.054545	0.11765	0.0785447	0.134819	0.0405632	0	0.0313974	0.0389675	0.042445	0.0221273	0	0.0049697	0	0.013196	0.181765	0.537865	0.523365	0.662586	0.647598	0.268652	0.340258	0.306219	0.330818	0.451237	0.220453	0.395577	0.693136	0.0549169	0.3407	0.255531	0.067159	0.0605661	0.0790305	0.0527274	0.0590242	0.227326	0.0943138	0.124754
TF000207|L1_Ele27	4435	TF000207	Class I	Non LTR RetroTransposons	L1	0.0747435	0.133023	0.0623709	0.0685457	0.00905804	0.146531	0.139131	0.125937	0.0796794	0.287011	0.0782104	0.165014	0.126876	0.231498	0.190125	0.123948	0.156414	0.0525934	0.217332	0.849636	0.434564	0.396117	0.462147	0.563056	0.122428	0.136775	0.21975	0.12846	0.139782	0.259562	0.243182	0.127677	0.169736	0.142581	0.19119	0.120695	0.0562467	0.157611	0.0882169	0.0755021	0.0805488	0.0552462
TF000074|CR1_Ele13	4441	TF000074	Class I	Non LTR RetroTransposons	CR1	0.0113537	0.0893159	0.0622866	0.029337	0.0361832	0.0585334	0.0781556	0.0670757	0.0356854	0.0674409	0.0781047	0.10663	0.0633522	0.0330265	0.0111687	0.0333379	0.0520677	0	0.15675	0.24802	0.202522	0.226047	0.252531	0.267321	0.225715	0.0315209	0.182877	0.229082	0.249274	0.22081	0.145712	0.10929	0.0997096	0.0711944	0.0572797	0.0688755	0.078639	0.0314797	0.0293659	0.0452401	0.0938466	0.0965503
TF000106|Ty3_gypsy_Ele15	4467	TF000106	Class I	LTR RetroTransposons	Ty3_gypsy	0.00510989	0.0430592	0.0619241	0	0.0359726	0.00969879	0.0345336	0.100028	0.0488535	0.0335242	0.03106	0.0096372	0.0314917	0	0.0111037	0.00919749	0	0	0.023975	0.233598	0.17258	0.159185	0.216432	0.0458215	0.00935006	0.0104458	0.0999971	0.0819897	0.0892163	0.0381782	0.0386303	0	0.0396517	0.0505571	0.0189821	0.0342373	0	0	0.00973166	0.0149922	0.0799718	0.150839
TF000213|I_ele26	6722	TF000213	Class I	Non LTR RetroTransposons	I	0.312963	0.105097	0.061726	0.187359	0.0328694	0.0515614	0.0917952	0.113556	0.0713178	0.159659	0.165124	0.076851	0.111612	0.0800048	0.073788	0.116449	0.108931	0.173499	0.14339	0.24435	0.187957	0.123414	0.236834	0.05684	0.103557	0.0624744	0.151026	0.219958	0.206408	0.0951401	0.113381	0.0661871	0.0823435	0.0537551	0.0315356	0.0312838	0.0816422	0.0554602	0.0258681	0.06974	0.203719	0.127575
TF000088|Pao_Bel_Ele2	7889	TF000088	Class I	LTR RetroTransposons	Pao_Bel	0.137933	0.170549	0.0613609	0.0990892	0.0203688	0.104343	0.22976	0.302075	0.159405	0.0664385	0.0791423	0.092767	0.0416071	0.130143	0.0880218	0.0507338	0.039081	0.0665251	0.142542	0.220451	0.228014	0.307521	0.318632	0.160863	0.180006	0.218846	0.391203	0.371401	0.404137	0.0918751	0.136711	0.0769039	0.252585	0.0744303	0.0806119	0.0823915	0.189723	0.0472561	0.0606141	0.220716	0.166036	0.0931742
TF000992|Ty1_copia_Ele132	4510	TF000992	Class I	LTR RetroTransposons	Ty1_copia	0.0511405	0.165078	0.0613337	0.048147	0.0979815	0.105669	0.145369	0.115587	0.115218	0.0332045	0.123056	0.0190906	0.0415886	0.054202	0.0439914	0.0325133	0	0	0.249337	0.925484	0.541294	0.482275	0.463036	0.580924	0.546394	0.30004	0.234103	0.216555	0.176731	0.236338	0.229572	0.152458	0.166913	0.2003	0.084605	0.0508663	0.0553113	0.134325	0.0481943	0.103945	0.297035	0.129028
TF000056|L2_Ele1	4527	TF000056	Class I	Non LTR RetroTransposons	L2	0.035822	0.0540093	0.0611033	0	0.0354958	0.0191405	0.0340759	0.0246756	0.0298434	0.413498	1.93085	1.39789	1.42942	1.46876	1.45722	1.23197	1.71964	0.489484	0.212915	0.0768341	0.0567643	0.0646779	0.0341702	0.0904285	0.00922614	0.0412294	0.0448508	0.0719138	0.0782523	0.0753443	0.0285887	0.0357379	0.0782523	0.00997741	0.037461	0.0253376	0.0110207	0.0102939	0.028808	0.0147935	0.0789118	0.14884
TF000099|Ty3_gypsy_Ele7	4594	TF000099	Class I	LTR RetroTransposons	Ty3_gypsy	0.0358187	0.0919655	0.0602122	0.0189067	0.0262336	0.0943067	0.0839474	0.121578	0.0887921	0.0325974	0.0151007	0.00937078	0.0408282	0.106422	0.043187	0.0191216	0.0167779	0.0126933	0.0699366	0.340711	0.279682	0.391513	0.395644	0.213863	0.154557	0.10157	0.053036	0.115156	0.0771111	0.102088	0.0375624	0	0.144583	0.0688233	0.0184573	0.0332908	0.03258	0.0101438	0.0189253	0.102045	0.207363	0.253337
TF001017|mariner_Ele1	1151	TF001017	Class II	DNA transposon	mariner	0	0	0.0600814	0	0	0	0	0	0	0	0	0	0	0	0	0	0	0	0	0	0	0	0	0	0	0	0	0	0	0	0	0	0	0	0	0	0	0	0	0	0	0
TF000472|LOA_Ele7	4612	TF000472	Class I	Non LTR RetroTransposons	LOA	0.0525952	0.0779125	0.0599772	0	0	0.00939386	0.016724	0.0968831	0.0507004	0.0487053	0.0150418	0	0	0	0	0	0	0	0.0348318	0.163406	0.208943	0.272082	0.100621	0.124267	0.0407524	0.0202348	0.167292	0.0705884	0.0576076	0.0739557	0.0187079	0.131547	0.0480063	0.00979353	0.0643485	0.0414511	0.0216352	0.0202083	0.0377028	0.0435627	0.0645479	0.318756
TF000656|Ty1_copia_Ele34	4717	TF000656	Class I	LTR RetroTransposons	Ty1_copia	0.0150228	0.0924078	0.0586421	0.00920682	0.0766487	0.0183695	0.0408792	0.063151	0.0754689	0	0.0441208	0.0182529	0.00994088	0.0310941	0.0105152	0.0186229	0.0490211	0	0.215691	0.626783	0.286009	0.221688	0.15577	0.277715	0.252353	0.346226	0.154959	0.146661	0.197138	0.108464	0.173769	0.0771713	0.300401	0.134057	0.13482	0.129691	0.253844	0.0296378	0.073727	0.681488	0.0631111	0.0129859
TF000569|Ty3_gypsy_Ele171	7152	TF000569	Class I	LTR RetroTransposons	Ty3_gypsy	0.0387036	0.0394043	0.0580148	0.0455417	0.0870627	0.0242307	0.0593149	0.0911102	0.0412344	0.0523464	0.038799	0.141451	0.0786764	0.0170897	0.0485461	0.488094	0.0754394	0.0163068	0.0823586	0.194535	0.125755	0.213468	0.308209	0.217506	0.195635	0.0652425	0.181691	0.28165	0.213604	1.05615	1.30692	0.0735182	0.0247657	0.690484	0.46139	0.112266	0.0348789	0.433296	0.464982	0.0655471	0.0582736	0.0856464
TF001187|AeBuster4	2385	TF001187	Class II	DNA transposon	hAT	0.0095706	0.0431328	0.0579905	0	0.0168438	0.0181654	0.01617	0	0.0152501	0.0941839	0.029087	0.01805	0	0	0	0	0	0	0	0.0729199	0.0808088	0.035076	0.0648588	0	0	0	0	0.0341251	0	0	0.0904411	0	0.0371329	0.0189383	0.0177763	0	0.0209186	0	0.018227	0	0.0499279	0.0256831
TF000787|Pao_Bel_Ele222	7156	TF000787	Class I	LTR RetroTransposons	Pao_Bel	0.0134256	0.0982882	0.0579824	0.188134	0.0561381	0.0484343	0.118563	0.0884575	0.0900365	0	0.00969433	0	0.0131054	0	0	0.00306891	0.010771	0.0162976	0.00748296	0.0243032	0.0448875	0.0233807	0.0594456	0.0114413	0.0116732	0.0065206	0.0453973	0.0227469	0.0309398	0	0.0301428	0.00565209	0.0309398	0.0126237	0.00592461	0.010686	0.0139438	0.0195362	0.0121496	0.0467932	0.0665612	0.0171197
TF000108|Ty3_gypsy_Ele17	4788	TF000108	Class I	LTR RetroTransposons	Ty3_gypsy	0.174328	0.117819	0.0577725	0.0634921	0.0755121	0.108583	0.233584	0.186644	0.094415	0.0156383	0.115911	0.143858	0.0783478	0.10211	0.186467	0.144251	0.112686	0.170506	0.458536	0.750673	0.389108	0.585314	0.662304	0.128249	0.130848	0.0877094	0.296842	0.229479	0.16647	0.0445232	0	0.0337897	0.138725	0.0471677	0.0177095	0.00798548	0.0208399	0.262784	0.181584	0.0839228	0.12435	0.243073
TF000339|Ty3_gypsy_Ele67	4828	TF000339	Class I	LTR RetroTransposons	Ty3_gypsy	0.0407865	0.175016	0.0572939	0.0809563	0.0748864	0.0448679	0.0958545	0.0694115	0.0764149	0.108561	0.071844	0.0534996	0.0388493	0.0303792	0.0410938	0.0352143	0	0	0.210732	0.420256	0.479028	0.64111	0.608757	0.118707	0.27683	0.164301	0.134575	0.219149	0.229293	0.10597	0.178709	0.0670196	0.119232	0.140331	0.070251	0.0633546	0.0413346	0.106173	0.036016	0.11097	0.320632	0.0380619
TF001028|piggyBac_Ele4	3033	TF001028	Class II	DNA transposon	piggyBac	0.0188859	0.0498636	0.0570011	0.0987989	0.0309053	0.0330921	0.0739605	0.14016	0.0294118	0.0604836	0.211572	0.0390326	0.0476693	0.0429851	0.137642	0.00724072	0.025413	0.0961308	0.083862	0.168836	0.0748407	0.0969967	0.107104	0.217755	0.243742	0.261794	0.102424	0.0324248	0.099035	0.231709	0.210273	0.145578	0.0922218	0.0697447	0.144676	0.0693339	0.0630558	0.0358504	0.0441927	0.0478412	0.0343532	0.0982869
TF000912|ITmD41D_Ele1	1222	TF000912	Class II	DNA transposon	DD41D	0.0186791	0.0105719	0.0565906	0	0	0	0	0	0	0.0612735	0	0	0	0	0	0	0	0	0	0	0	0	0	0	0	0	0	0	0	0	0	0	0	0.110886	0	0	0	0	0	0	0	0
TF000496|Pao_Bel_Ele205	7333	TF000496	Class I	LTR RetroTransposons	Pao_Bel	0.122188	0.162405	0.0565829	0.272428	0.0547831	0.076806	0.141997	0.2285	0.102756	0.0204217	0.340572	0.170248	0.172653	0.0133343	0.0676398	0.0317825	0	0.00795213	0.131442	0.37156	0.411758	0.564705	0.564286	0.200972	0.301873	0.139991	0.21597	0.316319	0.175119	0.127912	0.176492	0.0606722	0.102656	0.104712	0.0635976	0.0156421	0.068036	0.28597	0.237127	0.328779	0.194864	0.167065
TF000440|Jockey_Ele8	4357	TF000440	Class I	Non LTR RetroTransposons	Jock	0.101573	0.440417	0.0555515	0.358832	0.216675	0.16407	0.25669	0.30766	0.129397	0.180445	0.429897	0.148208	0.0914792	0.549833	0.130916	0.0396722	0	0.0669187	3.32448	3.67892	1.73988	1.26243	1.56215	0.8691	0.853164	0.567605	0.796873	1.09745	0.833382	0.503954	0.534676	0.250643	0.823219	0.419852	0.14596	0.197447	0.286268	0.342257	0.364173	0.353527	0.396289	0.253059
TF001035|Ty1_copia_Ele189	3742	TF001035	Class I	LTR RetroTransposons	Ty1_copia	0.101423	0.191542	0.0554412	0.150874	0.161033	0.127357	0.113367	0.119408	0.0937386	0.060029	0.0741556	0.0115044	0.0250621	0	0.02651	0.0230962	0	0.0155834	0.21465	0.52673	0.549379	0.547723	0.454722	0.393835	0.312525	0.211984	0.368966	0.380625	0.295838	0.216482	0.322804	0.151322	0.224837	0.362114	0.0906392	0.0510883	0.119994	0.0747201	0.104554	0.125279	0.254576	0.0654776
TF000900|ITmD37E_Ele9	1257	TF000900	Class II	DNA transposon	ITmD37E	0	0.0201739	0.0550149	0.172747	0.031959	0	0.0920416	0	0	0	0	0	0	0	0	0	0	0	0.0851998	0.415069	0.0511082	0	0.153827	0.0325672	0	0	0.0323054	0.0323741	0.0704551	0.0678369	0	0.160884	0.14091	0.035933	0.0337283	0.0304173	0.0396904	0.444873	0.138334	2.34423	0.0473659	0
TF000336|Ty3_gypsy_Ele64	5055	TF000336	Class I	LTR RetroTransposons	Ty3_gypsy	0.150158	0.241366	0.054721	0.0859121	0.127153	0.0942768	0.190729	0.0883927	0.1547	0.0592492	0.123512	0.0596134	0.0371048	0.0193433	0.0588727	0.0344748	0.0304956	0.0115357	0.233048	0.722491	0.711693	0.62887	0.902731	0.283441	0.685784	0.36923	0.369528	0.732576	0.534351	0.236161	0.477916	0.136021	0.402953	0.348475	0.218063	0.121019	0.148044	0.147499	0.146194	0.47694	0.247343	0.181763
TF000177|I_Ele12	3845	TF000177	Class I	Non LTR RetroTransposons	I	0.0184298	0.0961914	0.0539561	0.0112948	0.0522398	0.0338032	0.0702102	0.0677888	0.0506763	0.058421	0.0541269	0.0335886	0.0609768	0.0635764	0.0257999	0.032425	0	0.0151659	0.222827	0.316618	0.200498	0.250207	0.261502	0.0665425	0.228115	0.0849493	0.0844898	0.105837	0.115165	0.0665313	0.089759	0.0736344	0.0806157	0.0587357	0.0330792	0.0298318	0.025951	0.121198	0.0452237	0.20901	0.123878	0.0796545
TF000288|Pao_Bel_Ele133	7728	TF000288	Class I	LTR RetroTransposons	Pao_Bel	0.143451	0.132682	0.0536908	0.146111	0.161147	0.0280308	0.0898263	0.0915467	0.107586	0.0387558	0.0359071	0.0445646	0.0424739	0.120201	0.0128365	0.00815816	0.0199476	0	0.0138582	0.0825161	0.0914432	0.135314	0.190158	0.0688639	0.0837712	0.0603797	0.089329	0.215898	0.0916792	0.022068	0.0390765	0.00523374	0.0630294	0.0292234	0.0219444	0.0197901	0.0193676	0.0844211	0.0450013	0.164653	0.0462259	0.0317051
TF000987|Ty1_copia_Ele164	3873	TF000987	Class I	LTR RetroTransposons	Ty1_copia	0.0738022	0.274382	0.053566	0.067279	0.0311173	0.0894903	0.0796601	0.0480705	0.0576931	0.0193329	0.0358237	0.0555762	0.0121072	0.0126233	0	0	0	0	0.027652	0.179617	0.199049	0.237598	0.199701	0.391084	0.571556	0.409628	0.167758	0.241665	0.148632	0.187142	0.389857	0.16709	0.0800329	0.326542	0.0875734	0.108593	0.0772902	0.0842249	0.157139	0.138333	0.307457	0.0474472
TF000459|Pao_Bel_Ele78	6463	TF000459	Class I	LTR RetroTransposons	Pao_Bel	0.0336312	0.148731	0.0534997	0.107513	0.0372945	0.0536277	0.0895067	0.144033	0.131857	0.0926829	0.0751367	0.0666089	0.0290213	0	0.030698	0.0267448	0.0238519	0	0.136708	1.04946	0.501976	0.931959	0.735984	0.247028	0.252035	0.122736	0.238759	0.308528	0.253504	0.151728	0.166875	0.0438069	0.274059	0.0768753	0.052479	0.0295795	0.185267	0.144207	0.100893	0.19688	0.064486	0.0663438
TF000789|Pao_Bel_Ele196	6482	TF000789	Class I	LTR RetroTransposons	Pao_Bel	0.0722683	0.122903	0.0533429	0.0803985	0.0495803	0.0601543	0.0594962	0.0804221	0.0376834	0.0808599	0.0535117	0.0730551	0.0795746	0.0226274	0.030608	0.0264476	0.035673	0.00899614	0.206526	0.536606	0.495549	0.600126	0.596607	0.26525	0.347949	0.331136	0.501178	0.652915	0.628487	0.223636	0.299494	0.212153	0.39622	0.222982	0.143894	0.094377	0.115452	0.0647029	0.0469453	0.185971	0.183706	0.113399
TF000918|ITmD37D_Ele6	1299	TF000918	Class II	DNA transposon	ITmD37D	0.0351438	0.40296	0.0532361	0.167162	0.0618513	0.366874	0.653148	0.515964	0.168035	0.0576414	0	0.0994212	0.108294	0.0752736	0.0763668	0.159234	0	0	0	0.133883	0.0989115	0.128801	0.148853	0.157571	0.0964589	0.0718421	0.156305	0	0.0681771	0.656435	0.69742	0.404775	0.170443	1.07791	0.391654	0.147169	0.384071	0.143496	0.0334652	0	0.0916689	0.141465
TF000915|ITmD37D_Ele3	1304	TF000915	Class II	DNA transposon	ITmD37D	0	0.039261	0.053032	0.0666083	0	0.0332243	0	0.199883	0.017928	0	0	0	0	0	0	0	0	0	0	0	0	0.0320768	0.0296565	0	0.0640594	0.0715666	0.0622821	0	0.0679157	0.0653918	0.0661663	0.0930514	0	0.0346378	0	0	0.0765197	0.0357365	0	0	0.182635	0
TF000904|ITmD37D_Ele1	1305	TF000904	Class II	DNA transposon	ITmD37D	0.0349822	0.323747	0.0529913	0	0.0923504	0.232392	0.561489	0.171197	0.073656	0	0.0531591	0	0	0	0.0380079	0.0336569	0.0590632	0	0	0.0888449	0.196913	0.128209	0.23707	0.156847	0	0.107268	0.155586	0.124733	0.101795	0.0653417	0.0661156	0.09298	0.0678637	0.0692226	0	0.0292985	0.076461	0.0357092	0.0666227	0	0.501861	0
TF000917|ITmD37D_Ele5	1305	TF000917	Class II	DNA transposon	ITmD37D	0.0193187	0.0487633	0.0529913	0.0332786	0.0307835	0	0.0886562	0.0285329	0	0	0	0	0	0.0374638	0.0380079	0	0	0	0	0.0444225	0.0492284	0.192313	0.118535	0.094108	0.480077	0.321803	0.0933515	0.1871	0.101795	0.163354	0.231404	0.0309933	0.0678637	0.138445	0.129951	0.175791	0.152922	0	0	0	0	0
TF001069|Ty1_copia_Ele224	3930	TF001069	Class I	LTR RetroTransposons	Ty1_copia	0.019245	0.0130271	0.0527891	0	0.040888	0	0.0490655	0.0378986	0.0290919	0	0.0176521	0.010954	0.0238632	0.0124403	0.0378628	0.0160423	0	0	0	0.236015	0.0817341	0.0957896	0.196804	0.0312496	0.0850213	0.0949851	0.0413312	0.113902	0.0788721	0.0216974	0.0987948	0.0205834	0.0563372	0.0229861	0.0107879	0.0389155	0.0507795	0.0237152	0.0110614	0.0340816	0.0302997	0
TF000993|Ty1_copia_Ele151	3976	TF000993	Class I	LTR RetroTransposons	Ty1_copia	0.0425859	0.154034	0.0521783	0.131072	0.0808298	0.065379	0.116395	0.0374602	0.036591	0	0.0174478	0.0216546	0.0589677	0.036889	0.0997993	0.02619	0	0.0293325	0.161614	0.400958	0.306996	0.252484	0.32097	0.144144	0.430693	0.129093	0.158306	0.214934	0.155919	0.0965088	0.227854	0.0305178	0.167056	0.249922	0.0426524	0.0769306	0.037644	0.234409	0.0984008	0.101062	0.299492	0.107842
TF001056|Ty1_copia_Ele118	4047	TF001056	Class I	LTR RetroTransposons	Ty1_copia	0.280412	0.402095	0.0512629	0.493629	0.248162	0.246223	0.514587	0.671655	0.32871	0.0370033	0.205701	0.117011	0	0.060403	0.0735364	0.010853	0	0.0288179	2.89771	2.82193	1.41281	1.18859	0.946018	0.495654	0.330253	0.253657	0.361227	0.462548	0.525201	0.200166	0.266496	0.109936	0.404843	0.267859	0.167616	0.113371	0.332852	0.356959	0.236315	0.330963	0.382509	0.181629
TF000566|Ty3_gypsy_Ele167	6752	TF000566	Class I	LTR RetroTransposons	Ty3_gypsy	0.0314852	0.0932569	0.0512098	0.0385917	0.0416479	0.0577489	0.0913873	0.0716914	0.0642621	0.121984	0.0513719	0.0191274	0.00694478	0	0	0.0182547	0	0	0.547218	2.61867	0.532821	0.507984	0.532657	0.284958	0.48868	0.380092	0.222526	0.186837	0.141002	0.221007	0.370578	0.0958444	0.157397	0.200686	0.125582	0.0679523	0.0369452	0.151838	0.0965743	0.218209	0.105816	0.0635041
TF000172|Outcast_Ele7	5417	TF000172	Class I	Non LTR RetroTransposons	Outcast	0.0396849	0.23186	0.0510642	0.0962051	0.0593279	0.159957	0.462757	0.323069	0.0911293	0	0.0768388	0.0715238	0.0086563	0.054152	0.100721	0.0119005	0.0426865	0.0107648	0.0593112	0.438771	0.260909	0.316587	0.271283	0.0151143	0.0308412	0.0344555	0.112446	0.135222	0.188013	0.0393534	0.0876028	0.0149331	0.155315	0.0750433	0	0.0352912	0.165781	0.0774237	0.0401249	0.049452	0.109911	0.0565389
TF000399|Pao_Bel_Ele52	6778	TF000399	Class I	LTR RetroTransposons	Pao_Bel	0.13928	0.633632	0.0510134	0.249884	0.201514	0.204542	0.403976	0.499915	0.150643	0.0552347	0.296814	0.0698647	0.00691814	0.0504915	0.0585427	0.062499	0.0227434	0	0	0.102634	0.151651	0.135765	0.31951	0.0241587	0.0924315	0.0619582	0.221672	0.432278	0.333186	0.125805	0.216402	0.00596729	0.307054	0.193252	0.0500401	0.0451278	0.154575	0.226883	0.262957	0.582952	1.03653	1.59959
TF001036|Ty1_copia_Ele232	2719	TF001036	Class I	LTR RetroTransposons	Ty1_copia	0	0.028508	0.050867	0	0	0.015934	0.00709184	0	0.0305729	0	0	0.0158328	0	0	0	0	0	0	0	0.106604	0.165392	0.0307673	0.0853374	0.0301118	0.0307221	0.068645	0.0298697	0.0149666	0.0325716	0.407695	0.317326	0.0446263	0.0488573	0.514969	0.0623707	0.0843718	0.018349	0.0514165	0.015988	0.0246305	0.153282	0.202754
TF000312|Pao_Bel_Ele179	12255	TF000312	Class I	LTR RetroTransposons	Pao_Bel	0.0270492	0.050131	0.0507861	0.0354374	0.0163902	0.028282	0.0629383	0.0516526	0.0470645	0	0.022643	0.0140512	0.0306103	0.0159576	0.012142	0.0153179	0.00628948	0.0047583	0.270908	0.368973	0.183477	0.283291	0.479654	0.898576	1.24397	0.936655	0.182247	0.139466	0.0867193	0.32007	0.299219	0.16832	0.0686528	0.191654	0.204112	0.171595	0.0284974	0.0798539	0.0141889	0.0929005	0.131175	0.0599797
TF000089|Pao_Bel_Ele4	8263	TF000089	Class I	LTR RetroTransposons	Pao_Bel	0.0113383	0.0571522	0.0502145	0.0315347	0.0291703	0.0157296	0.0233362	0.0225314	0.02264	0.543698	0.0755601	0.166717	0.170245	0.0355006	0.150067	0.106819	0.0652962	0.0493998	0.0712851	0.0982208	0.0388739	0.0809936	0.117004	0.0644052	0.060656	0.0451763	0.0540587	0.108347	0.107179	0.113516	0.0574301	0.0783179	0.0964612	0.0491964	0	0.0277632	0.0120757	0.0338379	0.0157829	0.137782	0.043233	0.0370654
TF000233|Pao_Bel_Ele21	6917	TF000233	Class I	LTR RetroTransposons	Pao_Bel	0.0300445	0.311487	0.0499882	0.0565068	0.0929245	0.0814252	0.117085	0.123813	0.070613	0.0324749	0.0300879	0.0186711	0	0.0141363	0	0.00911469	0	0.00843038	0.015483	0.0754289	0.111452	0.223744	0.106227	0.118366	0.187186	0.128172	0.0410952	0.0941314	0.115232	0.104786	0.212053	0.00584738	0.0768212	0.0391798	0.0245173	0.0221104	0.0360639	0.101056	0.10684	0.261414	0.111899	0.168257
TF000616|Ty1_copia_Ele4	5636	TF000616	Class I	LTR RetroTransposons	Ty1_copia	0.00894639	0.0499184	0.04908	0.0231167	0.0285113	0.0384355	0.0342135	0.0198201	0.00645341	0.159424	0.172324	0.0840211	0.0748794	0.0260239	0.0352025	0.0855943	0.109407	0.020693	0.152017	0.658297	0.512941	0.333972	0.185264	0.225168	0.503928	0.240096	0.151307	0.252714	0.0942818	0.423631	0.459266	0.186587	0.133566	0.480849	0.218151	0.128896	0.0619652	0.0496101	0.0231394	0.059413	0.0739483	0.0434736
TF000352|Pao_Bel_Ele191	7113	TF000352	Class I	LTR RetroTransposons	Pao_Bel	0.0462678	0.143951	0.0486108	0.0732663	0.107307	0.152272	0.132835	0.099462	0.0642873	0.0210533	0.00975293	0.00605221	0.00659232	0.0137467	0.0418391	0.00617492	0	0	0.481805	0.399352	0.279985	0.429278	0.516498	0.109349	0.152669	0.0590402	0.371083	0.566389	0.479353	0.0899103	0.260795	0.068235	0.329944	0.171451	0.0506636	0.0215012	0.224449	0.058963	0.0427807	0.0659064	0.0920749	0.0344464
TF000248|Pao_Bel_Ele53	7119	TF000248	Class I	LTR RetroTransposons	Pao_Bel	0.0590541	0.127834	0.0485698	0.0854053	0.0564299	0.0426003	0.124597	0.0679956	0.078468	0.0105178	0.126681	0.0907066	0.0526941	0.0274703	0.0418039	0.0232841	0	0	0.0827404	0.399016	0.388039	0.42304	0.564952	0.201263	0.281613	0.249071	0.131196	0.211502	0.130623	0.0958235	0.151497	0.0227258	0.0995219	0.114204	0.0655094	0.0268538	0.126146	0.104735	0.152659	0.244589	0.209085	0.154878
TF000420|Ty3_gypsy_Ele123	8555	TF000420	Class I	LTR RetroTransposons	Ty3_gypsy	0.0422523	0.206657	0.0485006	0.025382	0.00939157	0.0557065	0.144254	0.113164	0.0558848	0.052514	0.016218	0.0150962	0.00548114	0.0114296	0	0.0123378	0	0	0.181519	0.135526	0.120151	0.132012	0.189857	0.550292	0.165993	0.0927229	0.113921	0.114163	0.0828167	0.184397	0.18658	0.382952	0.160457	0.17423	0.242832	0.335194	0.215776	0.0217886	0.00508139	0.0704539	0.125272	0.300722
TF000490|Ty3_gypsy_Ele147	4321	TF000490	Class I	LTR RetroTransposons	Ty3_gypsy	0.0433643	0.0533726	0.0480123	0	0	0.0100265	0	0.00861732	0.012028	0.0519853	0.0160548	0	0	0	0	0	0	0.0269905	0.024785	0.0536647	0	0.0290406	0.044749	0.00947396	0.00966598	0.0215975	0.0187956	0	0.0102479	0.0197341	0.00998389	0	0.0307436	0	0.00981173	0.0176971	0	0.0107846	0	0	0.13779	0.0708797
TF000546|Ty3_gypsy_Ele160	7211	TF000546	Class I	LTR RetroTransposons	Ty3_gypsy	0.538031	0.170328	0.0479501	0.192721	0.0389969	0.0660892	0.165792	0.196221	0.119452	0.0415344	0.00962039	0.0537296	0.0520218	0.00677995	0.00687842	0.0306008	0	0.00808667	0.638627	0.466279	0.253907	0.226223	0.364679	0.249789	0.260644	0.161772	0.152047	0.146727	0.141238	0.0709507	0.107687	0.0785257	0.208786	0.0501098	0.0881913	0.0477202	0.0415123	0.0840113	0.0421993	0.0882289	0.119722	0.0934402
TF001129|Ty1_copia_Ele221	2892	TF001129	Class I	LTR RetroTransposons	Ty1_copia	0.00871747	0.0620424	0.0478241	0	0.0416726	0.0449424	0.0800113	0.0515013	0.0377297	0	0.0719633	0.0744284	0.0324282	0.0169053	0.0171509	0.0151875	0	0	0.166643	0.320726	0.333211	0.347121	0.427907	0.254794	0.418823	0.45177	0.280829	0.337711	0.367478	0.501247	0.775692	0.251741	0.29092	0.952708	0.381158	0.264416	0.0345026	0.0483407	0.0450947	0.0926284	0.102937	0.127084
TF000596|Pao_Bel_Ele128	7276	TF000596	Class I	LTR RetroTransposons	Pao_Bel	0.220023	0.134151	0.0475218	0.0596874	0.0386486	0.0238177	0.0795055	0.0614108	0.0439273	0	0.133482	0.0295831	0.0386678	0.0201581	0.0409018	0.0201533	0.0211868	0.00801443	0.110393	0.605528	0.494449	0.385168	0.361421	0.168789	0.206652	0.0961959	0.189757	0.218125	0.255608	0.158213	0.219378	0.083383	0.13389	0.173818	0.134019	0.0735683	0.0479983	0.0896655	0.0418223	0.0828385	0.163659	0.151536
TF000170|L1_Ele18	4421	TF000170	Class I	Non LTR RetroTransposons	L1	0.101874	0.0988116	0.0469263	0.147349	1.3721	0.176395	0.200635	0.193715	0.125776	0.033873	0.0156916	0.00973747	0	0	0	0.0325262	0	0.01319	0.0121122	0.0131127	0.0581253	0.0283837	0.0174947	0.00925966	0.028342	0.0316635	0.0275557	0.0552285	0	0.0482193	0.0487903	0	0.0500803	0.112383	0.153437	0.0345935	0.0451399	0.505954	0.648972	0.212075	0.0269346	0
TF000147|Ty3_gypsy_Ele52	7376	TF000147	Class I	LTR RetroTransposons	Ty3_gypsy	0.0356575	0.0470949	0.0468775	1.28355	2.15676	3.75917	0.836561	0.186783	0.0700956	0.0812107	0.554906	0.303493	0.0762871	0.0265131	0.100868	0.0169027	0	0	0.0362989	0.353675	0.513874	0.289213	0.173018	0.177601	0.203851	0.208762	0.594585	0.529643	0.61835	0.283235	0.263194	0.268692	0.474268	0.0918541	0.0632269	0.0673872	0.0202918	0.865545	0.783851	1.07138	0.621543	2.48306
TF000660|Ty1_copia_Ele38	4467	TF000660	Class I	LTR RetroTransposons	Ty1_copia	0.0266173	0.0659813	0.046443	0.0680546	0.0629521	0.0290964	0.120868	0.0916923	0.0447878	0	0.03106	0.0289116	0.0419889	0.043779	0.0666223	0	0	0	0.107887	2.99784	0.488977	0.290278	0.233747	0.247436	0.177651	0.104458	0.0909065	0.373508	0.227997	0.0859009	0.106233	0.16298	0.218084	0.07078	0.0379642	0.0513559	0.0111688	0.177347	0.11678	0.164915	0.0133286	0.109701
TF000464|CR1_Ele36	2980	TF000464	Class I	Non LTR RetroTransposons	CR1	0.10838	0.317749	0.0464119	0.0874401	0.0269614	0.101769	0.258828	0.212417	0.19269	0.0502525	0.0232794	0.0288922	0.0157353	0.0328122	0.0665775	0.02805	0	0	0.107815	0.175081	0.172464	0.280726	0.298476	0.123635	0.140157	0.0626328	0.149895	0.245804	0.282329	0.143072	0.0868599	0.0135726	0.193172	0.0606278	0.042681	0.0256607	0.0502257	0.0625509	0.0875261	0.0449465	0.339652	0.390547
TF000695|Ty1_copia_Ele58	4476	TF000695	Class I	LTR RetroTransposons	Ty1_copia	0.128556	0.117908	0.0463497	0.0776203	0.0897507	0.0387171	0.215401	0.141421	0.154985	0.0167284	0.681947	0.654012	0.450474	0.0655365	0.0775697	0.0278539	0	0	0.131597	1.46353	1.0334	0.626113	0.855348	0.347544	0.37325	0.510815	0.34475	0.481857	0.29679	0.14288	0.202401	0.135544	0.336362	0.141275	0.189439	0.136674	0.312096	0.229046	0.116545	0.119697	0.133018	0.0273701
TF000235|Pao_Bel_Ele27	7495	TF000235	Class I	LTR RetroTransposons	Pao_Bel	0.0033637	0.119634	0.0461332	0.463547	0.675347	0.283242	0.313875	0.462027	0.0651675	0.0599409	0.0925585	0.0459499	0.018769	0.0195691	0.0198533	0.0115311	0.0102839	0.00778025	0.0785896	0.216571	0.188572	0.217651	0.252826	0.163857	0.278631	0.18677	0.086688	0.10859	0.15361	0.204787	0.207212	0.0917395	0.0886212	0.307346	0.0339398	0.0663173	0.0532524	0.0621754	0.0870006	0.491444	0.0953259	0.0735542
TF000276|Pao_Bel_Ele109	7505	TF000276	Class I	LTR RetroTransposons	Pao_Bel	0.0515229	0.0976073	0.0460718	0.127306	0.112408	0.115455	0.215823	0.153804	0.102126	0.199537	0.0831917	0.0573609	0.0499839	0.00651435	0.118961	0.0476662	0.0513508	0.0310795	0.0428099	0.139038	0.13696	0.133761	0.149432	0.0327278	0.0834778	0.0621738	0.0865725	0.140979	0.0885031	0.130662	0.0689787	0.0161677	0.118004	0.0722202	0.0169473	0.0254727	0.0598291	0.0372555	0.0405462	0.0535406	0.134865	0.0979415
TF000622|Ty1_copia_Ele10	4562	TF000622	Class I	LTR RetroTransposons	Ty1_copia	0.0200139	0.225077	0.0454759	0.00951964	0.440294	0.170943	0.245155	0.0897829	0.0899867	0.016413	0.0304132	0.0471825	0.0102786	0	0.0326174	0.00481392	0	0	0.176068	0.597249	0.197151	0.137532	0.144109	0.0807612	0.0183107	0.0511414	0.0890134	0.0892025	0.0485325	0.0560747	0.132391	0.0177318	0.0679455	0.0396035	0.0092934	0.00838108	0.0109362	0.0204298	0.047645	0.01468	0	0
TF000667|Ty1_copia_Ele43	4567	TF000667	Class I	LTR RetroTransposons	Ty1_copia	0.235653	0.0757466	0.0454261	0.0665645	0.0615737	0.0569185	0.168887	0.057072	0.0608774	0	0.12152	0.0565571	0.0718717	0	0.0217212	0.0096173	0	0	1.18423	1.77709	0.703339	0.631955	0.406451	0.125491	0.219488	0.122605	0.284531	0.222762	0.28118	0.08402	0.0188922	0.0442811	0.358747	0.0791202	0.0556994	0.0586033	0.0983178	0.0510187	0.0285557	0.0879838	0.0651839	0.0804742
TF000299|Pao_Bel_Ele22	6129	TF000299	Class I	LTR RetroTransposons	Pao_Bel	0.167147	0.0167063	0.0451321	0.00708575	0.452259	0.0636189	0.1636	0.334141	0.856316	64.8707	40.1476	38.0203	37.3125	17.7326	89.287	45.8803	43.5125	64.2784	54.7625	33.9183	3.2284	1.56966	1.02848	0.247131	0	0.0152264	1.76239	1.30136	1.35827	0.0695635	0	0	1.17765	0.014739	0	0.0187149	0.130242	0	0	0.0109268	0.0485715	1.08936
TF000062|CR1_Ele17	4646	TF000062	Class I	Non LTR RetroTransposons	CR1	0.10728	0.0829037	0.0446537	0.121518	0.0605267	0.083926	0.10791	0.144261	0.0520032	0.306209	0.298634	0.15752	0.121114	0.0315692	0.138787	0.0318669	0.0331802	0.0376537	0.0345769	0.16221	0.124448	0.180061	0.191446	0.14098	0.377573	0.271171	0.104885	0.140144	0.038124	0.284481	0.464275	0.00870562	0.076248	0.204159	0.0365015	0.0411477	0.0214769	0.0100302	0.00935672	0.0432439	0.0640755	0.0395529
TF000636|Ty1_copia_Ele24	4660	TF000636	Class I	LTR RetroTransposons	Ty1_copia	0.0206167	0.115614	0.0445196	0.0279583	0.0603448	0.0371884	0.0910343	0.055933	0.069696	0.0160679	0.0595473	0.0277142	0.0603749	0.0314744	0.0425753	0.086497	0	0	0.218329	0.733971	0.330865	0.368016	0.45643	0.149341	0.206145	0.180237	0.392137	0.349306	0.446611	0.0914924	0.157379	0.0781152	0.323081	0.0775412	0.0454898	0.0574338	0.0856495	0.150001	0.139929	0.172456	0.127766	0.0920129
TF000670|Ty1_copia_Ele46	4661	TF000670	Class I	LTR RetroTransposons	Ty1_copia	0.146332	0.69158	0.04451	0.0931744	0.14652	0.195197	0.463348	0.415413	0.134896	0	0.0297673	0.0738886	0	0.0104892	0.0106416	0.00471167	0	0	0.0459542	0.572126	0.151614	0.215378	0.174236	0.0878287	0.0985698	0.140154	0.121972	0.261924	0.266009	0.173798	0.277668	0.260328	0.57952	0.436076	0.236496	0.270701	0.321117	0.199959	0.111919	0.0862094	0.549276	0.262837
TF000314|Pao_Bel_Ele183	7780	TF000314	Class I	LTR RetroTransposons	Pao_Bel	0.00324048	0.0822871	0.0444433	0.0948954	0.0774533	0.0389809	0.044613	0.0335023	0.0407401	0.0192484	0	0.0221333	0.0301357	0.0125682	0.0318768	0.00846829	0	0.0224857	0.0344139	0.149026	0.123862	0.102151	0.0994141	0.0947128	0.17716	0.131947	0.104391	0.219686	0.0853748	0.246606	0.260617	0.0675838	0.0739915	0.232225	0.0381459	0.0393157	0.0769524	0.113806	0.0502881	0.103296	0.0688754	0.0314932
TF000478|Ty3_gypsy_Ele135	6328	TF000478	Class I	LTR RetroTransposons	Ty3_gypsy	0.330995	0.0589775	0.0437128	0.109807	0.146012	0.0616183	0.0975106	0.0823793	0.0718578	0.0473301	0.054814	0.040818	0.0518707	0	0.0156764	0.0132094	0	0.0276452	0.101545	0.85198	0.131978	0.19169	0.213894	0.207014	0.323415	0.176971	0.198933	0.16077	0.209929	0.55922	0.893077	0.907613	0.601797	0.47823	0.180895	0.181263	0.00788414	0.0810058	0.0549574	0.306912	0.310491	0.203277
TF000484|Ty3_gypsy_Ele141	4751	TF000484	Class I	LTR RetroTransposons	Ty3_gypsy	0	0.0620371	0.0436668	0.0365637	0.0422779	0.018238	0.0649387	0.0548617	0.0426596	0.0315202	0.467254	0.1631	0.138176	0.020581	0.1044	0.040706	0	0.0122738	0.349398	1.18359	0.649056	0.510636	0.382569	0.189563	0.272525	0.157142	0.435909	0.573882	0.335533	0.107688	0.0998831	0.0340529	0.493979	0.047535	0.0446185	0.0804767	0.273029	0.107894	0.0914993	0.0563842	0.0751913	0
TF001003|Ty1_copia_Ele165	3180	TF001003	Class I	LTR RetroTransposons	Ty1_copia	0.0366398	0.0361108	0.0434929	0.0136568	0.0378985	0.0272481	0.121275	0.0234185	0.0392189	0	0.0654459	0	0.0147456	0.0461229	0.0155976	0	0.0242382	0	0.0673561	2.16937	0.787886	0.460372	0.35267	0.296085	0.288952	0.161407	0.242626	0.217548	0.111399	0.134074	0.189926	0.152628	0.0835491	0.156241	0.159987	0.0721405	0.0313779	0.0293085	0.0683511	0.0631796	0.0936147	0
TF000626|Ty1_copia_Ele14	4834	TF000626	Class I	LTR RetroTransposons	Ty1_copia	0.00521533	0.140651	0.0429171	0.0808559	0.00831039	0.0358498	0.0319118	0.0577711	0.0494512	0.030979	0.0574039	0	0.00970028	0	0.0102607	0.00454305	0	0	0.166161	0.539658	0.199347	0.112488	0.112	0.0254056	0.0172804	0.0772221	0.0630036	0.168367	0.128245	0.158758	0.169563	0.00836705	0.0458017	0.00934376	0.00877048	0.015819	0.0309625	0.00964014	0.0269785	0.0277081	0.11085	0.0380147
TF000337|Ty3_gypsy_Ele65	4843	TF000337	Class I	LTR RetroTransposons	Ty3_gypsy	0.029264	0.041988	0.0428373	0.0179346	0	0	0.0159263	0.0384425	0.0842269	0.757575	0.83081	0.480005	0.242056	0.403801	0.594015	0.607313	0.270559	0.204691	0.221136	0.371074	0.265303	0.21592	0.135748	0.321207	1.16426	0.81896	0.109003	0.193262	0.13715	0.59864	0.783885	0.309006	0.146293	1.81865	1.18181	0.765795	0.0515082	0.0577334	0.0628328	0.0553131	0.0491753	0.012648
TF000119|Ty3_gypsy_Ele28	4846	TF000119	Class I	LTR RetroTransposons	Ty3_gypsy	0.0151151	0.206159	0.0428108	0.188196	0.0746083	0.116223	0.183039	0.153675	0.109372	0.0618046	0.0286309	0.0799513	0.0580576	0.0807102	0.122824	0.01301	0.0159054	0	0.662997	0.789539	0.596561	0.578309	0.542654	0.464617	0.939449	0.905112	0.25139	0.335899	0.31068	0.316731	0.454016	0.233697	0.255854	0.288939	0.227468	0.181468	0.339744	0.0673139	0.170441	0.165837	0.294869	0.151682
TF001063|Ty1_copia_Ele100	3236	TF001063	Class I	LTR RetroTransposons	Ty1_copia	0.00779077	0.114442	0.0427402	0.228148	0.111728	0.0803297	0.0595881	0.0805463	0.0586163	0.0231385	0.0643133	0.0266065	0	0.0453247	0.0306553	0.0194828	0.0476375	0.0360402	0.0496429	0.429948	0.238231	0.323147	0.370468	0.354214	0.490462	0.519101	0.389013	0.188632	0.232626	0.592891	0.359948	0.299973	0.0957872	0.334989	0.340639	0.236307	0.0308349	0.0576025	0.0671683	0.144868	0.0735958	0
TF000395|Pao_Bel_Ele44	8119	TF000395	Class I	LTR RetroTransposons	Pao_Bel	0.026184	0.118395	0.0425876	0.101631	0.098959	0.128068	0.318252	0.238483	0.145023	0.0368894	0.0939892	0.100744	0.103959	0.0361302	0.0488733	0.0355973	0.00949347	0.0359114	0.0923357	0.278468	0.300682	0.358914	0.242921	0.742872	1.16776	1.16093	0.120038	0.126308	0.152712	1.21305	1.86504	0.68	0.119988	1.65506	0.908608	0.485054	0.0553045	0.0746158	0.0963768	0.181469	0.168666	0.17604
TF000128|Ty3_gypsy_Ele37	6714	TF000128	Class I	LTR RetroTransposons	Ty3_gypsy	0.0454334	0.0895912	0.0423076	0.0311859	0.0127537	0.0769577	0.0830132	0.0589154	0.0676926	0.10107	0.0208402	0.00790742	0.00698409	0.0145637	0.0221628	0.0493944	0.0145281	0.00880761	0.822064	0.908274	0.459289	0.44476	0.457899	1.07024	0.775596	0.715712	0.372849	0.346844	0.370634	0.513283	0.374888	0.125766	0.28376	0.156215	0.161229	0.0540363	0.0299047	0.0468085	0.0597177	0.0997473	0.0636014	0.0144334
TF001077|Ty1_copia_Ele188	1653	TF001077	Class I	LTR RetroTransposons	Ty1_copia	0	0	0.0418353	0.131363	0	0	0	0.0450519	0.0455846	0	0.335742	0.0520863	0.0851019	0	0.0600124	0.0124275	0	0	0.226761	0.841689	0.582967	0.328957	0.444507	0.297183	0.202138	0.084685	0.147397	0.123092	0.133941	0.103171	0.130491	0.0489369	0.16073	0.0546494	0.0512964	0.0231304	0.030182	0.112766	0.105194	0.0810289	0.0720375	0
TF000104|Ty3_gypsy_Ele13	4977	TF000104	Class I	LTR RetroTransposons	Ty3_gypsy	0.00506549	0.348111	0.041684	0.218146	0.0242148	0.165394	0.294452	0.127185	0.113297	0.105311	0.0836318	0.103796	0.0471078	0.108056	0.109625	0.114008	0.0929205	0.046866	0.24746	0.396027	0.154896	0.23532	0.101012	0.238532	0.251758	0.178133	0.114228	0.188058	0.160148	0.231295	0.364054	0.113773	0.24912	0.145205	0.0511109	0.0998691	0.0701699	0.056179	0.0262033	0.0269119	0.251219	0.19692
TF000389|Ty3_gypsy_Ele108	6661	TF000389	Class I	LTR RetroTransposons	Ty3_gypsy	0.0420379	0.0435299	0.0415275	0.0066914	0	0.0263591	0.0405282	0.0223603	0.0274609	8.25089	0.61447	0.794936	0.774362	0.755997	0.804208	0.477501	0.659878	1.01551	0.321768	0.400342	0.12538	0.0816342	0.0988505	0.0184373	0.0252421	0.0353945	0.164602	0.122186	0.0997171	0.0128015	0.00698787	0.0247678	0.119661	0.00713782	0.0130648	0.0232623	0.01498	0.0143602	0.0525534	0.0301623	0.0270445	0.0370196
TF001044|Ty1_copia_Ele178	3340	TF001044	Class I	LTR RetroTransposons	Ty1_copia	0.00754818	0.0721995	0.0414094	0.0260051	0.0962214	0.0778284	0.103919	0.033445	0.0458869	0.0448361	0.0207702	0.0257781	0.0280785	0.0292756	0.0148504	0.00657518	0.0230771	0.017459	0.0480971	0.15621	0.17311	0.225421	0.486296	0.134822	0.62525	0.223528	0.206687	0.328965	0.212125	0.293598	0.787894	0	0.0530312	0.297512	0.0126936	0.0114475	0	0.0418567	0.0390461	0.300765	0.0713042	0.201736
TF000196|I_ele18	6766	TF000196	Class I	Non LTR RetroTransposons	I	0.0243203	0.846624	0.0408831	0.359444	0.0831235	0.220913	0.569989	0.346709	0.192387	0.0331996	0.0717718	0.159065	0.0207912	0.0289035	0.0219924	0.0307808	0.0113919	0.00861853	0.0633143	0.119952	0.0854548	0.061821	0.0514408	0.0423528	0.197537	0.151722	0.126037	0.354856	0.314143	1.09015	1.13494	0.173358	0.229062	0.974651	0.238112	0.124321	0.110606	0.123974	0.0835245	0.0989807	0.272792	0.199171
TF000111|Ty3_gypsy_Ele20	5086	TF000111	Class I	LTR RetroTransposons	Ty3_gypsy	0.082392	0.219763	0.0407906	0.290321	0.489715	0.272588	0.326055	0.175708	0.175743	0.14722	0.0272798	0.0338571	0.0368786	0.0384508	0.0390093	0.0504209	0	0	0.0736997	0.376141	0.492622	0.575692	0.699534	0.112685	0.0985451	0.0458724	0.199606	0.496076	0.217661	0.092212	0.0424109	0.0318099	0.365671	0.0177616	0.0166718	0.037588	0.215808	0.2932	0.24787	0.223849	0.234129	0.168612
TF000036|CR1_Ele7	5144	TF000036	Class I	Non LTR RetroTransposons	CR1	0.238626	0.445916	0.0403307	0.160409	0.140572	0.303204	0.779706	0.376408	0.166672	0.0582241	0.0674306	0.0920573	0.0729256	0.00950432	0.0578541	0.0245126	0	0.0113361	0.114508	0.293012	0.537024	0.39844	0.639021	0.461575	0.673919	0.507978	0.35524	0.624969	0.499281	0.739324	0.863815	0.149393	0.275465	0.759528	0.140113	0.148657	0.184278	0.126829	0.126763	0.559822	0.324085	0.244112
TF000226|Pao_Bel_Ele7	6874	TF000226	Class I	LTR RetroTransposons	Pao_Bel	0.00733516	0.259073	0.0402407	0.031589	0.105194	0.119751	0.145869	0.124588	0.112267	0.032678	0	0.0375758	0.0341076	0.0284494	0.0288625	0.0375123	0.0112129	0.0339325	0.0934794	0.261436	0.364486	0.407693	0.399435	0.053598	0.0911406	0.0610929	0.118149	0.15392	0.21258	0.0558218	0.0815865	0.0176519	0.135278	0.0985621	0.0308383	0.0111244	0.0435474	0.0610131	0.0442681	0.302019	0.363782	0.0534661
TF000902|ITmD37E_Ele11	1723	TF000902	Class II	DNA transposon	ITmD37E	0.014632	0.0294354	0.0401356	0.0504104	0.0233154	0	0.0223827	0.0216108	0.0135683	0.0434569	0	0	0	0	0	0	0	0	0	0.0336456	0	0.145658	0.0448892	0	0	0.0270815	0	0.0944729	0	0.0742347	0	0	0.0257	0.0262146	0	0	0	0.0540922	0	0	0.0345554	0.0711019
TF000504|Pao_Bel_Ele221	7006	TF000504	Class I	LTR RetroTransposons	Pao_Bel	0.0300033	0.0805193	0.0394826	0.0433914	0.022936	0.0432874	0.0495417	0.0425183	0.0552516	0.54506	0.227743	0.233496	0.635835	0.321003	0.382303	0.132764	0.319048	0.149819	0.420375	0.34753	0.32094	0.250754	0.336711	0.122706	0.172885	0.193146	0.220254	0.302041	0.233856	0.10954	0.110837	0.0750503	0.151691	0.0515761	0.0544631	0.0818609	0.149544	0.0731666	0.0620487	0.066913	0.059488	0.0349725
TF000261|Pao_Bel_Ele79	7011	TF000261	Class I	LTR RetroTransposons	Pao_Bel	0.0143836	0.228145	0.0394544	0.0991096	0.114598	0.111231	0.209027	0.201818	0.0807859	0.491272	0.178107	0.190348	0.100323	0.118547	0.219314	0.0991196	0.186895	0.12476	0.152755	0.115761	0.109958	0.13722	0.110318	0.0350338	0.0655304	0.0732101	0.179553	1.05639	1.39582	2.4629	4.86106	0.721123	1.10529	0.624914	0.163273	0.169058	0.419849	0.850785	0.427831	0.620892	2.46274	2.6298
TF000151|I_Ele7	5325	TF000151	Class I	Non LTR RetroTransposons	I	0.0275109	0.0239908	0.0389598	0.0326224	0.00754412	0.0244082	0.0362117	0.048948	0.0112206	0.0562451	0.0260554	0.00808439	0	0	0	0.0082483	0	0	0.010056	0.087093	0.174934	0.227796	0.140406	0.138378	0.121574	0.113915	0.076259	0.1452	0.0415784	0.0640533	0.0837153	0.0455733	0.0914726	0.0339288	0.0477707	0.0646217	0.0468458	0.035005	0.0163273	0.0503064	0.0670862	0.230063
TF000216|Outcast_Ele15	3582	TF000216	Class I	Non LTR RetroTransposons	Outcast	0.019783	0.0142927	0.0386118	0.109117	0.0560754	0.0725703	0.0968981	0.0831612	0.0587527	0.0209035	0	0.0360547	0.0261815	0.0136489	0.0276942	0.0176009	0	0	0.0448476	0.0323681	0.10761	0.0934185	0.0863698	0.0342856	0.443086	0.0651332	0.0793566	0.0681645	0.0247242	0.249957	0.264961	0.0112915	0.0618105	0.277412	0.0355079	0.0320222	0.069641	0	0.0364081	0.112178	0.0498651	0.0513017
TF000777|Pao_Bel_Ele226	7166	TF000777	Class I	LTR RetroTransposons	Pao_Bel	0.0501093	0.0913411	0.038601	0.193932	0.0672717	0.036275	0.0699624	0.140295	0.0522116	0.0313465	0.0580848	0.0780968	0.0850663	0.0614027	0.0830593	0.0294586	0.021512	0.138337	0.11956	0.186065	0.206194	0.1576	0.151105	0.17138	0.104912	0.0846495	0.0623342	0.0511091	0.0494346	0.0535472	0.0722418	0.028221	0.123586	0.0441214	0.0769124	0.069362	0.0487351	0.0910419	0.036398	0.149529	0.0664683	0.0427395
TF000628|Ty1_copia_Ele16	4654	TF000628	Class I	LTR RetroTransposons	Ty1_copia	0.180606	0.291314	0.0378904	0.0844496	0.14372	0.255534	0.723275	0.276425	0.128725	0.0627454	0.104342	0.1406	0.126447	0.0745854	0.0671426	0.0800101	0.102682	0.0551304	0.0759384	0.312651	0.363041	0.311868	0.461173	0.29247	0.380364	0.33437	0.51916	0.465177	0.542333	0.414079	0.584599	0.248987	0.639382	0.554164	0.210889	0.21319	0.359656	0.187076	0.196153	0.187068	0.271853	0.111874
TF000328|Pao_Bel_Ele187	7318	TF000328	Class I	LTR RetroTransposons	Pao_Bel	0.330537	1.00631	0.0377992	0.0890173	0.175665	0.124326	0.358356	0.305292	0.274097	0.0306954	0.0473986	0.052944	0.0128153	0.0133616	0.0203335	0.0142295	0	0.0159369	0.160981	0.324791	0.254584	0.480126	0.639426	0.134256	0.148392	0.10202	0.183119	0.361454	0.235988	0.215566	0.235804	0.0552696	0.199682	0.234541	0.063728	0.0731461	0.252249	0.114623	0.100986	0.219635	0.317303	0.150666
TF000709|Ty1_copia_Ele65	4600	TF000709	Class I	LTR RetroTransposons	Ty1_copia	0.00548064	0.0584566	0.0375835	0.018882	0.0349325	0.0282551	0.00838379	0.0404733	0.00847388	0.0162774	0.015081	0.0187171	0.0305812	0.0318849	0.0107827	0.0226373	0	0.0190151	0.221177	0.378074	0.181556	0.200048	0.218581	0.0889934	0.0862573	0.0507189	0.158901	0.150392	0.0866368	0.0463429	0.00937835	0.0351707	0.144395	0.0392763	0.0552998	0.0831185	0.0108458	0.0303916	0.0236257	0.0873526	0.0258865	0
TF000116|Ty3_gypsy_Ele25	5546	TF000116	Class I	LTR RetroTransposons	Ty3_gypsy	0	0.0578895	0.0374073	0.0313225	0.028974	0	0.0486762	0.0671392	0.0178019	0.0540038	0.0750515	0.310489	0.152189	0.0264462	0.00894343	0.00766385	0.0138979	0.0105144	0.222071	0.292679	0.0926693	0.0980464	0.0488108	0.11072	0.23346	0.151444	0.102508	0.0660382	0.151702	0.0768761	0.0777865	0.0875146	0.127749	0.0570094	0.0229336	0.0689407	0.0809624	0.126038	0.0548682	0.0483017	0.0966193	0.0773134
TF000418|Ty3_gypsy_Ele121	7569	TF000418	Class I	LTR RetroTransposons	Ty3_gypsy	0.0230006	0.0575252	0.0365458	0.143442	0.281297	0.234681	0.0866181	0.073792	0.0353539	0.0692474	0.0183307	0.0682511	0.0247806	0	0.0131062	0.0168465	0	0	0.0141493	0.658678	0.517746	0.326048	0.275901	0.135213	0.104844	0.0801425	0.112666	0.145164	0.18136	0.191519	0.393274	0.272528	0.19306	0.0805608	0.0112027	0.0606175	0.0329573	0.0430973	0.0746634	0.274287	0.243851	0.420825
TF000259|Pao_Bel_Ele75	7590	TF000259	Class I	LTR RetroTransposons	Pao_Bel	0.00632896	0.067768	0.0364446	0.00572182	0.0211712	0.0114162	0.0355676	0.00981171	0.0130078	0.0295953	0.01828	0	0.012356	0.0128828	0.00653495	0.00270653	0.0101551	0.00768287	0.00705508	0.0381893	0.0253925	0.0440876	0.0152854	0.0377548	0.0110057	0.0122955	0.0107004	0.0214462	0	0.0224693	0.0170515	0.0213156	0.0233365	0.0416567	0.0111717	0.00503748	0.00657323	0.0122794	0.00572744	0.035294	0.0862884	0.0161408
TF000491|Ty3_gypsy_Ele150	7604	TF000491	Class I	LTR RetroTransposons	Ty3_gypsy	0.0682358	0.037062	0.0363775	0.0171338	0.00528306	0.0170928	0.0152152	0.0195873	0.00649194	0.315102	0.0273695	0.0396299	0.0739997	0.00642954	0	0.019284	0.0405458	0	0.57041	0.289704	0.0760372	0.0880129	0.0813721	0.096905	0.131826	0.08591	0.064084	0.0802753	0.0524105	0.2411	0.175875	0.154253	0.0291169	0.13068	0.144964	0.125705	0	0.0306421	0.0343014	0.0528435	0.0313198	0.120833
TF001032|Ty1_copia_Ele175	2853	TF001032	Class I	LTR RetroTransposons	Ty1_copia	0	0	0.0363584	0	0	0	0	0	0.018217	0	0	0	0	0	0	0	0	0	0	0.0406388	0	0.0146611	0	0	0.0146396	0	0	0.0142637	0	0.0149441	0.00756053	0	0	0	0.0148603	0	0	0	0	0	0	0
TF000303|Pao_Bel_Ele161	7639	TF000303	Class I	LTR RetroTransposons	Pao_Bel	0.00330029	0.198866	0.0362109	0.216034	0.173542	0.141787	0.239803	0.253468	0.0921589	0.0196037	0.0363255	0.00563547	0.0306919	0.0192002	0.0324652	0.0138173	0	0	0.0140197	0.33391	0.227067	0.197122	0.161998	0.112538	0.18043	0.158816	0.0903698	0.0958889	0.139121	0.309762	0.400965	0.116484	0.208681	0.431633	0.13875	0.060062	0.254712	0.158609	0.0910513	0.184105	0.249411	0.112261
TF001000|Ty1_copia_Ele150	3849	TF001000	Class I	LTR RetroTransposons	Ty1_copia	0.130734	0.0530803	0.0359333	0.0789816	0.0417484	0.0675362	0.120235	0.0870665	0.049281	0.0194534	0.0540706	0.0223691	0.0365481	0.0762123	0.0257731	0.0160114	0.0400507	0	0.153034	0.451842	0.417271	0.467293	0.432034	0.0638144	0.271283	0.133353	0.284857	0.285462	0.218587	0.11077	0.168123	0.0735579	0.149559	0.0586746	0.0220299	0.0496681	0.233316	0.0847501	0.0451767	0.0869971	0.0618747	0.0318287
TF000710|Ty1_copia_Ele66	3873	TF000710	Class I	LTR RetroTransposons	Ty1_copia	0.0849735	0.839578	0.0357107	0.145771	0.155586	0.469824	0.418216	0.557618	0.375679	0	0.107471	0.0333457	0.0363216	0.0504934	0.102453	0.0442637	0.0398025	0	0.027652	0.269425	0.0995244	0.0431997	0.119821	0.137408	0.366658	0.216862	0.141546	0.336229	0.274398	0.297226	0.579215	0.156647	0.308698	0.571448	0.218934	0.128337	0.257634	0.0962571	0.224484	0.311249	0.245965	0.44284
TF001050|Ty1_copia_Ele105	3885	TF001050	Class I	LTR RetroTransposons	Ty1_copia	0.0976897	0.105917	0.0356004	0.0335356	0.0413616	0.0669104	0.158828	0.191688	0.0963058	0.0770926	0.303561	0.254861	0.193117	0.151012	0.280877	0.110135	0.0991989	0.180117	0.248099	0.626717	0.677983	0.366063	0.622138	0.284504	0.485934	0.240213	0.12543	0.17807	0.216561	0.153641	0.333131	0.0624654	0.136775	0.406917	0.120042	0.0984157	0.102735	0.155935	0.134274	0.241335	0.19923	0.110368
TF000237|Pao_Bel_Ele31	7797	TF000237	Class I	LTR RetroTransposons	Pao_Bel	0.0304988	0.0743148	0.0354771	0.00556991	0.00515229	0.0166697	0.024731	0.023878	0.0286579	0.00960321	0.0533841	0.0220851	0.018042	0.0188112	0.0254458	0.0105387	0	0.0074789	0.0206033	0.0594806	0.0494367	0.0375525	0.0446388	0.0525035	0.0374974	0.0718144	0.0520815	0.0521921	0.0567924	0.0382773	0.0940601	0.0103748	0.0283962	0.0463437	0.0108751	0.0392299	0.044791	0.0239069	0.00557539	0.0429462	0.053453	0.00785613
TF001179|Pao_Bel_Ele180	7811	TF001179	Class I	LTR RetroTransposons	Pao_Bel	0.0155274	0.0115162	0.0354135	0	0	0.0166398	0.00987465	0.00476705	0.00499038	1.92679	0.12434	0.203921	0.0420225	0.131442	0.241302	0.141843	0.0888104	0.141844	0.116543	0.00742175	0.0493481	0.00535503	0.0148529	0.0104819	0.0267358	0.0238952	0.00519881	0.036469	0.0170072	0.0218335	0.110461	0	0.0113381	0.0346955	0	0.00978991	0.0127745	0.011932	0.0111308	0.00857385	0	0.0784205
TF001135|Ty1_copia_Ele184	3906	TF001135	Class I	LTR RetroTransposons	Ty1_copia	0.0491928	0.285417	0.035409	0.0333553	0.164557	0.0554589	0.276455	0.209723	0.0898028	0.0766782	0.035521	0.0440854	0.0600245	0.0500668	0.0634924	0.0589411	0.0789324	0.0298581	0.411276	1.02407	0.624996	0.963781	0.564339	0.241052	0.278017	0.155299	0.270304	0.583429	0.30609	0.229223	0.298206	0.134614	0.385447	0.254401	0.108542	0.0489433	0.217139	0.119305	0.255975	0.274328	0.396317	0.0784105
TF001173|Pao_Bel_Ele168	7836	TF001173	Class I	LTR RetroTransposons	Pao_Bel	0.0239123	0.193319	0.0353005	0.0665062	0.10766	0.132694	0.211628	0.0950368	0.088862	0.0668879	0.0885306	0.285677	0.347076	0.15598	0.436756	0.113545	0.0688543	0.0818584	0.109338	0.658429	0.778852	0.741974	0.784694	0.245538	0.389098	0.190552	0.295387	0.275242	0.305153	0.16867	0.154152	0.0722624	0.2882	0.0922261	0.0432838	0.0390347	0.0827694	0.13678	0.271834	0.256395	0.20515	0.0938044
TF001084|Ty1_copia_Ele117	3937	TF001084	Class I	LTR RetroTransposons	Ty1_copia	0.0295947	1.11737	0.0351302	0.220618	0.306114	0.308124	0.783651	0.595842	0.332606	0.0190186	0.0704827	0.098411	0.0714623	0.0372544	0.025197	0.0104357	0.0195777	0	0.054405	0.235596	0.228449	0.191239	0.166986	0.114378	0.25461	0.17778	0.123773	0.217063	0.146216	0.357371	0.865657	0.154101	0.461144	1.23904	0.279987	0.145674	0.620942	0.177548	0.0883339	0.153095	0.574671	0.373407
TF000926|Ty3_gypsy_Ele196	11826	TF000926	Class I	LTR RetroTransposons	Ty3_gypsy	0.0388912	0.0400546	0.0350856	0.0550845	0.0169848	0.0439619	0.104354	0.0440805	0.017134	0.180448	0.366632	0.207493	0.0733542	0.0351401	0.0922718	0.037558	0.0391058	0.101084	0.199232	0.147061	0.0760529	0.0247587	0.0621317	0.0726938	0.0812307	0.0197283	0.0652419	0.0825859	0.0711432	0.0648942	0.0802544	0.0547219	0.0861207	0.042013	0.0376428	0.109925	0.0253124	0.0748696	0.0294073	0.011326	0.0352421	0.0155389
TF001060|Ty1_copia_Ele182	3981	TF001060	Class I	LTR RetroTransposons	Ty1_copia	0.0292676	0.0612964	0.0347419	0.0327269	0.0302731	0.0108828	0.0193748	0.0187066	0.0189277	0.0564252	0.0348518	0.162206	0.0824512	0.0122809	0	0.0320299	0.0387227	0.0439435	0.228666	0.524232	0.467985	0.27318	0.427423	0.113114	0.220322	0.187537	0.112205	0.132887	0.0889848	0.0856779	0.0216732	0.0406394	0.155723	0.068075	0.0425988	0.0672297	0.0250645	0.08194	0.0764379	0.0841125	0.10469	0.123093
TF000280|Pao_Bel_Ele117	7968	TF000280	Class I	LTR RetroTransposons	Pao_Bel	0.00316402	0.00162134	0.0347157	0.0109007	0.00504172	0.0271865	0.0871207	0.0467312	0.0339109	0	0.0174128	0.00540278	0	0	0	0.00773441	0	0	0	0.0654796	0.0322505	0.0419961	0.033974	0.00513767	0.00524181	0.0117122	0.0458674	0.0204288	0.0333442	0.0481575	0.0433137	0.0406088	0.0333442	0.0396805	0.0106417	0.0143955	0.0125228	0	0	0.0168098	0.0523058	0.0230626
TF000543|Ty3_gypsy_Ele157	11960	TF000543	Class I	LTR RetroTransposons	Ty3_gypsy	0.00843175	0.0918733	0.0346925	0.047205	0.104126	0.0144898	0.0677152	0.0778332	0.0482294	0.0375633	0.40506	0.494924	0.226745	0.410825	0.178329	0.291769	0.438233	0.273037	0.183568	0.189037	0.128916	0.083936	0.0743694	0.0308054	0.0384142	0.0663248	0.0577203	0.0952707	0.0888583	0.0356484	0.0396776	0.0405816	0.0888583	0.0302125	0.024814	0.0191812	0.0375433	0.0584454	0.0290778	0.0167986	0.076332	0.102432
TF001083|Ty1_copia_Ele114	3996	TF001083	Class I	LTR RetroTransposons	Ty1_copia	0.0697399	0.0962691	0.0346115	0.010868	0.0703721	0.0650518	0.115812	0.121136	0.0910318	0.0187378	0.156245	0.129277	0.0938762	0.0489392	0.0744749	0.073746	0.0385773	0	0.616419	2.7709	1.68807	1.00488	1.15165	0.563447	0.763006	1.1677	1.3414	1.08966	1.11922	0.885571	1.03641	0.435233	0.941914	0.497343	0.77451	0.449705	0.536863	0.256559	0.130544	0.418984	0.357591	0.13796
TF001046|Ty1_copia_Ele161	2013	TF001046	Class I	LTR RetroTransposons	Ty1_copia	0	0.0568074	0.0343536	0	0.0997825	0.064567	0.095791	0.129482	0.0116136	0	0	0	0	0	0	0.0204099	0	0	0.0532023	0.0575969	0	0.041558	0.1729	0.0203363	0.103742	0.0927202	0.0403457	0.181941	0.131985	0.12708	0.107155	0.0401851	0.0439951	0	0.0210613	0.0379876	0.0991373	0.0462995	0.0431906	0.0332689	0.0591545	0.0304293
TF000613|Pao_Bel_Ele160	8117	TF000613	Class I	LTR RetroTransposons	Pao_Bel	0.00621188	0.133632	0.0340785	0.0535032	0.0445425	0.0373625	0.0570143	0.0596354	0.03937	0.0830216	0.538435	0.39777	0.346614	0.13251	0.18332	0.108741	0.11395	0.0574724	0.0923584	0.121413	0.0949755	0.123676	0.0952866	0.0504336	0.0514559	0.0229944	0.130073	0.220592	0.174571	0.12081	0.1435	0.0149487	0.196392	0.13355	0.0261159	0.0329729	0.110636	0.0344466	0.0267779	0.0742557	0.146702	0.0981034
TF001054|Ty1_copia_Ele102	4077	TF001054	Class I	LTR RetroTransposons	Ty1_copia	0	0.0499944	0.0339238	0.0426084	0.00985343	0	0.0472964	0.0182661	0.0376039	0.036731	0	0.0211182	0	0.0239834	0	0	0	0	0.0919393	0.440792	0.267876	0.184672	0.142281	0.130532	0.0922003	0.011445	0.109563	0.199628	0.130334	0.0732029	0.179884	0.0892855	0.162918	0.110787	0.0103989	0.0468905	0.0244743	0.0457203	0.0319877	0.147837	0.102225	0.0300487
TF000191|I_ele17	6156	TF000191	Class I	Non LTR RetroTransposons	I	0.0493651	0.0939692	0.0337006	0.0282187	0.0522059	0.0422266	0.131559	0.0544378	0.0324996	0.145958	0.0788837	0.0139861	0.0380857	0	0.0322289	0.0176067	0.0250414	0.00947254	0.0434926	0.169507	0.135666	0.149483	0.232434	0.764742	0.807381	0.591227	0.105544	0.105768	0.093511	0.367069	0.497558	0.177396	0.0719315	0.337511	0.303029	0.093164	0.0324177	0.0529895	0.0353081	0.0979099	0.0580302	0.029851
TF001138|Ty1_copia_Ele217	4203	TF001138	Class I	LTR RetroTransposons	Ty1_copia	0.513623	0.126363	0.0329068	0.0671629	0.0477902	0.041232	0.183514	0.181615	0.0519221	0.0623523	0.123791	0.00512127	0.0278915	0.0465289	0.188819	0.037332	0.0183387	0.0277483	0.0891831	0.882742	0.412696	0.293583	0.317437	0.214279	0.273277	0.238692	0.323665	0.232372	0.131695	0.177521	0.169359	0.072174	0.14223	0.236424	0.100872	0.0500332	0.106833	0.133049	0.0362002	0.103571	0.16999	0.0874436
TF000929|Ty3_gypsy_Ele193	8600	TF000929	Class I	LTR RetroTransposons	Ty3_gypsy	0.0273737	0.0716596	0.0321645	0.0151495	0.0280273	0.0352641	0.0313905	0.0259782	0.0214495	0.0261196	0.0725992	0.0300344	0.0163574	0.0170547	0.0634422	0.0393734	0.0089625	0.0135612	0.0809448	0.134817	0.164343	0.330734	0.454172	0.0285607	0.189407	0.043406	0.0849933	0.194007	0.113277	0.109067	0.130424	0.0188122	0.0617875	0.0525206	0.00985965	0.00889174	0.0174038	0.0325119	0.0404384	0.101234	0.048462	0.0213678
TF000755|Ty1_copia_Ele80	4305	TF000755	Class I	LTR RetroTransposons	Ty1_copia	0.0334751	0.181274	0.0321272	0.262286	0.149305	0.0603826	0.125416	0.121091	0.0838806	0.0695714	0.14503	0.319995	0.185168	0.124923	0.161302	0.0551258	0.161138	0.121909	0.0995086	0.471311	0.432764	0.476092	0.368305	0.209202	0.504499	0.357683	0.20752	0.378111	0.339437	0.435763	0.380798	0.112742	0.226291	0.482629	0.167419	0.293087	0.11589	0.368041	0.171664	0.0933385	0.179792	0.170744
TF000098|Ty3_gypsy_Ele6	4329	TF000098	Class I	LTR RetroTransposons	Ty3_gypsy	0.022744	0.10688	0.031949	0.0902881	0.0371194	0.10008	0.115812	0.0774125	0.0450105	0.0172964	0.144226	0.0696109	0.0324956	0.0564683	0.0114577	0.0243821	0	0.0134703	0	0.29461	0.178082	0.0676361	0.142932	0.0945645	0.202611	0.150903	0.159467	0.206808	0.163663	0.196976	0.149482	0.0654018	0.112518	0.16694	0.117523	0.0971539	0.0115248	0.075353	0.0702932	0.108291	0.247563	0.056599
TF000460|Pao_Bel_Ele80	6617	TF000460	Class I	LTR RetroTransposons	Pao_Bel	0.108534	0.17846	0.0313527	0.137827	0.0364266	0.072022	0.203988	0.157563	0.0781433	0.0565787	0.15726	0.318788	0.184248	0.0369429	0.067463	0.0418594	0.0232968	0.0176252	0.145665	0.411765	0.310681	0.29078	0.409105	0.185599	0.347162	0.260915	0.405036	0.387447	0.287757	0.238403	0.156471	0.12225	0.287757	0.156998	0.0961081	0.121343	0.135716	0.105638	0.0985446	0.0506048	0.071983	0.0555426
TF000655|Ty1_copia_Ele33	4436	TF000655	Class I	LTR RetroTransposons	Ty1_copia	0	0.00571654	0.0311784	0	0	0	0	0.0167878	0	0	0.0781927	0.0194091	0	0	0.134176	0.014852	0.0173755	0.0394362	0	0.0261367	0.0144822	0.0282877	0.00871778	0.0461418	0.112985	0.105188	0.0457709	0.0275209	0.0199644	0.0672787	0.0291752	0.0182355	0.0199644	0.0407284	0.0573442	0.0258574	0	0.0105051	0.00979966	0.015097	0	0.0138084
TF000387|Ty3_gypsy_Ele106	6757	TF000387	Class I	LTR RetroTransposons	Ty3_gypsy	0.111629	0.567623	0.0307031	0.0706992	0.0297265	0.0577061	0.0456598	0.0385745	0.0346056	0.110813	0.0513339	0.00637108	0.0277586	0.0217065	0.0146812	0.0160407	0.0114071	0.00863001	0.324918	0.454711	0.256706	0.210471	0.223207	0.121169	0.0865375	0.138113	0.132215	0.277036	0.262134	0.0820277	0.0766146	0.0299292	0.163834	0.0467921	0.0188234	0.0396095	0.0221507	0.0206899	0.012867	0.0495563	0.951637	0.0906531
TF000479|Ty3_gypsy_Ele136	4518	TF000479	Class I	LTR RetroTransposons	Ty3_gypsy	0.0728425	0.266983	0.0306125	0	0.0266749	0.230143	0.256079	0.123624	0.129971	0.0828643	0.0460641	0.0857557	0.0207575	0.0216424	0.0109784	0.0185013	0	0	0.0118522	0.346442	0.582993	0.6851	0.881634	0.344313	0.018489	0.0516395	0.54827	0.477378	0.431245	0.0566208	0.0286457	0.0984749	0.362638	0.0299919	0.00938391	0.0677016	0.209811	0.123773	0.250167	0.251991	0.368989	0.257599
TF000633|Ty1_copia_Ele21	4518	TF000633	Class I	LTR RetroTransposons	Ty1_copia	0.0364213	0.0453265	0.0306125	0.0672864	0.0533498	0.0383572	0.0597517	0.115382	0.0684333	0.0331457	0.0307094	0.0762273	0.0518937	0.0432848	0.0439135	0.075889	0.0682404	0.0258136	0.130374	0.397767	0.156413	0.277743	0.19687	0.063426	0.0832006	0.0619674	0.107856	0.072057	0.127413	0.0283104	0.0286457	0.0447613	0.137214	0.0599837	0.0281517	0.0253881	0.132512	0.0309432	0.0673526	0.103761	0.079069	0.108463
TF000294|Pao_Bel_Ele145	6790	TF000294	Class I	LTR RetroTransposons	Pao_Bel	0.0629692	0.15841	0.0305539	0.00639596	0.0177492	0.0574257	0.0965556	0.104193	0.0704115	0.121302	0.132819	0.0507209	0.0276237	0.0576026	0.160708	0.0526856	0.0227032	0.0343523	0.212931	0.239057	0.179767	0.190968	0.165168	0.0663191	0.0492097	0.082465	0.143533	0.149831	0.104344	0.0376749	0.0571817	0.0297837	0.149995	0.0399126	0.0312198	0.011262	0.0587815	0.068631	0.0320113	0.0690416	0.0964549	0.270637
TF000691|Ty1_copia_Ele56	4531	TF000691	Class I	LTR RetroTransposons	Ty1_copia	0	0.0423453	0.0305247	0.134187	0.0620629	0.0860561	0.144695	0.205448	0.0705397	0	0.0306213	0	0.0413959	0.0215803	0.0109469	0	0	0	0.070909	0.716485	0.269392	0.180015	0.145095	0.722789	0.589951	0.823861	0.16132	0.610727	0.37137	0.781007	1.09493	0.535595	0.244323	1.15636	0.711131	0.742581	0.011011	0.0719936	0.0287826	0.118244	0.0919825	0.108151
TF000792|Pao_Bel_Ele218	6798	TF000792	Class I	LTR RetroTransposons	Pao_Bel	0	0.0472984	0.030518	0.0127769	0.0295472	0.0318656	0.0453845	0	0.0179623	0.0220289	0.0204097	0	0.00689779	0.00719185	0.0218889	0.0485584	0	0	0.0157541	0.0596939	0.066152	0.073836	0.0796424	0.072263	0.0368638	0.0549119	0.023894	0.0239448	0.0651383	0.0501741	0.0380763	0.023799	0.0455968	0.0332213	0	0	0.0146781	0.0205651	0.0127894	0.0394059	0.0525498	0.0270319
TF000501|Pao_Bel_Ele215	6821	TF000501	Class I	LTR RetroTransposons	Pao_Bel	0.0107386	0.0246218	0.0304151	0.0445683	0.0176686	0.0190549	0.0282696	0.0218358	0.012187	0.0987958	0	0.0063113	0.0137491	0	0.0072717	0.00602334	0	0	0.015701	0.0594926	0.0470921	0.0674548	0.090713	0.0600161	0.122465	0.0136817	0.0833471	0.131252	0.097378	0.0562556	0.0695711	0.0415077	0.0714106	0.0860842	0.0497247	0.0168162	0	0.0136638	0.00637316	0.0294548	0.13966	0.071842
TF000436|L2_Ele7	4567	TF000436	Class I	Non LTR RetroTransposons	L2	0.00552024	0.0112101	0.0302841	0.0285276	0.0175925	0.00948642	0.00844437	0.0163063	0	0.0655802	0.01519	0	0.0205348	0	0	0	0	0	0	0.177709	0.0562671	0.174017	0.101613	0.331655	0.192052	0.143039	0.142266	0.115836	0.11635	0.16804	0.085015	0.150556	0.11635	0.01978	0.0464161	0.0502314	0	0.0102037	0	0.0586559	0.0391103	0.0804742
TF000138|Ty3_gypsy_Ele43	6859	TF000138	Class I	LTR RetroTransposons	Ty3_gypsy	0.00665575	0.0280428	0.0302466	0.0126632	0.00585689	0	0.0168678	0.054287	0.0196969	0.0545825	0	0.018829	0.00683644	0	0	0.00640359	0	0	0.0468419	0.177489	0.206057	0.298816	0.253717	0.0417785	0.0121787	0.0272118	0.195373	0.16019	0.116206	0.018648	0.0188688	0.0294841	0.148486	0.0460963	0.0370869	0.0557435	0.0290951	0	0.0253514	0.00976387	0.0520825	0.017861
TF000250|Pao_Bel_Ele57	6892	TF000250	Class I	LTR RetroTransposons	Pao_Bel	0.0205638	0.0948334	0.0301017	0.0504104	0.0641173	0.0502896	0.0671482	0.0486243	0.0595646	0.0108642	0.030197	0.0187388	0.0136074	0.00709376	0.00719679	0.0153149	0	0	0.209779	0.571975	0.344891	0.254901	0.218835	0.0237591	0.0242407	0.0135408	0.0589204	0.153518	0.134925	0.0123725	0.012519	0.00586859	0.0706749	0.0131073	0.0184547	0.0110953	0.0217168	0.0608537	0.02523	0	0.0345554	0.0399948
TF000776|Ty1_copia_Ele86	4607	TF000776	Class I	LTR RetroTransposons	Ty1_copia	0.0357177	0.11684	0.0300211	0.00942665	0.122078	0.0658284	0.0334842	0.0404118	0.0513216	0.0162527	0	0.00934434	0.0610694	0.0530608	0.0215326	0.0636576	0.0501916	0.0126575	0.32545	0.679499	0.334672	0.372249	0.528835	0.204374	0.253846	0.212696	0.123402	0.14133	0.221069	0.092545	0.0749128	0.0351173	0.163399	0.0588249	0.0368105	0.0165984	0.0649761	0.0910363	0.122667	0.0872199	0.0775415	0.0930714
TF000295|Pao_Bel_Ele147	6925	TF000295	Class I	LTR RetroTransposons	Pao_Bel	0.0197769	0.12955	0.0299583	0.0376277	0.0290054	0.0125125	0.0445521	0.0860313	0.0757977	0.0324374	0.0701239	0.0621651	0.00677129	0.0423598	0.0572999	0.0963599	0.066782	0.0252619	0.0850583	0.309738	0.278309	0.217446	0.195455	0.0177344	0.0603129	0.0202143	0.0645036	0.158663	0.0895212	0.0738809	0.0809856	0.0116812	0.108704	0.0847914	0.0122445	0.0220849	0.180111	0.148045	0.0502196	0.00967081	0	0
TF000619|Ty1_copia_Ele7	4628	TF000619	Class I	LTR RetroTransposons	Ty1_copia	0.0207592	0.0662703	0.0298849	0.00469194	0	0.00936138	0.0333323	0.0321827	0.015718	0.016179	0.0449693	0.00930194	0.0101321	0	0	0	0	0.00840002	0.0231409	0.0626311	0.0416441	0.0542283	0.0334244	0.070764	0.0902479	0.0806593	0.0614208	0.0879304	0.0861127	0.11055	0.214397	0.0611764	0.162657	0.224472	0.0274826	0.0413078	0.0539011	0.0805539	0.0563586	0.0289414	0.10292	0.145591
TF000202|I_ele21	6949	TF000202	Class I	Non LTR RetroTransposons	I	0.0114069	0.0313978	0.0298548	0.0187488	0.00578104	0.0124693	0.00554978	0.0160752	0.0127133	0.0431004	0.00998311	0.0247802	0.0067479	0	0	0.00948098	0	0	0.0847646	0.125136	0.110939	0.0902895	0.089042	0.0367058	0.0240419	0.0134297	0.0759682	0.0527051	0.0509783	0.012271	0.0186244	0.0174614	0.135942	0.00649989	0	0.00550216	0.0656418	0	0.0125115	0.048187	0.0685439	0.052889
TF000444|CR1_Ele24	2326	TF000444	Class I	Non LTR RetroTransposons	CR1	0.330874	1.57467	0.0297307	0.336077	0.742654	0.726421	1.70776	1.21663	0.40766	0.032191	0.0298249	0.0370158	0	0.042038	0.0426486	0.0377663	0.0331374	0.0501401	0.29928	0.648003	0.635249	0.88116	1.33008	0.457593	2.49595	2.54772	1.88549	7.82042	6.91058	10.1731	15.6722	2.0171	7.38652	12.059	2.80699	1.28215	1.3513	3.34578	0.841018	2.47612	4.88906	2.31744
TF000333|Pao_Bel_Ele36	6986	TF000333	Class I	LTR RetroTransposons	Pao_Bel	0.00653475	0.0421213	0.0296967	0.0310826	0.0287521	0.0310081	0.00552039	0.02665	0.00892614	0.010718	0.0595814	0.0369734	0.00671216	0.00699831	0.00709995	0.00588107	0	0.00834712	0.0153301	0.215754	0.0827637	0.0778365	0.0830348	0.0703183	0.125551	0.200378	0.116255	0.0990268	0.0475391	0.0427209	0.0555774	0.046317	0.0507083	0.109913	0.0606878	0.0328381	0.0142831	0.0333527	0.0124453	0	0.0340905	0.0438407
TF000637|Ty1_copia_Ele25	4665	TF000637	Class I	LTR RetroTransposons	Ty1_copia	0.139269	0.085438	0.0296479	0.102404	0.0258344	0.0278614	0.0661358	0.0239456	0.0245083	0.0160506	0.0297417	0.0184563	0.0402068	0.0104802	0.0106324	0.0270295	0	0	0.367318	1.09356	1.6801	2.08916	2.38747	0.710803	1.29822	0.750184	1.12292	0.497228	0.455625	0.219346	0.175706	0.130052	0.474609	0.125869	0.0363528	0.0409802	0.256673	0.109883	0.158416	0.0717796	0.191444	0.0919142
TF000107|Ty3_gypsy_Ele16	4670	TF000107	Class I	LTR RetroTransposons	Ty3_gypsy	0.0156847	0.0275609	0.0296161	0.0743959	0.0344089	0	0.0412906	0.0637866	0.0278229	0	0.0297099	0.0276548	0.0502047	0.041876	0	0.0229055	0	0	0.470122	0.471715	0.165078	0.197049	0.207024	0.0876595	0.0268309	0.0199835	0.121737	0.113282	0.0663742	0.0273889	0.0369511	0.0173218	0.151712	0.0193438	0.018157	0.00818726	0.0106833	0.029936	0.00930863	0.0430216	0.0637462	0
TF000203|I_ele22	7072	TF000203	Class I	Non LTR RetroTransposons	I	0.0197031	0.0259126	0.0293356	0.0184228	0.0170415	0.0030631	0.00545326	0.0157956	0.0260839	0	0	0	0.00663054	0	0.00701361	0.00580956	0	0	0.0378592	0.0245919	0.0363365	0.0414023	0.0109367	0.0405202	0.112213	0.171549	0.0172262	0.0546656	0.0125229	0.970632	1.9612	0.377468	0.0125229	3.04014	0.488591	0.389265	0	0	0.00614696	0.0284094	0.0336759	0.0259846
TF000292|Pao_Bel_Ele141	7079	TF000292	Class I	LTR RetroTransposons	Pao_Bel	0.00712274	0.0343358	0.0293066	0.0184045	0.00567487	0.0183604	0.0163436	0.0315599	0.0143153	0.0846179	0.0293993	0.00608128	0.013248	0.0207191	0	0.0151107	0	0.0164749	0.0151287	0.0163784	0.0363006	0.023635	0.0218517	0.046263	0.0472007	0.0329576	0.028682	0.0229943	0.0187658	0.0361369	0.0304707	0.0114271	0.0187658	0.0446637	0.0299453	0	0	0.0197487	0.0245635	0	0.0168213	0.0346118
TF000931|Ty3_gypsy_Ele191	9526	TF000931	Class I	LTR RetroTransposons	Ty3_gypsy	0.0427378	0.0725793	0.0290379	0.091179	0.0548227	0.0727684	0.109308	0.148535	0.0436423	0.0943224	0.065542	0.0225957	0.0295346	0	0.00520683	0.00646943	0	0	0.252957	0.6755	0.687884	0.443485	0.401904	0.674691	0.447219	0.578002	0.562696	0.525445	0.427656	0.402812	0.375882	0.369392	0.288203	0.360356	0.422808	0.429466	0.130933	0.146758	0.141467	0.0492119	0.150004	0.128604
TF000344|Ty3_gypsy_Ele72	4765	TF000344	Class I	LTR RetroTransposons	Ty3_gypsy	0.260609	1.12473	0.0290257	0.674442	0.396244	0.536442	0.760787	0.73455	0.340791	0.078569	0.262058	0.271035	0.0295222	0.102603	0.072865	0.0787913	0	0.0122378	1.04511	2.55487	4.62442	5.60927	6.3466	0.979394	3.40971	1.59618	1.21866	1.92155	1.39395	1.09161	1.51195	0.280111	0.427477	1.00478	0.320309	0.312937	0.481632	0.801938	0.647736	1.18059	0.762199	0.539912
TF000396|Pao_Bel_Ele46	7156	TF000396	Class I	LTR RetroTransposons	Pao_Bel	0.0229949	0.016114	0.0289912	0.00606883	0.00561381	0.00605429	0.0161677	0.00520338	0.00726287	0.0941708	0.0193887	0.036095	0.0196581	0.0204962	0.0415877	0.0387064	0.0430841	0.0162976	0.0598637	0.121516	0.0987525	0.0818325	0.0864664	0.0629271	0.134242	0.0391236	0.0624213	0.0454938	0.0433157	0.02979	0.0301428	0.0395646	0.0185639	0.0252475	0.0118492	0.037401	0.00697189	0.0455846	0.0182244	0.074869	0.058241	0.0342394
TF000690|Ty1_copia_Ele55	4802	TF000690	Class I	LTR RetroTransposons	Ty1_copia	0.0352606	0.14647	0.028802	0.144702	0.0501946	0.12631	0.112436	0.0620332	0.0860324	0.0311854	0.0866796	0.0806839	0.0878843	0.0305437	0.0413163	0.0393875	0	0.0121435	0.713677	1.2193	0.99	0.722977	0.636213	0.332474	0.539262	0.223493	0.490475	0.372875	0.378076	0.195331	0.431224	0.0758053	0.341191	0.385647	0.0971182	0.039811	0.0727272	0.0873394	0.117686	0.139463	0.185982	0.0892919
TF000641|Ty1_copia_Ele29	4849	TF000641	Class I	LTR RetroTransposons	Ty1_copia	0.0250123	0.18758	0.0285229	0.0358248	0.0165694	0.0893472	0.119299	0.0921479	0.0937652	0.0617663	0.100146	0.017756	0.0290108	0.0302476	0.0306869	0.0178235	0	0	0.121474	0.406481	0.450456	0.431307	0.390788	0.244828	0.310085	0.153966	0.226111	0.29373	0.13698	0.228608	0.258006	0.0667293	0.191772	0.158353	0.0786901	0.0709652	0.0617333	0.0768826	0.008965	0.0552447	0.159622	0.126324
TF000421|Ty3_gypsy_Ele124	7278	TF000421	Class I	LTR RetroTransposons	Ty3_gypsy	0.0160091	0.0772467	0.0285052	0.0358026	0.0165591	0.0357168	0.0158967	0.0255808	0.0174944	0.0308641	0.10485	0.053235	0.0322143	0.0403052	0.0340755	0.0145026	0.0105905	0.00801222	0.0662178	0.15134	0.00882701	0.0747136	0.0850169	0.140619	0.097559	0.0384678	0.0781136	0.0503226	0.0365054	0.0702975	0.0533476	0.0555734	0.176443	0.0620607	0.0699035	0.0577878	0.00685502	0.102447	0.0119459	0.036807	0.188156	0.311405
TF000704|Ty1_copia_Ele62	4852	TF000704	Class I	LTR RetroTransposons	Ty1_copia	0.00519599	0.0446715	0.0285052	0.0895066	0.0248387	0.0089292	0.111277	0.0767424	0.0219509	0.0617281	0.0428932	0	0.0483215	0.0302289	0.0306679	0.0220463	0	0	0.121399	1.0096	0.324393	0.202589	0.255051	0.269988	0.309893	0.278891	0.284557	0.402581	0.296606	0.175744	0.382324	0.0833601	0.292043	0.344437	0.0961174	0.165483	0.0411301	0.076835	0.0806351	0.0276053	0.184065	0.0631227
TF000509|Pao_Bel_Ele231	7407	TF000509	Class I	LTR RetroTransposons	Pao_Bel	0.0358303	0.133199	0.0280088	0.0293159	0.0922008	0.0292456	0.140579	0.0301624	0.0403398	0.0202177	0.0468291	0.0174359	0.018992	0.0396033	0.0937497	0.0172149	0	0.00787268	0.0216882	0.0782656	0.0954061	0.101648	0.125304	0.0663215	0.124054	0.0944946	0.0164471	0.131856	0.0717392	0.0748294	0.0990127	0.0382239	0.0777175	0.0792737	0.0572384	0.0258097	0.0404138	0.031457	0.0176068	0.0452075	0.0723438	0.0413489
TF000247|Pao_Bel_Ele51	7416	TF000247	Class I	LTR RetroTransposons	Pao_Bel	0.117742	0.135038	0.0279748	0.128833	0.205846	0.175261	0.202812	0.100419	0.0812785	0	0.0841901	0.162538	0.0252919	0.0131851	0.0334414	0.0171941	0.0207868	0.0235894	0.0216618	0.250146	0.138604	0.203049	0.224231	0.0386406	0.0112639	0.00629199	0.224504	0.170108	0.220928	0.0287456	0.0639893	0.0272696	0.131362	0.0365435	0.00571689	0.00515568	0.0269098	0.0942566	0.0937892	0.108366	0.553963	0.31387
TF000512|Ty3_gypsy_Ele151	7424	TF000512	Class I	LTR RetroTransposons	Ty3_gypsy	0.00614921	0.095321	0.0279447	0.0292488	0.0324669	0.0583573	0.446744	0.130404	0.0514446	0.0201714	0	0.0115973	0.0126323	1.46197	4.7636	0.0703227	0	0.0157093	0.00721284	0.11713	0.0778808	0.0676101	0.197944	0.104769	0.12377	0.119419	0.169564	0.389182	0.375769	0.528349	0.267303	0.114409	0.149114	0.0973443	0.142768	0.139053	0.033601	0.006277	0.011711	0.045104	0.112277	0.0742576
TF000500|Pao_Bel_Ele213	7495	TF000500	Class I	LTR RetroTransposons	Pao_Bel	0.0435914	0.222286	0.0276799	0.0289717	0.0482391	0.156072	0.123492	0.154009	0.064478	0.0199803	0	0.0114875	0.018769	0	0.0264711	0.0277869	0	0.00778025	0.0571561	0.154693	0.137143	0.0446464	0.0412777	0.0054619	0.0222904	0.0249027	0.021672	0.0651542	0.0531727	0.0455082	0.0402912	0.0323786	0.076805	0.229003	0.158386	0.270371	0.55915	0.0559578	0.0638004	0.125095	0.10327	0.237008
TF000309|Pao_Bel_ele173	7547	TF000309	Class I	LTR RetroTransposons	Pao_Bel	0	0.0535091	0.0274892	0	0.00532297	0.0172219	0.0306602	0.0197352	0.0268551	1.86521	0.0183842	0.0285208	0.00621322	0	0	0	0.010213	0	0.0141906	0.0768137	0.331983	0.421219	0.374064	0.059667	0.0664106	0.0432794	0.0699487	0.124018	0.105613	0.0903892	0.154338	0.0643111	0.170154	0.116705	0.0393236	0.0405295	0.00661068	0.0740964	0.0172802	0.150854	0.126225	0.186677
TF001002|Ty1_copia_Ele159	2522	TF001002	Class I	LTR RetroTransposons	Ty1_copia	0.0271521	0.0764571	0.0274202	0.0172199	0.0318576	0	0.107041	0.0295285	0.00926969	0	0.137535	0.0341391	0.0185928	0	0	0	0	0	0.53081	0.413752	0.458515	0.165853	0.153339	0.178551	0.0828047	0.129512	0.0805074	0.177493	0.0877895	0.0676217	0.119739	0.080187	0.0702316	0.107457	0.0840533	0	0.0593467	0.147821	0.0689473	0	0.0708235	0
TF000285|Pao_Bel_Ele127	7585	TF000285	Class I	LTR RetroTransposons	Pao_Bel	0.349131	0.17934	0.0273515	0.19467	0.0741482	0.137085	0.2288	0.314182	0.18977	0.0197432	0.192067	0.096485	0.0494567	0.0386739	0.0392355	0.0247489	0.0101618	0	0.120015	0.481502	0.448896	0.60109	0.565933	0.393988	0.710337	0.369108	0.224856	0.241429	0.303575	0.444061	0.551697	0.0959834	0.134273	0.160782	0.100611	0.0907344	0.0394654	0.110588	0.0573122	0.247221	0.156991	0.121136
TF000124|Ty3_gypsy_Ele33	7589	TF000124	Class I	LTR RetroTransposons	Ty3_gypsy	0.00332204	0.0100876	0.0273371	0	0.010587	0.0114177	0.020327	0.009813	0.0195143	0.0295992	0.0365648	0.0907616	0.0679671	0.193267	0.294111	0.166851	0.142191	0.0845227	0.310465	0.393401	0.0846528	0.129524	0.160518	0.0404569	0.0605394	0.0799313	0.0695616	0.0831151	0.0525141	0.0280903	0.0397922	0.0159888	0.058349	0.0178552	0.0111731	0.0251907	0.0197223	0.00921079	0.0057282	0.0617726	0.0353044	0.0161429
TF000251|Pao_Bel_Ele59	7598	TF000251	Class I	LTR RetroTransposons	Pao_Bel	0.00600839	0.0100757	0.0273047	0	0.00528724	0.0228084	0.0152272	0.0147021	0.0147042	0.00985473	0	0.00566588	0	0	0.00652807	0	0	0	0.00704766	0.129707	0.0591868	0.17066	0.106885	0.0323272	0.082456	0.0552715	0.0748238	0.0482032	0.0641079	0.0505027	0.0227115	0.0106466	0.0466239	0.0118894	0.00557995	0.0100644	0.0131326	0.00613325	0	0.0176284	0.054853	0.00806189
TF001075|Ty1_copia_Ele140	2533	TF001075	Class I	LTR RetroTransposons	Ty1_copia	0.117148	0.176238	0.0273011	0.0514353	0.0317192	0.136832	0.106576	0.102901	0.065655	0.0295603	0.0273875	0.0339908	0.0185121	0	0.0195816	0.01622	0.0304293	0	0.126841	0.114432	0.0507248	0.396318	0.137406	0.0161615	0.0494671	0.0736856	0.272536	0.337378	0.279707	0.067328	0.119219	0.0479033	0.402078	0.0178317	0.133901	0.0603782	0.157571	0.055192	0.120134	0.158635	0.0235053	0.09673
TF000510|Pao_Bel_Ele216	7604	TF000510	Class I	LTR RetroTransposons	Pao_Bel	0.0306456	0.0336641	0.0272832	0.0342677	0.0264153	0.0113952	0.0253587	0.0244841	0.0324597	0.0393878	0.0364927	0	0.0123333	0.0128591	0.0130458	0.00270155	0	0	0.0211263	0.121981	0.0844858	0.159523	0.157658	0.0861378	0.148304	0.128865	0.0907857	0.0588685	0.0524105	0.117747	0.232609	0.0425527	0.104821	0.11286	0.0669066	0.0553103	0.0196834	0.147082	0.0800366	0.0264218	0.0939595	0.00805553
TF000270|Pao_Bel_Ele97	7648	TF000270	Class I	LTR RetroTransposons	Pao_Bel	0.00628096	0.139074	0.0271262	0.0340705	0.015758	0.0113296	0.0857234	0.097373	0.04654	0.0293709	0	0.0112577	0.00613117	0.0127851	0.0129708	0	0	0	0	0.0454796	0.1008	0.0765682	0.0758474	0.0374685	0.0327668	0.048809	0.0584057	0.0478881	0.0463191	0.0891955	0.0338445	0.010577	0.0578989	0.0295291	0.0166304	0.00499928	0.0195701	0.0121863	0.00568401	0.0262698	0.0155698	0
TF000282|Pao_Bel_Ele121	7669	TF000282	Class I	LTR RetroTransposons	Pao_Bel	0.00626376	0.0368103	0.0270519	0.11892	0.0314297	0.118635	0.20115	0.213634	0.0545437	0	0.0180917	0.0449074	0.0122288	0	0.00646763	0	0	0	0	0	0.00837697	0.0163625	0.0252132	0.00533798	0.00544617	0	0.0105901	0.0265316	0.0173221	0.0166784	0	0.010548	0.0115481	0.00588965	0	0.00997118	0.00650552	0.0121529	0.0113369	0.0174652	0.0698723	0.0399363
TF000797|Pao_Bel_Ele210	7676	TF000797	Class I	LTR RetroTransposons	Pao_Bel	0.00328438	0.0250581	0.0270272	0.0113154	0.020934	0.00564415	0.0401933	0.0145527	0.0440042	0	0	0	0.0183264	0.0127385	0	0.00535242	0	0	0	0.052866	0.0334773	0.0326952	0.0352664	0.0213324	0.0163236	0	0.0105805	0.0159045	0.0115375	0.0277719	0.106783	0.00526919	0.0230751	0.0764957	0.00552325	0.0199242	0.00649959	0.0485674	0.0113266	0	0.015513	0
TF000266|Pao_Bel_Ele89	7685	TF000266	Class I	LTR RetroTransposons	Pao_Bel	0.0342238	0.121781	0.0269956	0.00565108	0.0104548	0.0281877	0.055201	0.0290712	0.0385411	0	0.00902701	0	0.0122033	0.00636177	0.0645417	0.0106923	0	0	0.0278715	0.0980647	0.217348	0.157842	0.18619	0.0852299	0.108697	0.0364305	0.0686926	0.0529528	0.0518581	0.0554788	0.0729766	0	0.017286	0.0528965	0.0110336	0.0149256	0	0.0181915	0.0169699	0.130716	0.0852217	0.0318825
TF000264|Pao_Bel_Ele85	7763	TF000264	Class I	LTR RetroTransposons	Pao_Bel	0.00649515	0.154641	0.0267243	0.0167829	0.0310491	0.0390663	0.0596142	0.0191861	0.0498638	0.800557	0.375325	0.332727	0.18121	0.132255	0.217237	0.0791158	0.287936	0.247885	0.144855	0.12695	0.173786	0.156256	0.169374	0.548428	1.16213	0.739322	0.0889263	0.157262	0.108378	0.483308	0.955835	0.166724	0.0570411	0.616744	0.218454	0.108355	0.0192802	0.0420202	0.0111996	0.0431343	0.092035	0.0394527
TF000796|Pao_Bel_Ele212	7764	TF000796	Class I	LTR RetroTransposons	Pao_Bel	0	0.0280402	0.0267209	0.0335615	0.0206968	0.0111604	0.0198689	0.0191836	0.00669412	0.0578642	0.00893516	0.0388132	0.0483165	0	0	0.00282858	0	0	0.00689697	0.0597334	0.0744702	0.0538744	0.0647523	0.031636	0.0161386	0.0120199	0.036612	0.0471726	0.0513304	0.0109829	0.0444517	0.0416758	0.0912541	0.0407231	0.0273033	0.0246229	0.00642592	0.00600212	0.00559909	0.0776318	0.0536802	0.0788953
TF000521|Pao_Bel_Ele98	7769	TF000521	Class I	LTR RetroTransposons	Pao_Bel	0.0182424	0.107408	0.0267037	0.0447199	0.0310252	0.0111532	0.0347481	0.0479282	0.024751	0.0578269	0.142871	0.304764	0.247463	0.113274	0.153225	0.0762279	0.0446452	0.0750585	0.213669	0.328322	0.256344	0.355342	0.487819	0.221309	0.817163	0.624635	0.2718	0.518564	0.307784	0.685987	1.00785	0.197832	0.136793	0.319761	0.125514	0.0836641	0.0256871	0.0899738	0.0335729	0.0517212	0.567111	0.260187
TF000612|Pao_Bel_Ele162	7780	TF000612	Class I	LTR RetroTransposons	Pao_Bel	0	0.0115621	0.026666	0.0111642	0	0.0055687	0.009914	0.00478604	0.00668035	0.41384	0.321004	0.5146	0.29533	0.320489	0.465401	0.268149	0.217957	0.217362	0.488678	0.216088	0.0578022	0.0322582	0.0198828	0.0157855	0	0.0179928	0.00521953	0.0533523	0.0227666	0.0164404	0.0110901	0.0155963	0.0113833	0.0232225	0.0108988	0.0147434	0	0	0	0	0.00765282	0.0472398
TF001090|Ty1_copia_Ele218	3891	TF001090	Class I	LTR RetroTransposons	Ty1_copia	0.0117327	0.0131576	0.0266591	0	0	0.0111345	0.0198229	0.0287089	0.0100179	0.0769738	0	0	0	0	0.0382423	0	0	0	0	0.0297976	0.049532	0.0429999	0.0298166	0.0315628	0.0966077	0.0599607	0.0313091	0.0941269	0	0.0438298	0.0277181	0.0311845	0.0569019	0.0580413	0.010896	0	0.0128221	0	0.0111723	0.0172116	0.0612069	0
TF000621|Ty1_copia_Ele9	5246	TF000621	Class I	LTR RetroTransposons	Ty1_copia	0	0.0831808	0.0263644	0.0662273	0.0153154	0.0247757	0.0661626	0.0638808	0.0396195	0.042819	0.0264478	0	0.0178769	0	0.0472744	0.0321381	0	0	0.102074	0.265214	0.134707	0.127573	0.184293	0.0468208	0.0398082	0.0177893	0.0464444	0.0930862	0.0928501	0	0.016447	0.0308397	0.0844092	0.0258298	0.0161634	0.00728831	0.038041	0.0444152	0.0414328	0.0510639	0.0907952	0.116764
TF001102|Pogo_Ele10	2628	TF001102	Class II	DNA transposon	pogo	0.0335762	0.0243058	0.0263142	0.0165253	0	0	0.0366871	0.0141687	0.00494417	0	0.0263975	0.016381	0	0	0	0	0	0	0.010188	0	0.0244456	0.0212218	0.0343359	0.00778862	0.015893	0.00887774	0.0540821	0.0619394	0.0505491	0.0486706	0.0246235	0.100038	0.0842486	0	0	0	0	0.0177323	0.0744372	0.0127417	0.0113278	0.0932333
TF000298|Pao_Bel_Ele153	7923	TF000298	Class I	LTR RetroTransposons	Pao_Bel	0.00288096	0.110574	0.0261847	0.016444	0.00507035	0.027341	0.0681454	0.0234983	0.0193501	0.00945049	0.0175117	0.00543347	0.00591836	0.0246827	0.0313014	0.0290577	0.00972833	0	0.0202757	0.0292674	0.0243253	0.0422346	0.0341669	0.0206674	0.0158147	0.00588936	0	0.0667707	0.0111778	0.0430498	0.0490046	0	0.0223557	0.0114017	0	0.00965152	0	0.0117633	0.00548672	0.0169053	0.0300588	0
TF000375|Ty3_gypsy_Ele93	5294	TF000375	Class I	LTR RetroTransposons	Ty3_gypsy	0.0324342	0.00967063	0.0261253	0	0.0303532	0.0163674	0.00728475	0	0.00245434	0.254585	0.078624	0.0487904	0.0442871	0.0554101	0.065584	0.07199	0	0.0440597	0.171953	0.657023	0.327647	0.244932	0.365244	0.0309308	0.0552261	0.0440701	0.176423	0.153737	0.108737	0.11275	0.0162979	0.0229201	0.0836438	0	0.0080084	0.0361112	0.00942403	0.017605	0.0164229	0.0632512	0.0337395	0
TF001122|Ty1_copia_Ele106	2662	TF001122	Class I	LTR RetroTransposons	Ty1_copia	0.0645028	0.308076	0.0259781	0.358914	0.316912	0.333641	0.731613	0.6854	0.276204	0.0843834	0.234543	0.242577	0.123305	0.0734639	0.167694	0.0875511	0.0289547	0.0219057	0.502893	1.78574	1.60487	1.61059	2.0629	0.961142	1.76042	1.13937	1.67801	1.23571	0.765187	0.56591	1.18304	0.227909	0.956484	1.05765	0.41409	0.445255	0.693449	0.638962	0.530735	0.276737	0.738087	0.460212
TF000178|CR1_Ele8	5337	TF000178	Class I	Non LTR RetroTransposons	CR1	0.130833	0.0722596	0.0259148	0.0325491	0.0301086	0.0245993	0.123069	0.0488379	0.0467364	0.000438426	0.0259969	0.0161324	0	0.00916062	0	0.00769818	0.0144421	0	0.0100334	0.173794	0.289325	0.368874	0.304553	0.153408	0.242602	0.0961731	0.195925	0.175373	0.158529	0.145643	0.210418	0.0307804	0.174237	0.165031	0.0794388	0.0364172	0.121525	0.0785842	0.0325811	0.0878382	0.153184	0.118358
TF000241|Pao_Bel_Ele39	8020	TF000241	Class I	LTR RetroTransposons	Pao_Bel	0.0468552	0.0351993	0.025868	0.0324902	0.0300542	0.0162062	0.0865559	0.0974992	0.0709474	0.0793576	0.0345998	0.00536775	0	0	0.0123691	0.0208451	0	0.00727094	0.0600914	0.231307	0.248321	0.198188	0.216988	0.0867741	0.124988	0.0756357	0.131647	0.0862595	0.0772986	0.0478453	0.053791	0.0201727	0.0607346	0.0337913	0.015859	0.0190696	0.0373248	0.0406737	0.0325222	0.0835042	0.0668143	0.0534638
TF001099|Pogo_Ele7	2708	TF001099	Class II	DNA transposon	pogo	0.00842905	0.0282699	0.0255368	0.0962229	0.0148347	0.0159987	0.0712065	0	0.104595	0.30415	0.0512353	0.0635884	0.0173158	0.108324	0.0366324	0.0313912	0.0284629	0.0215336	0.0593221	0.321111	0.284681	0.293476	0.271333	0.0907023	0.0462704	0.0861548	0.119964	0.165301	0.114464	0.0472328	0.0955844	0.0597435	0.0163519	0.0667175	0.015656	0.0282382	0.0184235	0.0860422	0.0481588	0.0741917	0.0879453	0.0678592
TF000186|Outcast_Ele10	5436	TF000186	Class I	Non LTR RetroTransposons	Outcast	0.00839804	0.00704148	0.0254429	0.0239672	0.0443404	0.0318797	0.0283778	0.0342489	0.031064	0.0550966	0.114855	0.0633545	0.0948864	0.18887	0.191613	0.23248	0.283582	0.0965446	0.187162	0.277273	0.189089	0.246229	0.213422	0.128022	0.16135	0.0858378	0.112053	0.134749	0.146626	0.0784317	0.0317442	0.0669641	0.0570212	0.066472	0.0779921	0.0562686	0	0.0857256	0	0.0615989	0.0657163	0.0450731
TF000075|Penelope_Ele8	2722	TF000075	Penelope	Penelope Like	Penelope	0.0251571	0.0611712	0.0254055	0.0159547	0.0442753	0.0159164	0.0991764	0.0547177	0	0.522648	0.152915	0.0632614	0.0516802	0	0	0.0700064	0.0849495	0.171383	0.118034	0.511136	0.424825	0.384167	0.468839	0.21055	0.153441	0.171423	0.387879	0.104651	0.260285	0.0783164	0.0475464	0.118872	0.260285	0.0497808	0	0.0421394	0.0183287	0.0171199	0.0479111	0.0984135	0.0437465	0.112517
TF000995|Ty1_copia_Ele172	5903	TF000995	Class I	LTR RetroTransposons	Ty1_copia	0.0176027	0.064534	0.0253825	0.0465946	0.0249532	0.0293576	0.0479101	0.0494117	0.0245738	0	0.0509257	0.018232	0.0132394	0.0124234	0.0126038	0.0196208	0	0.00493927	0.0892015	0.333902	0.408117	0.297608	0.304633	0.141011	0.308964	0.180491	0.132998	0.18958	0.126274	0.17214	0.143728	0.0616664	0.113772	0.20532	0.0514724	0.0874412	0.0845178	0.105258	0.0773249	0.0567257	0.0991812	0.0415072
TF001030|Ty1_copia_Ele170	2750	TF001030	Class I	LTR RetroTransposons	Ty1_copia	1.08289	0.116399	0.0251468	0.379013	0.335988	0.204807	0.252428	0.162482	0.0718032	0	0.0504528	0.0626172	0.0341027	0.10667	0.378766	0.0458519	0.0280282	0	0.0584161	0.379449	0.724194	0.730091	0.703129	0.238179	0.425261	0.288452	0.354396	0.458735	0.273737	0.279068	0.643184	0.220616	0.305942	0.443465	0.231254	0.139034	0.0544264	0.321967	0.205501	0.754939	0.476312	0.15592
TF000271|Pao_Bel_Ele99	8473	TF000271	Class I	LTR RetroTransposons	Pao_Bel	0.0724157	0.264731	0.024485	0.263965	0.0521535	0.18152	0.366401	0.329595	0.107937	0.0706963	0.204687	0.144802	0.0359722	0.046161	0.122932	0.0621621	0.054581	0.0619399	0.281233	0.697872	0.504209	0.545498	0.58193	0.401011	0.416533	0.22579	0.270783	0.304978	0.303116	0.304431	0.280033	0.226744	0.368443	0.37582	0.1351	0.119581	0.153094	0.167746	0.143656	0.209455	0.446209	0.444605
TF000311|Pao_Bel_Ele177	8485	TF000311	Class I	LTR RetroTransposons	Pao_Bel	0.0283069	0.101108	0.0244503	0.0460645	0.0189381	0.030636	0.0999929	0.0746025	0.0431787	0.0264736	0.0490555	0.0202943	0.0276318	0	0.00584564	0.0100186	0	0.151194	1.24325	1.05216	9.12349	16.189	9.68511	2.13731	0.14275	0.07699	1.75162	1.71697	1.49778	0.231141	0.081349	0.195439	1.69609	0.0479092	0.069953	0.0675919	0.111718	0.0219684	0.0563564	0.0631424	0.112271	0.115506
TF000907|AeHerves2	2855	TF000907	Class II	DNA transposon	hAT	0.0159901	0.0179322	0.024222	0.0608456	0.0140709	0.0303499	0.0270161	0.143464	0.0400459	0.157358	0.291584	0.256336	0.213515	0.119871	0.191104	0.22852	0.0269974	0.0816994	0.112535	0.121831	0.0675058	0.0439525	0.0677269	0.0573548	0	0.0163438	0.0426703	0.042761	0.09306	0.0448008	0	0.0425005	0.04653	0.0791029	0.0148499	0.0133921	0.0174749	0.0326448	0.0304528	0.0469144	0.0417086	0.0643653
TF000381|Ty3_gypsy_Ele99	5712	TF000381	Class I	LTR RetroTransposons	Ty3_gypsy	0.0336392	0.0852738	0.0242135	0.0456183	0.021099	0.0455089	0.0405099	0.0912633	0.0436681	0.104869	0	0.02261	0.00820924	0.0171184	0	0.00744112	0	0	0.103121	0.416111	0.292423	0.219685	0.257272	0.27234	0.270548	0.277747	0.27726	0.178108	0.178303	0.306032	0.181262	0.325723	0.201559	0.229318	0.341428	0.348073	0.113547	0.0407917	0.0228316	0.046898	0.0833879	0.0857903
TF000938|Ty3_gypsy_Ele182	8607	TF000938	Class I	LTR RetroTransposons	Ty3_gypsy	0.108416	0.0504764	0.0241038	0.0151372	0.0700112	0.0402691	0.241958	0.073545	0.124366	21.1484	1.0075	2.94098	6.63025	3.05031	6.26414	3.8189	4.26268	3.57723	2.06552	1.27298	0.223921	0.150653	0.0629033	0.0523187	0.0291159	0.0216853	0.0943602	0.146569	0.133764	0.0445822	0.080196	0.0375939	0.123474	0.0419823	0.0295549	0.035538	0.0347792	0.043314	0.0303042	0.0544664	0.0968451	0.163686
TF000908|AeHerves3	2908	TF000908	Class II	DNA transposon	hAT	0.0313974	0.0791417	0.0237805	0.0298683	0.0552578	0.0297968	0.0928329	0.0512179	0.0268087	0.0514967	0.0238558	0	0.0161249	0	0.0170565	0	0	0	0	0.0797404	0.176735	0.258909	0.252672	0.0844642	0.100539	0.0320918	0.0139642	0.0559755	0.0304546	0.117292	0.237361	0.111269	0.0913639	0.264048	0.0291585	0.0394441	0.0171564	0.0160249	0.0298977	0.0690891	0.102371	0.10532
TF001154|Ty1_copia_Ele223	2920	TF001154	Class I	LTR RetroTransposons	Ty1_copia	0.0329019	0.0919251	0.0236828	0.252838	0.0963037	0.163209	0.211318	0.191278	0.0240187	0.128213	0.0237577	0	0	0	0.0509592	0.00752093	0	0	0.0916919	0.377211	0.154007	0.315143	0.370828	0.182254	0.915435	0.287639	0.180789	0.390218	0.181977	0.408833	0.487546	0.0831089	0.166812	0.541394	0.0145193	0.06547	0.0854295	0.143632	0.208424	0.114675	0.285461	0.0629325
TF000514|Pao_Bel_Ele84	5848	TF000514	Class I	LTR RetroTransposons	Pao_Bel	0.0484697	0.142609	0.0236504	0.00742623	0.0549554	0.0444506	0.0857303	0.146446	0.062649	0.396916	0.332153	0.220841	0.14433	0.108682	0.203558	0.118832	0.263603	0.219372	0.238073	0.267651	0.175767	0.178814	0.125645	0.315007	0.607074	0.303204	0.138878	0.118297	0.083292	0.262462	0.331963	0.103744	0.098436	0.285774	0.0579979	0.0196141	0.1365	0.0398431	0.0817689	0.0916147	0.213803	0.157116
TF000071|CR1_Ele20	5851	TF000071	Class I	Non LTR RetroTransposons	CR1	0.0336553	0.161998	0.0236383	0.0816466	0.0961227	0.0666417	0.151599	0.17819	0.0515134	0.0639858	0.0592827	0.0220728	0.00801421	0.534776	0.330612	0.0766393	0	0	0.0732156	0.257606	0.274496	0.335998	0.403178	2.39283	4.24734	2.41641	0.235972	0.208653	0.219475	0.677679	0.353912	0.214294	0.28002	0.208431	0.181151	0.104555	0.179065	0.0557517	0.0520081	0.0686758	0.071231	0
TF000781|Ty1_copia_Ele88	5906	TF000781	Class I	LTR RetroTransposons	Ty1_copia	0.0380144	0.0623803	0.0234181	0.0514731	0.0612177	0.0366784	0.052239	0.100875	0.00791675	0.139458	0.199684	0.138493	0.0873354	0.0496684	0.0755846	0.0480995	0.0652536	0.0888616	0.0906673	0.274839	0.152286	0.169975	0.176794	0.124766	0.360668	0.284425	0.0893842	0.0689032	0.15745	0.339293	0.423661	0.102725	0.119962	0.244729	0.114857	0.0582645	0.016895	0.0394518	0.0294421	0.136073	0.221784	0.165945
TF000326|Pao_Bel_Ele24	5959	TF000326	Class I	LTR RetroTransposons	Pao_Bel	0.0118917	0.0771621	0.0232098	0.0145758	0.101122	0.0290817	0.0582462	0.0499888	0.0353167	0.0879566	0.384175	0.527371	0.188855	0.352791	0.307973	0.201496	0.310431	0.322928	0.467277	1.19659	1.18589	0.856357	0.973454	0.357228	0.182234	0.0783041	0.136291	0.157068	0.170912	0.121632	0.094114	0.0678743	0.111464	0.0985368	0.0782617	0.0834114	0.0502341	0.156404	0.109426	0.0899082	0.0799315	0.0205586
TF001188|AeBuster5	3012	TF001188	Class II	DNA transposon	hAT	0.041059	0.038284	0.0229594	0.173022	0	0	0.0384118	0.0494494	0.0163893	0.0248593	0.0460641	0.0428778	0	0.0162318	0.0494027	0	0.0255901	0.0193602	0.071113	0.153974	0.0639871	0.0555486	0.102715	0.0135913	0.152534	0.0309837	0.0269641	0.0270214	0	0.0424656	0.0143228	0	0	0.0899756	0	0.0126941	0.016564	0.154716	0.0865962	0.0667035	0.0593018	0.0203367
TF001112|Ty1_copia_Ele103	3012	TF001112	Class I	LTR RetroTransposons	Ty1_copia	0.0167403	0.0719608	0.0229594	0.0144185	0.0533498	0	0.102431	0.0741741	0.0155233	0	0.161225	0.0285852	0.0467043	0.0486954	0.0823378	0.027752	0	0	0.266674	0.442676	0.234619	0.222194	0.295305	0.10873	0.651738	0.17041	0.107856	0.162128	0.205822	0.226483	0.759111	0.0537136	0.147015	0.524858	0.112607	0.0253881	0.033128	0.108301	0.0288654	0.044469	0.079069	0.0406735
TF000141|Ty3_gypsy_Ele46	6028	TF000141	Class I	LTR RetroTransposons	Ty3_gypsy	0.0041823	0.0659605	0.0229442	0	0.0066643	0.0215616	0.0319886	0.0123542	0.0336224	0	0.0230168	0.0214247	0.0155578	0.00811052	0.00822831	0.0172746	0.0127866	0.00967368	0.0444161	0.586637	0.213149	0.215108	0.179631	0.0882848	0.159362	0.162556	0.276199	0.141768	0.139572	0.148531	0.12882	0.0872266	0.0734589	0.0599439	0.0562661	0.0507425	0.016553	0	0	0.0555494	0.0296312	0.111778
TF000204|I_Ele41	6097	TF000204	Class I	Non LTR RetroTransposons	I	0.0161487	0.0441823	0.0226845	0.0498606	0.0197666	0.0284235	0.0506025	0.0549645	0.0157653	0.0245617	0	0.00806942	0.00769086	0.00801873	0	0	0	0.00956421	0	0.0760654	0.0210736	0.0514533	0.0380568	0.013945	0.0137007	0	0.0333016	0.0567329	0.0581021	0.0279714	0.0495297	0.0530705	0.0581021	0.037041	0.0278147	0.0313552	0	0.0229295	0.0285198	0.120826	0.0800754	0.0502331
TF000458|Pao_Bel_Ele76	6114	TF000458	Class I	LTR RetroTransposons	Pao_Bel	0	0.0964926	0.0226214	0	0	0.0283444	0.069385	0.0609019	0.0403702	0.208194	0.0907721	0.0281644	0	0.00799644	0.00811257	0.0237515	0	0.00953761	0.105099	0.426678	0.199643	0.177876	0.113853	0.0468693	0.0614819	0.0686871	0.272313	0.0865268	0.137609	0.0557873	0.077616	0.0529229	0.137609	0.0221628	0.041606	0.031268	0	0.0152438	0.00711012	0.0219072	0.0973814	0.0901682
TF000602|Pao_Bel_Ele110	9205	TF000602	Class I	LTR RetroTransposons	Pao_Bel	0.0719495	0.0473533	0.0225379	0.0070769	0.0829197	0.0305931	0.0691287	0.0647221	0.0392346	1.58212	0.384357	0.161347	0.211405	0.0531127	0.493039	0.291588	0.0962946	0.00950238	0.0930765	0.0881693	0.0593227	0.0658889	0.0672193	0.0578143	0.0589861	0.0228111	0.0441151	0.0839967	0.0288633	0.041686	0.0585828	0.0417425	0.0577265	0.0343481	0.0207262	0.0103842	0	0.0202501	0.0354193	0.0291017	0.0355746	0.0232906
TF000948|Ty3_gypsy_Ele181	9233	TF000948	Class I	LTR RetroTransposons	Ty3_gypsy	0.0750521	0.17236	0.0224695	0.0423326	0.0174038	0.0375388	0.171253	0.125019	0.10328	3.46281	1.73563	1.75778	5.71856	3.14533	5.20016	1.3854	1.12699	5.44414	11.4775	5.29923	0.633176	0.588937	0.531935	0.110844	0.135709	0.166774	0.523377	0.36582	0.446024	0.133914	0.172879	0.153322	0.791332	0.107624	0.12398	0.149078	0.129685	0.131226	0.10829	0.108801	0.277285	0.318445
TF000376|Ty3_gypsy_Ele94	6275	TF000376	Class I	LTR RetroTransposons	Ty3_gypsy	0.00765527	0.0552817	0.022041	0.0553671	0.012804	0.0207129	0.0491671	0.0474715	0.0372638	0.107392	0.0331662	0.0274418	0.00747269	0.00779127	0.00790443	0.0378194	0.0245665	0.0185858	0.524814	1.06242	1.1057	0.826564	0.671754	0.202238	0.106497	0.0743608	0.485354	0.622573	0.663334	0.054356	0.0618747	0.0580107	0.550426	0.0431883	0.0135128	0.042652	0.0238522	0	0	0.0106726	0.0284648	0.00976164
TF000139|Ty3_gypsy_Ele44	6276	TF000139	Class I	LTR RetroTransposons	Ty3_gypsy	0.0419073	0.106582	0.0220375	0.0138396	0.0512077	0.0414192	0.067594	0.0593299	0.040575	0.0238611	0.0442145	0.0411562	0	0.00779003	0	0.0065464	0	0.0278743	0.0597254	0.249399	0.143308	0.133295	0.0801047	0.0652278	0.0865149	0.0297396	0.0258814	0.0972615	0.0635005	0.0611407	0.103108	0.0708906	0.0423337	0.0431814	0.108085	0.0243687	0.00794946	0	0	0.0213417	0.123328	0.0976008
TF000175|L1_Ele20	3169	TF000175	Class I	Non LTR RetroTransposons	L1	0	0.040464	0.0218219	0	0	0	0.060848	0.0469996	0.00820024	0.0236277	0	0	0.0295937	0	0.0156517	0	0	0	0.0168975	0	0.0202723	0.0395975	0.0610162	0	0.0131798	0.0294487	0.0384423	0.0128413	0	0.0269078	0.0816795	0	0.0139732	0.042759	0	0.0120652	0.0157434	0	0.0137177	0	0	0
TF000927|Ty3_gypsy_Ele195	9527	TF000927	Class I	LTR RetroTransposons	Ty3_gypsy	0.00768844	0.0671978	0.0217761	0.038747	0.0442753	0.0181902	0.0667923	0.0820766	0.0164978	0.2515	0.123789	0.103929	0.105821	0.0769763	0.124951	0.0730919	0.113266	0.0612081	0.0309137	0.133869	0.182068	0.0746382	0.127865	0.0880873	0.107409	0.11265	0.0937729	0.0640719	0.0697193	0.0917421	0.101885	0.0636816	0.0836631	0.13749	0.062302	0.106352	0.0314207	0.0293484	0.0319407	0.0492067	0.0437465	0.0128591
TF000143|Ty3_gypsy_Ele48	6360	TF000143	Class I	LTR RetroTransposons	Ty3_gypsy	0.0919744	0.0422046	0.0217464	0.0477988	0.0505313	0.00681203	0.0545737	0.0526916	0.0355431	0.023546	0.0327229	0.0135375	0.0221185	0.0307486	0.132579	0.0163729	0	0.00916871	0.378878	0.875039	0.191921	0.401182	0.456039	0.173789	0.242982	0.278795	0.491637	0.383908	0.431671	0.181	0.101746	0.101752	0.327234	0.0852222	0.0733273	0.042082	0.133356	0.212486	0.0751862	0.358018	0.196591	0.0577871
TF000163|I_Ele35	6533	TF000163	Class I	Non LTR RetroTransposons	I	0.0646121	0.0321888	0.0211706	0.0365616	0.00922373	0.00663164	0.0295159	0.0199486	0.00934545	0.084049	0.0106188	0.0230633	0.0143552	0.0224507	0.00759227	0.00314444	0.0294955	0.0178518	0.0983587	0.162683	0.16881	0.0917704	0.143055	0.0396858	0.0937668	0.0214273	0.1181	0.101741	0.0734289	0.0685248	0.0385202	0.0495286	0.0847257	0.0172845	0.032448	0.0175575	0	0.0427985	0.0332706	0.0410044	0.063795	0.0281284
TF000158|I_Ele39	6569	TF000158	Class I	Non LTR RetroTransposons	I	0.00383786	0.165195	0.0210546	0.0396668	0.0305773	0.0527623	0.0704499	0.0850253	0.0541845	0.0911874	0	0.014043	0.00892281	0.00744257	0	0.0133726	0	0	0.0489098	0.0794248	0.0391189	0.046695	0.0117741	0.0129431	0.0254326	0.0177582	0.0309088	0.0619489	0	0.0519232	0.0525382	0.0307858	0.0539273	0.0206277	0.00645403	0.00582044	0.0759489	0.056752	0.0330882	0.0509745	0.0362545	0.0839227
TF000020|I_Ele1|MosquI-Aa2	6622	TF000020	Class I	Non LTR RetroTransposons	I	0.21145	0.393208	0.020886	0.304958	0.230527	0.228988	0.460083	0.399232	0.134169	0.113072	0.0838086	0.13652	0.0708112	0.066447	0.0374511	0.00994916	0.0116396	0.00880594	0.347715	0.586541	0.727609	0.881157	0.96359	0.333826	0.853583	0.450971	0.306614	0.60224	0.508209	0.515077	0.601525	0.0855102	0.254104	0.39561	0.13445	0.0923817	0.369171	0.341305	0.203505	0.596685	0.490014	0.231253
TF001082|Ty1_copia_Ele145	3366	TF001082	Class I	LTR RetroTransposons	Ty1_copia	0.0142712	0.0302773	0.0205448	0.0258043	0.0358043	0.0128712	0.0458294	0.0663733	0.0216111	0	0.0412196	0.0255789	0.0278616	0.0145247	0.0147357	0.0130488	0	0	0.11136	0.241117	0.248116	0.124267	0.103401	0.121619	0.260577	0.0554503	0.0723849	0.181347	0.105243	0.215331	0.205064	0.0600807	0.0920877	0.201282	0.0377865	0.11359	0.07411	0.0553778	0.0645741	0.179065	0.0353767	0.0727918
TF000134|Ty3_gypsy_Ele39	6840	TF000134	Class I	LTR RetroTransposons	Ty3_gypsy	0.0136972	0.052534	0.0202204	0.0761905	0.0234926	0.0380039	0.0281911	0.0381064	0.0144341	0.0656809	0.141991	0.276926	0.116542	0.171545	0.116024	0.184761	0.135224	0.0937782	0.148745	0.262735	0.281768	0.348568	0.254422	0.287277	0.0976999	0.177368	0.1128	0.202281	0.129477	0.124665	0.10722	0.159657	0.148898	0.198104	0.105371	0.117387	0.0948218	0.0545034	0.0571991	0.127283	0.217613	0.223883
TF001031|Ty1_copia_Ele177	4141	TF001031	Class I	LTR RetroTransposons	Ty1_copia	0.0201237	0.0517869	0.0200397	0.0230724	0.0232827	0.0292945	0.0651915	0.0989108	0.0200743	0.159119	0.0234537	0.0769295	0.074736	0.0141677	0.0239557	0.00212133	0.0186133	0	0.0517248	0.0951956	0.0682611	0.119191	0.14195	0.132469	0.147258	0.105921	0.143172	0.218163	0.0620213	0.102959	0.0895937	0.0390691	0.111211	0.0676262	0.0552864	0.0313927	0.036144	0.0157548	0.00629867	0.0291105	0.0230047	0.0236674
TF000189|I_Ele16	6909	TF000189	Class I	Non LTR RetroTransposons	I	0.0139056	0.0351806	0.0200184	0.0377148	0.0203508	0	0.0334915	0.0148209	0.0109062	0.021675	0	0.0089013	0.0203609	0.0212289	0.086149	0.0182505	0	0	0	0.0671256	0.0247959	0.0443971	0.0335841	0.0182313	0.00604526	0.00675372	0.0141061	0.0382852	0.0128184	0.006171	0.0124882	0.00585415	0.0384551	0.013075	0	0.016602	0.0139265	0.0247313	0.00629198	0.00969321	0.0827289	0.0265976
TF000492|Pao_Bel_Ele199	6912	TF000492	Class I	LTR RetroTransposons	Pao_Bel	0	0.0371037	0.0200098	0.0314154	0.011624	0	0.0278975	0.0215483	0.012404	0.0433311	0.130475	0.0871949	0.0881923	0.0353662	0	0.0275691	0.0669076	0.00843648	0.0464827	0.0503223	0.0278832	0.0665667	0.0559492	0.0118452	0.0483411	0	0.0235	0.0412123	0.0576576	0.00616833	0.0187241	0.0175548	0.0256256	0.0196041	0	0.00553161	0	0.0134839	0.0125785	0.038756	0.060297	0.0531721
TF000935|Ty3_gypsy_Ele185	10380	TF000935	Class I	LTR RetroTransposons	Ty3_gypsy	0.00902587	0.0717709	0.0199866	0.0460226	0.0116105	0.0292169	0.0445843	0.0860935	0.0483067	0.0649216	0	0.00414734	0	0	0	0.00607382	0.00742558	0	0.00515878	0.0781887	0.0433238	0.0523859	0.108043	0.0591575	0.0965704	0.0314672	0.0938911	0.137216	0.0895859	0.0616119	0.0914344	0.0545519	0.0810539	0.0696227	0.0163378	0.0368348	0.0240322	0.00897889	0.00418799	0.0645187	0.086039	0.135727
TF000711|Ty1_copia_Ele67	3460	TF000711	Class I	LTR RetroTransposons	Ty1_copia	0	0.0110629	0.0199866	0	0	0.0125215	0	0.0107617	0.0172687	0.0432811	0.0200499	0	0	0.0141301	0	0.00593717	0	0	0.0619053	0.150792	0.0742694	0.0846234	0.0223538	0.0591575	0.0603565	0.0539438	0.0821548	0.0823293	0.0639899	0.0123224	0.0124683	0.0116897	0.0639899	0.0130543	0.0122533	0.0331513	0.0288386	0.0134683	0	0	0.0172078	0
TF001172|Pao_Bel_Ele166	6924	TF001172	Class I	LTR RetroTransposons	Pao_Bel	0	0.0147881	0.0199751	0	0.0116038	0	0.00556982	0.0107555	0.00337639	0.032442	0.0100192	0.0124348	0	0	0.00716353	0.00613861	0	0	0.0309348	0.184195	0.0649482	0.0181231	0.050267	0.00591233	0.00603217	0.00673909	0.0117296	0.0176318	0.0383718	0	0.0373834	0.00584147	0.0127906	0.0521869	0.0183694	0.00552202	0.014411	0.0134606	0	0.0193444	0	0.0176933
TF000366|Ty3_gypsy_Ele81	6978	TF000366	Class I	LTR RetroTransposons	Ty3_gypsy	0.00654224	0.0549918	0.0198205	0.00622364	0.011514	0.0434611	0.0552672	0.0693695	0.0316476	0.160955	0.0497081	0.0802009	0.0604787	0.063057	0.127946	0.0813151	0.0552289	0.0250701	0.230215	0.540002	0.414293	0.227783	0.216138	0.123198	0.155623	0.0869301	0.226957	0.16329	0.139608	0.11609	0.0989175	0.0637589	0.0507665	0.0712017	0.0486059	0.0273965	0.0428984	0.0400692	0.0436084	0.0191947	0.0426619	0.043891
TF000218|I_ele28	7026	TF000218	Class I	Non LTR RetroTransposons	I	0.0133346	0.0547525	0.0196851	0.0247245	0.0343061	0.0123326	0.0439117	0.031798	0.0173794	0.0319711	0.0296211	0.0428901	0.0533916	0.0139169	0	0.00312569	0.0109703	0	0.00762142	0.0412548	0.0548617	0.04465	0.0770579	0.0830276	0.0772797	0.0332063	0.0288983	0.121631	0.0567221	0.145638	0.202624	0.08635	0.0567221	0.205717	0.0543081	0.0816279	0.0426053	0.0563769	0.0247488	0.0953179	0.0423705	0.0435911
TF000595|Pao_Bel_Ele124	7072	TF000595	Class I	LTR RetroTransposons	Pao_Bel	0.0164755	0.032543	0.019557	0.0184228	0.022722	0.030631	0.021813	0.0157956	0.0238778	0.0211754	0	0.0243492	0.0265221	0.0207396	0.0490953	0.0236394	0.0435959	0.0164912	0.0605748	0.106565	0.272524	0.212926	0.257012	0.127349	0.212613	0.0989708	0.080389	0.12084	0.0563531	0.0844028	0.103703	0.0285961	0.081399	0.0894158	0.0239799	0.0270323	0.0141094	0.0197683	0.0245878	0.047349	0.0841897	0.0259846
TF000353|Pao_Bel_Ele193	7201	TF000353	Class I	LTR RetroTransposons	Pao_Bel	0.00316982	0.0231894	0.0192067	0.00603091	0	0	0.00535557	0.0258543	0.00649303	0.0207961	0.038535	0.00597825	0	0	0.00688797	0.00304973	0	0	0.0074362	0.0322018	0.0535284	0.0638952	0.0375926	0.187602	0.510411	0.343432	0.00563921	0.0395583	0.00614929	0.213148	0.389408	0.101102	0.0122986	0.395163	0.0942013	0.0849537	0.00692832	0.0129428	0.0120737	0.00930015	0.0330726	0
TF000397|Pao_Bel_Ele48	7202	TF000397	Class I	LTR RetroTransposons	Pao_Bel	0	0.0124235	0.019204	0.0120601	0.0334677	0.0300781	0.0749675	0.067212	0.0458206	0.0467846	0.0963241	0.071729	0.0813856	0.108615	0.110192	0.0559672	0.0107022	0.0485806	0.044611	0.193184	0.169483	0.249737	0.279221	0.198944	0.260969	0.207327	0.171408	0.220366	0.166008	0.0532795	0.0479205	0.0336959	0.0922266	0.0376293	0.0117735	0.0106177	0.0138547	0.0194115	0.036216	0.120885	0	0.00850518
TF000223|I_ele33	3613	TF000223	Class I	Non LTR RetroTransposons	I	0	0.00701871	0.0191402	0	0.0111189	0	0.0106741	0.0206119	0	0.0621723	0	0.0119151	0	0	0	0	0	0	0.0444628	0.112316	0	0.0463085	0.0214072	0.0453219	0.0693607	0.0430496	0.0224788	0.0112633	0	0.0236011	0.0119403	0	0.0367681	0	0.0117344	0.021165	0	0	0	0.0185359	0.0329582	0.0678154
TF000136|Ty3_gypsy_Ele41	7260	TF000136	Class I	LTR RetroTransposons	Ty3_gypsy	0.0104177	0.0935193	0.0190506	0.059819	0.0553339	0.0835458	0.0690566	0.0615462	0.0644161	0.0206271	0.0382218	0.0237187	0.0193765	0.148152	0.0819839	0.0347363	0	0.0401604	1.82919	3.51341	1.07072	0.772034	0.495386	0.546954	0.38545	0.417768	0.285262	0.308289	0.280569	0.158562	0.112902	0.139278	0.231774	0.0808789	0.0525576	0.0210658	0.0343601	0.032094	0.0479023	0.267512	0.123014	0.118121
TF001038|Ty1_copia_Ele169	3641	TF001038	Class I	LTR RetroTransposons	Ty1_copia	0.0257315	0.0385034	0.0189931	0.0119277	0	0	0.05296	0.0511335	0.013558	0	0.0381063	0.023647	0	0	0	0	0.0211693	0.0960939	0.941246	0.254749	0.211732	0.252738	0.254911	5.82405	9.07374	7.40739	0.223059	0.16765	0.0729707	4.57854	4.72755	1.99954	0.121618	3.48589	2.25897	1.43865	0.0959176	0.0383964	0.0477575	0.0183934	0	0
TF000426|Ty3_gypsy_Ele129	7303	TF000426	Class I	LTR RetroTransposons	Ty3_gypsy	0.00345213	0.0105483	0.0189384	0.0237867	0	0	0.0211231	0.0254932	0.00675951	0.0307584	0.0664943	0.100211	0.0128416	0	0.0135835	0.0146472	0	0	0.021997	0.19845	0.140749	0.50975	0.227701	0.128927	0.240203	0.217238	0.205736	0.0835839	0.0424438	0.0467046	0.0590722	0.0276916	0.0363804	0.0123696	0.0116107	0.0314127	0	0.006381	0	0.0183405	0.0163053	0.192914
TF001110|Pogo_Ele18	3663	TF001110	Class II	DNA transposon	pogo	0	0.0488527	0.018879	0	0	0.0118276	0.0105284	0.0304958	0	0.0408825	0.170449	0.0470099	0.0256026	0.0934293	0.0406227	0.0908919	0.147295	0.0955167	0.0438559	0.0158262	0	0.0228382	0.0422299	0.0670548	0.0912186	0.0127386	0	0.0333286	0	0.0349185	0.035332	0.0220837	0.0362662	0.0123308	0.046297	0.0313141	0	0	0	0.0182829	0.0162542	0
TF000042|Pao_Bel_Ele1	7394	TF000042	Class I	LTR RetroTransposons	Pao_Bel	0.0284289	0.0278258	0.0187054	0	0.0162993	0.0117188	0.0208631	0.0352513	0.00316177	0.0202532	0.0281469	0	0.00634178	0.00661215	0	0.00555656	0	0	0.0217263	0.109764	0.0781968	0.186682	0.198747	0.0332191	0.0338924	0.0378643	0.0988562	0.0660441	0.0958205	0.0461298	0.0525106	0.00547015	0.0658766	0.0244348	0	0	0.0134949	0.0567222	0.0470341	0.00905739	0.048314	0.00828432
TF000800|Pao_Bel_Ele204	7464	TF000800	Class I	LTR RetroTransposons	Pao_Bel	0.00337767	0.0483347	0.0185299	0.0349104	0.0107643	0.0116089	0.0465017	0.014966	0.0160101	0.0200633	0.00929429	0	0.00628231	0.314407	0.37878	0.0483082	0	0	0	0.0854347	0.0430352	0.0672478	0.0569926	0.00548459	0.00559575	0.00625153	0.0272025	0.0926851	0.0474609	0.0228486	0.0173394	0.0812828	0.0830566	0.0302571	0.0284007	0.0256126	0.0267368	0.0249734	0.0174724	0.0269173	0.0638146	0.0164133
TF000255|Pao_Bel_Ele67	7480	TF000255	Class I	LTR RetroTransposons	Pao_Bel	0.00947362	0.0702995	0.0184903	0.0116119	0.00537064	0.0231682	0.0412465	0.014934	0.0201474	0.0600611	0.0463721	0.0345316	0.0250755	0.0130723	0.0265242	0.0196036	0.0103045	0	0.0357942	0.201505	0.206127	0.192924	0.165442	0.109457	0.2066	0.0748579	0.0380021	0.13057	0.0591993	0.125398	0.155721	0.0378508	0.100639	0.147942	0	0.0306694	0.0466893	0.03115	0.017435	0.0895326	0.119396	0.0327563
TF000275|Pao_Bel_Ele107	7494	TF000275	Class I	LTR RetroTransposons	Pao_Bel	0.0161842	0.176091	0.0184558	0.0463609	0.0589667	0.0809371	0.123508	0.149061	0.0520082	0.00999149	0	0.0287226	0.0625716	0	0.059568	0.019567	0	0.0466877	0.121473	0.0696213	0.0942985	0.100468	0.0619249	0.169342	0.540615	0.298872	0.0812809	0.0760233	0.0531798	0.438075	0.736852	0.107943	0.0945419	0.500257	0.175379	0.0561221	0.0266297	0.0435286	0.00580081	0.0178731	0.0635591	0.0653902
TF000378|Ty3_gypsy_Ele96	7551	TF000378	Class I	LTR RetroTransposons	Ty3_gypsy	0.0399294	0.0204037	0.0183164	0.0230055	0.0106403	0.0229503	0.0510733	0.0394495	0.019958	0.0495803	0.0918721	0.00570115	0.00620993	0.00647467	0.0131374	0.0137904	0	0	0.00709152	0.107482	0.0510473	0.0775518	0.0870647	0.254806	0.43144	0.216283	0.0645338	0.0700602	0.0527784	0.10728	0.131404	0.064277	0.0527784	0.0478535	0.0449175	0.0253175	0.00660718	0.0185143	0	0.0266072	0	0
TF000403|Pao_Bel_Ele60	7570	TF000403	Class I	LTR RetroTransposons	Pao_Bel	0.04712	0.0374183	0.0182705	0.0458955	0.0159204	0.0171695	0.0662286	0.0344317	0.0271181	0.0296735	0.164955	0.0739289	0.130081	0.0710426	0.0720744	0.0166569	0.010182	0	0.0565898	0.39056	0.161244	0.138138	0.204344	0.108156	0.171039	0.271216	0.101922	0.118266	0.12869	0.149252	0.136773	0.0694587	0.064345	0.0656334	0.028003	0.0202032	0.0065906	0.0430916	0.0172277	0.0530809	0.0786512	0.0485503
TF000290|Pao_Bel_Ele137	7596	TF000290	Class I	LTR RetroTransposons	Pao_Bel	0	0	0.0182079	0.0171519	0.0105773	0	0	0	0	0	0	0.0113347	0	0.00643631	0.0195894	0.00540879	0	0	0	0.00763182	0.00845748	0.0330396	0.00509111	0.0431142	0.0329911	0.0552861	0.0106919	0.016072	0.011659	0.0224515	0.0340762	0.0266234	0.0174886	0.023785	0.0223257	0.030201	0	0.00613487	0.00572292	0	0	0
TF000940|Ty3_gypsy_Ele178	11420	TF000940	Class I	LTR RetroTransposons	Ty3_gypsy	0.00626201	0.0808626	0.0181665	0.0304228	0.0316595	0.0351783	0.0735555	0.0260844	0.0514193	0.102378	1.13799	3.65279	1.18802	0.708523	0.338776	0.342596	1.04952	0.275736	0.159425	0.179247	0.0622018	0.0972758	0.124987	0.169077	0.179209	0.153154	0.0588333	0.0677049	0.0379771	0.0807501	0.14072	0.0726486	0.0725092	0.0718518	0.0509073	0.0701189	0.0131062	0.187708	0.0837451	0.134879	0.0718495	0.0865346
TF000236|Pao_Bel_Ele29	7632	TF000236	Class I	LTR RetroTransposons	Pao_Bel	0	0.028588	0.018122	0.0113807	0.0210547	0.0113534	0.0252656	0	0.0136198	0.0196217	0	0.00564064	0.00614402	0.0128119	0	0.0028775	0	0	0.00701626	0.0227875	0.0757583	0.0822093	0.0456039	0.0160916	0.0164177	0.0305696	0.042566	0.0266602	0.0348121	0.027932	0.0678308	0.0317974	0.0522182	0.0473456	0.0055551	0.00500976	0.0326853	0.0122119	0.0170878	0.0350998	0.0312049	0.00802598
TF000481|Ty3_gypsy_Ele138	7685	TF000481	Class I	LTR RetroTransposons	Ty3_gypsy	0.0184418	0.0752108	0.0179971	0.0734641	0.0575012	0.0338252	0.0652376	0.0678329	0.042262	0.0974317	0.42427	0.593784	0.183049	0.0381706	0.0709958	0.0196344	0.0300888	0.0151758	0.0209036	0.380944	0.292584	2.05739	2.86833	1.51283	1.00544	0.476633	0.22193	0.227697	0.14405	0.216367	0.145953	0.152628	0.132526	0.0734674	0.129644	0.0895538	0.012984	0.00606382	0.0537381	0.0261433	0.182065	0.310854
TF000283|Pao_Bel_Ele123	7696	TF000283	Class I	LTR RetroTransposons	Pao_Bel	0	0.00335729	0.0179713	0	0	0.00562948	0	0.00483828	0.00337663	0	0	0	0	0	0	0	0	0	0	0.022598	0.0250427	0.0108701	0.00502496	0.0691503	0.0434165	0.0424415	0	0.00528771	0	0.0387797	0.0168167	0.0052555	0.0115075	0.017607	0	0.0149043	0	0.00605515	0	0	0.0154727	0
TF000765|Pao_Bel_Ele113	7739	TF000765	Class I	LTR RetroTransposons	Pao_Bel	0	0.0330768	0.0178715	0.0112233	0.00519091	0.0055982	0.00498326	0	0.00302082	0.0387007	0.00896403	0.0111253	0.0363544	0.0315869	0.0192274	0.0161098	0.0199192	0.0226048	0	0.037454	0.0083012	0.00540485	0.0299822	0.0317382	0.0485722	0.0422057	0.0104944	0.0184041	0.0171654	0.0275458	0.00836162	0.0052263	0.0400526	0.0233455	0.00547829	0.0247025	0	0.00602151	0.0112343	0	0.00769337	0.00791501
TF000499|Pao_Bel_Ele211	7741	TF000499	Class I	LTR RetroTransposons	Pao_Bel	0.045771	0.0612537	0.0178669	0.0448816	0.0467061	0.0391773	0.0498197	0.060127	0.0432978	0	0.0358468	0.00556121	0.0424025	0.00631575	0.0192224	0.00814446	0.0199141	0	0.0553397	0.0748887	0.0580934	0.0702449	0.114902	0.0370183	0.0755373	0.0482226	0.0314749	0.0893685	0.0800846	0.022031	0.0445838	0.0104499	0.0572033	0.0175046	0.0219075	0.0345745	0.01289	0.0842793	0.0112314	0.0605597	0.0538397	0.00791297
TF001144|Ty1_copia_Ele109	3888	TF001144	Class I	LTR RetroTransposons	Ty1_copia	0.0358386	0.0512562	0.0177864	0.0446796	0.0309972	0.0557156	0.0495955	0.0574621	0.0193805	0.0192583	0.0356855	0.0221447	0	0	0.0127573	0	0	0.0449946	0.192817	0.0894619	0.132187	0.0753078	0.019893	0.0210581	0.0107425	0.0240028	0.0313333	0.104666	0.0569458	0.0109659	0.0443831	0	0.0797241	0.0813205	0.0163567	0.00983397	0.051328	0.0119857	0.0223618	0.0861244	0.0612541	0.0630188
TF000983|Ty1_copia_Ele98	3915	TF000983	Class I	LTR RetroTransposons	Ty1_copia	0.0193187	0.0947162	0.0176638	0.0443715	0.0615669	0.0331988	0.0591041	0.0665767	0.04048	0.0191255	0.124038	0.098964	0.0718638	0.0249758	0.0380079	0.0707493	0.0393755	0.0148948	0.35562	0.999505	1.07482	0.742543	0.681577	0.345063	0.373393	0.154942	0.238565	0.363805	0.367595	0.119793	0.231404	0.0516556	0.237523	0.126908	0.0758047	0.0488308	0.178409	0.178546	0.0333113	0.119743	0.106455	0.0469381
TF000494|Pao_Bel_Ele201	7830	TF000494	Class I	LTR RetroTransposons	Pao_Bel	0.00935476	0.0635513	0.0176638	0	0.035914	0.0165994	0.150223	0.0475548	0.0547547	0.0191255	0.0265795	0.038486	0.00598865	0.0312198	0.0126693	0.0241557	0.00984387	0	0.0205165	0.103652	0.0656378	0.0641044	0.133352	0.0496681	0.0640103	0.0476745	0.0985377	0.181903	0.101795	0.117071	0.137741	0.04649	0.0933125	0.0749911	0.0324877	0.0537138	0.0637175	0.0476122	0.0388632	0.0342122	0.106455	0.0391151
TF001106|Pogo_Ele14	3943	TF001106	Class II	DNA transposon	pogo	0	0.0290016	0.0175383	0.0991269	0.0101883	0.186791	0.274947	0.107025	0.0194763	0.0949483	0.140751	0.152851	0.156581	0.260384	0.176111	0.106356	0.160727	0.14789	0.0679027	0.0931148	0.0651717	0.148515	0.17654	0.145351	0.137704	0.227804	0.195676	0.0963258	0.157224	0.140568	0.0765871	0.0832018	0.114549	0.0801862	0.0645141	0.0407266	0.0267119	0.0590926	0.0287873	0.0368	0.166099	0.205406
TF000365|Ty3_gypsy_Ele80	7948	TF000365	Class I	LTR RetroTransposons	Ty3_gypsy	0.02135	0.0913481	0.0174015	0.0163923	0.0151632	0.0436079	0.0727833	0.145231	0.0783785	0.273202	0.122196	0.0541638	0.0530977	0.0615126	0.031203	0.082622	0.0484886	0.0220104	0.289704	0.627269	0.396063	0.436806	0.394117	0.164819	0.120865	0.120352	0.283561	0.194562	0.233996	0.0482787	0.0162835	0.0713781	0.128284	0.00582862	0.0480081	0.0144317	0.345244	0.0410422	0.0329535	0.101113	0.0898928	0.0385344
TF001124|Ty1_copia_Ele136	3982	TF001124	Class I	LTR RetroTransposons	Ty1_copia	0.00573227	0.0450595	0.0173666	0.0109062	0.0504425	0.0108801	0.0968494	0.00935093	0.0249051	0.0188037	0.0871077	0	0.0235516	0	0.0290643	0	0.038713	0	0.0403426	0.26205	0.258134	0.178573	0.174811	0.061683	0.220266	0.128899	0.122374	0.143074	0.122323	0.0642423	0.0866708	0.0609437	0.0889624	0.102087	0.0319411	0.057611	0.0877036	0.0585139	0.0327509	0.0672731	0.0448561	0.0615312
TF001068|Ty1_copia_Ele203	4002	TF001068	Class I	LTR RetroTransposons	Ty1_copia	0.030306	0.358315	0.0172798	0.173628	0.532019	0.216514	0.848016	0.483819	0.164254	0.0561291	0.034669	0.0645418	0.0351508	0.109948	0.0123939	0.0157537	0	0	0.78944	0.420082	0.17658	0.344909	0.367201	0.0511456	0.17742	0.0932762	0.121763	0.284717	0.121712	0.0745748	0.118577	0.0101065	0.143841	0.101577	0.0529691	0	0.0373994	0.08151	0.0977616	0.251013	0.119018	0.153059
TF001137|Ty1_copia_Ele231	4014	TF001137	Class I	LTR RetroTransposons	Ty1_copia	0	0.0413624	0.0172281	0.0649157	0.0100081	0	0	0.0185528	0.0258959	0	0.0172827	0.0321744	0.0350457	0.0121799	0.0123568	0.0412953	0.0576065	0	0	0.0144423	0.176052	0.229252	0.173417	0.0305956	0.0208105	0.034874	0.070816	0.131795	0.154443	0.0212434	0.021495	0.0201526	0.0882532	0	0.0316865	0.0190506	0.062146	0.0348284	0.0324898	0	0.0296657	0.0305203
TF000979|Ty1_copia_Ele94	4032	TF000979	Class I	LTR RetroTransposons	Ty1_copia	0.177525	0.270089	0.0171512	0.129252	0.139488	0.0859613	0.258251	0.101585	0.159162	0	0.034411	0.0960923	0.116297	0.230385	0.159922	0.109807	0.114699	0.0289251	1.39448	2.80367	2.27846	2.44827	2.28273	1.43158	2.73473	2.37242	2.07471	1.958	2.03174	1.01513	1.04855	0.68213	0.966451	0.705746	0.48369	0.369828	0.977524	0.150249	0.20485	0.431853	0.236266	0.182304
TF000981|Ty1_copia_Ele96	4048	TF000981	Class I	LTR RetroTransposons	Ty1_copia	0.0412392	0.0599268	0.0170834	0.150198	0	0.0107027	0.0666893	0.0459924	0.00898504	0.0369942	0.0171375	0.0744431	0.0347513	0.0120776	0.012253	0.00542518	0	0	0.0661414	0.128889	0.0634812	0.0619982	0.0668736	0.0606773	0.0515893	0.0345811	0.0401264	0.231217	0.196902	0.0526624	0.127887	0.0499584	0.043756	0.189687	0.0314203	0.0283358	0.061624	0	0.010739	0.0661762	0.058833	0.045396
TF000716|Ty1_copia_Ele70	4062	TF000716	Class I	LTR RetroTransposons	Ty1_copia	0.00620653	0.100358	0.0170245	0.106914	0.0494491	0.0319974	0.0759536	0.0733342	0.0454125	0.0921667	0.153706	0.190765	0.080807	0.108324	0.0732648	0.145794	0.0759011	0.10049	0.237288	0.199803	0.173972	0.247138	0.21897	0.171327	0.246775	0.206771	0.119964	0.150274	0.0981116	0.146946	0.21241	0.0497862	0.076309	0.0778371	0.0417494	0.0376509	0.110541	0.14914	0.0963175	0.0494611	0.146576	0.0603193
TF001139|Ty1_copia_Ele139	4076	TF001139	Class I	LTR RetroTransposons	Ty1_copia	0.0683711	0.090975	0.0169661	0.0426188	0.0591351	0.0425167	0.104078	0.0365411	0.0567396	0.01837	0.170198	0.0422467	0.057521	0.0239893	0.0608443	0.0208556	0	0	0.131374	0.533347	0.4886	0.615723	0.426949	0.230999	0.20494	0.274748	0.508097	0.499193	0.42369	0.083681	0.137592	0.0893074	0.28246	0.177302	0.145621	0.131326	0.195842	0.240091	0.28796	0.262887	0.189894	0.0601121
TF000064|L2_Ele4	4254	TF000064	Class I	Non LTR RetroTransposons	L2	0.0595839	0.0933547	0.0162562	0	0.0472172	0.0203688	0.0815912	0.0875304	0.036641	0.0176014	0.0326152	0	0	0.0114928	0	0	0	0	0.0755262	0.408824	0.271832	0.29498	0.172724	0.057739	0.088364	0.065813	0.200462	0.191322	0.229004	0.0601346	0.111553	0.114094	0.197776	0.0530886	0.139528	0.0449395	0	0.021909	0.0102189	0.0314858	0.027992	0
TF000391|Ty3_gypsy_Ele110	4291	TF000391	Class I	LTR RetroTransposons	Ty3_gypsy	0.0058753	0.0687992	0.016116	0	0.00936202	0.0302898	0.00898752	0.0260327	0.0169524	0.0348992	0.048501	0.0300974	0.054639	0.0113937	0.0346774	0.0396213	0.0538878	0.0135896	0.199667	0.2702	0.164687	0.146218	0.15321	0.00954019	0.107069	0.0652455	0.0662446	0.0948362	0.0928756	0.119232	0.170913	0.0282775	0.0309585	0.0210523	0.029641	0.0178208	0.0465074	0.0217201	0	0.0780358	0.0277506	0.0285501
TF000392|Ty3_gypsy_Ele111	4323	TF000392	Class I	LTR RetroTransposons	Ty3_gypsy	0.0169437	0.0737126	0.0159967	0.0904134	0.065049	0.0501093	0.249788	0.07752	0.073319	0	0.0160473	0.129457	0.195244	0.124403	0.229472	0.116671	0.0891482	0.175357	0.111481	0.362069	0.341797	0.183839	0.125239	0.142044	0.260861	0.151113	0.0657542	0.0658939	0.0717019	0.0887622	0.169648	0.00935608	0.0102431	0.0313447	0.00980719	0.0707555	0.0115408	0.0538983	0.0201116	0.170408	0.137726	0.0425082
TF000057|L2_Ele2	4366	TF000057	Class I	Non LTR RetroTransposons	L2	0.0104562	0.0291507	0.0158391	0	0	0.0198463	0.0353325	0.017057	0.00535459	0.154349	0	0	0.0107401	0.0335938	0	0.00503003	0	0	0.0245296	0.106223	0.0294288	0.0574825	0.0531453	0.0843868	0.0382654	0	0.0465047	0.0652449	0.0202845	0.0390613	0.00988099	0.0833754	0.121707	0.0103453	0.0388424	0.0350293	0	0.0106735	0.0298703	0.0306781	0.0681848	0
TF000154|L1_Ele10	4380	TF000154	Class I	Non LTR RetroTransposons	L1	0	0.0234867	0.0157885	0	0	0	0	0.00850124	0	0.222235	0.0791925	0.0196572	0.0107057	0.0223243	0.0113243	0.0300837	0	0.0133135	0.061128	0.105884	0.0293347	0.0572988	0.0618047	0.0373854	0.0476789	0.0213066	0.0185424	0.0464546	0.0505491	0.0194682	0.0393976	0.027703	0.0303295	0.0309368	0.067757	0.026188	0	0.0106394	0	0	0.0271867	0.02797
TF000031|L2_Ele6	4385	TF000031	Class I	Non LTR RetroTransposons	L2	0.0109548	0.0555398	0.0157705	0	0.00916133	0	0.0263846	0	0.0171839	0.221982	0.0316409	0.0196348	0.0213871	0.0222988	0.0226227	0.0143777	0	0	0.0610583	0.0528815	0.0439519	0.0953891	0.0705534	0.00933568	0.00952491	0.0106411	0.0740851	0.0556819	0.0403932	0.00972302	0	0.0368952	0.0504915	0.020601	0.00966853	0.00871938	0	0.0106272	0.00991364	0.0152726	0.0950451	0.013969
TF000159|L1_Ele12	4409	TF000159	Class I	Non LTR RetroTransposons	L1	0.00571806	0.0202934	0.0156847	0.00984998	0.0273344	0.0196527	0.0524819	0.0337813	0.0288783	0.0339652	0.0314686	0.0390559	0.063812	0.0110887	0.0112498	0.0189587	0	0.0264518	0.182178	0.4076	0.0728544	0.0758959	0.0263135	0.0371395	0.0378922	0.0211664	0.0368409	0.0276894	0.0100433	0.096701	0.0293539	0.0183472	0.0401733	0.0512222	0.0096159	0.0433596	0.0226314	0	0.0197193	0.0607579	0.0405119	0.041679
TF000069|Jockey_Ele3	4427	TF000069	Class I	Non LTR RetroTransposons	Jock	0.0314751	0.0405301	0.0156209	0.0196199	0	0	0.00871142	0	0.01174	0.0338271	0.0156703	0	0	0	0.011204	0.00992144	0	0	0.0362874	0.0785697	0.101581	0.0661389	0.0611485	0.0184942	0.00943454	0	0.0733823	0.00919228	0.0500125	0.0288923	0	0.0182726	0.060015	0.0102028	0.0095768	0.0172733	0.0112697	0.0210528	0	0	0.0268981	0.027673
TF000487|Ty3_gypsy_Ele144	4428	TF000487	Class I	LTR RetroTransposons	Ty3_gypsy	0.345302	0.118537	0.0156174	0.00980772	0	0	0.0174189	0.00840908	0	0.0169097	0	0.00972208	0.0105897	0	0	0.0049596	0	0	0	0	0.0580334	0.0377851	0.00873353	0.00924502	0.0282972	0	0.0183414	0	0	0.0192572	0.0194853	0.0274027	0.0200005	0.0102005	0	0.00863471	0	0	0	0.0151243	0.228582	0.0138334
TF000054|L1_Ele6	4431	TF000054	Class I	Non LTR RetroTransposons	L1	0.0314467	0.0172771	0.0156068	0.0588065	0	0	0	0.0168068	0.00293236	0.0675931	0.0469686	0.00971549	0.0105825	0.0110337	0.0111939	0.00463611	0.0173951	0	0.181273	0.470992	0.666933	0.962868	0.794213	0.424983	0.386467	0.263267	0.164961	0.101024	0.0599608	0.0384883	0.0292081	0.0182561	0.0399739	0	0	0.0258866	0.022519	0.105169	0.0588643	0.0302281	0.0134369	0
TF000702|Ty1_copia_Ele61	4437	TF000702	Class I	LTR RetroTransposons	Ty1_copia	0.011364	0.118837	0.0155857	0.0195757	0.0543238	0.0292931	0.0434589	0.0419601	0.0784678	0.0506263	0	0	0	0	0	0.0148486	0	0	0.0724112	0.875384	0.767383	0.631617	0.514233	0.378277	0.48949	0.746667	0.622344	0.687867	0.638717	0.288272	0.495867	0.227892	0.419158	0.346113	0.23888	0.129258	0.134931	0.136535	0.00979745	0.0452808	0.0670937	0.124248
TF001048|Ty1_copia_Ele210	4486	TF001048	Class I	LTR RetroTransposons	Ty1_copia	0.0234288	0.0345044	0.0154154	0	0	0	0.030089	0.0166007	0.00579281	0.0250366	0.0386606	0.10556	0.0522639	0.0108984	0.03317	0.0403467	0	0	0.0537152	0.290761	0.49168	0.321683	0.211205	0.270723	0.296383	0.228834	0.113152	0.190499	0.141483	0.159986	0.0993723	0.0826478	0.26158	0.110755	0.0283525	0.100856	0.048193	0.162745	0.0678331	0.099525	0.0575128	0
TF000686|Ty1_copia_Ele53	4500	TF000686	Class I	LTR RetroTransposons	Ty1_copia	0	0.0884643	0.0153675	0.0289524	0.0624904	0.028883	0.0685608	0.0579218	0.0161651	0.116474	0.107913	0.00956652	0.041681	0.021729	0.0440891	0.0192058	0	0	0.0237992	0.180355	0.271248	0.260264	0.18047	0.163748	0.148504	0.186646	0.13536	0.253208	0.108243	0.10422	0.115041	0.0179761	0.157444	0.0702609	0.00942144	0.0254897	0.0554343	0.0724896	0.067622	0.0595292	0.0529235	0
TF000631|Ty1_copia_Ele19	4519	TF000631	Class I	LTR RetroTransposons	Ty1_copia	0	0.0340934	0.0153029	0.192204	0.0177793	0	0.0512044	0.0247192	0.0143763	0.0165692	0.0614053	0.0285789	0.0726351	0	0	0.00485973	0.0170563	0	0.0710973	0.15394	0.071081	0.0833045	0.0427883	0.00905886	0.0184849	0.051628	0.0449302	0.0270154	0.0587932	0.00943471	0.0190929	0.0179006	0.0489943	0.0699655	0.0281455	0.0338433	0.0662414	0.0618727	0.0480984	0.0148197	0.0263505	0
TF000184|L1_Ele22	4521	TF000184	Class I	Non LTR RetroTransposons	L1	0.020723	0.090487	0.0152961	0.0768477	0.0266572	0.0479147	0.110894	0.205903	0.0545949	0.0828094	0.107412	0.0856988	0.0207437	0.0648842	0.0548554	0.0612659	0.0852439	0	0.390862	0.859119	0.369458	0.314567	0.701418	0.135823	0.388012	0.134174	0.206588	0.162021	0.156712	0.141458	0.124049	0.0447316	0.137123	0.139869	0.028133	0.0169142	0.110354	0.092768	0.0673079	0.207384	0.131694	0.149037
TF001114|Ty1_copia_Ele216	4532	TF001114	Class I	LTR RetroTransposons	Ty1_copia	0.0757751	0.0480371	0.015259	0.210818	0.124098	0.152955	0.221249	0.156106	0.0240764	0	0.0306146	0.0379959	0.0413867	0.0323633	0.0656667	0.0139114	0	0	0.0590778	0.626786	0.538666	0.590688	0.571719	0.25292	0.552957	0.30888	0.268808	0.368151	0.146561	0.31986	0.361725	0.0713969	0.175874	0.239194	0.0748394	0.0928022	0.0660514	0.154238	0.18225	0.132995	0.380986	0.0946116
TF000669|Ty1_copia_Ele45	4538	TF000669	Class I	LTR RetroTransposons	Ty1_copia	0.0312308	0.0308927	0.0152388	0.0287099	0.0265574	0	0.025495	0.0410262	0.0463755	0.098999	0.0305741	0.0474321	0.051665	0.021547	0.01093	0.00967876	0	0	0.0825995	0.434338	0.537954	0.322606	0.32383	0.189439	0.119649	0.143953	0.34004	0.304893	0.22443	0.103347	0.104571	0.0891281	0.214672	0.0597194	0.0653979	0.101105	0.032982	0.0616136	0.114953	0.103304	0.0656005	0
TF000431|LOA_Ele4	4539	TF000431	Class I	Non LTR RetroTransposons	LOA	0.112436	0.635168	0.0152354	0.0956787	0.141608	0.143174	0.492795	0.4758	0.159698	6.91191	0.0917021	0.170718	0.0929765	0.0538557	0.0874206	0.0552471	0.0679247	0.0513884	0.436501	0.779081	0.467067	0.497625	0.741236	0.333701	0.478491	0.215882	0.339965	0.340687	0.478028	0.554195	0.313645	0.222771	0.42925	0.268678	0.0934049	0.160047	0.175865	0.112933	0.0861956	0.295089	0.406633	0.148446
TF000173|L1_Ele19	4543	TF000173	Class I	Non LTR RetroTransposons	L1	0.025647	0.146817	0.015222	0.191189	0.106112	0.0762923	0.16978	0.139336	0.0783486	0.049445	0	0	0	0.0107617	0	0.00483405	0	0	0.0117869	0.0382817	0.0282822	0.0920716	0.0510747	0.009011	0.0275809	0.0205421	0.06257	0.0268727	0.0584826	0.0469243	0.018992	0.008903	0.0584826	0.0397691	0.00933227	0.0168323	0.0109819	0.0205153	0.0478443	0.0589658	0.104845	0.134832
TF000076|CR1_Ele3	4552	TF000076	Class I	Non LTR RetroTransposons	CR1	0.0609227	0.0394171	0.0151919	0.0286216	0.0176504	0.00951768	0.0593054	0.0490801	0.0188348	0.123368	0.434341	0.24116	0.216326	0.0912933	0.11986	0.0690203	0.0846634	0.0576468	0.158809	0.140089	0.112905	0.156212	0.127434	0.0449659	0.0825792	0.041003	0.0446045	0.107278	0.0826865	0.0561979	0.0663407	0.0355416	0.0826865	0.128994	0.0465691	0.016799	0.0219204	0.0511868	0.0190999	0.161835	0.130797	0.0403697
TF000624|Ty1_copia_Ele12	4553	TF000624	Class I	LTR RetroTransposons	Ty1_copia	0.0221489	0.0786065	0.0151886	0.0286154	0.0176466	0.0380624	0.0847034	0.122673	0.0388072	0.0328909	0.0304734	0.0378207	0.010299	0	0.010894	0.00482344	0	0.0512304	0.0117611	0.331046	0.324531	0.220486	0.441675	0.134868	0.183469	0.174225	0.160541	0.241323	0.252868	0.103007	0.198978	0.0710676	0.155611	0.0496022	0.0465589	0.0251929	0.054789	0.0511755	0.0859305	0.132382	0.143846	0.14799
TF000072|CR1_Ele21	4557	TF000072	Class I	Non LTR RetroTransposons	CR1	0.101974	0.182169	0.0151753	0.0857707	0.0705243	0.0570434	0.228498	0.277815	0.0530295	0.320405	0.0837282	0.033064	0.0308698	0.0697359	0	0.012048	0.0507423	0.00639817	0.0881305	0.305313	0.225562	0.284545	0.424315	0.170683	0.284127	0.194551	0.231689	0.223251	0.286656	0.233901	0.160936	0.133135	0.383827	0.208146	0.139554	0.0755125	0.218963	0.153392	0.0190789	0.220442	0.222112	0.0403254
TF000617|Ty1_copia_Ele5	4580	TF000617	Class I	LTR RetroTransposons	Ty1_copia	0.0154722	0.178747	0.0150991	0.104304	0.131569	0.141892	0.227351	0.23577	0.104946	0	0.0151469	0	0.0102382	0	0.0108298	0.00959	0.0168292	0	0.0350752	0.15189	0.182349	0.082195	0.126655	0.0625674	0.127671	0.0815047	0.132995	0.328752	0.251377	0.167563	0.433288	0.0529864	0.193367	0.384616	0.0555413	0.0834814	0.261437	0.0610486	0.0664409	0.175468	0.168997	0.0534972
TF000061|CR1_Ele16	4590	TF000061	Class I	Non LTR RetroTransposons	CR1	0.0528473	0.0781816	0.0150662	0.113539	0.0700173	0.0377555	0.0840206	0.0324492	0.0407569	0.146816	0.710351	0.168821	0.183887	0.0532573	0.183705	0.129023	0.0503775	0.0635217	0.163328	0.151559	0.195948	0.300725	0.353862	0.00891873	0.136493	0.0508294	0.1504	0.195048	0.173651	0.0743102	0.0751903	0.0264355	0.115767	0.0295214	0.00923671	0.0333198	0.0217389	0.0913734	0.0947087	0.131314	0.0518858	0.0934161
TF000941|Ty3_gypsy_Ele175	9235	TF000941	Class I	LTR RetroTransposons	Ty3_gypsy	0.0643744	0.0167868	0.0149764	0	0.00435002	0.00469134	0.02088	0.012096	0.00815932	0.0486473	0.0150238	0.00466154	0.0152326	0.00529401	0.0214836	0.00905131	0.00834624	0.00631434	0.0231935	0.11927	0.0765212	0.0905861	0.0628133	0.0531937	0.0271359	0.0202107	0.0263831	0.0220326	0.00479492	0.0369338	0.0140142	0.0613155	0.0287695	0.00978186	0.0183634	0.0414017	0.00540236	0.00504607	0.00470723	0.0072518	0.0128942	0.0663284
TF000095|Ty3_gypsy_Ele3	4678	TF000095	Class I	LTR RetroTransposons	Ty3_gypsy	0.0249069	0.0218881	0.0147827	0.00928358	0	0	0.016488	0.0397984	0.0105525	0.0480181	0.0741477	0.11043	0.140333	0.0836088	0.0742202	0.0451261	0.0494298	0.0747922	0.377744	1.00378	0.343325	0.330834	0.223204	0.18377	0.133925	0.14962	0.0520837	0.104389	0.0946581	0.0820263	0.110664	0.0951068	0.11359	0.0772428	0.0543777	0.0490395	0.02133	0.0896546	0.0371708	0.028632	0.0254549	0.0523765
TF000029|L1_Ele4	4683	TF000029	Class I	Non LTR RetroTransposons	L1	0.0146226	0.0932833	0.014767	0.083463	0.00857835	0.0185029	0.0658816	0.0795119	0.043836	0	0.0296274	0	0	0.0104399	0.0211831	0.00877326	0	0	0	0.0123791	0.041155	0.0357276	0.0330319	0.0349664	0.044594	0.019928	0.0606994	0.0608284	0.0378228	0.100147	0.147394	0.0172737	0.0378228	0.0771604	0.0181066	0.0326581	0.0106536	0.0597059	0.0278484	0	0.088997	0.0392404
TF000117|Ty3_gypsy_Ele26	4696	TF000117	Class I	LTR RetroTransposons	Ty3_gypsy	0	0.0218042	0.0147261	0	0.0085546	0	0.0082124	0.00792918	0	0	0.0295454	0.0183345	0.0199707	0	0	0.0262469	0	0	0.0456117	0.0617241	0.0684018	0.0890718	0.139997	0.165631	0.249035	0.198728	0.0778261	0.103989	0.0942952	0.145266	0.211292	0.0947422	0.132013	0.163512	0.117367	0.0407096	0.0318723	0.00992343	0.00925709	0	0.0887506	0.0391318
TF000482|Ty3_gypsy_Ele139	4733	TF000482	Class I	LTR RetroTransposons	Ty3_gypsy	0.0251214	0.109736	0.014611	0	0.00424386	0.0274611	0.0325928	0.0236016	0.0373313	0	0.0146572	0.0272867	0.0594437	0.0206593	0	0.0130209	0.0162851	0	0.0565689	0.281711	0.434349	0.335827	0.285976	0.328672	0.123544	0.0788699	0.107247	0.206351	0.149693	0.0630569	0.109378	0.0598192	0.0935581	0.0954315	0.0268729	0.0484697	0.0316232	0.0393834	0.0551084	0.0707483	0.0377386	0.0258839
TF000217|L1_Ele29	4738	TF000217	Class I	Non LTR RetroTransposons	L1	0	0.0569563	0.0145955	0.00916602	0.0339151	0.00914404	0.0244188	0.0392945	0.0307062	0.0316067	0.0292835	0.00908598	0	0.0103187	0.0104686	0.0173428	0.0162679	0	0	0	0.0135591	0	0	0	0	0	0	0	0	0	0.00910519	0	0.00934594	0	0.00894818	0	0.0105299	0	0.00917503	0.0141347	0.0125663	0.0129283
TF000671|Ty1_copia_Ele47	4746	TF000671	Class I	LTR RetroTransposons	Ty1_copia	0.00531204	0.0675466	0.0145709	0.0274517	0.00846448	0	0.0487553	0.0235369	0.0219019	0.14199	0.0584683	0.145131	0.306284	0.0824108	0.135863	0.151948	0.146165	0.110581	0.20309	0.244295	0.243652	0.141013	0.220005	0.189763	0.176008	0.216298	0.1369	0.120042	0.139953	0.179669	0.0999883	0.0766997	0.0653113	0.161789	0.0625317	0.0483369	0.0840975	0.0785511	0.064117	0.0423327	0.0627254	0.0645325
TF000634|Ty1_copia_Ele22	4762	TF000634	Class I	LTR RetroTransposons	Ty1_copia	0.0403501	0.07797	0.014522	0.0273595	0.0168721	0.00909796	0.105282	0.0860121	0.0174565	0.0314474	0.014568	0.0271206	0.0196939	0.0205335	0	0.0132395	0	0	0.202408	0.584339	0.688029	0.535807	0.576589	0.455619	0.649042	0.470338	0.298462	0.4871	0.260367	0.0805794	0.208364	0.076442	0.427746	0.132791	0.0712247	0.0240872	0.0838149	0.0489295	0.0639015	0.028127	0.187544	0.308715
TF000682|Ty1_copia_Ele51	4772	TF000682	Class I	LTR RetroTransposons	Ty1_copia	0.0206326	0.0832211	0.0144916	0.0182014	0.0420918	0.0272367	0.0565713	0.0312116	0.0206893	0	0.0581497	0.036085	0.00982631	0.0204905	0	0.00920415	0	0	0.841598	1.17838	0.450993	0.486475	0.397094	1.56559	1.88178	0.958261	0.246779	0.383747	0.324777	0.495865	0.470097	0.110185	0.120632	0.236629	0.0533066	0.0560858	0.0731844	0.0683577	0.0182193	0.0701701	0.0873371	0.102689
TF000635|Ty1_copia_Ele23	4776	TF000635	Class I	LTR RetroTransposons	Ty1_copia	0	0.0134245	0.0144794	0	0	0.00907129	0	0.0155927	0.00544107	0.141098	0.0871515	0.0630958	0.0294542	0.0307099	0.0415413	0.0223971	0	0	0.112119	0.254899	0.161415	0.0613059	0.121458	0.0942853	0.069961	0.0488499	0.110532	0.110767	0.0185431	0.0535621	0.0451637	0.025406	0.0556294	0.0472862	0.026631	0.0480333	0.0208923	0	0	0.0280445	0.0373989	0
TF000448|CR1_Ele27	4874	TF000448	Class I	Non LTR RetroTransposons	CR1	0.0290778	0.112402	0.0141883	0.0534615	0.0494531	0.0533334	0.0949498	0.0534772	0.0389172	0.0921743	0.0569328	0.0441622	0.0384827	0.0200616	0.0101765	0.0129352	0	0	0.120851	0.487654	0.263615	0.18022	0.174556	0.17638	0.145678	0.143603	0.0666523	0.192033	0.127615	0.358649	0.265534	0.0995806	0.190788	0.278012	0.052191	0.0549121	0.0409445	0.0860492	0.0356761	0.0961823	0.183234	0.127055
TF001021|P_ele4a	2461	TF001021	Class II	DNA transposon	P	0.661507	0.104891	0.0140499	0.0176467	0.0326472	0.0704177	0.203718	0.151302	0.0321981	0.0608502	0.070472	0.00874631	0	0	0.0201545	0.0292154	0	0	0.0108793	0.212004	0.0783133	0.0934801	0.149283	0.0332686	0.0509143	0.0474009	0.0990035	0.107482	0.0359862	0.0433111	0.0788833	0.0164349	0.0179931	0.0275301	0.0172273	0	0.0202726	0.0189356	0.0264961	0.081638	0.0846755	0.261345
TF000620|Ty1_copia_Ele8	4973	TF000620	Class I	LTR RetroTransposons	Ty1_copia	0.0167387	0.0240535	0.0139058	0.00873287	0.0026927	0.0174239	0.00775497	0.0249584	0.00522553	0.0552074	0.097649	0.037512	0.0314305	0.00655409	0.0764667	0.0352793	0.025832	0.0156346	0.244069	0.594518	0.391857	0.201865	0.15812	0.11799	0.100784	0.0781913	0.111598	0.128201	0.115756	0.0514403	0.0693994	0.0325327	0.160277	0.0544956	0.025576	0.0691957	0.030097	0.0374828	0	0.0269336	0.00399082	0
TF001022|P_ele4b	2502	TF001022	Class II	DNA transposon	P	0.458673	0.0872993	0.0138197	0.0173575	0.0481684	0.0346319	0.184966	0.148823	0.0462074	0.119706	0.0415903	0.00860299	0	0	0.0198242	0.0287366	0	0	0.0321032	0.27804	0.128383	0.0919483	0.146836	0.0163617	0.0834667	0.0652738	0.0973811	0.0894557	0.070793	0.0426014	0.0775907	0.0484968	0.0353965	0.027079	0.016945	0.0152816	0.0398808	0.0186253	0.0608112	0.107067	0.107084	0.159134
TF000483|Ty3_gypsy_Ele140	5091	TF000483	Class I	LTR RetroTransposons	Ty3_gypsy	0	0.0150373	0.0135835	0.0170609	0	0	0	0.0146279	0	0.0147076	0	0	0	0.00960326	0	0	0.01514	0.0114541	0.0315546	0.0683221	0.0757136	0.0410805	0.045577	0.0160821	0.0164081	0.00916547	0.0398821	0.0319734	0.0260937	0.00837467	0.0254216	0.0158893	0.0434895	0.00887208	0	0	0.048999	0.0091535	0	0	0.0116949	0.0120319
TF000350|Ty3_gypsy_Ele78	5193	TF000350	Class I	LTR RetroTransposons	Ty3_gypsy	0	0.0444104	0.0133167	0.0585404	0.0232076	0.00834286	0.0668379	0.0143406	0.0405261	0.245118	0.320613	0.397914	0.307009	0.611952	0.620839	0.423971	0.445277	0.291958	0.175297	0.0893068	0.0371132	0.144985	0.126598	0.543934	0.932975	0.853617	0.0703777	0.0861999	0.0511624	0.615763	0.668747	0.210293	0.0511624	0.791501	0.383716	0.323959	0.028822	0.0358948	0.00837113	0.0386888	0.0458609	0.0707733
TF000486|Ty3_gypsy_Ele143	5219	TF000486	Class I	LTR RetroTransposons	Ty3_gypsy	0.0184084	0.0564741	0.0132504	0.0416062	0.023092	0.0415065	0.0812838	0.0784805	0.0159279	0	0.0531693	0.098983	0.0539082	0.0374709	0.0570227	0.0278246	0.0147686	0.055866	0.235985	0.177724	0.135404	0.29654	0.214886	0.109814	0.184065	0.13411	0.0855886	0.140352	0.101815	0.0490157	0.148789	0.0542488	0.0763613	0.0778903	0.00812349	0.0219781	0.0382378	0.098219	0.0666355	0.0641601	0.0684487	0.0586839
TF000012|Outcast_Ele1	5385	TF000012	Class I	Non LTR RetroTransposons	Outcast	0.0216369	0.0333197	0.0128419	0.0322589	0.0149201	0.0080454	0.0358082	0.0414879	0.0193029	0.166855	0.0772954	0.0319772	0.0174155	0	0.0460541	0.0345964	0.0143134	0.0108288	0.198879	0.516736	0.32211	0.310701	0.330346	0.144439	0.131854	0.0346603	0.180982	0.0982404	0.0575612	0.0633396	0.0320449	0.0525765	0.0822303	0.0251631	0.0472384	0.0213006	0.0370591	0.0432688	0.024218	0.0746188	0.0773951	0.011375
TF000115|Ty3_gypsy_Ele24	5438	TF000115	Class I	LTR RetroTransposons	Ty3_gypsy	0.00419748	0.00475133	0.0127168	0.0319445	0	0.015934	0.0425511	0.0547781	0	0.0963835	0.114813	0.0633312	0.0172457	0.00899048	0.0182421	0.0191489	0	0.0107232	0.137858	0.405096	0.082696	0.115377	0.0568916	0.0301118	0.0307221	0.0257419	0.0224023	0.0299332	0.0570002	0.0313611	0.0396657	0.0223132	0.0244287	0.0249178	0	0.00703098	0	0	0.015988	0.0369458	0.0328461	0
TF000190|Outcast_Ele11	5512	TF000190	Class I	Non LTR RetroTransposons	Outcast	0.0165645	0.0164064	0.012546	0.00787892	0.0218645	0.0157201	0.0139933	0.0135107	0.022153	0.122258	0.0251715	0.0390506	0.0085071	0.00886978	0.0359944	0.0268603	0	0.0105793	0.0680037	0.157759	0.0466205	0.068297	0.126288	0.282221	0.128816	0.0846543	0.110508	0.0590627	0.0482014	0.12376	0.148706	0.176109	0.0482014	0.0819444	0.0923001	0.0693659	0.00905131	0.00845436	0.0157733	0.0121499	0.0108017	0.0222258
TF000157|Outcast_Ele5	5515	TF000157	Class I	Non LTR RetroTransposons	Outcast	0.0265631	0.0279362	0.0125392	0.0551224	0.0145684	0	0.0209785	0.04051	0.022614	0.081461	0.0377367	0.0390293	0.017005	0.00886495	0.0269811	0.0539485	0.027952	0.0105735	0.0194191	0.0525578	0.0232976	0.053091	0.0560973	0.170725	0.280212	0.126912	0.0957213	0.0221365	0.0883212	0.146886	0.109513	0.0440032	0.0160584	0.0409499	0.0384374	0.0485297	0	0.00844976	0.00788238	0.0485732	0.0323875	0.0333205
TF000208|I_ele23	5624	TF000208	Class I	Non LTR RetroTransposons	I	0	0.0501101	0.0122962	0.00772201	0	0	0	0.00662081	0	0.0399411	0.0123351	0	0	0.00869314	0	0	0	0	0.00952135	0.0927706	0.057115	0.0297497	0.0481338	0.00727898	0.0519856	0.0165937	0.0433228	0.0506507	0.00787358	0.0530669	0.0460246	0.0431504	0.0629887	0.0240937	0.015077	0.0271938	0.0709685	0.04143	0.00772961	0.0238159	0.0211732	0.0108916
TF000379|Ty3_gypsy_Ele97	5840	TF000379	Class I	LTR RetroTransposons	Ty3_gypsy	0	0.0108966	0.0118414	0.0446184	0	0.00741858	0.00660367	0.00637593	0	0.0897489	0	0.00737147	0	0	0.0169864	0	0	0	0.0641844	0.129046	0.0440021	0.0931105	0.105951	0.028039	0.0500628	0.0559298	0.0695341	0.0348409	0.144065	0.0292024	0.00738706	0.0138515	0.0909884	0.0232026	0.021779	0.006547	0.0256289	0.0159591	0.0297749	0	0	0
TF000380|Ty3_gypsy_Ele98	5842	TF000380	Class I	LTR RetroTransposons	Ty3_gypsy	0.00651201	0.0191653	0.0118373	0	0.0114608	0.0296641	0.0330071	0.0361179	0.0146758	0.0555398	0.0237496	0.0196505	0.0374573	0.0195271	0.0622621	0.0281729	0.043979	0.0266178	0.0305535	0.178618	0.106302	0.0787589	0.0904687	0.0397083	0.0500457	0.0692227	0.120485	0.0510825	0.0757977	0.0364905	0.00738453	0.0207701	0.0454786	0.00773155	0.00725719	0	0.00854003	0.0079768	0	0.0114636	0.0169859	0.0209703
TF000220|I_ele30	5891	TF000220	Class I	Non LTR RetroTransposons	I	0	0.0086906	0.0117389	0	0	0	0.026186	0.0252829	0.0145538	0.0254205	0	0	0	0	0.00841967	0.00372791	0	0	0.0454491	0.0984066	0.0109053	0.0568027	0.032823	0.0486435	0.0638093	0.0158416	0.0206796	0.0207236	0.0225502	0.0361869	0.0439386	0.0137316	0.0300669	0.0536707	0.0215905	0.0389419	0.025407	0.0158209	0.00737927	0	0.0101068	0.0311938
TF000211|I_Ele42	6039	TF000211	Class I	Non LTR RetroTransposons	I	0	0.00419914	0.0114512	0.0143827	0.0199565	0.00717411	0	0	0.00502031	0.0619939	0	0	0.00194118	0	0	0.00363655	0	0	0	0.00959949	0	0.00692633	0.0128074	0.0135575	0.103742	0.0734035	0.00672428	0.0303235	0.00977668	0.0494201	0.0428618	0	0.00733251	0.0149587	0.0210613	0	0	0	0	0	0	0.0710018
TF000327|Pao_Bel_Ele26	6094	TF000327	Class I	LTR RetroTransposons	Pao_Bel	0.0116283	0.0294432	0.0113478	0	0.0131843	0	0.0126569	0.00611018	0.00426429	0.147443	0.0341513	0.0494495	0.0153893	0.0401134	0.040696	0.0211568	0.0505924	0.0287067	0.193314	0.827618	0.347886	0.247097	0.17134	0.819545	2.05612	1.2098	0.219898	0.100166	0.0944623	1.33629	2.04588	0.331854	0.108995	1.46754	0.396554	0.200772	0.0736819	0	0.0285338	0.0439582	0.0293103	0
TF000201|I_ele20	6200	TF000201	Class I	Non LTR RetroTransposons	I	0.0165123	0.0226887	0.0111538	0.0140092	0.00647942	0	0.0326562	0.0240229	0.00419138	0.0241536	0	0	0.0151262	0	0.00800004	0.0101688	0	0	0.0259104	0.0935021	0.0621706	0.0910773	0.0966802	0.0132055	0	0.0150521	0.0327483	0.0459451	0.0142842	0.0206301	0.0139163	0.0391416	0.0357105	0.0437107	0.0273526	0	0	0.0901944	0.028046	0.06481	0.0192061	0.0222294
TF000384|Ty3_gypsy_Ele103	6215	TF000384	Class I	LTR RetroTransposons	Ty3_gypsy	0.0191311	0.0741379	0.0111269	0	0	0	0	0	0.00418126	0.0481907	0.0111621	0.00692669	0	0.00786649	0	0	0	0	0.0172319	0.0746212	0.0310103	0.0538415	0.0311119	0.131736	0.201609	0.172681	0.0196016	0.0458342	0.0142497	0.0343005	0.041648	0.0195236	0.0569989	0.0290701	0.0477515	0.0307598	0.00802749	0	0	0	0.143698	0.0197118
TF000370|Ty3_gypsy_Ele85	6322	TF000370	Class I	LTR RetroTransposons	Ty3_gypsy	0	0.061077	0.0109386	0.00686944	0.0190632	0.0205589	0.061002	0.0353389	0.0139741	0.09475	0.0438928	0.149808	0.0964228	0.0696001	0.149068	0.178051	0.134111	0.0553429	0.0338805	0.0550186	0.0406473	0.0264651	0.0611706	0	0.00660657	0	0.109196	0.0836799	0.105064	0.00674398	0.0682385	0.0703748	0.140086	0.135746	0.0268247	0.0302392	0.0157832	0.0147423	0	0.0317797	0.037671	0.00968907
TF001127|Ty1_copia_Ele206	3166	TF001127	Class I	LTR RetroTransposons	Ty1_copia	0	0.0162463	0.0109213	0.0137172	0.0126887	0	0	0	0.00410401	0.0118251	0.0328676	0.0135974	0	0	0.0234998	0.00346827	0	0	0.169135	0.686647	0.233353	0.138722	0.189329	0.122837	0.0857497	0.0589532	0.115436	0.147815	0.0769254	0.0740667	0.0817569	0.0127752	0.0769254	0.00713325	0.00669559	0	0	0.0367976	0.020596	0.021153	0	0
TF000193|I_Ele40	6364	TF000193	Class I	Non LTR RetroTransposons	I	0.0177374	0.0702968	0.0108664	0.0545928	0.0199894	0.0136155	0.133319	0.0702114	0.0566105	0.0352968	0.0109008	0.0338226	0.0994705	0.00768231	0.00779388	0.00345083	0	0	0.185113	0.264168	0.353316	0.567436	0.765663	0.103911	0.0787556	0.0366605	0.24375	0.384732	0.315432	0.0334974	0.0338941	0.0635549	0.171632	0.0863515	0.0532954	0.0300397	0.155298	0.0585801	0.184432	0.147326	0.0654891	0.0192502
TF000549|Ty3_gypsy_Ele165	6622	TF000549	Class I	LTR RetroTransposons	Ty3_gypsy	0.00287248	0.0163477	0.010443	0.00512887	0.00700002	0.0134205	0.0116477	0.00295567	0.00761817	0.056536	0.0733326	0.0325048	0.0212433	0.007383	0.0299609	0.0071941	0	0	0	0.00875435	0	0.0191158	0.0262797	0.0309098	0.0630727	0.0849232	0.055501	0.0370294	0.0337822	0.0128769	0.0195441	0.0122157	0.0401218	0.0104018	0.016166	0.0230954	0.0075341	0.000356372	0.0132935	0.0606799	0.107893	0.249753
TF000406|Pao_Bel_Ele56	6697	TF000406	Class I	LTR RetroTransposons	Pao_Bel	0.0245709	0.068802	0.0103261	0	0.0299928	0.0129385	0.0287931	0.0278001	0.011641	0.0559028	0.0725113	0.0321408	0.0280073	0.0365016	0.0296254	0.0129052	0	0.0174147	0.0719625	0.129845	0.105521	0.0749496	0.0692944	0.0427891	0.0436564	0.0209025	0.0424452	0.0425354	0.0528966	0.0954953	0.167486	0.0724736	0.132241	0.168612	0.0443147	0.0114184	0.0372486	0.034792	0.038947	0.0600003	0.0355616	0.018293
TF000517|Pao_Bel_Ele90	6790	TF000517	Class I	LTR RetroTransposons	Pao_Bel	0.0886086	0.194489	0.0101846	0.0447717	0.0118328	0.0255225	0.0397582	0.0274193	0.0183676	0.0110274	0	0.0126802	0.0414355	0.00720033	0.0146098	0.00646866	0.0113516	0	0	0.136604	0.19869	0.215609	0.2506	0.132638	0.0799657	0.089337	0.173436	0.125858	0.0913011	0.0376749	0.0508282	0.023827	0.117387	0.0399126	0.0312198	0.011262	0.198388	0.0137262	0.0384135	0.167672	0.0789176	0.0180425
TF000404|Pao_Bel_Ele62	6805	TF000404	Class I	LTR RetroTransposons	Pao_Bel	0.110092	0.00745293	0.0101622	0.0191456	0.0177101	0	0.0113344	0	0.00343544	0.0440125	0.0203887	0	0.0275628	0.0143689	0.0218664	0.0064544	0	0	0.0157379	0.204454	0.160489	0.153667	0.136389	0.0962515	0.0306883	0.0548555	0.0537063	0.209302	0.104114	0.0501225	0.0824137	0.0534926	0.097607	0.0663743	0.0186906	0.0449487	0.0513205	0.0205439	0.0191644	0.00984135	0.0437465	0.0450068
TF000794|Pao_Bel_Ele214	6831	TF000794	Class I	LTR RetroTransposons	Pao_Bel	0.0107228	0.0750873	0.0101235	0.0254303	0.0058809	0.0126847	0.0508109	0.0545095	0.02967	0.0219225	0.0304667	0.0378123	0.0343223	0	0.00726106	0.015244	0	0	0.0235169	0.229136	0.0846416	0.0979725	0.0962414	0.0239713	0.0183429	0.0341542	0.0713358	0.0238291	0.0324118	0	0.0126308	0.017763	0.0388942	0.0132243	0.0186195	0.0111944	0.0511251	0.0272876	0.0318191	0.0490194	0.034864	0.0538026
TF001177|Pao_Bel_Ele176	6870	TF001177	Class I	LTR RetroTransposons	Pao_Bel	0.0143317	0.0168545	0.010066	0	0.0175425	0.018919	0.0168408	0.02168	0.0219363	0.0653941	0.0605874	0.0877279	0.0341275	0.0640483	0.0577587	0.0614556	0.078536	0.0848806	0.109123	0.438793	0.533021	0.426196	0.343377	0.1013	0.14591	0.0882967	0.135951	0.0947754	0.0837924	0.0620604	0.0502363	0.0235495	0.0580101	0.0131493	0.024685	0.0333926	0.0363106	0.0271327	0.0379662	0.0389929	0.0259996	0
TF000385|Ty3_gypsy_Ele104	6871	TF000385	Class I	LTR RetroTransposons	Ty3_gypsy	0.00996618	0.0149719	0.0100646	0.0126411	0.00584666	0.0115599	0.00748371	0.00541921	0.0181511	0.0980768	0.0201929	0.0187961	0.0204735	0.0142309	0.0216564	0.0106706	0.0448712	0.0254605	0.02338	0.0717153	0.0467494	0.0669639	0.036584	0.00744742	0.0425509	0.0814928	0.0177301	0.0414582	0.0257785	0.0372308	0.0627862	0.0372813	0.0386678	0.0328684	0.0185111	0.0111292	0	0	0.0126536	0	0.0259958	0.0089149
TF000520|Pao_Bel_Ele96	6992	TF000520	Class I	LTR RetroTransposons	Pao_Bel	0.021611	0.0203186	0.0100403	0.0207936	0.0115341	0.000154907	0.0120344	0.0161094	0.0135191	0.157063	0	0.0123139	0.00223547	0	0.00709386	0.00738955	0	0	0.0627995	0.107927	0.0459404	0.0360067	0.047726	0.0268955	0.0247071	0.0355354	0.0304439	0.0176023	0.0239781	0.024391	0.0394437	0.020384	0.0443317	0.00645992	0.00121271	0.0230212	0	0.0175613	0.00728805	0.0191563	0.0170306	0.00911238
TF000224|Pao_Bel_Ele3	6899	TF000224	Class I	LTR RetroTransposons	Pao_Bel	0	0.031417	0.0100237	0	0.0116459	0	0	0.0107944	0	0	0.0100555	0.00623994	0.0067968	0	0	0.00636646	0	0	0.00776172	0.0252086	0.0186239	0.0242517	0.0224218	0.0296688	0.0484322	0.0676351	0.0235442	0.0589857	0.0320924	0.166859	0.237619	0.11139	0	0.045829	0.0430172	0.0221681	0	0	0	0.0194145	0.0172602	0.00887872
TF000592|Pao_Bel_Ele138	6950	TF000592	Class I	LTR RetroTransposons	Pao_Bel	0.0269607	0.0533545	0.00995017	0.0187461	0.028901	0.0187012	0.0776858	0.0482185	0.0112172	0	0.05989	0.00619415	0.0202408	0.0211037	0.0428204	0.00907141	0	0	0.00770476	0.125118	0.0554616	0.0481475	0.0612076	0.0235608	0.0120192	0.0335694	0.087643	0.187369	0.14017	0.092019	0.111731	0.0349177	0.216627	0.12348	0.0610021	0.0715177	0.0358927	0.0134102	0.0250195	0.0289081	0.034267	0.0264407
TF000409|Pao_Bel_Ele68	6973	TF000409	Class I	LTR RetroTransposons	Pao_Bel	0.0130939	0.034789	0.00991735	0.00622811	0.00576114	0.0310659	0.00553068	0.0266997	0.00745348	0.0322141	0.129334	0.0123474	0.040348	0.0140227	0.0284528	0.0249922	0.0110537	0	0.0844728	0.182901	0.14741	0.0779816	0.0554597	0.0117416	0.0119796	0.0133835	0.0640595	0.145899	0.0698539	0.067258	0.105175	0.110208	0.114306	0.0971628	0.103362	0.0548322	0.0858583	0.147026	0.274306	0.0864382	0.068308	0
TF000498|Pao_Bel_Ele209	7070	TF000498	Class I	LTR RetroTransposons	Pao_Bel	0.0275152	0.0144827	0.00978129	0.0122853	0.0227284	0.00612793	0.0027274	0	0.00698228	0.0317721	0	0	0	0.00691517	0	0.00891744	0	0	0.00757399	0.0163992	0.0454335	0.0354977	0.0218795	0.0289512	0.0177228	0.00659992	0.0574369	0.0805826	0.0313162	0.0301524	0.0122038	0.0228833	0.0501058	0.0319432	0	0	0.00705669	0.00659129	0.0061487	0.0189449	0.0421068	0
TF000934|Ty3_gypsy_Ele187	7088	TF000934	Class I	LTR RetroTransposons	Ty3_gypsy	0.0242249	0.00182264	0.00975645	0	0.00566767	0.00611237	0.00544095	0	0	0.052819	0.0195747	0.00607356	0.0132311	0.0137952	0	0.00289822	0	0.008227	0.030219	0.0163576	0.00906363	0.0118025	0.032736	0.10396	0.123744	0.118497	0.0114582	0.0114826	0.00624733	0.144364	0.15216	0.0855946	0.0624733	0.108331	0.101685	0.0863081	0	0.00657456	0.00613308	0	0.00839997	0.0345679
TF000780|Pao_Bel_Ele194	7110	TF000780	Class I	LTR RetroTransposons	Pao_Bel	0.00709168	0.023284	0.00972626	0.0549729	0	0.0487477	0.0162723	0.0261852	0.0120585	0.0105311	0	0.024219	0.0065951	0.0137525	0.0139523	0.00308876	0	0	0.00753138	0.0407674	0.00903558	0.023532	0.0435129	0.0460613	0.0176231	0.0131256	0.045691	0.0286176	0.0622799	0.0239862	0.042473	0	0.056052	0	0.0178888	0	0.00701699	0	0.00611411	0.00941918	0.0334959	0.0258457
TF000272|Pao_Bel_Ele101	7141	TF000272	Class I	LTR RetroTransposons	Pao_Bel	0	0.00361822	0.00968404	0	0.0112512	0.012134	0.0108011	0.0104286	0.00181953	0.0104854	0.0194294	0.0180854	0.0196994	0.0205392	0.00694584	0.00902742	0	0	0.00749868	0.0568267	0.0179927	0.00585746	0.021662	0.0229307	0.040942	0.0130686	0	0	0	0.00597052	0.0120825	0	0.0124019	0.00632513	0.00593705	0	0.00698653	0	0	0	0	0
TF000315|Pao_Bel_Ele185	7143	TF000315	Class I	LTR RetroTransposons	Pao_Bel	0.00352946	0.0572046	0.00968132	0.0121598	0.0506162	0.0242612	0.0269953	0.0260643	0.00909511	0	0.00971197	0.0120536	0	0.013689	0.0069439	0.00307449	0	0	0	0.137969	0.0899384	0.0351349	0.124522	0.0343864	0.0584722	0.0195974	0.0682199	0.0968503	0.105387	0.0417819	0.090593	0.0113247	0.0867891	0.0126467	0	0.0107054	0.048892	0.00652393	0.00608586	0.0187513	0.0416765	0.0257263
TF000519|Pao_Bel_Ele94	7166	TF000519	Class I	LTR RetroTransposons	Pao_Bel	0.00670343	0.0501441	0.00965025	0.0242415	0.0448478	0.0181375	0.0215269	0.0311767	0.0235646	0.0313465	0.0580848	0.0180223	0.0130871	0.0136451	0.0138432	0.0114667	0	0	1.24044	1.76357	0.636513	0.507821	0.512678	0.17138	0.233138	0.234414	0.379672	0.471339	0.376939	0.166591	0.192645	0.101596	0.247173	0.0882429	0.100578	0.0746976	0.111395	0.0455209	0.0606633	0.130838	0.108011	0.0341916
TF000239|Pao_Bel_Ele35	7181	TF000239	Class I	LTR RetroTransposons	Pao_Bel	0.00702156	0.0161246	0.00963009	0	0.00559427	0.00603321	0.010741	0.0155558	0	0	0	0.0059949	0	0	0	0	0	0.00812045	0.0372846	0.0484372	0.0178925	0.0640731	0.064624	0.0171022	0.0174488	0.0064979	0.0678589	0.0396685	0.0369985	0.023749	0.0120152	0.0168972	0.0369985	0.0062899	0	0	0	0.00648941	0	0	0.00829118	0
TF000183|I_Ele14	7189	TF000183	Class I	Non LTR RetroTransposons	I	0	0.0131116	0.00961938	0	0	0.0060265	0.032187	0.010359	0.0101186	0.0104154	0	0	0	0.0068007	0.00689947	0	0	0	0.0148972	0.0645111	0.0759585	0.157095	0.107587	0.0170832	0.0348589	0.00649067	0.00564862	0.0141516	0.00615956	0.0118613	0.0300045	0.00562614	0.0246382	0.0125658	0.00294871	0.00531847	0	0.00648219	0	0.0186313	0.00828196	0
TF000334|Pao_Bel_Ele38	7199	TF000334	Class I	LTR RetroTransposons	Pao_Bel	0.0358716	0.0461921	0.00960601	0.0301629	0.0279014	0.0180544	0.0482135	0.0206892	0.0310384	0	0.0192728	0	0.0130271	0.0135825	0.0137798	0.00305058	0	0	0.0223148	0.0805269	0.0535433	0.116205	0.155784	0.0796107	0.121837	0.0259266	0.0958931	0.135666	0.098416	0.071069	0.0659181	0.0224733	0.153775	0.07529	0.0294461	0.0371776	0.0623722	0.0970977	0.0362311	0.130238	0.0661636	0.0510523
TF000597|Pao_Bel_Ele126	7284	TF000597	Class I	LTR RetroTransposons	Pao_Bel	0	0.0212174	0.00949392	0.0119244	0.0275758	0.0118958	0	0.0204478	0.00677714	0.0411182	0.0571438	0.0591013	0.0193127	0.040272	0.013619	0.0263558	0.0211635	0.00800562	0.0514603	0.127339	0.0617382	0.0689096	0.0477826	0.0393409	0.0573404	0.0512481	0.0501745	0.100562	0.0729506	0.0292665	0.0533036	0.00555276	0.0668714	0.0124019	0.0174615	0.0262455	0.0136987	0.0959647	0.131297	0.0643592	0.106261	0.0672754
TF000611|Pao_Bel_Ele158	7294	TF000611	Class I	LTR RetroTransposons	Pao_Bel	0.016628	0.110204	0.0094809	0.0476321	0.041307	0.023759	0.0951711	0.0791265	0.0238663	0.0102655	0	0.00590202	0.0192862	0.0134056	0.00680015	0.0204925	0	0	0.0146828	0.039739	0.0440383	0.114692	0.177614	0.0112248	0.0515356	0.0191917	0.0389711	0.145057	0.0910633	0.0292264	0.0532306	0	0.0789215	0.0805019	0	0.00524191	0.266759	0.0702776	0.0119197	0.064271	0.110197	0
TF000230|Pao_Bel_Ele15	7301	TF000230	Class I	LTR RetroTransposons	Pao_Bel	0.00345308	0.0492169	0.00947181	0.0178449	0.0110046	0.00593405	0.0105644	0.0102001	0.00355932	0.0102556	0	0.0117927	0.00642257	0.0200891	0.00679363	0.00451194	0	0.00798698	0	0.0317607	0.0175984	0.0515618	0.0635618	0.0504633	0.0972516	0.0511288	0.0333718	0.0390165	0.0121301	0.0525571	0.106359	0.0498585	0.0363904	0.0510387	0.049359	0.0261844	0.0205003	0.025531	0.0178625	0.0183455	0.0489294	0.0335594
TF000273|Pao_Bel_Ele103	7326	TF000273	Class I	LTR RetroTransposons	Pao_Bel	0.0034413	0.0456529	0.00943949	0.017784	0.00548354	0.0059138	0.0105284	0.0101653	0.00851188	0.0306618	0	0.0117525	0.0256026	0.0333676	0.0135409	0	0	0	0.0146186	0.0633047	0.0350767	0.0342573	0.0527874	0.0111758	0.0285058	0.0127386	0.0277149	0.0777667	0.0543993	0.0349185	0.0647754	0.0276046	0.0846212	0.030827	0	0.00521901	0.0136202	0.0190829	0.00593384	0	0.0487625	0.0585285
TF000260|Pao_Bel_Ele77	7360	TF000260	Class I	LTR RetroTransposons	Pao_Bel	0.0295324	0.148287	0.00939588	0	0.0654985	0.0882972	0.209595	0.106242	0.0568337	0.0305202	0.0282769	0.0467928	0.0191132	0.0132854	0.0134783	0.0145338	0.020945	0	0.101858	0.141778	0.0698293	0.147762	0.189157	0.0166863	0.0680979	0.0316993	0.044139	0.110582	0.054148	0.0521358	0.0820606	0	0.054148	0.0429585	0.0115208	0.0155847	0.0474505	0.0316579	0.0177193	0.0272977	0.0485372	0.041613
TF000506|Pao_Bel_Ele225	7365	TF000506	Class I	LTR RetroTransposons	Pao_Bel	0.0370061	0.067889	0.0093895	0.0353797	0.010909	0.0235299	0.083781	0.055613	0.0254004	0.0101665	0.0659346	0.046761	0.0891346	0.0265527	0.033673	0.0280848	0	0	0.0218118	0.118068	0.174455	0.181738	0.157524	0.122283	0.136103	0.0696912	0.0496227	0.0552535	0.0420865	0.0521004	0.0644324	0.0274585	0.0961978	0.0429293	0.0172694	0	0.0135481	0.0506183	0.0177073	0.0363722	0.0808404	0.0748525
TF000286|Pao_Bel_Ele129	7413	TF000286	Class I	LTR RetroTransposons	Pao_Bel	0	0.0224616	0.00932871	0	0.0108384	0	0.0104048	0.0251149	0.0161202	0.0202013	0	0.00580728	0	0	0.00669098	0.00296251	0	0.00786631	0.00722354	0	0.0433313	0.0225701	0.0521679	0.0110446	0.0112685	0.0251782	0.0273897	0.0219583	0	0.0402601	0.273519	0.0982104	0.125442	0.109675	0.0114384	0.020631	0.0538414	0.0502905	0.0117284	0.153581	0.176697	0.132209
TF000297|Pao_Bel_Ele151	7468	TF000297	Class I	LTR RetroTransposons	Pao_Bel	0	0.0274217	0.00926	0.0174459	0.00537927	0	0.0206564	0.014958	0.0125218	0.0401051	0.0185786	0.00576451	0.0125579	0	0.046492	0.00863214	0.010321	0.0156168	0.0143407	0.0698637	0.0430122	0.0616108	0.0543729	0.016445	0.0335565	0.0187445	0.0380631	0.0326949	0.0118589	0.0114182	0.0173301	0	0.00592944	0.00604817	0	0.0102396	0.00668061	0.00624002	0	0	0.00797255	0
TF000301|Pao_Bel_Ele157	7504	TF000301	Class I	LTR RetroTransposons	Pao_Bel	0.00335967	0.0153667	0.00921558	0	0	0	0	0.00992415	0.00830997	0.00997818	0.00924475	0.0114737	0	0.00325761	0	0	0	0	0.00713594	0.00772539	0.0171223	0.0167223	0.0412282	0	0.0333956	0.0186546	0.032469	0.021692	0.011802	0.0227268	0.0689879	0.0161699	0.035406	0.126402	0.0112997	0.0305713	0.00664856	0	0.0115862	0.0178492	0.0079343	0.0489773
TF000227|Pao_Bel_Ele9	7534	TF000227	Class I	LTR RetroTransposons	Pao_Bel	0	0.0544266	0.00917888	0.0749365	0.0106643	0.0115011	0.0102377	0.014827	0.0100015	0	0	0	0	0.0194678	0.0790023	0.0283962	0	0	0	0.0538624	0.0511625	0.0333115	0.030798	0.00543363	0.00554376	0	0.0161699	0.0324084	0.02351	0.0113181	0.0114522	0	0.0176325	0.00599519	0	0.00507493	0.0132442	0.0123707	0	0.142225	0.110638	0.0731734
TF000513|Ty3_gypsy_Ele148	7596	TF000513	Class I	LTR RetroTransposons	Ty3_gypsy	0.00663795	0.0421402	0.00910396	0.0171519	0.0158659	0.0171108	0.071079	0.0441178	0.00478824	0.0394293	0.00913278	0.113347	0.0370388	0	0.00652979	0.00829993	0	0.0076768	0.028198	0.106845	0.0338299	0.0881056	0.0865489	0.22096	0.25843	0.208858	0.0588056	0.0535732	0.0699543	0.303096	0.244212	0.149091	0.0699543	0.267581	0.223257	0.135905	0.0131361	0.0490789	0.0801209	0.0705322	0.078382	0.0564481
TF000265|Pao_Bel_Ele87	7609	TF000265	Class I	LTR RetroTransposons	Pao_Bel	0.0528782	0.377735	0.00908841	0.0171226	0.0527959	0.0113877	0.0557524	0.00978721	0.0262935	0	0.0455859	0	0.00616259	0.00642531	0.00651863	0.0109855	0	0	0.0140749	0.220945	0.0591012	0.0439775	0.0304945	0.0161402	0	0.0061324	0.0106737	0.032089	0.0349174	0	0.00566966	0.00531559	0.0174587	0.00593609	0.00557189	0.0150747	0.00655682	0.00612439	0.00571314	0.00880147	0.0156496	0.0161005
TF000307|Pao_Bel_Ele169	7625	TF000307	Class I	LTR RetroTransposons	Pao_Bel	0.00991905	0.0268571	0.00906934	0	0.010537	0.0056819	0.0303466	0.00488333	0.0115862	1.91487	0.0454902	0.0508124	0.0307483	0.076942	0.0780594	0.0338176	0.0808682	0.0305904	0.0912951	0.0152056	0.0505519	0.0329139	0.00507175	0	0.0109552	0.0183586	0.042605	0.0160108	0.0290367	0.0279577	0.0961819	0.0106089	0.0116147	0.0888546	0.0111204	0.0100287	0.00654306	0.0305577	0.0171035	0.017566	0.0234252	0.0160667
TF000257|Pao_Bel_Ele71	7660	TF000257	Class I	LTR RetroTransposons	Pao_Bel	0.0304215	0.0385401	0.0090279	0.00566953	0.0209778	0.00565594	0.0453119	0.0583323	0.012889	0.0586498	0.00905648	0	0.0122431	0.00638254	0.0129505	0.00823059	0	0	0.0209718	0.0681125	0.092255	0.09283	0.146409	0.021377	0.0327154	0.0121831	0.0318078	0.111564	0.0809314	0.0278299	0.0394234	0.0052802	0.0346849	0.0235863	0.00553479	0.0149743	0.039079	0.0121672	0.0227004	0.0174857	0.124363	0.0239899
TF000287|Pao_Bel_Ele131	7705	TF000287	Class I	LTR RetroTransposons	Pao_Bel	0	0.0116746	0.00897517	0.0112728	0.00521381	0	0.00500525	0.00483263	0.00674538	0.0485894	0	0	0	0	0	0	0	0	0.00694978	0.0225716	0	0.0325722	0.0200764	0.00531304	0.00271036	0	0.0105407	0.0264077	0	0.011067	0	0	0.0114941	0	0	0	0	0	0.0169259	0	0	0
TF000279|Pao_Bel_Ele115	7706	TF000279	Class I	LTR RetroTransposons	Pao_Bel	0.0377116	0.184782	0.00897401	0.202885	0.0469182	0.0843326	0.225207	0.246432	0.0836166	0.0291498	0.0720193	0.0502783	0.0243401	0.0824777	0.0514926	0.0243603	0.0300068	0.0151344	0.0833866	0.127889	0.175072	0.206264	0.240885	0.0318741	0.0813004	0.0423865	0.089584	0.174268	0.252838	0.0442621	0.0559829	0.0262434	0.103434	0.0527524	0.00550175	0.014885	0.0388457	0.0665202	0.0451298	0.156432	0.131347	0.119234
TF000091|Pao_Bel_Ele8	7710	TF000091	Class I	LTR RetroTransposons	Pao_Bel	0.0121516	0.0862611	0.00896935	0.0394293	0.0156313	0.00561926	0.05002	0.0434655	0.0215699	0.0485579	0.0629842	0.0335014	0.0243274	0.00634114	0.00643324	0.013874	0	0.0151266	0.0277811	0.315797	0.191646	0.233283	0.245776	0.278754	1.41118	0.514426	0.0474022	0.0791716	0.0804066	0.304144	0.408463	0.0577055	0.0689199	0.328067	0.115477	0.0297545	0.0129418	0.0543974	0.0507447	0.0376401	0.0540561	0
TF000398|Pao_Bel_Ele50	7762	TF000398	Class I	LTR RetroTransposons	Pao_Bel	0.0153182	0.207213	0.00890926	0.117496	0.10351	0.161867	0.432259	0.191886	0.0897155	0.115758	0.0178749	0.0804194	0.111761	0.0440906	0.0830718	0.0492828	0.0297903	0.00751262	0.0758862	0.53774	0.277266	0.34758	0.264058	0.0764733	0.247522	0.0841613	0.212927	0.293594	0.330881	0.288374	0.511327	0.0990054	0.236751	0.442251	0.0600826	0.068962	0.0385654	0.0420257	0.0672063	0.155304	0.176423	0.378795
TF000238|Pao_Bel_Ele33	7810	TF000238	Class I	LTR RetroTransposons	Pao_Bel	0.00937871	0.0657363	0.00885451	0.0278032	0.0154311	0.00554731	0.0246898	0.0333736	0.0239531	0.0479361	0.0444127	0.00551208	0.00600399	0.00625995	0	0.0105212	0	0	0.0137127	0.0519589	0.0246772	0.0535571	0.0198064	0.00524161	0.00534785	0.00597457	0.0259974	0.0573158	0.0283489	0.0163773	0.0662849	0.0207151	0.0340187	0.0404833	0.010857	0.00489558	0.0127761	0.00596677	0	0.00857495	0.0228703	0
TF001184|Pao_Bel_Ele190	7895	TF001184	Class I	LTR RetroTransposons	Pao_Bel	0.0570471	0.0795129	0.00875918	0.0550077	0.0865017	0.0493883	0.12212	0.0801776	0.0292871	0.132776	1.25653	1.22141	1.90059	0.0247702	0.131932	0.101211	0.0195257	0	0.0678253	0.139513	0.154606	0.127153	0.166542	0.0829628	0.0687736	0.0650128	0.0360045	0.0979341	0.0729137	0.0486028	0.0382499	0.0102461	0.0504787	0.0800948	0.0214802	0.00968575	0.0189579	0.0354152	0.0275309	0.0339305	0.0980376	0.116379
TF000607|Pao_Bel_Ele108	7939	TF000607	Class I	LTR RetroTransposons	Pao_Bel	0.00862547	0.0177792	0.00871063	0.0218811	0.0404811	0	0.0242886	0.023451	0.0153807	0.235786	0.830129	1.07095	1.60655	0.129323	0.246783	0.11591	0.145631	0.179956	0.141644	0.0949272	0.0647366	0.0790303	0.0925519	0.0567208	0.0578705	0.0528974	0.0767249	0.0727872	0.0390436	0.0751853	0.0597738	0.0458517	0.0446213	0.0512041	0.0640834	0.0385283	0.0314214	0.0117396	0.0273783	0.202455	0.0824951	0.0848718
TF000400|Pao_Bel_Ele54	7967	TF000400	Class I	LTR RetroTransposons	Pao_Bel	0	0.0289473	0.00868002	0.0163532	0.0100847	0.010876	0.0629284	0.0233685	0.0143506	0.0281949	0.06966	0.159402	0.423768	0.104322	0.186771	0.0794904	0.0290238	0.117109	0.0604911	0.130976	0.0725727	0.0761275	0.0582484	0.0513832	0.068152	0.0234274	0.0509702	0.127696	0.127835	0.0535151	0.113713	0.0863044	0.222322	0.0396855	0.0212861	0.0191964	0.0125244	0.0175476	0.0327385	0.100872	0.112098	0.0230655
TF000605|Pao_Bel_Ele156	7994	TF000605	Class I	LTR RetroTransposons	Pao_Bel	0.00315373	0	0.0086507	0	0	0	0	0	0.00162538	0.0280997	0.0520685	0.0484669	0.0469263	0.201824	0.366077	0.0317243	0.00964192	0.0218838	0	0.00725185	0.0160728	0.0209298	0.00483764	0.0716935	0.020899	0.105067	0.0304788	0.0152718	0.0276964	0.0640012	0.0377762	0.0151788	0.0110786	0.0621523	0.0212142	0.0191316	0.00624103	0	0.010876	0	0.00744796	0
TF000585|Pao_Bel_Ele146	8075	TF000585	Class I	LTR RetroTransposons	Pao_Bel	0	0.00953982	0.00856393	0.00537815	0.00497491	0.00268263	0.00238795	0.023056	0.00772235	0.139089	0.0773193	0.367852	0.249699	0.133199	0.147419	0.113347	0.200449	0.0794356	0.139258	0.344597	0.167072	0.176118	0.10536	0.0202784	0.0310341	0.0404495	0.0352019	0.0554348	0.0438698	0.0263997	0.0373973	0.0150265	0.0329023	0.0279676	0.0262517	0.0189397	0.00617843	0	0.00538344	0.00829354	0.0368662	0
TF001183|Pao_Bel_Ele188	8081	TF001183	Class I	LTR RetroTransposons	Pao_Bel	0	0.0190951	0.00855757	0	0.00497122	0	0.00477236	0.00460777	0.00643152	0.0185314	0	0.0106545	0.0232106	0.00605002	0.00613789	0.0206878	0	0.0144321	0.0331321	0.00717378	0.0158998	0.0207044	0.0263206	0.0202633	0.010337	0.0115484	0.0251256	0.0251789	0.0164389	0.0342941	0.0053385	0.0100102	0.0191788	0.0111788	0.0104929	0.0189256	0	0.0144167	0	0.00828739	0	0
TF000267|Pao_Bel_Ele91	8148	TF000267	Class I	LTR RetroTransposons	Pao_Bel	0.00869694	0.0186735	0.0084872	0.0106599	0.014791	0	0.0189325	0.00913977	0.00159466	0.0367581	0.0936547	0.0211337	0.0345296	0.00600027	0.0182622	0.010607	0.00945969	0.0930374	0.0131439	0.113837	0.0236535	0.0410683	0.0617007	0.030145	0.030756	0.00572673	0.0348865	0.039955	0.0380421	0.0313958	0.026473	0.0248198	0.0597805	0.0110868	0.0104066	0	0.0244923	0.0114385	0.0320113	0.032877	0.0146144	0.00751771
TF000609|Pao_Bel_Ele102	8263	TF000609	Class I	LTR RetroTransposons	Pao_Bel	0	0	0.00836908	0.0157674	0	0.0104864	0	0	0	0.117801	0.0839557	0.291754	0.300766	0.0591676	0.144065	0.0691846	0.0792883	0.0564569	0.0324023	0.0280631	0.0310991	0.0151863	0.0140404	0.00495425	0.015164	0.0112941	0.00491443	0.0344741	0.0107179	0	0.028715	0.00489487	0.0214358	0	0	0	0	0	0	0	0	0
TF000168|L1_Ele16	4465	TF000168	Class I	Non LTR RetroTransposons	L1	0.0204487	0.0186996	0.00774398	0	0.00899718	0	0.0129559	0	0.0109126	0.0503088	0	0.00964151	0	0	0	0.009837	0.0258939	0.01306	0.0359786	0.103868	0.0287763	0.02342	0.0173223	0.146695	0.037417	0.104505	0.078063	0.0637983	0.0297521	0.219623	0.0676333	0.117761	0	0.010116	0.0474765	0.0256895	0.0111738	0	0.00973601	0	0.0266692	0.0411563
TF001163|PIF_Ele2	9053	TF001163	Class II	DNA transposon	PIF	0.026004	0.0340369	0.00763876	0.0119929	0.0221874	0.0095713	0.0340797	0.0082261	0.0393171	0.636857	0.206899	0.156924	0.0776944	0.0864071	0.0767043	0.0837263	0.0851403	0.0966193	0.0354897	0.240133	0.248371	0.25643	0.237509	0.196704	0.149941	0.139165	0.125596	0.107883	0.0904893	0.0729979	0.0667144	0.116161	0.0562501	0.0473979	0.065564	0.0591277	0.0110219	0.0334588	0.0384149	0.0443855	0.0197301	0.0202986
TF000414|Ty3_gypsy_Ele114	9898	TF000414	Class I	LTR RetroTransposons	Ty3_gypsy	0.0122534	0.0725587	0.00698663	0.0219381	0.00405864	0.00875419	0.0506517	0.0225715	0.0349114	0.0453887	0.084105	0.117431	0.0710616	0.197576	0.0651448	0.131044	0.116808	0.21209	0.1623	0.527118	0.220677	0.164811	0.218795	0.0620382	0.059076	0.0518565	0.1559	0.156232	0.134212	0.0603048	0.0479435	0.0531221	0.125265	0.0958297	0.0899501	0.100434	0.458685	0.0941613	0.0307435	0.0947247	0.0300763	0.0185657
TF000063|CR1_Ele18	4697	TF000063	Class I	Non LTR RetroTransposons	CR1	0.629294	0.0521566	0	0	0.0171056	0.0276716	0.0574746	0.015855	0.0619484	0.239119	0.369239	0.164975	0.0499161	0.0728617	0.03168	0.0271474	0.0164099	0.0124149	0.0798034	0.123422	0.259872	0.195916	0.0494001	0.15688	0.168952	0.20862	0.129683	0.103966	0.0754201	0.217852	0.101031	0.086111	0.122558	0.158669	0.117342	0.0244206	0.0318655	0.0198426	0.00925512	0.0712906	0.0570418	0.0391234
TF000893|ITmD37E_Ele2	1302	TF000893	Class II	DNA transposon	ITmD37E	0.351415	0.0786426	0	0.100066	0	0.0332753	0.0296202	0.0857959	0.0917812	0.517578	0	0	0.0360147	0.0751002	0.0380954	0.0631109	0.0591993	0	0.0411276	0.311674	0.246709	0.128504	0.0297021	0.0628832	0.0962367	0.107515	0.249511	0.406317	0.17005	0.327461	0.0994019	0.0621295	0.10203	0.034691	0	0.0587319	0.0383186	0.0357914	0	0	0.228644	0.235231
TF000179|I_Ele36	6804	TF000179	Class I	Non LTR RetroTransposons	I	0.32957	0.0150489	0	0	0	0.0063675	0.0170042	0.0437806	0.00954827	0.0110047	0.0203917	0.0253083	0	0.0431131	0.0291595	0.00322768	0.0113283	0	0	0.0511211	0.0566517	0.0245903	0.0397861	0.0060166	0	0.00685794	0.00596824	0.0299046	0.0195243	0.00626624	0.00634045	0.011889	0.0390485	0.0132768	0.0124622	0	0.0219977	0.0205469	0.00638908	0.0295284	0.030627	0.0180054
TF001092|Ty1_copia_Ele138	4017	TF001092	Class I	LTR RetroTransposons	Ty1_copia	0.118396	0.0301648	0	0.0108112	0	0.00359509	0.134408	0.231737	0.0497971	0.0186398	0.0518093	0	0.0350195	0	0.0493904	0	0	0.0096777	0.0133304	0.10102	0.074633	0.0312383	0.0802259	0.0407637	0.0727824	0.0580799	0.0336967	0.0438988	0.062466	0.297185	0.959392	0.063769	0.202096	0.0281104	0	0.0190363	0	0.230083	0.0541092	0.389007	0.918949	0.48796
TF000122|Ty3_gypsy_Ele31	4762	TF000122	Class I	LTR RetroTransposons	Ty3_gypsy	0.118045	0	0	0	0	0	0	0	0	0	0	0.0180804	0	0.0102667	0.0520792	0.0089256	0	0.0122455	0.0224897	0	0.0269815	0	0.00812097	0.042983	0.149104	0	0.00852749	0.0427281	0	0.116392	0.190245	0.0169871	0.0185977	0.369916	0.00890309	0.0240872	0	0	0	0	0.0125029	0
TF000724|m8bp_Ele13	441	TF000724	Class II	MITEs	m8bp	0.114335	0.978629	0	0.0984775	0.0910939	0	0.78705	0.506604	0.212047	0.848937	0.157307	0.0976176	0	0.110862	0.449889	0	0	0	0	1.31454	0.145676	0.474242	0.438459	0.278483	0.284127	0.211616	0.736652	0.553663	0.502053	0.870111	0.195648	0.275145	0.200821	0.512106	0.384549	0.260099	0.339393	0.21134	0.0985744	1.06302	0.405027	0.555594
TF000447|CR1_Ele26	3000	TF000447	Class I	Non LTR RetroTransposons	CR1	0.112881	0.170016	0	0.0579048	0.16069	0.144415	0.282813	0.211001	0.0640807	0.0249587	0.0693726	0.0286996	0.0625215	0.0162967	0.0330668	0.0292815	0	0.0388753	0.142795	0.347828	0.214143	0.446167	0.618753	0.040937	0.389823	0.233307	0.175968	0.176342	0.265686	0.298448	0.316363	0.0539284	0.250926	0.0903355	0.0282643	0.0127448	0.0332606	0.0621339	0.0724522	0.379499	0.198463	0.224599
TF000471|CR1_Ele39	5216	TF000471	Class I	Non LTR RetroTransposons	CR1	0.0969285	0.0542135	0	0.00832603	0.0462106	0.124591	0.0517558	0.0571095	0.00996417	0.0861306	0	0	0	0.0187463	0	0.00421034	0.0147771	0	0.0307984	0.0777989	0.160115	0.176422	0.177939	0.0863318	0.0960891	0.10735	0.288055	0.195045	0.144321	0.204349	0.140603	0.0620342	0.1613	0.0432973	0.0406408	0.0513116	0	0	0.0166684	0.0770365	0.0570734	0
TF000599|Pao_Bel_Ele116	7331	TF000599	Class I	LTR RetroTransposons	Pao_Bel	0.07798	0.0749914	0	0.0177719	0.0219192	0.0177293	0.0315636	0.030475	0.0198453	0.0714955	0.0662404	0.0352334	0.0127926	0.0200069	0.0338291	0.0173934	0.0210278	0	0.00730434	0.110708	0.0788688	0.0855847	0.0422011	0.781773	1.21352	0.763794	0.0886273	0.255345	0.205368	0.447815	0.459003	0.154481	0.193288	0.320382	0.225544	0.0886627	0.0272218	0.0317831	0.0118596	0.0365409	0.0893369	0.0919107
TF000734|mTA_Ele11	328	TF000734	Class II	MITEs	mTA	0.0768626	0.309251	0	0	0	0.264174	0.117578	0.113523	0.0712749	0.456562	0	0	0	0	0	0	0	0	8.16282	4.77203	0.587588	0.382574	0.589513	0	0.127338	0	0.123805	0.124068	0.40501	0.389959	0	0.123312	0.270006	0.137707	0	0	0.152106	0.142075	0.132534	0	0.363043	0.560253
TF001128|Ty1_copia_Ele219	1110	TF001128	Class I	LTR RetroTransposons	Ty1_copia	0.0681376	0.0685367	0	0.0391248	0.0361914	0	0.0694873	0.201273	0.0421228	0	0	0	0	0	0	0	0	0.0525342	6.60909	1.35789	0.231506	0.226098	0	0.184401	0.0940692	0.063056	0	0.128315	0.0199464	0.153641	0.272057	0.0546572	0.0797857	0.366225	0.190975	0.0344455	0.0898934	0.0629736	0.176235	0	0.160916	0
TF001167|PIF_Ele6	3008	TF001167	Class II	DNA transposon	PIF	0.0638787	0.0211556	0	0.0288754	0.0133552	0.0144031	0.012821	0.111409	0.0164111	0.0995694	0.0230627	0.0429349	0	0.0162534	0	0.0219027	0	0.019386	0.0890095	0.308358	0.192216	0.347641	0.295697	0.108875	0.194393	0.232687	0.0944998	0.0811719	0.161932	0.0850441	0.0573676	0.0941238	0.0294422	0.0450476	0.0140946	0	0.0497581	0.0464765	0.0433557	0.0222641	0.0593806	0.0203638
TF000980|Ty1_copia_Ele95	3933	TF000980	Class I	LTR RetroTransposons	Ty1_copia	0.0592497	0.0422143	0	0.0772947	0.0102142	0.0220313	0.176501	0.0473372	0.035677	0.0190379	0.0352772	0.0109457	0.0715349	0	0	0	0	0.0148266	2.80471	1.63611	0.571702	0.425407	0.491636	0.208172	0.350445	0.237282	0.412997	0.486302	0.405318	0.205968	0.296158	0.164541	0.39406	0.195233	0.118577	0.0777716	0.0507407	0.0710915	0.0773707	0.0510834	0.0605532	0.155744
TF001337|AeHermes1	3839	TF001337	Class II	DNA transposon	hAT	0.0572397	0.0412288	0	0.0226249	0	0.0225707	0.0341554	0.00484963	0.00338455	0.126777	0.0180705	0.0336411	0.0122144	0	0.0129201	0.0107021	0	0.0101264	0.0278969	0.151006	0.133874	0.130747	0.362645	0.229264	0.402545	0.279555	0.169244	0.201404	0.230691	0.255435	0.247223	0.0368747	0.0807417	0.120596	0.0552181	0.039838	0.0389874	0.0485548	0.0396326	0.113391	0.263653	0.45474
TF000760|Ty1_copia_Ele83	5868	TF000760	Class I	LTR RetroTransposons	Ty1_copia	0.0483045	0.0109262	0	0.0148018	0.013692	0.00738318	0	0.0190365	0.00619827	0.114841	0.0472888	0.0220089	0	0	0.00845267	0.0107441	0.0131352	0	0.00912544	0.12843	0.0547401	0.0784099	0.0659033	0.139526	0.213531	0.278315	0.0207607	0.0762843	0.0226386	0.450477	0.396998	0.468703	0.0528233	0.5696	0.317901	0.319272	0	0	0.0074082	0.0342384	0	0
TF001027|piggyBac_Ele3	1738	TF001027	Class II	DNA transposon	piggyBac	0.0435171	0.0878197	0	0.0499754	0	0	0.0443791	0	0	0.0430818	0	0	0	0	0	0.0118197	0	0	0.0308102	0	0.110891	0.144401	0.111255	0	0.048063	0	0.0700942	0.187315	0.101913	0.0490627	0.0248219	0.0465435	0.101913	0	0.0243938	0	0.0574118	0	0	0.038533	0.0685144	0.0704882
TF001094|Pogo_Ele2	2858	TF001094	Class II	DNA transposon	pogo	0.0424369	0.0577573	0	0	0.0281123	0.015159	0.0404816	0.0390855	0.0427248	0.759766	5.36436	3.75063	3.2896	2.27516	5.91802	4.07806	6.4456	1.87711	0.54335	0.405677	0.0224783	0.102448	0.0135312	0	0.014614	0	0.028417	0.0142387	0.0619749	0	0.0150946	0.014152	0.0154937	0	0	0	0	0	0	0	0	0.150028
TF001057|Ty1_copia_Ele127	2366	TF001057	Class I	LTR RetroTransposons	Ty1_copia	0.0406059	0.108597	0	0	0.0679162	0.0732451	0.0488996	0.0944263	0.0724735	0	0.117283	0.03639	0.0396375	0.0413273	0.0209638	0.0173648	0	0	0.248956	0.490036	0.515899	0.229825	0.277864	0.224928	0.229487	0.177495	0.171631	0.223595	0.149725	0.0540602	0.036467	0.0341896	0.149725	0.0954517	0.0179191	0.0484799	0.0843463	0.0984794	0.128613	0.0849159	0.0503288	0.0776681
TF000129|Ty3_gypsy_Ele38	6078	TF000129	Class I	LTR RetroTransposons	Ty3_gypsy	0.0399094	0.023223	0	0.0214356	0.00660948	0.0213842	0.0317254	0.00612626	0.0162437	0.0615961	0.0114137	0.00708282	0	0	0.0571244	0.0209791	0.0126814	0.0191882	0.0792913	0.0953789	0.137407	0.137638	0.0827142	0.0808232	0.0412307	0.0844481	0.0935358	0.0267813	0.0218564	0.0350736	0.070978	0.0199636	0.0437128	0.0371567	0.0069754	0	0	0	0	0	0.0489791	0.0403121
TF000892|ITmD37E_Ele1	1303	TF000892	Class II	DNA transposon	ITmD37E	0.0350359	0.0392911	0	0	0.0308307	0	0.0591949	0	0.073769	0.0574645	0.159722	0.132155	0.107961	0.225128	0.0761324	0.226162	0.118308	0.0447529	0	0	0.147912	0.0642028	0.0890378	0.0314175	0.0320543	0	0.0623299	0.0624623	0	0.065442	0.0662171	0.0931228	0.0679678	0	0	0.0293434	0	0.035764	0	0.0513971	0.0456938	0.141031
TF000553|Tc1_Ele5	1660	TF000553	Class II	DNA transposon	Tc1	0.0303746	0.00778245	0	0	0	0	0	0.022431	0	0	0.0835815	0	0	0	0.0298797	0	0	0	0	0.27938	0.154802	0.125988	0.139779	0.0246608	0	0	0.0978504	0.0980583	0.080026	0.025684	0	0.0243653	0.0266753	0.054419	0	0.0230328	0.0601094	0	0	0	0	0
TF001155|Ty1_copia_Ele156	2084	TF001155	Class I	LTR RetroTransposons	Ty1_copia	0.0302434	0	0	0	0.0385532	0	0.0462637	0.0357346	0.0112179	0.0359291	0.133153	0.0619712	0	0.117299	0.130903	0	0	0	0.0128474	0.166904	0.0924803	0.301066	0.22268	0.0883956	0.100208	0.0447806	0.292283	0.214797	0.0531203	0.0204585	0.0621023	0	0.0637443	0.0216736	0.0406876	0	0.1197	0.0447221	0.104298	0.064271	0.142848	0.0293926
TF001121|Ty1_copia_Ele135	759	TF001121	Class I	LTR RetroTransposons	Ty1_copia	0.0300736	0	0	0	0	0	0	0	0	0	0	0	0	0	0	0	0	0	0	0	0.0846416	0	0	0	0	0	0	0	0	0	0.0568385	0	0	0.0595095	0.0558584	0	0	0	0	0	0.078444	0
TF000305|Pao_Bel_Ele165	7313	TF000305	Class I	LTR RetroTransposons	Pao_Bel	0.0297222	0.0542393	0	0.0178156	0.0329597	0.0414702	0.0210942	0.0712835	0.0390816	0.0102388	0	0.0235468	0.0192361	1.91536	0.535816	0.056569	0.0421592	0.0398694	0.00732232	0.198179	0.623718	0.417538	0.544677	0.0951632	0.194184	0.165896	0.721869	0.745662	0.871936	0.303165	0.330352	0.14933	0.411748	0.0617636	0.0521767	0.0261415	0.0409333	0.0764673	0.0416107	0.192312	0.260529	0.276411
TF000630|Ty1_copia_Ele18	4548	TF000630	Class I	LTR RetroTransposons	Ty1_copia	0.0266677	0.124247	0	0	0	0.00952605	0.0254389	0.00818721	0	0	0	0.00946556	0	0	0.010906	0	0	0	0.011774	0	0.0282511	0.0735763	0.0595217	0.0360044	0.0918353	0.0512988	0.00892874	0.0178954	0.00973638	0.10312	0.17074	0.0711457	0.0973638	0.0695194	0.027966	0.0420344	0	0.0102464	0	0	0.274916	0.0134684
TF001012|Tc1_Ele15	978	TF001012	Class II	DNA transposon	Tc1	0.025778	0	0	0	0	0	0	0	0	0	0	0	0	0	0	0	0	0	0	0.237101	0	0	0.079084	0	0	0	0.0415214	0	0	0.0435945	0	0.0413562	0.0452771	0	0	0	0	0	0	0	0.0608783	0
TF001095|Pogo_Ele3	2973	TF001095	Class II	DNA transposon	pogo	0.0246377	0.0474771	0	0	0	0.0582906	0.0129719	0.0500981	0.0332087	0.100742	0.0233342	0.130321	0.0236585	0.0493342	0.0500507	0.0138194	0.0518517	0	0.0180115	0.0389985	0.0648264	0.154763	0.156093	0.0688479	0.0983407	0.125561	0.109271	0.109503	0.0819192	0.121898	0.0870644	0.122441	0.268099	0.136734	0	0.0128606	0.0335626	0.0470237	0.0438661	0.191473	0.130173	0.113319
TF000998|Ty1_copia_Ele167	3903	TF000998	Class I	LTR RetroTransposons	Ty1_copia	0.0240042	0.0688959	0	0	0.0411708	0.0444012	0.0494049	0.0190804	0.0346146	0	0	0.0110298	0	0	0.0254165	0.0168802	0	0	0	0.118824	0.131679	0.160754	0.0693581	0.052443	0.0321035	0.0358658	0.0624257	0.166822	0.0453815	0.0546188	0.17685	0.0518144	0.0794177	0.381895	0.0977629	0.0783694	0.0383481	0.0358189	0.0334138	0.13727	0.305093	0.0313883
TF000589|Pao_Bel_Ele130	6709	TF000589	Class I	LTR RetroTransposons	Pao_Bel	0.0214802	0.143206	0	0.0517855	0.0119757	0.038746	0.114966	0.105451	0.0290431	0.0223211	0.0310207	0.0128333	0.0209679	0	0.0147862	0.00327338	0	0	0.0159631	0.0345633	0.00957564	0.049877	0.0691705	0.0854252	0.0311274	0.0417303	0.0423693	0.0363937	0.0726027	0.0317748	0.0450116	0.036172	0.0330012	0.255832	0.10111	0.0512909	0.0297456	0.0138919	0.0259182	0.0898395	0.0709959	0.0913016
TF000120|Ty3_gypsy_Ele29	5689	TF000120	Class I	LTR RetroTransposons	Ty3_gypsy	0.0208999	0.0474352	0	0.00763378	0	0	0.0610105	0.00654516	0.0260317	0.105293	0.0975533	0.136208	0.0989091	0.232033	0.270277	0.0821833	0.135485	0.246003	0.141188	0.0611404	0.0112925	0.0220574	0.0271908	0.0575665	0.110125	0.123031	0.0214139	0.0429188	0.062269	0.17237	0.197161	0.0426574	0.0856199	0.333458	0.0372618	0.0537662	0.0350788	0.0573393	0.0611303	0.0117719	0.0209313	0.0323014
TF000973|Ty1_copia_Ele91	3518	TF000973	Class I	LTR RetroTransposons	Ty1_copia	0.0201429	0.109213	0	0	0.0685146	0.0246302	0.0548116	0.0740898	0.0686912	0	0	0	0.0133289	0	0	0	0	0	0	0	0.0365225	0.0832282	0.109926	0.0581822	0.0474892	0.0795817	0.0346287	0.0578371	0.037761	0.0969539	0.208467	0.0574848	0.050348	0.12839	0.18077	0.0543412	0.0283632	0	0	0.114219	0.0676964	0.0870584
TF000984|Ty1_copia_Ele99	3417	TF000984	Class I	LTR RetroTransposons	Ty1_copia	0.0200403	0.0074213	0	0	0.0235133	0.0126791	0	0.0108971	0.0106443	0.0438257	0.101511	0.138584	0.0686145	0.0286159	0.0290315	0.0120238	0.0225571	0.0341311	0.0626843	0.237518	0.244413	0.183618	0.0792229	0.0239608	0.0855625	0.0546227	0.0713045	0.0595467	0.0647952	0.349369	0.593386	0.0473472	0.0259181	0.422993	0.0868526	0.0335685	0	0.0136378	0	0	0	0.053779
TF000922|ITmD37E_Ele14	1302	TF000922	Class II	DNA transposon	ITmD37E	0.0193632	0	0	0	0	0.0332753	0	0	0	0.115017	0	0	0	0.0375501	0	0.0506016	0.0591993	0.0447872	0.0822551	0.133574	0	0.0963781	0.0594041	0	0.0320789	0	0	0.0312551	0.03401	0.0327461	0.033134	0.0310648	0	0	0	0	0.0383186	0	0	0	0	0
TF001134|Ty1_copia_Ele129	4001	TF001134	Class I	LTR RetroTransposons	Ty1_copia	0.0189035	0.0739057	0	0.0542722	0.0100406	0	0.0192779	0.00930653	0	0	0.0346776	0.0215193	0.0468794	0	0	0.0102687	0.0192646	0	0.0267674	0.159381	0.0321135	0.0940897	0.0676592	0.0511584	0.0417563	0.0233249	0.0202989	0.0915391	0.0885399	0.0639372	0.0431296	0.0202181	0.0774725	0.0451565	0	0	0.0124696	0	0.0217302	0	0.14881	0.0459292
TF001140|Ty1_copia_Ele212	4011	TF001140	Class I	LTR RetroTransposons	Ty1_copia	0.0188563	0.00954312	0	0.0216547	0	0.0108014	0.0480746	0.00928333	0.0174855	0	0.0518868	0	0.0584532	0	0.0123661	0.0157183	0.0384331	0.0145383	0.0667515	0.18789	0.0800835	0.0625701	0.0674905	0.0408247	0.0833043	0.0581668	0.0506207	0.0710196	0.0220798	0.0425185	0.0967997	0.0705869	0.0662394	0.135132	0.0634203	0.0381296	0.0373155	0.0116182	0.184246	0.0667867	0.0296878	0
TF000405|Pao_Bel_Ele64	7591	TF000405	Class I	LTR RetroTransposons	Pao_Bel	0.018356	0.052316	0	0.0114421	0.0158763	0.0114147	0.0203217	0.024526	0.00684668	0.325506	0.109666	0.133271	0.216202	0.0901677	0.071875	0.0915463	0.0609228	0.0307274	0.0846499	0.229105	0.101557	0.0523471	0.117173	0.0485355	0.038515	0.0368816	0.0748928	0.117939	0.0875004	0.0786321	0.0511479	0.0319692	0.110834	0.0119003	0.0167553	0.00503682	0.0131447	0.0429724	0.0229068	0.026467	0.086277	0.024208
TF000166|Outcast_Ele6	5126	TF000166	Class I	Non LTR RetroTransposons	Outcast	0.0182771	0.00998758	0	0.0423611	0.039185	0.0507114	0.075235	0.0435842	0.00963026	0.248321	0.500739	0.235151	0.137216	0.37197	0.183848	0.209919	0.285695	0.147887	0.250713	0.15833	0.200524	0.2448	0.26405	1.0941	3.51994	1.47467	0.150517	0.166714	0.0863852	1.76331	1.6327	0.315617	0.0950237	0.555124	0.330835	0.119343	0	0.009091	0.00848055	0.130648	0.0696906	0.0477989
TF000438|Pao_Bel_Ele195	7786	TF000438	Class I	LTR RetroTransposons	Pao_Bel	0.0182026	0.0576427	0	0.161756	0.0309574	0.0389509	0.0396254	0.0239118	0.016353	0	0	0.0110581	0.0060225	0	0.00637044	0.010918	0.0098995	0.00748946	0.0206325	0.0223367	0.0577576	0.0644667	0.0745031	0.0210311	0.00536434	0.023972	0.0365085	0.0209063	0.0227491	0.00547591	0.0221631	0.0103895	0.0227491	0.00580115	0.00544522	0.00491067	0.00640776	0.035911	0.0725824	0.103217	0.0305877	0.0550706
TF001042|Ty1_copia_Ele157	1444	TF001042	Class I	LTR RetroTransposons	Ty1_copia	0.0174591	0.0175614	0	0.0300752	0.0278202	0	0.0267074	0.128932	0	0.0518533	0	0	0.0324731	0.101572	0.0686984	0	0	0	0	0	0	0	0.0267812	0	0	0	0.0281218	0.140908	0.0919966	0.0590519	0.0597513	0.0560198	0.0919966	0.187678	0.0293605	0.0264782	0	0.0968153	0	0.0927567	0.082464	0.0424199
TF001186|AeBuster3	3012	TF001186	Class II	DNA transposon	hAT	0.0167403	0.0211275	0	0	0.0133375	0.014384	0.0256079	0.0247247	0.00431384	0.198874	0.0690962	0.0428778	0.0155681	0.0486954	0.0329351	0.0136405	0.0255901	0.0387204	0.0177783	0.0384936	0	0.0555486	0.038518	0.0543652	0	0.0154918	0.0943743	0.0135107	0.0147015	0	0.0143228	0	0.0441046	0.0299919	0.0140759	0.0253881	0	0	0	0.0222345	0.0395345	0
TF000485|Ty3_gypsy_Ele142	4377	TF000485	Class I	LTR RetroTransposons	Ty3_gypsy	0.0167347	0.00874514	0	0.039688	0.0550684	0	0.0264328	0.127606	0.00890561	0.0171067	0	0	0.0107131	0	0	0	0	0	0.012234	0.0397336	0	0.028669	0.0176706	0.0280582	0.00954232	0	0.0463878	0.0557837	0.0303503	0.0097408	0.0197123	0.00924065	0.0202335	0.0206387	0.0096862	0	0.0113984	0	0.00993176	0.0459015	0.0680135	0.0279892
TF000152|I_Ele38	4253	TF000152	Class I	Non LTR RetroTransposons	I	0.0166618	0.0571509	0	0	0.0188913	0	0.0181356	0.0175102	0.011607	0.140844	0	0.0101221	0	0.0229909	0.221586	0	0	0	0	0.0817841	0.0151053	0.0393399	0.0636503	0.0481272	0	0	0.143221	0.0574101	0.072882	0.0100248	0	0.0380403	0.104117	0.0106202	0	0.01798	0.0351922	0.0219142	0.0204427	0.0629865	0.0139993	0.0144026
TF000488|Ty3_gypsy_Ele145	4403	TF000488	Class I	LTR RetroTransposons	Ty3_gypsy	0.0166359	0.0319487	0	0	0	0	0	0	0	0.0170057	0	0	0	0	0	0	0	0	0.0364852	0	0.0291815	0.0189998	0.0175662	0	0.0189719	0.0317929	0	0	0.010057	0.00968328	0	0.00918608	0	0	0.009629	0.00868374	0	0	0	0	0.0676118	0.0139119
TF000441|R1_Ele7	1540	TF000441	Class I	Non LTR RetroTransposons	R1	0.0163707	0.115577	0	0	0.013043	0.0562656	0.0250425	0.169252	0.0151806	0.0486209	0.0450471	0	0.0304488	0.0317469	0.0644159	0	0.100101	0	0.069543	0.30115	0.542311	0.380256	0.301341	0.159495	0.21697	0.121199	0.342794	0.237823	0.153354	0.221483	0.252119	0.0787915	0.0862618	0.175978	0.110121	0.0744828	0.0647933	0.0907801	0.0282281	0	0.115985	0.079551
TF000148|Jockey_Ele4	4233	TF000148	Class I	Non LTR RetroTransposons	Jock	0.0161771	0.0454395	0	0	0	0	0.00911067	0.0351858	0.0122781	0	0.0491656	0.0203399	0	0	0.023435	0.010041	0	0	0	0.205426	0.0910602	0.0889329	0.237532	0.0386836	0.0197339	0.0220465	0.0191864	0.0288407	0.0418436	0.0302165	0.0407658	0.009555	0.0313827	0.0106704	0	0.018065	0	0.0220177	0.0102696	0.031642	0	0
TF000278|Pao_Bel_Ele23	7573	TF000278	Class I	LTR RetroTransposons	Pao_Bel	0.0153855	0.0712687	0	0.017204	0.0106094	0.00572091	0.0356474	0.0344181	0.0442583	0.0494363	0.0274816	0.0227383	0.0247675	0.0129117	0.0196489	0.0115997	0	0	0.0212128	0.145445	0.16118	0.187793	0.250222	0.194603	0.237154	0.184847	0.0965196	0.188076	0.128639	0.163268	0.210774	0.074772	0.0818612	0.184894	0.111967	0.0504879	0.00658799	0.0430745	0.0229612	0.0707465	0.031448	0.016177
TF000200|L1_Ele26	4709	TF000200	Class I	Non LTR RetroTransposons	L1	0.0150484	0.00812858	0	0	0.025593	0.00920036	0	0	0	0.0159007	0	0.00914193	0.00995777	0	0	0.00872482	0	0	0	0	0.0136426	0.0444129	0.0164248	0.0521601	0.0266087	0.039636	0.0344939	0.0777761	0.037614	0.126757	0.0916127	0.0515349	0.0282105	0.047959	0.0360132	0.0243583	0.0105948	0.00989604	0.0184631	0.0284436	0	0
TF001181|Pao_Bel_Ele184	8138	TF001181	Class I	LTR RetroTransposons	Pao_Bel	0.0146104	0.0408033	0	0.0160096	0.0049364	0.0159712	0.035542	0.009151	0.0108558	0.11041	0.0852453	0.0899286	0.097954	0.0240306	0.0487592	0.0396073	0.0568279	0.0501586	0.13818	0.7266	0.497335	0.483146	0.275618	0.0804856	0.0872492	0.0917403	0.0748487	0.140014	0.114267	0.0157172	0.0742155	0.0397605	0.0652952	0.0943538	0.0416776	0.0281896	0.0245224	0.0171788	0.00534177	0.0576054	0.0365808	0.00752694
TF000228|Pao_Bel_Ele11	6813	TF000228	Class I	LTR RetroTransposons	Pao_Bel	0.0141015	0.0774632	0	0.0127487	0.0117929	0.00635909	0.019812	0.016396	0.0259341	0	0.0610943	0	0	0	0	0.0154924	0	0	0.0235791	0.0255268	0.160301	0.122789	0.136229	0.0300433	0.0858262	0.054791	0.0298018	0.0537572	0.0324975	0.0594506	0.0253283	0	0.038997	0.0397778	0.00622288	0.011224	0	0.0478795	0.0191419	0.00982979	0.00873903	0.0899079
TF000346|Ty3_gypsy_Ele74	5127	TF000346	Class I	LTR RetroTransposons	Ty3_gypsy	0.0138215	0.0474084	0	0.0423528	0.00783546	0.0169005	0.0150441	0.0435757	0.0116539	0.0292086	0.108247	0.100759	0.0640215	0.143038	0.0773946	0.0975453	0.105236	0.0909896	0.125332	0.226141	0.350849	0.212118	0.203656	0.391245	0.54581	0.427752	0.166329	0.198431	0.120916	0.299371	0.311331	0.0867777	0.0690947	0.325962	0.140577	0.164065	0.009731	0.0999815	0.144141	0.091436	0.0116128	0.131421
TF000598|Pao_Bel_Ele118	7108	TF000598	Class I	LTR RetroTransposons	Pao_Bel	0.0135163	0.0377633	0	0.0366589	0.0169552	0	0.0108513	0.0261926	0.0153509	0.0316022	0.00975979	0.0121129	0.0263878	0	0.00697809	0.0268089	0.0216875	0.00820385	0.15067	0.106025	0.0903813	0.117693	0.152338	0.0115186	0.11752	0.0919049	0.0457039	0.0801518	0.0622975	0.0479859	0.103178	0.0170708	0.0622975	0.12709	0.00596462	0.0376535	0.0140379	0.0393363	0.0244633	0.113062	0.0167527	0.00861765
TF000770|Pao_Bel_Ele230	6988	TF000770	Class I	LTR RetroTransposons	Pao_Bel	0.0134071	0.0442322	0	0.0124295	0.0172463	0.0247994	0.0275941	0.0532848	0.023052	0.010715	0.00992739	0.0616047	0.026841	0.0279852	0.0283917	0.0745074	0.0330899	0.0333789	0.05364	0.0912542	0.0643533	0.0837999	0.0996132	0.0175745	0.0537923	0.0133547	0.0581109	0.0291172	0.0380204	0.0122025	0.024694	0.0115759	0.0380204	0.00646362	0.00606704	0.00547145	0.028558	0.0200059	0.0124417	0.0670854	0.0170403	0.0350626
TF000252|Pao_Bel_Ele61	7334	TF000252	Class I	LTR RetroTransposons	Pao_Bel	0.0130998	0.0349034	0	0.00592154	0.0109551	0.00590735	0.0210338	0.0101542	0.0070866	0.0102095	0	0	0.0127873	0	0	0.00299442	0	0	0	0.0237134	0.0350385	0.0570332	0.0527299	0.0502363	0.0227798	0.00636234	0.0332216	0.0443896	0.0483022	0.0348804	0.0117645	0.0165447	0.0241511	0.018476	0	0.01564	0	0.0254161	0	0.00913149	0.0811821	0.116929
TF000149|CR1_Ele23	3528	TF000149	Class I	Non LTR RetroTransposons	CR1	0.0129398	0.0253611	0	0	0	0.0245604	0.0109312	0.0211085	0.0176752	0.106117	0.0589903	0.0244044	0.0398734	0	0.0421771	0.0062248	0	0	0.015178	0.115022	0.145676	0.0711362	0.142499	0.0928276	0.0828705	0.0661301	0.115102	0.14995	0.0502053	0.132934	0.18342	0.0458575	0.0627566	0.0384079	0.0120171	0.0108374	0.0282828	0	0.0123218	0.0569476	0.0337523	0
TF000801|Pao_Bel_Ele200	7215	TF000801	Class I	LTR RetroTransposons	Pao_Bel	0.0126547	0.0583579	0	0.0180576	0.0167037	0.0240191	0.0427614	0.0206433	0.0115215	0	0.00961505	0.0238666	0.0194974	0.0135524	0.0412476	0	0.010683	0.00808219	0.0148435	0.00803483	0.0445204	0.0173921	0.0857593	0.0567387	0.0173666	0.0129346	0.101309	0.112804	0.153434	0.0295464	0.107627	0.0168176	0.104335	0.0688628	0.0117523	0	0.0484041	0.0129177	0	0.0464105	0.0990253	0.00848985
TF000623|Ty1_copia_Ele11	4559	TF000623	Class I	LTR RetroTransposons	Ty1_copia	0.0125169	0.00561486	0	0	0.00881167	0	0.00422959	0	0	0.0574834	0.00760831	0.00944272	0	0	0.0108796	0.0297553	0	0	0.0293639	0.0445053	0.0657602	0.0412868	0.029689	0.0658487	0.0473338	0	0.022268	0.0446306	0.0647526	0.0296145	0.0157712	0.0162649	0.15055	0.0198148	0	0.00978436	0.0401257	0.126067	0.0953527	0.0489657	0.0478854	0
TF001051|Ty1_copia_Ele185	4075	TF001051	Class I	LTR RetroTransposons	Ty1_copia	0.0123735	0.0124459	0	0.0106573	0	0.00531589	0.00946391	0	0	0.0183745	0.0510719	0.0211285	0.0230141	0.0239952	0.0121718	0.0107785	0.0378295	0	0.144547	1.2519	0.725197	0.533758	0.341643	0.190872	0.0717465	0.0458026	0.21425	0.199726	0.173864	0.0209254	0.0423464	0.0397019	0.152131	0.0554205	0.0312121	0.0375308	0.0489726	0.0800498	0.0106678	0.0493033	0.0146108	0.0601269
[truncated: 135 more rows]
