# Supplementary material for: The Developmental Transcriptome of the Mosquito Aedes aegypti, an Invasive Species and Major Arbovirus Vector
Source: G3 (Bethesda). 2013 Sep 1;3(9):1493–509. doi: 10.1534/g3.113.006742 (PMC3755910; doi:10.1534/g3.113.006742)
Supplement: Supporting Information [file supp_g3.113.006742_TableS17.xlsx]

## Sheet: Sheet1
ID	Cufflinks Coordinates	Cufflinks Coordinates	Cluster Size	OverlappingFeature	NBF.NEW.unique:ReadCount	NBF.NEW.unique:ReadCountPerMillion		24.NEW.unique:ReadCount	24.NEW.unique:ReadCountPerMillion		48.NEW.unique:ReadCount	48.NEW.unique:ReadCountPerMillion		72.NEW.unique:ReadCount	72.NEW.unique:ReadCountPerMillion		0_2.NEW.unique:ReadCount	0_2.NEW.unique:ReadCountPerMillion		2_4.NEW.unique:ReadCount	2_4.NEW.unique:ReadCountPerMillion		72carc.NEW.unique:ReadCount	72carc.NEW.unique:ReadCountPerMillion		12093.Male carcass_NEW.unique:ReadCount	12093.Male Carcass_NEW.unique:ReadCountPerMillion		12092.Male Testes_NEW.unique:ReadCount	12092.Male Testes_NEW.unique:ReadCountPerMillion
XLOC_161351	supercont1.1811[+]:1-27	supercont1.1811:1-27	26		0	0		0	0		0	0		0	0		3	0.288271		6.77778	0.661191		0	0		0	0		0	0
XLOC_439397	supercont1.4423[+]:1-48	supercont1.4423:1-48	47		11.0345	0.763249		30.4118	2.10036		3.70968	0.283323		0	0		9.86842	0.948259		12.1042	1.18079		0	0		0	0		0	0
XLOC_272127	supercont1.2650[-]:11-47	supercont1.2650:11-47	36		26.8919	1.8601		0	0		22.4062	1.71125		0	0		14.8065	1.42276		0	0		0	0		0	0		0	0
XLOC_220494	supercont1.2181[-]:12-39	supercont1.2181:12-39	27		67.2143	4.64918		3	0.207192		65.5714	5.00795		16	2.79356		131.286	12.6153		99.6786	9.72392		0	0		0	0		4.89286	1.85372
XLOC_064110	supercont1.1220[+]:12-34	supercont1.1220:12-34	22		0	0		0	0		0	0		0	0		0	0		9	0.877975		0	0		0	0		0	0
XLOC_291267	supercont1.286[-]:1326002-1329278	supercont1.286:1326002-1329278	3276	AAEL007861-RA	1124.71	77.7959		2098.19	144.909		788.684	60.2349		4364.96	762.111		1029.54	98.9291		395.759	38.6074		700.01	117.684		828.873	94.6288		1343.37	508.952
XLOC_291373	supercont1.286[-]:1359611-1361572	supercont1.286:1359611-1361572	1961		5030.59	347.963		5530.54	381.961		6159.43	470.42		4033.28	704.2		161.419	15.5108		274.678	26.7956		2542.85	427.497		787.43	89.8974		988.768	374.606
XLOC_689177	supercont1.98[+]:1095569-1097192	supercont1.98:1095569-1097192	1623		1006.96	69.6507		1926.26	133.035		1201.99	91.8007		5333.98	931.299		2645.76	254.231		3213.66	313.502		163.009	27.4046		16.985	1.93911		950.807	360.224
XLOC_636118	supercont1.826[-]:361203-362770	supercont1.826:361203-362770	1567		5840.21	403.964		4312.81	297.86		2782.81	212.534		4221.38	737.043		4182.75	401.921		10339.4	1008.64		76.7742	12.9071		6	0.684994		1119.15	424.002
XLOC_414331	supercont1.41[+]:2639156-2640697	supercont1.41:2639156-2640697	1541		2063.22	142.712		1253.28	86.5567		341.672	26.0949		2818.43	492.09		592.435	56.9272		2516.06	245.449		64.2439	10.8005		9.67857	1.10496		712.403	269.902
XLOC_002434	supercont1.1[-]:1471689-1473199	supercont1.1:1471689-1473199	1510		381.849	26.4123		435.108	30.0503		340.498	26.0052		2287.06	399.315		87.7541	8.43231		136.074	13.2744		191.696	32.2274		188.032	21.4668		302.246	114.51
XLOC_291258	supercont1.286[-]:1320757-1322240	supercont1.286:1320757-1322240	1483		346.32	23.9548		291.58	20.1377		396.69	30.2968		15	2.61896		4.8	0.461233		8	0.780422		9	1.51306		32.5111	3.71165		115.406	43.723
XLOC_406713	supercont1.402[-]:877206-878684	supercont1.402:877206-878684	1478		6935.46	479.722		2939.69	203.026		1544.38	117.95		5512.04	962.388		290.12	27.8777		421.773	41.1451		109.724	18.4465		123.731	14.1258		403.874	153.013
XLOC_208666	supercont1.209[-]:256416-257864	supercont1.209:256416-257864	1448		2252.46	155.801		2172.79	150.061		783.252	59.82		6172.11	1077.64		1143.06	109.837		488.807	47.6844		1812.77	304.757		2616.47	298.71		1386.65	525.35
XLOC_422953	supercont1.42[-]:247540-248973	supercont1.42:247540-248973	1433	AAEL001772-RA	634.769	43.9066		1496.74	103.371		239.082	18.2596		4234.75	739.377		763.743	73.3882		1580.04	154.137		54.5751	9.17503		0	0		506.875	192.036
XLOC_408582	supercont1.403[-]:774397-775817	supercont1.403:774397-775817	1420		1733.37	119.896		2798.3	193.261		719.036	54.9156		4829.71	843.254		609.228	58.5409		2307.41	225.094		85.6252	14.3951		10.2993	1.17583		766.298	290.321
XLOC_291265	supercont1.286[-]:1324329-1325679	supercont1.286:1324329-1325679	1350		253.373	17.5257		444.852	30.7232		113.046	8.63378		1049.78	183.289		47.9841	4.61081		128.531	12.5386		185.711	31.2213		192.155	21.9374		257.15	97.4241
XLOC_304255	supercont1.3[-]:3419625-3420973	supercont1.3:3419625-3420973	1348		851.936	58.928		1387.7	95.8398		519.102	39.6458		4768.52	832.572		137.161	13.1799		246.516	24.0483		388.404	65.2975		258.313	29.4905		413.441	156.637
XLOC_406883	supercont1.402[-]:920261-921608	supercont1.402:920261-921608	1347		8339.88	576.865		16513.2	1140.47		7373.09	563.112		6581.24	1149.07		231.578	22.2523		425.056	41.4654		147.323	24.7675		249.587	28.4943		330.618	125.259
XLOC_165004	supercont1.185[+]:77140-78435	supercont1.185:77140-78435	1295		960.458	66.4343		1237.46	85.4635		883.903	67.5071		1674.3	292.328		1038.75	99.8135		646.56	63.0737		0	0		0	0		280.033	106.094
XLOC_469822	supercont1.5[+]:73561-74812	supercont1.5:73561-74812	1251		416.439	28.8048		12422.6	857.951		366.692	28.0057		2778.57	485.131		688.308	66.1397		3888.7	379.353		181.459	30.5064		3.89286	0.44443		2334.33	884.388
XLOC_458560	supercont1.478[+]:510137-511378	supercont1.478:510137-511378	1241	NTR_00030394	1802.26	124.661		2692.64	185.964		1912.57	146.071		1077.17	188.071		982.35	94.3942		105.485	10.2904		567.633	95.429		426.372	48.677		334.97	126.907
XLOC_638834	supercont1.83[-]:1427754-1428992	supercont1.83:1427754-1428992	1238		1242.49	85.942		1521.87	105.106		1001.72	76.5051		3365.52	587.611		990.138	95.1426		1444.38	140.904		59.5608	10.0132		8.03704	0.917553		464.746	176.074
XLOC_177265	supercont1.192[-]:1719915-1721145	supercont1.192:1719915-1721145	1230		482.586	33.3802		1262.54	87.196		409.395	31.2671		3490.84	609.491		417.97	40.1629		859.294	83.8264		79.0414	13.2882		11.4828	1.31094		254.36	96.3672
XLOC_286347	supercont1.281[+]:400555-401780	supercont1.281:400555-401780	1225		370.17	25.6044		356.787	24.6411		337.497	25.776		1440.39	251.488		438.907	42.1747		417.725	40.7502		6.96296	1.17059		0	0		193.954	73.4816
XLOC_208494	supercont1.209[-]:210861-212074	supercont1.209:210861-212074	1213	AAEL017001-RA;NTR_00013770	567.696	39.2672		814.147	56.2282		384.212	29.3438		1871.67	326.789		64.5172	6.19947		95.2014	9.28716		59.7458	10.0443		67.3084	7.68431		121.735	46.1206
XLOC_291271	supercont1.286[-]:1329799-1331007	supercont1.286:1329799-1331007	1208		705.563	48.8034		4520.81	312.225		917.469	70.0707		1805.69	315.268		85.6537	8.23049		162.332	15.836		480.287	80.7446		412.994	47.1498		533.952	202.294
XLOC_291435	supercont1.286[-]:1380774-1381969	supercont1.286:1380774-1381969	1195		2272.7	157.201		1697.69	117.249		1737.28	132.683		1705.61	297.794		55.8958	5.37104		123.552	12.0528		199.394	33.5216		466.966	53.3115		528.364	200.177
XLOC_688978	supercont1.98[+]:919624-920817	supercont1.98:919624-920817	1193		1442.48	99.7754		1191.75	82.307		1416.23	108.163		3346.64	584.315		1179.17	113.307		918.83	89.6344		19.9617	3.35591		6	0.684994		787.873	298.495
XLOC_458734	supercont1.478[+]:552818-554004	supercont1.478:552818-554004	1186	NTR_00030396	3901.46	269.862		4705.75	324.998		1369.16	104.568		1734.62	302.859		175.292	16.8438		344.944	33.6502		4629.27	778.26		3155.53	360.253		1766.76	669.358
XLOC_304368	supercont1.3[-]:3452743-3453927	supercont1.3:3452743-3453927	1184		762.453	52.7385		561.927	38.8089		455.597	34.7957		2082.75	363.643		117.328	11.2741		151.474	14.7767		100.921	16.9666		168.591	19.2473		343.735	130.228
XLOC_192933	supercont1.20[+]:3159568-3160745	supercont1.20:3159568-3160745	1177		3067.31	212.164		2241.85	154.831		1959.71	149.671		2330.01	406.814		100.386	9.64614		126.692	12.3591		82.3908	13.8513		75.2433	8.59019		209.56	79.3942
XLOC_638808	supercont1.83[-]:1418907-1420060	supercont1.83:1418907-1420060	1153		762.162	52.7183		925.637	63.9282		1289.75	98.5034		3724.27	650.248		1855.62	178.307		2352.56	229.499		57.4446	9.65743		4	0.456662		680.573	257.843
XLOC_515077	supercont1.58[-]:35851-37003	supercont1.58:35851-37003	1152		515.427	35.6518		705.622	48.733		177.39	13.548		800.93	139.84		808.059	77.6466		739.541	72.1442		35.4048	5.95215		4	0.456662		352.982	133.732
XLOC_000479	supercont1.1[+]:1201314-1202445	supercont1.1:1201314-1202445	1131		87.0698	6.02257		316.862	21.8838		303.788	23.2015		1503.17	262.45		37.8109	3.63326		64.2084	6.26371		86.4903	14.5405		108.76	12.4167		176.722	66.9531
XLOC_432660	supercont1.435[-]:968147-969266	supercont1.435:968147-969266	1119	NTR_00028147	880.952	60.9349		1275.93	88.1204		630.278	48.1368		73	12.7456		26.5196	2.54828		23.2664	2.26971		74.0832	12.4547		106.256	12.1308		175.779	66.596
XLOC_291522	supercont1.286[-]:1406756-1407866	supercont1.286:1406756-1407866	1110	AAEL007866-RA	1377.5	95.281		1433.63	99.0119		1086.78	83.0015		812.81	141.914		70.284	6.75361		141.787	13.8317		357.326	60.0727		348.052	39.7356		470.512	178.259
XLOC_680504	supercont1.943[-]:238226-239332	supercont1.943:238226-239332	1106		990.462	68.5097		1331.72	91.9738		1381.29	105.495		2723.91	475.587		370.608	35.6118		262.468	25.6045		197.073	33.1313		138.38	15.7983		894.744	338.984
XLOC_480733	supercont1.518[+]:153919-155021	supercont1.518:153919-155021	1102		1108.38	76.666		711.862	49.164		846.644	64.6615		2046.8	357.366		696.363	66.9137		445.388	43.4489		8.26923	1.3902		0	0		353.923	134.088
XLOC_414303	supercont1.41[+]:2631661-2632739	supercont1.41:2631661-2632739	1078		295.647	20.4498		527.562	36.4355		232.632	17.767		990.536	172.945		239.2	22.9848		569.879	55.5933		3.92857	0.660461		0	0		177.189	67.1302
XLOC_291123	supercont1.286[-]:1284859-1285934	supercont1.286:1284859-1285934	1075	NTR_00019288	107.802	7.45664		459.675	31.747		110.008	8.40177		2361.92	412.385		66.6712	6.40645		151.573	14.7864		320.366	53.859		462.424	52.7929		362.47	137.326
XLOC_638669	supercont1.83[-]:1353660-1354720	supercont1.83:1353660-1354720	1060		2198.17	152.046		12890.2	890.251		1795.52	137.131		3713.18	648.311		2812.09	270.215		1661.38	162.072		98.0359	16.4815		3.74074	0.427064		1039.97	394.006
XLOC_304256	supercont1.3[-]:3420982-3422038	supercont1.3:3420982-3422038	1056		702.6	48.5985		1104.57	76.2863		1215.01	92.7951		928.33	162.084		26.4319	2.53984		77.1052	7.52182		48.8179	8.20713		94.6892	10.8102		237.64	90.0326
XLOC_208716	supercont1.209[-]:268077-269115	supercont1.209:268077-269115	1038		1289.14	89.1694		1089.7	75.2593		2269.67	173.343		2185.84	381.642		82.7619	7.95261		162.414	15.844		93.0035	15.6355		109.484	12.4993		294.982	111.758
XLOC_000403	supercont1.1[+]:1186580-1187614	supercont1.1:1186580-1187614	1034		158.711	10.9779		3915.69	270.433		348.718	26.633		2536.85	442.928		69.4002	6.66868		125.093	12.2031		238.202	40.0458		117.463	13.4102		167.667	63.5225
XLOC_432651	supercont1.435[-]:965931-966965	supercont1.435:965931-966965	1034		379.887	26.2766		2243.74	154.962		471.725	36.0275		1473.61	257.288		1627.1	156.349		158.731	15.4847		142.922	24.0277		105.567	12.0521		213.907	81.0411
XLOC_267716	supercont1.261[-]:539561-540592	supercont1.261:539561-540592	1031	AAEL007529-RA	385.849	26.689		664.209	45.8729		298.727	22.815		2001.5	349.456		426.729	41.0044		766.93	74.8161		7	1.17682		0	0		290.489	110.055
XLOC_188092	supercont1.2[-]:702570-703599	supercont1.2:702570-703599	1029		2006.57	138.793		4630.34	319.79		2236.1	170.78		4109.88	717.575		3020.76	290.265		6416.87	625.983		182.576	30.6942		27.2286	3.10857		1750.05	663.027
XLOC_000584	supercont1.1[+]:1225608-1226617	supercont1.1:1225608-1226617	1009		308.248	21.3213		1134.09	78.3245		241.039	18.4091		2256.96	394.059		839.552	80.6728		145.219	14.1665		432.714	72.7468		323.212	36.8996		471.37	178.584
XLOC_208722	supercont1.209[-]:270383-271391	supercont1.209:270383-271391	1008		1179.57	81.59		2807.36	193.888		1649.01	125.941		1526.91	266.595		67.7527	6.51038		109.542	10.6861		505.331	84.9549		318.061	36.3116		350.265	132.702
XLOC_415603	supercont1.41[-]:2461730-2462736	supercont1.41:2461730-2462736	1006		207.935	14.3828		242.423	16.7427		269.32	20.569		342.926	59.874		177.809	17.0857		393.312	38.3686		3	0.504352		0	0		164.434	62.2977
XLOC_291527	supercont1.286[-]:1409292-1410297	supercont1.286:1409292-1410297	1005		405.905	28.0762		626.26	43.252		272.41	20.8051		1739.67	303.742		583.91	56.1081		146.86	14.3266		244.708	41.1396		108.882	12.4306		343.864	130.277
XLOC_378249	supercont1.376[+]:90582-91575	supercont1.376:90582-91575	993		1153.33	79.7754		1069.73	73.8797		932.278	71.2017		2941.14	513.515		340.322	32.7016		1097.01	107.017		44.5876	7.49594		6	0.684994		571.836	216.647
XLOC_664156	supercont1.9[-]:4458020-4459012	supercont1.9:4458020-4459012	992		1008	69.7229		2716.42	187.606		1871.3	142.919		2518.62	439.744		855.684	82.2229		1850.53	180.524		140.99	23.7028		35.0715	4.00396		903.325	342.235
XLOC_000425	supercont1.1[+]:1189445-1190430	supercont1.1:1189445-1190430	985		1004.06	69.4503		1951.09	134.75		1345.9	102.792		1514.93	264.503		425.133	40.8511		196.208	19.1407		635.426	106.826		309.77	35.365		373.233	141.404
XLOC_408597	supercont1.403[-]:786398-787382	supercont1.403:786398-787382	984		587.615	40.645		609.456	42.0914		418.046	31.9278		1231.01	214.931		524.536	50.4028		337.396	32.9139		10.7308	1.80403		3.68182	0.420337		305.692	115.815
XLOC_680414	supercont1.943[-]:223029-224007	supercont1.943:223029-224007	978		191.828	13.2686		649.596	44.8637		478.908	36.5761		1843.38	321.849		53.2697	5.1187		115.667	11.2836		170.672	28.693		188.928	21.569		303.484	114.978
XLOC_291261	supercont1.286[-]:1322676-1323640	supercont1.286:1322676-1323640	964		1264.07	87.4354		2153.74	148.746		983.325	75.1004		2216.26	386.954		2064.68	198.396		188.35	18.374		142.524	23.9607		61.3692	7.00625		337.467	127.853
XLOC_358135	supercont1.35[-]:1877393-1878353	supercont1.35:1877393-1878353	960		1478.72	102.282		664.464	45.8905		774.322	59.138		8862.28	1547.33		779.78	74.9293		1619.61	157.997		39.0468	6.56444		13.75	1.56978		751.907	284.869
XLOC_133305	supercont1.164[-]:1228769-1229725	supercont1.164:1228769-1229725	956		146.839	10.1568		233.328	16.1146		186.978	14.2802		70.9	12.379		72.9604	7.01078		536.812	52.3675		0	0		0	0		153.115	58.0095
XLOC_002243	supercont1.1[-]:1396137-1397065	supercont1.1:1396137-1397065	928		165.784	11.4672		330.366	22.8164		238.095	18.1843		1872.71	326.971		701.528	67.4099		118.797	11.5889		58.7165	9.87126		98.0417	11.193		165.907	62.8557
XLOC_627749	supercont1.808[-]:416856-417783	supercont1.808:416856-417783	927		76.6274	5.30028		403.87	27.8929		154.993	11.8374		763.615	133.325		126.3	12.1362		536.715	52.358		3	0.504352		0	0		193.923	73.4701
XLOC_459018	supercont1.479[+]:13788-14710	supercont1.479:13788-14710	922		483.113	33.4167		548.811	37.903		545.983	41.6989		2504.55	437.288		1236.53	118.818		1372.68	133.908		28.0294	4.71223		0	0		792.905	300.401
XLOC_141049	supercont1.17[+]:1785935-1786852	supercont1.17:1785935-1786852	917	AAEL000808-RA	705.405	48.7925		561.011	38.7456		427.41	32.643		1661.5	290.094		539.284	51.82		851.839	83.0992		25.8731	4.34972		3.82143	0.436276		199.86	75.7192
XLOC_291205	supercont1.286[-]:1306167-1307082	supercont1.286:1306167-1307082	915		1098.24	75.965		2579.39	178.143		1145.13	87.4584		2154.55	376.18		119.157	11.4498		281.051	27.4173		407.589	68.5228		403.837	46.1043		308.288	116.799
XLOC_000534	supercont1.1[+]:1215126-1216038	supercont1.1:1215126-1216038	912		254.303	17.59		1263.7	87.2762		331.635	25.3283		705.667	123.208		24.3333	2.3382		25.0382	2.44255		348.855	58.6485		199.574	22.7845		277.652	105.192
XLOC_265917	supercont1.260[-]:383134-384046	supercont1.260:383134-384046	912		1363.19	94.291		958.8	66.2185		560.321	42.7939		1151.79	201.099		1089.63	104.703		970.644	94.6889		14.0333	2.35925		0	0		233.309	88.3918
XLOC_291432	supercont1.286[-]:1378955-1379861	supercont1.286:1378955-1379861	906		854.365	59.096		869.42	60.0455		932.877	71.2475		606.23	105.846		33.6984	3.23809		53.271	5.19673		104.148	17.5092		111.902	12.7753		230.15	87.1949
XLOC_680313	supercont1.943[-]:204665-205567	supercont1.943:204665-205567	902	NTR_00046993	317.391	21.9537		525.509	36.2937		329.712	25.1814		680.333	118.784		30.1374	2.89591		47.1454	4.59916		268.477	45.1356		254.494	29.0545		349.601	132.451
XLOC_231747	supercont1.23[+]:75652-76551	supercont1.23:75652-76551	899		840.458	58.1341		946.824	65.3914		682.623	52.1346		2036.87	355.632		932.745	89.6277		1145.68	111.764		54.6619	9.18961		13.1183	1.49766		280.121	106.127
XLOC_291452	supercont1.286[-]:1386154-1387047	supercont1.286:1386154-1387047	893		4612.54	319.047		44268.4	3057.35		3558.4	271.769		3092.69	539.976		159	15.2783		411.485	40.1415		4447.32	747.671		1637.3	186.923		1307.54	495.378
XLOC_585099	supercont1.721[+]:277283-278172	supercont1.721:277283-278172	889	AAEL012641-RA	1135.54	78.5444		5715.6	394.742		695.841	53.1441		1580.02	275.867		397.362	38.1826		3081.47	300.605		36.9531	6.21245		13.788	1.57411		881.881	334.111
XLOC_133383	supercont1.164[-]:1244710-1245592	supercont1.164:1244710-1245592	882		604.402	41.8062		1778.84	122.854		941.084	71.8743		1605.46	280.309		1941.43	186.553		2262.2	220.684		16.1786	2.7199		0	0		420.595	159.348
XLOC_458675	supercont1.478[+]:540899-541776	supercont1.478:540899-541776	877		1205.41	83.3779		1876.95	129.629		1317.06	100.589		1871.22	326.71		61.5078	5.9103		165.972	16.191		347.272	58.3824		746.911	85.2716		248.673	94.2126
XLOC_193077	supercont1.20[+]:3187861-3188737	supercont1.20:3187861-3188737	876		624.273	43.1806		883.348	61.0075		363.379	27.7527		932.148	162.751		70.7968	6.80288		149.156	14.5506		97.303	16.3583		61.2297	6.99032		122.156	46.2804
XLOC_520729	supercont1.59[-]:2382240-2383109	supercont1.59:2382240-2383109	869	AAEL017355-RA	532.238	36.8146		504.815	34.8645		1256.53	95.9662		3797.33	663.003		1216.76	116.919		1569.05	153.066		29.8929	5.02551		3.96154	0.452271		410.526	155.532
XLOC_000501	supercont1.1[+]:1206200-1207064	supercont1.1:1206200-1207064	864		652.832	45.1561		776.105	53.6008		421.505	32.192		2234.56	390.148		63.9344	6.14347		97.2417	9.4862		143.953	24.201		168.077	19.1886		410.166	155.396
XLOC_315559	supercont1.31[+]:1526231-1527095	supercont1.31:1526231-1527095	864		243.261	16.8263		336.595	23.2466		277.894	21.2238		123.259	21.5208		19.8685	1.90916		10	0.975527		17.2722	2.90375		13.6406	1.55729		44.9821	17.042
XLOC_045116	supercont1.1145[-]:90534-91396	supercont1.1145:90534-91396	862		306.482	21.1992		318.034	21.9647		177.193	13.5329		1051.64	183.614		47.5956	4.57348		37.2562	3.63444		118.914	19.9914		146.537	16.7295		158.741	60.1407
XLOC_002131	supercont1.1[-]:1369376-1370227	supercont1.1:1369376-1370227	851		921.543	63.7426		973.379	67.2254		1008.06	76.9897		2997.95	523.434		1071.05	102.917		207.773	20.2688		391.085	65.7482		519.538	59.3134		247.894	93.9174
XLOC_109768	supercont1.149[-]:745188-746039	supercont1.149:745188-746039	851		1196.64	82.7708		2138.25	147.676		939.069	71.7204		2340.48	408.642		583.495	56.0681		4313.93	420.836		19.7085	3.31334		6.44444	0.735734		688.189	260.729
XLOC_380252	supercont1.379[+]:61544-62395	supercont1.379:61544-62395	851		967.839	66.9449		1520.44	105.007		1228.49	93.8243		589.37	102.903		43.8593	4.21445		151.126	14.7427		113.382	19.0615		135.483	15.4675		79.2854	30.0382
XLOC_518870	supercont1.59[+]:66564-67415	supercont1.59:66564-67415	851		301.538	20.8572		736.487	50.8647		366.779	28.0123		2545.12	444.371		269.926	25.9372		525.211	51.2358		15.9656	2.6841		0	0		350.15	132.658
XLOC_409794	supercont1.405[+]:486275-487125	supercont1.405:486275-487125	850		341.545	23.6245		487.418	33.663		337.452	25.7726		1117.09	195.042		832.128	79.9594		404.799	39.4892		16.3768	2.75323		0	0		229.611	86.9908
XLOC_174779	supercont1.192[+]:616891-617738	supercont1.192:616891-617738	847		744.523	51.4982		1320.09	91.1709		527.065	40.254		1702.41	297.236		1361.9	130.865		2655.79	259.08		33.675	5.66136		6.4	0.73066		1043.85	395.474
XLOC_557808	supercont1.664[+]:467177-468024	supercont1.664:467177-468024	847		954.55	66.0257		524.111	36.1972		1190.88	90.9522		1090.7	190.434		947.247	91.0212		1150.31	112.216		14.3553	2.41337		3	0.342497		344.536	130.532
XLOC_284692	supercont1.280[+]:494898-495740	supercont1.280:494898-495740	842		305.485	21.1303		576.346	39.8047		478.068	36.5119		2091.74	365.212		430.783	41.3941		1394.16	136.005		17.6548	2.96807		4	0.456662		470.64	178.308
XLOC_666728	supercont1.90[-]:927943-928782	supercont1.90:927943-928782	839		550.835	38.101		1057.68	73.0474		302.185	23.0791		1153.8	201.451		579.451	55.6796		766.485	74.7727		17.6887	2.97378		4.82143	0.550441		356.685	135.134
XLOC_147139	supercont1.173[+]:1088132-1088968	supercont1.173:1088132-1088968	836		152.447	10.5447		297.714	20.5613		272.424	20.8061		1255	219.12		443.782	42.6431		931.836	90.9031		3	0.504352		0	0		260.958	98.8669
XLOC_028130	supercont1.109[-]:97342-98177	supercont1.109:97342-98177	835		461.115	31.8951		778.39	53.7587		316.955	24.2071		1434.74	250.501		37.5352	3.60677		95.9616	9.36131		124.384	20.9111		112.22	12.8117		101.379	38.4088
XLOC_458651	supercont1.478[+]:536148-536982	supercont1.478:536148-536982	834		222.928	15.4198		342.769	23.673		319.91	24.4328		0	0		4.77778	0.459098		0	0		11.8065	1.98487		45.3913	5.18212		24.5093	9.28562
XLOC_243275	supercont1.240[+]:1180743-1181575	supercont1.240:1180743-1181575	832		170.72	11.8086		609.625	42.1031		105.657	8.06946		690.862	120.623		14.3732	1.38113		63.5365	6.19815		56.2741	9.46066		58.7406	6.70615		61.1882	23.1819
XLOC_291245	supercont1.286[-]:1315408-1316240	supercont1.286:1315408-1316240	832		233.323	16.1388		260.468	17.9889		235.11	17.9563		678.632	118.487		53.1247	5.10476		69.9637	6.82515		93.5762	15.7318		297.927	34.0131		211.172	80.005
XLOC_000550	supercont1.1[+]:1218978-1219808	supercont1.1:1218978-1219808	830		884.697	61.194		479.554	33.1199		455.686	34.8025		1307.4	228.268		61.8289	5.94115		120.594	11.7642		260.203	43.7446		295.491	33.7349		296.503	112.334
XLOC_408620	supercont1.403[-]:790595-791425	supercont1.403:790595-791425	830	AAEL009521-RA	144.834	10.0181		295.148	20.3841		171.644	13.1091		1188.04	207.43		268.601	25.8099		237.37	23.1561		3	0.504352		3.8	0.433829		105.65	40.0268
XLOC_630248	supercont1.81[-]:930010-930839	supercont1.81:930010-930839	829		669.462	46.3064		341.982	23.6186		237.072	18.1061		1230.82	214.897		246.481	23.6844		644.829	62.9049		18.2629	3.07032		0	0		122.86	46.547
XLOC_406715	supercont1.402[-]:878909-879729	supercont1.402:878909-879729	820		592.767	41.0014		860.594	59.436		572.021	43.6875		1025.26	179.008		22.9327	2.20361		76.3851	7.45157		46.8948	7.88382		23.7251	2.70859		47.0377	17.8208
XLOC_000452	supercont1.1[+]:1195122-1195941	supercont1.1:1195122-1195941	819		2054.1	142.081		1547.74	106.893		1578.28	120.54		854.677	149.224		668.137	64.2014		160.196	15.6276		480.5	80.7803		323.298	36.9095		565.98	214.428
XLOC_537596	supercont1.62[+]:2771675-2772494	supercont1.62:2771675-2772494	819		422.183	29.2022		907.956	62.7071		663.717	50.6907		3033.98	529.725		925.828	88.963		1237.05	120.677		22.1284	3.72016		0	0		310.736	117.726
XLOC_473629	supercont1.501[+]:221907-222723	supercont1.501:221907-222723	816		684.413	47.3405		10401	718.336		632.644	48.3176		2008.42	350.665		736.738	70.7933		1121.82	109.437		77.3214	12.9991		0	0		398.801	151.09
XLOC_593132	supercont1.740[+]:202372-203186	supercont1.740:202372-203186	814		961.741	66.5231		653.683	45.1459		776.041	59.2693		462.315	80.7191		609.947	58.61		612.835	59.7838		36.9147	6.20601		0	0		341.607	129.422
XLOC_105567	supercont1.147[+]:1447342-1448155	supercont1.147:1447342-1448155	813		321.116	22.2115		495.4	34.2143		223.535	17.0722		1776.43	310.16		451.041	43.3407		1424.89	139.002		5	0.840587		0	0		254.385	96.3766
XLOC_291171	supercont1.286[-]:1294788-1295597	supercont1.286:1294788-1295597	809		107.053	7.40479		191.516	13.2269		145.848	11.139		0	0		0	0		0	0		14.7812	2.48498		26.7949	3.05905		38.8201	14.7075
XLOC_459180	supercont1.479[+]:245442-246249	supercont1.479:245442-246249	807		1262.59	87.3329		1042.05	71.9682		920.8	70.3251		1547.06	270.112		2383.69	229.049		1994.82	194.6		24.7304	4.15761		4	0.456662		374.066	141.719
XLOC_291430	supercont1.286[-]:1377706-1378511	supercont1.286:1377706-1378511	805		430.496	29.7772		1100.61	76.0128		520.869	39.7808		2607.71	455.299		1685.46	161.957		169.62	16.5469		687.571	115.593		611.932	69.8616		997.526	377.924
XLOC_638846	supercont1.83[-]:1430949-1431752	supercont1.83:1430949-1431752	803		480.319	33.2234		1060.88	73.2688		615.28	46.9914		2366.03	413.102		306.909	29.491		1278.17	124.689		27.566	4.63433		0	0		196.439	74.4234
XLOC_384212	supercont1.38[-]:2668490-2669292	supercont1.38:2668490-2669292	802		707.224	48.9183		777.546	53.7004		692.998	52.927		910.007	158.885		453.336	43.5612		1386.14	135.221		6.11429	1.02792		3	0.342497		378.526	143.409
XLOC_184768	supercont1.2[+]:1452106-1452907	supercont1.2:1452106-1452907	801		456.341	31.5648		291.838	20.1555		116.87	8.92586		790.855	138.081		156.171	15.0065		469.985	45.8483		3	0.504352		0	0		145.424	55.0954
XLOC_438634	supercont1.441[-]:478539-479333	supercont1.441:478539-479333	794		136.796	9.46213		291.929	20.1618		186.484	14.2425		646.406	112.861		185.298	17.8053		741.189	72.305		3	0.504352		0	0		122.511	46.4146
XLOC_664959	supercont1.90[+]:912645-913439	supercont1.90:912645-913439	794		250.938	17.3573		262.918	18.1582		199.867	15.2647		1159.56	202.455		260.25	25.0075		230.371	22.4733		0	0		0	0		145.985	55.308
XLOC_307391	supercont1.301[+]:523368-524161	supercont1.301:523368-524161	793	AAEL008107-RA	15	1.03754		35.7926	2.47198		38.0144	2.90331		0	0		188.517	18.1146		385.643	37.6206		0	0		6	0.684994		16.5172	6.25775
XLOC_000272	supercont1.1[+]:1160614-1161404	supercont1.1:1160614-1161404	790		526.889	36.4446		879.213	60.7219		680.541	51.9756		3411.38	595.618		994.1	95.5233		126.302	12.3211		300.576	50.532		401.82	45.874		282.507	107.031
XLOC_406898	supercont1.402[-]:923665-924455	supercont1.402:923665-924455	790		306.394	21.1931		661.428	45.6808		99.6605	7.61147		544	94.981		12.7037	1.2207		21.5429	2.10157		30.9659	5.20591		23.5588	2.6896		32.4521	12.2949
XLOC_245514	supercont1.243[+]:205481-206270	supercont1.243:205481-206270	789		416.585	28.815		301.371	20.8138		192.188	14.6781		482.693	84.2769		462.374	44.4296		604.252	58.9465		0	0		0	0		102.694	38.9068
XLOC_406954	supercont1.402[-]:937400-938189	supercont1.402:937400-938189	789		949.445	65.6726		910.674	62.8948		592.505	45.2519		171.119	29.8769		26.75	2.57041		50.4045	4.91709		52.1813	8.77257		70.2883	8.02451		64.7919	24.5472
XLOC_000474	supercont1.1[+]:1199487-1200275	supercont1.1:1199487-1200275	788		347.908	24.0646		384.269	26.5391		724.516	55.3341		1609.01	280.929		44.608	4.28639		115.703	11.2872		411.274	69.1422		188.032	21.4668		519.718	196.901
XLOC_380422	supercont1.379[+]:95122-95901	supercont1.379:95122-95901	779		2714.08	187.731		4528.52	312.757		1043.2	79.6735		889.439	155.294		102.56	9.85498		176.387	17.2071		123.773	20.8084		83.0211	9.47816		189.387	71.7515
XLOC_002364	supercont1.1[-]:1434477-1435253	supercont1.1:1434477-1435253	776		596.323	41.2473		858.885	59.318		453.448	34.6316		2784.59	486.182		115.372	11.0861		170.862	16.668		358.894	60.3363		231.788	26.4623		507.047	192.101
XLOC_380426	supercont1.379[+]:96574-97350	supercont1.379:96574-97350	776		703.031	48.6283		1445.7	99.8457		755.485	57.6994		745.407	130.146		51.4541	4.94424		116.065	11.3225		47.0372	7.90776		43.1682	4.92832		57.6287	21.8333
XLOC_664504	supercont1.9[-]:4599662-4600429	supercont1.9:4599662-4600429	767		682.561	47.2124		890.261	61.4849		302.75	23.1222		331.632	57.9021		262.979	25.2697		999.694	97.5229		15.2333	2.56099		0	0		254.797	96.5329
XLOC_011998	supercont1.102[+]:1822175-1822941	supercont1.102:1822175-1822941	766		212.062	14.6682		790.784	54.6147		218.982	16.7245		383	66.8708		120.334	11.5629		475.456	46.382		6	1.0087		0	0		189.334	71.7316
XLOC_147129	supercont1.173[+]:1086031-1086793	supercont1.173:1086031-1086793	762		345.26	23.8814		374.107	25.8373		169.709	12.9613		1261.79	220.304		515.851	49.5682		395.669	38.5986		3	0.504352		0	0		114.013	43.1953
XLOC_572155	supercont1.697[-]:533944-534705	supercont1.697:533944-534705	761		399.087	27.6046		1996.87	137.912		219.068	16.7311		1347.75	235.314		98.6143	9.47587		136.081	13.275		104.531	17.5735		55.6584	6.35428		110.406	41.8286
XLOC_243043	supercont1.240[+]:1126482-1127239	supercont1.240:1126482-1127239	757	NTR_00016507	204.862	14.1702		239.889	16.5677		185.856	14.1945		615	107.377		13.9205	1.33763		12	1.17063		80.0396	13.456		81.2137	9.27181		112.196	42.5069
XLOC_484344	supercont1.522[+]:659592-660346	supercont1.522:659592-660346	754	NTR_00032767	296.83	20.5316		149.902	10.3528		631.578	48.2361		1662.12	290.201		46.5501	4.47301		62.7915	6.12548		244.946	41.1796		132.805	15.1618		161.814	61.3051
XLOC_000546	supercont1.1[+]:1217256-1218006	supercont1.1:1217256-1218006	750		234.239	16.2022		271.31	18.7377		101.575	7.75769		653	114.012		679.165	65.2611		60.2053	5.87319		54.8058	9.2138		98.1069	11.2004		124.818	47.2889
XLOC_680523	supercont1.943[-]:249310-250056	supercont1.943:249310-250056	746		1571.91	108.728		1093.47	75.5192		1165.64	89.0244		612	106.854		1041.58	100.086		63.0171	6.14749		64.1975	10.7927		30.3929	3.46982		170.633	64.6465
XLOC_000394	supercont1.1[+]:1184611-1185350	supercont1.1:1184611-1185350	739		484.55	33.516		4429.22	305.9		302.929	23.1359		1831.97	319.857		573.313	55.0898		118.165	11.5273		417.736	70.2287		156.09	17.8202		353.416	133.896
XLOC_228997	supercont1.226[-]:838436-839174	supercont1.226:838436-839174	738		777.753	53.7967		1571.95	108.565		799.571	61.0664		1345.29	234.884		1250.55	120.165		1136.2	110.84		30.9608	5.20504		0	0		206.364	78.1835
XLOC_291285	supercont1.286[-]:1340763-1341499	supercont1.286:1340763-1341499	736	NTR_00019289	489.736	33.8748		738.046	50.9724		642.139	49.0427		0	0		8.70788	0.836742		13.7037	1.33683		165.756	27.8665		206.034	23.522		120.427	45.6253
XLOC_000357	supercont1.1[+]:1179790-1180524	supercont1.1:1179790-1180524	734		860.961	59.5522		827.497	57.1502		893.607	68.2483		1515.12	264.536		22.1148	2.12502		35.7003	3.48266		61.2806	10.3023		34.2758	3.91312		124.402	47.1312
XLOC_422955	supercont1.42[-]:249202-249935	supercont1.42:249202-249935	733	AAEL001772-RA	814.79	56.3586		643.498	44.4425		538.607	41.1356		3943.72	688.564		1576.31	151.468		2097.93	204.659		15.174	2.55101		0	0		318.295	120.59
XLOC_514708	supercont1.58[+]:1939711-1940443	supercont1.58:1939711-1940443	732		317.897	21.9887		770.37	53.2048		367.214	28.0456		2364.22	412.786		759.273	72.9587		839.007	81.8474		32.0616	5.39011		6.21429	0.709458		159.87	60.5688
XLOC_000742	supercont1.1[+]:1265201-1265932	supercont1.1:1265201-1265932	731	NTR_00000094	967.156	66.8977		947.95	65.4692		400.594	30.5949		2389.07	417.126		67.9741	6.53165		115.804	11.297		326.053	54.8151		423.721	48.3744		303.044	114.812
XLOC_122732	supercont1.158[+]:1192269-1192996	supercont1.158:1192269-1192996	727		331.579	22.9352		930.996	64.2982		255.229	19.4928		1653.21	288.647		867.106	83.3204		197.181	19.2355		59.6144	10.0222		54.1263	6.17936		168.539	63.8531
XLOC_520716	supercont1.59[-]:2376634-2377360	supercont1.59:2376634-2377360	726		765.087	52.9207		1050.99	72.5853		1149.48	87.7902		1931.55	337.244		2383.7	229.051		1688.73	164.74		25.5548	4.2962		3	0.342497		216.367	81.9733
XLOC_376016	supercont1.373[-]:1057207-1057931	supercont1.373:1057207-1057931	724		213.414	14.7617		203.157	14.0308		384.06	29.3322		476.36	83.1713		504.899	48.5159		170.706	16.6528		6	1.0087		0	0		141.621	53.6549
XLOC_481403	supercont1.518[-]:169447-170171	supercont1.518:169447-170171	724		1444.34	99.904		13704.1	946.458		1842.25	140.7		2329.33	406.695		4105.02	394.452		5635.65	549.773		38.9333	6.54537		3	0.342497		328.971	124.634
XLOC_291410	supercont1.286[-]:1371320-1372041	supercont1.286:1371320-1372041	721		274.142	18.9622		336.871	23.2656		209.406	15.9932		0	0		6.3125	0.60657		16.5152	1.6111		3.8	0.638846		31.3189	3.57554		43.0637	16.3152
XLOC_307436	supercont1.301[+]:545900-546621	supercont1.301:545900-546621	721	AAEL008107-RA	10.29	0.711754		10.3846	0.717203		12.7727	0.975504		0	0		111.666	10.73		328.352	32.0316		3	0.504352		0	0		16.0165	6.06803
XLOC_501686	supercont1.556[-]:483990-484708	supercont1.556:483990-484708	718		224.603	15.5357		541.04	37.3663		429.144	32.7754		676.019	118.031		278.145	26.727		353.745	34.5088		3	0.504352		0	0		140.382	53.1855
XLOC_382958	supercont1.38[+]:3139380-3140095	supercont1.38:3139380-3140095	715		679.53	47.0027		475.526	32.8417		513.33	39.2051		756.565	132.094		344.273	33.0813		346.613	33.813		7	1.17682		0	0		249.336	94.464
XLOC_481366	supercont1.518[-]:151662-152376	supercont1.518:151662-152376	714		545.628	37.7408		3543.88	244.754		640.345	48.9057		771.39	134.683		1384.4	133.027		1666.4	162.562		9.12903	1.53475		0	0		137.758	52.1913
XLOC_655351	supercont1.88[-]:2588151-2588865	supercont1.88:2588151-2588865	714		605.114	41.8554		306.307	21.1548		223.218	17.048		14	2.44436		554.8	53.3109		603.685	58.8912		0	0		0	0		53.4848	20.2634
XLOC_406772	supercont1.402[-]:894419-895132	supercont1.402:894419-895132	713		550.756	38.0955		3145.54	217.243		597.176	45.6087		1479.34	258.289		662.118	63.6231		115.057	11.2241		269.959	45.3848		166.238	18.9786		164.863	62.4605
XLOC_356659	supercont1.35[+]:1970064-1970775	supercont1.35:1970064-1970775	711		439.95	30.4311		547.904	37.8404		401.407	30.657		1375.01	240.073		509.111	48.9206		1497.16	146.052		30.0862	5.05801		0	0		356.756	135.161
XLOC_572113	supercont1.697[-]:523822-524532	supercont1.697:523822-524532	710		917.067	63.4331		713.779	49.2964		559.719	42.748		326.928	57.0808		163.008	15.6634		65.7075	6.40994		36.5084	6.1377		36.5776	4.1759		111.557	42.2646
XLOC_572208	supercont1.697[-]:542605-543315	supercont1.697:542605-543315	710		221.392	15.3136		370.867	25.6135		316.854	24.1994		598.454	104.489		29.7853	2.86208		67.0634	6.54221		47.5208	7.98908		22.1724	2.53133		78.2815	29.6579
XLOC_202692	supercont1.204[-]:417602-418307	supercont1.204:417602-418307	705		195.588	13.5287		183.531	12.6754		92.1345	7.03668		725.67	126.7		260.17	24.9998		478.51	46.68		3.375	0.567396		0	0		118.521	44.9032
XLOC_258594	supercont1.258[+]:335024-335729	supercont1.258:335024-335729	705		8780.35	607.332		2457.14	169.7		5499.88	420.048		9489.01	1656.76		4074.11	391.482		2664.24	259.904		231.713	38.9549		20	2.28331		973.472	368.811
XLOC_539657	supercont1.623[+]:102806-103511	supercont1.623:102806-103511	705	g25563.t1	188.594	13.045		255.278	17.6305		72.3408	5.52495		583.161	101.818		57.2449	5.50068		69.6199	6.79161		65.7124	11.0474		52.3804	5.98004		50.6297	19.1816
XLOC_430155	supercont1.431[+]:461782-462481	supercont1.431:461782-462481	699		210.826	14.5828		288.324	19.9128		371.73	28.3905		179.393	31.3215		169.315	16.2695		288.993	28.1921		3	0.504352		0	0		32.1622	12.185
XLOC_228865	supercont1.226[-]:743667-744365	supercont1.226:743667-744365	698		3459.31	239.278		7139.47	493.08		1995.27	152.386		2172.2	379.26		2876.22	276.377		27577.9	2690.3		86.0769	14.471		12.6552	1.44479		1480.49	560.899
XLOC_116542	supercont1.153[+]:1526591-1527286	supercont1.153:1526591-1527286	695		386.666	26.7455		602.508	41.6116		880.197	67.2241		1915.84	334.501		689.719	66.2753		1222.78	119.285		0	0		0	0		209.828	79.4958
XLOC_228999	supercont1.226[-]:839196-839891	supercont1.226:839196-839891	695		322.555	22.311		877.133	60.5783		215.745	16.4773		714.188	124.695		347.172	33.3599		267.76	26.1207		5.58621	0.939138		0	0		90.7017	34.3634
XLOC_681104	supercont1.948[+]:157280-157974	supercont1.948:157280-157974	694		0	0		55.491	3.83243		3105.86	237.207		2393.58	417.913		0	0		30	2.92658		26.5595	4.46512		0	0		0	0
XLOC_458705	supercont1.478[+]:547240-547933	supercont1.478:547240-547933	693	NTR_00030395	1735.73	120.06		1974.11	136.34		2163.54	165.238		3362.8	587.136		2562.81	246.261		418.825	40.8575		868.817	146.063		3047.5	347.919		857.627	324.922
XLOC_291282	supercont1.286[-]:1339794-1340485	supercont1.286:1339794-1340485	691	NTR_00019289	1135.45	78.5384		1220.84	84.3158		695.995	53.1559		1752.43	305.969		646.885	62.1593		74.9958	7.31604		215.374	36.2081		380.37	43.4252		198.572	75.2315
XLOC_208986	supercont1.209[-]:350646-351336	supercont1.209:350646-351336	690		458.044	31.6826		256.085	17.6862		305.407	23.3251		1495.64	261.135		15.6707	1.50581		16	1.56084		38.4438	6.46307		106.159	12.1197		160.212	60.6983
XLOC_681126	supercont1.948[-]:157283-157972	supercont1.948:157283-157972	689		0	0		24.4198	1.68653		1459.42	111.461		844.779	147.496		0	0		16	1.56084		16.489	2.77209		0	0		0	0
XLOC_286706	supercont1.281[-]:401755-402443	supercont1.281:401755-402443	688		104.279	7.21289		141.097	9.74473		89.1885	6.81168		251.58	43.9252		143.492	13.7882		341.611	33.3251		0	0		0	0		34.8306	13.196
XLOC_554657	supercont1.66[+]:440996-441684	supercont1.66:440996-441684	688		205.275	14.1987		992.664	68.5573		446.995	34.1388		817.255	142.691		408.943	39.2954		673.648	65.7162		7.40741	1.24531		0	0		155.646	58.9684
XLOC_192897	supercont1.20[+]:3142992-3143676	supercont1.20:3142992-3143676	684		568.075	39.2934		639.643	44.1763		571.165	43.6221		1059.11	184.919		48.8223	4.69135		66.5195	6.48916		41.1216	6.91325		65.3668	7.46264		101.013	38.2699
XLOC_261708	supercont1.26[+]:1001915-1002599	supercont1.26:1001915-1002599	684		577.957	39.977		462.638	31.9516		97.7724	7.46726		214.137	37.3878		571.537	54.9191		1038.81	101.339		11.1958	1.88221		0	0		283.042	107.234
XLOC_501160	supercont1.556[+]:463308-463990	supercont1.556:463308-463990	682		860.484	59.5192		1811.23	125.091		1047.73	80.0196		3382.14	590.513		923.018	88.693		3538.22	345.163		70.4667	11.8467		9	1.02749		779.167	295.197
XLOC_567037	supercont1.69[+]:1978540-1979221	supercont1.69:1978540-1979221	681		209.08	14.462		154.393	10.663		279.926	21.379		736.747	128.634		213.232	20.4895		606.543	59.1699		0	0		0	0		116.924	44.2982
XLOC_458665	supercont1.478[+]:538681-539359	supercont1.478:538681-539359	678		3014.22	208.492		614.849	42.4639		4269.96	326.114		1614.47	281.882		139.697	13.4235		216.334	21.104		608.555	102.309		1155.29	131.894		645.217	244.448
XLOC_096610	supercont1.140[+]:1077969-1078643	supercont1.140:1077969-1078643	674	NTR_00007087	51.599	3.56907		66.4159	4.58695		68.9582	5.26661		0	0		0	0		6	0.585316		4.84615	0.814722		5.39286	0.615679		9.85714	3.73449
XLOC_144939	supercont1.171[-]:322394-323067	supercont1.171:322394-323067	673		1486.83	102.844		4582.45	316.482		809.894	61.8548		2057.82	359.29		1926.26	185.095		4717.42	460.198		30.3994	5.11066		0	0		208.623	79.0393
XLOC_525911	supercont1.60[+]:1339698-1340368	supercont1.60:1339698-1340368	670		354.371	24.5116		356.754	24.6389		202.409	15.4588		556.752	97.2074		386.102	37.1006		446.403	43.5479		15.3213	2.57577		0	0		98.7199	37.4012
XLOC_010521	supercont1.1013[-]:89072-89740	supercont1.1013:89072-89740	668		326.404	22.5772		404.086	27.9078		152.564	11.6519		110.056	19.2154		338.221	32.4998		539.846	52.6634		0	0		3	0.342497		201.574	76.3688
XLOC_000553	supercont1.1[+]:1220346-1221013	supercont1.1:1220346-1221013	667	NTR_00000093	167.3	11.572		359.404	24.8219		214.45	16.3784		1454.26	253.91		23.7011	2.27744		41.1196	4.01133		45.9005	7.71666		102.905	11.7482		98.2947	37.2401
XLOC_541601	supercont1.63[+]:1839144-1839811	supercont1.63:1839144-1839811	667		267.782	18.5223		109.416	7.55668		321.993	24.5919		52	9.07907		471.579	45.3141		220.971	21.5563		0	0		0	0		29.68	11.2446
XLOC_413884	supercont1.41[+]:2278384-2279050	supercont1.41:2278384-2279050	666		495.798	34.2941		290.691	20.0763		511.885	39.0947		525.419	91.7368		1406.96	135.195		1329.44	129.691		0	0		0	0		186.411	70.6241
XLOC_527159	supercont1.60[-]:1342044-1342710	supercont1.60:1342044-1342710	666		750.187	51.89		757.124	52.29		279.804	21.3697		1313.98	229.418		452.955	43.5245		773.791	75.4854		27.0747	4.55173		0	0		230.09	87.1723
XLOC_592157	supercont1.74[+]:2821638-2822304	supercont1.74:2821638-2822304	666		122.59	8.47946		210.179	14.5158		80.991	6.1856		291.867	50.9592		227.979	21.9065		184.082	17.9577		4	0.672469		0	0		121.136	45.8937
XLOC_628950	supercont1.81[+]:986799-987465	supercont1.81:986799-987465	666		178.376	12.3381		483.791	33.4125		173.002	13.2128		217.356	37.9497		231.235	22.2195		211.699	20.6519		4	0.672469		0	0		45.4246	17.2096
XLOC_193215	supercont1.20[+]:3220048-3220713	supercont1.20:3220048-3220713	665	NTR_00013058	230.02	15.9103		215.733	14.8994		184.244	14.0714		2198.86	383.916		27.4889	2.64142		28.3008	2.76082		31.1284	5.23322		16.8427	1.92285		59.7629	22.6419
XLOC_285845	supercont1.280[-]:669634-670298	supercont1.280:669634-670298	664		784.734	54.2796		1861.2	128.542		576.569	44.0349		547.42	95.5781		297.67	28.6032		393.145	38.3524		3	0.504352		5	0.570828		361.272	136.872
XLOC_307403	supercont1.301[+]:528633-529296	supercont1.301:528633-529296	663	AAEL008107-RA	9.44676	0.653427		3.57143	0.246657		11	0.840113		0	0		43.9202	4.2203		257.573	25.1269		0	0		0	0		12.4138	4.70311
XLOC_680419	supercont1.943[-]:225057-225720	supercont1.943:225057-225720	663		660.602	45.6935		684.905	47.3022		632.682	48.3205		668.059	116.641		17.9499	1.72481		6	0.585316		92.6453	15.5753		132.136	15.0854		317.789	120.398
XLOC_332545	supercont1.326[+]:412198-412859	supercont1.326:412198-412859	661		453.544	31.3714		641.863	44.3296		184.194	14.0676		286.982	50.1063		279.454	26.8528		1205.6	117.61		3	0.504352		0	0		251.36	95.2305
XLOC_518664	supercont1.589[+]:124845-125506	supercont1.589:124845-125506	661	NTR_00035370	1136.53	78.6131		1975.11	136.409		1047.95	80.0359		988.791	172.64		45.7732	4.39835		106.04	10.3445		475.492	79.9385		593.768	67.7878		147.027	55.703
XLOC_333909	supercont1.326[-]:553408-554068	supercont1.326:553408-554068	660		473.826	32.7743		865.681	59.7874		386.843	29.5448		1154.31	201.54		288.048	27.6786		1108.42	108.129		13.2333	2.22475		0	0		211.144	79.9942
XLOC_183923	supercont1.2[+]:504474-505128	supercont1.2:504474-505128	654		543.881	37.6199		442.947	30.5917		570.916	43.6031		1419.83	247.899		380.279	36.5411		894.601	87.2708		11	1.84929		0	0		129.825	49.1858
XLOC_236856	supercont1.234[+]:898764-899418	supercont1.234:898764-899418	654		290.101	20.0662		2892.11	199.741		440.414	33.6361		4607.74	804.5		1420.11	136.459		2241.49	218.663		84.7444	14.247		6	0.684994		494.39	187.305
XLOC_164207	supercont1.184[+]:1843635-1844288	supercont1.184:1843635-1844288	653		306.641	21.2102		395.736	27.3311		423.27	32.3268		709.855	123.939		168.615	16.2022		543.511	53.021		26.1268	4.39236		0	0		109.704	41.5625
XLOC_356270	supercont1.35[+]:1876315-1876967	supercont1.35:1876315-1876967	652		340.839	23.5756		663.906	45.852		481.455	36.7706		1000.37	174.662		220.002	21.14		467.568	45.6126		12.5625	2.11197		0	0		261.15	98.9396
XLOC_192882	supercont1.20[+]:3139538-3140186	supercont1.20:3139538-3140186	648		138.49	9.5793		1007.3	69.5683		91.603	6.99608		971.153	169.561		28.6757	2.75545		46.0365	4.49099		37.0344	6.22612		15.7208	1.79477		51.5145	19.5169
XLOC_192893	supercont1.20[+]:3141668-3142316	supercont1.20:3141668-3142316	648		200.553	13.8722		2226.18	153.749		567.218	43.3207		649.069	113.326		41.1133	3.95059		97.6061	9.52174		60.2774	10.1337		18.9186	2.15985		77.6105	29.4036
XLOC_406707	supercont1.402[-]:875731-876379	supercont1.402:875731-876379	648		148.348	10.2612		754.563	52.1131		643.726	49.1639		489.429	85.453		21.4714	2.06319		34.5456	3.37001		8.57692	1.44193		16.8252	1.92086		89.5783	33.9378
XLOC_291395	supercont1.286[-]:1366742-1367389	supercont1.286:1366742-1367389	647		95.3213	6.59332		253.664	17.519		263.6	20.1322		67.0682	11.7099		27.1611	2.60992		79.0026	7.70692		80.0544	13.4585		144.246	16.4679		165.464	62.6882
XLOC_458542	supercont1.478[+]:505486-506132	supercont1.478:505486-506132	646		1212.22	83.8486		1228.32	84.8328		1006.12	76.8413		2285.22	398.993		44.6424	4.2897		142.129	13.8651		1097.67	184.538		786.571	89.7994		303.833	115.111
XLOC_200941	supercont1.203[-]:958501-959141	supercont1.203:958501-959141	640		184.827	12.7844		1821.63	125.809		285.994	21.8425		78	13.6186		929.59	89.3245		2396.83	233.817		5	0.840587		0	0		243.549	92.2712
XLOC_401265	supercont1.40[+]:230545-231183	supercont1.40:230545-231183	638		219.633	15.1919		160.39	11.0772		118.704	9.06593		206.383	36.0339		131.273	12.6141		128.56	12.5414		4.40741	0.740962		0	0		121.526	46.0414
XLOC_291173	supercont1.286[-]:1295972-1296608	supercont1.286:1295972-1296608	636		306.71	21.215		317.998	21.9622		593.194	45.3046		212	37.0147		8.78788	0.844429		22.2353	2.16911		21.2752	3.57673		256.812	29.3191		76.8819	29.1276
XLOC_510288	supercont1.57[-]:161525-162158	supercont1.57:161525-162158	633		879.527	60.8364		477.428	32.973		1382.18	105.562		740.008	129.204		1616.65	155.344		887.043	86.5335		3	0.504352		0	0		271.594	102.897
XLOC_212284	supercont1.211[-]:743176-743808	supercont1.211:743176-743808	632	AAEL006568-RB	78.8198	5.45193		76.2202	5.26407		80.5233	6.14988		103.45	18.0621		82.9757	7.97315		191.367	18.6683		0	0		0	0		91.7818	34.7726
XLOC_663900	supercont1.9[-]:4385754-4386386	supercont1.9:4385754-4386386	632		934.231	64.6203		471.663	32.5749		982.036	75.0019		207.803	36.2819		180.447	17.3392		715.859	69.834		4.03333	0.678073		0	0		148.409	56.2265
XLOC_555868	supercont1.66[-]:439645-440276	supercont1.66:439645-440276	631		588.411	40.7001		771.187	53.2612		937.866	71.6286		1261.8	220.307		1478.94	142.111		2024.66	197.511		20.7751	3.49266		10.2857	1.17427		480.717	182.125
XLOC_376008	supercont1.373[-]:1055927-1056557	supercont1.373:1055927-1056557	630		82.0095	5.67256		327.382	22.6103		390.632	29.8341		352.637	61.5696		347.79	33.4192		442.949	43.2109		0	0		0	0		135.037	51.1603
XLOC_045096	supercont1.1145[-]:86685-87314	supercont1.1145:86685-87314	629		1282.48	88.7085		3858.69	266.496		588.849	44.9727		1711.85	298.885		114.427	10.9953		136.191	13.2858		1176.11	197.725		1084.06	123.762		398.434	150.951
XLOC_304315	supercont1.3[-]:3434085-3434714	supercont1.3:3434085-3434714	629		759.603	52.5413		2643.23	182.552		973.511	74.3509		1430.48	249.759		66.5297	6.39285		103.305	10.0777		60.2303	10.1258		24.1204	2.75371		87.413	33.1174
XLOC_689110	supercont1.98[+]:1045178-1045806	supercont1.98:1045178-1045806	628		115.706	8.00332		430.456	29.729		118.739	9.06859		705.085	123.106		199.696	19.1888		221.507	21.6086		21.0358	3.53648		0	0		244.009	92.4459
XLOC_411405	supercont1.406[-]:377092-377719	supercont1.406:377092-377719	627		289.084	19.9958		1938.83	133.903		488.847	37.3352		755.3	131.873		376.327	36.1613		3551.53	346.462		13.3218	2.23963		5	0.570828		487.179	184.574
XLOC_501687	supercont1.556[-]:484776-485403	supercont1.556:484776-485403	627		923.059	63.8475		1030.83	71.1929		839.191	64.0923		1979.09	345.545		775.194	74.4886		1786.5	174.278		0	0		0	0		216.523	82.0324
XLOC_572214	supercont1.697[-]:544884-545511	supercont1.697:544884-545511	627	AAEL012441-RA	262.993	18.1911		507.52	35.0514		504.022	38.4942		195.291	34.0973		55.5777	5.34048		62.7164	6.11816		31.692	5.32798		58.1354	6.63706		147.002	55.6935
XLOC_187817	supercont1.2[-]:340527-341152	supercont1.2:340527-341152	625		220.172	15.2292		1059.79	73.193		503.553	38.4583		1462.82	255.404		485.869	46.6873		555.023	54.1441		16.6644	2.80158		0	0		374.908	142.038
XLOC_567566	supercont1.69[+]:2618151-2618774	supercont1.69:2618151-2618774	623		970.343	67.1181		1870.66	129.195		1210.97	92.4863		1459.68	254.856		1932.92	185.735		1591.06	155.212		34.2214	5.75321		0	0		605.159	229.272
XLOC_208728	supercont1.209[-]:272024-272645	supercont1.209:272024-272645	621		554.207	38.3342		1200.63	82.9206		661.545	50.5248		1413.55	246.803		19.8864	1.91089		17.0527	1.66354		340.89	57.3095		485.533	55.4312		198.61	75.2457
XLOC_653952	supercont1.88[+]:2587128-2587749	supercont1.88:2587128-2587749	621		550.656	38.0886		384.448	26.5515		597.515	45.6346		1204.91	210.375		566.328	54.4186		928.907	90.6174		6	1.0087		3	0.342497		128.131	48.5439
XLOC_096583	supercont1.140[+]:1069425-1070044	supercont1.140:1069425-1070044	619	NTR_00007104	323.276	22.3608		1402.73	96.8778		539.508	41.2043		221	38.586		28.347	2.72387		28.3571	2.76632		73.2168	12.309		160.159	18.2847		80.0225	30.3175
XLOC_291221	supercont1.286[-]:1310784-1311403	supercont1.286:1310784-1311403	619		1832.25	126.736		3954.51	273.114		2366.21	180.717		1979.89	345.684		34.449	3.31021		58.9514	5.75087		1270.84	213.651		532.497	60.7929		517.324	195.994
XLOC_184060	supercont1.2[+]:700599-701217	supercont1.2:700599-701217	618		1575.71	108.991		4208.07	290.626		3475.3	265.422		1727.13	301.552		5023.59	482.718		6853.08	668.537		54.9419	9.23669		9.92857	1.1335		814.869	308.723
XLOC_526078	supercont1.60[+]:1460597-1461215	supercont1.60:1460597-1461215	618		523.74	36.2268		352.651	24.3555		221.059	16.8831		124.487	21.7351		205.134	19.7114		511.532	49.9014		3.97368	0.668045		3	0.342497		117.795	44.628
XLOC_406978	supercont1.402[-]:941332-941949	supercont1.402:941332-941949	617		246.172	17.0276		338.566	23.3827		126.289	9.64519		41	7.15849		5.3125	0.510479		26.0816	2.54433		10.9643	1.84329		12.7467	1.45523		44.1051	16.7097
XLOC_680462	supercont1.943[-]:231569-232185	supercont1.943:231569-232185	616		563.999	39.0115		289.872	20.0197		719.961	54.9863		1019.03	177.92		25.9847	2.49688		75.3822	7.35374		307.626	51.7172		643.217	73.4333		905.465	343.046
XLOC_638795	supercont1.83[-]:1417079-1417694	supercont1.83:1417079-1417694	615		806.767	55.8037		29321.1	2025.03		1013.17	77.3801		2955.18	515.966		597.881	57.4505		2485.58	242.475		47.3741	7.96441		8	0.913325		433.785	164.344
XLOC_000251	supercont1.1[+]:1157142-1157755	supercont1.1:1157142-1157755	613		190.733	13.1929		240.147	16.5855		272.304	20.7969		764.929	133.555		3	0.288271		6	0.585316		94.015	15.8055		54.7098	6.24597		59.0495	22.3716
XLOC_291398	supercont1.286[-]:1368017-1368629	supercont1.286:1368017-1368629	612		370.232	25.6088		447.709	30.9206		296.21	22.6228		618.714	108.026		26.9866	2.59314		39.5585	3.85904		35.4811	5.96499		146.454	16.72		168.753	63.9342
XLOC_028119	supercont1.109[-]:94595-95205	supercont1.109:94595-95205	610		460.695	31.866		402.54	27.801		189.631	14.4829		446	77.8705		23.0703	2.21683		58.9228	5.74808		209.846	35.2788		334.902	38.2343		86.0309	32.5938
XLOC_307387	supercont1.301[+]:522342-522952	supercont1.301:522342-522952	610	AAEL008107-RA	33.0811	2.28821		17.4074	1.20222		40.0343	3.05758		0	0		117.605	11.3007		269.902	26.3297		11.0244	1.85339		15.6429	1.78588		64.4667	24.424
XLOC_177307	supercont1.192[-]:1728220-1728828	supercont1.192:1728220-1728828	608		433.143	29.9602		956.518	66.0609		707.831	54.0599		1704.57	297.614		1316.56	126.508		1145.08	111.706		21.9444	3.68924		0	0		163.37	61.8948
XLOC_669661	supercont1.907[-]:219878-220485	supercont1.907:219878-220485	607		397.956	27.5264		361.836	24.9899		325.631	24.8698		78.8382	13.7649		312.503	30.0285		344.51	33.6079		6	1.0087		0	0		41.3971	15.6838
XLOC_086513	supercont1.1337[+]:149-755	supercont1.1337:149-755	606		341.988	23.6551		295.147	20.384		349.186	26.6687		1480.8	258.543		250.31	24.0523		299.648	29.2314		0	0		0	0		135.598	51.3728
XLOC_596404	supercont1.75[+]:1912444-1913050	supercont1.75:1912444-1913050	606		403.056	27.8792		890.435	61.497		230.779	17.6255		1465.86	255.936		242.003	23.2542		897.709	87.574		16.6712	2.80273		3	0.342497		381.829	144.66
XLOC_304259	supercont1.3[-]:3422391-3422996	supercont1.3:3422391-3422996	605		55.2793	3.82364		192.512	13.2956		46.5809	3.55756		137	23.9198		12	1.15308		39.7545	3.87816		65.6366	11.0346		65.9017	7.5237		61.584	23.3318
XLOC_662084	supercont1.9[+]:4608445-4609049	supercont1.9:4608445-4609049	604		565.185	39.0936		413.418	28.5522		435.699	33.2761		1064.38	185.839		959.647	92.2127		521.233	50.8477		9.52941	1.60206		4	0.456662		236.146	89.4668
XLOC_243044	supercont1.240[+]:1127272-1127875	supercont1.240:1127272-1127875	603	NTR_00016507	168.048	11.6238		131.592	9.08827		150.832	11.5196		4	0.69839		6	0.576541		12.1429	1.18457		15.8688	2.66782		46.4536	5.30341		92.3709	34.9958
XLOC_002232	supercont1.1[-]:1393566-1394168	supercont1.1:1393566-1394168	602		619.112	42.8236		715.713	49.43		807.507	61.6725		1750.56	305.644		16.9076	1.62466		32.6039	3.1806		17.1145	2.87724		28.7035	3.27695		54.6195	20.6933
XLOC_291195	supercont1.286[-]:1301480-1302082	supercont1.286:1301480-1302082	602		316.617	21.9003		326.632	22.5585		533.732	40.7632		0	0		8.22222	0.790075		20	1.95105		11.8889	1.99873		81.825	9.3416		55.4054	20.991
XLOC_291228	supercont1.286[-]:1312196-1312798	supercont1.286:1312196-1312798	602		698.208	48.2947		1502.39	103.761		571.507	43.6483		2208.79	385.649		466.861	44.8608		211.602	20.6424		407.159	68.4504		489.659	55.9022		406.133	153.868
XLOC_024497	supercont1.1077[-]:69753-70354	supercont1.1077:69753-70354	601	AAEL017157-RA	728.47	50.3879		498.596	34.435		762.314	58.221		751.621	131.231		509.08	48.9176		485.147	47.3274		6	1.0087		4	0.456662		196.198	74.3321
XLOC_028194	supercont1.109[-]:109129-109727	supercont1.109:109129-109727	598		551.353	38.1368		1135.91	78.4507		425.357	32.4862		11	1.92057		18.6852	1.79546		33.1111	3.23008		3.11538	0.52375		3	0.342497		25.7882	9.77016
XLOC_596367	supercont1.75[+]:1899216-1899812	supercont1.75:1899216-1899812	596		119.657	8.27664		99.4919	6.87131		92.857	7.09186		35.1555	6.13806		140.849	13.5342		126.187	12.3098		0	0		0	0		18.1359	6.87099
XLOC_183688	supercont1.2[+]:308428-309022	supercont1.2:308428-309022	594		438.328	30.3189		544.711	37.6199		1730.1	132.135		838.198	146.347		275.645	26.4867		745.765	72.7514		19.3704	3.25649		0	0		646.869	245.074
XLOC_378263	supercont1.376[+]:102141-102735	supercont1.376:102141-102735	594		141.803	9.80841		151.325	10.4511		127.974	9.77391		1704.06	297.525		209.37	20.1184		266.568	26.0044		3	0.504352		3	0.342497		95.4312	36.1553
XLOC_567552	supercont1.69[+]:2606080-2606674	supercont1.69:2606080-2606674	594		871.878	60.3074		457.574	31.6019		1134.56	86.6507		1755.36	306.482		682.009	65.5344		642.265	62.6547		6.5	1.09276		0	0		327.711	124.157
XLOC_000556	supercont1.1[+]:1221218-1221811	supercont1.1:1221218-1221811	593	NTR_00000093	101.649	7.03098		522.639	36.0955		189.288	14.4567		347.657	60.7		38.9015	3.73806		64.7724	6.31872		55.9951	9.41375		75.6902	8.64122		99.2041	37.5846
XLOC_192963	supercont1.20[+]:3166075-3166668	supercont1.20:3166075-3166668	593		920.257	63.6537		566.081	39.0958		854.551	65.2654		1031.5	180.098		31.6261	3.03896		69.9819	6.82693		104.56	17.5784		74.9518	8.55691		120.423	45.6235
XLOC_380313	supercont1.379[+]:72907-73500	supercont1.379:72907-73500	593	NTR_00025088	323.262	22.3599		734.507	50.7279		384.632	29.3759		731.692	127.752		433.115	41.6181		21.2788	2.07581		73.2996	12.3229		49.9965	5.70789		49.8603	18.8901
XLOC_630255	supercont1.81[-]:932081-932673	supercont1.81:932081-932673	592		191.429	13.2411		263.928	18.2279		140.399	10.7229		0	0		223.222	21.4494		334.126	32.5949		0	0		0	0		46.0443	17.4444
XLOC_028170	supercont1.109[-]:104644-105235	supercont1.109:104644-105235	591		203.079	14.0469		355.65	24.5626		493.889	37.7203		133.484	23.3059		22.7021	2.18145		32.3611	3.15691		0	0		3.71429	0.424044		17.9759	6.81038
XLOC_357783	supercont1.35[-]:886507-887096	supercont1.35:886507-887096	589		663.146	45.8695		522.903	36.1138		538.778	41.1486		471.114	82.2553		1036.38	99.5864		1095.67	106.885		3	0.504352		0	0		128.541	48.6991
XLOC_201912	supercont1.204[+]:461335-461922	supercont1.204:461335-461922	587		184.043	12.7302		304.452	21.0267		157.583	12.0352		222.613	38.8676		163.394	15.7005		766.031	74.7284		0	0		0	0		145.251	55.0299
XLOC_627785	supercont1.808[-]:426677-427264	supercont1.808:426677-427264	587		211.135	14.6041		367.359	25.3712		82.9298	6.33368		682.897	119.232		299.746	28.8026		305.732	29.825		0	0		0	0		68.7707	26.0546
XLOC_002250	supercont1.1[-]:1397769-1398355	supercont1.1:1397769-1398355	586		470.439	32.54		189.029	13.0551		200.986	15.3501		704.974	123.087		32.5069	3.1236		47.3691	4.62099		155.624	26.1631		153.857	17.5652		114.371	43.3308
XLOC_096558	supercont1.140[+]:1059698-1060284	supercont1.140:1059698-1060284	586		76.8074	5.31273		39.1146	2.70141		52.744	4.02827		0	0		0	0		8	0.780422		0	0		24.9231	2.84536		10.8835	4.12333
XLOC_186078	supercont1.2[+]:2897109-2897695	supercont1.2:2897109-2897695	586		103.45	7.15561		170.774	11.7943		79.7684	6.09223		449	78.3942		116.759	11.2194		216.882	21.1574		0	0		0	0		89.4253	33.8798
XLOC_408581	supercont1.403[-]:773780-774365	supercont1.403:773780-774365	585		321.098	22.2102		253.76	17.5257		160.41	12.2511		452.702	79.0407		337.581	32.4382		624.111	60.8837		15.6207	2.62611		0	0		147.448	55.8623
XLOC_611884	supercont1.78[-]:1823954-1824539	supercont1.78:1823954-1824539	585		193.711	13.3989		571.599	39.4769		135.292	10.3328		258.034	45.0522		154.143	14.8116		442.537	43.1707		4.93103	0.828992		0	0		181.673	68.8291
XLOC_193213	supercont1.20[+]:3219232-3219813	supercont1.20:3219232-3219813	581	NTR_00013058	224.731	15.5445		462.846	31.966		171.832	13.1235		148	25.8404		0	0		14.08	1.37354		0	0		0	0		12.4521	4.71761
XLOC_145548	supercont1.171[-]:1374396-1374976	supercont1.171:1374396-1374976	580		214.173	14.8142		176.261	12.1733		242.403	18.5133		130.828	22.8422		136.94	13.1586		433.568	42.2957		0	0		0	0		74.434	28.2002
XLOC_201604	supercont1.204[+]:403327-403907	supercont1.204:403327-403907	580		295.696	20.4531		287.794	19.8762		219.711	16.7802		601.583	105.035		381.615	36.6695		494.869	48.2758		3.25926	0.547938		0	0		67.9392	25.7396
XLOC_304247	supercont1.3[-]:3412013-3412593	supercont1.3:3412013-3412593	580	NTR_00020303	274.468	18.9848		343.172	23.7008		97.6885	7.46085		1275.7	222.733		1295.17	124.453		36.4409	3.55491		28.716	4.82766		49.0105	5.59532		212.786	80.6164
XLOC_489091	supercont1.533[+]:501424-502003	supercont1.533:501424-502003	579		188.972	13.0711		179.636	12.4064		235.376	17.9766		12.871	2.24724		191.9	18.4397		264.152	25.7687		0	0		0	0		78.5972	29.7775
XLOC_000686	supercont1.1[+]:1248928-1249506	supercont1.1:1248928-1249506	578		330.96	22.8924		3116.43	215.233		554.372	42.3395		454.804	79.4076		78.8435	7.57609		124.366	12.1322		176.126	29.6098		159.084	18.1619		240.12	90.9724
XLOC_629132	supercont1.81[+]:1119422-1119999	supercont1.81:1119422-1119999	577		436.188	30.1709		805.587	55.637		360.261	27.5146		930.478	162.459		288.233	27.6964		2402.6	234.38		14.8889	2.50308		0	0		171.927	65.1367
XLOC_552871	supercont1.655[+]:156814-157390	supercont1.655:156814-157390	576	AAEL012093-RA	121.883	8.43055		142.809	9.86295		164.456	12.5602		6	1.04758		155.585	14.9502		157.846	15.3983		0	0		0	0		14.1429	5.35819
XLOC_663883	supercont1.9[-]:4383558-4384134	supercont1.9:4383558-4384134	576		711.219	49.1946		446.909	30.8653		529.24	40.4202		355.333	62.0403		1124.21	108.025		216.501	21.1202		10.5926	1.7808		3	0.342497		196.52	74.4538
XLOC_121388	supercont1.157[+]:320513-321087	supercont1.157:320513-321087	574		262.107	18.1298		527.428	36.4262		327.81	25.0362		1151.06	200.973		338.849	32.5601		443.343	43.2493		3.96	0.665745		0	0		132.158	50.0696
XLOC_384116	supercont1.38[-]:2650539-2651113	supercont1.38:2650539-2651113	574		508.176	35.1502		1324.3	91.4615		204.21	15.5963		269.545	47.0619		943.924	90.7019		278.784	27.1961		0	0		0	0		141.308	53.5362
XLOC_410248	supercont1.405[-]:484548-485122	supercont1.405:484548-485122	574		414.403	28.664		363.169	25.0819		1637.24	125.042		1733.89	302.733		457.37	43.9488		200.318	19.5415		4	0.672469		0	0		218.229	82.6785
XLOC_193068	supercont1.20[+]:3185650-3186223	supercont1.20:3185650-3186223	573		478.205	33.0772		298.656	20.6264		198.593	15.1673		1140.38	199.107		668.518	64.238		70.2838	6.85637		36.8877	6.20145		44.2046	5.04664		83.1647	31.5079
XLOC_515074	supercont1.58[-]:35093-35666	supercont1.58:35093-35666	573		490.216	33.908		271.573	18.7559		525.004	40.0966		3285.18	573.584		422.246	40.5738		605.264	59.0451		15.1957	2.55465		6.4	0.73066		145.041	54.9504
XLOC_403554	supercont1.400[+]:374056-374627	supercont1.400:374056-374627	571		276.18	19.1032		252.75	17.4559		216.903	16.5658		338.739	59.1429		162.148	15.5808		413.777	40.3651		0	0		0	0		147.961	56.0568
XLOC_681978	supercont1.95[+]:2337615-2338185	supercont1.95:2337615-2338185	570		907.148	62.7469		653.75	45.1506		632.673	48.3197		1041.55	181.851		1073.8	103.182		1401.52	136.722		5.72414	0.962327		3	0.342497		298.994	113.277
XLOC_236849	supercont1.234[+]:896286-896855	supercont1.234:896286-896855	569		1363.51	94.3135		926.845	64.0115		278.683	21.2841		1538.65	268.644		915.104	87.9325		446.444	43.5518		41.074	6.90525		0	0		382.912	145.071
XLOC_185782	supercont1.2[+]:2689563-2690130	supercont1.2:2689563-2690130	567		221.227	15.3021		558.201	38.5516		442.682	33.8094		1138.28	198.741		574.103	55.1657		1491.1	145.461		8.14683	1.36962		4.10714	0.468894		271.228	102.758
XLOC_211838	supercont1.211[+]:1206907-1207474	supercont1.211:1206907-1207474	567	AAEL006582-RC	161.115	11.1442		107.64	7.43407		62.6413	4.78416		0	0		88.4039	8.49475		199.051	19.418		39.6479	6.6655		18.0833	2.06449		19.4722	7.37728
XLOC_382880	supercont1.38[+]:3123062-3123629	supercont1.38:3123062-3123629	567		715.459	49.4879		479.922	33.1453		464.711	35.4918		465.091	81.2037		227.914	21.9003		561.569	54.7826		0	0		0	0		119.222	45.1686
XLOC_291208	supercont1.286[-]:1307707-1308273	supercont1.286:1307707-1308273	566		1377.38	95.273		999.926	69.0588		1049.61	80.1625		1676.46	292.706		69.7879	6.70594		213.389	20.8167		161.177	27.0967		122.463	13.981		315.946	119.7
XLOC_430827	supercont1.431[-]:550916-551482	supercont1.431:550916-551482	566		272.447	18.845		213.212	14.7253		215.603	16.4664		58	10.1267		117.999	11.3385		465.672	45.4276		6	1.0087		0	0		67.7055	25.651
XLOC_184175	supercont1.2[+]:762972-763536	supercont1.2:762972-763536	564		740.239	51.202		4668.02	322.392		874.683	66.803		1192	208.12		268.884	25.8371		2935.41	286.357		10.1515	1.70665		0	0		240.455	91.0993
XLOC_048004	supercont1.116[+]:2189306-2189868	supercont1.116:2189306-2189868	562		1023.93	70.8246		661.453	45.6825		598.061	45.6763		1440.71	251.545		201.854	19.3962		174.682	17.0407		21	3.53046		0	0		245.707	93.0889
XLOC_258595	supercont1.258[+]:335770-336332	supercont1.258:335770-336332	562		437.327	30.2497		166.551	11.5027		305.26	23.3139		46	8.03148		59.5137	5.71869		616.838	60.1742		3.96154	0.666003		0	0		101.51	38.4583
XLOC_608796	supercont1.78[+]:270893-271454	supercont1.78:270893-271454	561		776.324	53.6979		247.452	17.09		453.873	34.6641		1414.88	247.034		412.136	39.6022		846.734	82.6012		0	0		0	0		327.426	124.049
XLOC_193031	supercont1.20[+]:3178455-3179014	supercont1.20:3178455-3179014	559		241.839	16.7279		244.734	16.9023		227.956	17.4099		0	0		3	0.288271		5	0.487764		3.77778	0.63511		8.03571	0.917402		22.5608	8.54744
XLOC_406988	supercont1.402[-]:942935-943494	supercont1.402:942935-943494	559		228.612	15.813		261.391	18.0527		129.554	9.89458		1516.74	264.819		16.8213	1.61637		83.3865	8.13458		57.9042	9.73469		40.9428	4.67426		109.514	41.4905
XLOC_621356	supercont1.8[+]:4126456-4127015	supercont1.8:4126456-4127015	559		203.033	14.0437		322.376	22.2646		150.502	11.4944		72	12.571		230.342	22.1336		272.439	26.5771		5	0.840587		0	0		108.381	41.0615
XLOC_315599	supercont1.31[+]:1560179-1560737	supercont1.31:1560179-1560737	558		534.656	36.9819		407.978	28.1766		272.094	20.7809		987.128	172.35		33.5085	3.21984		47.1304	4.5977		146.63	24.6511		128.384	14.6571		170.721	64.6797
XLOC_000496	supercont1.1[+]:1204663-1205220	supercont1.1:1204663-1205220	557		520.169	35.9798		765.329	52.8566		533.592	40.7525		50	8.72987		29.0611	2.79249		52.0609	5.07869		259.212	43.578		120.768	13.7875		218.036	82.6054
XLOC_002493	supercont1.1[-]:1482748-1483304	supercont1.1:1482748-1483304	556		425.574	29.4367		340.938	23.5465		178.252	13.6138		195.423	34.1204		0	0		3	0.292658		3.37037	0.566618		3.61538	0.412753		15.9881	6.05728
XLOC_208512	supercont1.209[-]:214194-214750	supercont1.209:214194-214750	556		167.985	11.6194		238.532	16.474		180.516	13.7867		0	0		9.27586	0.89132		13.1951	1.28722		18.7	3.14379		16.4556	1.87866		35.7934	13.5608
XLOC_548644	supercont1.642[+]:190123-190676	supercont1.642:190123-190676	553		521.727	36.0876		619.685	42.7979		220.451	16.8367		243.456	42.5067		362.835	34.8649		911.91	88.9593		17.9688	3.02086		0	0		116.312	44.0661
XLOC_355745	supercont1.35[+]:796509-797061	supercont1.35:796509-797061	552		2612.28	180.69		3326	229.707		734.131	56.0684		1236.03	215.807		1193.78	114.711		10002.4	975.763		21	3.53046		4.96429	0.566751		415.965	157.593
XLOC_291427	supercont1.286[-]:1376637-1377188	supercont1.286:1376637-1377188	551		142.995	9.89086		224.612	15.5126		134.742	10.2907		121	21.1263		6	0.576541		14.3929	1.40406		7.78947	1.30955		48.8488	5.57685		28.5529	10.8176
XLOC_192671	supercont1.20[+]:3078711-3079261	supercont1.20:3078711-3079261	550		404.169	27.9562		273.109	18.862		250.305	19.1168		160	27.9356		29.0483	2.79125		43.6203	4.25528		9.70588	1.63173		8.82143	1.0071		26.9654	10.2162
XLOC_237734	supercont1.234[-]:913350-913900	supercont1.234:913350-913900	550		1173.95	81.2014		473.74	32.7183		1698.12	129.692		524.87	91.6409		1018.02	97.8219		566.492	55.2628		3	0.504352		3	0.342497		295.904	112.107
XLOC_638642	supercont1.83[-]:1348157-1348707	supercont1.83:1348157-1348707	550		589.294	40.7611		408.844	28.2363		484.277	36.9861		1131.78	197.605		749.707	72.0395		823.081	80.2938		6.59259	1.10833		0	0		201.438	76.3172
XLOC_000735	supercont1.1[+]:1263779-1264328	supercont1.1:1263779-1264328	549	NTR_00000094	811.436	56.1266		1734.98	119.824		1846.47	141.022		7529.69	1314.66		647.329	62.202		432.629	42.2042		4368.23	734.374		1297.45	148.125		332.047	125.8
XLOC_002382	supercont1.1[-]:1443995-1444544	supercont1.1:1443995-1444544	549		105.657	7.30826		306.417	21.1624		254.478	19.4355		939.908	164.106		23.779	2.28493		39.2765	3.83153		83.5742	14.0503		62.9482	7.18651		153.216	58.0475
XLOC_024498	supercont1.1077[-]:70391-70940	supercont1.1077:70391-70940	549	AAEL017157-RA	49.7454	3.44086		296.029	20.445		59.7145	4.56064		390.957	68.2601		99.3114	9.54285		215.694	21.0415		3.75862	0.631889		0	0		94.0269	35.6232
XLOC_466788	supercont1.491[-]:475695-476243	supercont1.491:475695-476243	548		183.221	12.6733		252.935	17.4687		164.068	12.5305		373.484	65.2093		82.8965	7.96554		215.271	21.0003		4	0.672469		0	0		93.6441	35.4782
XLOC_572096	supercont1.697[-]:519643-520190	supercont1.697:519643-520190	547		296.231	20.4901		575.272	39.7306		308.811	23.5851		308.638	53.8873		13.119	1.26061		38.2085	3.72734		26.8215	4.50917		11.0556	1.26216		38.9407	14.7531
XLOC_090426	supercont1.136[-]:1803251-1803797	supercont1.136:1803251-1803797	546	AAEL004961-RA	60.6863	4.19764		101.631	7.01906		53.2959	4.07042		132	23.0469		85.5016	8.21587		166.206	16.2139		0	0		0	0		27.7122	10.4991
XLOC_435110	supercont1.44[+]:1928637-1929183	supercont1.44:1928637-1929183	546		469.818	32.497		835.593	57.7094		344.29	26.2948		1749.52	305.462		906.191	87.0761		587.326	57.2953		11.1923	1.88162		0	0		320.386	121.382
XLOC_572115	supercont1.697[-]:524736-525281	supercont1.697:524736-525281	545		255.765	17.6911		577.12	39.8582		350.284	26.7525		525.165	91.6925		714.715	68.6772		70.0307	6.83169		51.2147	8.61007		29.333	3.34882		57.4917	21.7814
XLOC_203267	supercont1.204[-]:633284-633828	supercont1.204:633284-633828	544		306.301	21.1867		174.039	12.0198		168.373	12.8593		47.7143	8.33079		183.133	17.5973		232.196	22.6514		0	0		0	0		32.6683	12.3768
XLOC_337707	supercont1.33[+]:1516397-1516940	supercont1.33:1516397-1516940	543		733.406	50.7293		1305.76	90.1806		1205.89	92.0984		507.238	88.5625		1221.53	117.377		1947.75	190.008		59.6545	10.029		5	0.570828		317.171	120.164
XLOC_484338	supercont1.522[+]:658268-658811	supercont1.522:658268-658811	543	NTR_00032756	153.46	10.6147		218.851	15.1147		192.645	14.713		450.385	78.636		4.07407	0.391479		21.7568	2.12243		132.36	22.252		69.4394	7.92759		202.532	76.7315
XLOC_538742	supercont1.62[-]:2771849-2772392	supercont1.62:2771849-2772392	543		72.6825	5.02741		335.803	23.1919		162.197	12.3876		299.2	52.2396		151.292	14.5376		355.138	34.6447		0	0		0	0		60.5282	22.9318
XLOC_148387	supercont1.173[-]:1110972-1111513	supercont1.173:1110972-1111513	541		70.1266	4.85062		87.358	6.03329		108.714	8.30289		1270	221.739		62.2132	5.97808		118.079	11.5189		0	0		0	0		24.988	9.467
XLOC_406650	supercont1.402[-]:866557-867098	supercont1.402:866557-867098	541	NTR_00026614;NTR_00026615	2134.9	147.67		1430.79	98.8161		1527.35	116.65		1826.48	318.898		937.551	90.0894		259.046	25.2707		22.2558	3.74159		3	0.342497		252.279	95.5789
XLOC_000694	supercont1.1[+]:1250415-1250955	supercont1.1:1250415-1250955	540		1384.15	95.741		1454.92	100.482		1017.26	77.6921		1514.64	264.452		45.1979	4.34307		84.8305	8.27544		792.709	133.268		765.573	87.4021		328.848	124.588
XLOC_122779	supercont1.158[+]:1202758-1203298	supercont1.158:1202758-1203298	540		107.109	7.4087		115.784	7.99649		122.904	9.38667		463.967	81.0074		12.1571	1.16818		62.3071	6.07823		0	0		10	1.14166		95.4662	36.1685
XLOC_291439	supercont1.286[-]:1383171-1383710	supercont1.286:1383171-1383710	539		476.153	32.9353		279.089	19.275		339.132	25.9008		1803.67	314.916		39.3732	3.78338		27.7752	2.70955		112.975	18.993		139.534	15.9299		331.257	125.501
XLOC_291581	supercont1.286[-]:1430065-1430603	supercont1.286:1430065-1430603	538		203.784	14.0957		624.807	43.1516		346.862	26.4912		95	16.5868		6	0.576541		21.5649	2.10372		16.6088	2.79223		20.3091	2.3186		46.8813	17.7615
XLOC_572094	supercont1.697[-]:518901-519439	supercont1.697:518901-519439	538	NTR_00039525	923.857	63.9027		884.503	61.0873		421.737	32.2097		590.936	103.176		68.2819	6.56122		76.7806	7.49016		56.2318	9.45354		52.4582	5.98893		228.177	86.4474
XLOC_016284	supercont1.104[+]:1536976-1537511	supercont1.104:1536976-1537511	535		284.98	19.7119		53.8547	3.71942		169.382	12.9363		34	5.93631		112.698	10.8292		215.866	21.0583		0	0		0	0		54.6112	20.6901
XLOC_291109	supercont1.286[-]:1281131-1281666	supercont1.286:1281131-1281666	535	NTR_00019288	170.222	11.7741		194.542	13.4359		214.739	16.4004		26	4.53953		13.7305	1.31936		30.1857	2.9447		18.5648	3.12106		76.8604	8.77482		70.6284	26.7584
XLOC_038283	supercont1.1112[-]:45715-46249	supercont1.1112:45715-46249	534		221.605	15.3283		725.843	50.1296		65.4853	5.00137		520.037	90.7971		239.374	23.0015		389.402	37.9872		6	1.0087		0	0		61.7969	23.4125
XLOC_411411	supercont1.406[-]:378707-379241	supercont1.406:378707-379241	534		90.7418	6.27656		307.944	21.2678		147.897	11.2955		965.369	168.551		251.457	24.1626		266.221	25.9706		11.3	1.89973		0	0		124.551	47.1877
XLOC_637361	supercont1.83[+]:1299563-1300097	supercont1.83:1299563-1300097	534		208.657	14.4327		210.26	14.5214		221.738	16.935		62	10.825		160.167	15.3905		168.483	16.4359		4.2069	0.707252		0	0		58.8182	22.284
XLOC_291524	supercont1.286[-]:1407986-1408519	supercont1.286:1407986-1408519	533		114.203	7.89938		114.545	7.9109		119.523	9.12843		274	47.8397		3.625	0.348327		0	0		19.7651	3.32285		27.2375	3.10959		47.8249	18.119
XLOC_644412	supercont1.848[+]:456922-457455	supercont1.848:456922-457455	533		93.8421	6.49101		88.4694	6.11004		99.0651	7.566		65.4528	11.4279		6.88462	0.661544		30.25	2.95097		0	0		0	0		0	0
XLOC_315607	supercont1.31[+]:1561735-1562267	supercont1.31:1561735-1562267	532		436.524	30.1941		660.687	45.6297		320.868	24.506		842.677	147.129		696.195	66.8975		40.2931	3.9307		80.5029	13.5339		37.0181	4.2262		144.499	54.7453
XLOC_436732	supercont1.440[+]:634116-634648	supercont1.440:634116-634648	532		406.373	28.1086		510.994	35.2913		460.25	35.1511		586.048	102.322		325.011	31.2304		617.982	60.2859		17.2977	2.90804		0	0		248.035	93.9708
XLOC_458676	supercont1.478[+]:541810-542342	supercont1.478:541810-542342	532		106.488	7.36573		313.982	21.6848		400.885	30.6172		1617.46	282.405		7.61714	0.731933		26.8889	2.62308		22.0505	3.70707		16.7143	1.9082		34.0763	12.9102
XLOC_459154	supercont1.479[+]:239201-239733	supercont1.479:239201-239733	532		169.879	11.7504		239.064	16.5107		154.445	11.7956		384.768	67.1795		382.105	36.7165		1667.2	162.64		0	0		0	0		81.486	30.8719
XLOC_133296	supercont1.164[-]:1226320-1226851	supercont1.164:1226320-1226851	531		90.39	6.25223		107.897	7.45176		51.7326	3.95102		20.3846	3.5591		71.2888	6.85016		232.026	22.6347		0	0		0	0		59.8533	22.6761
XLOC_438560	supercont1.441[-]:443333-443863	supercont1.441:443333-443863	530		445.143	30.7903		398.522	27.5235		905.713	69.1729		1018.68	177.86		176.014	16.9132		1493.09	145.655		14.6823	2.46834		0	0		200.943	76.1295
XLOC_177277	supercont1.192[-]:1722144-1722673	supercont1.192:1722144-1722673	529		251.285	17.3813		415.402	28.6893		387.916	29.6267		947.74	165.473		278.751	26.7852		656.307	64.0246		7.91667	1.33093		0	0		205.015	77.6723
XLOC_285827	supercont1.280[-]:664356-664885	supercont1.280:664356-664885	529		341.207	23.6011		180.941	12.4965		99.2377	7.57918		24	4.19034		299.403	28.7697		188.571	18.3956		5.71875	0.961421		0	0		144.367	54.6953
XLOC_192901	supercont1.20[+]:3144233-3144761	supercont1.20:3144233-3144761	528		2974.92	205.773		23362.5	1613.5		3607.51	275.52		1193.4	208.365		914.229	87.8485		126.946	12.3839		466.169	78.3711		62.4624	7.13106		411.553	155.922
XLOC_567560	supercont1.69[+]:2608154-2608682	supercont1.69:2608154-2608682	528		724.328	50.1014		2103.96	145.308		833.151	63.631		2862.56	499.795		624.575	60.0155		1530.44	149.298		30.9797	5.20822		6.92593	0.790703		868.129	328.901
XLOC_680412	supercont1.943[-]:222464-222992	supercont1.943:222464-222992	528		170.812	11.815		503.198	34.7528		191.803	14.6487		293	51.157		591.803	56.8665		62.1082	6.05883		40.3911	6.79045		56.0579	6.39988		299.901	113.621
XLOC_031663	supercont1.1098[-]:211335-211862	supercont1.1098:211335-211862	527		103.144	7.1344		145.539	10.0515		152.98	11.6837		261.17	45.5996		37.9077	3.64256		198.194	19.3344		0	0		0	0		52.6798	19.9584
XLOC_051050	supercont1.1170[+]:85083-85610	supercont1.1170:85083-85610	527		251.285	17.3813		78.0858	5.39291		259.014	19.7819		288.857	50.4337		241.073	23.1648		426.759	41.6315		0	0		0	0		63.711	24.1377
XLOC_406937	supercont1.402[-]:934380-934907	supercont1.402:934380-934907	527		752.514	52.051		566.593	39.1312		573.407	43.7934		650.071	113.501		35.4735	3.40866		46.8148	4.56691		10.9643	1.84329		9.9977	1.14139		53.3288	20.2043
XLOC_090746	supercont1.136[-]:1916146-1916672	supercont1.136:1916146-1916672	526	AAEL004959-RA	225.88	15.624		228.973	15.8138		145.495	11.112		562.897	98.2803		142.764	13.7183		219.795	21.4416		0	0		3	0.342497		305.283	115.66
XLOC_208839	supercont1.209[-]:310401-310927	supercont1.209:310401-310927	526		215.322	14.8937		163.643	11.3019		230.356	17.5932		0	0		0	0		5	0.487764		13.8598	2.33007		51.9265	5.92822		53.7399	20.36
XLOC_664934	supercont1.90[+]:893697-894223	supercont1.90:893697-894223	526		142.867	9.88205		583.761	40.3169		166.5	12.7163		284.371	49.6504		145.354	13.9671		467.562	45.612		8.54839	1.43713		0	0		109.673	41.5508
XLOC_382628	supercont1.38[+]:3026915-3027440	supercont1.38:3026915-3027440	525		83.3943	5.76834		312.608	21.59		90.9157	6.94359		261.391	45.6381		170.626	16.3955		359.549	35.075		0	0		0	0		185.345	70.22
XLOC_512828	supercont1.576[-]:676928-677452	supercont1.576:676928-677452	524		145.644	10.0741		489.947	33.8377		101.523	7.75369		106.69	18.6279		339.514	32.624		308.448	30.09		0	0		0	0		125.089	47.3914
XLOC_608798	supercont1.78[+]:271718-272242	supercont1.78:271718-272242	524		84.601	5.8518		37.5774	2.59524		55.9416	4.27248		0	0		93.9569	9.02834		97.5862	9.5198		0	0		0	0		20.8333	7.89295
XLOC_229007	supercont1.226[-]:841039-841562	supercont1.226:841039-841562	523		303.369	20.9839		172.758	11.9313		251.981	19.2448		0	0		696.668	66.943		392.097	38.2501		0	0		0	0		67.0699	25.4102
XLOC_267185	supercont1.261[+]:1465858-1466381	supercont1.261:1465858-1466381	523		341.863	23.6465		1897.98	131.082		296.032	22.6091		2367.79	413.41		643.96	61.8783		1854.3	180.892		49.7059	8.35642		5.93333	0.677383		628.767	238.216
XLOC_638854	supercont1.83[-]:1434261-1434784	supercont1.83:1434261-1434784	523		846.704	58.5661		2139.94	147.793		735.807	56.1965		1685.33	294.255		702.861	67.5381		1160.07	113.168		12.1071	2.03542		0	0		219.454	83.1427
XLOC_405114	supercont1.400[-]:735107-735629	supercont1.400:735107-735629	522		85.042	5.88231		135.99	9.39197		159.245	12.1621		55	9.60286		54.4863	5.2356		104.558	10.2		0	0		0	0		35.1689	13.3242
XLOC_542699	supercont1.63[-]:1864376-1864898	supercont1.63:1864376-1864898	522		113.791	7.87083		125.115	8.64091		241.539	18.4473		234	40.8558		181.112	17.4031		225.898	22.0369		3	0.504352		0	0		62.7832	23.7862
XLOC_265914	supercont1.260[-]:382272-382793	supercont1.260:382272-382793	521	AAEL007520-RA	158.235	10.945		148.714	10.2707		67.2359	5.13507		110.62	19.314		146.588	14.0856		153.878	15.0112		0	0		0	0		53.4777	20.2607
XLOC_652079	supercont1.878[+]:79394-79915	supercont1.878:79394-79915	521		159.484	11.0314		136.03	9.3948		250.959	19.1667		43.375	7.57316		447.435	42.9941		330.738	32.2644		0	0		0	0		31.3647	11.8829
XLOC_000760	supercont1.1[+]:1269249-1269767	supercont1.1:1269249-1269767	518	NTR_00000095	812.505	56.2005		780.859	53.9292		867.676	66.2679		766.297	133.794		15.0741	1.44847		39.0716	3.81154		67.9742	11.4276		100.345	11.4559		264.343	100.149
XLOC_197916	supercont1.202[-]:96703-97221	supercont1.202:96703-97221	518		233.018	16.1177		327.321	22.606		49.4876	3.77957		54.7586	9.56071		144.253	13.8613		419.465	40.92		0	0		0	0		54.1451	20.5135
XLOC_366885	supercont1.361[-]:184009-184527	supercont1.361:184009-184527	518		596.068	41.2297		1571.53	108.536		218.272	16.6703		826.925	144.379		334.029	32.0969		2638.74	257.417		10	1.68117		0	0		405.909	153.783
XLOC_458641	supercont1.478[+]:534538-535056	supercont1.478:534538-535056	518		8960.75	619.81		13692.7	945.669		8759.64	669.008		14929.5	2606.65		2323.1	223.227		2553.2	249.072		108797	18290.6		26218.2	2993.21		8309.51	3148.16
XLOC_045112	supercont1.1145[-]:89260-89777	supercont1.1145:89260-89777	517		768.875	53.1827		312.431	21.5777		552.864	42.2244		241.63	42.1879		1191.1	114.453		40.3498	3.93623		61.1802	10.2855		197.713	22.572		130.245	49.3448
XLOC_382787	supercont1.38[+]:3098439-3098956	supercont1.38:3098439-3098956	517		132.902	9.19279		133.28	9.20484		308.087	23.5299		244.774	42.7369		313.811	30.1542		299.791	29.2454		0	0		0	0		53.905	20.4225
XLOC_545365	supercont1.635[+]:233751-234268	supercont1.635:233751-234268	517		66.8643	4.62497		81.2364	5.61051		64.7068	4.94191		6	1.04758		99.4143	9.55275		188.688	18.4071		0	0		0	0		62.9878	23.8637
XLOC_489704	supercont1.533[-]:564894-565410	supercont1.533:564894-565410	516		468.778	32.4252		195.205	13.4816		391.289	29.8843		4	0.69839		871.688	83.7607		504.294	49.1953		0	0		0	0		136.21	51.6049
XLOC_291436	supercont1.286[-]:1381999-1382514	supercont1.286:1381999-1382514	515		1866.43	129.1		17137.8	1183.6		1398.28	106.792		807.812	141.042		43.5596	4.18565		210.976	20.5813		835.301	140.429		520.475	59.4204		419.431	158.906
XLOC_406689	supercont1.402[-]:873076-873591	supercont1.402:873076-873591	515		298.131	20.6215		703.109	48.5595		376.355	28.7437		396.293	69.1918		20.844	2.00291		54.1845	5.28585		29.3333	4.93144		10.3882	1.18598		27.9718	10.5974
XLOC_480734	supercont1.518[+]:155039-155552	supercont1.518:155039-155552	513		207.369	14.3436		605	41.7837		381.772	29.1574		818.124	142.842		334.917	32.1822		798.562	77.9019		28.3016	4.758		6	0.684994		193.063	73.1442
XLOC_554707	supercont1.66[+]:467126-467639	supercont1.66:467126-467639	513		140.341	9.70729		81.909	5.65696		69.2677	5.29025		94	16.4122		133.807	12.8576		450.324	43.9303		3	0.504352		0	0		136.757	51.8118
XLOC_002400	supercont1.1[-]:1447273-1447785	supercont1.1:1447273-1447785	512		1227.41	84.8996		1200.92	82.9404		883.973	67.5125		219	38.2368		27.2944	2.62273		45.3246	4.42154		62.2667	10.4681		44.8609	5.12157		60.2666	22.8327
XLOC_378247	supercont1.376[+]:89904-90416	supercont1.376:89904-90416	512		167.018	11.5525		214.137	14.7892		105.375	8.0479		317.421	55.4208		165.558	15.9085		327.408	31.9395		10.0425	1.68832		0	0		29.3411	11.1162
XLOC_040709	supercont1.112[-]:2341171-2341681	supercont1.112:2341171-2341681	510		528.302	36.5423		266.554	18.4093		943.713	72.0751		680.069	118.738		376.692	36.1964		479.627	46.789		0	0		0	0		149.095	56.4864
XLOC_311227	supercont1.305[-]:849799-850309	supercont1.305:849799-850309	510		122.615	8.48119		306.776	21.1872		180.207	13.7631		280.578	48.9882		170.943	16.426		514.057	50.1476		16.5851	2.78824		3	0.342497		183.754	69.6174
XLOC_192935	supercont1.20[+]:3160925-3161431	supercont1.20:3160925-3161431	506		245.378	16.9727		219.556	15.1634		226.24	17.2788		337	58.8393		9.85185	0.946667		18	1.75595		7.24138	1.2174		0	0		21.9146	8.3026
XLOC_458788	supercont1.478[+]:563231-563736	supercont1.478:563231-563736	505	NTR_00030400	131.835	9.11893		83.76	5.7848		263.359	20.1138		77.0714	13.4565		17.3643	1.66854		52.7566	5.14655		75.6907	12.7249		223.978	25.5706		50.4318	19.1067
XLOC_000429	supercont1.1[+]:1191114-1191618	supercont1.1:1191114-1191618	504		149.429	10.3359		102.78	7.09841		69.0396	5.27283		386	67.3946		7.89286	0.758426		11.7547	1.1467		27.4434	4.61371		42.6191	4.86564		49.2097	18.6437
XLOC_236851	supercont1.234[+]:896941-897445	supercont1.234:896941-897445	504		128.941	8.9188		53.0405	3.66319		126.704	9.6769		869.64	151.837		191.44	18.3955		161.354	15.7405		0	0		0	0		90.4597	34.2717
XLOC_680505	supercont1.943[-]:239353-239857	supercont1.943:239353-239857	504		157.449	10.8907		361.979	24.9997		64.0806	4.89409		195	34.0465		22.5741	2.16915		49.467	4.82564		101.02	16.9832		87.4856	9.98784		187.576	71.0653
XLOC_406859	supercont1.402[-]:915307-915810	supercont1.402:915307-915810	503		264.728	18.3111		342.037	23.6225		561.605	42.892		2461.38	429.75		793.218	76.2205		103.748	10.1209		26.2337	4.41033		26.6026	3.0371		38.1877	14.4679
XLOC_000576	supercont1.1[+]:1224140-1224642	supercont1.1:1224140-1224642	502		129.292	8.94306		380.921	26.3079		157.949	12.0632		1463.55	255.532		35.2908	3.3911		50	4.87764		82.8851	13.9344		104.799	11.9645		140.923	53.3903
XLOC_291277	supercont1.286[-]:1331736-1332238	supercont1.286:1331736-1332238	502		159.789	11.0525		260.485	17.9902		269.361	20.5722		280	48.8873		24.2294	2.32821		22	2.14616		44.9716	7.56051		96.8815	11.0605		75.4218	28.5744
XLOC_432600	supercont1.435[-]:957157-957658	supercont1.435:957157-957658	501		336.316	23.2628		443.195	30.6088		249.342	19.0432		222	38.7606		549.849	52.8351		17	1.6584		34.4387	5.78974		54.9217	6.27016		54.5041	20.6495
XLOC_193073	supercont1.20[+]:3186962-3187462	supercont1.20:3186962-3187462	500		429.959	29.74		317.018	21.8945		179.308	13.6945		1138.56	198.79		41.4122	3.9793		61.6756	6.01662		49.7266	8.35991		26.3491	3.00817		53.0604	20.1026
XLOC_199470	supercont1.203[+]:693975-694473	supercont1.203:693975-694473	498		198.015	13.6966		248.476	17.1607		163.387	12.4785		16	2.79356		96.4872	9.27147		197.641	19.2805		0	0		0	0		49.8978	18.9044
XLOC_184192	supercont1.2[+]:786335-786832	supercont1.2:786335-786832	497	AAEL000120-RA	130.049	8.99543		132.519	9.15228		77.6847	5.93309		407.222	71.1		164.101	15.7685		209.615	20.4486		0	0		0	0		31.6776	12.0014
XLOC_291200	supercont1.286[-]:1303563-1304059	supercont1.286:1303563-1304059	496		166.568	11.5214		143.299	9.89676		191.591	14.6326		197	34.3957		0	0		23.4536	2.28796		0	0		39.0661	4.46001		41.6792	15.7907
XLOC_141055	supercont1.17[+]:1788628-1789123	supercont1.17:1788628-1789123	495		117.319	8.11489		1100.53	76.0069		470.345	35.9221		1332.61	232.67		337.548	32.4351		1020.54	99.5564		25.3667	4.26458		3.24	0.369897		254.587	96.4532
XLOC_502341	supercont1.557[+]:574184-574679	supercont1.557:574184-574679	495		262.28	18.1417		175.293	12.1064		106.651	8.14537		1095.02	191.187		162.59	15.6233		210.038	20.4898		0	0		0	0		72.3872	27.4247
XLOC_554750	supercont1.66[+]:494003-494498	supercont1.66:494003-494498	495	AAEL002732-RA	120.892	8.36206		75.7801	5.23367		203.784	15.5638		126.909	22.158		107.555	10.335		98.6911	9.62759		3	0.504352		0	0		120.502	45.6538
XLOC_399788	supercont1.4[-]:476135-476628	supercont1.4:476135-476628	493		361.443	25.0008		1343.99	92.821		639.755	48.8606		779.806	136.152		433.656	41.6701		888.096	86.6362		3	0.504352		0	0		168.594	63.8736
XLOC_406847	supercont1.402[-]:913697-914190	supercont1.402:913697-914190	493		1010.48	69.8947		860.896	59.4569		1195.78	91.3265		587.156	102.516		568.823	54.6583		40.5855	3.95923		37.9312	6.37689		32.8871	3.75458		49.4358	18.7293
XLOC_680422	supercont1.943[-]:226050-226543	supercont1.943:226050-226543	493		927.672	64.1666		8512.78	587.926		672.819	51.3858		1802.93	314.787		2154.35	207.012		86.0955	8.39886		342.753	57.6227		272.164	31.0718		472.084	178.855
XLOC_039512	supercont1.1118[-]:35123-35615	supercont1.1118:35123-35615	492		176.693	12.2217		223.236	15.4176		229.611	17.5363		120	20.9517		84.0495	8.07633		454.017	44.2906		0	0		0	0		110.466	41.8514
XLOC_466871	supercont1.491[-]:510317-510809	supercont1.491:510317-510809	492		152.023	10.5153		603.131	41.6546		164.848	12.5901		675.857	118.003		166.359	15.9854		180.117	17.5709		0	0		0	0		25.8794	9.80471
XLOC_208515	supercont1.209[-]:215105-215596	supercont1.209:215105-215596	491		324.43	22.4407		2426.78	167.603		448.358	34.2429		571.23	99.7352		13.037	1.25273		56.8734	5.54815		101.799	17.1142		45.7826	5.2268		69.9991	26.52
XLOC_029991	supercont1.1096[+]:241173-241662	supercont1.1096:241173-241662	489		543.834	37.6167		367.033	25.3487		691.482	52.8112		405.109	70.7309		850.745	81.7483		448.436	43.7462		5.67857	0.954666		0	0		187.198	70.9222
XLOC_134179	supercont1.165[+]:362731-363220	supercont1.165:362731-363220	489	AAEL005618-RA	95.3379	6.59447		117.806	8.13613		204.254	15.5997		251.103	43.842		224.067	21.5307		232.096	22.6416		0	0		0	0		15.5062	5.87469
XLOC_598145	supercont1.75[-]:1909818-1910307	supercont1.75:1909818-1910307	489		247.332	17.1078		324.719	22.4264		345.683	26.4012		624.64	109.06		530.392	50.9655		684.956	66.8194		3	0.504352		0	0		88.5371	33.5433
XLOC_669658	supercont1.907[-]:219232-219721	supercont1.907:219232-219721	489		113.74	7.8673		186.918	12.9093		98.2394	7.50293		33	5.76172		136.741	13.1394		344.765	33.6328		0	0		0	0		18.4165	6.97731
XLOC_028140	supercont1.109[-]:100388-100876	supercont1.109:100388-100876	488		160.702	11.1157		192.893	13.322		212.196	16.2063		159.531	27.8537		3	0.288271		29.4054	2.86858		0	0		13.0882	1.49423		19.0703	7.225
XLOC_117750	supercont1.153[-]:1738949-1739437	supercont1.153:1738949-1739437	488		100.228	6.93269		134.732	9.30509		34.6486	2.64625		0	0		85.0248	8.17005		167.407	16.331		0	0		0	0		7.7037	2.91864
XLOC_406878	supercont1.402[-]:918999-919487	supercont1.402:918999-919487	488		612.677	42.3786		4351.72	300.547		2011.41	153.619		948.744	165.648		16.1071	1.54774		31.1662	3.04035		20.3519	3.4215		7.34305	0.838324		15.8	5.98602
XLOC_031547	supercont1.1098[-]:164397-164884	supercont1.1098:164397-164884	487		220.229	15.2331		168.508	11.6379		144.551	11.0399		1079.39	188.458		116.529	11.1973		182.314	17.7852		0	0		0	0		44.3711	16.8105
XLOC_489411	supercont1.533[-]:411904-412391	supercont1.533:411904-412391	487		347.296	24.0223		81.8907	5.65569		99.5573	7.60359		182.489	31.8622		215.851	20.7412		480.522	46.8762		3	0.504352		0	0		118.503	44.8961
XLOC_681700	supercont1.95[+]:2202244-2202731	supercont1.95:2202244-2202731	487		168.011	11.6212		220.109	15.2016		126.54	9.66433		269.067	46.9783		166.6	16.0086		183.06	17.858		3	0.504352		0	0		72.3519	27.4114
XLOC_229005	supercont1.226[-]:840416-840902	supercont1.226:840416-840902	486		110.415	7.63736		257.719	17.7991		133.131	10.1678		403	70.3628		85.4525	8.21115		282.147	27.5242		0	0		0	0		35.7579	13.5473
XLOC_133300	supercont1.164[-]:1227513-1227997	supercont1.164:1227513-1227997	484		696.403	48.1698		658.25	45.4614		409.558	31.2796		100.77	17.5942		619.777	59.5546		2163.25	211.031		73.9908	12.4391		3	0.342497		381.331	144.472
XLOC_299047	supercont1.295[-]:1257849-1258333	supercont1.295:1257849-1258333	484		94.5018	6.53664		110.742	7.64826		360.039	27.4976		957	167.09		75.9578	7.2988		204.343	19.9342		3	0.504352		0	0		46.583	17.6485
XLOC_474402	supercont1.502[-]:665883-666366	supercont1.502:665883-666366	483		212.862	14.7236		308.39	21.2986		113.503	8.66865		287.667	50.2259		459.463	44.1499		327.879	31.9855		0	0		0	0		206.253	78.1413
XLOC_541803	supercont1.63[+]:1897857-1898340	supercont1.63:1897857-1898340	483		280.156	19.3783		646.476	44.6482		194.64	14.8655		807.893	141.056		309.634	29.7528		272.875	26.6197		4.2963	0.722282		3	0.342497		150.265	56.9298
XLOC_192919	supercont1.20[+]:3149552-3150034	supercont1.20:3149552-3150034	482		625.098	43.2377		799.812	55.2382		859.749	65.6624		105.452	18.4116		16.9212	1.62596		18.7929	1.83329		59.3391	9.97594		14.4221	1.6465		38.43	14.5597
XLOC_028134	supercont1.109[-]:98846-99327	supercont1.109:98846-99327	481		221.59	15.3272		252.89	17.4656		284.109	21.6985		227.206	39.6696		44.5345	4.27933		57.0166	5.56213		48.6908	8.18577		37.8603	4.32235		63.0951	23.9043
XLOC_028204	supercont1.109[-]:111401-111882	supercont1.109:111401-111882	481		404.802	27.9999		217.624	15.03		457.836	34.9668		216.704	37.8359		8.2	0.78794		6	0.585316		3.77778	0.63511		0	0		13.9778	5.29565
XLOC_169251	supercont1.189[+]:481151-481631	supercont1.189:481151-481631	480		170.433	11.7888		131.476	9.08028		201.308	15.3747		476.363	83.1718		128.259	12.3245		216.746	21.1442		0	0		0	0		33.7753	12.7962
XLOC_444892	supercont1.451[-]:368200-368680	supercont1.451:368200-368680	480		111.769	7.73101		494.554	34.1559		32.5638	2.48703		132.871	23.1989		57.6643	5.54097		641.477	62.5778		0	0		0	0		66.8085	25.3112
XLOC_683192	supercont1.95[-]:2381013-2381493	supercont1.95:2381013-2381493	480		914.29	63.2409		661.718	45.7008		674.693	51.5289		1139.57	198.966		628.73	60.4148		511.913	49.9385		3	0.504352		0	0		158.866	60.1884
XLOC_044979	supercont1.1145[-]:65700-66179	supercont1.1145:65700-66179	479		60.9931	4.21886		217.896	15.0488		122.112	9.32617		0	0		0	0		13	1.26819		0	0		3	0.342497		12.7241	4.82069
XLOC_237629	supercont1.234[-]:880151-880630	supercont1.234:880151-880630	479		481.916	33.3339		546.092	37.7153		509.937	38.9459		396.769	69.2749		646.341	62.107		769.147	75.0324		0	0		0	0		133.646	50.6335
XLOC_608795	supercont1.78[+]:270381-270860	supercont1.78:270381-270860	479		143.58	9.93134		272.192	18.7986		325.846	24.8861		808.255	141.119		469.563	45.1204		396.517	38.6813		11.4249	1.92073		0	0		192.594	72.9665
XLOC_265965	supercont1.260[-]:442800-443278	supercont1.260:442800-443278	478		54.6605	3.78084		96.4308	6.65989		37.931	2.89694		0	0		110.671	10.6344		117.626	11.4748		0	0		0	0		11.8584	4.49268
XLOC_421677	supercont1.42[+]:247860-248338	supercont1.42:247860-248338	478	AAEL001772-RA	66.8858	4.62646		65.7102	4.53821		83.1105	6.34748		0	0		152.576	14.6611		180.813	17.6388		0	0		0	0		55.3632	20.975
XLOC_680423	supercont1.943[-]:226589-227067	supercont1.943:226589-227067	478		446.527	30.886		623.402	43.0546		295.307	22.5538		671.732	117.283		643.793	61.8622		38.1045	3.7172		129.207	21.722		155.542	17.7576		157.419	59.6399
XLOC_116106	supercont1.153[+]:565312-565789	supercont1.153:565312-565789	477		148.873	10.2975		85.893	5.93211		142.045	10.8485		105.491	18.4185		109.707	10.5417		230.956	22.5304		0	0		0	0		73.6318	27.8963
XLOC_398152	supercont1.4[+]:474375-474852	supercont1.4:474375-474852	477		422.096	29.1962		303.783	20.9805		378.954	28.9422		941.541	164.391		445.465	42.8048		616.707	60.1614		0	0		0	0		126.983	48.1091
XLOC_000494	supercont1.1[+]:1204114-1204590	supercont1.1:1204114-1204590	476		171.467	11.8603		161.263	11.1374		318.273	24.3078		532	92.8858		0	0		0	0		22.5357	3.78864		79.3243	9.05611		59.646	22.5976
XLOC_010045	supercont1.1012[+]:1591-2067	supercont1.1012:1591-2067	476		364.106	25.185		210.756	14.5557		234.234	17.8894		197	34.3957		381.417	36.6504		261.973	25.5562		15.5949	2.62177		0	0		28.0596	10.6307
XLOC_161559	supercont1.182[+]:548257-548733	supercont1.182:548257-548733	476		194	13.4189		227.96	15.7438		186.042	14.2087		595.062	103.896		247.285	23.7617		284.596	27.7631		3.06897	0.515946		0	0		107.649	40.784
XLOC_397901	supercont1.4[+]:135617-136093	supercont1.4:135617-136093	476		611.972	42.3297		315.661	21.8008		121.226	9.25854		226.292	39.51		624.403	59.999		713.34	69.5883		0	0		0	0		132.341	50.1389
XLOC_519619	supercont1.59[+]:2393476-2393952	supercont1.59:2393476-2393952	476		1764.82	122.072		765.656	52.8793		314.125	23.9909		1488	259.801		372.211	35.7658		555.539	54.1943		13.623	2.29026		0	0		288.641	109.355
XLOC_664598	supercont1.9[-]:4619312-4619788	supercont1.9:4619312-4619788	476		93.1838	6.44548		587.278	40.5598		321.742	24.5727		217.06	37.8981		152.918	14.694		248.441	24.2361		9.57143	1.60912		0	0		113.434	42.9759
XLOC_680507	supercont1.943[-]:239985-240461	supercont1.943:239985-240461	476		173.136	11.9757		959.462	66.2642		177.106	13.5262		0	0		12.2632	1.17837		31.4333	3.06641		131.356	22.0833		57.2396	6.5348		72.7578	27.5652
XLOC_267784	supercont1.261[-]:555134-555609	supercont1.261:555134-555609	475		105.103	7.26989		122.56	8.46447		159.218	12.1601		306.458	53.5068		147.569	14.18		273.647	26.695		0	0		0	0		57.8294	21.9093
XLOC_384972	supercont1.38[-]:3140789-3141264	supercont1.38:3140789-3141264	475		324.862	22.4705		392.567	27.1122		320.346	24.4661		892.499	155.828		628.395	60.3826		554.164	54.0602		24.2581	4.0782		0	0		357.981	135.625
XLOC_568231	supercont1.69[-]:1400309-1400784	supercont1.69:1400309-1400784	475		78.6624	5.44104		57.6893	3.98425		59.4929	4.5437		162.698	28.4067		159.488	15.3252		135.544	13.2226		0	0		0	0		69.7534	26.4269
XLOC_187174	supercont1.2[+]:4971096-4971570	supercont1.2:4971096-4971570	474	AAEL000119-RA	82.7835	5.72609		60.3052	4.16491		86.8784	6.63525		129.833	22.6686		104.684	10.0591		80.3805	7.84134		0	0		0	0		35.3732	13.4016
XLOC_458710	supercont1.478[+]:548840-549314	supercont1.478:548840-549314	474	NTR_00030395	619.982	42.8838		10647.6	735.362		1326.63	101.32		320.356	55.9333		40.8305	3.92341		46.643	4.55015		873.637	146.874		442.215	50.4857		402.111	152.345
XLOC_628818	supercont1.81[+]:947461-947935	supercont1.81:947461-947935	474		524.376	36.2708		665.455	45.9589		433.848	33.1347		1155.03	201.665		836.688	80.3975		718.698	70.1109		39.2383	6.59664		8.89286	1.01526		169.534	64.2299
XLOC_635981	supercont1.826[+]:390706-391180	supercont1.826:390706-391180	474		160.347	11.0911		508.773	35.1379		159.714	12.198		1369.43	239.099		196.275	18.8601		300.312	29.2963		12.9091	2.17024		0	0		68.04	25.7777
XLOC_380429	supercont1.379[+]:97517-97990	supercont1.379:97517-97990	473		324.565	22.45		296.414	20.4715		216.949	16.5692		615.014	107.38		48.6817	4.67784		75.5676	7.37183		150.88	25.3655		24.9006	2.84279		122.919	46.5695
XLOC_000442	supercont1.1[+]:1192778-1193250	supercont1.1:1192778-1193250	472		379.892	26.2769		231.093	15.9602		194.519	14.8562		181	31.6021		21.8846	2.1029		25.4206	2.47985		52.1595	8.76891		172.376	19.6794		107.926	40.8891
XLOC_002183	supercont1.1[-]:1376163-1376635	supercont1.1:1376163-1376635	472		179.858	12.4407		366.085	25.2833		131.176	10.0184		11	1.92057		3	0.288271		0	0		0	0		0	0		4	1.51545
XLOC_002235	supercont1.1[-]:1394605-1395077	supercont1.1:1394605-1395077	472		2413.03	166.908		826.902	57.1091		876.068	66.9088		3605.86	629.574		811.466	77.9739		227.547	22.1978		270.137	45.4146		141.674	16.1743		618.827	234.45
XLOC_380435	supercont1.379[+]:98660-99132	supercont1.379:98660-99132	472		488.438	33.785		525.566	36.2977		216.024	16.4986		1389.13	242.539		695.198	66.8017		96.0849	9.37334		47.2093	7.9367		70.1103	8.00419		56.8832	21.5509
XLOC_310696	supercont1.305[+]:1163053-1163524	supercont1.305:1163053-1163524	471		107.034	7.40352		277.179	19.1431		94.9021	7.24805		348.867	60.9112		162.637	15.6278		315.113	30.7402		0	0		0	0		90.1762	34.1643
XLOC_627781	supercont1.808[-]:424727-425198	supercont1.808:424727-425198	471		252.921	17.4944		273.569	18.8938		211.197	16.1299		95.9559	16.7536		251.137	24.1318		207.035	20.1968		3	0.504352		0	0		208.024	78.8122
XLOC_096565	supercont1.140[+]:1063254-1063724	supercont1.140:1063254-1063724	470		76.7264	5.30712		110.074	7.60216		31.6539	2.41754		136	23.7453		0	0		3.85714	0.376275		13.02	2.18889		22.4042	2.55779		25.5636	9.68506
XLOC_133304	supercont1.164[-]:1228298-1228768	supercont1.164:1228298-1228768	470		177.979	12.3107		122.584	8.46615		93.6525	7.15261		767.5	134.004		165.317	15.8853		191.318	18.6636		0	0		0	0		50.4087	19.0979
XLOC_333007	supercont1.326[+]:780450-780920	supercont1.326:780450-780920	470		303.006	20.9587		204.798	14.1442		188.868	14.4246		0	0		282.327	27.1288		154.869	15.1079		3	0.504352		0	0		111.425	42.2146
XLOC_638591	supercont1.83[-]:1321070-1321540	supercont1.83:1321070-1321540	470		445.567	30.8196		320.157	22.1113		767.246	58.5976		602.254	105.152		1322.51	127.08		373.228	36.4094		7.85317	1.32025		0	0		129.287	48.9819
XLOC_000426	supercont1.1[+]:1190464-1190933	supercont1.1:1190464-1190933	469		670.732	46.3942		603.978	41.7131		370.91	28.3279		507.237	88.5623		15.6476	1.50358		30.2514	2.95111		61.2836	10.3028		48.6511	5.55429		71.5212	27.0967
XLOC_051524	supercont1.1170[-]:68925-69394	supercont1.1170:68925-69394	469	AAEL014567-RA	115.74	8.00569		241.83	16.7017		88.4251	6.75337		698	121.869		69.2772	6.65686		186.739	18.2169		0	0		0	0		59.5075	22.5451
XLOC_542703	supercont1.63[-]:1865338-1865807	supercont1.63:1865338-1865807	469		278.131	19.2382		2732.42	188.712		90.0172	6.87497		689	120.298		195.015	18.739		2697.14	263.114		18.4222	3.09709		0	0		126.586	47.9586
XLOC_630728	supercont1.81[-]:1160389-1160858	supercont1.81:1160389-1160858	469		115.643	7.99899		109.739	7.57902		155.742	11.8946		8	1.39678		131.061	12.5937		301.255	29.3882		0	0		0	0		73.22	27.7402
XLOC_382595	supercont1.38[+]:3018855-3019323	supercont1.38:3018855-3019323	468		190.372	13.168		335.478	23.1695		195.679	14.9448		1101.55	192.328		199.876	19.2061		186.274	18.1715		0	0		0	0		87.138	33.0133
XLOC_623722	supercont1.8[-]:4192255-4192723	supercont1.8:4192255-4192723	468		430.373	29.7687		210.47	14.5359		542.161	41.407		121.9	21.2834		584.143	56.1304		526.394	51.3512		0	0		0	0		96.9281	36.7224
XLOC_180690	supercont1.195[-]:1621076-1621543	supercont1.195:1621076-1621543	467		234.195	16.1992		211.672	14.6189		99.6227	7.60858		129.8	22.6627		257.129	24.7076		381.573	37.2235		6.21429	1.04473		0	0		103.598	39.2493
XLOC_408311	supercont1.403[-]:508950-509417	supercont1.403:508950-509417	467		192.716	13.3301		204.691	14.1368		278.696	21.2851		65.6019	11.4539		422.351	40.5838		260.512	25.4136		0	0		0	0		85.7899	32.5025
XLOC_675192	supercont1.927[+]:130074-130541	supercont1.927:130074-130541	467		390.257	26.9939		139.373	9.62566		47.4913	3.6271		178	31.0783		255.632	24.5638		200.759	19.5846		0	0		0	0		103.627	39.2603
XLOC_458510	supercont1.478[+]:500304-500770	supercont1.478:500304-500770	466		745.166	51.5428		2883.21	199.126		854.386	65.2529		4321.2	754.471		623.566	59.9186		241.262	23.5358		917.098	154.18		660.485	75.4047		226.241	85.7139
XLOC_502609	supercont1.557[-]:271114-271580	supercont1.557:271114-271580	466		96.1314	6.64936		204.864	14.1487		64.8626	4.95381		467.094	81.5534		97.4693	9.36585		394.507	38.4852		0	0		0	0		75.804	28.7192
XLOC_232633	supercont1.23[-]:73404-73869	supercont1.23:73404-73869	465		94.4737	6.53469		229.518	15.8514		194.22	14.8334		220.031	38.4169		137.366	13.1995		183.853	17.9353		0	0		0	0		71.4615	27.074
XLOC_558030	supercont1.664[-]:467199-467664	supercont1.664:467199-467664	465		141.871	9.81314		99.0325	6.83957		278.909	21.3014		124.75	21.781		193.121	18.5571		237.883	23.2062		0	0		0	0		43.0915	16.3257
XLOC_628819	supercont1.81[+]:947942-948407	supercont1.81:947942-948407	465		187.161	12.9458		283.46	19.5769		376.869	28.783		669.238	116.847		470.548	45.2151		878.113	85.6623		5.7931	0.973921		0	0		83.4651	31.6217
XLOC_304242	supercont1.3[-]:3410828-3411292	supercont1.3:3410828-3411292	464	NTR_00020302	75.6576	5.2332		73.762	5.09429		153.17	11.6982		0	0		0	0		8.92308	0.870471		0	0		6.22222	0.710364		22.5659	8.54937
XLOC_356267	supercont1.35[+]:1875657-1876121	supercont1.35:1875657-1876121	464		247.842	17.1431		179.619	12.4052		66.1358	5.05105		512.459	89.4741		106.36	10.2201		143.969	14.0446		0	0		0	0		105.891	40.118
XLOC_191883	supercont1.20[+]:32372-32834	supercont1.20:32372-32834	462		330.162	22.8371		1688.51	116.615		261.65	19.9832		268.962	46.96		360.797	34.6691		1487.19	145.08		13.531	2.2748		0	0		55.5349	21.0401
XLOC_028136	supercont1.109[-]:99490-99951	supercont1.109:99490-99951	461		226.171	15.6442		717.171	49.5306		234.859	17.9371		1023	178.613		1473.17	141.558		68.2416	6.65715		17.5349	2.94792		23.5162	2.68474		37.3664	14.1567
XLOC_267187	supercont1.261[+]:1466444-1466905	supercont1.261:1466444-1466905	461		126.129	8.72424		252.978	17.4717		116.032	8.86186		307.02	53.6048		212.214	20.3917		200.349	19.5446		0	0		0	0		64.7122	24.517
XLOC_304367	supercont1.3[-]:3452267-3452728	supercont1.3:3452267-3452728	461		118.997	8.23099		106.899	7.38284		145.521	11.114		0	0		17.4214	1.67403		33.8241	3.29964		20.6655	3.47422		14.9062	1.70178		46.4382	17.5937
XLOC_406766	supercont1.402[-]:892537-892998	supercont1.402:892537-892998	461		668.833	46.2628		597.064	41.2356		885.856	67.6563		1602.66	279.821		415.301	39.9064		160.604	15.6674		103.032	17.3215		139.328	15.9064		226.344	85.7532
XLOC_434403	supercont1.439[-]:8328-8789	supercont1.439:8328-8789	461	AAEL009940-RA	83.6418	5.78546		59.0031	4.07499		92.1652	7.03902		84	14.6662		169.814	16.3174		103.655	10.1118		0	0		0	0		53.4152	20.237
XLOC_002466	supercont1.1[-]:1479007-1479467	supercont1.1:1479007-1479467	460		695.737	48.1237		319.019	22.0327		476.268	36.3745		0	0		4.77778	0.459098		12.1176	1.18211		3	0.504352		0	0		71.1237	26.9461
XLOC_179629	supercont1.194[-]:938391-938851	supercont1.194:938391-938851	460		285.658	19.7588		999.582	69.0351		358.464	27.3773		442.57	77.2717		268.962	25.8446		1938.37	189.093		7.65517	1.28697		0	0		141.293	53.5304
XLOC_195684	supercont1.201[+]:1029148-1029608	supercont1.201:1029148-1029608	460	AAEL006330-RB	0	0		9	0.621576		29.6089	2.26135		0	0		27.6888	2.66063		67.1323	6.54894		0	0		0	0		58.3952	22.1237
XLOC_621353	supercont1.8[+]:4125061-4125521	supercont1.8:4125061-4125521	460		201.924	13.967		136.789	9.4472		509.59	38.9194		601.161	104.961		337.094	32.3914		272.279	26.5615		6.25	1.05073		0	0		209.435	79.3469
XLOC_000591	supercont1.1[+]:1227230-1227688	supercont1.1:1227230-1227688	458		143.441	9.92177		217.201	15.0008		112.438	8.58731		27.9355	4.87746		10.7	1.02817		29.8849	2.91536		47.0521	7.91028		73.8458	8.43065		86.2182	32.6648
XLOC_086624	supercont1.1337[-]:359-817	supercont1.1337:359-817	458		59.4077	4.1092		147.06	10.1565		137.253	10.4826		48	8.38068		117.943	11.3331		585.146	57.0826		4	0.672469		0	0		72.6569	27.5269
XLOC_243049	supercont1.240[+]:1128512-1128968	supercont1.240:1128512-1128968	456	NTR_00016508	131.446	9.09204		67.9272	4.69132		152.081	11.615		116.787	20.3907		23.1121	2.22084		50.4881	4.92525		38.2513	6.43071		43.2812	4.94122		47.6404	18.0491
XLOC_666969	supercont1.90[-]:1071951-1072407	supercont1.90:1071951-1072407	456		127.291	8.80462		317.801	21.9486		63.4005	4.84214		76	13.2694		145.063	13.9391		592.456	57.7957		0	0		0	0		33.6142	12.7351
XLOC_035198	supercont1.1109[+]:140171-140626	supercont1.1109:140171-140626	455		201.821	13.9598		67.8562	4.68642		234.807	17.9331		365	63.7281		198.185	19.0436		304.276	29.683		3.62069	0.608701		3	0.342497		110.962	42.0393
XLOC_291420	supercont1.286[-]:1373980-1374435	supercont1.286:1373980-1374435	455		302.242	20.9059		1204.42	83.1821		321.02	24.5176		446.639	77.982		24.5017	2.35437		40.3427	3.93554		124.262	20.8907		69.5484	7.94004		84.2342	31.9131
XLOC_142513	supercont1.17[-]:1786607-1787061	supercont1.17:1786607-1787061	454	AAEL000808-RA	147.866	10.2278		275.125	19.0013		754.289	57.608		238	41.5542		376.822	36.2089		166.507	16.2432		4.875	0.819572		0	0		236.028	89.4219
XLOC_232631	supercont1.23[-]:72854-73308	supercont1.23:72854-73308	454		67.8519	4.69328		135.641	9.36788		66.4299	5.07351		80	13.9678		55.5411	5.33695		88.4055	8.6242		0	0		0	0		33.5165	12.6981
XLOC_108395	supercont1.149[+]:412398-412851	supercont1.149:412398-412851	453		338.437	23.4095		588.37	40.6352		347.985	26.577		365.058	63.7381		367.89	35.3506		360.277	35.146		21.5212	3.61808		0	0		131.271	49.7335
XLOC_274536	supercont1.27[+]:554800-555253	supercont1.27:554800-555253	453		238.554	16.5006		897.759	62.0028		263.479	20.1229		1546.36	269.991		177.107	17.0183		938.303	91.5341		3	0.504352		0	0		145.68	55.1928
XLOC_683013	supercont1.95[-]:2318411-2318862	supercont1.95:2318411-2318862	451		200.92	13.8975		84.1553	5.8121		56.5332	4.31766		41	7.15849		209.01	20.0838		193.04	18.8316		0	0		0	0		24.7703	9.38453
XLOC_040069	supercont1.112[+]:2337926-2338376	supercont1.112:2337926-2338376	450		53.4426	3.69659		104.483	7.21604		130.18	9.94239		58.1442	10.1518		123.991	11.9143		257.559	25.1256		0	0		0	0		6.78571	2.57085
XLOC_244149	supercont1.240[-]:1272604-1273053	supercont1.240:1272604-1273053	449		163.629	11.3181		171.513	11.8454		116.824	8.92228		19	3.31735		6.76923	0.650457		3	0.292658		39.4815	6.63752		24.5185	2.79917		7.3125	2.77043
XLOC_135076	supercont1.165[-]:305615-306063	supercont1.165:305615-306063	448		133.452	9.23081		119.177	8.2308		80.3288	6.13503		15	2.61896		66.5402	6.39386		91.8203	8.95732		0	0		0	0		21.2495	8.05062
XLOC_192701	supercont1.20[+]:3083128-3083576	supercont1.20:3083128-3083576	448		442.909	30.6358		377.698	26.0853		266.78	20.3751		437	76.2991		31.2093	2.9989		35.4912	3.46227		3	0.504352		3	0.342497		34.3026	12.996
XLOC_315556	supercont1.31[+]:1525511-1525959	supercont1.31:1525511-1525959	448		151.142	10.4544		144.972	10.0124		134.595	10.2796		1215.74	212.265		10.4074	1.00005		26.5	2.58515		35.0753	5.89676		27.4091	3.12917		81.4742	30.8675
XLOC_193207	supercont1.20[+]:3217339-3217786	supercont1.20:3217339-3217786	447		648.462	44.8538		3387.89	233.981		1416.29	108.168		855.643	149.393		21.6719	2.08246		64.04	6.24728		42.6244	7.1659		11.2857	1.28844		93.2145	35.3154
XLOC_566644	supercont1.69[+]:1382589-1383036	supercont1.69:1382589-1383036	447		46.7621	3.23451		137.903	9.52415		40.187	3.06924		55.8214	9.74628		97.4276	9.36184		97.5529	9.51655		0	0		0	0		23.9042	9.0564
XLOC_612097	supercont1.78[-]:1880147-1880594	supercont1.78:1880147-1880594	447		246.992	17.0843		1587.85	109.663		189.404	14.4655		449.321	78.4504		218.742	21.019		1116.14	108.883		6.95	1.16842		0	0		42.3427	16.042
XLOC_231776	supercont1.23[+]:87782-88228	supercont1.23:87782-88228	446		65.2244	4.51154		140.83	9.72625		63.8028	4.87288		0	0		103.379	9.93367		154.178	15.0405		0	0		0	0		12.5357	4.7493
XLOC_414310	supercont1.41[+]:2633326-2633772	supercont1.41:2633326-2633772	446		255.326	17.6608		781.74	53.9901		352.401	26.9142		153.737	26.842		552.948	53.1329		485.539	47.3657		0	0		0	0		152.387	57.7338
XLOC_625173	supercont1.80[-]:1894673-1895119	supercont1.80:1894673-1895119	446		90.3108	6.24675		365.855	25.2674		211.951	16.1876		1697.26	296.338		179.832	17.2801		657.945	64.1843		0	0		0	0		193.223	73.2049
XLOC_689202	supercont1.98[+]:1104053-1104499	supercont1.98:1104053-1104499	446		270.468	18.7081		305.631	21.1081		704.971	53.8414		629.353	109.884		481.094	46.2284		293.14	28.5966		11.4577	1.92623		0	0		105.144	39.8352
XLOC_000473	supercont1.1[+]:1199019-1199464	supercont1.1:1199019-1199464	445		539.419	37.3113		322.451	22.2697		219.857	16.7914		1287.78	224.843		39.6375	3.80877		63.0997	6.15555		129.917	21.8414		151.798	17.3301		84.2865	31.9329
XLOC_045113	supercont1.1145[-]:89835-90280	supercont1.1145:89835-90280	445		162.685	11.2529		361.301	24.9529		233.465	17.8307		1018.41	177.812		12.6415	1.21473		27.1825	2.65173		100.526	16.9001		206.865	23.6169		44.4229	16.8302
XLOC_622801	supercont1.8[-]:3377866-3378311	supercont1.8:3377866-3378311	445		482.635	33.3836		303.049	20.9298		207.682	15.8615		346.415	60.4831		645.833	62.0582		345.728	33.7267		0	0		0	0		207.37	78.5644
XLOC_643606	supercont1.845[+]:373729-374174	supercont1.845:373729-374174	445		195.121	13.4964		494.66	34.1632		263.277	20.1075		698.37	121.934		197.641	18.9914		475.597	46.3958		0	0		0	0		173.139	65.5958
XLOC_072912	supercont1.127[-]:545767-546211	supercont1.127:545767-546211	444		220.975	15.2847		149.667	10.3366		128.866	9.84203		75	13.0948		269.397	25.8864		321.26	31.3398		0	0		0	0		151.687	57.4684
XLOC_132218	supercont1.164[+]:1238716-1239158	supercont1.164:1238716-1239158	442		48.1816	3.3327		88.8633	6.13725		71.2867	5.44445		50.12	8.75082		89.4278	8.59314		184.59	18.0073		0	0		0	0		90.7022	34.3636
XLOC_208861	supercont1.209[-]:314834-315276	supercont1.209:314834-315276	442		478.409	33.0913		398.948	27.5529		432.638	33.0423		641.436	111.993		20.9661	2.01463		21.844	2.13094		170.655	28.69		123.265	14.0726		108.841	41.2358
XLOC_161858	supercont1.182[+]:1184900-1185341	supercont1.182:1184900-1185341	441		356.623	24.6674		518.267	35.7936		577.798	44.1287		595.347	103.946		751.442	72.2062		806.231	78.6501		4	0.672469		0	0		203.458	77.0826
XLOC_304193	supercont1.3[-]:3400546-3400987	supercont1.3:3400546-3400987	441	NTR_00020299	130.044	8.99509		220.192	15.2073		528.924	40.396		923.424	161.228		44.3916	4.26559		53.9046	5.25854		16.2249	2.72768		11.1293	1.27058		110.359	41.8107
XLOC_178768	supercont1.194[+]:956710-957149	supercont1.194:956710-957149	439		226.049	15.6357		343.513	23.7243		366.73	28.0086		175.1	30.572		310.48	29.8341		481.836	47.0044		6	1.0087		0	0		215.908	81.7992
XLOC_401262	supercont1.40[+]:229834-230273	supercont1.40:229834-230273	439		266.422	18.4283		234.494	16.1951		437.466	33.411		198.86	34.7204		136.081	13.076		583.675	56.9391		3.89286	0.654457		0	0		74.5224	28.2337
XLOC_180820	supercont1.195[-]:1676383-1676820	supercont1.195:1676383-1676820	437	NTR_00012483	262.79	18.177		161.614	11.1617		320.845	24.5042		795.253	138.849		192.687	18.5153		394.98	38.5314		14.8276	2.49277		3.78571	0.432198		182.962	69.3172
XLOC_192820	supercont1.20[+]:3127411-3127848	supercont1.20:3127411-3127848	437		3122.91	216.01		1486.02	102.63		3064.98	234.085		826.325	144.274		57.6964	5.54406		156.314	15.2489		18.7709	3.15571		33.4647	3.82052		89.9737	34.0876
XLOC_406708	supercont1.402[-]:876409-876846	supercont1.402:876409-876846	437		86.1644	5.95994		184.041	12.7106		233.218	17.8118		184	32.1259		17.0192	1.63538		43.0923	4.20377		3	0.504352		3	0.342497		30.5808	11.5859
XLOC_407009	supercont1.402[-]:945521-945958	supercont1.402:945521-945958	437		192.845	13.339		180.507	12.4665		154.972	11.8358		552.688	96.4978		12.0507	1.15795		49.2999	4.80934		20.5897	3.46149		47.9953	5.47941		15.711	5.95229
XLOC_636669	supercont1.828[+]:396997-397434	supercont1.828:396997-397434	437		75.467	5.22001		99.3216	6.85954		113.796	8.69107		29	5.06333		105.953	10.181		224.544	21.9049		0	0		0	0		17.6595	6.69052
XLOC_643580	supercont1.845[+]:368234-368671	supercont1.845:368234-368671	437		158.415	10.9575		428.769	29.6125		155.884	11.9055		286.268	49.9816		250.908	24.1098		671.495	65.5062		12.4286	2.08946		0	0		83.8174	31.7552
XLOC_086514	supercont1.1337[+]:782-1218	supercont1.1337:782-1218	436		241.987	16.7381		423.035	29.2164		375.034	28.6429		518.495	90.528		345.199	33.1702		1155.14	112.687		3.96429	0.666465		4.92857	0.562673		288.704	109.379
XLOC_187830	supercont1.2[-]:346946-347382	supercont1.2:346946-347382	436	AAEL000130-RA	280.568	19.4067		486.322	33.5873		144.218	11.0145		147	25.6658		250.53	24.0735		654.309	63.8296		7.91667	1.33093		0	0		173.451	65.7141
XLOC_269213	supercont1.262[-]:720333-720769	supercont1.262:720333-720769	436		216.155	14.9513		96.4473	6.66103		146.65	11.2002		290.366	50.6971		278.658	26.7763		303.735	29.6302		9.53333	1.60272		0	0		56.1957	21.2904
XLOC_304329	supercont1.3[-]:3436088-3436524	supercont1.3:3436088-3436524	436		257.685	17.824		735.094	50.7685		341.758	26.1014		386.111	67.414		39.0268	3.7501		84.5102	8.2442		66.0902	11.1109		87.1281	9.94703		91.1691	34.5405
XLOC_184794	supercont1.2[+]:1458470-1458905	supercont1.2:1458470-1458905	435		143.618	9.93401		70.2921	4.85465		106.984	8.17082		333	58.1409		109.391	10.5114		157.435	15.3583		0	0		0	0		59.921	22.7018
XLOC_310539	supercont1.305[+]:1071714-1072149	supercont1.305:1071714-1072149	435		297.59	20.5841		319.763	22.0841		451.437	34.478		324.17	56.5993		645.443	62.0207		1089.08	106.243		6.69231	1.12509		6.30769	0.720122		126.869	48.0657
XLOC_000464	supercont1.1[+]:1197298-1197732	supercont1.1:1197298-1197732	434		59.3545	4.10552		92.467	6.38614		144.352	11.0247		2255.18	393.749		22.0458	2.11838		23.3333	2.27623		22.1419	3.72244		105.573	12.0528		129.936	49.2277
XLOC_266721	supercont1.261[+]:539058-539492	supercont1.261:539058-539492	434		322.427	22.3021		659.86	45.5725		511.021	39.0287		711.428	124.214		816.785	78.4851		519.394	50.6683		0	0		0	0		133.27	50.4911
XLOC_315597	supercont1.31[+]:1559651-1560085	supercont1.31:1559651-1560085	434		419.549	29.02		655.353	45.2613		179.799	13.732		688.645	120.236		26.8659	2.58155		54.4754	5.31423		266.092	44.7346		162.766	18.5823		250.23	94.8024
XLOC_339724	supercont1.33[-]:1518665-1519099	supercont1.33:1518665-1519099	434		150.92	10.4391		172.086	11.8849		179.302	13.694		129.778	22.6589		266.221	25.5812		185.98	18.1428		6.71429	1.12879		0	0		43.7375	16.5705
XLOC_407030	supercont1.402[-]:949842-950276	supercont1.402:949842-950276	434		30.0249	2.07681		47.1589	3.25698		110.519	8.44073		58	10.1267		0	0		3	0.292658		0	0		0	0		0	0
XLOC_680315	supercont1.943[-]:205690-206124	supercont1.943:205690-206124	434	NTR_00046993	255.275	17.6572		383.898	26.5135		275.732	21.0587		971.53	169.627		32.9738	3.16846		67.4302	6.578		124.007	20.8478		109.905	12.5473		99.2805	37.6136
XLOC_000344	supercont1.1[+]:1176539-1176972	supercont1.1:1176539-1176972	433		1010.08	69.8665		1751.25	120.948		1326.03	101.274		2763.79	482.551		652.458	62.6948		121.158	11.8193		2641.21	444.032		461.837	52.7259		1269.89	481.114
XLOC_002498	supercont1.1[-]:1483724-1484157	supercont1.1:1483724-1484157	433		73.0134	5.05029		156.447	10.8048		73.3674	5.60335		175	30.5546		3	0.288271		15	1.46329		3.64286	0.612427		7	0.799159		19.8136	7.5066
XLOC_017990	supercont1.1041[-]:260655-261088	supercont1.1041:260655-261088	433		137.408	9.50441		129.609	8.95131		94.7372	7.23545		219	38.2368		100.883	9.69385		119.403	11.6481		0	0		0	0		77.4117	29.3283
XLOC_164747	supercont1.184[-]:1827297-1827730	supercont1.184:1827297-1827730	433		338.192	23.3926		369.594	25.5256		240.431	18.3626		1048.48	183.061		104.685	10.0592		381.47	37.2134		0	0		0	0		51.1365	19.3737
XLOC_664976	supercont1.90[+]:917703-918136	supercont1.90:917703-918136	433		702.413	48.5855		262.709	18.1437		312.522	23.8686		185.053	32.3098		389.931	37.4685		723.971	70.6253		0	0		3	0.342497		488.093	184.92
XLOC_002339	supercont1.1[-]:1430192-1430624	supercont1.1:1430192-1430624	432		224.909	15.5568		125.463	8.66499		249.668	19.0681		342.264	59.7584		18.6407	1.79119		53.1428	5.18422		80.4491	13.5249		77.686	8.86907		119.512	45.2785
XLOC_243243	supercont1.240[+]:1173473-1173905	supercont1.240:1173473-1173905	432		70.176	4.85403		155.951	10.7706		61.0857	4.66535		0	0		3	0.288271		8.62162	0.841063		19.8201	3.3321		16.7297	1.90996		14.6348	5.54456
XLOC_392569	supercont1.39[-]:1495586-1496018	supercont1.39:1495586-1496018	432		789.624	54.6179		142.451	9.83819		600.675	45.8759		329.1	57.46		796.029	76.4906		539.455	52.6253		3	0.504352		0	0		107.709	40.8069
XLOC_572136	supercont1.697[-]:529624-530056	supercont1.697:529624-530056	432		574.98	39.771		495.405	34.2146		367.91	28.0987		840.584	146.764		16.2663	1.56303		0	0		27.7405	4.66366		16.7659	1.91409		45.5747	17.2665
XLOC_601116	supercont1.76[+]:1813633-1814064	supercont1.76:1813633-1814064	431		32.5395	2.25074		101.814	7.03171		77.3534	5.90778		0	0		6.19048	0.594844		18.5882	1.81333		74.1429	12.4647		45.8037	5.22921		57.1584	21.6551
XLOC_664486	supercont1.9[-]:4596274-4596705	supercont1.9:4596274-4596705	431		269.559	18.6453		176.696	12.2033		188	14.3583		148.288	25.8908		218.144	20.9615		283.769	27.6824		10.9062	1.83353		0	0		91.336	34.6037
XLOC_000402	supercont1.1[+]:1186120-1186550	supercont1.1:1186120-1186550	430		63.3308	4.38056		442.754	30.5784		174.861	13.3548		555	96.9016		19.4421	1.8682		17.1673	1.67472		17.3181	2.91147		24.5272	2.80016		31.268	11.8462
XLOC_000478	supercont1.1[+]:1200813-1201243	supercont1.1:1200813-1201243	430		440.65	30.4795		785.284	54.2348		202.093	15.4346		1309.16	228.577		41.6765	4.0047		56.2992	5.49214		227.505	38.2475		125.318	14.307		167.848	63.591
XLOC_051457	supercont1.1170[-]:51013-51443	supercont1.1170:51013-51443	430	AAEL014570-RA	186.522	12.9016		132.407	9.14454		97.9244	7.47888		3	0.523792		247.687	23.8003		312.69	30.5038		3	0.504352		0	0		18.7255	7.09437
XLOC_164813	supercont1.184[-]:1845807-1846237	supercont1.184:1845807-1846237	430		129.146	8.93294		84.533	5.83818		35.2993	2.69595		13	2.26977		158.976	15.276		73.7416	7.1937		0	0		0	0		58.8605	22.3
XLOC_570966	supercont1.695[+]:229482-229912	supercont1.695:229482-229912	430		43.0614	2.97853		45.098	3.11465		40.0481	3.05863		44	7.68229		70.4296	6.7676		122.632	11.9631		0	0		0	0		11	4.16748
XLOC_572173	supercont1.697[-]:537425-537855	supercont1.697:537425-537855	430		2728.23	188.71		1539.61	106.332		1243.24	94.9513		1171.53	204.546		556.251	53.4503		85.669	8.35724		415.577	69.8657		104.644	11.9468		105.142	39.8343
XLOC_242974	supercont1.240[+]:1109661-1110090	supercont1.240:1109661-1110090	429	NTR_00016451	138.217	9.5604		54.7459	3.78097		60.207	4.59824		11.7297	2.04798		9.25926	0.889724		18.702	1.82443		3	0.504352		14.7029	1.67856		25.8607	9.79764
XLOC_117520	supercont1.153[-]:1459028-1459456	supercont1.153:1459028-1459456	428		155.916	10.7846		197.925	13.6695		181.493	13.8613		85.4651	14.922		457.226	43.9349		233.27	22.7561		4.92857	0.828578		0	0		88.0758	33.3686
XLOC_675186	supercont1.927[+]:128946-129374	supercont1.927:128946-129374	428		29.0862	2.01188		129.653	8.95435		139.788	10.6762		8	1.39678		70.1415	6.73992		117.277	11.4407		0	0		0	0		38.3942	14.5461
XLOC_090839	supercont1.136[-]:1949099-1949526	supercont1.136:1949099-1949526	427	AAEL017557-RA	67.067	4.63899		163.962	11.3238		77.2468	5.89964		62.3923	10.8935		104.863	10.0763		86.0235	8.39183		0	0		0	0		63.2229	23.9527
XLOC_315648	supercont1.31[+]:1579354-1579781	supercont1.31:1579354-1579781	427	NTR_00021112	140.959	9.75009		216.31	14.9392		196.912	15.039		177	30.9037		23.3801	2.2466		17.6667	1.72343		75.3108	12.6611		60.1317	6.86497		49.7912	18.864
XLOC_217034	supercont1.215[-]:679551-679977	supercont1.215:679551-679977	426		355.493	24.5892		1512.19	104.438		433.271	33.0906		169.056	29.5168		14.6129	1.40416		60.8182	5.93298		226.497	38.078		111.687	12.7508		280.161	106.142
XLOC_514001	supercont1.58[+]:36144-36570	supercont1.58:36144-36570	426		70.4295	4.87157		171.807	11.8657		163.464	12.4844		23.3878	4.08344		101.877	9.78943		204.183	19.9186		0	0		0	0		32.5253	12.3226
XLOC_002260	supercont1.1[-]:1400362-1400787	supercont1.1:1400362-1400787	425		271.61	18.7871		349.016	24.1044		878.268	67.0768		204.739	35.7469		13.2605	1.2742		9	0.877975		14.2222	2.391		42.254	4.82395		39.9419	15.1325
XLOC_193030	supercont1.20[+]:3177998-3178423	supercont1.20:3177998-3178423	425		543.281	37.5785		232.703	16.0714		275.757	21.0606		744.132	129.924		11.525	1.10744		35.3659	3.45004		20.6875	3.47793		31.5526	3.60223		77.2079	29.2511
XLOC_636884	supercont1.828[-]:374937-375361	supercont1.828:374937-375361	424		113.566	7.8553		172.133	11.8882		249.167	19.0299		274.078	47.8533		275.766	26.4984		124.81	12.1756		0	0		0	0		87.4531	33.1326
XLOC_675200	supercont1.927[+]:133812-134236	supercont1.927:133812-134236	424		734.632	50.8141		274.955	18.9895		1667.67	127.366		1359.66	237.393		1251.53	120.26		739.538	72.144		12.0885	2.03228		3.8	0.433829		443.095	167.872
XLOC_526102	supercont1.60[+]:1464178-1464601	supercont1.60:1464178-1464601	423		112.521	7.78303		887.618	61.3024		280.348	21.4113		415.861	72.6083		216.343	20.7884		439.435	42.8681		15.3453	2.57981		0	0		234.842	88.9725
XLOC_636165	supercont1.826[-]:393538-393961	supercont1.826:393538-393961	423		110.654	7.65391		230.502	15.9194		93.0331	7.10531		295.979	51.6771		215.688	20.7256		406.068	39.613		3	0.504352		0	0		65.4973	24.8144
XLOC_642975	supercont1.843[-]:146839-147262	supercont1.843:146839-147262	423		104.861	7.25319		235.864	16.2897		309.072	23.6051		1835.82	320.53		217.3	20.8804		423.197	41.2841		0	0		0	0		156.978	59.4728
XLOC_238946	supercont1.236[+]:1018295-1018717	supercont1.236:1018295-1018717	422		186.773	12.919		153.594	10.6078		145.253	11.0935		96	16.7614		271.694	26.1071		772.377	75.3475		0	0		0	0		48.2738	18.2891
XLOC_358418	supercont1.35[-]:1952492-1952914	supercont1.35:1952492-1952914	422		95.0066	6.57155		177.903	12.2867		142.241	10.8635		863.759	150.81		187.204	17.9884		157	15.3158		4.88889	0.821907		0	0		141.012	53.4241
XLOC_029889	supercont1.1096[+]:136137-136558	supercont1.1096:136137-136558	421		249.368	17.2487		149.895	10.3523		307.269	23.4674		27	4.71413		557.1	53.5319		217.36	21.204		6	1.0087		0	0		165.649	62.7581
XLOC_518673	supercont1.589[+]:128615-129036	supercont1.589:128615-129036	421	NTR_00035371	388.866	26.8976		520.585	35.9537		364.062	27.8048		1022.81	178.58		1254.52	120.548		61.792	6.02798		284.284	47.7931		228.499	26.0867		134.273	50.8709
XLOC_592156	supercont1.74[+]:2821196-2821617	supercont1.74:2821196-2821617	421		2086.73	144.338		3057.7	211.177		1008.05	76.9886		1854.26	323.75		4170.43	400.738		1971.03	192.28		89.1546	14.9884		6.66667	0.761104		1671.73	633.356
XLOC_000744	supercont1.1[+]:1266197-1266617	supercont1.1:1266197-1266617	420		459.05	31.7522		1179.93	81.4903		351.392	26.8372		491.81	85.8688		41.139	3.95306		76.7295	7.48517		301.149	50.6283		167.422	19.1139		117.283	44.4339
XLOC_382597	supercont1.38[+]:3019430-3019850	supercont1.38:3019430-3019850	420		1193.18	82.5317		964.967	66.6444		975.308	74.4881		732.917	127.965		875.51	84.128		2440.06	238.035		38.2014	6.42232		0	0		131.069	49.6569
XLOC_000552	supercont1.1[+]:1219918-1220337	supercont1.1:1219918-1220337	419		273.391	18.9103		1461.78	100.956		438.067	33.4569		587.353	102.55		45.6457	4.3861		50.1435	4.89163		139.347	23.4266		73.7251	8.41687		160.708	60.8861
XLOC_187906	supercont1.2[-]:498430-498849	supercont1.2:498430-498849	419		68.5614	4.74236		43.6896	3.01738		77.5838	5.92538		0	0		102.829	9.88082		128.835	12.5683		0	0		0	0		17.4686	6.61817
XLOC_339736	supercont1.33[-]:1521730-1522149	supercont1.33:1521730-1522149	419		158.522	10.9649		169.878	11.7324		136.748	10.444		544	94.981		80.1146	7.69823		409.209	39.9194		3	0.504352		0	0		42.7878	16.2107
XLOC_432590	supercont1.435[-]:954500-954919	supercont1.435:954500-954919	419	AAEL009870-RA	330.268	22.8445		1219.85	84.2474		494.933	37.8		660.667	115.351		11.8619	1.13981		21.8307	2.12964		73.0447	12.2801		109.842	12.5402		151.457	57.3812
XLOC_192956	supercont1.20[+]:3164644-3165062	supercont1.20:3164644-3165062	418		291.278	20.1476		839.025	57.9464		309.743	23.6563		33	5.76172		219	21.0438		24.2	2.36078		31	5.21164		14.7035	1.67864		93	35.2341
XLOC_515747	supercont1.58[-]:1939727-1940145	supercont1.58:1939727-1940145	418		58.1655	4.02328		66.4378	4.58846		57.6529	4.40318		636.762	111.177		50.1533	4.81924		159.368	15.5468		0	0		0	0		38.0321	14.4089
XLOC_572139	supercont1.697[-]:530582-531000	supercont1.697:530582-531000	418		353.13	24.4258		498.352	34.4182		239.999	18.3297		329.864	57.5935		18.0442	1.73387		46.1209	4.49922		33.2138	5.58382		12.8517	1.46722		74.7443	28.3178
XLOC_680367	supercont1.943[-]:213478-213896	supercont1.943:213478-213896	418		418.038	28.9154		215.49	14.8826		409.845	31.3015		215.129	37.5609		12.4786	1.19907		20.68	2.01739		104.96	17.6455		105.232	12.0139		184.769	70.0019
XLOC_260674	supercont1.26[+]:266397-266814	supercont1.26:266397-266814	417		179.421	12.4105		226.183	15.6211		184.268	14.0733		266.828	46.5874		171.574	16.4866		177.404	17.3062		0	0		0	0		39.734	15.0537
XLOC_403964	supercont1.400[+]:730869-731286	supercont1.400:730869-731286	417		130.585	9.03253		435.941	30.1078		74.6598	5.70206		149.698	26.1368		212.329	20.4028		941.954	91.8902		0	0		0	0		78.0325	29.5635
XLOC_422945	supercont1.42[-]:244301-244718	supercont1.42:244301-244718	417		175.895	12.1666		236.544	16.3366		185.363	14.1569		0	0		109.685	10.5397		208.638	20.3532		0	0		0	0		34.8109	13.1885
XLOC_603922	supercont1.766[+]:482839-483256	supercont1.766:482839-483256	417	AAEL012951-RA	0	0		0	0		0	0		0	0		34.5742	3.32224		133.455	13.0189		0	0		0	0		0	0
XLOC_611635	supercont1.78[-]:1710988-1711405	supercont1.78:1710988-1711405	417		175.084	12.1105		199.854	13.8027		118.498	9.05019		252.8	44.1382		174.686	16.7856		262.856	25.6423		0	0		0	0		56.9077	21.5602
XLOC_133299	supercont1.164[-]:1227085-1227501	supercont1.164:1227085-1227501	416		255.483	17.6716		407.161	28.1202		179.353	13.6979		77	13.444		240.382	23.0984		376.258	36.705		12.0384	2.02386		0	0		67.8609	25.7099
XLOC_208733	supercont1.209[-]:273565-273981	supercont1.209:273565-273981	416		1844.37	127.574		1893	130.738		4441.91	339.246		1283.18	224.04		43.3761	4.16802		66.6451	6.50141		2550.34	428.756		3373.68	385.159		839.113	317.908
XLOC_000274	supercont1.1[+]:1161738-1162153	supercont1.1:1161738-1162153	415		570.98	39.4944		767.203	52.9861		459.793	35.1162		2037.4	355.724		48.2493	4.63629		138.162	13.478		71.4059	12.0046		110.209	12.5821		121.028	45.8527
XLOC_286705	supercont1.281[-]:401325-401740	supercont1.281:401325-401740	415		72.7411	5.03146		81.3591	5.61898		86.7916	6.62862		0	0		48.9063	4.69942		189.87	18.5224		3	0.504352		0	0		47.7534	18.0919
XLOC_291415	supercont1.286[-]:1373151-1373566	supercont1.286:1373151-1373566	415		901.055	62.3255		901.609	62.2687		774.355	59.1405		738.17	128.883		670.742	64.4518		45.3516	4.42418		87.42	14.6968		173.127	19.7652		323.916	122.719
XLOC_458550	supercont1.478[+]:507205-507620	supercont1.478:507205-507620	415		6675.61	461.749		5250.55	362.623		3665.14	279.921		9225.47	1610.74		204.24	19.6255		257.617	25.1313		1605.58	269.926		8281.95	945.514		2073.88	785.716
XLOC_458611	supercont1.478[+]:530651-531066	supercont1.478:530651-531066	415		258.94	17.9107		304.637	21.0395		529.967	40.4757		192.283	33.5721		21.161	2.03336		17	1.6584		111.21	18.6963		69.0295	7.8808		64.1543	24.3056
XLOC_029981	supercont1.1096[+]:239535-239949	supercont1.1096:239535-239949	414		248.725	17.2042		84.1764	5.81355		436.559	33.3417		697.655	121.809		308.993	29.6913		181.603	17.7159		3	0.504352		0	0		94.4414	35.7802
XLOC_165542	supercont1.185[-]:73328-73742	supercont1.185:73328-73742	414		111.267	7.69631		119.438	8.24883		65.4561	4.99914		40	6.9839		123.338	11.8516		145.014	14.1465		0	0		0	0		65.7383	24.9057
XLOC_202583	supercont1.204[-]:319602-320016	supercont1.204:319602-320016	414		153.426	10.6124		70.6217	4.87741		112.965	8.62755		244.769	42.7361		80.7168	7.75609		320.163	31.2328		0	0		0	0		82.0023	31.0675
XLOC_313452	supercont1.308[+]:498270-498684	supercont1.308:498270-498684	414		92.9464	6.42905		53.9178	3.72378		144.468	11.0336		320	55.8712		70.1886	6.74444		61.8293	6.03162		0	0		0	0		7	2.65203
XLOC_038387	supercont1.1112[-]:127654-128067	supercont1.1112:127654-128067	413		56.8431	3.93181		88.4949	6.11181		36.8577	2.81497		186	32.4751		88.3403	8.48864		83.3947	8.13538		0	0		0	0		45.0144	17.0542
XLOC_117165	supercont1.153[-]:563591-564004	supercont1.153:563591-564004	413		435.969	30.1557		443.06	30.5994		276.439	21.1127		1331.94	232.553		659.319	63.3541		407.337	39.7368		6.67647	1.12243		0	0		398.552	150.996
XLOC_182112	supercont1.197[-]:533250-533663	supercont1.197:533250-533663	413	AAEL006249-RA	0	0		0	0		0	0		0	0		24.0389	2.3099		73.7271	7.19228		0	0		0	0		0	0
XLOC_193212	supercont1.20[+]:3218689-3219102	supercont1.20:3218689-3219102	413	NTR_00013058	148.556	10.2755		810.699	55.9901		242.382	18.5117		0	0		3	0.288271		0	0		13.7019	2.30353		4.31429	0.492543		26.4	10.002
XLOC_217101	supercont1.215[-]:689613-690026	supercont1.215:689613-690026	413		92.7128	6.4129		177.794	12.2791		68.2869	5.21534		735	128.329		0	0		0	0		16.1652	2.71765		29.7664	3.3983		25.317	9.59165
XLOC_040781	supercont1.112[-]:2352035-2352447	supercont1.112:2352035-2352447	412	AAEL004247-RA	56.3883	3.90035		81.9497	5.65977		114.633	8.75497		5	0.872987		125.793	12.0875		125.968	12.2885		4.48148	0.753415		0	0		51.1028	19.3609
XLOC_291210	supercont1.286[-]:1308880-1309292	supercont1.286:1308880-1309292	412		110.662	7.65443		160.756	11.1024		156.29	11.9365		163	28.4594		6.84211	0.657459		19.9259	1.94383		0	0		46.4642	5.30462		43.1722	16.3563
XLOC_682623	supercont1.95[-]:2136324-2136736	supercont1.95:2136324-2136736	412	AAEL003715-RA	28.5238	1.97298		182.917	12.6329		68.1064	5.20155		128	22.3485		131.684	12.6536		142.426	13.894		0	0		0	0		43.1775	16.3583
XLOC_002383	supercont1.1[-]:1444575-1444986	supercont1.1:1444575-1444986	411		217.246	15.0268		1015.82	70.1565		404.395	30.8853		1120.42	195.622		50.0173	4.80617		46.43	4.52937		148.398	24.9482		182.351	20.8182		314.724	119.237
XLOC_282769	supercont1.279[-]:116547-116958	supercont1.279:116547-116958	411		109.281	7.55893		100.743	6.95772		92.9804	7.10128		4	0.69839		123.443	11.8617		87.9311	8.57792		0	0		0	0		9.82143	3.72096
XLOC_291263	supercont1.286[-]:1323732-1324143	supercont1.286:1323732-1324143	411		113.411	7.84458		146.583	10.1236		85.6735	6.54322		0	0		6	0.576541		14.8571	1.44935		51.8114	8.71039		57.9684	6.618		54.7289	20.7347
XLOC_333780	supercont1.326[-]:452656-453067	supercont1.326:452656-453067	411	AAEL008451-RA	164.252	11.3612		133.937	9.25023		876.672	66.9549		1027.76	179.444		144.768	13.9107		512.413	49.9873		0	0		0	0		94.4009	35.7649
XLOC_099262	supercont1.142[+]:1619223-1619633	supercont1.142:1619223-1619633	410		82.7921	5.72669		214.788	14.8341		81.8624	6.25216		0	0		82.4238	7.92012		114.745	11.1937		0	0		0	0		0	0
XLOC_192884	supercont1.20[+]:3140388-3140798	supercont1.20:3140388-3140798	410		763.885	52.8375		625.535	43.2019		264.144	20.1738		1329.1	232.057		37.5423	3.60745		54.1789	5.2853		22.1334	3.72101		3.6	0.410996		38.4568	14.5698
XLOC_193190	supercont1.20[+]:3212826-3213236	supercont1.20:3212826-3213236	410		958.509	66.2995		1464.34	101.133		1947.58	148.745		1551	270.801		1395.11	134.057		94.4845	9.21723		89.668	15.0747		24.6761	2.81716		287.57	108.949
XLOC_291587	supercont1.286[-]:1431324-1431734	supercont1.286:1431324-1431734	410		1077.39	74.5222		2086.99	144.136		1257.3	96.0249		1371.2	239.408		31.022	2.98091		56.5732	5.51887		98.6532	16.5853		52.9243	6.04213		250.184	94.7852
XLOC_649275	supercont1.868[-]:418912-419322	supercont1.868:418912-419322	410		130.954	9.05802		164.156	11.3373		138.96	10.6129		79	13.7932		109.523	10.5241		55.617	5.42559		0	0		0	0		39.2648	14.8759
XLOC_000695	supercont1.1[+]:1250956-1251365	supercont1.1:1250956-1251365	409		74.8259	5.17567		78.2321	5.40302		162.222	12.3895		195	34.0465		11.7692	1.13091		22.0882	2.15477		64.9284	10.9156		84.5801	9.65614		65.1107	24.668
XLOC_151125	supercont1.175[+]:1315802-1316211	supercont1.175:1315802-1316211	409		1978.96	136.884		1738.37	120.059		1852.51	141.484		1070.21	186.856		2199.82	211.381		2685.8	262.007		27.1981	4.57246		0	0		190.532	72.1854
XLOC_291112	supercont1.286[-]:1281903-1282312	supercont1.286:1281903-1282312	409	NTR_00019288	110.906	7.6713		73.0784	5.04708		94.1848	7.19327		414	72.2833		5	0.480451		9	0.877975		18.8425	3.16774		62.5928	7.14595		63.6168	24.102
XLOC_291192	supercont1.286[-]:1300377-1300786	supercont1.286:1300377-1300786	409		209.934	14.521		348.942	24.0993		230.606	17.6123		409.769	71.5447		8.22235	0.790087		22.9517	2.239		22.0426	3.70575		35.329	4.03336		37.6323	14.2575
XLOC_406936	supercont1.402[-]:933943-934352	supercont1.402:933943-934352	409		315.667	21.8345		1822.31	125.856		883.08	67.4443		259.942	45.3853		731.759	70.3149		13.5709	1.32388		16.3963	2.75651		21.033	2.40125		33.8556	12.8266
XLOC_192957	supercont1.20[+]:3165222-3165630	supercont1.20:3165222-3165630	408		148.881	10.298		65.146	4.49924		141.498	10.8067		5	0.872987		3.70968	0.356464		9	0.877975		3	0.504352		6.59649	0.753092		12.0175	4.55299
XLOC_502991	supercont1.557[-]:573190-573598	supercont1.557:573190-573598	408		978.623	67.6908		387.03	26.7298		1290.61	98.5691		989.679	172.795		408.549	39.2576		1304.2	127.228		5	0.840587		0	0		172.442	65.3316
XLOC_636672	supercont1.828[+]:398067-398475	supercont1.828:398067-398475	408		148.746	10.2887		185.888	12.8382		266.988	20.3909		358	62.5059		563.894	54.1847		358.053	34.9291		0	0		0	0		64.9798	24.6184
XLOC_653950	supercont1.88[+]:2586513-2586921	supercont1.88:2586513-2586921	408		8.96774	0.620294		18.8272	1.30028		8.68	0.662926		0	0		15.5185	1.49118		12.3529	1.20506		0	0		0	0		0	0
XLOC_653953	supercont1.88[+]:2587772-2588180	supercont1.88:2587772-2588180	408		212.96	14.7303		195.434	13.4974		289.898	22.1406		1410.01	246.183		176.372	16.9476		293.188	28.6013		0	0		0	0		103.014	39.0281
XLOC_122757	supercont1.158[+]:1199765-1200172	supercont1.158:1199765-1200172	407		1893.18	130.951		1705.95	117.819		841.117	64.2394		466.037	81.3689		993.915	95.5055		97.7356	9.53437		35.6006	5.98508		24.686	2.81829		205.421	77.826
XLOC_186053	supercont1.2[+]:2893141-2893548	supercont1.2:2893141-2893548	407		103.834	7.18216		99.021	6.83878		61.4359	4.6921		154.962	27.0559		95.573	9.18363		62.0909	6.05714		0	0		0	0		6	2.27317
XLOC_244147	supercont1.240[-]:1271831-1272238	supercont1.240:1271831-1272238	407		330.143	22.8358		174.281	12.0365		446.92	34.133		15	2.61896		11.0345	1.06031		18.4444	1.79931		11	1.84929		21.4692	2.45105		10.9138	4.13482
XLOC_382898	supercont1.38[+]:3125426-3125833	supercont1.38:3125426-3125833	407		210.62	14.5685		251.964	17.4016		432.521	33.0334		542.077	94.6453		132.637	12.7452		201.45	19.652		0	0		0	0		78.5592	29.7631
XLOC_084565	supercont1.132[+]:2228801-2229207	supercont1.132:2228801-2229207	406		124.53	8.61367		67.301	4.64807		107.63	8.22012		283.347	49.4717		188.767	18.1386		208.913	20.3801		0	0		0	0		43.5622	16.5041
XLOC_208569	supercont1.209[-]:236095-236501	supercont1.209:236095-236501	406		316.783	21.9117		184.033	12.71		297.614	22.73		123.376	21.5412		12.3755	1.18916		23.9655	2.3379		8	1.34494		14.3214	1.63501		47.9286	18.1583
XLOC_276512	supercont1.270[+]:472758-473164	supercont1.270:472758-473164	406		503.908	34.8551		708.6	48.9387		330.397	25.2337		12	2.09517		640.602	61.5556		614.491	59.9453		3.80952	0.640447		0	0		127.806	48.4206
XLOC_175816	supercont1.192[+]:1751094-1751499	supercont1.192:1751094-1751499	405		125.464	8.67825		114.281	7.89268		176.441	13.4755		1120.15	195.575		164.977	15.8527		367.113	35.8128		7.55172	1.26958		0	0		183.619	69.5664
XLOC_631813	supercont1.811[-]:322303-322708	supercont1.811:322303-322708	405		34.5311	2.3885		67.2414	4.64396		52.263	3.99153		0	0		46.8546	4.50227		69.1535	6.74612		0	0		0	0		27.8606	10.5553
XLOC_158763	supercont1.18[+]:3655687-3656091	supercont1.18:3655687-3656091	404	AAEL000874-RA	0	0		0	0		0	0		0	0		19.2	1.84493		73.9506	7.21408		0	0		0	0		0	0
XLOC_202843	supercont1.204[-]:446749-447153	supercont1.204:446749-447153	404		173.489	12.0002		121.878	8.41735		66.3758	5.06938		295.241	51.5484		131.845	12.669		278.149	27.1342		6.58621	1.10726		0	0		79.0488	29.9486
XLOC_208684	supercont1.209[-]:260114-260518	supercont1.209:260114-260518	404		884.608	61.1879		1564.23	108.032		1076.34	82.2045		487.12	85.0498		27.5699	2.6492		43.2019	4.21447		170.844	28.7218		126.038	14.3892		107.444	40.7064
XLOC_572222	supercont1.697[-]:567330-567734	supercont1.697:567330-567734	404	AAEL012441-RA;AAEL012445-RA	65.5486	4.53396		129.597	8.95049		39.6149	3.02555		24	4.19034		40.6482	3.9059		278.095	27.1289		3	0.504352		3.22222	0.367867		24.9868	9.46653
XLOC_675211	supercont1.927[+]:142238-142642	supercont1.927:142238-142642	404		116.796	8.07869		84.009	5.80199		124.761	9.52846		174	30.38		159.171	15.2948		111.896	10.9157		0	0		0	0		50.1742	19.0091
XLOC_458686	supercont1.478[+]:543700-544103	supercont1.478:543700-544103	403		371.577	25.7018		263.452	18.195		120.331	9.19014		67.8077	11.839		1089.04	104.647		17.5128	1.70842		287.284	48.2975		260.51	29.7413		189.784	71.9018
XLOC_045238	supercont1.1145[-]:115437-115839	supercont1.1145:115437-115839	402		158.777	10.9825		130.892	9.03994		236.916	18.0942		113	19.7295		4.92857	0.473588		5	0.487764		26.6786	4.48513		52.5845	6.00334		74.3555	28.1705
XLOC_211835	supercont1.211[+]:1206065-1206467	supercont1.211:1206065-1206467	402	AAEL006582-RC	50.3728	3.48426		61.0345	4.21528		46.7377	3.56954		0	0		27.6963	2.66134		109.445	10.6766		11.0357	1.85529		7.44828	0.850337		0	0
XLOC_357576	supercont1.35[-]:791875-792277	supercont1.35:791875-792277	402		583.487	40.3595		408.153	28.1886		906.382	69.224		1047.25	182.847		199.808	19.1996		321.156	31.3296		0	0		0	0		227.575	86.2194
XLOC_406719	supercont1.402[-]:880973-881375	supercont1.402:880973-881375	402		209.018	14.4577		612.94	42.3321		257.835	19.6919		335.704	58.613		43.868	4.21528		157.34	15.349		31.4978	5.29533		9.69697	1.10706		55.8707	21.1673
XLOC_176324	supercont1.192[-]:559002-559403	supercont1.192:559002-559403	401		204.107	14.1179		601.295	41.5278		357.562	27.3084		568.669	99.2882		179.893	17.2859		375.126	36.5946		4.86667	0.818171		0	0		329.301	124.76
XLOC_291253	supercont1.286[-]:1319138-1319539	supercont1.286:1319138-1319539	401	AAEL007844-RA	469.962	32.507		195.605	13.5093		228.486	17.4504		424	74.0293		6.38462	0.613499		13.7742	1.34371		5.34483	0.898558		31.5161	3.59806		43.6429	16.5346
XLOC_377909	supercont1.375[-]:832285-832686	supercont1.375:832285-832686	401		144.292	9.98059		250.773	17.3193		89.7186	6.85216		262.801	45.8843		100.748	9.68091		364.536	35.5615		0	0		0	0		117.3	44.4403
XLOC_501424	supercont1.556[-]:219331-219732	supercont1.556:219331-219732	401		673.127	46.5599		246.523	17.0259		1080.25	82.5032		527.155	92.0399		746.078	71.6908		984.086	96.0002		8.23077	1.38373		0	0		261.921	99.2319
XLOC_037235	supercont1.111[-]:1030466-1030866	supercont1.111:1030466-1030866	400		135.572	9.37743		85.0166	5.87158		70.9431	5.41821		7	1.22218		156.262	15.0152		125.209	12.2144		0	0		3	0.342497		24.383	9.23779
XLOC_122718	supercont1.158[+]:1189901-1190301	supercont1.158:1189901-1190301	400		128.37	8.87926		286.937	19.817		70.7255	5.40158		355	61.9821		22.7372	2.18482		66	6.43848		32.3436	5.43752		76.7007	8.75659		35.6024	13.4884
XLOC_422964	supercont1.42[-]:251198-251598	supercont1.42:251198-251598	400		237.227	16.4089		3118.71	215.39		316.71	24.1884		777.39	135.73		312.28	30.0071		733.761	71.5804		29.4828	4.95656		3.96296	0.452434		82.5511	31.2755
XLOC_458671	supercont1.478[+]:540167-540567	supercont1.478:540167-540567	400		118.912	8.22509		132.421	9.14552		119.048	9.09217		68	11.8726		3	0.288271		7	0.682869		13.3519	2.24468		53.5507	6.11365		18.7992	7.12232
XLOC_483685	supercont1.521[+]:512278-512678	supercont1.521:512278-512678	400		330.333	22.849		376.013	25.9689		231.591	17.6875		32.5927	5.69061		403.291	38.7523		449.244	43.825		19.1954	3.22708		0	0		125.544	47.5639
XLOC_069856	supercont1.126[-]:1107966-1108365	supercont1.126:1107966-1108365	399	AAEL004658-RA	117.249	8.11002		78.7779	5.44071		78.1901	5.97169		31	5.41252		92.1395	8.85371		143.184	13.968		0	0		0	0		88.2854	33.448
XLOC_366543	supercont1.361[-]:25017-25416	supercont1.361:25017-25416	399		93.5273	6.46923		92.9602	6.4202		34.5899	2.64177		635	110.869		129.494	12.4431		128.226	12.5088		0	0		0	0		48.9199	18.5339
XLOC_594173	supercont1.745[+]:225122-225521	supercont1.745:225122-225521	399		127.671	8.83093		70.7227	4.88439		68.982	5.26843		209.633	36.6014		36.2124	3.47965		84.7088	8.26357		0	0		0	0		46.7706	17.7196
XLOC_606042	supercont1.77[-]:784011-784410	supercont1.77:784011-784410	399		581.218	40.2025		538.871	37.2166		810.817	61.9253		505.369	88.2362		1293.14	124.258		553.912	54.0356		0	0		0	0		250.999	95.094
XLOC_000445	supercont1.1[+]:1193545-1193943	supercont1.1:1193545-1193943	398		251.393	17.3888		1487.47	102.731		868.768	66.3512		1098.86	191.858		38.9942	3.74696		50.4276	4.91935		136.043	22.8712		133.541	15.2458		558.298	211.518
XLOC_260980	supercont1.26[+]:403184-403582	supercont1.26:403184-403582	398		72.8346	5.03793		310.738	21.4608		96.1415	7.34271		165.828	28.9531		106.652	10.2482		133.528	13.026		0	0		0	0		45.6407	17.2915
XLOC_380301	supercont1.379[+]:70524-70922	supercont1.379:70524-70922	398	NTR_00025087	491.373	33.988		740.863	51.1669		528.078	40.3314		425.034	74.2098		13.5424	1.30129		29.6357	2.89104		65.9643	11.0897		20.5	2.3404		34.5032	13.072
XLOC_000304	supercont1.1[+]:1167171-1167568	supercont1.1:1167171-1167568	397		851.325	58.8857		947.853	65.4625		711.229	54.3194		76.2258	13.3088		61.3303	5.89325		73.4474	7.165		325.211	54.6736		439.618	50.1893		339.667	128.687
XLOC_040708	supercont1.112[-]:2340770-2341167	supercont1.112:2340770-2341167	397		125.513	8.68168		342.462	23.6518		169.233	12.925		405.29	70.7627		191.948	18.4444		138.595	13.5204		6.85714	1.1528		0	0		159.443	60.4068
XLOC_109737	supercont1.149[-]:738413-738810	supercont1.149:738413-738810	397		91.6937	6.3424		140.959	9.73517		66.9506	5.11328		28	4.88873		90.89	8.73364		110.788	10.8077		0	0		0	0		13.5686	5.14063
XLOC_178677	supercont1.194[+]:928754-929151	supercont1.194:928754-929151	397		142.066	9.82664		39.641	2.73777		104.672	7.9942		55	9.60286		33.1962	3.18983		50.7291	4.94877		3	0.504352		0	0		51.7814	19.618
XLOC_291397	supercont1.286[-]:1367603-1368000	supercont1.286:1367603-1368000	397		143.384	9.91782		716.234	49.4659		371.82	28.3974		779.139	136.036		17.9913	1.72879		36.0428	3.51607		353.539	59.436		97.4746	11.1282		185.622	70.3252
XLOC_338241	supercont1.33[+]:2194025-2194422	supercont1.33:2194025-2194422	397		240.12	16.6089		80.092	5.53147		84.5205	6.45516		434	75.7753		148.997	14.3171		131.789	12.8564		0	0		0	0		72.2018	27.3545
XLOC_396557	supercont1.398[+]:621396-621793	supercont1.398:621396-621793	397		102.235	7.07152		137.647	9.50647		126.429	9.65588		654	114.187		140.213	13.4731		298.52	29.1214		4.74074	0.797001		0	0		106.456	40.3321
XLOC_623767	supercont1.8[-]:4210772-4211169	supercont1.8:4210772-4211169	397		74.6283	5.162		166.843	11.5229		103.666	7.91735		322.776	56.3558		123.862	11.9019		278.154	27.1347		0	0		0	0		71.1654	26.9618
XLOC_665514	supercont1.90[+]:1206647-1207044	supercont1.90:1206647-1207044	397		106.504	7.3668		447.9	30.9337		92.6582	7.07667		409.871	71.5625		98.8552	9.49902		252.847	24.6659		0	0		0	0		20.1386	7.62974
XLOC_164237	supercont1.184[+]:1853280-1853676	supercont1.184:1853280-1853676	396		150.782	10.4295		734.112	50.7007		223.893	17.0996		324.323	56.6259		159.005	15.2788		215.907	21.0624		8.2	1.37856		0	0		185.499	70.2787
XLOC_631818	supercont1.811[-]:323109-323505	supercont1.811:323109-323505	396		32.5063	2.24845		82.9973	5.73212		114.559	8.74931		27	4.71413		32.2141	3.09546		157.132	15.3287		0	0		0	0		47.341	17.9357
XLOC_250978	supercont1.25[+]:2733265-2733660	supercont1.25:2733265-2733660	395		693.328	47.9571		527.291	36.4168		183.912	14.0461		591.431	103.262		332.864	31.985		1140.49	111.258		14	2.35364		0	0		28.1813	10.6768
XLOC_002258	supercont1.1[-]:1399753-1400147	supercont1.1:1399753-1400147	394		215.491	14.9054		388.549	26.8347		572.99	43.7615		822	143.519		7.92857	0.761858		5	0.487764		24.0259	4.03916		26.6281	3.04001		44.8993	17.0106
XLOC_208712	supercont1.209[-]:266931-267325	supercont1.209:266931-267325	394		306.055	21.1697		211.841	14.6305		582.901	44.5184		61	10.6504		15.72	1.51054		40.7741	3.97762		80.0256	13.4537		82.4457	9.41247		72.3398	27.4068
XLOC_236732	supercont1.234[+]:850560-850954	supercont1.234:850560-850954	394		74.7646	5.17143		46.275	3.19594		95.4202	7.28762		9	1.57138		85.338	8.20015		122.517	11.9519		0	0		0	0		0	0
XLOC_291106	supercont1.286[-]:1280511-1280905	supercont1.286:1280511-1280905	394	NTR_00019288	468.72	32.4211		523.528	36.1569		408.857	31.226		346.944	60.5755		25.5557	2.45565		43.8334	4.27607		298.79	50.2318		374.515	42.7567		123.671	46.8544
XLOC_406882	supercont1.402[-]:919751-920145	supercont1.402:919751-920145	394		311.468	21.5441		647.511	44.7197		918.43	70.1442		1877.6	327.824		36.7179	3.52823		45.4328	4.43209		48.4545	8.14605		59.2287	6.76188		80.5087	30.5017
XLOC_623017	supercont1.8[-]:3444034-3444428	supercont1.8:3444034-3444428	394		136.719	9.45679		230.058	15.8887		76.3325	5.82981		117.26	20.4733		112.606	10.8203		284.203	27.7248		0	0		0	0		53.5676	20.2947
XLOC_002111	supercont1.1[-]:1356382-1356775	supercont1.1:1356382-1356775	393		45.4401	3.14307		444.534	30.7013		86.8281	6.6314		104	18.1581		5	0.480451		16.2667	1.58686		31.8679	5.35755		10.3396	1.18043		58.2954	22.0859
XLOC_208757	supercont1.209[-]:277914-278307	supercont1.209:277914-278307	393		1461.5	101.091		3440.33	237.603		1588.62	121.329		435.068	75.9618		42.3189	4.06643		99.4705	9.70362		463.517	77.9252		245.284	28.003		495.056	187.558
XLOC_291119	supercont1.286[-]:1284271-1284664	supercont1.286:1284271-1284664	393	NTR_00019288	240.129	16.6096		239.716	16.5557		214.874	16.4107		829.83	144.886		35.3647	3.39821		123.258	12.0242		144.115	24.2283		122.07	13.9362		179.745	68.0986
XLOC_411412	supercont1.406[-]:379258-379651	supercont1.406:379258-379651	393		181.986	12.5879		1055.04	72.8651		323.249	24.6878		462.345	80.7242		619.528	59.5306		1021.35	99.636		3.95652	0.66516		0	0		119.601	45.3121
XLOC_501153	supercont1.556[+]:462315-462708	supercont1.556:462315-462708	393		353.016	24.4179		468.807	32.3777		398.444	30.4308		602.231	105.148		763.384	73.3537		615.917	60.0844		21.5172	3.61742		3.46154	0.395189		198.701	75.2801
XLOC_544174	supercont1.633[+]:356357-356750	supercont1.633:356357-356750	393		79.3187	5.48643		95.0439	6.56411		156.18	11.9281		0	0		153.12	14.7133		223.125	21.7664		0	0		0	0		36.47	13.8171
XLOC_606011	supercont1.77[-]:773670-774063	supercont1.77:773670-774063	393		335.718	23.2215		186.07	12.8507		106.706	8.14959		179.908	31.4114		319.014	30.6541		434.371	42.3741		3	0.504352		0	0		67.2987	25.4969
XLOC_680417	supercont1.943[-]:224429-224822	supercont1.943:224429-224822	393		1314.93	90.9532		15365	1061.17		1142.45	87.2534		1008.43	176.07		76.9871	7.3977		123.267	12.025		448.823	75.455		276.031	31.5133		1295.71	490.893
XLOC_000817	supercont1.1[+]:1278067-1278459	supercont1.1:1278067-1278459	392	NTR_00000096	164.616	11.3864		302.685	20.9046		85.3419	6.5179		787.963	137.576		7.5	0.720677		33.4776	3.26583		107.612	18.0914		231.951	26.4808		28.2179	10.6907
XLOC_256796	supercont1.256[+]:1111892-1112284	supercont1.256:1111892-1112284	392		123.513	8.54334		401.904	27.7571		179.104	13.6789		38.52	6.72549		88.743	8.52733		96.2765	9.39203		3.92593	0.660016		0	0		90.7941	34.3984
XLOC_333782	supercont1.326[-]:453188-453580	supercont1.326:453188-453580	392	AAEL008451-RA;AAEL008457-RA	79.7494	5.51622		143.354	9.90059		80.5214	6.14974		721	125.885		111.084	10.6741		246.745	24.0707		3	0.504352		0	0		42.8939	16.2509
XLOC_380249	supercont1.379[+]:60758-61150	supercont1.379:60758-61150	392		424.753	29.3799		172.062	11.8833		141.529	10.8091		275.379	48.0805		4	0.384361		0	0		12.1274	2.03883		4.56	0.520595		19.1191	7.24351
XLOC_405972	supercont1.401[-]:627341-627733	supercont1.401:627341-627733	392		67.6306	4.67797		41.4685	2.86398		57.086	4.35989		0	0		55.1426	5.29866		48.8383	4.76431		0	0		0	0		0	0
XLOC_567101	supercont1.69[+]:1989130-1989522	supercont1.69:1989130-1989522	392		113.018	7.8174		86.3933	5.96667		115.35	8.80976		78.5623	13.7168		136.963	13.1608		201.105	19.6183		0	0		0	0		36.2414	13.7305
XLOC_288076	supercont1.282[-]:1170373-1170764	supercont1.282:1170373-1170764	391		179.33	12.4042		142.009	9.80768		164.844	12.5898		77.2286	13.4839		206.282	19.8216		268.738	26.2162		0	0		3	0.342497		66.8871	25.341
XLOC_291206	supercont1.286[-]:1307123-1307514	supercont1.286:1307123-1307514	391		290.453	20.0905		214.893	14.8413		194.093	14.8236		270.057	47.1512		220.61	21.1985		73.857	7.20496		80.328	13.5045		76.7516	8.76239		100.78	38.1818
XLOC_423142	supercont1.42[-]:331927-332318	supercont1.42:331927-332318	391		115.817	8.01102		126.39	8.72901		123.587	9.43881		453.192	79.1261		298.765	28.7084		156.774	15.2938		3	0.504352		0	0		68.321	25.8842
XLOC_028171	supercont1.109[-]:105250-105640	supercont1.109:105250-105640	390		101.865	7.04593		84.4202	5.83039		100.197	7.65246		53	9.25366		16.3616	1.57219		19.4667	1.89903		3	0.504352		4.21429	0.481127		3	1.13659
XLOC_028225	supercont1.109[-]:114595-114985	supercont1.109:114595-114985	390		64.952	4.49269		90.8251	6.27274		35.3525	2.70001		736	128.504		0	0		24.4074	2.38101		0	0		5	0.570828		6	2.27317
XLOC_087573	supercont1.1340[-]:3287-3677	supercont1.1340:3287-3677	390		288.217	19.9358		182.786	12.6239		312.766	23.8872		160	27.9356		425.12	40.8499		195.623	19.0836		4	0.672469		0	0		72.455	27.4504
XLOC_192965	supercont1.20[+]:3166764-3167154	supercont1.20:3166764-3167154	390		226.65	15.6773		340.663	23.5275		74.7466	5.7087		29	5.06333		9.81481	0.943108		6.85185	0.668417		33.2621	5.59193		24.2189	2.76497		34.0521	12.901
XLOC_217074	supercont1.215[-]:685103-685493	supercont1.215:685103-685493	390		163.097	11.2813		536.81	37.0742		334.438	25.5423		59.4615	10.3818		24.0718	2.31306		47.3373	4.61789		93.9221	15.7899		66.214	7.55936		108.086	40.9497
XLOC_348966	supercont1.340[+]:482192-482582	supercont1.340:482192-482582	390		436.729	30.2083		245.186	16.9335		78.3228	5.98182		0	0		435.743	41.8707		742.05	72.389		4.92857	0.828578		0	0		81.5524	30.8971
XLOC_384633	supercont1.38[-]:3056201-3056591	supercont1.38:3056201-3056591	390		157.035	10.8621		183.577	12.6786		82.9349	6.33406		264	46.0937		147.657	14.1884		133.583	13.0313		5	0.840587		75.4091	8.60913		0	0
XLOC_596424	supercont1.75[+]:1915793-1916183	supercont1.75:1915793-1916183	390		114.463	7.91738		314.827	21.7432		124.789	9.5306		170.394	29.7504		184.691	17.747		458.366	44.7148		0	0		0	0		98.3583	37.2642
XLOC_627486	supercont1.808[+]:420216-420606	supercont1.808:420216-420606	390		931.158	64.4077		2186.78	151.028		1230.55	93.9822		691.256	120.692		1038.68	99.8073		1497.22	146.058		21.6667	3.64254		0	0		187.36	70.9834
XLOC_406790	supercont1.402[-]:897989-898378	supercont1.402:897989-898378	389		1027.11	71.0449		2341.43	161.709		1062.78	81.1684		181.701	31.7244		18.5054	1.77819		46.8304	4.56843		33.3786	5.61152		38.9241	4.4438		51.3374	19.4498
XLOC_416056	supercont1.41[-]:2716829-2717218	supercont1.41:2716829-2717218	389		112.604	7.78879		191.038	13.1938		159.614	12.1904		105.027	18.3375		465.917	44.7701		287.487	28.0451		4	0.672469		0	0		73.7622	27.9457
XLOC_028199	supercont1.109[-]:110261-110649	supercont1.109:110261-110649	388		342.005	23.6563		880.775	60.8298		314.855	24.0467		1444.48	252.203		43.1311	4.14448		74.885	7.30523		67.5934	11.3636		25.8697	2.95343		39.8894	15.1126
XLOC_236855	supercont1.234[+]:898370-898758	supercont1.234:898370-898758	388		153.728	10.6333		402.559	27.8023		204.026	15.5822		522.176	91.1706		303.086	29.1236		2908.58	283.74		3.7931	0.637686		0	0		115.997	43.947
XLOC_501666	supercont1.556[-]:477199-477587	supercont1.556:477199-477587	388		142.76	9.87461		161.986	11.1874		71.6269	5.47043		199	34.7449		123.909	11.9064		92.1934	8.99372		0	0		0	0		25.6051	9.7008
XLOC_291168	supercont1.286[-]:1293480-1293867	supercont1.286:1293480-1293867	387		223.259	15.4427		265.028	18.3039		67.9048	5.18615		613.154	107.055		337.162	32.3979		30.3133	2.95714		59.2985	9.96911		51.6336	5.89478		63.0884	23.9018
XLOC_337829	supercont1.33[+]:1564300-1564687	supercont1.33:1564300-1564687	387		189.294	13.0934		307.617	21.2453		212.502	16.2296		84	14.6662		194.531	18.6926		188.262	18.3655		0	0		0	0		73.402	27.8092
XLOC_446905	supercont1.456[+]:717401-717788	supercont1.456:717401-717788	387		347.412	24.0303		466.677	32.2306		193.481	14.7769		171	29.8562		148.614	14.2803		286.663	27.9647		6	1.0087		0	0		53.805	20.3847
XLOC_549038	supercont1.642[-]:136934-137321	supercont1.642:136934-137321	387		279.989	19.3667		680.219	46.9786		469.283	35.841		878.032	153.302		516.472	49.6279		980.849	95.6845		20.5909	3.46169		4	0.456662		634.172	240.264
XLOC_642972	supercont1.843[-]:146125-146512	supercont1.843:146125-146512	387		156.547	10.8282		588.148	40.6198		182.779	13.9596		137.875	24.0726		311.078	29.8916		613.122	59.8117		7	1.17682		0	0		124.739	47.2587
XLOC_029998	supercont1.1096[+]:243076-243462	supercont1.1096:243076-243462	386		256.51	17.7426		175.029	12.0882		206.369	15.7612		233.275	40.7292		234.016	22.4867		232.585	22.6893		0	0		0	0		59.3761	22.4953
XLOC_216661	supercont1.215[+]:1559762-1560148	supercont1.215:1559762-1560148	386		148.012	10.2379		65.1727	4.50108		127.689	9.75213		228	39.8082		175.792	16.8919		90.8401	8.8617		0	0		0	0		68.0531	25.7827
XLOC_403385	supercont1.400[+]:262491-262877	supercont1.400:262491-262877	386		240.713	16.65		157.232	10.8591		326.437	24.9313		123	21.4755		129.919	12.484		127.125	12.4014		0	0		0	0		115.366	43.7076
XLOC_000448	supercont1.1[+]:1194152-1194537	supercont1.1:1194152-1194537	385		398.323	27.5518		385.548	26.6275		117.886	9.00342		253.31	44.2272		32.7705	3.14892		29.4909	2.87692		89.7877	15.0949		68.9632	7.87323		107.409	40.6931
XLOC_134542	supercont1.165[+]:833228-833613	supercont1.165:833228-833613	385		59.2596	4.09896		62.4375	4.31218		131.688	10.0575		39	6.8093		56.4081	5.42027		1838.62	179.363		12	2.01741		0	0		86.576	32.8003
XLOC_154409	supercont1.176[-]:1661676-1662061	supercont1.176:1661676-1662061	385		162.172	11.2174		131.912	9.11039		131.248	10.0239		0	0		108.937	10.4678		206.448	20.1396		0	0		0	0		59.7923	22.653
XLOC_184807	supercont1.2[+]:1460525-1460910	supercont1.2:1460525-1460910	385		202.9	14.0345		209.944	14.4996		322.109	24.6007		356.708	62.2804		249.947	24.0175		385.625	37.6188		8	1.34494		0	0		122.945	46.579
XLOC_217286	supercont1.215[-]:724162-724547	supercont1.215:724162-724547	385		94.4804	6.53516		106.908	7.38349		204.758	15.6382		0	0		4.10345	0.394301		8	0.780422		0	0		0	0		39.0831	14.8071
XLOC_291166	supercont1.286[-]:1292929-1293314	supercont1.286:1292929-1293314	385		51.2474	3.54475		137.113	9.46958		76.3906	5.83425		0	0		8.1875	0.786739		14	1.36574		9.39474	1.57942		29.8418	3.40691		92.826	35.1682
XLOC_406792	supercont1.402[-]:898855-899240	supercont1.402:898855-899240	385		5757.35	398.233		6165.42	425.808		4656.81	355.659		4248.76	741.822		992.692	95.388		176.817	17.2489		519.874	87.3999		130.39	14.886		219.191	83.043
XLOC_432640	supercont1.435[-]:963420-963805	supercont1.435:963420-963805	385		507.185	35.0817		3509.82	242.402		575.863	43.9809		737.167	128.707		31.8001	3.05568		55.0713	5.37236		1055.63	177.47		342.343	39.0838		174.059	65.9442
XLOC_542752	supercont1.63[-]:1887102-1887487	supercont1.63:1887102-1887487	385		170.036	11.7613		499.425	34.4923		142.681	10.8971		35	6.11091		151.586	14.5659		81.5262	7.9531		8.41379	1.4145		0	0		63.7489	24.152
XLOC_623766	supercont1.8[-]:4210369-4210754	supercont1.8:4210369-4210754	385		119.467	8.26344		255.395	17.6386		322.036	24.5952		615.629	107.487		265.971	25.5572		356.48	34.7756		4.7037	0.790774		0	0		265.32	100.52
XLOC_680516	supercont1.943[-]:241999-242384	supercont1.943:241999-242384	385		276.271	19.1095		175.036	12.0887		211.643	16.164		115	20.0787		15.5244	1.49174		20.4118	1.99122		90.0916	15.146		38.6901	4.41708		83.0878	31.4788
XLOC_162715	supercont1.182[-]:1198484-1198868	supercont1.182:1198484-1198868	384	AAEL005957-RA	172.566	11.9363		193.054	13.3331		57.4266	4.3859		14	2.44436		56.9324	5.47064		206.415	20.1364		0	0		0	0		25.841	9.79018
XLOC_366450	supercont1.361[+]:901142-901526	supercont1.361:901142-901526	384		203.366	14.0667		639.277	44.151		127.907	9.76877		559.529	97.6924		435.926	41.8882		330.647	32.2555		3.66667	0.61643		0	0		201.132	76.2013
XLOC_116991	supercont1.153[-]:463997-464380	supercont1.153:463997-464380	383		149.98	10.374		94.1793	6.5044		90.4501	6.90803		0	0		241.535	23.2092		369.512	36.0469		0	0		0	0		8.79412	3.33176
XLOC_458687	supercont1.478[+]:544154-544537	supercont1.478:544154-544537	383		169.613	11.7321		1699.55	117.377		235.374	17.9765		854.946	149.271		21.7179	2.08688		33.7319	3.29064		156.955	26.3869		183.519	20.9516		107.201	40.6145
XLOC_458692	supercont1.478[+]:545026-545409	supercont1.478:545026-545409	383		50.6796	3.50548		94.5625	6.53086		58.7174	4.48448		0	0		3	0.288271		19.75	1.92667		20.8785	3.51004		30.8048	3.51684		4.60714	1.74547
XLOC_011219	supercont1.1017[-]:62639-63021	supercont1.1017:62639-63021	382		79.0275	5.46629		231.661	15.9994		59.8194	4.56864		765.64	133.679		167.858	16.1295		229.086	22.348		7.7037	1.29513		0	0		146.6	55.541
XLOC_135577	supercont1.165[-]:833732-834114	supercont1.165:833732-834114	382		105.302	7.2837		58.8522	4.06457		115.752	8.8404		83.9259	14.6533		158.971	15.2755		99.105	9.66796		0	0		0	0		57.1258	21.6428
XLOC_150095	supercont1.174[-]:1151270-1151652	supercont1.174:1151270-1151652	382		185.794	12.8513		245.067	16.9253		395.445	30.2017		382.065	66.7076		235.152	22.5958		297.681	29.0396		0	0		0	0		95.0854	36.0242
XLOC_185757	supercont1.2[+]:2681358-2681740	supercont1.2:2681358-2681740	382		74.6708	5.16494		62.1944	4.29539		156.384	11.9437		293	51.157		102.279	9.82803		131.357	12.8142		0	0		0	0		31.9488	12.1042
XLOC_414321	supercont1.41[+]:2636693-2637075	supercont1.41:2636693-2637075	382		265.703	18.3786		336.779	23.2593		530.509	40.5171		629.127	109.844		249.864	24.0095		445.309	43.4411		37.8214	6.35844		3	0.342497		253.028	95.8625
XLOC_188093	supercont1.2[-]:703626-704007	supercont1.2:703626-704007	381		373.787	25.8546		220.163	15.2053		648.776	49.5496		468.653	81.8257		450.396	43.2787		494.856	48.2745		20.7778	3.4931		0	0		576.67	218.478
XLOC_266730	supercont1.261[+]:540217-540598	supercont1.261:540217-540598	381	AAEL007529-RA	50.3254	3.48098		151.097	10.4354		106.297	8.11836		22	3.84114		49.4514	4.75179		141.875	13.8403		0	0		0	0		48.0869	18.2183
XLOC_596415	supercont1.75[+]:1914378-1914759	supercont1.75:1914378-1914759	381		97.2338	6.72561		56.1879	3.88056		107.253	8.19133		797	139.154		106.937	10.2756		118.888	11.5979		0	0		0	0		46.5341	17.63
XLOC_002264	supercont1.1[-]:1401474-1401854	supercont1.1:1401474-1401854	380		191.325	13.2339		344.394	23.7852		295.864	22.5963		758	132.345		32.2895	3.1027		49.939	4.87169		93.406	15.7032		84.8875	9.69124		120.336	45.5907
XLOC_034810	supercont1.1103[-]:158025-158405	supercont1.1103:158025-158405	380		198.847	13.7541		331.104	22.8673		228.38	17.4423		236.828	41.3495		192.436	18.4913		241.413	23.5505		0	0		3.19231	0.364452		176.538	66.8835
XLOC_148388	supercont1.173[-]:1111542-1111922	supercont1.173:1111542-1111922	380		65.688	4.5436		75.2759	5.19885		31.4786	2.40414		244	42.6018		46.8581	4.5026		64.7002	6.31168		0	0		0	0		9.28571	3.518
XLOC_227940	supercont1.2256[+]:7150-7530	supercont1.2256:7150-7530	380		13.7744	0.952765		6	0.414384		15	1.14561		0	0		30.1144	2.8937		6	0.585316		0	0		0	0		25.509	9.66438
XLOC_315600	supercont1.31[+]:1560742-1561121	supercont1.31:1560742-1561121	379		84.1346	5.81954		664.389	45.8853		48.7605	3.72403		0	0		3	0.288271		0	0		27.7121	4.65889		29.5164	3.36975		44.5448	16.8763
XLOC_437963	supercont1.441[+]:476832-477211	supercont1.441:476832-477211	379		78.3268	5.41782		273.097	18.8612		131.299	10.0278		334.711	58.4397		114.28	10.9812		363.399	35.4505		3.20833	0.539376		0	0		69.4261	26.3029
XLOC_458664	supercont1.478[+]:538276-538655	supercont1.478:538276-538655	379		5421.26	374.985		3235.36	223.446		2706.97	206.742		2680.55	468.018		70.4527	6.76982		140.133	13.6704		227.258	38.2059		1186.62	135.471		338.781	128.351
XLOC_567551	supercont1.69[+]:2605694-2606073	supercont1.69:2605694-2606073	379		85.0052	5.87977		216.392	14.9449		315.715	24.1124		262	45.7445		71.0316	6.82544		289.53	28.2444		0	0		0	0		89.017	33.7251
XLOC_675799	supercont1.927[-]:149934-150313	supercont1.927:149934-150313	379		728.625	50.3986		444.508	30.6995		607.278	46.3802		352.5	61.5456		1121.37	107.753		1821.47	177.689		6.7561	1.13582		0	0		199.142	75.4471
XLOC_030281	supercont1.1096[-]:234478-234856	supercont1.1096:234478-234856	378		43.4241	3.00362		37.875	2.6158		104.516	7.98227		0	0		46.83	4.49991		80.4633	7.84941		0	0		0	0		6.28571	2.38142
XLOC_483916	supercont1.521[-]:54578-54956	supercont1.521:54578-54956	378		68.374	4.72939		166.207	11.4789		52.9495	4.04396		408.92	71.3964		92.8803	8.92489		75.4016	7.35563		5.9	0.991892		0	0		103.995	39.3996
XLOC_073010	supercont1.127[-]:580144-580521	supercont1.127:580144-580521	377		269.186	18.6194		139.102	9.60695		148.943	11.3754		352.645	61.5709		292.841	28.1392		154.873	15.1083		0	0		0	0		80.6528	30.5562
XLOC_108392	supercont1.149[+]:411877-412254	supercont1.149:411877-412254	377		231.656	16.0235		356.292	24.607		238.82	18.2397		1413.16	246.735		403.909	38.8117		784.215	76.5023		23	3.8667		4	0.456662		189.418	71.7634
XLOC_164825	supercont1.184[-]:1853371-1853748	supercont1.184:1853371-1853748	377		110.136	7.61808		462.824	31.9645		170.025	12.9854		26	4.53953		164.744	15.8303		360.539	35.1716		0	0		0	0		219.978	83.3414
XLOC_238135	supercont1.2342[-]:6964-7341	supercont1.2342:6964-7341	377		141.192	9.76616		100.758	6.95876		134.046	10.2376		8	1.39678		406.86	39.0952		1971.21	192.297		107.471	18.0678		45.9191	5.24238		98.6103	37.3597
XLOC_515760	supercont1.58[-]:1945642-1946019	supercont1.58:1945642-1946019	377		384.17	26.5728		1046.28	72.26		175.313	13.3894		766.188	133.774		176.119	16.9233		437.958	42.724		13.6752	2.29904		0	0		389.671	147.631
XLOC_571248	supercont1.695[-]:235812-236189	supercont1.695:235812-236189	377		106.519	7.36788		29.7688	2.05595		46.3667	3.54121		179	31.2529		275.95	26.5161		379.486	37.0199		0	0		0	0		50.6345	19.1835
XLOC_192989	supercont1.20[+]:3169865-3170241	supercont1.20:3169865-3170241	376		81.1989	5.61649		117.811	8.13648		94.0504	7.183		130.628	22.8073		4.8	0.461233		14.4815	1.41271		37.4034	6.28815		53.6117	6.12061		82.4326	31.2306
XLOC_304331	supercont1.3[-]:3436548-3436924	supercont1.3:3436548-3436924	376		72.3787	5.00639		50.9307	3.51748		54.1953	4.13911		115.69	20.1991		3	0.288271		7	0.682869		0	0		8.99339	1.02674		12.1889	4.6179
XLOC_566676	supercont1.69[+]:1390317-1390693	supercont1.69:1390317-1390693	376		231.923	16.042		659.588	45.5537		199.499	15.2365		134.662	23.5116		161.707	15.5385		1250.16	121.957		4.18519	0.703602		0	0		48.3184	18.306
XLOC_572137	supercont1.697[-]:530068-530444	supercont1.697:530068-530444	376		92.8248	6.42064		64.7009	4.4685		106.398	8.12607		88	15.3646		4	0.384361		22.7857	2.22281		3	0.504352		0	0		21.6305	8.19495
XLOC_608897	supercont1.78[+]:404469-404845	supercont1.78:404469-404845	376		170.965	11.8256		127.344	8.79488		81.3934	6.21634		122.9	21.458		164.601	15.8166		288.719	28.1653		3	0.504352		0	0		75.4492	28.5848
XLOC_184066	supercont1.2[+]:702573-702948	supercont1.2:702573-702948	375		56.463	3.90552		124.771	8.61716		146.395	11.1807		38	6.6347		191.271	18.3793		271.987	26.533		0	0		0	0		71.2078	26.9779
XLOC_208484	supercont1.209[-]:209651-210026	supercont1.209:209651-210026	375	NTR_00013769	212.847	14.7225		182.45	12.6007		106.949	8.16813		38.3226	6.69102		11.8462	1.1383		20	1.95105		19.0586	3.20408		21.9505	2.50599		20.1198	7.62263
XLOC_228851	supercont1.226[-]:741011-741386	supercont1.226:741011-741386	375		374.008	25.8699		129.088	8.91535		379.335	28.9713		336.345	58.7249		150.909	14.5009		245.676	23.9663		3	0.504352		3	0.342497		109.022	41.3041
XLOC_228875	supercont1.226[-]:745023-745398	supercont1.226:745023-745398	375		232.713	16.0966		212.457	14.6731		251.081	19.176		1264.84	220.838		469.957	45.1582		422.469	41.213		14.9211	2.50849		3	0.342497		180.367	68.3344
XLOC_380423	supercont1.379[+]:95964-96339	supercont1.379:95964-96339	375		1004.21	69.4607		463.865	32.0364		1143.63	87.3437		100.054	17.4692		24.0501	2.31098		39.0477	3.80921		0	0		16.4324	1.87602		30.9951	11.7429
XLOC_413709	supercont1.41[+]:2156124-2156499	supercont1.41:2156124-2156499	375		101.041	6.98894		111.571	7.70554		168.497	12.8688		150.857	26.3393		112.592	10.819		151.258	14.7556		0	0		0	0		20.5165	7.77291
XLOC_520711	supercont1.59[-]:2374447-2374822	supercont1.59:2374447-2374822	375		73.0413	5.05223		43.0408	2.97257		114.973	8.78091		215.65	37.6519		192.635	18.5103		126.04	12.2955		0	0		0	0		70.6301	26.759
XLOC_548629	supercont1.642[+]:185372-185747	supercont1.642:185372-185747	375		269.157	18.6175		405.245	27.9878		882.193	67.3766		880.165	153.675		284.316	27.32		731.94	71.4028		6	1.0087		0	0		296.558	112.355
XLOC_689108	supercont1.98[+]:1044767-1045142	supercont1.98:1044767-1045142	375		233.702	16.165		416.27	28.7492		203.215	15.5203		241	42.078		288.992	27.7693		461.913	45.0609		3.41379	0.573918		0	0		225.394	85.3933
XLOC_000548	supercont1.1[+]:1218222-1218596	supercont1.1:1218222-1218596	374		262.564	18.1614		227.981	15.7453		332.046	25.3596		940.825	164.266		549.89	52.8391		84.8448	8.27684		66.6406	11.2034		132.968	15.1804		94.528	35.8131
XLOC_010302	supercont1.1012[-]:168763-169137	supercont1.1012:168763-169137	374		69.6462	4.81739		90.3604	6.24065		46.5394	3.55439		243	42.4272		66.2198	6.36308		34.2557	3.34173		0	0		0	0		3	1.13659
XLOC_028118	supercont1.109[-]:94196-94570	supercont1.109:94196-94570	374		84.1205	5.81857		59.3832	4.10124		147.069	11.2322		0	0		3.53333	0.339519		3	0.292658		21.9379	3.68814		65.5581	7.48448		18.9876	7.19368
XLOC_133381	supercont1.164[-]:1244177-1244551	supercont1.164:1244177-1244551	374		461.594	31.9282		120.876	8.34815		238.162	18.1894		71.5085	12.4852		213.601	20.525		1068	104.186		0	0		0	0		234.658	88.903
XLOC_557807	supercont1.664[+]:466793-467167	supercont1.664:466793-467167	374		189.588	13.1137		120.181	8.30014		269.858	20.6101		26.6923	4.66041		249.837	24.0069		536.837	52.3699		0	0		0	0		57.4342	21.7596
XLOC_601126	supercont1.76[+]:1815000-1815374	supercont1.76:1815000-1815374	374		81.4808	5.63598		237.685	16.4154		201.736	15.4074		0	0		21.0114	2.01899		21.8276	2.12934		33.9181	5.70221		22.7929	2.60216		47.7973	18.1086
XLOC_458583	supercont1.478[+]:516054-516427	supercont1.478:516054-516427	373		343.501	23.7598		191.207	13.2055		157.28	12.0121		0	0		349.364	33.5704		4	0.390211		27.3809	4.60321		33.2674	3.798		50.5416	19.1483
XLOC_664354	supercont1.9[-]:4563560-4563933	supercont1.9:4563560-4563933	373		111.392	7.70492		2331.6	161.03		91.4198	6.98209		255	44.5223		219.422	21.0843		1730.46	168.811		4	0.672469		0	0		157.981	59.8529
XLOC_481101	supercont1.518[+]:766561-766933	supercont1.518:766561-766933	372		90.4121	6.25376		104.378	7.20875		377.716	28.8476		423.6	73.9595		158.696	15.2492		319.814	31.1987		3	0.504352		0	0		189.685	71.8645
XLOC_603891	supercont1.766[+]:471887-472259	supercont1.766:471887-472259	372	AAEL012951-RA	4.96429	0.343377		0	0		0	0		0	0		6.23333	0.598962		41.7828	4.07603		0	0		0	0		0	0
XLOC_627789	supercont1.808[-]:427530-427902	supercont1.808:427530-427902	372		36.4945	2.5243		61.4229	4.24211		36.0587	2.75394		58	10.1267		50.7052	4.87228		37.0815	3.6174		0	0		0	0		18.4379	6.9854
XLOC_132111	supercont1.164[+]:1223552-1223923	supercont1.164:1223552-1223923	371		65.1512	4.50648		72.8905	5.0341		118.354	9.03913		456.079	79.6303		66.5096	6.39092		61.6111	6.01033		0	0		0	0		44.8967	17.0096
XLOC_514017	supercont1.58[+]:39279-39650	supercont1.58:39279-39650	371		154.581	10.6923		100.413	6.93494		139.813	10.6781		162	28.2848		139.209	13.3766		904.599	88.2461		0	0		0	0		13.6471	5.17035
XLOC_002237	supercont1.1[-]:1395092-1395462	supercont1.1:1395092-1395462	370		190.565	13.1813		230.042	15.8876		639.543	48.8444		924.529	161.42		31.0783	2.98632		45.8557	4.47335		61.4748	10.335		26.9436	3.07603		85.6793	32.4606
XLOC_017974	supercont1.1041[-]:258681-259050	supercont1.1041:258681-259050	369		156.563	10.8294		131.976	9.11479		166.832	12.7416		0	0		182.241	17.5116		105.712	10.3125		0	0		0	0		77.7718	29.4647
XLOC_266788	supercont1.261[+]:552009-552378	supercont1.261:552009-552378	369		146.05	10.1022		111.89	7.72757		302.655	23.115		237.097	41.3965		208.116	19.9979		79.7362	7.77849		4	0.672469		0	0		47.0977	17.8435
XLOC_307428	supercont1.301[+]:544371-544740	supercont1.301:544371-544740	369	AAEL008107-RA	0	0		4.74074	0.327414		0	0		0	0		9.57895	0.920443		56.4027	5.50224		0	0		0	0		0	0
XLOC_399787	supercont1.4[-]:475758-476127	supercont1.4:475758-476127	369		60.1113	4.15787		98.9224	6.83197		54.642	4.17322		0	0		54.3262	5.22021		50.772	4.95295		0	0		0	0		22.6052	8.56423
XLOC_610416	supercont1.78[-]:72728-73097	supercont1.78:72728-73097	369		191.727	13.2616		203.654	14.0651		177.443	13.552		54	9.42826		169.633	16.3		298.754	29.1443		0	0		0	0		34.4489	13.0514
XLOC_189972	supercont1.2[-]:2672519-2672887	supercont1.2:2672519-2672887	368		169.473	11.7224		130.973	9.04551		110.238	8.41927		178	31.0783		167.409	16.0863		213.304	20.8084		0	0		0	0		47.1084	17.8476
XLOC_217035	supercont1.215[-]:679988-680356	supercont1.215:679988-680356	368		141.086	9.75884		121.036	8.35925		165.264	12.6219		60	10.4758		3	0.288271		28.8161	2.81109		120.939	20.332		35.9426	4.10341		63.6682	24.1214
XLOC_260299	supercont1.259[-]:1483549-1483917	supercont1.259:1483549-1483917	368		83.409	5.76935		26.7081	1.84457		56.4338	4.31007		82	14.317		81.4143	7.82312		73.4841	7.16857		0	0		0	0		3.08333	1.16816
XLOC_638684	supercont1.83[-]:1356103-1356471	supercont1.83:1356103-1356471	368		36.2552	2.50775		51.8739	3.58262		37.2602	2.84571		26	4.53953		63.9722	6.14711		134.033	13.0753		0	0		0	0		68.8249	26.0751
XLOC_208979	supercont1.209[-]:348877-349244	supercont1.209:348877-349244	367		80.435	5.56364		212.89	14.703		74.9337	5.72298		0	0		0	0		0	0		16	2.68988		15.0036	1.71289		17.7275	6.71626
XLOC_378695	supercont1.376[-]:87921-88288	supercont1.376:87921-88288	367		57.5822	3.98293		169.372	11.6975		117.802	8.99702		339.345	59.2487		117.626	11.3027		145.331	14.1774		5	0.840587		0	0		62.5221	23.6873
XLOC_621489	supercont1.8[+]:4196989-4197356	supercont1.8:4196989-4197356	367		192.824	13.3376		146.137	10.0928		78.1615	5.9695		44	7.68229		316.8	30.4414		263.896	25.7438		0	0		0	0		46.6418	17.6708
XLOC_000773	supercont1.1[+]:1271312-1271678	supercont1.1:1271312-1271678	366	NTR_00000096	1514.89	104.784		1584.64	109.442		1939.02	148.09		1643.82	287.007		120.3	11.5597		117.204	11.4336		453.875	76.3043		1405.89	160.504		370.381	140.323
XLOC_257690	supercont1.256[-]:1297718-1298084	supercont1.256:1297718-1298084	366		326.468	22.5816		136.934	9.45718		399.411	30.5046		57	9.95205		546.194	52.4839		327.033	31.903		3	0.504352		0	0		170.589	64.6295
XLOC_382162	supercont1.38[+]:2664608-2664974	supercont1.38:2664608-2664974	366		75.6137	5.23016		183.365	12.6639		56.7699	4.33574		828.862	144.717		79.5341	7.64245		184.061	17.9557		0	0		0	0		157.394	59.6305
XLOC_392551	supercont1.39[-]:1492369-1492735	supercont1.39:1492369-1492735	366		460.554	31.8563		107.922	7.4535		355.55	27.1548		188.931	32.9869		341.991	32.862		203.818	19.8831		0	0		0	0		36.7334	13.9169
XLOC_489515	supercont1.533[-]:442100-442466	supercont1.533:442100-442466	366		132.351	9.15465		79.3262	5.47858		120.513	9.20402		288.214	50.3215		173.625	16.6836		174.676	17.0401		0	0		0	0		5.29032	2.0043
XLOC_512568	supercont1.576[+]:690409-690774	supercont1.576:690409-690774	365	AAEL011401-RA	366.075	25.3212		190.185	13.1349		207.993	15.8852		835.761	145.922		115.544	11.1026		790.686	77.1336		0	0		0	0		148.619	56.3059
XLOC_586505	supercont1.727[+]:95977-96342	supercont1.727:95977-96342	365		174.348	12.0596		6529.62	450.961		176.759	13.4998		401.851	70.1622		267.962	25.7485		3934.66	383.837		11.8125	1.98589		3	0.342497		559.852	212.106
XLOC_638821	supercont1.83[-]:1420995-1421360	supercont1.83:1420995-1421360	365		223.524	15.461		323.978	22.3752		562.401	42.9528		429.047	74.9105		249.506	23.975		274.405	26.769		12	2.01741		0	0		75.4533	28.5864
XLOC_663882	supercont1.9[-]:4383167-4383532	supercont1.9:4383167-4383532	365		202.475	14.0051		245.448	16.9516		442.675	33.8088		1201.2	209.727		298.447	28.6778		270.377	26.376		3.96154	0.666003		0	0		228.872	86.7108
XLOC_272080	supercont1.265[-]:1454530-1454894	supercont1.265:1454530-1454894	364		58.8638	4.07158		41.9012	2.89386		111.607	8.52385		0	0		146.042	14.0333		79.6798	7.77298		0	0		0	0		0	0
XLOC_315821	supercont1.31[+]:1937347-1937711	supercont1.31:1937347-1937711	364		100.58	6.95709		155.212	10.7195		66.8877	5.10848		39	6.8093		117.076	11.2499		184.964	18.0437		0	0		0	0		62.2906	23.5995
XLOC_028132	supercont1.109[-]:98386-98749	supercont1.109:98386-98749	363		74.0426	5.12149		96.627	6.67344		180.183	13.7613		258	45.0461		0	0		3	0.292658		4.42105	0.743256		26.2667	2.99875		10.4483	3.95845
XLOC_073513	supercont1.127[-]:1007797-1008160	supercont1.127:1007797-1008160	363		120.098	8.30714		41.6863	2.87902		86.5178	6.6077		27.0588	4.7244		76.0419	7.30688		106.114	10.3517		3.96296	0.666243		0	0		38.3378	14.5247
XLOC_193188	supercont1.20[+]:3212347-3212710	supercont1.20:3212347-3212710	363		2882.46	199.378		4205.98	290.482		3014.49	230.229		4686.44	818.241		1240.35	119.185		330.319	32.2235		128.468	21.5977		84.6267	9.66146		934.147	353.913
XLOC_435097	supercont1.44[+]:1926567-1926930	supercont1.44:1926567-1926930	363		95.094	6.5776		319.46	22.0632		265.662	20.2896		399.095	69.6809		187.84	18.0495		486.99	47.5072		14.6176	2.45748		0	0		89.6334	33.9587
XLOC_621039	supercont1.8[+]:3955641-3956004	supercont1.8:3955641-3956004	363		92.9203	6.42725		137.245	9.47871		125.709	9.6009		192	33.5227		109.401	10.5124		194.109	18.9359		0	0		0	0		45.343	17.1787
XLOC_000570	supercont1.1[+]:1223136-1223498	supercont1.1:1223136-1223498	362		105.939	7.32775		407.508	28.1441		165.752	12.6591		893.35	155.977		8.87037	0.852356		23.0286	2.24651		31.4519	5.28762		103.844	11.8554		110.301	41.789
XLOC_203952	supercont1.205[+]:603544-603906	supercont1.205:603544-603906	362	AAEL006433-RA	3	0.207508		7	0.483448		0	0		11	1.92057		13.3654	1.28429		58.5207	5.70885		0	0		0	0		0	0
XLOC_458695	supercont1.478[+]:545496-545858	supercont1.478:545496-545858	362		341.392	23.6139		748.335	51.683		341.868	26.1098		944	164.82		15.0649	1.44759		25.6707	2.50425		60.7306	10.2099		157.016	17.9258		47.6205	18.0416
XLOC_572202	supercont1.697[-]:541739-542101	supercont1.697:541739-542101	362		83.0052	5.74142		46.7322	3.22751		109.656	8.3749		0	0		3.74194	0.359563		4	0.390211		0	0		0	0		0	0
XLOC_208721	supercont1.209[-]:269987-270348	supercont1.209:269987-270348	361		254.429	17.5987		844.186	58.3028		663.945	50.7081		443.781	77.4831		28.4568	2.73442		65.2767	6.36792		272.173	45.757		422.159	48.1961		245.683	93.0799
XLOC_217499	supercont1.215[-]:1505322-1505683	supercont1.215:1505322-1505683	361		33.2595	2.30054		37.5122	2.59074		88.4445	6.75486		10	1.74597		101.077	9.71254		77.3237	7.54313		0	0		0	0		20.5762	7.79553
XLOC_265164	supercont1.260[+]:366019-366380	supercont1.260:366019-366380	361		112.129	7.75589		226.902	15.6707		153.487	11.7224		567.719	99.1223		100.343	9.64194		117.429	11.4555		0	0		0	0		61.8741	23.4417
XLOC_266796	supercont1.261[+]:555250-555611	supercont1.261:555250-555611	361		183.454	12.6894		139.952	9.66561		287.551	21.9614		156.065	27.2485		873.898	83.973		402.617	39.2764		0	0		0	0		87.6137	33.1935
XLOC_000574	supercont1.1[+]:1223702-1224062	supercont1.1:1223702-1224062	360		158.631	10.9724		259.039	17.8903		343.612	26.243		256.65	44.8104		3.68966	0.35454		24.0345	2.34463		43.4159	7.29897		32.4239	3.70169		82.6792	31.324
XLOC_366037	supercont1.361[+]:223471-223831	supercont1.361:223471-223831	360		175.234	12.1208		234.247	16.178		119.271	9.10923		889.452	155.296		236.7	22.7445		384.696	37.5281		3.91667	0.65846		0	0		89.6616	33.9693
XLOC_430072	supercont1.431[+]:443291-443651	supercont1.431:443291-443651	360		441.808	30.5596		333.323	23.0206		156.393	11.9444		303.233	52.9436		838.159	80.5389		556.929	54.33		30.0608	5.05374		6	0.684994		263.244	99.7331
XLOC_501601	supercont1.556[-]:459195-459555	supercont1.556:459195-459555	360		98.5671	6.81784		60.4349	4.17387		66.0976	5.04813		412	71.9341		130.872	12.5755		176.312	17.1997		0	0		0	0		79.2105	30.0098
XLOC_122716	supercont1.158[+]:1189519-1189878	supercont1.158:1189519-1189878	359		74.2665	5.13697		161.57	11.1587		35.3026	2.6962		157	27.4118		3.34483	0.321405		4	0.390211		0	0		0	0		30.5471	11.5731
XLOC_208856	supercont1.209[-]:313932-314291	supercont1.209:313932-314291	359		553.919	38.3143		1224.26	84.5519		690.649	52.7476		423.683	73.974		12.9207	1.24155		20.7657	2.02575		366.142	61.5547		204.779	23.3788		172.93	65.5167
XLOC_267486	supercont1.261[-]:486771-487130	supercont1.261:486771-487130	359		137.831	9.53373		70.375	4.86037		352.666	26.9345		537.522	93.85		244.008	23.4468		83.58	8.15346		0	0		0	0		10.6897	4.0499
XLOC_406681	supercont1.402[-]:871305-871664	supercont1.402:871305-871664	359		629.632	43.5513		1077.84	74.4398		650.232	49.6608		51.5472	9		35.6422	3.42487		23.8333	2.32501		16.6429	2.79795		4.69014	0.535453		57.0563	21.6164
XLOC_548544	supercont1.642[+]:153478-153837	supercont1.642:153478-153837	359		151.557	10.4831		142.667	9.85315		185.205	14.1448		9	1.57138		211.317	20.3055		288.028	28.0979		0	0		0	0		27.1884	10.3006
XLOC_002241	supercont1.1[-]:1395752-1396110	supercont1.1:1395752-1396110	358		665.272	46.0165		591.774	40.8702		744.994	56.8982		1170.12	204.301		59.1926	5.68783		96.406	9.40467		185.697	31.219		72.0595	8.22672		100.821	38.1973
XLOC_045021	supercont1.1145[-]:76128-76486	supercont1.1145:76128-76486	358	NTR_00003066	236.136	16.3334		830.333	57.3461		478.519	36.5464		967.568	168.935		22.8419	2.19488		55.8623	5.44952		105.915	17.8062		141.475	16.1516		37.405	14.1713
XLOC_543151	supercont1.63[-]:2784520-2784878	supercont1.63:2784520-2784878	358		195.247	13.5052		421.41	29.1042		173.012	13.2136		4	0.69839		359.065	34.5026		396.718	38.701		0	0		0	0		13.0809	4.95585
XLOC_572209	supercont1.697[-]:543345-543703	supercont1.697:543345-543703	358		523.171	36.1874		555.635	38.3743		555.532	42.4282		98.7143	17.2353		10.1282	0.973221		62.3862	6.08595		18.86	3.17069		60.1562	6.86778		64.1745	24.3133
XLOC_038334	supercont1.1112[-]:75145-75502	supercont1.1112:75145-75502	357		50.535	3.49548		47.3473	3.26999		51.5099	3.93402		0	0		20.4254	1.96268		114.118	11.1326		0	0		0	0		28.5137	10.8027
XLOC_192879	supercont1.20[+]:3139057-3139414	supercont1.20:3139057-3139414	357		67.2654	4.65271		149.611	10.3327		111.117	8.48647		0	0		8.67857	0.833926		19.0278	1.85621		6.92857	1.16481		3.2963	0.376324		8.66667	3.28347
XLOC_207680	supercont1.208[-]:342459-342816	supercont1.208:342459-342816	357		551.905	38.175		903.95	62.4304		230.025	17.568		706.754	123.397		963.633	92.5957		1155.07	112.68		8.92405	1.50029		0	0		125.243	47.4499
XLOC_242971	supercont1.240[+]:1109239-1109596	supercont1.240:1109239-1109596	357	NTR_00016451	198.691	13.7434		276.59	19.1024		176.902	13.5107		129.241	22.5652		11.7709	1.13107		18.6222	1.81665		12.46	2.09474		11.1333	1.27104		16.47	6.23985
XLOC_458684	supercont1.478[+]:543056-543413	supercont1.478:543056-543413	357		4895.71	338.634		18604.9	1284.93		6973.55	532.597		3664.55	639.821		256.5	24.6471		441.651	43.0843		42900.8	7212.37		3104.69	354.448		2363.91	895.595
XLOC_542848	supercont1.63[-]:1910339-1910696	supercont1.63:1910339-1910696	357		155.324	10.7437		112.184	7.74785		50.0349	3.82136		0	0		28.5802	2.74628		152.375	14.8646		0	0		0	0		83.7474	31.7287
XLOC_000227	supercont1.1[+]:1153192-1153548	supercont1.1:1153192-1153548	356		39.098	2.70439		46.5938	3.21795		72.1541	5.51069		3	0.523792		13.3921	1.28685		3	0.292658		19.4028	3.26194		84.0708	9.59799		48.4441	18.3536
XLOC_321037	supercont1.314[+]:407629-407985	supercont1.314:407629-407985	356		153.204	10.5971		88.7328	6.12824		93.4326	7.13582		375	65.474		127.072	12.2103		170.191	16.6026		0	0		0	0		42.1879	15.9834
XLOC_638603	supercont1.83[-]:1323855-1324211	supercont1.83:1323855-1324211	356		159.073	11.003		442.947	30.5917		126.555	9.66549		328.457	57.3477		364.979	35.0709		518.248	50.5565		21.4175	3.60065		0	0		99.4149	37.6645
XLOC_217224	supercont1.215[-]:713501-713856	supercont1.215:713501-713856	355	NTR_00014261	59.6665	4.1271		66.8067	4.61394		37.9797	2.90066		73.9655	12.9142		3	0.288271		8	0.780422		21.6423	3.63845		16.4505	1.87808		50.7088	19.2116
XLOC_302845	supercont1.3[+]:3743409-3743764	supercont1.3:3743409-3743764	355	AAEL000168-RA	86.7029	5.9972		96.3907	6.65712		94.1421	7.19		25.5682	4.46414		45.9395	4.41434		100.664	9.82004		0	0		0	0		89.1521	33.7763
XLOC_399841	supercont1.4[-]:485311-485666	supercont1.4:485311-485666	355		202.234	13.9884		113.326	7.82671		136.972	10.4611		344.651	60.1753		225.616	21.6795		170.046	16.5884		0	0		0	0		21.7556	8.24235
XLOC_414299	supercont1.41[+]:2630944-2631299	supercont1.41:2630944-2631299	355		154.215	10.6669		132.803	9.17191		69.6067	5.31614		14	2.44436		252.996	24.3105		395.511	38.5832		3	0.504352		0	0		46.5624	17.6407
XLOC_432548	supercont1.435[-]:948234-948589	supercont1.435:948234-948589	355	NTR_00028146	54.7952	3.79015		609.823	42.1168		47.8799	3.65678		666	116.282		4	0.384361		5.82609	0.568351		21.1894	3.5623		6.5	0.742076		35.0605	13.2831
XLOC_518672	supercont1.589[+]:128236-128591	supercont1.589:128236-128591	355	NTR_00035371	529.972	36.6579		803.079	55.4638		711.731	54.3577		1212.74	211.741		307.605	29.5579		29.6	2.88756		331.68	55.7611		114.458	13.0672		52.4989	19.8898
XLOC_403396	supercont1.400[+]:263896-264250	supercont1.400:263896-264250	354		220.099	15.2242		312.605	21.5898		185.357	14.1564		450.517	78.6592		121.015	11.6283		266.094	25.9582		5	0.840587		0	0		164.928	62.4851
XLOC_414334	supercont1.41[+]:2641542-2641896	supercont1.41:2641542-2641896	354		234.851	16.2445		124.325	8.58639		183.334	14.0019		130	22.6977		411.123	39.5049		259.059	25.272		0	0		0	0		71.349	27.0314
XLOC_000621	supercont1.1[+]:1232032-1232385	supercont1.1:1232032-1232385	353		747.513	51.705		2263.65	156.336		900.779	68.796		307.967	53.7702		19.2851	1.85311		67.3594	6.5711		159.511	26.8165		103.538	11.8205		163.43	61.9173
XLOC_321563	supercont1.314[-]:187660-188013	supercont1.314:187660-188013	353		244.951	16.9431		218.887	15.1172		120.939	9.23657		1231	214.929		243.365	23.385		281.309	27.4424		0	0		0	0		63.0868	23.9012
XLOC_392774	supercont1.39[-]:2063107-2063460	supercont1.39:2063107-2063460	353		57.5177	3.97847		28.2796	1.9531		53.0569	4.05216		0	0		53.8306	5.17259		27.9287	2.72452		0	0		0	0		0	0
XLOC_595290	supercont1.75[+]:679028-679381	supercont1.75:679028-679381	353		85.5983	5.92079		141.319	9.76003		77.5953	5.92626		11	1.92057		120.467	11.5757		90.0502	8.78464		3	0.504352		0	0		36.0561	13.6603
XLOC_627489	supercont1.808[+]:421024-421377	supercont1.808:421024-421377	353		176.054	12.1776		239.816	16.5626		314.6	24.0272		125	21.8247		467.98	44.9683		729.717	71.1859		0	0		0	0		71.8547	27.223
XLOC_683119	supercont1.95[-]:2358777-2359130	supercont1.95:2358777-2359130	353		528.012	36.5223		196.16	13.5476		429.176	32.7779		261.357	45.6323		336.552	32.3394		375.729	36.6534		0	0		0	0		130.208	49.3307
XLOC_010803	supercont1.1015[-]:197118-197470	supercont1.1015:197118-197470	352		58.1192	4.02008		79.8763	5.51657		77.968	5.95472		7	1.22218		58.9639	5.66586		113.07	11.0303		0	0		0	0		29.4257	11.1483
XLOC_147141	supercont1.173[+]:1089015-1089367	supercont1.173:1089015-1089367	352		68.7	4.75194		254.616	17.5848		147.498	11.265		813.164	141.976		187.947	18.0598		376.983	36.7757		0	0		0	0		51.2286	19.4086
XLOC_193067	supercont1.20[+]:3185290-3185642	supercont1.20:3185290-3185642	352		151.783	10.4988		306.964	21.2001		116.285	8.88118		0	0		5.05556	0.485789		20.5349	2.00323		10.8917	1.83108		9.26923	1.05823		13.9929	5.30136
XLOC_585275	supercont1.721[-]:212364-212716	supercont1.721:212364-212716	352		135.382	9.3643		90.2373	6.23215		271.382	20.7265		50.6296	8.8398		117.507	11.2912		149.469	14.5811		0	0		0	0		35.6429	13.5037
XLOC_627733	supercont1.808[-]:414238-414590	supercont1.808:414238-414590	352		55.1299	3.81331		33.3821	2.3055		41.1946	3.14619		0	0		59.3373	5.70173		102.34	9.98351		0	0		0	0		12.9259	4.89714
XLOC_002505	supercont1.1[-]:1484937-1485288	supercont1.1:1484937-1485288	351		46.323	3.20414		156.365	10.7992		65.0713	4.96975		0	0		6.57778	0.63206		9	0.877975		0	0		5	0.570828		26.529	10.0508
XLOC_108597	supercont1.149[+]:732512-732863	supercont1.149:732512-732863	351		41.1724	2.84787		53.8724	3.72064		48.6195	3.71326		13	2.26977		81.2442	7.80677		137.299	13.3939		0	0		0	0		40.0123	15.1591
XLOC_183686	supercont1.2[+]:308039-308390	supercont1.2:308039-308390	351		154.975	10.7195		110.955	7.66296		174.039	13.2921		431	75.2515		123.205	11.8388		139.907	13.6483		0	0		0	0		86.47	32.7602
XLOC_183689	supercont1.2[+]:309049-309400	supercont1.2:309049-309400	351		347.995	24.0707		253.397	17.5006		478.732	36.5626		69.0303	12.0525		211.378	20.3113		214.719	20.9464		0	0		0	0		94.2048	35.6906
XLOC_384424	supercont1.38[-]:2974987-2975338	supercont1.38:2974987-2975338	351		363.107	25.1159		273.208	18.8689		368.811	28.1675		1074.38	187.584		397.831	38.2277		343.891	33.5475		0	0		0	0		149.855	56.7742
XLOC_421552	supercont1.42[+]:184405-184756	supercont1.42:184405-184756	351		154.243	10.6689		64.368	4.44551		179.618	13.7181		0	0		144.792	13.9131		303.31	29.5887		0	0		0	0		39.8447	15.0956
XLOC_604960	supercont1.77[+]:795825-796176	supercont1.77:795825-796176	351		118.533	8.19888		75.321	5.20197		227.2	17.3521		408	71.2358		261.034	25.0828		128.111	12.4976		0	0		0	0		18.8929	7.1578
XLOC_657566	supercont1.889[-]:359275-359626	supercont1.889:359275-359626	351		75.3162	5.20958		130.482	9.01161		66.5712	5.0843		43	7.50769		122.569	11.7777		345.986	33.7519		0	0		0	0		76.0801	28.8238
XLOC_002365	supercont1.1[-]:1435275-1435625	supercont1.1:1435275-1435625	350		780.325	53.9747		762.724	52.6767		762.635	58.2455		577.398	100.812		42.0569	4.04125		73.7976	7.19915		179.053	30.1019		245.529	28.031		204.537	77.4911
XLOC_217214	supercont1.215[-]:712364-712714	supercont1.215:712364-712714	350		26.1161	1.80643		158.624	10.9552		52.0243	3.9733		200	34.9195		3	0.288271		0	0		79.8697	13.4275		37.0278	4.2273		58.1861	22.0445
XLOC_380221	supercont1.379[+]:49744-50094	supercont1.379:49744-50094	350		342.189	23.669		140.539	9.70618		247.088	18.8711		42	7.33309		11.5385	1.10873		10.4426	1.01871		4.03571	0.678473		21.2229	2.42293		16.8485	6.38325
XLOC_610886	supercont1.78[-]:405365-405715	supercont1.78:405365-405715	350		181.907	12.5824		360.621	24.9059		81.0296	6.18855		40	6.9839		123.678	11.8843		195.221	19.0443		3.96154	0.666003		0	0		46.288	17.5368
XLOC_629330	supercont1.81[+]:1196257-1196607	supercont1.81:1196257-1196607	350		175.401	12.1324		200.875	13.8732		74.7875	5.71182		284.419	49.6589		146.624	14.0891		112.827	11.0066		0	0		0	0		60.9964	23.1092
XLOC_000386	supercont1.1[+]:1183589-1183938	supercont1.1:1183589-1183938	349		75.3435	5.21147		283.815	19.6014		158.274	12.088		0	0		8.61538	0.827854		3.73077	0.363947		67.9333	11.4208		61.184	6.9851		57.5377	21.7988
XLOC_002198	supercont1.1[-]:1378872-1379221	supercont1.1:1378872-1379221	349		413.315	28.5888		833.097	57.537		364.693	27.8531		105	18.3327		6	0.576541		0	0		0	0		0	0		11.4233	4.32784
XLOC_406925	supercont1.402[-]:932261-932610	supercont1.402:932261-932610	349		95.4956	6.60538		129.85	8.96795		142.858	10.9106		0	0		3	0.288271		0	0		8.86207	1.48987		11.6276	1.32747		4.71429	1.78606
XLOC_432650	supercont1.435[-]:965557-965906	supercont1.435:965557-965906	349		157.773	10.9131		636.144	43.9346		276.402	21.1099		971.705	169.657		19.0863	1.834		36.6413	3.57446		87.8832	14.7747		52.8299	6.03135		68.7575	26.0496
XLOC_458719	supercont1.478[+]:550279-550628	supercont1.478:550279-550628	349		579.663	40.095		1354.82	93.5693		956.491	73.051		2327.19	406.322		47.6566	4.57934		158.95	15.506		592.08	99.5389		699.145	79.8184		171.785	65.0827
XLOC_122740	supercont1.158[+]:1194658-1195006	supercont1.158:1194658-1195006	348		104.881	7.25458		100.369	6.93186		55	4.20057		90	15.7138		7.79657	0.749174		22.9833	2.24209		11.0312	1.85454		7.79902	0.89038		28.5184	10.8045
XLOC_326600	supercont1.32[+]:554297-554645	supercont1.32:554297-554645	348		186.375	12.8915		106.176	7.33294		126.406	9.65413		435	75.9499		86.4176	8.30388		121.113	11.8149		0	0		0	0		41.5802	15.7531
XLOC_399918	supercont1.4[-]:527180-527528	supercont1.4:527180-527528	348		365.225	25.2624		873.918	60.3563		138.573	10.5834		274.615	47.9471		157.461	15.1305		210.272	20.5126		7.73333	1.30011		0	0		86.4284	32.7444
XLOC_481387	supercont1.518[-]:154852-155200	supercont1.518:154852-155200	348		54.4125	3.76368		246.265	17.0081		176.699	13.4952		39.6562	6.92388		190.592	18.314		105.289	10.2712		3.95	0.664063		0	0		77.704	29.4391
XLOC_514007	supercont1.58[+]:36904-37252	supercont1.58:36904-37252	348		623.093	43.099		244.417	16.8804		406.993	31.0837		1321.76	230.776		458.407	44.0484		847.206	82.6473		26.7143	4.49113		18.7143	2.13653		272.554	103.26
XLOC_243046	supercont1.240[+]:1127948-1128295	supercont1.240:1127948-1128295	347	NTR_00016507	162.974	11.2728		167.857	11.5929		132.047	10.0849		282	49.2365		9	0.864812		21.791	2.12577		19.3571	3.25427		26.8122	3.06103		142.639	54.0405
XLOC_260673	supercont1.26[+]:266042-266389	supercont1.26:266042-266389	347		69.2332	4.78882		70.6525	4.87954		211.059	16.1194		0	0		80.2314	7.70946		86.1581	8.40496		0	0		0	0		36.061	13.6621
XLOC_291377	supercont1.286[-]:1362019-1362366	supercont1.286:1362019-1362366	347		275.92	19.0852		359.977	24.8614		376.098	28.7241		421	73.5055		7.85714	0.754995		25.1381	2.45229		27.6667	4.65125		28.9772	3.3082		83.0998	31.4833
XLOC_382474	supercont1.38[+]:2972672-2973019	supercont1.38:2972672-2973019	347		53.7683	3.71912		116.867	8.07131		116.345	8.88575		81.6071	14.2484		189.612	18.2198		268.535	26.1963		0	0		0	0		84.54	32.029
XLOC_400564	supercont1.4[-]:2702709-2703056	supercont1.4:2702709-2703056	347		57.9777	4.01029		94.6802	6.53899		108.974	8.32281		0	0		105.903	10.1762		110.678	10.7969		3	0.504352		0	0		52.582	19.9213
XLOC_572219	supercont1.697[-]:552548-552895	supercont1.697:552548-552895	347	AAEL012441-RA	31.8896	2.20578		47.2982	3.2666		52.5221	4.01132		3	0.523792		11.1613	1.07249		46.6325	4.54913		0	0		3.37037	0.38478		12.9053	4.88932
XLOC_133268	supercont1.164[-]:1218710-1219056	supercont1.164:1218710-1219056	346		252.381	17.457		139.303	9.62079		374.771	28.6227		7	1.22218		88.1017	8.46572		292.032	28.4885		0	0		0	0		120.742	45.7446
XLOC_228831	supercont1.226[-]:734301-734647	supercont1.226:734301-734647	346		1032.25	71.4		745.511	51.4879		974.931	74.4593		933.414	162.972		2099.57	201.748		1181.26	115.235		6	1.0087		3	0.342497		230.794	87.4389
XLOC_243040	supercont1.240[+]:1125507-1125853	supercont1.240:1125507-1125853	346		132.064	9.13476		336.805	23.2611		51.536	3.93601		173	30.2054		10.0645	0.967102		7.64516	0.745806		48.5484	8.16182		31.8191	3.63265		65.1992	24.7015
XLOC_310616	supercont1.305[+]:1089575-1089921	supercont1.305:1089575-1089921	346		175.685	12.152		76.7523	5.30082		96.0915	7.33889		119.929	20.9392		162.454	15.6103		187.828	18.3231		0	0		0	0		57.8448	21.9152
XLOC_526110	supercont1.60[+]:1466030-1466376	supercont1.60:1466030-1466376	346		109.642	7.58386		105.7	7.30009		140.565	10.7355		419.947	73.3217		218.453	20.9912		270.627	26.4004		5.36667	0.90223		0	0		74.1234	28.0825
XLOC_568883	supercont1.69[-]:2583177-2583523	supercont1.69:2583177-2583523	346		39.2936	2.71792		572.31	39.526		76.1935	5.81919		13	2.26977		192.414	18.4891		293.582	28.6397		0	0		0	0		157.09	59.5153
XLOC_621053	supercont1.8[+]:3958676-3959022	supercont1.8:3958676-3959022	346		915.904	63.3526		1608.44	111.086		220.83	16.8657		719	125.536		319.72	30.722		983.564	95.9493		12	2.01741		8	0.913325		659.971	250.038
XLOC_212280	supercont1.211[-]:742531-742876	supercont1.211:742531-742876	345	AAEL006568-RB	84.9454	5.87563		106.435	7.35082		60.8036	4.64381		11	1.92057		69.175	6.64704		455.46	44.4314		7.83236	1.31676		0	0		102.678	38.9008
XLOC_267181	supercont1.261[+]:1465379-1465724	supercont1.261:1465379-1465724	345		124.615	8.61954		193.975	13.3967		160.48	12.2565		9	1.57138		75.9702	7.3		133.852	13.0577		0	0		0	0		42.9498	16.272
XLOC_404097	supercont1.400[+]:796127-796472	supercont1.400:796127-796472	345		44.814	3.09976		53.7739	3.71384		54.4112	4.1556		4	0.69839		52.0045	4.99713		84.0844	8.20266		0	0		0	0		33.9965	12.88
XLOC_432644	supercont1.435[-]:964442-964787	supercont1.435:964442-964787	345		93.5325	6.46959		99.9639	6.9039		135.23	10.3281		368.22	64.2902		0	0		20	1.95105		34.2289	5.75448		97.2844	11.1065		70.411	26.676
XLOC_063417	supercont1.122[-]:668537-668881	supercont1.122:668537-668881	344		33.9324	2.34708		59.9431	4.13991		88.5808	6.76527		0	0		86.9564	8.35566		93.4704	9.11829		0	0		0	0		30.4253	11.527
XLOC_133378	supercont1.164[-]:1243609-1243953	supercont1.164:1243609-1243953	344		281.142	19.4464		263.664	18.2096		351.06	26.8118		628.175	109.678		381.514	36.6598		244.601	23.8615		3	0.504352		0	0		119.457	45.2579
XLOC_212095	supercont1.211[-]:360889-361233	supercont1.211:360889-361233	344		48.3932	3.34733		45.9491	3.17343		23.7283	1.81223		0	0		37.1633	3.57103		59.0982	5.76519		0	0		0	0		0	0
XLOC_366606	supercont1.361[-]:54770-55114	supercont1.361:54770-55114	344		141.899	9.81506		131.98	9.11506		105.454	8.05397		749.667	130.89		198.025	19.0283		334.576	32.6388		3.03704	0.510579		0	0		84.0927	31.8595
XLOC_413883	supercont1.41[+]:2278027-2278371	supercont1.41:2278027-2278371	344		204.046	14.1138		102.375	7.0704		204.748	15.6374		768.188	134.124		234.936	22.5751		290.373	28.3267		0	0		0	0		42.1394	15.965
XLOC_541697	supercont1.63[+]:1864046-1864390	supercont1.63:1864046-1864390	344		59.4077	4.1092		102.607	7.08645		52.2511	3.99062		24.1071	4.20905		44.0463	4.23242		110.614	10.7907		0	0		0	0		28.8993	10.9488
XLOC_608896	supercont1.78[+]:404114-404458	supercont1.78:404114-404458	344		39.9734	2.76494		38.7003	2.6728		94.334	7.20466		44	7.68229		117.786	11.3181		158.561	15.468		0	0		0	0		33.2638	12.6024
XLOC_040025	supercont1.112[+]:2326232-2326575	supercont1.112:2326232-2326575	343		112.379	7.77322		314.613	21.7284		102.38	7.81913		103.389	18.0515		152.399	14.644		296.415	28.9161		6	1.0087		0	0		120.286	45.5719
XLOC_091433	supercont1.137[+]:637846-638189	supercont1.137:637846-638189	343	AAEL004981-RA	8.5	0.58794		4.77778	0.329972		0	0		17	2.96816		5.2093	0.500563		26.1599	2.55197		0	0		0	0		4.5814	1.73572
XLOC_228876	supercont1.226[-]:745421-745764	supercont1.226:745421-745764	343		261.298	18.0739		161.106	11.1266		89.3879	6.82691		446.555	77.9674		733.355	70.4682		751.363	73.2975		0	0		0	0		80.907	30.6526
XLOC_238944	supercont1.236[+]:1017855-1018198	supercont1.236:1017855-1018198	343		55.4946	3.83853		183.148	12.6489		116.251	8.87853		37.7826	6.59675		118.53	11.3896		442.451	43.1623		3.92857	0.660461		0	0		46.3962	17.5778
XLOC_291095	supercont1.286[-]:1279122-1279465	supercont1.286:1279122-1279465	343	NTR_00019288	94.1557	6.5127		231.474	15.9865		205.139	15.6673		630	109.996		6	0.576541		35.0322	3.41749		38.1896	6.42034		46.294	5.28518		48.6521	18.4324
XLOC_384452	supercont1.38[-]:3002908-3003251	supercont1.38:3002908-3003251	343		48.42	3.34919		15.1399	1.04562		111.015	8.47868		0	0		42.2852	4.0632		76.3358	7.44677		0	0		0	0		29.5702	11.203
XLOC_501423	supercont1.556[-]:218957-219300	supercont1.556:218957-219300	343		202.756	14.0245		445.206	30.7477		308.298	23.5459		751.948	131.288		534.782	51.3873		1633.42	159.344		3	0.504352		0	0		181.499	68.7631
XLOC_042420	supercont1.113[-]:599267-599609	supercont1.113:599267-599609	342	AAEL017264-RA	60.4437	4.18086		216.839	14.9758		87.8114	6.7065		120	20.9517		97.8204	9.39958		67.7508	6.60927		0	0		0	0		121.31	45.9595
XLOC_106525	supercont1.147[-]:1428907-1429249	supercont1.147:1428907-1429249	342		86.7719	6.00197		55.38	3.82476		96.009	7.33259		37	6.46011		62.3274	5.98905		63.2908	6.17419		0	0		0	0		15.5813	5.90315
XLOC_237736	supercont1.234[-]:913938-914280	supercont1.234:913938-914280	342		498.853	34.5054		1035.41	71.5095		282.829	21.6007		382	66.6962		999.264	96.0195		2016.13	196.679		4.48276	0.753629		0	0		173.311	65.661
XLOC_478822	supercont1.512[-]:471213-471555	supercont1.512:471213-471555	342	AAEL010864-RA	60.96	4.21657		78.8371	5.4448		58.9303	4.50074		69	12.0472		50.9679	4.89752		66.6086	6.49785		0	0		0	0		20.4948	7.76471
XLOC_184800	supercont1.2[+]:1459498-1459839	supercont1.2:1459498-1459839	341		171.929	11.8922		1051.08	72.5915		181.423	13.856		628.37	109.712		451.317	43.3672		269.523	26.2928		0	0		0	0		208.508	78.9956
XLOC_208877	supercont1.209[-]:316787-317128	supercont1.209:316787-317128	341		105.833	7.32044		124.853	8.62285		119.216	9.10501		0	0		4	0.384361		10	0.975527		37.6784	6.3344		33.4091	3.81417		24.267	9.19384
XLOC_238801	supercont1.236[+]:743291-743632	supercont1.236:743291-743632	341		98.9848	6.84673		175.532	12.1229		238.411	18.2084		176.25	30.7728		121.348	11.6604		284.329	27.737		0	0		0	0		66.103	25.0439
XLOC_265027	supercont1.260[+]:124264-124605	supercont1.260:124264-124605	341		47.7749	3.30456		66.2941	4.57853		97.6025	7.45429		212.769	37.149		103.348	9.93076		120.28	11.7336		0	0		0	0		21.4412	8.12327
XLOC_287286	supercont1.282[+]:1165972-1166313	supercont1.282:1165972-1166313	341		27.2154	1.88248		75.4511	5.21095		40.1144	3.0637		0	0		32.1959	3.09371		101.18	9.8704		0	0		0	0		17.2628	6.5402
XLOC_643841	supercont1.845[-]:370737-371078	supercont1.845:370737-371078	341		227.774	15.755		261.27	18.0443		385.528	29.4443		326.295	56.9703		117.796	11.319		172.953	16.872		0	0		0	0		98.8155	37.4374
XLOC_002388	supercont1.1[-]:1445540-1445880	supercont1.1:1445540-1445880	340		306.013	21.1667		505.608	34.9193		850.058	64.9223		339.375	59.254		22.661	2.1775		19.634	1.91535		41.1439	6.91701		134.738	15.3825		224.262	84.9644
XLOC_202876	supercont1.204[-]:451935-452275	supercont1.204:451935-452275	340		444.055	30.7151		690.973	47.7214		272.638	20.8225		23	4.01574		770.03	73.9923		1124.59	109.707		6	1.0087		0	0		143.837	54.4942
XLOC_257190	supercont1.256[-]:353672-354012	supercont1.256:353672-354012	340		115.106	7.9618		374.225	25.8454		201.438	15.3846		33.6762	5.87978		80.547	7.73978		138.333	13.4948		4.92308	0.827655		0	0		158.532	60.0616
XLOC_380373	supercont1.379[+]:85659-85999	supercont1.379:85659-85999	340		117.335	8.11599		71.9128	4.96658		72.2109	5.51503		49	8.55527		0	0		10	0.975527		3	0.504352		0	0		10.8158	4.09769
XLOC_404716	supercont1.400[-]:388085-388425	supercont1.400:388085-388425	340		53.9667	3.73285		54.8356	3.78716		55.2034	4.2161		34.2973	5.98822		48.5518	4.66536		92.2759	9.00177		0	0		0	0		0	0
XLOC_405050	supercont1.400[-]:718308-718648	supercont1.400:718308-718648	340		80.3514	5.55786		89.3436	6.17042		149.665	11.4305		4	0.69839		116.25	11.1705		63.2684	6.17201		0	0		0	0		6.56	2.48533
XLOC_549037	supercont1.642[-]:136568-136908	supercont1.642:136568-136908	340		211.127	14.6036		165.435	11.4256		90.6955	6.92677		88	15.3646		110.414	10.6097		241.298	23.5393		0	0		0	0		43.6595	16.5409
XLOC_662069	supercont1.9[+]:4604825-4605165	supercont1.9:4604825-4605165	340		1705.38	117.96		179.623	12.4055		997.497	76.1828		974.289	170.108		3987.74	383.183		2472.71	241.219		0	0		0	0		1178.51	446.492
XLOC_000753	supercont1.1[+]:1267896-1268235	supercont1.1:1267896-1268235	339		807.24	55.8363		1684.44	116.334		1015.32	77.5442		236.885	41.3594		31.1071	2.98909		39.9821	3.90037		536.021	90.1144		830.885	94.8585		426.063	161.419
XLOC_458785	supercont1.478[+]:562685-563024	supercont1.478:562685-563024	339	NTR_00030400	1801.33	124.597		904.665	62.4797		1662.94	127.005		3414.06	596.086		970.024	93.2098		181.775	17.7326		1006.18	169.156		1446.86	165.182		995.554	377.178
XLOC_603942	supercont1.766[+]:494519-494858	supercont1.766:494519-494858	339	AAEL012951-RA	0	0		0	0		0	0		0	0		10.8209	1.03979		39.6294	3.86596		0	0		0	0		0	0
XLOC_636116	supercont1.826[-]:360560-360899	supercont1.826:360560-360899	339		199.978	13.8324		495.132	34.1958		164.916	12.5953		26.9615	4.70742		274.145	26.3427		369.588	36.0544		24.7454	4.16013		0	0		104.119	39.4468
XLOC_682036	supercont1.95[+]:2355133-2355472	supercont1.95:2355133-2355472	339		95.0753	6.57631		97.8488	6.75783		67.3075	5.14054		0	0		107.085	10.2898		171.699	16.7497		0	0		0	0		17.6248	6.67738
XLOC_000716	supercont1.1[+]:1254099-1254437	supercont1.1:1254099-1254437	338		62.9481	4.35408		96.798	6.68525		104.918	8.01297		4	0.69839		0	0		3	0.292658		4.88889	0.821907		4.39286	0.501513		18.0153	6.82531
XLOC_380104	supercont1.379[+]:19825-20163	supercont1.379:19825-20163	338		94.2237	6.5174		151.519	10.4645		88.8809	6.78818		113	19.7295		0	0		24.0747	2.34855		29.6154	4.97886		4	0.456662		47.8217	18.1178
XLOC_434396	supercont1.439[-]:6040-6378	supercont1.439:6040-6378	338		166.397	11.5096		377.997	26.106		168.447	12.865		175.587	30.657		299.097	28.7403		463.998	45.2642		6.78571	1.1408		0	0		103.307	39.1391
XLOC_462795	supercont1.487[+]:910654-910992	supercont1.487:910654-910992	338	NTR_00030969	29.571	2.04541		123.623	8.53791		19.7829	1.5109		0	0		55.719	5.35405		102.611	10.01		3	0.504352		0	0		11.0202	4.17513
XLOC_153460	supercont1.176[+]:1908654-1908991	supercont1.176:1908654-1908991	337		36.717	2.53969		217.732	15.0374		52.176	3.98489		0	0		46.9193	4.50849		58.566	5.71328		0	0		0	0		37.5567	14.2288
XLOC_192123	supercont1.20[+]:453157-453494	supercont1.20:453157-453494	337		107.584	7.44151		284.441	19.6446		83.7727	6.39805		32.3077	5.64084		109.408	10.513		265.993	25.9483		0	0		0	0		86.7979	32.8844
XLOC_200942	supercont1.203[-]:959142-959479	supercont1.203:959142-959479	337		176.055	12.1776		52.854	3.65031		114.79	8.767		4	0.69839		29.527	2.83725		254.57	24.834		0	0		0	0		71.1332	26.9497
XLOC_231749	supercont1.23[+]:76582-76919	supercont1.23:76582-76919	337		452.636	31.3086		1613.32	111.422		1320.96	100.887		1108.87	193.606		346.37	33.2828		1347.53	131.455		68.9185	11.5864		0	0		79.0698	29.9565
XLOC_245513	supercont1.243[+]:205112-205449	supercont1.243:205112-205449	337		299.743	20.7331		364.575	25.179		115.548	8.82485		199.964	34.9133		445.439	42.8023		750.217	73.1857		9	1.51306		0	0		77.0112	29.1766
XLOC_000803	supercont1.1[+]:1275718-1276054	supercont1.1:1275718-1276054	336	NTR_00000096	365.774	25.3004		604.459	41.7464		231.757	17.7002		829.681	144.86		11.5343	1.10833		14	1.36574		102.143	17.172		92.0571	10.5098		76.2312	28.8811
XLOC_000813	supercont1.1[+]:1277164-1277500	supercont1.1:1277164-1277500	336	NTR_00000096	362.715	25.0888		170.532	11.7776		175.018	13.3668		427	74.5531		25.8339	2.48238		26.0331	2.5396		183.841	30.9069		119.158	13.6038		113.574	43.0289
XLOC_245530	supercont1.243[+]:215672-216008	supercont1.243:215672-216008	336		47.8474	3.30958		241.388	16.6712		135.332	10.3358		0	0		72.5954	6.97571		240.029	23.4155		0	0		0	0		56.7621	21.505
XLOC_311769	supercont1.305[-]:1304747-1305083	supercont1.305:1304747-1305083	336	AAEL008192-RB	12.2692	0.848656		66.9049	4.62071		135.974	10.3849		0	0		32.2461	3.09853		64.4586	6.28811		35.4137	5.95366		10.8125	1.23442		16.6895	6.323
XLOC_407669	supercont1.403[+]:769596-769932	supercont1.403:769596-769932	336		58.7933	4.0667		51.9698	3.58924		46.2418	3.53167		232	40.5066		25.0191	2.40409		59.2407	5.77909		0	0		0	0		35.2167	13.3422
XLOC_421645	supercont1.42[+]:240506-240842	supercont1.42:240506-240842	336		81.185	5.61552		78.1292	5.39591		92.4248	7.05884		0	0		91.494	8.79168		131.461	12.8244		0	0		0	0		11.5174	4.3635
XLOC_655098	supercont1.88[-]:2012250-2012586	supercont1.88:2012250-2012586	336	NTR_00045332	33.4931	2.3167		61.3416	4.23649		57.7816	4.41301		0	0		92.2506	8.86438		290.442	28.3334		0	0		0	0		0	0
XLOC_001882	supercont1.1[-]:1290508-1290843	supercont1.1:1290508-1290843	335	NTR_00000098	75.5044	5.2226		187.647	12.9596		182.881	13.9673		0	0		0	0		0	0		3.96296	0.666243		0	0		3.76923	1.42802
XLOC_291320	supercont1.286[-]:1346467-1346802	supercont1.286:1346467-1346802	335		55.6058	3.84622		61.9935	4.28151		153.273	11.706		99	17.2851		15	1.44135		21.1538	2.06362		9.70145	1.63098		35.3036	4.03046		51.5444	19.5282
XLOC_333678	supercont1.326[-]:426269-426604	supercont1.326:426269-426604	335		31.6577	2.18975		119.807	8.27431		86.2047	6.58379		3	0.523792		104.172	10.0099		232.815	22.7118		0	0		0	0		60.5817	22.9521
XLOC_512534	supercont1.576[+]:680435-680770	supercont1.576:680435-680770	335		1163.39	80.4712		1350.63	93.2797		1470.53	112.31		661.741	115.538		280.912	26.9929		1307.43	127.543		0	0		0	0		226.317	85.7429
XLOC_598144	supercont1.75[-]:1909467-1909802	supercont1.75:1909467-1909802	335		208.353	14.4117		87.8376	6.06641		160.381	12.2489		1086.17	189.642		196.732	18.904		140.574	13.7134		9.75758	1.64042		0	0		113.813	43.1195
XLOC_611725	supercont1.78[-]:1744383-1744718	supercont1.78:1744383-1744718	335		214.243	14.8191		86.397	5.96692		232.303	17.7419		31	5.41252		228.619	21.968		203.407	19.8429		0	0		0	0		93.1718	35.2992
XLOC_637975	supercont1.83[+]:2219787-2220122	supercont1.83:2219787-2220122	335	AAEL003322-RA	198.265	13.7139		107.745	7.44128		120.067	9.16999		71	12.3964		227.332	21.8444		211.889	20.6704		0	0		0	0		43.6507	16.5376
XLOC_090764	supercont1.136[-]:1919088-1919422	supercont1.136:1919088-1919422	334		143.899	9.95342		272.515	18.821		163.172	12.4621		1359.8	237.417		461.699	44.3647		509.382	49.6916		3	0.504352		0	0		60.1098	22.7733
XLOC_307433	supercont1.301[+]:545300-545634	supercont1.301:545300-545634	334	AAEL008107-RA	4	0.276678		10.8276	0.747796		4.77778	0.364898		0	0		35.6425	3.42489		68.009	6.63446		0	0		6	0.684994		0	0
XLOC_382809	supercont1.38[+]:3102952-3103286	supercont1.38:3102952-3103286	334		936.488	64.7764		1050.35	72.5413		644.925	49.2555		1657	289.308		2157.77	207.341		5419.65	528.702		114.632	19.2716		0	0		148.758	56.3588
XLOC_458644	supercont1.478[+]:535455-535789	supercont1.478:535455-535789	334		466.432	32.2628		1138.98	78.6624		1326.34	101.298		732.46	127.886		11.2162	1.07777		34.6731	3.38246		114.409	19.2342		275.684	31.4736		96.5093	36.5637
XLOC_257539	supercont1.256[-]:1113559-1113892	supercont1.256:1113559-1113892	333	AAEL007440-RA	32.1747	2.22551		83.3762	5.75829		64.1001	4.89558		0	0		40.9427	3.93419		118.2	11.5307		0	0		0	0		23.0319	8.72591
XLOC_326698	supercont1.32[+]:613445-613778	supercont1.32:613445-613778	333		74.9003	5.18081		132.184	9.12918		75.1226	5.73741		402.196	70.2225		155.41	14.9333		179.675	17.5278		0	0		0	0		58.9954	22.3511
XLOC_356318	supercont1.35[+]:1884502-1884835	supercont1.35:1884502-1884835	333		48.5998	3.36163		29.6506	2.04779		60.8279	4.64567		0	0		51.9486	4.99175		66.6236	6.49932		0	0		0	0		27.9772	10.5995
XLOC_407400	supercont1.403[+]:515666-515999	supercont1.403:515666-515999	333		97.5782	6.74943		149.497	10.3249		109.543	8.36626		183.074	31.9643		191.52	18.4032		101.765	9.92745		0	0		0	0		103.435	39.1874
XLOC_458506	supercont1.478[+]:499467-499800	supercont1.478:499467-499800	333		759.652	52.5447		240.288	16.5953		654.325	49.9734		577.989	100.915		536.431	51.5457		76.3664	7.44975		286.55	48.174		127.616	14.5694		204.409	77.4427
XLOC_593074	supercont1.74[-]:2847882-2848215	supercont1.74:2847882-2848215	333		514.398	35.5806		511.917	35.355		193.488	14.7774		254.071	44.3602		671.595	64.5338		257.831	25.1521		0	0		0	0		61.8315	23.4256
XLOC_051004	supercont1.1170[+]:70922-71254	supercont1.1170:70922-71254	332		99.8636	6.90751		156.964	10.8405		196.671	15.0205		181	31.6021		304.338	29.2439		2288.36	223.236		4	0.672469		0	0		145.229	55.0217
XLOC_200793	supercont1.203[-]:724328-724660	supercont1.203:724328-724660	332		388.431	26.8676		676.596	46.7284		159.918	12.2135		478.231	83.4979		1454.64	139.776		962.543	93.8987		3	0.504352		0	0		67.4523	25.5551
XLOC_243042	supercont1.240[+]:1126148-1126480	supercont1.240:1126148-1126480	332		145.008	10.0301		333.639	23.0424		90.3524	6.90057		70.8413	12.3687		9.66667	0.928872		20.7059	2.01992		49.7516	8.36411		24.2833	2.77232		57.8746	21.9265
XLOC_291169	supercont1.286[-]:1293918-1294250	supercont1.286:1293918-1294250	332		158.433	10.9587		89.4084	6.1749		99.2169	7.57758		155.31	27.1168		19.5278	1.87643		15.8462	1.54584		33.725	5.66975		68.5211	7.82275		83.345	31.5762
XLOC_028126	supercont1.109[-]:96533-96864	supercont1.109:96533-96864	331		178.807	12.368		158.539	10.9493		113.476	8.66662		20	3.49195		3	0.288271		12	1.17063		0	0		0	0		5	1.89431
XLOC_260618	supercont1.26[+]:223583-223914	supercont1.26:223583-223914	331		166.631	11.5258		175.568	12.1254		81.5379	6.22737		506	88.3463		106.973	10.279		317.065	30.9306		0	0		0	0		50.3086	19.06
XLOC_458780	supercont1.478[+]:561852-562183	supercont1.478:561852-562183	331	NTR_00030400	69.3268	4.79529		112.482	7.76842		127.656	9.74961		139	24.269		9.82143	0.943743		3	0.292658		52.5378	8.83251		40.8277	4.66112		39.6135	15.008
XLOC_096559	supercont1.140[+]:1060526-1060856	supercont1.140:1060526-1060856	330		92.5407	6.40099		63.5789	4.39101		40.8355	3.11877		0	0		0	0		0	0		8.26923	1.3902		4.33333	0.494718		8.19231	3.10375
XLOC_178691	supercont1.194[+]:933019-933349	supercont1.194:933019-933349	330		340.915	23.5809		380.389	26.2712		261.804	19.995		1020.13	178.112		326.843	31.4064		445.438	43.4537		21.5856	3.62891		0	0		31.1199	11.7901
XLOC_510285	supercont1.57[-]:161160-161490	supercont1.57:161160-161490	330		38.6133	2.67086		60.572	4.18334		83.726	6.39449		119	20.7771		135.765	13.0457		184.069	17.9565		7.64706	1.2856		0	0		34.4057	13.035
XLOC_515098	supercont1.58[-]:39330-39660	supercont1.58:39330-39660	330		216.293	14.9609		73.9995	5.1107		188.079	14.3643		393.32	68.6726		183.101	17.5942		198.598	19.3738		0	0		0	0		58.7541	22.2597
XLOC_611724	supercont1.78[-]:1744017-1744347	supercont1.78:1744017-1744347	330		114.377	7.91141		44.9456	3.10412		145.791	11.1346		0	0		55.0975	5.29433		168.057	16.3944		0	0		0	0		59.4371	22.5184
XLOC_642970	supercont1.843[-]:145783-146113	supercont1.843:145783-146113	330		257.795	17.8315		307.479	21.2357		207.813	15.8715		771.952	134.781		288.75	27.7461		503.616	49.1291		11.7241	1.97103		0	0		89.1127	33.7614
XLOC_002368	supercont1.1[-]:1436234-1436563	supercont1.1:1436234-1436563	329		236.834	16.3817		861.687	59.5115		136.487	10.424		250.609	43.7556		16.0969	1.54675		23.5032	2.2928		117.084	19.6838		35.6666	4.0719		64.9322	24.6003
XLOC_039258	supercont1.1118[+]:31832-32161	supercont1.1118:31832-32161	329		43.2816	2.99377		676.315	46.709		83.9605	6.4124		38.9667	6.80348		60.1165	5.77661		181.018	17.6588		3	0.504352		0	0		55.6035	21.0661
XLOC_045088	supercont1.1145[-]:85317-85646	supercont1.1145:85317-85646	329		74.9913	5.18711		436.538	30.149		111.946	8.54973		0	0		0	0		31.028	3.02687		30.9765	5.20769		32.6823	3.7312		31.8503	12.0668
XLOC_201841	supercont1.204[+]:450650-450979	supercont1.204:450650-450979	329		265.36	18.3548		152.108	10.5052		116.335	8.88497		143.554	25.0642		186.589	17.9294		154.815	15.1026		0	0		0	0		37.7272	14.2934
XLOC_298591	supercont1.295[+]:1256221-1256550	supercont1.295:1256221-1256550	329		54.6078	3.77719		89.5278	6.18315		41.097	3.13874		46	8.03148		113.283	10.8854		72.1568	7.03909		0	0		0	0		19.6866	7.45851
XLOC_327126	supercont1.32[+]:3146812-3147141	supercont1.32:3146812-3147141	329	AAEL017096-RA	148.827	10.2943		862.777	59.5868		223.821	17.0941		709.094	123.806		89.5778	8.60755		247.082	24.1035		98.0516	16.4842		63.2467	7.22059		387.367	146.758
XLOC_380223	supercont1.379[+]:50373-50702	supercont1.379:50373-50702	329		258.842	17.904		284.808	19.67		196.328	14.9944		115.067	20.0903		815.079	78.3211		44.8338	4.37366		26.1511	4.39645		19.8025	2.26077		49.3298	18.6892
XLOC_432582	supercont1.435[-]:952791-953120	supercont1.435:952791-953120	329		106.754	7.3841		244.106	16.8589		199.767	15.257		22	3.84114		0	0		26	2.53637		33.4483	5.62323		41.8672	4.77979		74.6263	28.2731
XLOC_000529	supercont1.1[+]:1213751-1214079	supercont1.1:1213751-1214079	328		2133.16	147.55		2766.98	191.099		2667.05	203.693		3516.15	613.912		1135.08	109.071		175.165	17.0878		687.492	115.579		515.591	58.8628		267.178	101.224
XLOC_011296	supercont1.1017[-]:183089-183417	supercont1.1017:183089-183417	328		230.792	15.9637		261.62	18.0685		112.169	8.56677		478.409	83.5289		210.054	20.1841		89.8091	8.76113		0	0		0	0		51.9684	19.6888
XLOC_051465	supercont1.1170[-]:52310-52638	supercont1.1170:52310-52638	328		102.235	7.07157		173.169	11.9597		223.563	17.0744		370.723	64.7272		258.716	24.86		473.822	46.2226		8.96429	1.50705		0	0		24.1964	9.1671
XLOC_207674	supercont1.208[-]:341543-341871	supercont1.208:341543-341871	328		92.5243	6.39986		113.793	7.85897		59.9297	4.57707		172	30.0308		182.059	17.4941		99.7338	9.7293		0	0		0	0		34.0874	12.9144
XLOC_208932	supercont1.209[-]:339213-339541	supercont1.209:339213-339541	328		68.1784	4.71586		510.02	35.224		209.363	15.9899		80.931	14.1304		3	0.288271		5.7931	0.565133		47.2499	7.94353		35.3604	4.03694		27.5022	10.4195
XLOC_638643	supercont1.83[-]:1348720-1349048	supercont1.83:1348720-1349048	328		45.0335	3.11494		174.165	12.0285		73.6317	5.62355		96	16.7614		72.588	6.975		123.184	12.0169		0	0		0	0		32.7747	12.4171
XLOC_001888	supercont1.1[-]:1291529-1291856	supercont1.1:1291529-1291856	327		83.7106	5.79022		199.573	13.7833		90.0245	6.87552		59	10.3012		0	0		0	0		0	0		0	0		6.75	2.55732
XLOC_112175	supercont1.15[-]:1357678-1358005	supercont1.15:1357678-1358005	327	AAEL000732-RA	64.0745	4.432		56.6583	3.91304		25.6979	1.96265		0	0		28.6851	2.75636		46.8769	4.57297		0	0		0	0		6.88	2.60657
XLOC_267339	supercont1.261[-]:38710-39037	supercont1.261:38710-39037	327		292.423	20.2267		361.402	24.9598		347.877	26.5687		94	16.4122		549.127	52.7657		513.511	50.0944		0	0		0	0		85.8954	32.5425
XLOC_466439	supercont1.491[+]:760854-761181	supercont1.491:760854-761181	327		84.0308	5.81237		254.325	17.5647		50.9942	3.89463		0	0		160.43	15.4157		183.848	17.9349		0	0		0	0		42.9103	16.2571
XLOC_628566	supercont1.81[+]:859100-859427	supercont1.81:859100-859427	327	AAEL003184-RB	149.325	10.3287		132.503	9.15119		125.3	9.56965		864.31	150.906		126.95	12.1986		127.093	12.3983		4	0.672469		0	0		172.007	65.167
XLOC_010337	supercont1.1013[+]:74552-74878	supercont1.1013:74552-74878	326		1182.37	81.7842		2715.49	187.543		1561.2	119.235		1471.64	256.945		1382.83	132.877		2818.42	274.944		44.939	7.55502		0	0		123.406	46.7539
XLOC_187698	supercont1.2[-]:308949-309275	supercont1.2:308949-309275	326		75.5773	5.22764		103.89	7.17505		122.84	9.38175		215	37.5384		135.247	12.9959		174.517	17.0246		0	0		0	0		70.6731	26.7753
XLOC_307394	supercont1.301[+]:524385-524711	supercont1.301:524385-524711	326	AAEL008107-RA	3	0.207508		0	0		0	0		0	0		34.7683	3.34089		65.6024	6.3997		0	0		0	0		3.63636	1.37768
XLOC_333920	supercont1.326[-]:558509-558835	supercont1.326:558509-558835	326		338.919	23.4428		120.213	8.30242		262.223	20.027		191	33.3481		170.555	16.3887		189.118	18.449		0	0		0	0		134.24	50.8584
XLOC_638213	supercont1.83[-]:236505-236831	supercont1.83:236505-236831	326	AAEL003303-RA;AAEL003312-RA	503.382	34.8187		354.258	24.4664		349.464	26.6899		200.649	35.0328		31.7305	3.049		115.301	11.248		185.927	31.2575		3.21739	0.367315		189.38	71.749
XLOC_000747	supercont1.1[+]:1266750-1267075	supercont1.1:1266750-1267075	325		95.1256	6.57978		123.849	8.5535		59.2638	4.52621		944.165	164.849		6	0.576541		5.03448	0.491128		5.72414	0.962327		10.437	1.19155		18.241	6.91082
XLOC_134219	supercont1.165[+]:378769-379094	supercont1.165:378769-379094	325		50.681	3.50557		45.5652	3.14691		36.1961	2.76444		103	17.9835		64.8563	6.23205		63.9401	6.23754		0	0		0	0		7.28519	2.76008
XLOC_192812	supercont1.20[+]:3126045-3126370	supercont1.20:3126045-3126370	325	NTR_00013055	229.208	15.8542		77.2272	5.33362		84.1462	6.42658		0	0		3.68966	0.35454		14.3077	1.39575		0	0		7.63	0.871084		10.1852	3.85878
XLOC_263961	supercont1.26[-]:907639-907964	supercont1.26:907639-907964	325		107.644	7.4457		241.155	16.6551		110.515	8.44044		55.2429	9.64527		92.2604	8.86533		306.165	29.8672		0	0		0	0		92.4758	35.0356
XLOC_340410	supercont1.33[-]:2344116-2344441	supercont1.33:2344116-2344441	325		123.695	8.55589		165.44	11.426		70.4654	5.38172		72.6333	12.6816		51.9467	4.99157		75.3242	7.34808		0	0		0	0		26.2189	9.93333
XLOC_406966	supercont1.402[-]:940053-940378	supercont1.402:940053-940378	325		78.4829	5.42862		129.28	8.92862		43.6887	3.33668		834	145.614		19.7894	1.90156		18.0025	1.75619		12.7895	2.15013		20.0675	2.29101		13.3243	5.04808
XLOC_052334	supercont1.1179[-]:1016-1340	supercont1.1179:1016-1340	324		334.615	23.1451		620.885	42.8808		109.562	8.36772		162.978	28.4556		576.695	55.4148		649.98	63.4073		6.86667	1.15441		0	0		99.641	37.7502
XLOC_073352	supercont1.127[-]:905640-905964	supercont1.127:905640-905964	324		238.97	16.5294		101.375	7.00138		227.909	17.4063		32	5.58712		200.137	19.2312		118.381	11.5484		0	0		0	0		23.3456	8.84476
XLOC_137154	supercont1.1666[+]:23347-23671	supercont1.1666:23347-23671	324		68.338	4.7269		157.207	10.8573		87.0972	6.65196		110.821	19.3491		154.112	14.8087		148.128	14.4503		0	0		0	0		185.524	70.2878
XLOC_397029	supercont1.398[-]:620438-620762	supercont1.398:620438-620762	324		90.3873	6.25204		175.228	12.1019		184.29	14.075		0	0		80.4692	7.73231		346.767	33.828		3	0.504352		0	0		116.412	44.1041
XLOC_481108	supercont1.518[+]:769613-769937	supercont1.518:769613-769937	324		175.422	12.1339		64.748	4.47175		172.263	13.1564		16	2.79356		265.252	25.4881		491.144	47.9125		0	0		0	0		74.6497	28.2819
XLOC_572213	supercont1.697[-]:544553-544877	supercont1.697:544553-544877	324		299.567	20.7209		150.874	10.4199		412.406	31.4971		467.074	81.5499		21.3367	2.05025		18.2222	1.77763		21.0434	3.53776		39.3985	4.49795		69.1621	26.2029
XLOC_656176	supercont1.884[+]:300178-300502	supercont1.884:300178-300502	324		28.7747	1.99033		24.0037	1.65779		24.9961	1.90905		7	1.22218		38.0748	3.65862		42.3658	4.1329		0	0		0	0		5.04	1.90946
XLOC_211839	supercont1.211[+]:1207491-1207814	supercont1.211:1207491-1207814	323	AAEL006582-RC	43.0263	2.97611		52.5779	3.63123		43.6963	3.33726		0	0		57.3398	5.50979		92.1226	8.98681		11.0536	1.8583		6.86667	0.783937		12.1529	4.60425
XLOC_236845	supercont1.234[+]:895471-895794	supercont1.234:895471-895794	323		339.523	23.4846		184.97	12.7748		575.092	43.922		267.699	46.7395		543.924	52.2658		286.533	27.9521		0	0		0	0		21.9254	8.30671
XLOC_291498	supercont1.286[-]:1401435-1401758	supercont1.286:1401435-1401758	323	NTR_00019292	112.694	7.79495		321.835	22.2272		135.331	10.3358		322.846	56.3681		3.89474	0.374246		7.3	0.712135		26.1481	4.39596		41.89	4.7824		33.6778	12.7592
XLOC_382634	supercont1.38[+]:3027978-3028301	supercont1.38:3027978-3028301	323		1249.69	86.4406		2597.5	179.394		378.345	28.8957		557.857	97.4004		820.907	78.8812		2257.37	220.212		36.1724	6.08121		0	0		334.585	126.761
XLOC_501203	supercont1.556[+]:477161-477484	supercont1.556:477161-477484	323		274.315	18.9742		106.216	7.33566		93.8469	7.16746		95	16.5868		126.909	12.1948		316.259	30.8519		3	0.504352		0	0		84.2648	31.9247
XLOC_566181	supercont1.689[-]:16992-17315	supercont1.689:16992-17315	323		97.5129	6.74491		273.962	18.9209		68.9214	5.2638		255.278	44.5708		164.483	15.8053		205.956	20.0915		0	0		0	0		54.4031	20.6113
XLOC_579536	supercont1.71[+]:1910368-1910691	supercont1.71:1910368-1910691	323	NTR_00040140	119.053	8.23485		88.8223	6.13442		77.4228	5.91309		46	8.03148		139.973	13.4501		2219.48	216.516		6.78571	1.1408		0	0		89.3693	33.8586
XLOC_689206	supercont1.98[+]:1104636-1104959	supercont1.98:1104636-1104959	323		172.708	11.9461		163.267	11.2759		114.198	8.72177		8	1.39678		234.822	22.5641		121.867	11.8885		0	0		0	0		43.7651	16.5809
XLOC_192995	supercont1.20[+]:3170931-3171253	supercont1.20:3170931-3171253	322		107.698	7.44941		124.151	8.57437		144.489	11.0352		311.181	54.3313		11.0562	1.06239		11	1.07308		18.9705	3.18927		60.0585	6.85661		48.674	18.4407
XLOC_260801	supercont1.26[+]:291960-292282	supercont1.26:291960-292282	322		27.2691	1.88619		105.206	7.26594		79.5502	6.07557		62.9259	10.9867		108.277	10.4044		87.6829	8.55371		0	0		0	0		40.1353	15.2057
XLOC_406782	supercont1.402[-]:896580-896902	supercont1.402:896580-896902	322		302.171	20.901		363.924	25.134		1600.42	122.23		318.828	55.6665		6.48	0.622665		14	1.36574		3.18519	0.535485		12.7103	1.45108		17.8945	6.77955
XLOC_406858	supercont1.402[-]:914960-915282	supercont1.402:914960-915282	322		428.247	29.6216		401.093	27.7011		344.784	26.3325		1148.23	200.478		26.2777	2.52503		35.9574	3.50774		13.75	2.31161		43.5866	4.9761		21.7595	8.24384
XLOC_430692	supercont1.431[-]:457886-458208	supercont1.431:457886-458208	322		345.975	23.9309		340.75	23.5335		188.164	14.3708		123.048	21.4839		1086.99	104.449		800.692	78.1097		0	0		0	0		58.1051	22.0138
XLOC_630252	supercont1.81[-]:931113-931435	supercont1.81:931113-931435	322		105.922	7.32654		118.789	8.20403		81.6753	6.23786		202.421	35.3422		135.106	12.9823		261.388	25.4992		3	0.504352		0	0		64.061	24.2703
XLOC_675212	supercont1.927[+]:142655-142977	supercont1.927:142655-142977	322		679.957	47.0322		386.19	26.6718		878.771	67.1152		492.364	85.9656		1518.88	145.949		1189.68	116.057		24.5667	4.13008		4.1	0.468079		179.002	67.8171
XLOC_683052	supercont1.95[-]:2337532-2337854	supercont1.95:2337532-2337854	322		379.461	26.2471		360.56	24.9017		445.9	34.0551		749.838	130.92		367.913	35.3528		328.082	32.0053		0	0		0	0		220.145	83.4044
XLOC_193100	supercont1.20[+]:3197438-3197759	supercont1.20:3197438-3197759	321		879.368	60.8254		655.006	45.2373		453.223	34.6144		211.382	36.9067		31.6757	3.04372		28.6667	2.79651		45.8992	7.71645		26.7704	3.05626		52.4469	19.8701
XLOC_208503	supercont1.209[-]:212782-213103	supercont1.209:212782-213103	321	AAEL017001-RA	62.9958	4.35739		38.521	2.66042		65.4453	4.99832		23	4.01574		0	0		3	0.292658		0	0		0	0		7.96041	3.01589
XLOC_243085	supercont1.240[+]:1133628-1133949	supercont1.240:1133628-1133949	321		125.41	8.67454		94.7665	6.54495		48.8312	3.72943		40	6.9839		3	0.288271		12.2558	1.19559		17.7492	2.98394		12.2222	1.39536		12.9309	4.89901
XLOC_291526	supercont1.286[-]:1408957-1409278	supercont1.286:1408957-1409278	321		531.605	36.7708		332.203	22.9432		110.123	8.41053		358.755	62.6377		28.9084	2.77781		41.8104	4.07872		77.2105	12.9804		144.157	16.4577		121.918	46.19
XLOC_327506	supercont1.32[-]:618549-618870	supercont1.32:618549-618870	321		103.581	7.16464		186.178	12.8582		78.1048	5.96517		66.4333	11.5991		186.476	17.9186		374.258	36.5099		3	0.504352		0	0		52.0741	19.7289
XLOC_405247	supercont1.400[-]:799665-799986	supercont1.400:799665-799986	321		213.156	14.7439		128.969	8.90712		144.306	11.0212		535.82	93.5527		325.608	31.2877		312.858	30.5202		0	0		0	0		32.879	12.4566
XLOC_432649	supercont1.435[-]:965188-965509	supercont1.435:965188-965509	321		98.2095	6.7931		691.794	47.778		287.933	21.9906		265.886	46.423		18.1126	1.74044		21.6786	2.1148		46.1972	7.76654		33.451	3.81895		79.872	30.2604
XLOC_435098	supercont1.44[+]:1926951-1927272	supercont1.44:1926951-1927272	321		190.431	13.172		65.9229	4.5529		217.738	16.6295		0	0		304.177	29.2284		166.416	16.2343		0	0		0	0		107.165	40.6006
XLOC_515093	supercont1.58[-]:38647-38968	supercont1.58:38647-38968	321		110.824	7.66562		322.925	22.3024		243.602	18.6048		29	5.06333		69.041	6.63416		451.187	44.0146		0	0		0	0		40.9617	15.5188
XLOC_031024	supercont1.1098[+]:166064-166384	supercont1.1098:166064-166384	320		166.046	11.4853		235.769	16.2831		185.129	14.139		257.127	44.8936		103.91	9.98473		122.934	11.9926		0	0		0	0		55.2048	20.915
XLOC_116079	supercont1.153[+]:562319-562639	supercont1.153:562319-562639	320		30.4743	2.10789		31.122	2.14941		53.3287	4.07292		7	1.22218		34.311	3.29695		102.391	9.98852		0	0		0	0		12.6775	4.80303
XLOC_200789	supercont1.203[-]:723587-723907	supercont1.203:723587-723907	320		118.46	8.19379		106.118	7.32893		68.3853	5.22286		64	11.1742		79.2333	7.61354		127.734	12.4608		0	0		0	0		7.54839	2.8598
XLOC_201913	supercont1.204[+]:461945-462265	supercont1.204:461945-462265	320		458.587	31.7202		199.283	13.7633		302.211	23.081		53.918	9.41395		182.383	17.5253		1423.51	138.867		4	0.672469		0	0		191.978	72.733
XLOC_257558	supercont1.256[-]:1119920-1120240	supercont1.256:1119920-1120240	320		131.613	9.10361		82.0884	5.66935		84.7717	6.47435		0	0		100.679	9.67423		80.8722	7.8893		6	1.0087		0	0		13.08	4.95551
XLOC_406963	supercont1.402[-]:939643-939963	supercont1.402:939643-939963	320		88.1013	6.09392		48.1163	3.3231		41.755	3.18899		0	0		3.17857	0.30543		0	0		6.59375	1.10852		6.96296	0.794931		15.8207	5.99384
XLOC_415877	supercont1.41[-]:2632973-2633293	supercont1.41:2632973-2633293	320		28.5451	1.97445		91.4208	6.31388		41.7587	3.18928		84	14.6662		64.374	6.18571		246.196	24.0171		3	0.504352		0	0		24.9943	9.4694
XLOC_490841	supercont1.536[+]:827136-827456	supercont1.536:827136-827456	320		62.8963	4.35051		55.0247	3.80022		72.1467	5.51013		182	31.7767		63.8757	6.13784		114.881	11.2069		3	0.504352		0	0		34.3052	12.9969
XLOC_062395	supercont1.122[+]:790017-790336	supercont1.122:790017-790336	319		303.203	20.9724		183.152	12.6492		180.196	13.7623		673.881	117.658		169.349	16.2728		151.153	14.7454		0	0		0	0		67.8555	25.7079
XLOC_121384	supercont1.157[+]:317754-318073	supercont1.157:317754-318073	319	AAEL005456-RA	688.87	47.6488		362.486	25.0347		760.065	58.0491		308	53.776		924.977	88.8813		245.222	23.922		0	0		0	0		203.372	77.0498
XLOC_140434	supercont1.17[+]:159709-160028	supercont1.17:159709-160028	319		79.4612	5.49629		83.8549	5.79135		89.6704	6.84848		241	42.078		98.5033	9.4652		148.074	14.4451		0	0		0	0		45.6909	17.3105
XLOC_155037	supercont1.176[-]:1955382-1955701	supercont1.176:1955382-1955701	319		306.828	21.2231		78.5778	5.42689		531.594	40.5999		284.491	49.6713		328.301	31.5465		108.086	10.5441		0	0		0	0		142.072	53.8258
XLOC_183924	supercont1.2[+]:505162-505481	supercont1.2:505162-505481	319		126.165	8.7268		195.522	13.5035		184.619	14.1001		859.531	150.072		258.272	24.8174		302.888	29.5476		15.7632	2.65007		0	0		119.621	45.3197
XLOC_208899	supercont1.209[-]:320875-321194	supercont1.209:320875-321194	319		398.043	27.5324		373.829	25.8181		618.322	47.2237		27	4.71413		15.8828	1.52618		18.641	1.81848		85.2093	14.3252		232.301	26.5208		155.45	58.8942
XLOC_422952	supercont1.42[-]:247213-247532	supercont1.42:247213-247532	319	AAEL001772-RA	352.551	24.3857		237.816	16.4245		117.947	9.00811		167.769	29.2921		183.446	17.6274		98.8206	9.64022		0	0		0	0		89.4155	33.8761
XLOC_466707	supercont1.491[-]:409141-409460	supercont1.491:409141-409460	319		81.8228	5.65964		39.2578	2.7113		48.9565	3.739		216.556	37.81		67.4199	6.47839		86.8479	8.47225		0	0		0	0		35.2031	13.3371
XLOC_592231	supercont1.74[+]:2849011-2849330	supercont1.74:2849011-2849330	319		356.131	24.6334		431.082	29.7722		459.767	35.1142		2366.13	413.12		1087.05	104.455		1195.34	116.609		43.9667	7.39156		5	0.570828		271.905	103.014
XLOC_627576	supercont1.808[+]:433890-434209	supercont1.808:433890-434209	319		35.3155	2.44275		347.26	23.9831		110.888	8.46897		93	16.2376		98.2553	9.44138		395.385	38.5709		4	0.672469		0	0		95.3056	36.1076
XLOC_676858	supercont1.93[+]:2000572-2000891	supercont1.93:2000572-2000891	319		145.279	10.0489		134.456	9.28608		105.45	8.05366		0	0		128.893	12.3854		91.818	8.9571		0	0		0	0		62	23.4894
XLOC_105530	supercont1.147[+]:1439652-1439970	supercont1.147:1439652-1439970	318		267.395	18.4956		168.051	11.6063		210.981	16.1135		1084.68	189.382		282.135	27.1104		240.533	23.4646		0	0		0	0		38.1436	14.4512
XLOC_169252	supercont1.189[+]:481641-481959	supercont1.189:481641-481959	318		867.806	60.0257		546.231	37.7249		648.403	49.5211		752	131.297		1353.69	130.076		1195.16	116.591		0	0		0	0		36.3347	13.7658
XLOC_217041	supercont1.215[-]:680679-680997	supercont1.215:680679-680997	318		38.3806	2.65476		67.0374	4.62987		87.5846	6.68918		0	0		0	0		0	0		13.9573	2.34647		33.1238	3.7816		58.2897	22.0837
XLOC_235202	supercont1.232[+]:1149563-1149881	supercont1.232:1149563-1149881	318		165.523	11.4491		59.762	4.1274		268.516	20.5076		35	6.11091		254.198	24.4259		146.467	14.2883		0	0		0	0		48.1741	18.2513
XLOC_304205	supercont1.3[-]:3402471-3402789	supercont1.3:3402471-3402789	318	NTR_00020299	79.3415	5.48801		139.014	9.60087		61.2414	4.67725		6	1.04758		5.67857	0.545655		37.7571	3.68331		4.85714	0.81657		5.85714	0.668684		34.1117	12.9236
XLOC_405121	supercont1.400[-]:736222-736540	supercont1.400:736222-736540	318		113.525	7.85244		233.761	16.1445		66.5692	5.08415		372	64.9502		188.294	18.0932		175.961	17.1655		3	0.504352		0	0		17.5305	6.64163
XLOC_458740	supercont1.478[+]:554912-555230	supercont1.478:554912-555230	318	NTR_00030396	1094.46	75.7035		2345	161.955		1898.94	145.029		78	13.6186		73.2708	7.0406		86.088	8.39812		735.043	123.573		541.341	61.8025		273.804	103.734
XLOC_628573	supercont1.81[+]:860101-860419	supercont1.81:860101-860419	318	AAEL003184-RA	61.0543	4.22309		119.235	8.23485		122.181	9.33146		185.724	32.427		83.0476	7.98006		123.544	12.0521		0	0		0	0		70.6172	26.7542
XLOC_000533	supercont1.1[+]:1214669-1214986	supercont1.1:1214669-1214986	317		238.001	16.4624		415.291	28.6816		339.895	25.9591		896.125	156.461		6	0.576541		0	0		70.9305	11.9246		60.6231	6.92108		34.2963	12.9936
XLOC_022154	supercont1.1062[-]:46816-47133	supercont1.1062:46816-47133	317		144.035	9.9628		70.3567	4.85911		84.1752	6.42879		241.804	42.2183		96.0772	9.23208		241.403	23.5495		0	0		0	0		34.0918	12.9161
XLOC_179995	supercont1.195[+]:41976-42293	supercont1.195:41976-42293	317	NTR_00012508	94.2296	6.51781		81.364	5.61932		94.5691	7.22262		361	63.0297		44.233	4.25036		73.9985	7.21876		13.9697	2.34855		6	0.684994		27.1366	10.281
XLOC_211837	supercont1.211[+]:1206568-1206885	supercont1.211:1206568-1206885	317	AAEL006582-RC	40.3999	2.79444		34.9284	2.41229		30.6757	2.34282		0	0		31.9519	3.07027		47.1214	4.59682		6	1.0087		7.25333	0.828081		10.9091	4.13304
XLOC_287571	supercont1.282[+]:1413519-1413836	supercont1.282:1413519-1413836	317	NTR_00019073	88.9386	6.15184		115.325	7.9648		62.6103	4.7818		29.1875	5.09606		55.5151	5.33446		94.7243	9.24061		0	0		0	0		31.7089	12.0133
XLOC_291115	supercont1.286[-]:1282485-1282802	supercont1.286:1282485-1282802	317	NTR_00019288	313.984	21.7181		127.935	8.83568		293.675	22.4291		212.841	37.1614		15.0679	1.44788		22.5652	2.2013		96.6	16.2401		93.6597	10.6927		186.431	70.6314
XLOC_432541	supercont1.435[-]:947254-947571	supercont1.435:947254-947571	317		80.4693	5.56602		89.8921	6.2083		54.0681	4.12939		64.9	11.3314		3	0.288271		0	0		9.7187	1.63388		37.0875	4.23412		36.5945	13.8643
XLOC_459177	supercont1.479[+]:244736-245053	supercont1.479:244736-245053	317		1050.92	72.6919		1623.28	112.11		690.788	52.7582		639.453	111.647		864.913	83.1097		3889.01	379.384		16.916	2.84387		4.75	0.542287		625.45	236.959
XLOC_597312	supercont1.75[-]:1084771-1085088	supercont1.75:1084771-1085088	317		101.971	7.0533		69.2723	4.78422		121.413	9.27281		551.448	96.2815		146.592	14.0861		194.098	18.9348		0	0		0	0		9.40238	3.5622
XLOC_611615	supercont1.78[-]:1707803-1708120	supercont1.78:1707803-1708120	317		532.78	36.8521		614.057	42.4092		448.512	34.2547		777.073	135.675		809.604	77.7951		1058.28	103.238		17.7778	2.98875		0	0		248.233	94.0461
XLOC_002367	supercont1.1[-]:1435887-1436203	supercont1.1:1435887-1436203	316		247.276	17.1039		625.612	43.2072		227.942	17.4088		739.837	129.174		33.4054	3.20993		35.977	3.50966		39.0902	6.57174		28.0563	3.20306		217.086	82.2456
XLOC_029849	supercont1.1096[+]:108542-108858	supercont1.1096:108542-108858	316		771.766	53.3827		412.341	28.4779		330.038	25.2063		258	45.0461		1977.88	190.055		704.561	68.7319		0	0		0	0		118.398	44.8566
XLOC_190052	supercont1.2[-]:2690934-2691250	supercont1.2:2690934-2691250	316		138.782	9.59946		118.847	8.20805		52.7329	4.02742		87.0102	15.1918		100.245	9.6326		154.728	15.0941		0	0		0	0		67.9696	25.7511
XLOC_265162	supercont1.260[+]:365673-365989	supercont1.260:365673-365989	316		179.834	12.439		271.069	18.7211		166.581	12.7225		476.646	83.2212		297.964	28.6314		211.034	20.587		0	0		0	0		54.8696	20.788
XLOC_421160	supercont1.419[-]:552153-552469	supercont1.419:552153-552469	316		105.365	7.28801		64.9323	4.48448		124.478	9.50688		7	1.22218		78.1867	7.51298		181.172	17.6739		0	0		0	0		32.05	12.1425
XLOC_612464	supercont1.780[+]:188716-189032	supercont1.780:188716-189032	316		273.498	18.9177		35.2492	2.43445		115.798	8.84396		496.794	86.7389		159.105	15.2884		427.583	41.7119		0	0		0	0		183.184	69.4015
XLOC_627791	supercont1.808[-]:428118-428434	supercont1.808:428118-428434	316		68.5642	4.74255		114.811	7.92931		23.2367	1.77468		176	30.7291		85.4615	8.21201		93.3056	9.10222		0	0		0	0		17.3258	6.56407
XLOC_038341	supercont1.1112[-]:76312-76627	supercont1.1112:76312-76627	315		52.9705	3.66394		65.2661	4.50753		37.66	2.87624		273.286	47.715		58.9797	5.66738		119.844	11.6911		0	0		0	0		56.1004	21.2543
XLOC_153069	supercont1.176[+]:1761319-1761634	supercont1.176:1761319-1761634	315		157.369	10.8851		227.301	15.6983		45.662	3.48739		311.519	54.3903		227.96	21.9047		288.058	28.1008		3.16667	0.532372		0	0		45.2429	17.1408
XLOC_192937	supercont1.20[+]:3161796-3162111	supercont1.20:3161796-3162111	315		599.489	41.4663		275.898	19.0546		142.717	10.8999		4	0.69839		16.18	1.55474		40.4365	3.94469		55.0147	9.24892		8.65957	0.988626		41.155	15.5921
XLOC_291141	supercont1.286[-]:1289315-1289630	supercont1.286:1289315-1289630	315		48.3015	3.34099		92.8164	6.41026		77.5455	5.92246		121	21.1263		0	0		11	1.07308		26.8395	4.51219		47.3825	5.40945		30.8379	11.6833
XLOC_001968	supercont1.1[-]:1321703-1322017	supercont1.1:1321703-1322017	314		141.051	9.75644		260.929	18.0208		146.123	11.16		59	10.3012		8.45772	0.812704		0	0		14.587	2.45232		24.4496	2.7913		31.2377	11.8348
XLOC_132547	supercont1.164[+]:1655438-1655752	supercont1.164:1655438-1655752	314		109.937	7.60429		91.8896	6.34626		65.9851	5.03954		11	1.92057		81.9963	7.87904		109.682	10.6998		3.8	0.638846		0	0		13.1264	4.97308
XLOC_266783	supercont1.261[+]:551143-551457	supercont1.261:551143-551457	314		200.8	13.8892		763.831	52.7532		118.504	9.05058		76	13.2694		341.548	32.8194		532.078	51.9056		8.92593	1.5006		0	0		71.4817	27.0817
XLOC_378239	supercont1.376[+]:87936-88250	supercont1.376:87936-88250	314		231.492	16.0122		334.062	23.0717		74.9053	5.72081		583.355	101.852		737.291	70.8465		254.864	24.8627		0	0		0	0		52.5826	19.9215
XLOC_406768	supercont1.402[-]:893318-893632	supercont1.402:893318-893632	314		338.359	23.4041		1364.51	94.2384		398.87	30.4633		335.538	58.5842		31.1824	2.99632		47.1976	4.60425		91.7	15.4164		48.6748	5.55699		115.127	43.6174
XLOC_435108	supercont1.44[+]:1928101-1928415	supercont1.44:1928101-1928415	314		31.6995	2.19264		46.8793	3.23767		31.8669	2.4338		51.1132	8.92423		71.3303	6.85414		75.3335	7.34899		0	0		0	0		38.9765	14.7667
XLOC_566643	supercont1.69[+]:1382264-1382578	supercont1.69:1382264-1382578	314		54.7651	3.78807		95.7954	6.61601		45.2548	3.45629		97	16.936		66.0573	6.34746		118.284	11.5389		0	0		0	0		104.584	39.6228
XLOC_146552	supercont1.172[-]:1622062-1622375	supercont1.172:1622062-1622375	313	AAEL005734-RA	3.7619	0.260209		0	0		3	0.229122		0	0		10.6786	1.02611		56.8758	5.54839		0	0		0	0		0	0
XLOC_202857	supercont1.204[-]:448501-448814	supercont1.204:448501-448814	313		80.5473	5.57141		68.9444	4.76158		84.1893	6.42987		91	15.8884		38.3569	3.68572		236.129	23.0351		0	0		3	0.342497		50.9864	19.3168
XLOC_217297	supercont1.215[-]:725955-726268	supercont1.215:725955-726268	313		90.8347	6.28299		50.7223	3.50308		50.1399	3.82938		25	4.36494		0	0		0	0		0	0		3	0.342497		56.5196	21.4131
XLOC_259884	supercont1.259[+]:1507021-1507334	supercont1.259:1507021-1507334	313		55.3987	3.8319		80.5105	5.56038		51.979	3.96984		39.9216	6.9702		79.9277	7.68027		73.2156	7.14238		0	0		0	0		20.0237	7.58621
XLOC_662052	supercont1.9[+]:4600058-4600371	supercont1.9:4600058-4600371	313		74.8193	5.17521		84.5895	5.84209		28.5624	2.18142		31	5.41252		90.5251	8.69857		97.0451	9.46701		0	0		0	0		45.3083	17.1656
XLOC_664086	supercont1.9[-]:4445214-4445527	supercont1.9:4445214-4445527	313		470.333	32.5327		199.746	13.7952		402.904	30.7714		615.025	107.382		729.278	70.0764		445.231	43.4335		3	0.504352		3	0.342497		128.999	48.8728
XLOC_000397	supercont1.1[+]:1185677-1185989	supercont1.1:1185677-1185989	312		182.838	12.6468		228.561	15.7853		119.439	9.12201		427.292	74.6042		10	0.960902		31.6849	3.09095		8.20513	1.37942		19.2933	2.20264		31.5124	11.9388
XLOC_238095	supercont1.2342[-]:1649-1961	supercont1.2342:1649-1961	312	NTR_00016064	74.6576	5.16403		73.0128	5.04255		887.965	67.8174		295.842	51.6532		184.596	17.7378		1589.32	155.042		51.817	8.71133		31.3294	3.57675		62.1041	23.5289
XLOC_260619	supercont1.26[+]:223920-224232	supercont1.26:223920-224232	312		81.9567	5.6689		91.7877	6.33922		30.9767	2.36582		17	2.96816		62.1246	5.96957		68.777	6.70939		0	0		0	0		31.6313	11.9839
XLOC_291266	supercont1.286[-]:1325687-1325999	supercont1.286:1325687-1325999	312		224.045	15.497		315.187	21.7681		219.099	16.7335		0	0		22.0199	2.11589		68.6583	6.6978		124.934	21.0035		159.33	18.19		163.459	61.9284
XLOC_458612	supercont1.478[+]:531094-531406	supercont1.478:531094-531406	312		376.664	26.0536		230.648	15.9295		395.932	30.2389		186	32.4751		57.0072	5.47783		57.3765	5.59724		252.277	42.4121		959.449	109.536		66.1482	25.061
XLOC_481751	supercont1.518[-]:766644-766956	supercont1.518:766644-766956	312		76.5865	5.29745		109.945	7.59324		137.782	10.5229		294	51.3316		146.772	14.1034		244.761	23.8771		0	0		0	0		52.2787	19.8064
XLOC_545362	supercont1.635[+]:233211-233523	supercont1.635:233211-233523	312		110.47	7.64116		67.8802	4.68807		99.3277	7.58605		81	14.1424		92.5873	8.89673		137.322	13.3961		0	0		0	0		31.8956	12.084
XLOC_585422	supercont1.721[-]:277795-278107	supercont1.721:277795-278107	312	AAEL012641-RA	128.25	8.87098		147.883	10.2134		1211.66	92.5389		268.417	46.8649		238.178	22.8866		421.57	41.1253		16.9167	2.84398		0	0		296.719	112.415
XLOC_621328	supercont1.8[+]:4108820-4109132	supercont1.8:4108820-4109132	312		101.247	7.00321		76.1624	5.26007		92.0141	7.02748		0	0		149.919	14.4057		124.534	12.1486		0	0		0	0		25.3689	9.6113
XLOC_623420	supercont1.8[-]:4051913-4052225	supercont1.8:4051913-4052225	312		55.5146	3.83992		47.5781	3.28593		46.1778	3.52678		0	0		125.495	12.0588		191.391	18.6708		0	0		0	0		25.3577	9.60705
XLOC_629353	supercont1.81[+]:1204311-1204623	supercont1.81:1204311-1204623	312		49.1219	3.39773		78.0772	5.39232		66.1074	5.04888		43	7.50769		66.5041	6.39039		80.0469	7.80879		0	0		0	0		4	1.51545
XLOC_629382	supercont1.81[+]:1208988-1209300	supercont1.81:1208988-1209300	312		133.57	9.239		359.722	24.8438		158.642	12.1161		195.337	34.1054		262.634	25.2366		485.695	47.3808		3	0.504352		0	0		40.9426	15.5116
XLOC_643162	supercont1.843[-]:390450-390762	supercont1.843:390450-390762	312		126.58	8.75544		78.5723	5.42651		71.8122	5.48458		564.586	98.5753		118.732	11.409		107.479	10.4848		0	0		7.88	0.899625		3	1.13659
XLOC_002335	supercont1.1[-]:1429289-1429600	supercont1.1:1429289-1429600	311		77.6651	5.37205		127.326	8.79366		87.2339	6.66239		15	2.61896		10.3793	0.99735		14.4286	1.40755		6.03846	1.01517		15.769	1.80028		30.594	11.5909
XLOC_036773	supercont1.111[-]:404105-404416	supercont1.111:404105-404416	311		31.8401	2.20236		119.222	8.23397		27.2913	2.08434		0	0		34.6996	3.33429		32.4157	3.16224		0	0		0	0		3	1.13659
XLOC_054165	supercont1.119[+]:226178-226489	supercont1.119:226178-226489	311	AAEL004427-RA	130.753	9.04411		109.974	7.59523		68.0075	5.194		0	0		0	0		19	1.8535		19.6923	3.31062		22.0737	2.52006		20.9322	7.93041
XLOC_116076	supercont1.153[+]:561845-562156	supercont1.153:561845-562156	311		203.016	14.0425		662.476	45.7532		190.56	14.5538		216.111	37.7324		349.312	33.5654		275.918	26.9165		5.03571	0.846591		0	0		135.057	51.1678
XLOC_154560	supercont1.176[-]:1765612-1765923	supercont1.176:1765612-1765923	311		453.574	31.3735		97.6503	6.74411		205.327	15.6816		60	10.4758		221.577	21.2914		215.515	21.0241		0	0		0	0		126.005	47.7385
XLOC_193187	supercont1.20[+]:3212018-3212329	supercont1.20:3212018-3212329	311		126.304	8.73639		167.265	11.552		96.1618	7.34426		400.621	69.9473		17.4167	1.67357		24.6944	2.40901		10.9722	1.84462		29.1572	3.32875		59.4635	22.5284
XLOC_310550	supercont1.305[+]:1074177-1074488	supercont1.305:1074177-1074488	311		284.665	19.6902		64.8289	4.47734		378.48	28.906		333.357	58.2033		268.581	25.808		62.5591	6.10282		0	0		0	0		211.658	80.1892
XLOC_327129	supercont1.32[+]:3147466-3147777	supercont1.32:3147466-3147777	311	AAEL017096-RA	25.1521	1.73976		145.862	10.0738		40.4198	3.08702		0	0		24.685	2.37198		49.5137	4.8302		29.1035	4.8928		15.8752	1.81241		61.3694	23.2505
XLOC_337635	supercont1.33[+]:1475710-1476021	supercont1.33:1475710-1476021	311		48.92	3.38377		65.479	4.52224		39.2888	3.00064		0	0		62.4162	5.99759		101.634	9.91472		0	0		0	0		14.7473	5.58717
XLOC_406786	supercont1.402[-]:897205-897516	supercont1.402:897205-897516	311		4319.71	298.792		9325.25	644.038		3731.12	284.96		2225.2	388.513		69.7747	6.70466		102.017	9.952		83.3116	14.0061		134.202	15.3213		392.664	148.766
XLOC_502717	supercont1.557[-]:497099-497410	supercont1.557:497099-497410	311		1170.79	80.9828		453.98	31.3537		136.43	10.4197		651.286	113.713		250.9	24.109		1044.92	101.935		3	0.504352		0	0		136.076	51.554
XLOC_609601	supercont1.78[+]:1646890-1647201	supercont1.78:1646890-1647201	311		53.4489	3.69703		87.6081	6.05056		22.2776	1.70143		0	0		30.3032	2.91184		27.0071	2.63462		0	0		0	0		34.8746	13.2127
XLOC_630885	supercont1.81[-]:1205180-1205491	supercont1.81:1205180-1205491	311		55.9803	3.87213		53.3124	3.68197		45.3332	3.46228		50.037	8.73634		55.7912	5.36099		51.271	5.00163		0	0		0	0		28.2354	10.6973
XLOC_090812	supercont1.136[-]:1936087-1936397	supercont1.136:1936087-1936397	310		125.011	8.64696		272.061	18.7896		332.356	25.3833		53.6333	9.36424		106.617	10.2449		367.214	35.8227		3.53846	0.594877		0	0		89.5011	33.9085
XLOC_144499	supercont1.171[+]:1361451-1361761	supercont1.171:1361451-1361761	310		198.401	13.7233		99.3378	6.86066		70.3255	5.37104		371	64.7756		416.086	39.9818		146.985	14.3388		0	0		0	0		101.304	38.38
XLOC_152699	supercont1.176[+]:1365948-1366258	supercont1.176:1365948-1366258	310		75.8968	5.24974		115.24	7.95895		129.045	9.85565		631.964	110.339		112.429	10.8034		54.4504	5.31179		0	0		0	0		27.9383	10.5847
XLOC_208894	supercont1.209[-]:320001-320311	supercont1.209:320001-320311	310		2592.7	179.336		6196.3	427.941		1995.93	152.437		2101.26	366.874		1600.63	153.805		101	9.85281		1955.59	328.769		330.914	37.779		686.338	260.027
XLOC_291226	supercont1.286[-]:1311746-1312056	supercont1.286:1311746-1312056	310		161.787	11.1907		112.764	7.78793		106.227	8.113		283.564	49.5096		10.9496	1.05215		43.4747	4.24108		22.3426	3.75617		50.6853	5.78651		58.2309	22.0615
XLOC_291229	supercont1.286[-]:1312879-1313189	supercont1.286:1312879-1313189	310		128.013	8.85462		127.175	8.78321		32.8231	2.50683		52	9.07907		0	0		4.76471	0.46481		0	0		15.3636	1.754		10.5099	3.98181
XLOC_357581	supercont1.35[-]:793034-793344	supercont1.35:793034-793344	310		144.856	10.0196		117.786	8.13475		183.994	14.0524		70	12.2218		276.284	26.5482		150.977	14.7282		0	0		0	0		44.7009	16.9355
XLOC_051003	supercont1.1170[+]:70606-70915	supercont1.1170:70606-70915	309		85.8276	5.93665		57.7263	3.98681		53.4691	4.08365		59	10.3012		132.359	12.7184		171.153	16.6964		0	0		0	0		20.8193	7.88763
XLOC_078451	supercont1.13[+]:2919941-2920250	supercont1.13:2919941-2920250	309		95.5484	6.60903		205.008	14.1587		110.535	8.44203		48.2857	8.43056		195.003	18.7379		415.008	40.4851		6.14286	1.03272		0	0		63.2337	23.9568
XLOC_103788	supercont1.145[-]:2158090-2158399	supercont1.145:2158090-2158399	309	NTR_00007633	26.3277	1.82107		50.9787	3.52079		60.1734	4.59568		0	0		41.2305	3.96185		109.281	10.6607		0	0		0	0		0	0
XLOC_105319	supercont1.147[+]:1294701-1295010	supercont1.147:1294701-1295010	309	NTR_00007906	154.932	10.7166		59.1556	4.08552		52.3163	3.9956		252.517	44.0889		121.562	11.681		222.858	21.7404		8.07143	1.35695		0	0		0	0
XLOC_208946	supercont1.209[-]:342053-342362	supercont1.209:342053-342362	309		100.785	6.97127		126.626	8.74526		167.299	12.7773		0	0		0	0		0	0		7	1.17682		8.82143	1.0071		3	1.13659
XLOC_310650	supercont1.305[+]:1102090-1102399	supercont1.305:1102090-1102399	309		107.558	7.43972		283.328	19.5677		134.45	10.2685		12	2.09517		189.274	18.1874		271.584	26.4938		0	0		0	0		54.5381	20.6624
XLOC_382385	supercont1.38[+]:2911235-2911544	supercont1.38:2911235-2911544	309	AAEL001647-RA	0	0		0	0		0	0		0	0		21.5335	2.06916		88.4226	8.62587		0	0		0	0		0	0
XLOC_459487	supercont1.479[-]:239141-239450	supercont1.479:239141-239450	309		49.4103	3.41768		167.514	11.5692		152.077	11.6147		108.355	18.9185		134.683	12.9417		183.936	17.9434		3.46154	0.581945		0	0		91.6233	34.7126
XLOC_681698	supercont1.95[+]:2201852-2202161	supercont1.95:2201852-2202161	309		33.7333	2.33332		52.6318	3.63496		33.0149	2.52148		117	20.4279		45.5245	4.37446		59.1352	5.7688		0	0		0	0		13.0738	4.95317
XLOC_002263	supercont1.1[-]:1401119-1401427	supercont1.1:1401119-1401427	308		381.813	26.4098		290.875	20.089		284.779	21.7497		1034.46	180.614		18.0848	1.73778		11.9641	1.16713		81.4316	13.6901		43.824	5.00319		63.9878	24.2425
XLOC_068394	supercont1.125[-]:1374191-1374499	supercont1.125:1374191-1374499	308		82.0252	5.67364		34.3036	2.36914		118.51	9.0511		22	3.84114		167.945	16.1379		60.3299	5.88535		0	0		0	0		4	1.51545
XLOC_089462	supercont1.136[+]:1876975-1877283	supercont1.136:1876975-1877283	308		189.228	13.0888		142.474	9.83978		221.895	16.947		181.385	31.6693		360.759	34.6654		270.946	26.4315		0	0		3	0.342497		177.674	67.3139
XLOC_122818	supercont1.158[+]:1207410-1207718	supercont1.158:1207410-1207718	308		41.8511	2.89482		73.5228	5.07778		64.2793	4.90926		0	0		8	0.768722		8	0.780422		27.386	4.60406		61.3717	7.00654		59.6553	22.6011
XLOC_263213	supercont1.26[-]:293791-294099	supercont1.26:293791-294099	308		72.093	4.98663		83.1537	5.74292		118.171	9.02518		36	6.28551		48.1753	4.62917		173.175	16.8937		0	0		0	0		33.6678	12.7554
XLOC_267826	supercont1.261[-]:573712-574020	supercont1.261:573712-574020	308		115.758	8.00689		97.5324	6.73597		203.245	15.5226		0	0		299.343	28.7639		183.824	17.9325		3	0.504352		0	0		29.2414	11.0784
XLOC_291248	supercont1.286[-]:1316797-1317105	supercont1.286:1316797-1317105	308	AAEL007844-RA	296.63	20.5177		724.899	50.0644		341.725	26.0989		87.5185	15.2805		9.22222	0.886165		25.6897	2.5061		99.9262	16.7993		35.9313	4.10212		188.307	71.3425
XLOC_357578	supercont1.35[-]:792288-792596	supercont1.35:792288-792596	308		574.37	39.7289		358.358	24.7496		194.979	14.8913		0	0		275.954	26.5165		448.1	43.7134		0	0		0	0		83.0895	31.4794
XLOC_029814	supercont1.1096[+]:102509-102816	supercont1.1096:102509-102816	307		3725	257.656		2644.94	182.67		434.98	33.2211		1429	249.5		1182.6	113.636		10027.2	978.181		32	5.37975		6	0.684994		1170.28	443.375
XLOC_073497	supercont1.127[-]:1004197-1004504	supercont1.127:1004197-1004504	307		120.885	8.36155		108.122	7.46732		71.4802	5.45923		4	0.69839		116.202	11.1659		105.345	10.2767		0	0		0	0		70.7596	26.8081
XLOC_145550	supercont1.171[-]:1375165-1375472	supercont1.171:1375165-1375472	307		100.638	6.96104		221.949	15.3287		198.91	15.1915		421.959	73.673		123.016	11.8207		266.014	25.9504		0	0		0	0		51.5308	19.5231
XLOC_148381	supercont1.173[-]:1109750-1110057	supercont1.173:1109750-1110057	307		29.069	2.01068		23.8936	1.65019		38.8621	2.96805		0	0		40.0167	3.84521		46.6708	4.55286		0	0		0	0		3	1.13659
XLOC_252247	supercont1.25[-]:2714969-2715276	supercont1.25:2714969-2715276	307		44.3856	3.07013		32.25	2.22731		106.247	8.11448		26	4.53953		37.1394	3.56873		37.5551	3.66361		0	0		0	0		17.489	6.6259
XLOC_299122	supercont1.295[-]:1377386-1377693	supercont1.295:1377386-1377693	307	AAEL008015-RA	20.7223	1.43335		36.4712	2.51885		20.164	1.54		7	1.22218		35.865	3.44628		55.2019	5.38509		0	0		0	0		3	1.13659
XLOC_369735	supercont1.365[-]:706309-706616	supercont1.365:706309-706616	307		197.192	13.6396		161.445	11.15		554.449	42.3455		534.377	93.3009		424.861	40.825		505.845	49.3465		8.89655	1.49566		3.78571	0.432198		408.413	154.732
XLOC_382617	supercont1.38[+]:3024467-3024774	supercont1.38:3024467-3024774	307		301.68	20.8671		226.027	15.6103		237.278	18.1219		433.885	75.7552		345.707	33.2191		805.302	78.5594		0	0		0	0		169.79	64.3268
XLOC_498876	supercont1.551[+]:514295-514602	supercont1.551:514295-514602	307	AAEL011197-RB	210.839	14.5836		147.868	10.2123		148.845	11.3679		421.857	73.6552		35.53	3.41408		40.714	3.97176		55.5846	9.34474		16.6429	1.90004		127.533	48.3172
XLOC_500757	supercont1.555[-]:369900-370207	supercont1.555:369900-370207	307		1609.63	111.337		1854.37	128.07		598.492	45.7092		405.926	70.8736		33.5242	3.22135		14.1481	1.38019		119.202	20.0399		1216.78	138.914		96.0217	36.379
XLOC_523011	supercont1.599[+]:250782-251089	supercont1.599:250782-251089	307	AAEL011656-RA	18.0887	1.25118		52.5202	3.62725		65.9104	5.03384		0	0		70.6025	6.78421		113.866	11.1079		25.543	4.29421		3	0.342497		6.16279	2.33485
XLOC_132202	supercont1.164[+]:1236380-1236686	supercont1.164:1236380-1236686	306		252.336	17.4539		108.386	7.48559		143.521	10.9613		28	4.88873		284.973	27.3832		345.564	33.7107		8	1.34494		0	0		97.2531	36.8455
XLOC_265034	supercont1.260[+]:125382-125688	supercont1.260:125382-125688	306		704.667	48.7414		276.242	19.0784		476.996	36.4301		106.829	18.652		745.106	71.5974		1118.01	109.065		3.88889	0.65379		0	0		29.5171	11.1829
XLOC_284689	supercont1.280[+]:494522-494828	supercont1.280:494522-494828	306		321.121	22.2117		178.034	12.2957		278.618	21.2791		626.748	109.429		333.101	32.0078		409.601	39.9577		0	0		0	0		110.725	41.9495
XLOC_395477	supercont1.395[+]:999114-999420	supercont1.395:999114-999420	306	AAEL009430-RA	0	0		10.7692	0.743766		0	0		0	0		4.69231	0.450885		76.7391	7.48611		0	0		0	0		0	0
XLOC_459384	supercont1.479[-]:16070-16376	supercont1.479:16070-16376	306		324.567	22.4501		134.884	9.31561		128.101	9.78356		55.5172	9.69317		193.546	18.5979		308.766	30.121		0	0		0	0		347.075	131.493
XLOC_526080	supercont1.60[+]:1461292-1461598	supercont1.60:1461292-1461598	306		266.498	18.4336		1665.62	115.035		322.36	24.6199		101	17.6343		104.973	10.0868		1551.97	151.399		12	2.01741		0	0		65.0245	24.6353
XLOC_537716	supercont1.62[+]:2832610-2832916	supercont1.62:2832610-2832916	306		314.624	21.7624		54.6306	3.773		79.1853	6.04769		1274	222.437		116.136	11.1595		80.8686	7.88895		0	0		0	0		18.4828	7.00241
XLOC_635989	supercont1.826[+]:393534-393840	supercont1.826:393534-393840	306		29.2303	2.02184		131.378	9.07351		148.338	11.3291		941.648	164.409		69.8492	6.71182		112.116	10.9372		3.96154	0.666003		0	0		145.184	55.0048
XLOC_638663	supercont1.83[-]:1352721-1353027	supercont1.83:1352721-1353027	306		72.1571	4.99107		128.592	8.88109		74.5622	5.69461		0	0		35.0478	3.36775		144.509	14.0972		0	0		0	0		50.8766	19.2752
XLOC_675194	supercont1.927[+]:130682-130988	supercont1.927:130682-130988	306		94.8085	6.55786		114.314	7.89501		53.6953	4.10092		26	4.53953		219.172	21.0603		90.598	8.83808		0	0		0	0		42.3032	16.027
XLOC_002248	supercont1.1[-]:1397404-1397709	supercont1.1:1397404-1397709	305		156.777	10.8442		375.704	25.9476		258.588	19.7494		978.375	170.822		6.07018	0.583285		42.6847	4.16401		30.9817	5.20856		64.2097	7.33054		58.6681	22.2271
XLOC_291252	supercont1.286[-]:1318333-1318638	supercont1.286:1318333-1318638	305	AAEL007844-RA	298.617	20.6552		310.696	21.4579		310.728	23.7315		22	3.84114		11.5208	1.10704		16.747	1.63372		34.6172	5.81975		37.1486	4.24109		93.9408	35.5906
XLOC_380238	supercont1.379[+]:58416-58721	supercont1.379:58416-58721	305		215.308	14.8927		2187.83	151.1		170.73	13.0393		163	28.4594		7	0.672632		12.8889	1.25735		12.7519	2.14381		6.92593	0.790703		33.0402	12.5177
XLOC_596374	supercont1.75[+]:1900442-1900747	supercont1.75:1900442-1900747	305		164.981	11.4117		170.424	11.7702		156.591	11.9595		0	0		167.734	16.1176		204.202	19.9205		0	0		0	0		46.854	17.7512
XLOC_683121	supercont1.95[-]:2359298-2359603	supercont1.95:2359298-2359603	305		1497.68	103.594		2509.12	173.29		2026.07	154.739		701	122.393		4002.3	384.582		3156.33	307.909		4.83333	0.812567		3	0.342497		304.026	115.184
XLOC_000687	supercont1.1[+]:1249516-1249820	supercont1.1:1249516-1249820	304		148.544	10.2747		285.228	19.699		129.439	9.88573		30	5.23792		16.5422	1.58955		38.4756	3.7534		66.8508	11.2388		85.2588	9.73362		118.987	45.0797
XLOC_141048	supercont1.17[+]:1785617-1785921	supercont1.17:1785617-1785921	304	AAEL000808-RA	100.665	6.96295		40.2741	2.78149		124.433	9.50341		189.469	33.0809		170.211	16.3556		171.894	16.7687		0	0		0	0		132.54	50.2143
XLOC_148285	supercont1.173[-]:1086505-1086809	supercont1.173:1086505-1086809	304		59.5177	4.11681		78.9765	5.45443		309.157	23.6115		15	2.61896		375.221	36.0551		428.822	41.8328		0	0		0	0		124.879	47.3119
XLOC_183718	supercont1.2[+]:314759-315063	supercont1.2:314759-315063	304	AAEL000126-RA	117.118	8.10096		158.759	10.9646		102.802	7.85141		230.69	40.2778		110.044	10.5741		369.601	36.0556		4	0.672469		0	0		80.1399	30.362
XLOC_208713	supercont1.209[-]:267456-267760	supercont1.209:267456-267760	304		295.476	20.4379		1143.66	78.9855		571.555	43.6519		336	58.6647		11.9286	1.14622		8.58974	0.837953		21.46	3.6078		9.41026	1.07433		35.1983	13.3353
XLOC_208992	supercont1.209[-]:351993-352297	supercont1.209:351993-352297	304		165.484	11.4464		283.914	19.6082		112.44	8.58745		0	0		9.86034	0.947483		15	1.46329		102.539	17.2386		53.9838	6.16309		76.3659	28.9321
XLOC_285847	supercont1.280[-]:670377-670681	supercont1.280:670377-670681	304		1175.21	81.2885		239.823	16.5631		596.607	45.5652		1558.38	272.089		394.734	37.93		656.507	64.0441		6.7931	1.14204		5	0.570828		418.991	158.74
XLOC_373626	supercont1.370[+]:167687-167991	supercont1.370:167687-167991	304		87.5574	6.0563		92.7605	6.40641		211.926	16.1856		0	0		114.708	11.0223		80.7699	7.87932		0	0		0	0		35.7071	13.5281
XLOC_422966	supercont1.42[-]:256213-256517	supercont1.42:256213-256517	304		224.251	15.5113		311.943	21.544		193.052	14.7442		398	69.4898		253.409	24.3501		410.991	40.0933		4	0.672469		0	0		95.7628	36.2809
XLOC_430055	supercont1.431[+]:439781-440085	supercont1.431:439781-440085	304		35.9439	2.48622		125.341	8.65653		50.2303	3.83628		57	9.95205		154.446	14.8408		206.781	20.1721		0	0		0	0		43.3687	16.4307
XLOC_459206	supercont1.479[+]:253441-253745	supercont1.479:253441-253745	304		224.694	15.5419		135.008	9.32415		267.18	20.4056		201.491	35.1799		264.215	25.3885		445.847	43.4936		0	0		0	0		56.7961	21.5179
XLOC_000577	supercont1.1[+]:1224655-1224958	supercont1.1:1224655-1224958	303		102.058	7.05929		719.527	49.6934		134.355	10.2612		378.021	66.0015		15.1062	1.45156		18.7727	1.83133		58.1636	9.77831		90.0291	10.2782		152.648	57.8325
XLOC_002146	supercont1.1[-]:1371633-1371936	supercont1.1:1371633-1371936	303		87.8071	6.07357		83.0464	5.73551		203.066	15.509		0	0		6.05882	0.582194		3	0.292658		8.8	1.47943		11.9333	1.36238		19.1667	7.26152
XLOC_029811	supercont1.1096[+]:100519-100822	supercont1.1096:100519-100822	303		270.975	18.7432		87.8362	6.06631		90.3826	6.90287		574.392	100.287		404.856	38.9027		144.649	14.1109		6.22222	1.04606		0	0		116.114	43.991
XLOC_096533	supercont1.140[+]:1052343-1052646	supercont1.140:1052343-1052646	303	AAEL005080-RA	50.9396	3.52347		104.498	7.21706		43.1593	3.29624		0	0		4	0.384361		15.8756	1.54871		9.71429	1.63314		3	0.342497		13.0976	4.96219
XLOC_291445	supercont1.286[-]:1384717-1385020	supercont1.286:1384717-1385020	303		199.085	13.7706		216.856	14.9769		351.58	26.8515		6	1.04758		3	0.288271		3	0.292658		23.7551	3.99364		96.5915	11.0274		50.5951	19.1685
XLOC_356674	supercont1.35[+]:1972791-1973094	supercont1.35:1972791-1973094	303		120.418	8.32927		42.2291	2.91651		108.545	8.29001		51.5806	9.00585		70.7448	6.79789		159.972	15.6057		0	0		0	0		58.6979	22.2384
XLOC_040590	supercont1.112[-]:2303780-2304082	supercont1.112:2303780-2304082	302		38.6368	2.67249		21.4186	1.47925		8.27778	0.632207		59	10.3012		23.8042	2.28735		44.3344	4.32494		0	0		0	0		15.1815	5.75169
XLOC_150090	supercont1.174[-]:1150625-1150927	supercont1.174:1150625-1150927	302		144.157	9.97125		106.428	7.35031		127.16	9.71174		13	2.26977		252.842	24.2957		141.473	13.8011		0	0		0	0		27.407	10.3835
XLOC_177459	supercont1.192[-]:1748233-1748535	supercont1.192:1748233-1748535	302	AAEL006157-RA	68.3045	4.72458		62.0495	4.28539		96.9784	7.40663		105	18.3327		57.9875	5.57203		78.1976	7.62839		0	0		0	0		54.2038	20.5358
XLOC_192746	supercont1.20[+]:3095217-3095519	supercont1.20:3095217-3095519	302	NTR_00013053	143.712	9.94051		88.0716	6.08257		71.633	5.47089		0	0		5.78571	0.555951		4.8	0.468253		0	0		3.75	0.428121		7.40625	2.80595
XLOC_192942	supercont1.20[+]:3162696-3162998	supercont1.20:3162696-3162998	302		89.8997	6.21831		456.31	31.5146		120.154	9.17664		122.129	21.3234		512.471	49.2434		38.2077	3.72726		21.1973	3.56363		6.9	0.787743		19.6697	7.4521
XLOC_243401	supercont1.240[+]:1210286-1210588	supercont1.240:1210286-1210588	302		75.6998	5.23611		159.037	10.9837		226.118	17.2695		8.59259	1.50024		10.5733	1.01599		10	0.975527		24.6874	4.15037		17.5221	2.00042		18.4624	6.99471
XLOC_385862	supercont1.381[+]:653948-654250	supercont1.381:653948-654250	302		208.639	14.4315		479.372	33.1073		165.235	12.6196		0	0		157.222	15.1075		225.168	21.9658		0	0		0	0		16.4605	6.23625
XLOC_407815	supercont1.403[+]:850408-850710	supercont1.403:850408-850710	302		260.521	18.0201		340.31	23.5031		223.187	17.0457		283.563	49.5095		165.288	15.8825		447.258	43.6312		3.93103	0.660875		0	0		41.176	15.6
XLOC_518573	supercont1.589[+]:60893-61195	supercont1.589:60893-61195	302		140.681	9.73081		107.142	7.39965		44.7951	3.42117		184.211	32.1627		3	0.288271		21.6552	2.11252		0	0		0	0		50.4259	19.1045
XLOC_680352	supercont1.943[-]:210622-210924	supercont1.943:210622-210924	302		128.868	8.91372		104.938	7.24743		160.503	12.2583		6	1.04758		6	0.576541		10.8966	1.06299		50.1251	8.42689		20.104	2.29519		50.7433	19.2247
XLOC_683047	supercont1.95[-]:2336752-2337054	supercont1.95:2336752-2337054	302		203.509	14.0766		397.785	27.4726		561.182	42.8597		866.916	151.361		262.561	25.2296		384.005	37.4607		15.0768	2.53466		3.52941	0.402937		101.069	38.2912
XLOC_327474	supercont1.32[-]:614350-614651	supercont1.32:614350-614651	301		397.898	27.5224		191.855	13.2502		247.814	18.9265		636.366	111.108		201.227	19.3359		847.603	82.686		3.64286	0.612427		0	0		133.944	50.7464
XLOC_472146	supercont1.50[+]:1768503-1768804	supercont1.50:1768503-1768804	301	AAEL017590-RA	8.55	0.591399		75.4583	5.21145		10.1852	0.777883		0	0		126.794	12.1837		195.99	19.1193		76.2743	12.823		17.55	2.00361		9.03125	3.4216
XLOC_481381	supercont1.518[-]:154263-154564	supercont1.518:154263-154564	301		75.2773	5.20689		330.741	22.8423		204.155	15.5921		143	24.9674		71.4836	6.86887		205.682	20.0648		0	0		0	0		54.8129	20.7665
XLOC_514015	supercont1.58[+]:38724-39025	supercont1.58:38724-39025	301		89.5181	6.19192		78.2587	5.40485		125.558	9.58938		744	129.9		78.5537	7.54825		410.672	40.0622		0	0		0	0		37.562	14.2308
XLOC_017286	supercont1.104[-]:1697507-1697807	supercont1.104:1697507-1697807	300		166.043	11.4851		612.73	42.3175		232.71	17.773		310.56	54.223		560.198	53.8296		811.728	79.1863		5.35714	0.900629		0	0		96.8351	36.6871
XLOC_024363	supercont1.1077[+]:75976-76276	supercont1.1077:75976-76276	300		304.928	21.0917		159.668	11.0273		288.832	22.0592		350.379	61.1753		348.792	33.5155		337.993	32.9722		0	0		0	0		62.9731	23.8581
XLOC_144938	supercont1.171[-]:321929-322229	supercont1.171:321929-322229	300		845.308	58.4695		897.301	61.9711		989.987	75.6092		169.71	29.6309		2007.54	192.905		2247.78	219.277		17.9931	3.02494		0	0		177.811	67.3659
XLOC_378264	supercont1.376[+]:102755-103055	supercont1.376:102755-103055	300		39.0497	2.70105		25.6384	1.77069		53.3659	4.07577		140	24.4436		175.05	16.8206		54.8577	5.35151		0	0		0	0		18.0345	6.83258
XLOC_387186	supercont1.383[+]:413128-413428	supercont1.383:413128-413428	300		70.157	4.85272		123.304	8.51585		32.3755	2.47265		153.013	26.7157		142.554	13.6981		76.8976	7.50157		4.88889	0.821907		0	0		35.3611	13.397
XLOC_407691	supercont1.403[+]:774951-775251	supercont1.403:774951-775251	300		107.16	7.41221		224.691	15.5181		194.793	14.8771		0	0		46.1096	4.43069		504.657	49.2307		6	1.0087		0	0		139.09	52.696
XLOC_421970	supercont1.42[+]:351433-351733	supercont1.42:351433-351733	300		22.2282	1.53751		32.0733	2.21511		44.8183	3.42295		367	64.0773		11.7338	1.1275		30.0033	2.92691		0	0		0	0		6.7037	2.53978
XLOC_526629	supercont1.60[-]:16799-17099	supercont1.60:16799-17099	300		70.573	4.8815		996.795	68.8426		54.2336	4.14204		13.2857	2.31965		70.3367	6.75867		175.02	17.0737		3	0.504352		0	0		120.257	45.5606
XLOC_045103	supercont1.1145[-]:87879-88178	supercont1.1145:87879-88178	299		143.904	9.95379		160.535	11.0872		58.9358	4.50116		357	62.3313		4	0.384361		21	2.04861		23.8406	4.00803		16.7239	1.9093		23.7738	9.00699
XLOC_161428	supercont1.182[+]:172440-172739	supercont1.182:172440-172739	299		46.0714	3.18674		24.947	1.72294		80.9524	6.18265		0	0		0	0		0	0		3.34615	0.562546		3.72414	0.425168		6.175	2.33947
XLOC_208724	supercont1.209[-]:271476-271775	supercont1.209:271476-271775	299		155.978	10.7889		289.083	19.9652		144.804	11.0592		109.08	19.0451		6	0.576541		6	0.585316		29.351	4.93441		36.101	4.12149		35.0683	13.286
XLOC_217142	supercont1.215[-]:697917-698216	supercont1.215:697917-698216	299		90.0895	6.23144		277.737	19.1816		125.774	9.60587		0	0		0	0		0	0		5.89655	0.991312		8.57143	0.978562		13.8658	5.25321
XLOC_366032	supercont1.361[+]:221898-222197	supercont1.361:221898-222197	299		107.019	7.40242		89.0758	6.15192		101.779	7.77326		323.161	56.4231		186.369	17.9082		205.282	20.0258		4.91228	0.825839		0	0		155.546	58.9304
XLOC_653995	supercont1.88[+]:2606663-2606962	supercont1.88:2606663-2606962	299		50.6935	3.50644		35.4886	2.45098		52.1073	3.97964		0	0		60.7227	5.83485		40.6875	3.96918		0	0		0	0		19.493	7.38514
XLOC_661466	supercont1.9[+]:4386926-4387225	supercont1.9:4386926-4387225	299		134.542	9.30617		65.6821	4.53626		97.9952	7.48428		0	0		69.9833	6.72471		86.4735	8.43573		0	0		0	0		77.1389	29.225
XLOC_030008	supercont1.1096[+]:248671-248969	supercont1.1096:248671-248969	298		42.0889	2.91127		99.1743	6.84937		79.0534	6.03762		27	4.71413		75.6006	7.26448		34.7769	3.39258		0	0		0	0		78.3801	29.6952
XLOC_207004	supercont1.208[+]:320855-321153	supercont1.208:320855-321153	298		24.7249	1.71021		36.0946	2.49284		28.0505	2.14233		0	0		96.4995	9.27266		66.2216	6.46009		0	0		0	0		24.822	9.4041
XLOC_266559	supercont1.261[+]:504129-504427	supercont1.261:504129-504427	298		332.853	23.0233		296.836	20.5007		509.116	38.8832		974.457	170.138		1019.98	98.0099		890.149	86.8364		12.3803	2.08135		3	0.342497		231.968	87.8838
XLOC_291489	supercont1.286[-]:1399932-1400230	supercont1.286:1399932-1400230	298	NTR_00019292	732.641	50.6764		812.956	56.146		927.821	70.8614		856.804	149.596		22.6552	2.17694		9.89474	0.965259		92.38	15.5307		40.1527	4.58406		126.442	47.9041
XLOC_307423	supercont1.301[+]:531727-532025	supercont1.301:531727-532025	298	AAEL008107-RA	3	0.207508		5.24	0.361895		10.5122	0.802858		0	0		12.7165	1.22193		115.478	11.2652		0	0		0	0		0	0
XLOC_320115	supercont1.313[+]:1057544-1057842	supercont1.313:1057544-1057842	298		602.008	41.6405		189.293	13.0733		1245.38	95.1146		424.333	74.0875		1288.47	123.809		477.329	46.5647		0	0		0	0		321.218	121.697
XLOC_333298	supercont1.326[+]:1118500-1118798	supercont1.326:1118500-1118798	298		115.888	8.01594		173.946	12.0134		65.4314	4.99726		70.8519	12.3706		72.5473	6.97109		88.1684	8.60107		0	0		0	0		7.86885	2.98121
XLOC_406765	supercont1.402[-]:892163-892461	supercont1.402:892163-892461	298		319.203	22.0791		292.176	20.1788		284.651	21.7399		394.172	68.8215		235.753	22.6536		31.7051	3.09292		35.9433	6.04269		51.7868	5.91227		131.221	49.7145
XLOC_406769	supercont1.402[-]:893669-893967	supercont1.402:893669-893967	298		950.22	65.7262		3194.73	220.64		1505.73	114.999		622.011	108.602		1367.97	131.448		64.4744	6.28965		40.9892	6.891		70.2252	8.0173		129.762	49.1619
XLOC_683062	supercont1.95[-]:2339840-2340138	supercont1.95:2339840-2340138	298		86.2893	5.96858		691.397	47.7506		82.9368	6.33421		614.185	107.235		197.415	18.9697		98.8223	9.64038		0	0		0	0		51.8112	19.6293
XLOC_000243	supercont1.1[+]:1155930-1156227	supercont1.1:1155930-1156227	297		178.115	12.3201		972.932	67.1945		465.651	35.5636		994.983	173.722		6.89286	0.662336		57.0616	5.56651		188.518	31.6931		50.4194	5.75616		128.888	48.8307
XLOC_106631	supercont1.147[-]:1447145-1447442	supercont1.147:1447145-1447442	297		67.667	4.68049		124.413	8.59244		132.114	10.0901		68.1507	11.8989		45.198	4.34308		389.062	37.954		0	0		0	0		155.961	59.0878
XLOC_156780	supercont1.179[+]:308354-308651	supercont1.179:308354-308651	297		46.9897	3.25025		42.2966	2.92117		98.1419	7.49549		45	7.85688		47.2196	4.53735		130.566	12.7371		0	0		0	0		31.9077	12.0886
XLOC_165002	supercont1.185[+]:76622-76919	supercont1.185:76622-76919	297		1996.79	138.117		676.642	46.7316		1087.23	83.0363		561.034	97.9552		312.587	30.0366		1533.05	149.553		16.7857	2.82197		0	0		328.637	124.508
XLOC_192890	supercont1.20[+]:3141256-3141553	supercont1.20:3141256-3141553	297		104.456	7.22515		92.6545	6.39908		60.5849	4.6271		0	0		514.82	49.4692		9.88889	0.964688		3.7037	0.622657		7	0.799159		14.2923	5.4148
XLOC_208829	supercont1.209[-]:308845-309142	supercont1.209:308845-309142	297		52.679	3.64378		90.1565	6.22657		119.49	9.12593		131	22.8723		7.47115	0.717905		0	0		15.808	2.65759		55.2008	6.30203		52.2312	19.7884
XLOC_258484	supercont1.258[+]:293690-293987	supercont1.258:293690-293987	297		177.271	12.2617		448.995	31.0094		118.086	9.01869		122.455	21.3803		211.929	20.3643		504.033	49.1698		8.38889	1.41032		0	0		73.1788	27.7247
XLOC_261731	supercont1.26[+]:1006460-1006757	supercont1.26:1006460-1006757	297		97.4769	6.74243		69.6633	4.81122		31.6585	2.41789		46	8.03148		124.483	11.9616		109.198	10.6526		0	0		0	0		27.3865	10.3757
XLOC_291590	supercont1.286[-]:1432354-1432651	supercont1.286:1432354-1432651	297		70.1154	4.84985		151.288	10.4486		157.67	12.0419		160	27.9356		6.71429	0.645177		33.76	3.29338		6.93478	1.16586		15.1791	1.73293		15.3529	5.81664
XLOC_315570	supercont1.31[+]:1528396-1528693	supercont1.31:1528396-1528693	297		60.7518	4.20217		24.696	1.7056		83.4784	6.37557		0	0		0	0		0	0		0	0		0	0		5.6	2.12163
XLOC_323037	supercont1.315[+]:1173772-1174069	supercont1.315:1173772-1174069	297		31.8669	2.20422		30.4627	2.10388		52.268	3.99191		0	0		26.6141	2.55735		58.1181	5.66958		0	0		0	0		0	0
XLOC_378726	supercont1.376[-]:91649-91946	supercont1.376:91649-91946	297		200.528	13.8704		347.696	24.0132		168.987	12.9062		313.464	54.7301		339.628	32.635		373.96	36.4808		9.35714	1.5731		0	0		126.078	47.7662
XLOC_396556	supercont1.398[+]:621088-621385	supercont1.398:621088-621385	297		525.995	36.3828		615.703	42.5229		1390.9	106.228		435.606	76.0557		526.918	50.6316		759.237	74.0657		4	0.672469		0	0		186.345	70.5992
XLOC_430600	supercont1.431[-]:439667-439964	supercont1.431:439667-439964	297		35.273	2.43982		26.1006	1.80261		105.61	8.06585		12	2.09517		50.3408	4.83726		31.3143	3.05479		0	0		0	0		27.1163	10.2733
XLOC_630313	supercont1.81[-]:946091-946388	supercont1.81:946091-946388	297		63.4488	4.38872		54.178	3.74174		73.2809	5.59675		712.612	124.42		66.1897	6.36019		130.372	12.7181		0	0		0	0		38.942	14.7536
XLOC_647569	supercont1.860[-]:367128-367425	supercont1.860:367128-367425	297		280.11	19.3751		205.462	14.19		394.247	30.1102		89.3529	15.6008		429.593	41.2797		382.042	37.2692		3	0.504352		0	0		71.2934	27.0104
XLOC_664495	supercont1.9[-]:4598565-4598862	supercont1.9:4598565-4598862	297		301.997	20.8889		706.157	48.77		385.654	29.4539		370.963	64.7692		145.842	14.014		634.685	61.9153		0	0		0	0		57.0576	21.6169
XLOC_675187	supercont1.927[+]:129379-129676	supercont1.927:129379-129676	297		86.7877	6.00306		76.5105	5.28412		241.367	18.4341		447.691	78.1657		284.26	27.3146		169.321	16.5178		0	0		0	0		23.3857	8.85995
XLOC_031198	supercont1.1098[+]:233152-233448	supercont1.1098:233152-233448	296		52.0348	3.59922		101.4	7.00307		109.578	8.36893		0	0		68.2791	6.56095		93.2845	9.10016		0	0		0	0		26.4257	10.0117
XLOC_376035	supercont1.373[-]:1060981-1061277	supercont1.373:1060981-1061277	296		93.1529	6.44334		49.4261	3.41356		75.6153	5.77504		500.929	87.4608		122.533	11.7743		60.411	5.89325		0	0		0	0		28.0632	10.6321
XLOC_526104	supercont1.60[+]:1464755-1465051	supercont1.60:1464755-1465051	296		1649.72	114.11		2155.54	148.87		156.522	11.9542		1265	220.866		1915.2	184.032		2398.01	233.933		6.61404	1.11193		0	0		112.588	42.6552
XLOC_586096	supercont1.725[-]:221198-221494	supercont1.725:221198-221494	296	NTR_00040661	47.9845	3.31906		60.6941	4.19177		25.5572	1.9519		0	0		24.5186	2.35599		57.3587	5.59549		25.7676	4.33198		9.11765	1.04092		7.87242	2.98256
XLOC_623662	supercont1.8[-]:4150733-4151029	supercont1.8:4150733-4151029	296		124.655	8.62232		119.064	8.22306		232.11	17.7272		100.077	17.4732		77.36	7.43354		139.902	13.6479		0	0		0	0		85.4772	32.384
XLOC_001242	supercont1.1[+]:4258481-4258776	supercont1.1:4258481-4258776	295	AAEL000032-RC	16.1424	1.11656		61.6345	4.25672		50.5926	3.86396		0	0		38.493	3.6988		81.1328	7.91473		19.5015	3.27854		6	0.684994		7.03704	2.66606
XLOC_148519	supercont1.173[-]:1171860-1172155	supercont1.173:1171860-1172155	295		25.3682	1.75471		85.2886	5.89037		49.2283	3.75976		127.2	22.2088		59.1234	5.68118		69.7594	6.80522		0	0		0	0		21.505	8.14742
XLOC_208914	supercont1.209[-]:329220-329515	supercont1.209:329220-329515	295		114.374	7.91119		206.043	14.2301		431.168	32.93		101	17.6343		0	0		15	1.46329		14.3714	2.41609		24.0028	2.7403		33.6984	12.767
XLOC_384360	supercont1.38[-]:2960983-2961278	supercont1.38:2960983-2961278	295		54.4913	3.76914		54.854	3.78844		89.7649	6.8557		21.4667	3.74802		129.032	12.3988		58.7474	5.73097		0	0		0	0		11.3448	4.29812
XLOC_392564	supercont1.39[-]:1494810-1495105	supercont1.39:1494810-1495105	295		232.61	16.0895		1546.41	106.801		599.793	45.8086		866	151.201		404.903	38.9072		620.097	60.4922		3.73077	0.627207		0	0		84.4064	31.9784
XLOC_459197	supercont1.479[+]:252257-252552	supercont1.479:252257-252552	295		39.6621	2.74341		69.4155	4.79411		40.106	3.06306		25	4.36494		51.9164	4.98865		100.187	9.77352		0	0		0	0		38.0344	14.4098
XLOC_637465	supercont1.83[+]:1318578-1318873	supercont1.83:1318578-1318873	295		86.6394	5.9928		195.69	13.5151		132.498	10.1194		161.655	28.2246		227.746	21.8842		474.269	46.2662		0	0		0	0		22.9369	8.68993
XLOC_644288	supercont1.848[+]:430530-430825	supercont1.848:430530-430825	295		36.1757	2.50225		85.3154	5.89222		125.963	9.62026		500	87.2987		6	0.576541		5.07407	0.49499		0	0		0	0		0	0
XLOC_649903	supercont1.87[+]:1891264-1891559	supercont1.87:1891264-1891559	295		91.3939	6.32167		87.491	6.04247		72.6913	5.55172		25	4.36494		98.9753	9.51056		45.7328	4.46136		3	0.504352		0	0		37.8459	14.3384
XLOC_000450	supercont1.1[+]:1194737-1195031	supercont1.1:1194737-1195031	294		247.306	17.106		491.59	33.9512		1231.15	94.0281		2354.73	411.131		32.0382	3.07856		80.3886	7.84213		64.9894	10.9258		558.843	63.8007		236.064	89.4355
XLOC_122729	supercont1.158[+]:1191510-1191804	supercont1.158:1191510-1191804	294		56.6057	3.91539		50.9925	3.52175		104.802	8.00415		16	2.79356		8.29757	0.797316		0	0		0	0		12.6317	1.44211		24.5623	9.30571
XLOC_315525	supercont1.31[+]:1520248-1520542	supercont1.31:1520248-1520542	294		39.1715	2.70947		51.2175	3.53728		63.9142	4.88138		22	3.84114		0	0		0	0		18.5612	3.12046		23.5694	2.69082		14.6332	5.54397
XLOC_358420	supercont1.35[-]:1953161-1953455	supercont1.35:1953161-1953455	294		539.529	37.3189		650.54	44.9289		419.87	32.0671		404.228	70.5772		951.753	91.4542		2130.4	207.827		13.7381	2.30961		3.07143	0.350652		158.953	60.2211
XLOC_408307	supercont1.403[-]:508064-508358	supercont1.403:508064-508358	294		11	0.760864		0	0		17	1.29836		0	0		23.4634	2.2546		5.87097	0.572729		0	0		0	0		6.62069	2.50833
XLOC_500764	supercont1.555[-]:370891-371185	supercont1.555:370891-371185	294		1974.2	136.555		1459.5	100.799		419.009	32.0014		233	40.6812		20.129	1.9342		54.3923	5.30612		86.3383	14.515		247.104	28.2108		100.654	38.1341
XLOC_620672	supercont1.8[+]:3429087-3429381	supercont1.8:3429087-3429381	294	AAEL000428-RA	49.6178	3.43204		74.0831	5.11647		30.6533	2.34111		0	0		88.9194	8.54429		33.722	3.28967		0	0		0	0		12.4203	4.70557
XLOC_666756	supercont1.90[-]:944348-944642	supercont1.90:944348-944642	294		39.4746	2.73044		120.689	8.33526		43.7288	3.33974		72	12.571		55.6	5.34262		184.484	17.9969		0	0		0	0		46.8065	17.7332
XLOC_675213	supercont1.927[+]:143026-143320	supercont1.927:143026-143320	294		560.318	38.7569		241.259	16.6623		857.797	65.5133		2311.17	403.525		804.498	77.3044		502.894	49.0587		11.3929	1.91534		4	0.456662		207.465	78.6006
XLOC_028185	supercont1.109[-]:107140-107433	supercont1.109:107140-107433	293		118.567	8.20124		201.478	13.9148		114.844	8.77109		115	20.0787		7	0.672632		6	0.585316		3.73077	0.627207		0	0		3.88462	1.47173
XLOC_195678	supercont1.201[+]:1027940-1028233	supercont1.201:1027940-1028233	293	AAEL006330-RB	0	0		0	0		0	0		0	0		18.5883	1.78615		82.3239	8.03093		0	0		0	0		0	0
XLOC_201863	supercont1.204[+]:454908-455201	supercont1.204:454908-455201	293		104.393	7.22081		297.188	20.525		175.396	13.3957		118.719	20.7281		241.387	23.1949		378.083	36.883		6	1.0087		0	0		84.8022	32.1283
XLOC_264045	supercont1.26[-]:961209-961502	supercont1.26:961209-961502	293		69.9777	4.84032		94.4778	6.52501		35.2509	2.69225		6	1.04758		89.9493	8.64325		117.844	11.496		0	0		0	0		3	1.13659
XLOC_291444	supercont1.286[-]:1384388-1384681	supercont1.286:1384388-1384681	293		1914.7	132.439		840.114	58.0216		2609.03	199.262		1914.27	334.227		55.0125	5.28616		83.2613	8.12236		161.137	27.0899		189.838	21.673		334.698	126.804
XLOC_403558	supercont1.400[+]:375030-375323	supercont1.400:375030-375323	293		68.0095	4.70418		88.7619	6.13025		40.9559	3.12796		0	0		146.039	14.0329		215.737	21.0457		0	0		0	0		16	6.06179
XLOC_458737	supercont1.478[+]:554154-554447	supercont1.478:554154-554447	293	NTR_00030396	99.8092	6.90375		217.706	15.0356		309.269	23.6201		583	101.79		16.3684	1.57285		32.3333	3.15421		236.28	39.7227		128.677	14.6905		59.1383	22.4052
XLOC_481388	supercont1.518[-]:155206-155499	supercont1.518:155206-155499	293		47.0835	3.25674		68.3332	4.71936		93.0682	7.10799		0	0		78.8268	7.57449		167.515	16.3416		0	0		0	0		50.4572	19.1163
XLOC_512821	supercont1.576[-]:676241-676534	supercont1.576:676241-676534	293		188.638	13.048		211.148	14.5827		281.951	21.5337		384.452	67.1243		313.116	30.0874		292.789	28.5624		0	0		0	0		129.997	49.2508
XLOC_571267	supercont1.695[-]:238900-239193	supercont1.695:238900-239193	293		67.7271	4.68465		82.7337	5.71392		53.2745	4.06878		352	61.4583		35.6803	3.42852		82.9465	8.09166		0	0		0	0		20.298	7.69015
XLOC_630400	supercont1.81[-]:971433-971726	supercont1.81:971433-971726	293		88.0701	6.09176		158.643	10.9565		169.341	12.9333		0	0		68.0693	6.5408		230.396	22.4758		0	0		0	0		43.3611	16.4279
XLOC_051455	supercont1.1170[-]:50462-50754	supercont1.1170:50462-50754	292		65.5204	4.53201		136.253	9.41018		116.212	8.87555		265	46.2683		85.4886	8.21462		93.7122	9.14188		0	0		0	0		16.4409	6.22882
XLOC_087571	supercont1.1340[-]:2846-3138	supercont1.1340:2846-3138	292		59.3513	4.1053		77.3333	5.34095		108.939	8.32007		0	0		128.185	12.3173		133.74	13.0467		0	0		0	0		10.3571	3.92393
XLOC_192974	supercont1.20[+]:3168613-3168905	supercont1.20:3168613-3168905	292		223.772	15.4782		811.787	56.0652		136.393	10.4169		59.6522	10.4151		8.84	0.849438		33.8475	3.30191		310.434	52.1893		81.7504	9.33309		97.0612	36.7728
XLOC_208749	supercont1.209[-]:276495-276787	supercont1.209:276495-276787	292		70.1173	4.84998		116.487	8.04505		103.575	7.91044		92	16.063		0	0		3	0.292658		17.1905	2.89002		87.6574	10.0075		26.2851	9.95843
XLOC_242970	supercont1.240[+]:1108937-1109229	supercont1.240:1108937-1109229	292	NTR_00016451	319.797	22.1202		418.583	28.909		455.388	34.7798		67	11.698		17.7976	1.71018		17.933	1.74942		103.758	17.4434		25.9632	2.96411		21.0349	7.96931
XLOC_247606	supercont1.245[-]:568949-569241	supercont1.245:568949-569241	292	AAEL007270-RA;NTR_00016841	0	0		0	0		0	0		0	0		4	0.384361		21.8089	2.12752		0	0		0	0		0	0
XLOC_369317	supercont1.365[+]:706174-706466	supercont1.365:706174-706466	292		62.5406	4.3259		1275.65	88.1014		348.508	26.617		401.967	70.1823		270.315	25.9747		590.269	57.5823		0	0		0	0		48.1998	18.2611
XLOC_415922	supercont1.41[-]:2641547-2641839	supercont1.41:2641547-2641839	292		74.5063	5.15356		80.7809	5.57905		50.4683	3.85446		85	14.8408		105.096	10.0987		239.238	23.3383		0	0		0	0		81.6477	30.9332
XLOC_603898	supercont1.766[+]:472968-473260	supercont1.766:472968-473260	292	AAEL012951-RA	0	0		0	0		0	0		0	0		7.18182	0.690103		90.5666	8.83501		0	0		0	0		0	0
XLOC_630823	supercont1.81[-]:1188005-1188297	supercont1.81:1188005-1188297	292		287.42	19.8807		287.592	19.8622		471.636	36.0207		686.143	119.799		487.336	46.8283		448.633	43.7654		0	0		3	0.342497		233.248	88.3689
XLOC_002380	supercont1.1[-]:1443690-1443981	supercont1.1:1443690-1443981	291		131.668	9.1074		144.535	9.98214		212.517	16.2308		129.875	22.6758		19.9437	1.91639		32.9305	3.21246		38.7264	6.51058		54.841	6.26095		80.9001	30.65
XLOC_045273	supercont1.1145[-]:119144-119435	supercont1.1145:119144-119435	291		377.575	26.1167		918.33	63.4235		310.644	23.7251		409.135	71.434		35.7302	3.43332		109.096	10.6426		67.422	11.3348		68.2269	7.78917		185.609	70.3203
XLOC_122448	supercont1.158[+]:61943-62234	supercont1.158:61943-62234	291		56.943	3.93871		87.4294	6.03822		36.1267	2.75914		230	40.1574		70.9536	6.81795		109.861	10.7173		0	0		0	0		0	0
XLOC_192993	supercont1.20[+]:3170588-3170879	supercont1.20:3170588-3170879	291		113.555	7.85452		93.8397	6.48094		345.073	26.3546		326.907	57.0772		12.1044	1.16311		17.3004	1.6877		12	2.01741		74.6681	8.52453		30.9121	11.7114
XLOC_637757	supercont1.83[+]:1421021-1421312	supercont1.83:1421021-1421312	291		61.2383	4.23582		74.0279	5.11266		51.5416	3.93644		11	1.92057		45.0951	4.3332		166.048	16.1985		0	0		0	0		41.2207	15.617
XLOC_652300	supercont1.878[-]:41311-41602	supercont1.878:41311-41602	291		76.6889	5.30453		48.1268	3.32383		63.493	4.84921		74	12.9202		78.858	7.57748		167.266	16.3173		0	0		0	0		18.7623	7.10831
XLOC_680428	supercont1.943[-]:227492-227783	supercont1.943:227492-227783	291		33.2771	2.30176		57.795	3.99155		18.1783	1.38835		37	6.46011		3	0.288271		0	0		3	0.504352		0	0		11.9977	4.54548
XLOC_030983	supercont1.1098[+]:148488-148778	supercont1.1098:148488-148778	290		148.867	10.2971		182.386	12.5963		115.024	8.78484		78.4545	13.698		242.732	23.3242		280.091	27.3236		7	1.17682		0	0		202.991	76.9054
XLOC_184141	supercont1.2[+]:758744-759034	supercont1.2:758744-759034	290		31.2084	2.15867		16.7254	1.15513		30.1818	2.30511		0	0		39.9141	3.83535		30.1246	2.93873		0	0		0	0		0	0
XLOC_185636	supercont1.2[+]:2607602-2607892	supercont1.2:2607602-2607892	290		91.0546	6.2982		87.351	6.03281		58.2946	4.45219		64	11.1742		78.0828	7.50299		74.4718	7.26493		0	0		0	0		7.6875	2.9125
XLOC_187928	supercont1.2[-]:503567-503857	supercont1.2:503567-503857	290		177.593	12.284		63.1921	4.36429		91.5906	6.99514		92.9333	16.2259		66.3333	6.37398		142.899	13.9402		0	0		0	0		58.5446	22.1803
XLOC_228838	supercont1.226[-]:736452-736742	supercont1.226:736452-736742	290		122.535	8.47565		112.891	7.79668		110.388	8.4308		622	108.6		236.468	22.7222		114.829	11.2019		0	0		0	0		49.8852	18.8996
XLOC_266736	supercont1.261[+]:541028-541318	supercont1.261:541028-541318	290		129.727	8.97312		87.6819	6.05566		274.723	20.9817		0	0		184.824	17.7598		109.341	10.6665		0	0		0	0		47.3776	17.9496
XLOC_382069	supercont1.38[+]:2648384-2648674	supercont1.38:2648384-2648674	290		70.0974	4.8486		231.799	16.009		93.0956	7.11008		39	6.8093		148.51	14.2704		152.746	14.9008		0	0		0	0		51.467	19.4989
XLOC_458595	supercont1.478[+]:528961-529251	supercont1.478:528961-529251	290		179.408	12.4095		273.52	18.8904		139.058	10.6204		259.612	45.3276		14.8303	1.42505		28.9592	2.82505		69.5572	11.6938		32.22	3.67842		71.7013	27.1649
XLOC_001931	supercont1.1[-]:1315269-1315558	supercont1.1:1315269-1315558	289		120.123	8.30885		65.4841	4.52259		124.766	9.52884		0	0		3	0.288271		13.9286	1.35877		7.44444	1.25154		6	0.684994		17.4448	6.60917
XLOC_020447	supercont1.1056[-]:134163-134452	supercont1.1056:134163-134452	289		209.532	14.4932		190.273	13.141		122.203	9.33311		446.95	78.0364		210.347	20.2123		207.748	20.2663		0	0		0	0		7.16667	2.71518
XLOC_037987	supercont1.1112[+]:36007-36296	supercont1.1112:36007-36296	289		173.969	12.0333		125.265	8.65128		81.4869	6.22347		41	7.15849		207.544	19.943		267.715	26.1163		4	0.672469		0	0		71.834	27.2152
XLOC_090536	supercont1.136[-]:1842386-1842675	supercont1.136:1842386-1842675	289		180.174	12.4625		82.6805	5.71024		222.992	17.0308		306	53.4268		300.691	28.8935		183.174	17.8691		6.24138	1.04928		0	0		161.728	61.2724
XLOC_193095	supercont1.20[+]:3196565-3196854	supercont1.20:3196565-3196854	289		274.358	18.9772		216.808	14.9736		239.004	18.2537		136.786	23.8824		0	0		11.4138	1.11345		13.875	2.33263		7.5	0.856242		17.775	6.73428
XLOC_208731	supercont1.209[-]:273210-273499	supercont1.209:273210-273499	289		176.051	12.1773		268.759	18.5616		209.558	16.0048		0	0		0	0		4.93103	0.481036		67.3814	11.328		85.9895	9.81704		73.1612	27.718
XLOC_435155	supercont1.44[+]:1941430-1941719	supercont1.44:1941430-1941719	289		212.848	14.7226		85.2754	5.88945		158.22	12.0839		557	97.2508		129.515	12.4451		97.4608	9.50756		0	0		0	0		105.798	40.0827
XLOC_572146	supercont1.697[-]:531599-531888	supercont1.697:531599-531888	289		89.6549	6.20138		111.033	7.66838		136.778	10.4463		131	22.8723		0	0		3	0.292658		45.9606	7.72678		0	0		25.0398	9.48662
XLOC_198467	supercont1.202[-]:779360-779648	supercont1.202:779360-779648	288		110.12	7.61694		160.462	11.0821		58.3171	4.45391		0	0		93.8016	9.01342		97.9878	9.55898		0	0		0	0		7.48148	2.83445
XLOC_217067	supercont1.215[-]:684249-684537	supercont1.215:684249-684537	288		48.0824	3.32583		78.0602	5.39115		52.8723	4.03806		146	25.4912		3	0.288271		10	0.975527		6	1.0087		11.1667	1.27485		24.1698	9.157
XLOC_314058	supercont1.308[-]:134037-134325	supercont1.308:134037-134325	288		96.7047	6.68901		66.0921	4.56458		34.519	2.63635		73	12.7456		191.063	18.3592		263.657	25.7205		0	0		0	0		20.2387	7.66766
XLOC_537303	supercont1.62[+]:2467878-2468166	supercont1.62:2467878-2468166	288		93.0793	6.43824		103.821	7.17026		171.659	13.1103		0	0		184.811	17.7585		124.089	12.1052		0	0		0	0		37.3593	14.154
XLOC_002189	supercont1.1[-]:1377366-1377653	supercont1.1:1377366-1377653	287		246.729	17.0661		912.682	63.0334		137.486	10.5004		68	11.8726		13.6591	1.31251		17.4058	1.69798		26.7812	4.50239		12.8601	1.46818		30.5341	11.5682
XLOC_024495	supercont1.1077[-]:69451-69738	supercont1.1077:69451-69738	287		117.641	8.13719		86.4449	5.97023		134.773	10.2932		99	17.2851		44.3693	4.26346		68.9178	6.72312		0	0		0	0		43.9216	16.6402
XLOC_030867	supercont1.1098[+]:120257-120544	supercont1.1098:120257-120544	287		92.1893	6.37669		193.57	13.3687		63.5943	4.85695		65	11.3488		190.693	18.3237		191.799	18.7106		0	0		0	0		47.0136	17.8116
XLOC_062058	supercont1.122[+]:576944-577231	supercont1.122:576944-577231	287		92.9613	6.43008		101.291	6.99557		145.552	11.1164		149.73	26.1424		286.079	27.4894		78.4161	7.6497		0	0		0	0		75.8309	28.7294
XLOC_072843	supercont1.127[-]:529278-529565	supercont1.127:529278-529565	287		184.521	12.7632		94.2718	6.51078		159.785	12.2034		135.031	23.5761		212.76	20.4442		254.3	24.8077		4.84615	0.814722		0	0		30.5564	11.5767
XLOC_090768	supercont1.136[-]:1920091-1920378	supercont1.136:1920091-1920378	287	AAEL004966-RA	39.78	2.75156		97.9526	6.76499		45.3849	3.46623		12	2.09517		128.761	12.3727		65.3629	6.37633		0	0		0	0		16.3333	6.18808
XLOC_154421	supercont1.176[-]:1663034-1663321	supercont1.176:1663034-1663321	287		184.75	12.7791		451.64	31.192		141.255	10.7882		50	8.72987		87.175	8.37667		209.351	20.4228		0	0		0	0		44.0065	16.6724
XLOC_192764	supercont1.20[+]:3097625-3097912	supercont1.20:3097625-3097912	287	NTR_00013053	908.087	62.8119		927.862	64.0818		1153.08	88.0651		2100.46	366.734		94.1828	9.05004		172.633	16.8409		27.5442	4.63065		47.873	5.46545		347.096	131.502
XLOC_208897	supercont1.209[-]:320488-320775	supercont1.209:320488-320775	287		72.2019	4.99417		192.129	13.2692		66.509	5.07956		41	7.15849		0	0		5	0.487764		10.1481	1.70608		32.4309	3.7025		50.6802	19.2008
XLOC_237741	supercont1.234[-]:915814-916101	supercont1.234:915814-916101	287		96.7276	6.6906		83.4329	5.76221		93.4014	7.13343		462.058	80.6742		161.208	15.4905		228.826	22.3226		3.08	0.517801		0	0		71.9599	27.2629
XLOC_238139	supercont1.2342[-]:7541-7828	supercont1.2342:7541-7828	287	AAEL017835-RA;NTR_00016062	157.971	10.9268		983.12	67.8982		281.426	21.4936		178	31.0783		1067.82	102.607		1383.4	134.954		1017.35	171.034		199.73	22.8023		103.363	39.1601
XLOC_287287	supercont1.282[+]:1166331-1166618	supercont1.282:1166331-1166618	287		1037.83	71.7861		1122.91	77.5529		534.108	40.792		535.063	93.4207		632.65	60.7915		1764.98	172.179		15.8	2.65625		0	0		80.9203	30.6576
XLOC_382465	supercont1.38[+]:2971324-2971611	supercont1.38:2971324-2971611	287		33.2916	2.30276		102.454	7.07585		69.6287	5.31782		53	9.25366		70.6044	6.78439		42.9683	4.19167		0	0		0	0		17.9626	6.80536
XLOC_421659	supercont1.42[+]:244271-244558	supercont1.42:244271-244558	287		34.7822	2.40586		27.6526	1.9098		24.7471	1.89004		3	0.523792		50.0406	4.80841		24.9342	2.4324		0	0		0	0		8.44828	3.20073
XLOC_421687	supercont1.42[+]:249532-249819	supercont1.42:249532-249819	287	AAEL001772-RA	57.6096	3.98483		68.0706	4.70122		62.6153	4.78218		179	31.2529		61.6691	5.9258		103.656	10.1119		0	0		0	0		39.6083	15.0061
XLOC_458720	supercont1.478[+]:550855-551142	supercont1.478:550855-551142	287		45.837	3.17052		191.397	13.2186		294.238	22.4721		0	0		0	0		0	0		3.26087	0.548209		57.1071	6.51967		6.39286	2.42201
XLOC_498092	supercont1.55[-]:441875-442162	supercont1.55:441875-442162	287	AAEL002392-RA;NTR_00033950	0	0		0	0		6	0.458244		0	0		11.2407	1.08013		40.0208	3.90414		0	0		0	0		0	0
XLOC_633093	supercont1.819[+]:145363-145650	supercont1.819:145363-145650	287		136.593	9.44805		24.0849	1.6634		51.2292	3.91258		0	0		192.592	18.5062		78.0686	7.61581		0	0		0	0		17.9325	6.79395
XLOC_002373	supercont1.1[-]:1437000-1437286	supercont1.1:1437000-1437286	286		220.993	15.286		200.724	13.8628		245.424	18.744		390.42	68.1664		8.99138	0.863984		20.9138	2.04019		65.0348	10.9335		96.0486	10.9654		55.8646	21.165
XLOC_013250	supercont1.1026[+]:288648-288934	supercont1.1026:288648-288934	286		26.7941	1.85333		12.5883	0.869399		15.4857	1.18271		0	0		5.42857	0.521633		17.6923	1.72593		0	0		0	0		4.3871	1.6621
XLOC_073573	supercont1.127[-]:1021916-1022202	supercont1.127:1021916-1022202	286		243.396	16.8356		267.553	18.4782		183.293	13.9988		270.481	47.2254		611.282	58.7382		620.644	60.5455		14.8966	2.50437		0	0		85.7241	32.4776
XLOC_089749	supercont1.136[+]:2005822-2006108	supercont1.136:2005822-2006108	286		48.9757	3.38762		28.0927	1.94019		40.6011	3.10087		239	41.7288		32.4518	3.1183		31.7763	3.09987		0	0		0	0		9.3125	3.52815
XLOC_291479	supercont1.286[-]:1398278-1398564	supercont1.286:1398278-1398564	286	NTR_00019333	87.9066	6.08046		45.5245	3.1441		26.1064	1.99385		0	0		0	0		0	0		5.58621	0.939138		4	0.456662		0	0
XLOC_407715	supercont1.403[+]:786429-786715	supercont1.403:786429-786715	286		44.5204	3.07945		64.8379	4.47796		94.8531	7.24431		56	9.77746		78.7371	7.56587		158.298	15.4424		0	0		0	0		26.9127	10.1962
XLOC_544463	supercont1.633[-]:334695-334981	supercont1.633:334695-334981	286		177.351	12.2673		217.071	14.9918		169.444	12.9411		504	87.9971		99.8828	9.59776		282.303	27.5395		3	0.504352		0	0		19.2353	7.28752
XLOC_653999	supercont1.88[+]:2607249-2607535	supercont1.88:2607249-2607535	286		45.3019	3.13351		37.1871	2.56829		73.6102	5.6219		10.7143	1.87069		72.1742	6.93524		56.1574	5.47831		0	0		0	0		13.2223	5.00941
XLOC_688772	supercont1.98[+]:215103-215389	supercont1.98:215103-215389	286		39.2563	2.71534		206.814	14.2834		183.577	14.0205		231	40.332		68.5512	6.5871		82.6811	8.06577		0	0		0	0		57.6746	21.8507
XLOC_086588	supercont1.1337[+]:70445-70730	supercont1.1337:70445-70730	285		177.355	12.2675		560.583	38.7161		158.176	12.0805		203.231	35.4836		328.579	31.5733		590.176	57.5733		5.5	0.924645		0	0		123.291	46.7101
XLOC_287549	supercont1.282[+]:1410675-1410960	supercont1.282:1410675-1410960	285	NTR_00019072	61.531	4.25607		118.94	8.21447		86.2427	6.58669		46	8.03148		67.4437	6.48068		236.645	23.0854		0	0		0	0		10.8261	4.10159
XLOC_291429	supercont1.286[-]:1377386-1377671	supercont1.286:1377386-1377671	285		180.143	12.4604		811.589	56.0516		483.498	36.9266		672.457	117.409		25.3247	2.43345		81.3083	7.93185		113.548	19.0894		28.7042	3.27704		116.688	44.2087
XLOC_304267	supercont1.3[-]:3423897-3424182	supercont1.3:3423897-3424182	285		202.267	13.9907		1875.9	129.557		283.499	21.652		351.789	61.4215		17.007	1.63421		22.0293	2.14902		62.914	10.5769		43.5617	4.97324		43.9353	16.6454
XLOC_327128	supercont1.32[+]:3147161-3147446	supercont1.32:3147161-3147446	285	AAEL017096-RA	138.389	9.57229		217.809	15.0428		162.015	12.3737		13	2.26977		51.7534	4.97299		110.597	10.789		37.5627	6.31494		19.1464	2.18586		53.9078	20.4236
XLOC_405376	supercont1.400[-]:1010214-1010499	supercont1.400:1010214-1010499	285		82.3857	5.69857		92.3181	6.37585		50.432	3.85169		16	2.79356		81.6134	7.84225		59.0046	5.75606		0	0		0	0		17.3742	6.58242
XLOC_406767	supercont1.402[-]:893024-893309	supercont1.402:893024-893309	285		300.011	20.7516		218.48	15.0891		109.587	8.36959		13	2.26977		16.9097	1.62486		18.2222	1.77763		23.3226	3.92093		58.8477	6.71839		48.0913	18.22
XLOC_535787	supercont1.617[-]:414405-414690	supercont1.617:414405-414690	285		23.8706	1.65112		63.3054	4.37212		34.3758	2.62541		114	19.9041		84.2541	8.096		71.6332	6.98802		0	0		0	0		31.1661	11.8077
XLOC_643843	supercont1.845[-]:371186-371471	supercont1.845:371186-371471	285		166	11.4821		217.533	15.0237		326.745	24.9548		41	7.15849		643.879	61.8705		170.07	16.5908		3	0.504352		0	0		139.587	52.8843
XLOC_663852	supercont1.9[-]:4378231-4378516	supercont1.9:4378231-4378516	285		58.4599	4.04364		63.29	4.37106		21.1767	1.61735		240	41.9034		32.9464	3.16582		57.0282	5.56326		0	0		0	0		31.6327	11.9844
XLOC_666739	supercont1.90[-]:930394-930679	supercont1.90:930394-930679	285		2009.5	138.996		779.204	53.8149		2257.48	172.413		1603.41	279.951		4046.55	388.834		4743.04	462.697		0	0		6.92593	0.790703		615.594	233.225
XLOC_000698	supercont1.1[+]:1251650-1251934	supercont1.1:1251650-1251934	284		40.5807	2.80694		111.744	7.71749		46.0401	3.51627		218	38.0622		0	0		0	0		0	0		12.7952	1.46078		10.0142	3.79401
XLOC_009135	supercont1.101[+]:2686460-2686744	supercont1.101:2686460-2686744	284		35.5451	2.45864		26.4583	1.82732		54.7271	4.17972		57	9.95205		49.5967	4.76576		62.6798	6.11459		0	0		0	0		20.0828	7.60861
XLOC_192894	supercont1.20[+]:3142382-3142666	supercont1.20:3142382-3142666	284		74.3111	5.14006		170.739	11.7919		131.863	10.0709		17	2.96816		0	0		0	0		3.94737	0.663621		3	0.342497		30.656	11.6144
XLOC_234663	supercont1.231[-]:596361-596645	supercont1.231:596361-596645	284		90.3653	6.25052		51.669	3.56846		97.8183	7.47077		0	0		77.8632	7.4819		57.3689	5.5965		0	0		0	0		15.2841	5.79056
XLOC_288271	supercont1.282[-]:1419096-1419380	supercont1.282:1419096-1419380	284	NTR_00019076	47.0304	3.25307		28.2175	1.94881		47.3527	3.61651		647.333	113.023		74.9814	7.20498		42.663	4.16189		0	0		0	0		8.30303	3.1457
XLOC_339689	supercont1.33[-]:1511678-1511962	supercont1.33:1511678-1511962	284		63.7851	4.41198		36.7902	2.54087		31.3603	2.39511		342.654	59.8265		30.8851	2.96775		48.2954	4.71134		0	0		0	0		25.5194	9.66834
XLOC_375736	supercont1.373[-]:452654-452938	supercont1.373:452654-452938	284	AAEL009160-RB	71.1327	4.92021		60.2731	4.1627		75.9583	5.80123		0	0		24.7925	2.38231		39.0831	3.81266		22.0382	3.705		0	0		3.90909	1.48101
XLOC_380239	supercont1.379[+]:58745-59029	supercont1.379:58745-59029	284		221.674	15.3331		267.703	18.4886		136.333	10.4123		58.3869	10.1942		7.22581	0.694329		5.7	0.556051		44.907	7.54964		17.2273	1.96676		64.3908	24.3952
XLOC_458594	supercont1.478[+]:528577-528861	supercont1.478:528577-528861	284		184.819	12.7838		190.276	13.1412		412.068	31.4713		240.966	42.072		9.34211	0.897685		16.111	1.57167		11.7358	1.973		82.9927	9.47491		28.0178	10.6149
XLOC_484340	supercont1.522[+]:658823-659107	supercont1.522:658823-659107	284	NTR_00032756	92.6943	6.41162		759.618	52.4622		264.946	20.2349		462.374	80.7293		10.1786	0.978061		15.7576	1.53719		60.5744	10.1836		47.3263	5.40304		48.3423	18.315
XLOC_041515	supercont1.113[+]:600011-600294	supercont1.113:600011-600294	283		270.165	18.6872		145.484	10.0477		163.932	12.5201		21.2093	3.70309		454.027	43.6275		165.396	16.1349		0	0		0	0		55.5625	21.0505
XLOC_069842	supercont1.126[-]:1103019-1103302	supercont1.126:1103019-1103302	283		69.2489	4.78991		49.5798	3.42418		45.2009	3.45217		0	0		52.1743	5.01344		83.6056	8.15596		0	0		0	0		22.8746	8.66633
XLOC_257467	supercont1.256[-]:1099657-1099940	supercont1.256:1099657-1099940	283		38.0799	2.63396		32.7347	2.26078		35.9797	2.74791		110	19.2057		63.9513	6.14509		30.4493	2.97041		0	0		0	0		23.5346	8.91634
XLOC_257543	supercont1.256[-]:1114334-1114617	supercont1.256:1114334-1114617	283	AAEL007440-RA	52.837	3.6547		51.0305	3.52437		31.4437	2.40148		7	1.22218		47.2572	4.54096		309.045	30.1482		6	1.0087		0	0		21.1832	8.02552
XLOC_274602	supercont1.27[+]:592559-592842	supercont1.27:592559-592842	283		124.626	8.62031		214.3	14.8004		98.2711	7.50535		485	84.6798		171.441	16.4738		597.825	58.3195		3.94737	0.663621		0	0		170.562	64.6195
XLOC_339728	supercont1.33[-]:1520169-1520452	supercont1.33:1520169-1520452	283		62.3335	4.31157		110.946	7.66238		82.4275	6.29531		0	0		34.3286	3.29864		105.551	10.2968		0	0		0	0		18.4103	6.97494
XLOC_421156	supercont1.419[-]:551548-551831	supercont1.419:551548-551831	283		58.1153	4.01981		102.896	7.10644		78.2816	5.97867		0	0		65.8991	6.33226		129.529	12.6359		0	0		0	0		18.7224	7.09318
XLOC_432639	supercont1.435[-]:963124-963407	supercont1.435:963124-963407	283		259.764	17.9677		426.368	29.4466		548.721	41.908		590.017	103.015		21.0844	2.02601		38.6339	3.76885		1250.11	210.164		452.28	51.6349		101.482	38.4477
XLOC_432656	supercont1.435[-]:967282-967565	supercont1.435:967282-967565	283		163	11.2746		188.531	13.0207		183.763	14.0347		1022.66	178.553		6.41379	0.616303		9	0.877975		49.4704	8.31684		69.0772	7.88624		36.5366	13.8423
XLOC_435031	supercont1.44[+]:1905776-1906059	supercont1.44:1905776-1906059	283		34.0609	2.35597		58.4477	4.03663		34.9281	2.6676		0	0		32.5423	3.12699		33.4057	3.25882		0	0		0	0		13.8744	5.25648
XLOC_548523	supercont1.642[+]:139643-139926	supercont1.642:139643-139926	283		57.4179	3.97157		415.176	28.6737		157.077	11.9966		233	40.6812		165.789	15.9307		243.491	23.7532		3	0.504352		0	0		48.9074	18.5291
XLOC_636117	supercont1.826[-]:360906-361189	supercont1.826:360906-361189	283		178.118	12.3204		968.735	66.9046		325.914	24.8913		120.2	20.9866		471.528	45.3093		648.014	63.2155		3.92593	0.660016		0	0		64.1108	24.2891
XLOC_672343	supercont1.911[+]:192737-193020	supercont1.911:192737-193020	283		331.734	22.9459		480.472	33.1833		280.511	21.4237		491	85.7273		489.585	47.0444		380.52	37.1208		0	0		0	0		40.931	15.5072
XLOC_112070	supercont1.15[-]:1338030-1338312	supercont1.15:1338030-1338312	282	AAEL000748-RA	62.6955	4.33662		51.4033	3.55012		53.4867	4.08499		3	0.523792		61.5635	5.91565		84.2465	8.21848		0	0		0	0		20.164	7.63936
XLOC_148550	supercont1.173[-]:1182078-1182360	supercont1.173:1182078-1182360	282		82.3987	5.69947		135.689	9.37124		65.7319	5.0202		49	8.55527		319.099	30.6623		457.911	44.6705		0	0		0	0		36.6947	13.9022
XLOC_201665	supercont1.204[+]:419360-419642	supercont1.204:419360-419642	282		152.225	10.5293		115.614	7.98478		165.958	12.6749		280.844	49.0346		125.014	12.0127		140.643	13.7201		0	0		0	0		69.1623	26.2029
XLOC_228126	supercont1.226[+]:745462-745744	supercont1.226:745462-745744	282		76.455	5.28835		106.26	7.33875		36.07	2.75481		63	10.9996		127.497	12.2512		261.923	25.5513		0	0		0	0		93.7048	35.5011
XLOC_251740	supercont1.25[-]:1201733-1202015	supercont1.25:1201733-1202015	282		40.5849	2.80723		60.266	4.16221		27.4903	2.09954		0	0		22.9567	2.20591		54.7558	5.34158		0	0		0	0		0	0
XLOC_291437	supercont1.286[-]:1382565-1382847	supercont1.286:1382565-1382847	282		251.953	17.4274		381.437	26.3435		280.182	21.3986		295.14	51.5307		32.9617	3.1673		58.6682	5.72324		95.4997	16.0551		53.1159	6.06401		107.002	40.5391
XLOC_323977	supercont1.315[-]:1220063-1220345	supercont1.315:1220063-1220345	282		72.938	5.04508		98.2524	6.7857		74.6613	5.70218		0	0		139.772	13.4308		120.259	11.7316		0	0		0	0		34.4298	13.0441
XLOC_331591	supercont1.324[+]:850474-850756	supercont1.324:850474-850756	282		392.57	27.1538		1662.48	114.818		137.539	10.5044		261.608	45.6761		223.197	21.447		1328.28	129.578		19	3.19423		0	0		116.07	43.9746
XLOC_555168	supercont1.66[+]:1326477-1326759	supercont1.66:1326477-1326759	282		128.207	8.86804		156.939	10.8388		117.696	8.98887		17	2.96816		149.634	14.3783		252.394	24.6217		0	0		0	0		53.228	20.1661
XLOC_567524	supercont1.69[+]:2601484-2601766	supercont1.69:2601484-2601766	282		32.6482	2.25826		19.3314	1.3351		36.4015	2.78013		0	0		55.5399	5.33684		116.032	11.3193		0	0		0	0		57.1538	21.6534
XLOC_608787	supercont1.78[+]:269551-269833	supercont1.78:269551-269833	282		72.2358	4.99651		96.5987	6.67149		103.073	7.87211		191.63	33.458		50.2549	4.82901		146.514	14.2929		0	0		0	0		66.426	25.1663
XLOC_038185	supercont1.1112[+]:184783-185064	supercont1.1112:184783-185064	281		50.1156	3.46647		70.42	4.86348		47.5204	3.62932		4	0.69839		58.938	5.66336		42.8719	4.18227		0	0		0	0		10.053	3.8087
XLOC_039900	supercont1.112[+]:2203536-2203817	supercont1.112:2203536-2203817	281		60.465	4.18233		22.9749	1.58674		47.1031	3.59745		0	0		35.6168	3.42243		62.0208	6.0503		0	0		0	0		21.2728	8.05944
XLOC_118600	supercont1.154[-]:429898-430179	supercont1.154:429898-430179	281		106.745	7.38347		136.504	9.4275		29.0827	2.22116		33.4483	5.83998		115.206	11.0702		131.712	12.8489		3	0.504352		0	0		59.8959	22.6923
XLOC_267574	supercont1.261[-]:504129-504410	supercont1.261:504129-504410	281		33.6884	2.33021		24.8678	1.71747		98.6591	7.53498		0	0		72.6357	6.97958		59.3304	5.78784		0	0		0	0		70.1489	26.5767
XLOC_285067	supercont1.280[+]:978489-978770	supercont1.280:978489-978770	281		49.3826	3.41577		89.0786	6.15212		29.8722	2.28146		0	0		82.0768	7.88678		98.9023	9.64819		3	0.504352		0	0		3	1.13659
XLOC_291165	supercont1.286[-]:1292618-1292899	supercont1.286:1292618-1292899	281		375.639	25.9827		536.422	37.0474		379.164	28.9582		1471.79	256.97		40.6553	3.90658		106.705	10.4093		397.634	66.8492		142.657	16.2866		398.291	150.897
XLOC_291421	supercont1.286[-]:1374454-1374735	supercont1.286:1374454-1374735	281		549.94	38.0391		462.859	31.9669		355.95	27.1853		40.037	6.99036		16.7932	1.61366		48.4344	4.72491		55.8794	9.3943		69.9625	7.98731		123.989	46.9748
XLOC_315561	supercont1.31[+]:1527172-1527453	supercont1.31:1527172-1527453	281		96.1977	6.65395		278.292	19.2199		67.5041	5.15556		89	15.5392		7.30378	0.701822		17.9543	1.75149		11.6462	1.95793		7.77778	0.887955		10.4286	3.95099
XLOC_358373	supercont1.35[-]:1934358-1934639	supercont1.35:1934358-1934639	281		110.652	7.65371		126.029	8.70405		183.974	14.0508		602.341	105.167		148.91	14.3088		171.374	16.718		4.90909	0.825303		3	0.342497		88.8474	33.6609
XLOC_380102	supercont1.379[+]:19357-19638	supercont1.379:19357-19638	281		177.601	12.2845		88.8824	6.13857		121.833	9.3049		0	0		8.64133	0.830347		16.1475	1.57524		0	0		0	0		23.3336	8.8402
XLOC_380286	supercont1.379[+]:68764-69045	supercont1.379:68764-69045	281		310.916	21.5059		177.196	12.2378		251.839	19.2339		0	0		3.7	0.355534		4	0.390211		0	0		12.75	1.45561		10.5714	4.00511
XLOC_399311	supercont1.4[+]:4612108-4612389	supercont1.4:4612108-4612389	281	AAEL000246-RA	0	0		3	0.207192		5	0.38187		0	0		8.24074	0.791855		30.7163	2.99646		0	0		0	0		0	0
XLOC_407684	supercont1.403[+]:774098-774379	supercont1.403:774098-774379	281		35.3384	2.44434		127.829	8.82837		177.931	13.5893		52.8182	9.22192		67.9389	6.52827		309.148	30.1583		3	0.504352		0	0		27.3835	10.3746
XLOC_415903	supercont1.41[-]:2639199-2639480	supercont1.41:2639199-2639480	281		27.0444	1.87065		177.093	12.2308		79.5829	6.07806		70	12.2218		96.0878	9.2331		266.093	25.9581		0	0		0	0		40.4129	15.3109
XLOC_430861	supercont1.431[-]:557982-558263	supercont1.431:557982-558263	281		118.694	8.20998		79.7725	5.50941		165.53	12.6422		13	2.26977		250.239	24.0455		145.415	14.1857		0	0		0	0		86.4286	32.7445
XLOC_515099	supercont1.58[-]:39676-39957	supercont1.58:39676-39957	281		488.198	33.7684		94.857	6.5512		171.853	13.1251		443.652	77.4604		1565.61	150.44		653.688	63.7691		3	0.504352		0	0		100.323	38.0086
XLOC_630108	supercont1.81[-]:869026-869307	supercont1.81:869026-869307	281		136.411	9.43546		52.9677	3.65816		114.513	8.74584		43	7.50769		37.162	3.5709		59.2895	5.78386		0	0		0	0		45.7854	17.3463
XLOC_000814	supercont1.1[+]:1277504-1277784	supercont1.1:1277504-1277784	280	NTR_00000096	62.0085	4.28909		143.234	9.8923		146.738	11.207		367.041	64.0844		4.86207	0.467197		9.50909	0.927638		10.9048	1.83328		31.3636	3.58064		14.7	5.56927
XLOC_078414	supercont1.13[+]:2913422-2913702	supercont1.13:2913422-2913702	280		40.3523	2.79115		37.9718	2.62248		42.0286	3.20989		3	0.523792		52.3496	5.03029		81.8086	7.98065		0	0		0	0		3	1.13659
XLOC_200777	supercont1.203[-]:720102-720382	supercont1.203:720102-720382	280		63.4654	4.38987		85.8501	5.92915		105.416	8.05106		691.204	120.682		145.693	13.9997		134.86	13.1559		0	0		0	0		24.6204	9.32774
XLOC_217603	supercont1.215[-]:1536828-1537108	supercont1.215:1536828-1537108	280		287.759	19.9041		401.964	27.7612		284.298	21.7129		12	2.09517		143.525	13.7914		637.633	62.2029		0	0		0	0		77.3129	29.2909
XLOC_228983	supercont1.226[-]:834843-835123	supercont1.226:834843-835123	280		208.341	14.4108		27.3242	1.88712		115.548	8.82485		270	47.1413		480.81	46.2012		146.618	14.303		0	0		0	0		49.3297	18.6891
XLOC_291408	supercont1.286[-]:1370043-1370323	supercont1.286:1370043-1370323	280		212.753	14.716		306.092	21.1399		314.063	23.9862		227.19	39.6669		18.5185	1.77945		21.7209	2.11894		25.1702	4.23155		322.286	36.7939		102.05	38.663
XLOC_337641	supercont1.33[+]:1476555-1476835	supercont1.33:1476555-1476835	280		224.399	15.5215		103.85	7.17232		99.0434	7.56433		57	9.95205		186.224	17.8943		355.109	34.6418		0	0		0	0		13.625	5.16199
XLOC_337712	supercont1.33[+]:1517185-1517465	supercont1.33:1517185-1517465	280		135.589	9.3786		89.3502	6.17088		155.349	11.8646		85.1136	14.8606		59.7482	5.74122		186.376	18.1815		0	0		0	0		66.0033	25.0061
XLOC_348487	supercont1.34[-]:1649192-1649472	supercont1.34:1649192-1649472	280	AAEL001497-RA	8.24476	0.570286		3	0.207192		0	0		0	0		0	0		19.2847	1.88127		0	0		0	0		0	0
XLOC_542601	supercont1.63[-]:1844192-1844472	supercont1.63:1844192-1844472	280		654.09	45.243		415.414	28.6901		350.71	26.7851		71.9865	12.5687		1251.5	120.257		800.707	78.1111		3	0.504352		0	0		24.2886	9.20201
XLOC_603933	supercont1.766[+]:486625-486905	supercont1.766:486625-486905	280	AAEL012951-RA	3	0.207508		4	0.276256		0	0		0	0		17.6152	1.69265		74.9431	7.3109		0	0		0	0		0	0
XLOC_002130	supercont1.1[-]:1368972-1369251	supercont1.1:1368972-1369251	279		357.368	24.7189		264.168	18.2445		257.989	19.7037		950.603	165.973		21.8143	2.09614		21.9423	2.14053		46.5547	7.82666		25.6266	2.92568		66.5691	25.2205
XLOC_176744	supercont1.192[-]:1146316-1146595	supercont1.192:1146316-1146595	279	AAEL006169-RA	78.6695	5.44153		60.2356	4.16011		33.0353	2.52304		0	0		16.2143	1.55803		106.572	10.3964		0	0		3	0.342497		11.3261	4.29102
XLOC_180003	supercont1.195[+]:43027-43306	supercont1.195:43027-43306	279	NTR_00012508	74.1436	5.12847		131.407	9.07548		105.506	8.05788		110.188	19.2385		135.874	13.0561		463.624	45.2278		0	0		0	0		21.5648	8.17008
XLOC_213953	supercont1.212[-]:979421-979700	supercont1.212:979421-979700	279		46.3447	3.20564		104.856	7.24179		21.9628	1.67739		0	0		54.075	5.19608		118.095	11.5205		0	0		0	0		28.8423	10.9273
XLOC_237600	supercont1.234[-]:870015-870294	supercont1.234:870015-870294	279		219.064	15.1525		108.164	7.4702		218.458	16.6845		0	0		112.479	10.8081		157.686	15.3827		0	0		0	0		8.37037	3.17121
XLOC_244201	supercont1.240[-]:1279068-1279347	supercont1.240:1279068-1279347	279		59.7603	4.13359		160.49	11.0841		91.5933	6.99535		236	41.205		0	0		4	0.390211		0	0		0	0		7	2.65203
XLOC_275576	supercont1.27[-]:553904-554183	supercont1.27:553904-554183	279		73.2905	5.06947		343.036	23.6914		87.942	6.71648		302	52.7284		89.1548	8.5669		185.502	18.0963		0	0		0	0		73.1946	27.7306
XLOC_288267	supercont1.282[-]:1418538-1418817	supercont1.282:1418538-1418817	279	NTR_00019076	56.0305	3.8756		90.5766	6.25558		31.6176	2.41476		86	15.0154		28.7022	2.758		118.931	11.6021		0	0		0	0		26.7761	10.1444
XLOC_378718	supercont1.376[-]:90774-91053	supercont1.376:90774-91053	279		47.2162	3.26592		87.6037	6.05026		96.1155	7.34072		0	0		78.6202	7.55463		74.3851	7.25647		0	0		0	0		48.1787	18.2531
XLOC_380381	supercont1.379[+]:86800-87079	supercont1.379:86800-87079	279		42.5632	2.94407		106.124	7.32933		99.2223	7.578		90	15.7138		0	0		0	0		7.0625	1.18733		14.4074	1.64483		15.0476	5.70097
XLOC_572116	supercont1.697[-]:525297-525576	supercont1.697:525297-525576	279		976.742	67.5607		886.399	61.2182		999.905	76.3667		248.576	43.4008		28.152	2.70514		37.9244	3.69963		33.1227	5.56851		26.3377	3.00686		48.2605	18.284
XLOC_605168	supercont1.77[+]:974509-974788	supercont1.77:974509-974788	279		48.0033	3.32037		23.5334	1.62531		47.3739	3.61813		0	0		45.5886	4.38062		40.9373	3.99355		0	0		0	0		7	2.65203
XLOC_034573	supercont1.1103[+]:155494-155772	supercont1.1103:155494-155772	278		141.498	9.78737		52.3584	3.61608		135.604	10.3566		59.6429	10.4135		199.039	19.1257		219.258	21.3892		0	0		0	0		65.1272	24.6742
XLOC_045051	supercont1.1145[-]:81922-82200	supercont1.1145:81922-82200	278		165.796	11.4681		304.351	21.0197		310.021	23.6775		0	0		9.39286	0.902562		0	0		21.3704	3.59273		72.3176	8.25619		19.6019	7.4264
XLOC_193050	supercont1.20[+]:3182254-3182532	supercont1.20:3182254-3182532	278		182.174	12.6009		325.348	22.4698		194.564	14.8596		32.125	5.60894		6.96552	0.669318		27.3573	2.66878		32.9923	5.54657		4.52381	0.516463		17.8851	6.77598
XLOC_380245	supercont1.379[+]:60052-60330	supercont1.379:60052-60330	278		299.026	20.6834		265.44	18.3323		212.008	16.1919		0	0		7.41667	0.712669		5.01887	0.489604		0	0		8.59392	0.98113		14.9661	5.67008
XLOC_652308	supercont1.878[-]:43039-43317	supercont1.878:43039-43317	278		268.17	18.5492		408.423	28.2073		197.281	15.0672		0	0		383.493	36.85		803.707	78.4038		0	0		0	0		32.0984	12.1608
XLOC_002468	supercont1.1[-]:1479593-1479870	supercont1.1:1479593-1479870	277		307.81	21.2911		811.504	56.0457		513.464	39.2153		262.163	45.773		9.59259	0.921754		6	0.585316		5.92593	0.996251		13.1191	1.49775		50.2069	19.0215
XLOC_011214	supercont1.1017[-]:61912-62189	supercont1.1017:61912-62189	277		88.102	6.09397		58.1102	4.01332		66.0501	5.04451		15	2.61896		44.3475	4.26136		54.9091	5.35653		4	0.672469		0	0		49.8939	18.9029
XLOC_164841	supercont1.184[-]:1855137-1855414	supercont1.184:1855137-1855414	277		284.175	19.6562		261.321	18.0479		459.962	35.1291		434.172	75.8054		359.582	34.5523		344.851	33.6412		4.86667	0.818171		0	0		107.505	40.7295
XLOC_176340	supercont1.192[-]:563427-563704	supercont1.192:563427-563704	277		130.565	9.0311		120.785	8.34189		254.48	19.4356		16	2.79356		85.2436	8.19108		128.411	12.5269		3	0.504352		0	0		53.7639	20.3691
XLOC_202856	supercont1.204[-]:448220-448497	supercont1.204:448220-448497	277		34.1744	2.36382		32.1982	2.22373		56.4752	4.31323		39.1923	6.84288		24.2264	2.32792		89.6725	8.7478		0	0		0	0		20.7204	7.85018
XLOC_271177	supercont1.264[-]:1138376-1138653	supercont1.264:1138376-1138653	277	NTR_00018055	0	0		3	0.207192		0	0		0	0		8.77419	0.843114		55.129	5.37799		0	0		0	0		0	0
XLOC_321768	supercont1.314[-]:357141-357418	supercont1.314:357141-357418	277		75.5589	5.22637		138.052	9.53442		86.3532	6.59513		282	49.2365		124.198	11.9342		191.473	18.6787		0	0		0	0		58.0442	21.9907
XLOC_414469	supercont1.41[+]:2723074-2723351	supercont1.41:2723074-2723351	277		69.0929	4.77912		633.42	43.7465		175.057	13.3698		369.088	64.4419		205.108	19.7088		351.32	34.2723		0	0		0	0		87.7233	33.235
XLOC_583536	supercont1.72[+]:1704946-1705223	supercont1.72:1704946-1705223	277		57.9237	4.00655		122.976	8.49322		49.2882	3.76433		0	0		38.099	3.66094		70.6187	6.88904		0	0		0	0		17.9524	6.80147
XLOC_620666	supercont1.8[+]:3428598-3428875	supercont1.8:3428598-3428875	277		249.878	17.2839		299.78	20.704		86.2424	6.58667		200.207	34.9556		186.064	17.879		508.491	49.6047		0	0		0	0		46.9895	17.8025
XLOC_621339	supercont1.8[+]:4117196-4117473	supercont1.8:4117196-4117473	277		146.755	10.1509		137.505	9.49664		508.641	38.8469		301.534	52.6471		415.571	39.9324		181.484	17.7042		0	0		0	0		76.1044	28.8331
XLOC_630824	supercont1.81[-]:1188310-1188587	supercont1.81:1188310-1188587	277		179.902	12.4437		141.666	9.78403		210.862	16.1044		78.32	13.6745		294.36	28.2851		237.953	23.213		0	0		0	0		53.2532	20.1756
XLOC_657883	supercont1.89[+]:1134290-1134567	supercont1.89:1134290-1134567	277	AAEL003548-RA	3	0.207508		0	0		0	0		0	0		18.5119	1.77881		40.5108	3.95194		0	0		0	0		0	0
XLOC_000475	supercont1.1[+]:1200303-1200579	supercont1.1:1200303-1200579	276		150.411	10.4038		281.979	19.4746		362.014	27.6485		650.757	113.62		28.5693	2.74523		39.3508	3.83877		61.7178	10.3758		128.977	14.7248		119.173	45.15
XLOC_135510	supercont1.165[-]:824884-825160	supercont1.165:824884-825160	276		57.5326	3.9795		50.1979	3.46686		52.2708	3.99213		14	2.44436		101.414	9.74488		82.4965	8.04776		0	0		0	0		10	3.78862
XLOC_136136	supercont1.1656[-]:13153-13429	supercont1.1656:13153-13429	276		49.4237	3.41861		96.8413	6.68825		53.5801	4.09212		0	0		48.4193	4.65262		167.798	16.3691		0	0		0	0		19.5556	7.40885
XLOC_165186	supercont1.185[+]:430982-431258	supercont1.185:430982-431258	276	NTR_00011591	81.1932	5.61609		20.4464	1.41211		53.4803	4.0845		0	0		60.4576	5.80938		59.1592	5.77114		0	0		0	0		24.7081	9.36095
XLOC_237715	supercont1.234[-]:898642-898918	supercont1.234:898642-898918	276		60.1192	4.15841		135.02	9.32502		137.279	10.4845		127	22.1739		128.18	12.3168		301.42	29.4044		0	0		0	0		33.0716	12.5296
XLOC_243290	supercont1.240[+]:1183230-1183506	supercont1.240:1183230-1183506	276		23.5707	1.63037		27.6476	1.90945		42.3846	3.23708		0	0		0	0		0	0		13.1989	2.21897		0	0		3	1.13659
XLOC_258523	supercont1.258[+]:301652-301928	supercont1.258:301652-301928	276		179.565	12.4204		293.08	20.2413		162.413	12.4041		168.148	29.3582		112.709	10.8303		244.033	23.8061		0	0		0	0		67.2252	25.4691
XLOC_291555	supercont1.286[-]:1414622-1414898	supercont1.286:1414622-1414898	276		91.7668	6.34746		59.9118	4.13774		70.3116	5.36998		0	0		3.96429	0.380929		5	0.487764		3.92857	0.660461		5.14286	0.587137		3	1.13659
XLOC_307398	supercont1.301[+]:528085-528361	supercont1.301:528085-528361	276	AAEL008107-RA	0	0		0	0		4	0.305496		0	0		45.3297	4.35575		256.964	25.0675		0	0		0	0		3.25	1.2313
XLOC_310348	supercont1.305[+]:849908-850184	supercont1.305:849908-850184	276		27.5713	1.90709		263.709	18.2128		117.574	8.97959		13.7407	2.3991		75.2172	7.22763		148.993	14.5347		0	0		0	0		81.9059	31.031
XLOC_357469	supercont1.35[-]:727682-727958	supercont1.35:727682-727958	276		23.8746	1.65139		10.6923	0.738453		8.11277	0.619604		0	0		19.4803	1.87187		14	1.36574		0	0		0	0		0	0
XLOC_360192	supercont1.352[+]:976914-977190	supercont1.352:976914-977190	276		55.7961	3.85939		76.5986	5.2902		44.8264	3.42357		275.793	48.1528		36.1062	3.46946		74.2794	7.24616		0	0		0	0		54.898	20.7987
XLOC_406865	supercont1.402[-]:916843-917119	supercont1.402:916843-917119	276		117.281	8.11226		126.533	8.73887		103.184	7.88058		7	1.22218		679.793	65.3215		44.4212	4.33341		3	0.504352		6.89583	0.787267		3	1.13659
XLOC_544466	supercont1.633[-]:335115-335391	supercont1.633:335115-335391	276		34.6746	2.39842		120.423	8.31685		45.0473	3.44044		43	7.50769		95.6201	9.18816		62.4003	6.08732		0	0		0	0		18.295	6.93128
XLOC_586742	supercont1.727[-]:83249-83525	supercont1.727:83249-83525	276		70.4651	4.87403		136.151	9.4031		141.092	10.7758		0	0		461.004	44.298		307.091	29.9576		0	0		0	0		30.7554	11.6521
XLOC_598082	supercont1.75[-]:1897352-1897628	supercont1.75:1897352-1897628	276		75.8717	5.24801		46.6103	3.21909		41.2158	3.14781		13	2.26977		43.2913	4.15987		54.1495	5.28243		0	0		0	0		11.0357	4.18101
XLOC_664545	supercont1.9[-]:4608555-4608831	supercont1.9:4608555-4608831	276		53.7111	3.71517		251.645	17.3796		141.605	10.8149		0	0		254.104	24.4169		330.334	32.225		3	0.504352		0	0		36.993	14.0152
XLOC_011099	supercont1.1017[+]:190376-190651	supercont1.1017:190376-190651	275		154.255	10.6698		125.5	8.66754		264.952	20.2354		207.929	36.3038		206.793	19.8708		379.749	37.0455		0	0		0	0		72.999	27.6565
XLOC_243274	supercont1.240[+]:1180422-1180697	supercont1.240:1180422-1180697	275		412.949	28.5635		1439.05	99.3862		549.285	41.9511		595.826	104.03		18.931	1.81909		30.4464	2.97013		17.6586	2.96872		34.8359	3.97706		39.6682	15.0288
XLOC_243466	supercont1.240[+]:1223132-1223407	supercont1.240:1223132-1223407	275	NTR_00016458	31.468	2.17662		57.6745	3.98323		40.8068	3.11657		0	0		0	0		8	0.780422		23.2193	3.90357		0	0		15.5333	5.88499
XLOC_265908	supercont1.260[-]:381481-381756	supercont1.260:381481-381756	275	AAEL007520-RA	25.1808	1.74174		44.4084	3.06702		37.9695	2.89988		0	0		22.2925	2.14209		42.3506	4.13141		0	0		0	0		0	0
XLOC_287573	supercont1.282[+]:1414118-1414393	supercont1.282:1414118-1414393	275	NTR_00019073	49.83	3.44671		55.3509	3.82275		50.7937	3.87931		118.778	20.7383		47.9427	4.60682		38.6164	3.76714		0	0		0	0		34.1516	12.9387
XLOC_304257	supercont1.3[-]:3422069-3422344	supercont1.3:3422069-3422344	275		772.114	53.4067		1317.77	91.0103		530.81	40.54		972.558	169.806		52.1443	5.01055		94.1592	9.18549		54.5393	9.169		234.07	26.7228		514.503	194.926
XLOC_321837	supercont1.314[-]:393882-394157	supercont1.314:393882-394157	275		392.597	27.1557		240.148	16.5856		422.786	32.2898		44	7.68229		615.443	59.138		334.996	32.6798		0	0		0	0		117.187	44.3976
XLOC_414270	supercont1.41[+]:2626366-2626641	supercont1.41:2626366-2626641	275		53.7269	3.71626		144.466	9.97741		92.3997	7.05693		24	4.19034		113.566	10.9126		263.68	25.7227		0	0		0	0		57.1121	21.6376
XLOC_414907	supercont1.41[-]:1595867-1596142	supercont1.41:1595867-1596142	275	AAEL017098-RA	0	0		17.9655	1.24077		12	0.916487		0	0		21.8772	2.10219		45.4821	4.4369		34.3329	5.77195		39.4396	4.50265		6.52632	2.47257
XLOC_490241	supercont1.535[+]:233836-234111	supercont1.535:233836-234111	275		57.3137	3.96436		33.1454	2.28915		29.3118	2.23866		15	2.61896		43.1523	4.14651		33.784	3.29572		0	0		0	0		11.6987	4.4322
XLOC_535783	supercont1.617[-]:412246-412521	supercont1.617:412246-412521	275		200.036	13.8364		122.65	8.47072		120.766	9.22339		96.9184	16.9217		174.724	16.7893		268.538	26.1966		6	1.0087		0	0		99.0636	37.5314
XLOC_690107	supercont1.98[-]:1096028-1096303	supercont1.98:1096028-1096303	275		36.6097	2.53228		186.302	12.8668		121.72	9.29625		357	62.3313		21.471	2.06315		113.496	11.0718		0	0		0	0		24.8758	9.4245
XLOC_110392	supercont1.1492[-]:47158-47432	supercont1.1492:47158-47432	274		59.5476	4.11888		69.6665	4.81144		63.5174	4.85107		424	74.0293		60.7759	5.83997		32.3223	3.15313		0	0		0	0		26.2633	9.95018
XLOC_114289	supercont1.151[-]:1037903-1038177	supercont1.151:1037903-1038177	274		115.839	8.0125		38.8925	2.68607		33.9216	2.59072		5	0.872987		63.2753	6.08014		50.616	4.93773		0	0		0	0		31.6205	11.9798
XLOC_149914	supercont1.174[-]:338036-338310	supercont1.174:338036-338310	274		89.1492	6.1664		81.3809	5.62048		52.4508	4.00587		0	0		144.951	13.9284		97.2846	9.49038		0	0		0	0		13	4.9252
XLOC_184627	supercont1.2[+]:1425580-1425854	supercont1.2:1425580-1425854	274		195.693	13.536		80.0352	5.52755		127.878	9.76652		41	7.15849		203.178	19.5234		210.573	20.542		0	0		0	0		19.5092	7.3913
XLOC_192936	supercont1.20[+]:3161492-3161766	supercont1.20:3161492-3161766	274		123	8.50787		133.072	9.19047		123.859	9.45961		66	11.5234		10.9286	1.05013		0	0		11.8333	1.98939		0	0		14.4333	5.46824
XLOC_310526	supercont1.305[+]:1069073-1069347	supercont1.305:1069073-1069347	274		872.041	60.3186		413.063	28.5278		149.228	11.3972		326.462	56.9993		154.666	14.8619		172.462	16.8241		0	0		0	0		70.5469	26.7275
XLOC_380441	supercont1.379[+]:99997-100271	supercont1.379:99997-100271	274		107	7.40113		393.585	27.1825		89.7418	6.85394		886.769	154.828		6.34483	0.609676		11.4545	1.11742		26.6616	4.48227		16.4657	1.87982		10.7211	4.06181
XLOC_421077	supercont1.419[-]:473571-473845	supercont1.419:473571-473845	274		45.5618	3.15148		88.502	6.11229		35.7424	2.72979		85.4615	14.9214		76.8992	7.38926		156.297	15.2472		0	0		0	0		21.004	7.9576
XLOC_459179	supercont1.479[+]:245147-245421	supercont1.479:245147-245421	274		83.2165	5.75604		165.612	11.4378		71.6794	5.47444		184	32.1259		200.838	19.2985		393.307	38.3681		0	0		0	0		105.898	40.1206
XLOC_549127	supercont1.642[-]:172043-172317	supercont1.642:172043-172317	274		129.973	8.99017		323.331	22.3305		149.804	11.4412		122	21.3009		321.99	30.9401		510.58	49.8085		3.96296	0.666243		0	0		96.5153	36.566
XLOC_017320	supercont1.104[-]:1706307-1706580	supercont1.104:1706307-1706580	273		92.6617	6.40936		39.7955	2.74843		48.3166	3.69013		69	12.0472		64.0072	6.15047		68.214	6.65446		0	0		0	0		31.6237	11.981
XLOC_027415	supercont1.1087[+]:178953-179226	supercont1.1087:178953-179226	273		101.853	7.04511		44.9313	3.10314		23.4306	1.78949		0	0		29.9433	2.87726		105.543	10.296		0	0		0	0		21.586	8.17812
XLOC_148083	supercont1.173[-]:880533-880806	supercont1.173:880533-880806	273		144.081	9.96602		120.315	8.30942		81.3178	6.21056		175.375	30.62		183.841	17.6654		204.965	19.9949		0	0		0	0		68.3774	25.9056
XLOC_148510	supercont1.173[-]:1170878-1171151	supercont1.173:1170878-1171151	273		135.223	9.35328		104.092	7.18902		89.1677	6.81009		0	0		71.3504	6.85607		90.6759	8.84568		0	0		0	0		32.7405	12.4041
XLOC_184149	supercont1.2[+]:759779-760052	supercont1.2:759779-760052	273		36.1525	2.50065		36.7403	2.53743		43.7031	3.33778		0	0		49.406	4.74744		146.5	14.2915		0	0		0	0		7.7619	2.94069
XLOC_208774	supercont1.209[-]:280566-280839	supercont1.209:280566-280839	273		166.68	11.5291		232.123	16.0313		277.523	21.1955		2169.22	378.74		33.6901	3.23729		33.8761	3.30471		63.5871	10.6901		105.91	12.0912		51.6923	19.5842
XLOC_321566	supercont1.314[-]:188403-188676	supercont1.314:188403-188676	273		299.131	20.6907		632.892	43.71		188.895	14.4266		142	24.7928		540.771	51.9628		138.159	13.4778		6.96429	1.17082		0	0		91.2273	34.5625
XLOC_458638	supercont1.478[+]:533997-534270	supercont1.478:533997-534270	273		188.629	13.0473		291.32	20.1197		168.42	12.8629		333.546	58.2363		1702.54	163.598		44.4329	4.33455		112.675	18.9427		225.928	25.7932		81.0218	30.6961
XLOC_612862	supercont1.780[-]:177622-177895	supercont1.780:177622-177895	273		15.1423	1.04739		24.975	1.72487		59.1496	4.51749		0	0		25.532	2.45337		37.5229	3.66046		0	0		0	0		12.2692	4.64834
XLOC_000564	supercont1.1[+]:1222234-1222506	supercont1.1:1222234-1222506	272		121.535	8.40653		143.174	9.88818		189.93	14.5057		1293.01	225.756		13	1.24917		43.7971	4.27253		64.6571	10.87		81.4619	9.30015		103.067	39.0483
XLOC_028200	supercont1.109[-]:110670-110942	supercont1.109:110670-110942	272		143.251	9.9086		174.936	12.0818		186.356	14.2327		1001.54	174.867		12.1189	1.16451		42.4092	4.13713		11.4054	1.91745		12.4734	1.42403		41.9575	15.8961
XLOC_048885	supercont1.116[-]:2257626-2257898	supercont1.116:2257626-2257898	272		180.605	12.4923		141.12	9.7463		81	6.18629		15.4259	2.69333		229.022	22.0067		218.958	21.36		0	0		0	0		5	1.89431
XLOC_096541	supercont1.140[+]:1053299-1053571	supercont1.140:1053299-1053571	272	AAEL005080-RA	72.5503	5.01826		295.734	20.4245		58.3855	4.45913		0	0		13.431	1.29059		27.727	2.70485		7.42857	1.24887		19.5714	2.23438		24.8179	9.40254
XLOC_108391	supercont1.149[+]:411595-411867	supercont1.149:411595-411867	272		92.2254	6.37918		249.417	17.2257		100.434	7.67057		56.9333	9.94041		108.182	10.3952		189.718	18.5075		0	0		0	0		40.3903	15.3023
XLOC_178571	supercont1.194[+]:894940-895212	supercont1.194:894940-895212	272		36.8539	2.54917		39.529	2.73003		82.5629	6.30565		0	0		45.955	4.41583		26.194	2.5553		0	0		0	0		17.5791	6.66005
XLOC_263370	supercont1.26[-]:398004-398276	supercont1.26:398004-398276	272		83.1092	5.74862		62.5121	4.31733		100.506	7.67604		0	0		121.774	11.7012		197.486	19.2653		0	0		0	0		37.7253	14.2927
XLOC_268262	supercont1.261[-]:1466181-1466453	supercont1.261:1466181-1466453	272		18.4757	1.27796		94.9417	6.55705		67.1871	5.13134		0	0		59.7651	5.74284		57.0966	5.56993		0	0		0	0		25.6357	9.71239
XLOC_458547	supercont1.478[+]:506580-506852	supercont1.478:506580-506852	272		40.0288	2.76877		39.8625	2.75306		53.4562	4.08266		26	4.53953		6	0.576541		3.45455	0.337		26.4334	4.44391		70.3456	8.03105		21.1889	8.02766
XLOC_458663	supercont1.478[+]:537996-538268	supercont1.478:537996-538268	272		7651.89	529.277		227162	15688.7		15370.9	1173.94		3874.74	676.52		444.309	42.6938		1006.93	98.2292		13502.9	2270.07		3871.98	442.047		2086.46	790.478
XLOC_610554	supercont1.78[-]:157358-157630	supercont1.78:157358-157630	272		190.339	13.1656		548.805	37.9026		159.857	12.2089		423.54	73.9491		266.385	25.597		736.364	71.8343		3	0.504352		0	0		95.6576	36.241
XLOC_622819	supercont1.8[-]:3380148-3380420	supercont1.8:3380148-3380420	272	AAEL000441-RA	24.5367	1.69719		47.3446	3.26981		24.0703	1.83835		115	20.0787		33.6822	3.23653		149.906	14.6237		0	0		0	0		32.9959	12.5009
XLOC_637358	supercont1.83[+]:1299208-1299480	supercont1.83:1299208-1299480	272		99.438	6.87807		40.9336	2.82703		64.3432	4.91414		22	3.84114		95.0628	9.13461		85.5083	8.34157		0	0		0	0		35.6218	13.4958
XLOC_666741	supercont1.90[-]:930851-931123	supercont1.90:930851-931123	272		712.541	49.2861		696.596	48.1097		916.553	70.0008		1246.53	217.642		1121.8	107.794		1883.6	183.75		6.96552	1.17102		3.96552	0.452726		483.957	183.353
XLOC_002234	supercont1.1[-]:1394312-1394583	supercont1.1:1394312-1394583	271		57.8848	4.00386		151.536	10.4657		718.374	54.8651		142.971	24.9623		3.71429	0.356907		10.0714	0.982495		0	0		8.35714	0.954098		13.125	4.97256
XLOC_205703	supercont1.207[+]:854825-855096	supercont1.207:854825-855096	271	NTR_00013667	165.156	11.4238		224.036	15.4728		116.79	8.91971		17.6429	3.0804		45.4207	4.36448		343.833	33.5418		0	0		0	0		68.0152	25.7683
XLOC_267831	supercont1.261[-]:574391-574662	supercont1.261:574391-574662	271		115.069	7.95926		133.081	9.19112		152.168	11.6217		0	0		209.798	20.1596		223.67	21.8196		3.87097	0.650777		0	0		22.6476	8.58032
XLOC_337646	supercont1.33[+]:1479023-1479294	supercont1.33:1479023-1479294	271		93.0902	6.439		251.579	17.375		270.537	20.662		148.793	25.9789		440.686	42.3456		188.709	18.4091		3	0.504352		0	0		111.667	42.3062
XLOC_349446	supercont1.340[-]:472813-473084	supercont1.340:472813-473084	271		65.208	4.5104		64.6905	4.46778		52.9171	4.04149		240	41.9034		40.1293	3.85604		57.3251	5.59222		0	0		0	0		9.86924	3.73908
XLOC_000468	supercont1.1[+]:1198178-1198448	supercont1.1:1198178-1198448	270		111.468	7.71021		138.155	9.54153		226.089	17.2673		169	29.507		0	0		0	0		20.1476	3.38716		28.3555	3.23723		45.2618	17.148
XLOC_030411	supercont1.1097[+]:115789-116059	supercont1.1097:115789-116059	270		64.6658	4.4729		21.2293	1.46618		36.305	2.77276		18	3.14275		93.0738	8.94348		39.9867	3.90081		0	0		0	0		14.9286	5.65587
XLOC_175797	supercont1.192[+]:1749448-1749718	supercont1.192:1749448-1749718	270	NTR_00012287	53.0251	3.66772		55.3927	3.82564		45.2462	3.45563		4	0.69839		31.1919	2.99723		40.9389	3.9937		0	0		0	0		27.0897	10.2633
XLOC_192845	supercont1.20[+]:3132845-3133115	supercont1.20:3132845-3133115	270		299.913	20.7448		89.3646	6.17187		183.881	14.0437		0	0		4	0.384361		4.9	0.478008		0	0		0	0		17.2024	6.51732
XLOC_236846	supercont1.234[+]:895843-896113	supercont1.234:895843-896113	270		245.245	16.9635		79.1109	5.46371		130.944	10.0007		9	1.57138		259.33	24.9191		157.557	15.3701		0	0		0	0		25.0216	9.47971
XLOC_243495	supercont1.240[+]:1227329-1227599	supercont1.240:1227329-1227599	270	NTR_00016458	436.293	30.1781		175.575	12.1259		521.171	39.8039		313.333	54.7072		15.6552	1.50431		10.5	1.0243		31.2414	5.25222		26.2727	2.99944		26.2581	9.9482
XLOC_315551	supercont1.31[+]:1524538-1524808	supercont1.31:1524538-1524808	270		248.995	17.2229		402.456	27.7952		330.647	25.2528		1069.78	186.78		16.4452	1.58023		5	0.487764		10.9296	1.83746		12.367	1.41189		41.7437	15.8151
XLOC_453470	supercont1.469[+]:531644-531914	supercont1.469:531644-531914	270		85.6945	5.92745		66.3745	4.58408		54.0365	4.12698		12	2.09517		71.3196	6.85312		98.1533	9.57512		0	0		0	0		3	1.13659
XLOC_519604	supercont1.59[+]:2382283-2382553	supercont1.59:2382283-2382553	270	AAEL017355-RA	22.1694	1.53345		123.058	8.49889		63.8298	4.87493		107	18.6819		50.7047	4.87222		270.806	26.4178		0	0		0	0		42.8246	16.2246
XLOC_638652	supercont1.83[-]:1350130-1350400	supercont1.83:1350130-1350400	270		749.5	51.8425		302.964	20.9239		441.508	33.7197		101.327	17.6915		771.626	74.1457		474.361	46.2752		21.8093	3.66652		0	0		208.473	78.9824
XLOC_662355	supercont1.9[-]:363565-363835	supercont1.9:363565-363835	270		100.729	6.96734		60.7616	4.19643		123.495	9.4318		105	18.3327		174.412	16.7593		248.012	24.1942		3	0.504352		3	0.342497		106.483	40.3424
XLOC_680535	supercont1.943[-]:250884-251154	supercont1.943:250884-251154	270		302.751	20.9411		472.855	32.6572		408.813	31.2226		413	72.1087		14.4778	1.39117		20.2954	1.97987		34.1106	5.73458		26.8274	3.06277		163.967	62.1207
XLOC_002336	supercont1.1[-]:1429628-1429897	supercont1.1:1429628-1429897	269		103.283	7.14403		510.023	35.2242		146.453	11.1852		509.632	88.9805		11.9429	1.14759		68.248	6.65778		74.5308	12.5299		41.4108	4.72769		94.7714	35.9053
XLOC_039876	supercont1.112[+]:2194049-2194318	supercont1.112:2194049-2194318	269		199.129	13.7737		353.468	24.4119		143.27	10.9421		112.867	19.7062		196.939	18.9239		413.128	40.3017		0	0		0	0		60.8618	23.0582
XLOC_086584	supercont1.1337[+]:69110-69379	supercont1.1337:69110-69379	269		208.083	14.393		266.631	18.4146		120.984	9.24001		489.605	85.4837		180.308	17.3259		288.394	28.1336		17.2963	2.90781		3.96154	0.452271		328.814	124.575
XLOC_144946	supercont1.171[-]:326334-326603	supercont1.171:326334-326603	269		65.4093	4.52433		35.2083	2.43163		37.439	2.85936		0	0		38.0818	3.65929		481.661	46.9873		0	0		0	0		47.8065	18.1121
XLOC_255013	supercont1.252[-]:1314282-1314551	supercont1.252:1314282-1314551	269		318.778	22.0497		333.308	23.0195		121.479	9.2778		0	0		101.136	9.71822		214.059	20.8821		7.82143	1.31492		0	0		39.9031	15.1178
XLOC_291268	supercont1.286[-]:1329281-1329550	supercont1.286:1329281-1329550	269		111.059	7.68186		112.788	7.78959		151.738	11.5888		81	14.1424		4.60714	0.442701		4	0.390211		9.98913	1.67935		51.1188	5.83601		84.9257	32.1751
XLOC_304244	supercont1.3[-]:3411586-3411855	supercont1.3:3411586-3411855	269	NTR_00020302	240.251	16.618		78.9251	5.45088		67.863	5.18296		25.1481	4.3908		15.6897	1.50762		23	2.24371		8.25108	1.38715		15.1521	1.72985		134.068	50.7931
XLOC_334211	supercont1.326[-]:976110-976379	supercont1.326:976110-976379	269		59.6694	4.1273		20.6906	1.42898		41.702	3.18494		25	4.36494		43.8119	4.20989		45.1191	4.40149		0	0		0	0		0	0
XLOC_403384	supercont1.400[+]:262219-262488	supercont1.400:262219-262488	269		110.993	7.6773		41.0404	2.83441		76.3033	5.82758		257.367	44.9356		97.25	9.34477		54.7937	5.34527		4	0.672469		0	0		72.4183	27.4365
XLOC_418516	supercont1.415[-]:76272-76541	supercont1.415:76272-76541	269		137.973	9.54349		46.1881	3.18993		70.0337	5.34875		33	5.76172		29.6815	2.8521		40.8913	3.98906		0	0		0	0		16.8786	6.39466
XLOC_421681	supercont1.42[+]:248604-248873	supercont1.42:248604-248873	269	AAEL001772-RA	22.1597	1.53278		43.1833	2.98241		32.6974	2.49723		0	0		40.518	3.89338		63.565	6.20094		0	0		0	0		17.9071	6.78433
XLOC_421865	supercont1.42[+]:329862-330131	supercont1.42:329862-330131	269		212.875	14.7244		191.407	13.2193		190.96	14.5844		31.05	5.42125		301.566	28.9776		94.6385	9.23224		0	0		0	0		99.9026	37.8493
XLOC_432508	supercont1.435[-]:942648-942917	supercont1.435:942648-942917	269	AAEL009873-RA	242.894	16.8008		141.514	9.77349		292.889	22.3691		0	0		0	0		30.0074	2.9273		118.946	19.997		274.82	31.3749		78.6202	29.7862
XLOC_458559	supercont1.478[+]:509844-510113	supercont1.478:509844-510113	269	NTR_00030394	261.925	18.1172		721.641	49.8394		301.069	22.9938		193	33.6973		4	0.384361		9.16667	0.894233		32.1667	5.40777		36.1562	4.1278		9	3.40976
XLOC_500783	supercont1.555[-]:372780-373049	supercont1.555:372780-373049	269		66.2114	4.5798		262.6	18.1362		71.7172	5.47732		41.1071	7.1772		28.7158	2.75931		64.6787	6.30958		76.3058	12.8283		56.4042	6.43942		47.0402	17.8218
XLOC_684973	supercont1.96[+]:2636815-2637084	supercont1.96:2636815-2637084	269		59.7826	4.13513		265.04	18.3047		69.2707	5.29047		437.379	76.3653		105.69	10.1557		55.7037	5.43405		0	0		0	0		98.6863	37.3885
XLOC_691764	supercont1.99[+]:728805-729074	supercont1.99:728805-729074	269	AAEL003882-RA	49.5309	3.42603		81.2247	5.6097		29.9781	2.28954		0	0		5.625	0.540508		30.0245	2.92897		0	0		0	0		18.4286	6.98188
XLOC_000226	supercont1.1[+]:1152898-1153166	supercont1.1:1152898-1153166	268		569.888	39.4189		708.146	48.9074		1231.95	94.089		297.209	51.892		1053.28	101.21		53.6412	5.23285		174	29.2525		445.907	50.9072		162.497	61.5637
XLOC_010145	supercont1.1012[+]:168482-168750	supercont1.1012:168482-168750	268		24.3435	1.68382		21.1663	1.46183		30.9833	2.36632		0	0		40.8481	3.9251		32.6487	3.18497		0	0		0	0		3.80851	1.4429
XLOC_051836	supercont1.1170[-]:185342-185610	supercont1.1170:185342-185610	268		281.683	19.4839		199.287	13.7636		311.69	23.805		278.319	48.5938		801.356	77.0025		583.687	56.9403		6.74074	1.13324		3	0.342497		98.9026	37.4704
XLOC_132326	supercont1.164[+]:1291062-1291330	supercont1.164:1291062-1291330	268		131.902	9.12356		110.868	7.657		215.476	16.4568		149.31	26.0692		197.593	18.9868		197.098	19.2274		0	0		0	0		26.6668	10.103
XLOC_148279	supercont1.173[-]:1085697-1085965	supercont1.173:1085697-1085965	268		51.0993	3.53451		175.816	12.1425		71.7392	5.479		36	6.28551		161.666	15.5345		70.4743	6.87496		0	0		0	0		20.2014	7.65353
XLOC_175274	supercont1.192[+]:1430668-1430936	supercont1.192:1430668-1430936	268		57.5559	3.98111		55.0214	3.8		65.4973	5.00229		25	4.36494		42.3142	4.06598		89.146	8.69643		0	0		0	0		65.6417	24.8691
XLOC_176338	supercont1.192[-]:563099-563367	supercont1.192:563099-563367	268		52.3541	3.62131		58.8524	4.06458		53.9479	4.12022		74	12.9202		46.2669	4.44579		29.8447	2.91143		0	0		0	0		25.7004	9.73691
XLOC_178690	supercont1.194[+]:932711-932979	supercont1.194:932711-932979	268		449.463	31.0892		165.195	11.409		331.54	25.321		138.345	24.1547		607.018	58.3285		264.866	25.8384		3	0.504352		0	0		107.016	40.5443
XLOC_245439	supercont1.243[+]:195029-195297	supercont1.243:195029-195297	268		15.8253	1.09463		54.1673	3.741		57.3208	4.37782		46	8.03148		43.461	4.17618		57.087	5.569		0	0		0	0		4.5	1.70488
XLOC_277745	supercont1.272[+]:254727-254995	supercont1.272:254727-254995	268		157.73	10.9101		287.732	19.8719		158.476	12.1034		52.7241	9.2055		128.399	12.3379		407.425	39.7455		3	0.504352		0	0		159.747	60.5221
XLOC_310691	supercont1.305[+]:1162194-1162462	supercont1.305:1162194-1162462	268		36.1708	2.50192		30.7771	2.12559		39.9566	3.05164		5	0.872987		44.6781	4.29313		67.9686	6.63052		0	0		0	0		20.5186	7.77371
XLOC_320968	supercont1.314[+]:390416-390684	supercont1.314:390416-390684	268		103.169	7.13614		97.2274	6.71491		50.9887	3.89421		45	7.85688		109.183	10.4914		159.201	15.5305		0	0		0	0		58.4428	22.1417
XLOC_403389	supercont1.400[+]:263143-263411	supercont1.400:263143-263411	268		73.2151	5.06425		151.428	10.4582		54.6179	4.17138		17.0833	2.98271		128.226	12.3212		107.904	10.5263		0	0		0	0		31.7963	12.0464
XLOC_418938	supercont1.416[+]:184902-185170	supercont1.416:184902-185170	268		65.0757	4.50125		35.1115	2.42494		73.6999	5.62876		0	0		132.07	12.6907		41.3773	4.03647		0	0		0	0		72.6662	27.5304
XLOC_544458	supercont1.633[-]:333818-334086	supercont1.633:333818-334086	268		86.7787	6.00244		31.7042	2.18961		66.9714	5.11487		0	0		92.8906	8.92588		60.075	5.86048		0	0		0	0		7.7475	2.93523
XLOC_603917	supercont1.766[+]:482179-482447	supercont1.766:482179-482447	268	AAEL012951-RA	8	0.553356		0	0		0	0		0	0		15.65	1.50381		54.658	5.33204		0	0		4	0.456662		0	0
XLOC_675647	supercont1.927[-]:112270-112538	supercont1.927:112270-112538	268		38.7351	2.67929		38.3615	2.6494		29.7412	2.27145		302.655	52.8428		26.7249	2.568		63.7323	6.21726		0	0		0	0		22.4186	8.49357
XLOC_680466	supercont1.943[-]:232619-232887	supercont1.943:232619-232887	268		50.7063	3.50733		125.813	8.68915		101.375	7.7424		274	47.8397		0	0		4.74194	0.462589		15.5254	2.61009		8.13253	0.928455		53.2989	20.1929
XLOC_002255	supercont1.1[-]:1399074-1399341	supercont1.1:1399074-1399341	267		324.16	22.422		358.009	24.7255		550.463	42.041		758	132.345		4.78571	0.45986		23.6774	2.3098		35.6452	5.99257		33.0659	3.77499		32.3838	12.269
XLOC_028201	supercont1.109[-]:110969-111236	supercont1.109:110969-111236	267		161.302	11.1572		113.682	7.85131		138.123	10.549		673	117.504		14.5121	1.39447		10.2653	1.00141		4.03448	0.678266		6.06897	0.692867		26.5806	10.0704
XLOC_117523	supercont1.153[-]:1459569-1459836	supercont1.153:1459569-1459836	267		85.732	5.93004		170.228	11.7566		31.5259	2.40775		266	46.4429		88.0252	8.45836		189.343	18.471		0	0		0	0		60.6255	22.9687
XLOC_403397	supercont1.400[+]:264265-264532	supercont1.400:264265-264532	267		255.619	17.6811		245.508	16.9557		218.988	16.725		312.662	54.59		289.865	27.8532		266.627	26.0102		7.11429	1.19603		0	0		95.6546	36.2399
XLOC_444806	supercont1.451[-]:309089-309356	supercont1.451:309089-309356	267		76.0218	5.25839		49.9177	3.44751		37.5119	2.86494		0	0		44.9612	4.32033		32.9283	3.21224		0	0		0	0		0	0
XLOC_469574	supercont1.499[+]:51126-51393	supercont1.499:51126-51393	267	NTR_00031488	99.9969	6.91674		45.7937	3.16269		50.3025	3.8418		0	0		0	0		4	0.390211		11.3333	1.90533		22.0035	2.51204		72.8242	27.5903
XLOC_548955	supercont1.642[-]:110156-110423	supercont1.642:110156-110423	267		114.375	7.91123		38.3371	2.64771		57.1123	4.36189		0	0		121.606	11.6852		188.766	18.4146		0	0		0	0		35.6145	13.493
XLOC_575287	supercont1.7[-]:3350484-3350751	supercont1.7:3350484-3350751	267		98.7556	6.83087		40.4737	2.79527		52.9691	4.04546		18	3.14275		64.0686	6.15637		88.5733	8.64057		0	0		0	0		7	2.65203
XLOC_623074	supercont1.8[-]:3460906-3461173	supercont1.8:3460906-3461173	267	AAEL000420-RA	24.8482	1.71874		28.1101	1.94139		52.8107	4.03336		85	14.8408		32.5094	3.12383		51.2156	4.99623		0	0		0	0		0	0
XLOC_000257	supercont1.1[+]:1158657-1158923	supercont1.1:1158657-1158923	266		84.445	5.84102		161.576	11.1591		122.327	9.34259		33.6458	5.87448		7.5	0.720677		7	0.682869		4.35135	0.731538		12.1183	1.38349		33.6113	12.7341
XLOC_000626	supercont1.1[+]:1232793-1233059	supercont1.1:1232793-1233059	266		237.183	16.4058		123.159	8.50588		759.224	57.9849		3	0.523792		7.81081	0.750543		13.1892	1.28664		103.457	17.3929		431.744	49.2903		72.1429	27.3322
XLOC_035816	supercont1.111[+]:792033-792299	supercont1.111:792033-792299	266		97.0001	6.70944		80.6985	5.57335		51.9033	3.96406		0	0		75.7361	7.2775		280.543	27.3677		0	0		0	0		47.411	17.9622
XLOC_038885	supercont1.1116[-]:27796-28062	supercont1.1116:27796-28062	266		117.752	8.14485		79.8896	5.51749		144.679	11.0497		0	0		143.801	13.8179		149.957	14.6287		0	0		0	0		15.1864	5.75356
XLOC_056522	supercont1.12[+]:1413070-1413336	supercont1.12:1413070-1413336	266		316.913	21.9207		181.666	12.5466		252.448	19.2804		456.586	79.7188		314.371	30.208		286.986	27.9962		5	0.840587		0	0		296.428	112.305
XLOC_103197	supercont1.145[+]:2156770-2157036	supercont1.145:2156770-2157036	266	NTR_00007633	41.3775	2.86206		25.1786	1.73893		33.7049	2.57418		0	0		21.6236	2.07782		48.0855	4.69087		0	0		0	0		0	0
XLOC_201914	supercont1.204[+]:462278-462544	supercont1.204:462278-462544	266		165.882	11.4739		71.912	4.96653		186.471	14.2415		0	0		133.567	12.8345		116.951	11.4089		0	0		0	0		53.4516	20.2508
XLOC_308031	supercont1.302[+]:772295-772561	supercont1.302:772295-772561	266		278.864	19.2889		1258.96	86.9489		1748.44	133.536		449	78.3942		39.5357	3.799		30.5	2.97536		324.156	54.4962		161.308	18.4158		305.395	115.703
XLOC_338420	supercont1.33[+]:2325777-2326043	supercont1.33:2325777-2326043	266		26.9739	1.86577		147.854	10.2114		64.4006	4.91853		0	0		90.1785	8.66527		87.8142	8.56651		0	0		0	0		13.12	4.97067
XLOC_348166	supercont1.34[-]:668368-668634	supercont1.34:668368-668634	266	AAEL001477-RA	40.8367	2.82465		87.9585	6.07476		74.5354	5.69256		116.379	20.3195		149.701	14.3848		128.444	12.5301		0	0		0	0		25.1523	9.52925
XLOC_380439	supercont1.379[+]:99666-99932	supercont1.379:99666-99932	266		290.07	20.064		181.333	12.5236		135.454	10.3452		211.562	36.9383		14.2857	1.37272		30.4241	2.96796		55.9806	9.41132		0	0		7.94897	3.01156
XLOC_392289	supercont1.39[-]:1020646-1020912	supercont1.39:1020646-1020912	266	NTR_00025791	43.2955	2.99472		79.8704	5.51617		76.3311	5.82971		195.467	34.128		50.7328	4.87493		65.5239	6.39204		0	0		0	0		69.6979	26.4059
XLOC_432584	supercont1.435[-]:953295-953561	supercont1.435:953295-953561	266		66.7474	4.61688		51.5489	3.56017		83.498	6.37707		0	0		0	0		13	1.26819		19.2038	3.22849		50.6775	5.78562		45.6582	17.2982
XLOC_458593	supercont1.478[+]:528303-528569	supercont1.478:528303-528569	266		192.826	13.3377		132.14	9.12614		214.286	16.3659		0	0		3	0.288271		24.0952	2.35056		40.7473	6.85032		31.5898	3.60647		38.9083	14.7409
XLOC_571247	supercont1.695[-]:235489-235755	supercont1.695:235489-235755	266		187.153	12.9453		228.608	15.7885		147.962	11.3005		587	102.489		78.3755	7.53112		167.67	16.3567		0	0		0	0		67.7599	25.6717
XLOC_000376	supercont1.1[+]:1182651-1182916	supercont1.1:1182651-1182916	265		75.9702	5.25482		117.581	8.12059		63.5302	4.85205		0	0		0	0		16	1.56084		3	0.504352		14.2974	1.63227		13.3936	5.07432
XLOC_029828	supercont1.1096[+]:105465-105730	supercont1.1096:105465-105730	265		1058.43	73.2113		695.359	48.0242		333.5	25.4707		676.652	118.142		542.372	52.1167		763.596	74.4909		27.4859	4.62086		3	0.342497		246.59	93.4236
XLOC_178797	supercont1.194[+]:965851-966116	supercont1.194:965851-966116	265		22.238	1.53819		41.8519	2.89046		32.4229	2.47627		0	0		29.9772	2.88052		72.7509	7.09704		0	0		0	0		3	1.13659
XLOC_196813	supercont1.202[+]:98064-98329	supercont1.202:98064-98329	265		47.8359	3.30879		111.218	7.68116		73.472	5.61135		116	20.2533		71	6.82241		90.0255	8.78224		0	0		0	0		59.8718	22.6832
XLOC_236874	supercont1.234[+]:913938-914203	supercont1.234:913938-914203	265		37.6281	2.60271		56.6455	3.91216		77.7394	5.93726		31.1875	5.44526		92.5862	8.89663		108.319	10.5668		0	0		0	0		77.7658	29.4625
XLOC_271187	supercont1.264[-]:1142537-1142802	supercont1.264:1142537-1142802	265	AAEL007569-RA	0	0		0	0		0	0		0	0		21.3492	2.05145		111.398	10.8671		0	0		0	0		0	0
XLOC_291321	supercont1.286[-]:1346813-1347078	supercont1.286:1346813-1347078	265		67.0502	4.63783		59.7669	4.12774		54.1031	4.13206		339.222	59.2273		9.11111	0.875489		13	1.26819		6.09677	1.02497		14.8228	1.69225		31.7817	12.0409
XLOC_335932	supercont1.328[-]:928113-928378	supercont1.328:928113-928378	265	AAEL008481-RB	14.0294	0.970405		70.7617	4.88709		42.1589	3.21984		14	2.44436		35.9471	3.45416		79.9073	7.79518		63.0504	10.5999		6.94983	0.793432		11.1719	4.23259
XLOC_406777	supercont1.402[-]:895860-896125	supercont1.402:895860-896125	265		416.906	28.8372		6196.04	427.923		576.312	44.0152		605.144	105.657		44.1759	4.24487		31.7464	3.09695		87.416	14.6961		116.337	13.2817		73.1515	27.7143
XLOC_519493	supercont1.59[+]:2253512-2253777	supercont1.59:2253512-2253777	265		85.0861	5.88536		60.8143	4.20007		76.2917	5.8267		301	52.5538		107.68	10.347		44.6698	4.35766		0	0		0	0		59.5182	22.5492
XLOC_575344	supercont1.7[-]:3375654-3375919	supercont1.7:3375654-3375919	265		137.201	9.49015		363.471	25.1027		119.727	9.14399		735.341	128.389		204.083	19.6104		437.575	42.6866		7	1.17682		0	0		107.258	40.6359
XLOC_643579	supercont1.845[+]:367946-368211	supercont1.845:367946-368211	265		100.249	6.93418		613.356	42.3608		52.4511	4.0059		0	0		104.925	10.0822		969.556	94.5829		0	0		0	0		66.9957	25.3821
XLOC_648714	supercont1.867[+]:47854-48119	supercont1.867:47854-48119	265		189.774	13.1266		160.27	11.0689		126.99	9.69869		116.909	20.412		157.067	15.0926		189.864	18.5218		0	0		0	0		93.7084	35.5025
XLOC_660087	supercont1.9[+]:654646-654911	supercont1.9:654646-654911	265		94.5278	6.53844		29.4869	2.03648		42.5924	3.25295		16	2.79356		26.1955	2.51713		43.0342	4.19811		0	0		0	0		20.7558	7.86356
XLOC_666726	supercont1.90[-]:927555-927820	supercont1.90:927555-927820	265		60.6419	4.19457		77.3948	5.34519		38.8078	2.96391		29	5.06333		27.8038	2.67167		70.8847	6.915		0	0		0	0		13.8563	5.24963
XLOC_041514	supercont1.113[+]:599733-599997	supercont1.113:599733-599997	264	AAEL017264-RA	46.046	3.18498		110.811	7.65304		61.1183	4.66785		156.916	27.3972		132.496	12.7316		155.029	15.1235		0	0		0	0		80.0339	30.3218
XLOC_057330	supercont1.12[-]:617523-617787	supercont1.12:617523-617787	264		260.903	18.0465		84.0714	5.8063		47.8444	3.65406		0	0		264.678	25.4329		69.6811	6.79758		0	0		0	0		10	3.78862
XLOC_072429	supercont1.127[+]:1939676-1939940	supercont1.127:1939676-1939940	264		139.774	9.66806		379.073	26.1803		237.95	18.1732		110.415	19.2782		359.598	34.5539		507.594	49.5171		4	0.672469		0	0		207.422	78.5842
XLOC_190097	supercont1.2[-]:2697698-2697962	supercont1.2:2697698-2697962	264		195.633	13.5318		19.2524	1.32965		77.7665	5.93933		0	0		201.497	19.3619		94.6119	9.22965		0	0		0	0		3	1.13659
XLOC_192895	supercont1.20[+]:3142671-3142935	supercont1.20:3142671-3142935	264		295.93	20.4693		594.02	41.0254		255.074	19.481		20.2222	3.53075		31.088	2.98725		77.1161	7.52288		18.6556	3.13632		15.2429	1.74021		45.8212	17.3599
XLOC_203946	supercont1.205[+]:602915-603179	supercont1.205:602915-603179	264	AAEL006433-RA	0	0		0	0		0	0		0	0		16.6536	1.60025		76.7585	7.488		0	0		0	0		3	1.13659
XLOC_208744	supercont1.209[-]:275615-275879	supercont1.209:275615-275879	264		181.529	12.5562		201.223	13.8973		151.282	11.554		0	0		3.9	0.374752		9	0.877975		50.1935	8.4384		110.366	12.6		33.1436	12.5568
XLOC_308998	supercont1.304[+]:113814-114078	supercont1.304:113814-114078	264		46.118	3.18996		59.5918	4.11565		16.2333	1.2398		0	0		24.8094	2.38394		44.6681	4.35749		0	0		0	0		14.6176	5.53807
XLOC_403519	supercont1.400[+]:363289-363553	supercont1.400:363289-363553	264		22.566	1.56088		39.4328	2.72339		102.184	7.80422		80	13.9678		77.3769	7.43516		83.0797	8.10465		0	0		0	0		20.9405	7.93355
XLOC_406658	supercont1.402[-]:868561-868825	supercont1.402:868561-868825	264	NTR_00026616	225.621	15.6061		691.519	47.7591		106.147	8.10689		18	3.14275		26.8214	2.57728		50.7414	4.94996		12.4074	2.0859		6.55556	0.748419		24.2116	9.17287
XLOC_406872	supercont1.402[-]:918052-918316	supercont1.402:918052-918316	264		157.322	10.8819		110.502	7.6317		188.737	14.4146		184.167	32.155		11.662	1.12061		14	1.36574		38.6207	6.49281		26.9273	3.07417		5.16	1.95493
XLOC_572212	supercont1.697[-]:544199-544463	supercont1.697:544199-544463	264		75.3936	5.21494		70.0317	4.83667		66.7001	5.09415		26	4.53953		3	0.288271		0	0		4.45161	0.748393		0	0		21.0517	7.97569
XLOC_675201	supercont1.927[+]:134914-135178	supercont1.927:134914-135178	264		221.652	15.3316		109.37	7.55354		325.813	24.8837		145.042	25.324		241.988	23.2527		500.309	48.8065		7.96296	1.33871		0	0		145.118	54.9795
XLOC_677574	supercont1.93[-]:1994619-1994883	supercont1.93:1994619-1994883	264	AAEL003610-RA	123.825	8.56489		48.0181	3.31632		60.8588	4.64803		3	0.523792		74.3434	7.14367		33.6269	3.2804		0	0		0	0		69.6626	26.3925
XLOC_681882	supercont1.95[+]:2302965-2303229	supercont1.95:2302965-2303229	264		270.535	18.7127		175.944	12.1514		160.259	12.2396		226	39.459		269.9	25.9348		451.827	44.077		0	0		0	0		41.5689	15.7489
XLOC_000594	supercont1.1[+]:1228147-1228410	supercont1.1:1228147-1228410	263		36.2605	2.50812		178.714	12.3427		128.041	9.77899		167.143	29.1827		3	0.288271		7	0.682869		25.1172	4.22263		18.4324	2.10435		29.1853	11.0572
XLOC_028142	supercont1.109[-]:101203-101466	supercont1.109:101203-101466	263		594.554	41.125		618.077	42.6868		474.33	36.2265		43.8889	7.66289		15.0728	1.44834		45.7932	4.46725		23.4778	3.94703		12.931	1.47628		40.5931	15.3792
XLOC_028246	supercont1.109[-]:119103-119366	supercont1.109:119103-119366	263		1577.34	109.104		1809.01	124.938		1339.8	102.326		1180.21	206.062		37.7598	3.62834		86.4295	8.43143		50.4619	8.48352		60.1331	6.86513		154.779	58.64
XLOC_340186	supercont1.33[-]:2196386-2196649	supercont1.33:2196386-2196649	263		40.7758	2.82044		47.2675	3.26448		30.1229	2.3006		0	0		26.5209	2.5484		39.9335	3.89563		0	0		0	0		13.5518	5.13427
XLOC_382785	supercont1.38[+]:3097922-3098185	supercont1.38:3097922-3098185	263		370.23	25.6086		281.853	19.4659		120.822	9.22769		282.417	49.3092		131.502	12.636		235.993	23.0217		0	0		0	0		37.1	14.0558
XLOC_383035	supercont1.38[-]:6280-6543	supercont1.38:6280-6543	263		590.587	40.8506		254.32	17.5643		480.294	36.6819		496.413	86.6725		414.03	39.7842		1170.45	114.18		7.79183	1.30994		0	0		171.689	65.0465
XLOC_434404	supercont1.439[-]:8803-9066	supercont1.439:8803-9066	263	AAEL009940-RA	561.667	38.8502		152.345	10.5216		142.442	10.8789		41.9655	7.32707		402.843	38.7093		439.259	42.8509		20.3626	3.42331		0	0		95.8061	36.2973
XLOC_435160	supercont1.44[+]:1942303-1942566	supercont1.44:1942303-1942566	263		35.8926	2.48267		48.3923	3.34216		62.9753	4.80967		0	0		54.8491	5.27046		39.7609	3.87878		0	0		0	0		21.7665	8.2465
XLOC_621494	supercont1.8[+]:4197838-4198101	supercont1.8:4197838-4198101	263		124.167	8.58855		242.133	16.7227		61.0345	4.66144		26.6296	4.64947		112.761	10.8352		164.596	16.0568		0	0		0	0		77.9786	29.5431
XLOC_628792	supercont1.81[+]:939806-940069	supercont1.81:939806-940069	263		62.36	4.31341		2468.63	170.493		164.097	12.5327		78	13.6186		78.5714	7.54995		192.078	18.7378		16	2.68988		0	0		82.1076	31.1074
XLOC_676791	supercont1.93[+]:1991098-1991361	supercont1.93:1991098-1991361	263		105.149	7.27309		165.343	11.4192		165.018	12.6031		301.049	52.5624		338.073	32.4855		132.768	12.9519		0	0		0	0		105.462	39.9555
XLOC_680388	supercont1.943[-]:217480-217743	supercont1.943:217480-217743	263		46.8566	3.24104		43.0512	2.97329		46.9119	3.58285		0	0		3	0.288271		0	0		0	0		0	0		17.2749	6.54481
XLOC_000351	supercont1.1[+]:1178192-1178454	supercont1.1:1178192-1178454	262		152.661	10.5595		160.278	11.0694		232.46	17.7539		484.879	84.6586		14.9149	1.43318		17.6165	1.71854		56.9986	9.58246		70.5314	8.05226		62.7458	23.772
XLOC_060989	supercont1.1211[+]:137056-137318	supercont1.1211:137056-137318	262		99.1494	6.85811		62.8371	4.33978		150.466	11.4917		22	3.84114		105.759	10.1624		64.9317	6.33426		0	0		0	0		23.3912	8.86205
XLOC_063400	supercont1.122[-]:665541-665803	supercont1.122:665541-665803	262		28.5605	1.97552		84.1749	5.81345		48.078	3.67191		0	0		55.8533	5.36696		24.3735	2.37771		0	0		0	0		27.2684	10.3309
XLOC_151984	supercont1.175[-]:1317136-1317398	supercont1.175:1317136-1317398	262		101.783	7.04028		109.227	7.54364		166.976	12.7526		0	0		54.2963	5.21734		210.053	20.4912		0	0		0	0		20.1811	7.64584
XLOC_309963	supercont1.305[+]:127293-127555	supercont1.305:127293-127555	262		43.6456	3.01894		81.2279	5.60992		24.8692	1.89936		13	2.26977		50.4192	4.84479		57.3541	5.59505		0	0		0	0		21.016	7.96216
XLOC_324376	supercont1.316[+]:764730-764992	supercont1.316:764730-764992	262		183.987	12.7263		264.24	18.2494		123.913	9.46369		752.054	131.307		296.738	28.5137		321.237	31.3376		0	0		0	0		53.1321	20.1297
XLOC_458696	supercont1.478[+]:545900-546162	supercont1.478:545900-546162	262		95.0039	6.57137		649.178	44.8348		82.0625	6.26744		43	7.50769		10.331	0.992704		0	0		33.0204	5.55131		36.0071	4.11077		88.4664	33.5165
XLOC_528125	supercont1.600[+]:381195-381457	supercont1.600:381195-381457	262		115.634	7.99837		58.7357	4.05652		51.3609	3.92264		0	0		116.955	11.2383		103.744	10.1205		0	0		0	0		45.693	17.3113
XLOC_565158	supercont1.686[+]:438188-438450	supercont1.686:438188-438450	262		24.3846	1.68667		54.0529	3.7331		74.8474	5.71639		154.5	26.9753		55.6017	5.34278		75.9135	7.40557		3	0.504352		0	0		20.9323	7.93045
XLOC_568894	supercont1.69[-]:2584637-2584899	supercont1.69:2584637-2584899	262		234.297	16.2062		156.248	10.7911		242.224	18.4996		231.6	40.4368		171.349	16.4649		150.633	14.6946		0	0		0	0		78.1295	29.6003
XLOC_000261	supercont1.1[+]:1159029-1159290	supercont1.1:1159029-1159290	261		182.029	12.5908		664.285	45.8781		259.783	19.8406		222.206	38.7966		6.02	0.578463		13	1.26819		20.0615	3.37269		10.6372	1.2144		25.3704	9.61186
XLOC_024220	supercont1.1076[+]:225997-226258	supercont1.1076:225997-226258	261		99.8601	6.90727		50.4953	3.4874		139.768	10.6746		0	0		45.6989	4.39122		89.5828	8.73905		0	0		0	0		13.3103	5.04278
XLOC_086586	supercont1.1337[+]:69507-69768	supercont1.1337:69507-69768	261		114.118	7.8935		102.086	7.05046		154.141	11.7724		187.403	32.7201		241.72	23.227		853.096	83.2219		11	1.84929		3	0.342497		102.102	38.6825
XLOC_178759	supercont1.194[+]:955077-955338	supercont1.194:955077-955338	261		112.733	7.79766		75.7909	5.23442		69.6705	5.32101		132.234	23.0877		78.7641	7.56846		47.5391	4.63757		3.36	0.564874		0	0		46.4123	17.5838
XLOC_188091	supercont1.2[-]:702277-702538	supercont1.2:702277-702538	261		84.5867	5.85082		81.6504	5.6391		127.174	9.71274		248.357	43.3625		65.8249	6.32513		98.2036	9.58003		0	0		0	0		70.3201	26.6416
XLOC_208719	supercont1.209[-]:269257-269518	supercont1.209:269257-269518	261		61.7	4.26776		441.878	30.5179		182.508	13.9389		178	31.0783		29.0239	2.78892		9.25	0.902363		61.2363	10.2949		79.4033	9.06512		71.5123	27.0933
XLOC_208879	supercont1.209[-]:317334-317595	supercont1.209:317334-317595	261		51.3534	3.55209		61.6183	4.2556		77.7564	5.93856		0	0		3	0.288271		14	1.36574		11.8657	1.99482		34.2708	3.91255		20.8703	7.90696
XLOC_208922	supercont1.209[-]:331137-331398	supercont1.209:331137-331398	261		1511.76	104.567		1269.32	87.6641		3263.6	249.254		1009.95	176.334		24.2468	2.32988		56.32	5.49417		62.1238	10.4441		103.58	11.8253		134.156	50.8268
XLOC_291579	supercont1.286[-]:1429775-1430036	supercont1.286:1429775-1430036	261		53.3931	3.69317		281.476	19.4399		69.0254	5.27174		0	0		0	0		7	0.682869		6.68966	1.12465		3	0.342497		3	1.13659
XLOC_326696	supercont1.32[+]:613008-613269	supercont1.32:613008-613269	261		189.357	13.0977		152.695	10.5457		76.2262	5.8217		390.514	68.1828		258.957	24.8832		246.49	24.0457		0	0		0	0		57.5478	21.8027
XLOC_350986	supercont1.344[+]:339378-339639	supercont1.344:339378-339639	261		73.132	5.0585		130.947	9.04372		81.5591	6.22899		76.3929	13.338		185.251	17.8008		282.911	27.5988		0	0		0	0		64.28	24.3532
XLOC_356609	supercont1.35[+]:1957657-1957918	supercont1.35:1957657-1957918	261		211.582	14.635		68.9953	4.76509		521.895	39.8592		218	38.0622		235.203	22.6007		204.216	19.9218		0	0		0	0		80.8705	30.6387
XLOC_406649	supercont1.402[-]:866289-866550	supercont1.402:866289-866550	261	NTR_00026614	224.435	15.5241		65.0333	4.49146		87.1697	6.6575		260	45.3953		7.44289	0.715189		34.1714	3.33351		0	0		0	0		27.4547	10.4015
XLOC_439546	supercont1.443[+]:354186-354447	supercont1.443:354186-354447	261		90.6568	6.27069		50.0132	3.45411		57.7633	4.41161		0	0		42.9064	4.12288		98.0504	9.56509		0	0		0	0		15.1071	5.72352
XLOC_445090	supercont1.451[-]:661771-662032	supercont1.451:661771-662032	261	AAEL010069-RA	0	0		0	0		0	0		0	0		14.2989	1.37399		64.2977	6.27242		0	0		0	0		15.2593	5.78115
XLOC_567573	supercont1.69[+]:2624031-2624292	supercont1.69:2624031-2624292	261		137.4	9.50387		102.821	7.10123		116.597	8.90495		110.192	19.2393		155.045	14.8983		139.776	13.6356		0	0		0	0		50.8154	19.252
XLOC_633212	supercont1.819[-]:16621-16882	supercont1.819:16621-16882	261		51.403	3.55552		42.7318	2.95123		20.7576	1.58534		135	23.5707		64.716	6.21857		77.1606	7.52723		0	0		0	0		0	0
XLOC_638593	supercont1.83[-]:1321797-1322058	supercont1.83:1321797-1322058	261		75.2909	5.20783		162.882	11.2493		77.8792	5.94794		32	5.58712		68.6676	6.59829		82.8631	8.08352		4.86207	0.817398		0	0		30.1499	11.4226
XLOC_002082	supercont1.1[-]:1348807-1349067	supercont1.1:1348807-1349067	260		99.9338	6.91236		118.831	8.20696		129.498	9.89028		28	4.88873		0	0		10.58	1.03211		3	0.504352		9.37088	1.06983		34.9431	13.2386
XLOC_037131	supercont1.111[-]:965673-965933	supercont1.111:965673-965933	260		32.3496	2.23761		12.6129	0.871097		24.8276	1.89618		0	0		28.906	2.77758		27.8462	2.71647		0	0		0	0		0	0
XLOC_134174	supercont1.165[+]:362141-362401	supercont1.165:362141-362401	260	AAEL005618-RA	47.4587	3.28269		94.328	6.51466		105.912	8.08891		9	1.57138		33.1395	3.18439		83.3946	8.13537		0	0		0	0		3	1.13659
XLOC_208498	supercont1.209[-]:212321-212581	supercont1.209:212321-212581	260	AAEL017001-RA	24.8016	1.71551		76.0115	5.24965		48.2523	3.68522		145	25.3166		0	0		0	0		9.06513	1.52401		0	0		16.8779	6.39438
XLOC_216648	supercont1.215[+]:1556981-1557241	supercont1.215:1556981-1557241	260		97.1968	6.72305		314.574	21.7258		132.344	10.1076		159	27.761		162.008	15.5674		148.004	14.4382		3	0.504352		0	0		61.7274	23.3861
XLOC_333294	supercont1.326[+]:1117943-1118203	supercont1.326:1117943-1118203	260		120.311	8.32187		64.7894	4.47461		54.8156	4.18648		102.621	17.9173		140.889	13.5381		142.174	13.8695		0	0		0	0		0	0
XLOC_484342	supercont1.522[+]:659148-659408	supercont1.522:659148-659408	260	NTR_00032756	91.3006	6.31521		131.875	9.10779		84.9429	6.48742		599.582	104.685		0	0		9.20588	0.898059		10.7381	1.80526		12.8111	1.46259		21.8698	8.28562
XLOC_567038	supercont1.69[+]:1982128-1982388	supercont1.69:1982128-1982388	260		699.083	48.3552		390.366	26.9602		186.352	14.2325		105	18.3327		158.866	15.2654		585.881	57.1543		0	0		0	0		47.745	18.0888
XLOC_622821	supercont1.8[-]:3380530-3380790	supercont1.8:3380530-3380790	260		96.1575	6.65116		88.3881	6.10443		26.8731	2.0524		174.853	30.5289		128.948	12.3906		130.394	12.7203		0	0		0	0		36.9587	14.0023
XLOC_623019	supercont1.8[-]:3444488-3444748	supercont1.8:3444488-3444748	260		154.039	10.6548		265.564	18.3409		136.272	10.4076		145.192	25.3502		248.729	23.9004		427.812	41.7342		0	0		0	0		51.051	19.3413
XLOC_654005	supercont1.88[+]:2607993-2608253	supercont1.88:2607993-2608253	260		22.11	1.52934		46.3056	3.19805		14.5772	1.11332		18.0909	3.15863		23.7689	2.28396		26.9987	2.6338		0	0		0	0		14.0637	5.3282
XLOC_000543	supercont1.1[+]:1216661-1216920	supercont1.1:1216661-1216920	259		152.205	10.5279		295.257	20.3916		85.1959	6.50675		56.4615	9.85804		25.6144	2.46129		24.6098	2.40075		60.7919	10.2202		23.4163	2.67333		14.2097	5.3835
XLOC_084567	supercont1.132[+]:2229310-2229569	supercont1.132:2229310-2229569	259		100.22	6.93214		100.331	6.92928		44.9077	3.42978		447.5	78.1324		171.549	16.4842		195.695	19.0905		3	0.504352		0	0		49.0645	18.5887
XLOC_089612	supercont1.136[+]:1925396-1925655	supercont1.136:1925396-1925655	259		36.2887	2.51007		51.005	3.52261		61.4659	4.69439		43.2083	7.54406		44.3891	4.26535		70.9524	6.9216		0	0		0	0		13.3636	5.06297
XLOC_116110	supercont1.153[+]:566066-566325	supercont1.153:566066-566325	259		158.844	10.9871		346.996	23.9649		107.182	8.18588		132.667	23.1633		180.97	17.3895		63.8701	6.2307		0	0		0	0		68.5547	25.9728
XLOC_122762	supercont1.158[+]:1200634-1200893	supercont1.158:1200634-1200893	259		556.804	38.5138		859.606	59.3678		202.035	15.4302		214	37.3639		61.6273	5.92178		269.315	26.2725		52.1301	8.76397		13.3571	1.52493		667.92	253.049
XLOC_154547	supercont1.176[-]:1764328-1764587	supercont1.176:1764328-1764587	259		52.9654	3.66359		63.8043	4.40658		103.19	7.88102		141	24.6182		32.3915	3.1125		55.9716	5.46019		0	0		0	0		15.7223	5.95659
XLOC_164227	supercont1.184[+]:1846101-1846360	supercont1.184:1846101-1846360	259		26.3676	1.82383		44.8891	3.10022		70.0887	5.35295		5	0.872987		38.78	3.72638		104.688	10.2126		0	0		0	0		23.5382	8.91771
XLOC_184534	supercont1.2[+]:1397883-1398142	supercont1.2:1397883-1398142	259		59.695	4.12907		27.8365	1.9225		38.461	2.93742		19	3.31735		27.6687	2.65869		79.4772	7.75322		0	0		0	0		11.1714	4.23243
XLOC_192955	supercont1.20[+]:3164221-3164480	supercont1.20:3164221-3164480	259		82.8425	5.73017		56.7343	3.91829		86.9792	6.64294		93	16.2376		0	0		15.0345	1.46665		7.05714	1.18643		4.64286	0.530055		14.1471	5.35978
XLOC_356576	supercont1.35[+]:1945481-1945740	supercont1.35:1945481-1945740	259		720.365	49.8272		358.806	24.7805		367.903	28.0982		433.534	75.694		663.937	63.7978		423.612	41.3245		4.10714	0.690482		0	0		120.215	45.5449
XLOC_393399	supercont1.390[-]:359942-360201	supercont1.390:359942-360201	259	NTR_00025861	17.0403	1.17867		46.6087	3.21898		21.6466	1.65323		778	135.837		25.6174	2.46158		54.472	5.31389		13.5726	2.28179		0	0		7.80952	2.95873
XLOC_538417	supercont1.62[-]:2460076-2460335	supercont1.62:2460076-2460335	259		172.255	11.9148		152.058	10.5017		20.75	1.58476		55.025	9.60722		21.1875	2.03591		111.312	10.8588		0	0		0	0		29.4671	11.164
XLOC_637764	supercont1.83[+]:1421825-1422084	supercont1.83:1421825-1422084	259		84.5716	5.84977		91.8069	6.34055		187.3	14.3049		731.793	127.769		111.219	10.6871		105.709	10.3122		13.8966	2.33625		0	0		60.4666	22.9085
XLOC_681980	supercont1.95[+]:2339006-2339265	supercont1.95:2339006-2339265	259		94.3542	6.52643		48.8825	3.37602		156.056	11.9186		5	0.872987		56.1599	5.39642		198.844	19.3978		0	0		0	0		47.4816	17.9889
XLOC_000490	supercont1.1[+]:1203464-1203722	supercont1.1:1203464-1203722	258		1108.71	76.6887		3475.4	240.025		1211.28	92.5103		1522.02	265.741		45.3426	4.35698		106.589	10.3981		1132.44	190.384		1247.34	142.403		1609.18	609.658
XLOC_000732	supercont1.1[+]:1256008-1256266	supercont1.1:1256008-1256266	258		94.3865	6.52867		531.568	36.7122		140.347	10.7188		547.3	95.5571		8.39333	0.806517		5.90196	0.575752		40.9109	6.87783		50.7819	5.79754		27.0681	10.2551
XLOC_001933	supercont1.1[-]:1315784-1316042	supercont1.1:1315784-1316042	258		193.815	13.4061		274.886	18.9847		227.912	17.4066		12	2.09517		0	0		12.9231	1.26068		16.6177	2.79373		34.39	3.92616		53.7914	20.3795
XLOC_117039	supercont1.153[-]:474297-474555	supercont1.153:474297-474555	258		1642.47	113.609		140.28	9.6883		3544.16	270.681		562.931	98.2863		436.169	41.9116		1773.76	173.035		3	0.504352		4.78571	0.546364		302.491	114.602
XLOC_179630	supercont1.194[-]:938881-939139	supercont1.194:938881-939139	258		289.037	19.9925		1273.27	87.9371		308.597	23.5688		1242.5	216.937		436.788	41.9711		668.625	65.2262		124.63	20.9524		8	0.913325		189.329	71.7293
XLOC_201866	supercont1.204[+]:455347-455605	supercont1.204:455347-455605	258		87.7851	6.07205		56.8625	3.92715		66.0353	5.04338		0	0		88.5694	8.51065		64.0667	6.24988		0	0		0	0		39.2489	14.8699
XLOC_601295	supercont1.76[+]:1936321-1936579	supercont1.76:1936321-1936579	258	AAEL003064-RA	38.6205	2.67136		137.533	9.49858		27.2282	2.07952		0	0		18.3735	1.76551		41.7886	4.07659		28.772	4.83707		16.8626	1.92513		7.07692	2.68118
XLOC_638850	supercont1.83[-]:1432821-1433079	supercont1.83:1432821-1433079	258		363.607	25.1505		190.058	13.1261		276.238	21.0974		372.093	64.9665		265.209	25.484		689.941	67.3056		4	0.672469		0	0		206.775	78.339
XLOC_680435	supercont1.943[-]:228794-229052	supercont1.943:228794-229052	258		96.7515	6.69225		56.9524	3.93336		60.0981	4.58993		0	0		0	0		8.96296	0.874362		3	0.504352		4	0.456662		38.0913	14.4313
XLOC_093226	supercont1.1381[-]:3782-4039	supercont1.1381:3782-4039	257		17.3214	1.19811		41	2.83162		9	0.687366		0	0		80.0995	7.69678		26.8902	2.62321		0	0		0	0		72.5242	27.4767
XLOC_138900	supercont1.168[-]:1325623-1325880	supercont1.168:1325623-1325880	257	NTR_00009983	101.038	6.98872		43.1668	2.98127		23.2916	1.77887		11	1.92057		42.5863	4.09212		85.3466	8.3258		0	0		0	0		3	1.13659
XLOC_164819	supercont1.184[-]:1846794-1847051	supercont1.184:1846794-1847051	257		181.008	12.5202		87.7916	6.06323		439.887	33.5959		3	0.523792		539.746	51.8643		101.242	9.87644		0	0		0	0		64.2203	24.3306
XLOC_178539	supercont1.194[+]:876104-876361	supercont1.194:876104-876361	257		100.744	6.96841		139.798	9.65501		137.059	10.4677		84	14.6662		62.0504	5.96244		128.368	12.5226		0	0		0	0		48.2243	18.2703
XLOC_193097	supercont1.20[+]:3196930-3197187	supercont1.20:3196930-3197187	257		53.505	3.70091		101.042	6.97833		36.6979	2.80276		82	14.317		0	0		0	0		3	0.504352		0	0		6	2.27317
XLOC_291310	supercont1.286[-]:1345161-1345418	supercont1.286:1345161-1345418	257		21.9536	1.51852		71.1475	4.91373		76.6848	5.85672		199	34.7449		0	0		8	0.780422		13.6396	2.29305		14.967	1.70871		10.739	4.0686
XLOC_297104	supercont1.293[-]:143529-143786	supercont1.293:143529-143786	257		145.523	10.0658		286.633	19.796		29.3156	2.23895		46	8.03148		246.216	23.659		76.3971	7.45274		0	0		0	0		81.9218	31.0371
XLOC_315595	supercont1.31[+]:1559113-1559370	supercont1.31:1559113-1559370	257		36.7045	2.53883		66.0876	4.56427		55.0272	4.20265		352	61.4583		0	0		20.503	2.00013		25.342	4.26043		28.2907	3.22982		38.7582	14.684
XLOC_538405	supercont1.62[-]:2458883-2459140	supercont1.62:2458883-2459140	257		90.8205	6.282		184.929	12.7719		71.377	5.45134		0	0		67.3644	6.47306		330.706	32.2613		0	0		0	0		36.2439	13.7314
XLOC_541810	supercont1.63[+]:1902568-1902825	supercont1.63:1902568-1902825	257	NTR_00037141	178.891	12.3738		258.101	17.8255		216.571	16.5404		791.333	138.165		217.515	20.9011		556.169	54.2558		0	0		0	0		86.7408	32.8628
XLOC_572147	supercont1.697[-]:531915-532172	supercont1.697:531915-532172	257		534.878	36.9972		1094.05	75.5596		412.468	31.5018		767.826	134.06		12.0714	1.15995		16.8586	1.6446		26.7281	4.49346		6.35714	0.725767		32.3962	12.2737
XLOC_656567	supercont1.884[-]:260121-260378	supercont1.884:260121-260378	257		221.967	15.3533		575.307	39.7329		82.9687	6.33665		447	78.0451		176.021	16.9139		577.863	56.3721		0	0		0	0		17.3896	6.58826
XLOC_690230	supercont1.98[-]:1156848-1157105	supercont1.98:1156848-1157105	257		196.288	13.5771		243.98	16.8502		102.072	7.79564		111	19.3803		327.488	31.4684		439.831	42.9067		0	0		0	0		59.6266	22.5902
XLOC_000684	supercont1.1[+]:1248588-1248844	supercont1.1:1248588-1248844	256		104.927	7.25771		85.3882	5.89725		110.751	8.45849		7	1.22218		4.76	0.457389		21.1005	2.05841		9.45833	1.59011		22.8167	2.60488		83.8327	31.761
XLOC_011292	supercont1.1017[-]:182411-182667	supercont1.1017:182411-182667	256		215.009	14.8721		145.734	10.065		114.036	8.70937		69	12.0472		85.395	8.20563		138.735	13.534		0	0		0	0		35.0899	13.2942
XLOC_184795	supercont1.2[+]:1458909-1459165	supercont1.2:1458909-1459165	256		508.652	35.1832		245.298	16.9412		122.752	9.37508		248	43.3002		363.25	34.9047		701.937	68.4759		0	0		0	0		44.0148	16.6755
XLOC_192898	supercont1.20[+]:3143691-3143947	supercont1.20:3143691-3143947	256		526.184	36.3959		470.465	32.4921		408.849	31.2254		215.724	37.6649		16.3383	1.56995		17.4476	1.70206		17.5047	2.94284		14.3319	1.63621		108.559	41.1289
XLOC_208625	supercont1.209[-]:248753-249009	supercont1.209:248753-249009	256		90.6057	6.26715		350.02	24.1738		118.138	9.02266		0	0		6.27586	0.603049		0	0		39.9333	6.71349		7.02857	0.802421		24.5915	9.31679
XLOC_434398	supercont1.439[-]:6415-6671	supercont1.439:6415-6671	256		220.264	15.2355		413.855	28.5825		457.513	34.9421		153.628	26.823		449.82	43.2233		319.261	31.1448		15.7586	2.6493		0	0		247.904	93.9213
XLOC_458548	supercont1.478[+]:506872-507128	supercont1.478:506872-507128	256		2358.41	163.13		2172.8	150.062		2008.96	153.432		2899.85	506.307		427.527	41.0811		106.678	10.4067		384.575	64.6537		1082.35	123.567		256.954	97.3501
XLOC_458739	supercont1.478[+]:554640-554896	supercont1.478:554640-554896	256	NTR_00030396	66.6477	4.60999		560.243	38.6926		116.714	8.91391		416	72.6325		0	0		9.78571	0.954623		29.5356	4.96544		45.5206	5.19688		26.3398	9.97913
XLOC_459183	supercont1.479[+]:246408-246664	supercont1.479:246408-246664	256		314.931	21.7836		73.4741	5.07441		250.208	19.1094		499.964	87.2925		281.681	27.0668		298.676	29.1367		0	0		0	0		69.8087	26.4478
XLOC_484332	supercont1.522[+]:655755-656011	supercont1.522:655755-656011	256	NTR_00032756	26.8276	1.85565		100.022	6.9079		54.9767	4.19878		22	3.84114		0	0		0	0		14.0556	2.36298		28.2329	3.22323		19.7579	7.48552
XLOC_519609	supercont1.59[+]:2382786-2383042	supercont1.59:2382786-2383042	256	AAEL017355-RA	29.8633	2.06563		136.721	9.44246		162.765	12.431		0	0		83.7795	8.05039		241.307	23.5401		0	0		0	0		78.9998	29.93
XLOC_535784	supercont1.617[-]:412571-412827	supercont1.617:412571-412827	256		46.356	3.20642		33.2511	2.29645		31.585	2.41227		0	0		31.9922	3.07414		23.614	2.30361		0	0		0	0		14.5478	5.51162
XLOC_545373	supercont1.635[+]:234899-235155	supercont1.635:234899-235155	256		29.8254	2.063		23.054	1.5922		58.6489	4.47924		0	0		37.5051	3.60388		31.1848	3.04216		0	0		0	0		23.5144	8.9087
XLOC_637980	supercont1.83[+]:2220630-2220886	supercont1.83:2220630-2220886	256	AAEL003322-RA	60.6033	4.1919		57.4942	3.97078		61.6338	4.70722		0	0		40.4472	3.88658		63.0008	6.14591		0	0		0	0		27.5934	10.4541
XLOC_000683	supercont1.1[+]:1248310-1248565	supercont1.1:1248310-1248565	255		77.7817	5.38012		114.364	7.8984		74.7397	5.70816		116	20.2533		7.73529	0.743286		7	0.682869		32.4723	5.45916		29.1377	3.32652		32.4257	12.2848
XLOC_034557	supercont1.1103[+]:152152-152407	supercont1.1103:152152-152407	255		119.839	8.28917		99.9748	6.90466		109.017	8.32602		36.931	6.44806		125.886	12.0964		111.986	10.9246		3	0.504352		0	0		31.6344	11.9851
XLOC_050980	supercont1.1170[+]:68013-68268	supercont1.1170:68013-68268	255	AAEL014570-RA	48.6938	3.36813		73.2127	5.05636		60.487	4.61963		22.3922	3.90961		42.9414	4.12625		77.7167	7.58147		0	0		0	0		18.8941	7.15825
XLOC_188624	supercont1.2[-]:1414335-1414590	supercont1.2:1414335-1414590	255		34.3403	2.3753		12.6219	0.871718		58.4006	4.46028		0	0		40.1556	3.85856		47.5144	4.63516		0	0		0	0		25.9289	9.82348
XLOC_257692	supercont1.256[-]:1298358-1298613	supercont1.256:1298358-1298613	255		120.43	8.33006		74.7593	5.16317		93.3486	7.1294		0	0		96.3278	9.25616		88.8013	8.66281		0	0		0	0		40.3143	15.2735
XLOC_260678	supercont1.26[+]:267012-267267	supercont1.26:267012-267267	255		29.6728	2.05245		16.3219	1.12726		46.2937	3.53563		0	0		32.2065	3.09473		22.8023	2.22443		0	0		0	0		12.7919	4.84635
XLOC_376881	supercont1.375[+]:663302-663557	supercont1.375:663302-663557	255		42.098	2.91189		71.9774	4.97104		63.6588	4.86188		15.4333	2.69462		120.471	11.5761		144.772	14.1229		0	0		0	0		43.1468	16.3467
XLOC_524777	supercont1.6[-]:1878868-1879123	supercont1.6:1878868-1879123	255		116.265	8.042		238.841	16.4953		109.435	8.35798		88.1176	15.3851		326.401	31.3639		466.209	45.4799		6.86667	1.15441		0	0		13.6774	5.18185
XLOC_554682	supercont1.66[+]:463979-464234	supercont1.66:463979-464234	255		160.5	11.1017		77.822	5.3747		169.488	12.9445		323.844	56.5424		232.045	22.2973		329.793	32.1722		0	0		0	0		52.3269	19.8247
XLOC_562496	supercont1.679[-]:506312-506567	supercont1.679:506312-506567	255		137.528	9.51272		143.756	9.92835		78.9872	6.03257		37	6.46011		383.168	36.8187		800.473	78.0883		0	0		0	0		47	17.8065
XLOC_611599	supercont1.78[-]:1705344-1705599	supercont1.78:1705344-1705599	255		108.929	7.53453		54.6301	3.77297		68.4426	5.22723		47	8.20608		113.399	10.8966		78.3538	7.64363		0	0		0	0		16.9078	6.40571
XLOC_134184	supercont1.165[+]:363630-363884	supercont1.165:363630-363884	254	AAEL005618-RA	61.9562	4.28548		122.458	8.45742		45.698	3.49013		42	7.33309		76.3004	7.33172		156.767	15.293		0	0		0	0		5.24138	1.98576
XLOC_150127	supercont1.174[-]:1160530-1160784	supercont1.174:1160530-1160784	254		216.654	14.9858		145.403	10.0421		152.813	11.6709		0	0		271.169	26.0567		379.146	36.9867		0	0		0	0		35.1587	13.3203
XLOC_178764	supercont1.194[+]:956228-956482	supercont1.194:956228-956482	254		59.6579	4.1265		92.5642	6.39285		49.5694	3.78581		320	55.8712		35.3785	3.39953		129.596	12.6424		0	0		0	0		46.5792	17.6471
XLOC_201905	supercont1.204[+]:460510-460764	supercont1.204:460510-460764	254		151.695	10.4927		99.7901	6.8919		502.416	38.3715		6	1.04758		127.56	12.2573		148.06	14.4437		3	0.504352		0	0		46.9622	17.7922
XLOC_250200	supercont1.25[+]:683014-683268	supercont1.25:683014-683268	254	NTR_00017189	45.9959	3.18151		26.6393	1.83981		30.014	2.29229		0	0		63.728	6.12364		69.2246	6.75305		0	0		0	0		40.92	15.503
XLOC_260806	supercont1.26[+]:292637-292891	supercont1.26:292637-292891	254		60.4932	4.18428		211.999	14.6415		74.8559	5.71704		0	0		43.8487	4.21344		114.376	11.1577		3	0.504352		0	0		26.9967	10.228
XLOC_268287	supercont1.261[-]:1469361-1469615	supercont1.261:1469361-1469615	254		99.1702	6.85955		57.0483	3.93998		73.9067	5.64455		19	3.31735		116.442	11.189		145.961	14.2389		0	0		0	0		28.9071	10.9518
XLOC_291454	supercont1.286[-]:1388017-1388271	supercont1.286:1388017-1388271	254		152.35	10.538		96.584	6.67047		76.4692	5.84026		0	0		0	0		4	0.390211		0	0		17.7336	2.02456		11.2491	4.26184
XLOC_292454	supercont1.288[+]:221882-222136	supercont1.288:221882-222136	254		55.5054	3.83928		44.4709	3.07133		47.6602	3.64		0	0		78.3215	7.52593		116.99	11.4127		3	0.504352		0	0		36.6682	13.8922
XLOC_322218	supercont1.314[-]:771421-771675	supercont1.314:771421-771675	254		74.1051	5.12581		35.9426	2.48234		47.6197	3.63691		602	105.108		51.1118	4.91134		48.9282	4.77308		0	0		0	0		31.0912	11.7793
XLOC_406763	supercont1.402[-]:891794-892048	supercont1.402:891794-892048	254		473.582	32.7574		663.57	45.8287		416.277	31.7927		1185.29	206.948		37.4961	3.603		44.8085	4.37119		22.8972	3.84941		62.3151	7.11424		75.0209	28.4225
XLOC_432605	supercont1.435[-]:958237-958491	supercont1.435:958237-958491	254		46.799	3.23706		620.204	42.8337		95.0792	7.26157		32	5.58712		0	0		0	0		23.8837	4.01527		11.5312	1.31647		23.102	8.75248
XLOC_435032	supercont1.44[+]:1906074-1906328	supercont1.44:1906074-1906328	254		39.0474	2.70089		265.139	18.3115		152.288	11.6309		4	0.69839		101.421	9.74553		89.0369	8.68579		0	0		0	0		3.68	1.39421
XLOC_437964	supercont1.441[+]:477564-477818	supercont1.441:477564-477818	254		119.095	8.23773		343.835	23.7466		133.237	10.1759		77.0645	13.4553		150.098	14.423		245.005	23.9009		3.93103	0.660875		0	0		49.4777	18.7452
XLOC_528424	supercont1.600[-]:384578-384832	supercont1.600:384578-384832	254		87.634	6.0616		88.2613	6.09567		43.3047	3.30735		28	4.88873		46.3905	4.45768		71.9438	7.01831		0	0		0	0		31.8214	12.0559
XLOC_547968	supercont1.640[+]:559257-559511	supercont1.640:559257-559511	254		105.878	7.32351		353.393	24.4067		35.6071	2.71946		102.417	17.8817		105.294	10.1177		280.988	27.4111		0	0		0	0		38.9228	14.7464
XLOC_566985	supercont1.69[+]:1960749-1961003	supercont1.69:1960749-1961003	254		213.364	14.7583		78.1742	5.39902		233.269	17.8156		97	16.936		246.014	23.6395		184.255	17.9746		0	0		0	0		8.77778	3.32556
XLOC_568502	supercont1.69[-]:1985807-1986061	supercont1.69:1985807-1986061	254		126.675	8.76202		404.321	27.924		62.7176	4.78999		19	3.31735		120.641	11.5925		85.6881	8.35911		3	0.504352		0	0		65.2078	24.7047
XLOC_635951	supercont1.826[+]:362342-362596	supercont1.826:362342-362596	254		171.739	11.8791		344.165	23.7694		145.599	11.12		6	1.04758		743.945	71.4858		1252.52	122.187		0	0		0	0		30.9259	11.7167
XLOC_661957	supercont1.9[+]:4575583-4575837	supercont1.9:4575583-4575837	254		220.843	15.2756		141.238	9.75445		180.26	13.7671		84	14.6662		237.5	22.8214		245.011	23.9015		0	0		0	0		35.4922	13.4466
XLOC_664284	supercont1.9[-]:4533799-4534053	supercont1.9:4533799-4534053	254		109.12	7.54775		32.3065	2.23122		44.8301	3.42385		0	0		51.1436	4.9144		20.3665	1.98681		0	0		0	0		0	0
XLOC_071151	supercont1.127[+]:545945-546198	supercont1.127:545945-546198	253		82.8499	5.73068		57.9841	4.00461		103.039	7.86953		250.238	43.6909		83.2784	8.00224		96.886	9.45149		0	0		0	0		14.6942	5.56706
XLOC_151440	supercont1.175[-]:477586-477839	supercont1.175:477586-477839	253	AAEL005817-RA	43.0067	2.97475		61.4336	4.24284		52.8087	4.03321		0	0		73.1937	7.0332		125.902	12.2821		11.8913	1.99913		9.81303	1.12031		11.2258	4.25303
XLOC_193109	supercont1.20[+]:3199086-3199339	supercont1.20:3199086-3199339	253		1351.77	93.5011		1622.89	112.084		1607.17	122.746		221	38.586		23.0286	2.21282		40.0713	3.90906		71.3333	11.9924		26.7188	3.05036		81.0762	30.7167
XLOC_284510	supercont1.280[+]:431038-431291	supercont1.280:431038-431291	253	NTR_00019037	228.354	15.7951		199.802	13.7991		121.279	9.26256		197.154	34.4226		544.837	52.3535		549.417	53.5971		0	0		0	0		60.4253	22.8928
XLOC_287547	supercont1.282[+]:1410372-1410625	supercont1.282:1410372-1410625	253	NTR_00019072	484	33.478		2980.08	205.816		1612.21	123.131		941.032	164.302		2017.04	193.818		5742.39	560.186		19	3.19423		0	0		109.281	41.4025
XLOC_315647	supercont1.31[+]:1579098-1579351	supercont1.31:1579098-1579351	253	NTR_00021112	123.941	8.57293		379.17	26.187		150.203	11.4716		1651.72	288.386		10.025	0.963304		3	0.292658		122.917	20.6645		35.7724	4.08398		36.1192	13.6842
XLOC_367328	supercont1.361[-]:870110-870363	supercont1.361:870110-870363	253		25.4695	1.76171		27.4545	1.89612		43.2183	3.30075		0	0		40.5029	3.89194		51.1713	4.9919		0	0		0	0		25.2921	9.58223
XLOC_408278	supercont1.403[-]:496479-496732	supercont1.403:496479-496732	253		62.3079	4.30981		77.0704	5.32278		52.5067	4.01015		145.571	25.4164		106.282	10.2126		38.6	3.76554		0	0		0	0		22.3462	8.46614
XLOC_435080	supercont1.44[+]:1921224-1921477	supercont1.44:1921224-1921477	253		144.809	10.0163		86.7954	5.99443		66.2295	5.05821		0	0		702.235	67.478		711.005	69.3605		0	0		0	0		34.3175	13.0016
XLOC_594354	supercont1.745[-]:171253-171506	supercont1.745:171253-171506	253		157.873	10.92		56.3925	3.89469		194.395	14.8467		88	15.3646		194.068	18.648		118.891	11.5981		0	0		0	0		47.1561	17.8657
XLOC_596403	supercont1.75[+]:1912165-1912418	supercont1.75:1912165-1912418	253		357.848	24.7522		660.869	45.6422		277.974	21.23		286.823	50.0785		611.087	58.7195		1631.43	159.151		4.35556	0.732244		0	0		150.926	57.18
XLOC_621332	supercont1.8[+]:4109546-4109799	supercont1.8:4109546-4109799	253		58.75	4.06371		39.7552	2.74565		127.984	9.77462		299	52.2046		66.364	6.37693		69.9581	6.82461		0	0		0	0		34.9086	13.2255
XLOC_114556	supercont1.1514[+]:6992-7244	supercont1.1514:6992-7244	252	AAEL015136-RA	0	0		28.9012	1.99603		0	0		0	0		19.913	1.91345		12	1.17063		0	0		0	0		0	0
XLOC_148275	supercont1.173[-]:1084524-1084776	supercont1.173:1084524-1084776	252		24.8271	1.71728		22.5821	1.55961		36.4669	2.78512		50	8.72987		27.0474	2.59899		47.4844	4.63223		0	0		0	0		20.8654	7.9051
XLOC_237899	supercont1.234[-]:1225471-1225723	supercont1.234:1225471-1225723	252		29.0174	2.00712		53.9964	3.7292		51.3897	3.92483		91	15.8884		34.6952	3.33387		124.969	12.191		0	0		0	0		25.0655	9.49637
XLOC_287344	supercont1.282[+]:1173281-1173533	supercont1.282:1173281-1173533	252		27.3051	1.88868		44.6484	3.08359		53.7008	4.10134		98	17.1105		53.3512	5.12653		85.6355	8.35398		0	0		0	0		17.0184	6.44762
XLOC_315610	supercont1.31[+]:1562894-1563146	supercont1.31:1562894-1563146	252		21.3142	1.47429		21.21	1.46485		63.6278	4.85951		0	0		0	0		0	0		0	0		7.60714	0.868474		0	0
XLOC_358376	supercont1.35[-]:1934731-1934983	supercont1.35:1934731-1934983	252		164.08	11.3493		233.607	16.1338		48.6229	3.71353		297	51.8554		136.178	13.0854		153.765	15.0002		3	0.504352		0	0		36.2105	13.7188
XLOC_406867	supercont1.402[-]:917299-917551	supercont1.402:917299-917551	252		84.4778	5.84328		67.6457	4.67188		74.995	5.72766		0	0		3	0.288271		9.58621	0.935161		0	0		0	0		0	0
XLOC_522236	supercont1.596[+]:551474-551726	supercont1.596:551474-551726	252	AAEL011631-RA	0	0		0	0		0	0		0	0		32.0193	3.07674		123.7	12.0672		0	0		0	0		0	0
XLOC_621500	supercont1.8[+]:4208711-4208963	supercont1.8:4208711-4208963	252		51.2004	3.5415		44.0727	3.04384		68.6316	5.24167		754.214	131.684		45.0246	4.32642		85.2303	8.31444		0	0		0	0		30.5695	11.5816
XLOC_000273	supercont1.1[+]:1161421-1161672	supercont1.1:1161421-1161672	251		27.284	1.88722		128.004	8.84047		76.336	5.83008		5	0.872987		0	0		12	1.17063		18.0305	3.03123		36.1874	4.13135		25.1473	9.52737
XLOC_019660	supercont1.105[-]:655571-655822	supercont1.105:655571-655822	251		69.8065	4.82848		38.4254	2.65381		186.108	14.2138		6	1.04758		60.7219	5.83478		55.9865	5.46163		0	0		0	0		70.0113	26.5246
XLOC_050998	supercont1.1170[+]:69741-69992	supercont1.1170:69741-69992	251	AAEL014567-RA	75.6416	5.23209		119.723	8.26853		119.58	9.1328		24	4.19034		40.5185	3.89343		82.1158	8.01063		0	0		0	0		42.6583	16.1616
XLOC_193107	supercont1.20[+]:3198708-3198959	supercont1.20:3198708-3198959	251		197.044	13.6294		120.58	8.32776		141.786	10.8287		293.72	51.2828		17.9609	1.72586		8.92857	0.871007		3	0.504352		10.7188	1.22371		28.3273	10.7321
XLOC_221627	supercont1.22[+]:1732936-1733187	supercont1.22:1732936-1733187	251		157.42	10.8886		437.646	30.2256		171.868	13.1262		64.5122	11.2637		905.656	87.0247		501.363	48.9094		0	0		0	0		73.9778	28.0274
XLOC_304243	supercont1.3[-]:3411309-3411560	supercont1.3:3411309-3411560	251	NTR_00020302	93.22	6.44798		271.51	18.7516		77.7817	5.9405		111.538	19.4743		14.1061	1.35545		26.6165	2.59651		11.1755	1.87879		13	1.48415		47.2066	17.8848
XLOC_339533	supercont1.33[-]:1445004-1445255	supercont1.33:1445004-1445255	251		83.2663	5.75948		38.3143	2.64614		32.149	2.45534		37	6.46011		39.8859	3.83264		64.9486	6.33591		0	0		0	0		30.0027	11.3669
XLOC_371516	supercont1.369[+]:688100-688351	supercont1.369:688100-688351	251	g52233.t1	0	0		0	0		3	0.229122		0	0		3	0.288271		26.3651	2.57199		0	0		0	0		0	0
XLOC_396555	supercont1.398[+]:620801-621052	supercont1.398:620801-621052	251		152.223	10.5292		218.298	15.0765		201.802	15.4124		473.263	82.6305		146.566	14.0835		362.744	35.3867		5.41379	0.910152		0	0		130.05	49.2711
XLOC_403980	supercont1.400[+]:735593-735844	supercont1.400:735593-735844	251		42.1003	2.91205		205.947	14.2235		48.5686	3.70937		231	40.332		80.5628	7.7413		328.821	32.0774		0	0		0	0		4.62963	1.75399
XLOC_429851	supercont1.430[-]:688448-688699	supercont1.430:688448-688699	251	AAEL009824-RA	0	0		6.81481	0.470658		0	0		0	0		20.3626	1.95665		33.754	3.29279		0	0		0	0		0	0
XLOC_502981	supercont1.557[-]:571122-571373	supercont1.557:571122-571373	251		43.1752	2.9864		32.5036	2.24483		41.741	3.18793		33	5.76172		72.3786	6.95488		138.693	13.5298		0	0		0	0		39.9363	15.1303
XLOC_531039	supercont1.61[+]:1788464-1788715	supercont1.61:1788464-1788715	251		262.397	18.1499		368.476	25.4484		179.614	13.7178		225.214	39.3218		182.385	17.5254		341.43	33.3074		6.13793	1.03189		0	0		46.6788	17.6848
XLOC_637964	supercont1.83[+]:2218451-2218702	supercont1.83:2218451-2218702	251		132.875	9.19087		98.6766	6.815		40.0159	3.05617		0	0		94.9815	9.12679		41.4641	4.04494		0	0		0	0		37.5357	14.2208
XLOC_666720	supercont1.90[-]:926231-926482	supercont1.90:926231-926482	251		193.016	13.3508		173.023	11.9497		99.324	7.58577		446.077	77.8838		204.222	19.6238		238.754	23.2911		3	0.504352		0	0		173.968	65.9099
XLOC_676860	supercont1.93[+]:2000905-2001156	supercont1.93:2000905-2001156	251		58.2906	4.03193		32.7586	2.26244		71.525	5.46265		0	0		28.0159	2.69206		79.6135	7.76651		0	0		0	0		14.0146	5.30958
XLOC_002377	supercont1.1[-]:1443147-1443397	supercont1.1:1443147-1443397	250		219.602	15.1897		74.3785	5.13687		91.4042	6.9809		0	0		7.45946	0.716781		3	0.292658		5.52632	0.929069		19.0239	2.17187		73.5323	27.8586
XLOC_016450	supercont1.104[+]:1704296-1704546	supercont1.104:1704296-1704546	250		192.908	13.3434		89.492	6.18067		222.589	17		120.871	21.1038		319.831	30.7326		235.22	22.9464		0	0		0	0		115.285	43.6773
XLOC_029765	supercont1.1096[+]:82360-82610	supercont1.1096:82360-82610	250		41.6857	2.88338		61.1134	4.22074		31.2339	2.38546		0	0		83.7514	8.04769		52.8506	5.15573		0	0		0	0		14	5.30406
XLOC_029892	supercont1.1096[+]:136889-137139	supercont1.1096:136889-137139	250		79.9585	5.53069		171.332	11.8329		146.587	11.1954		32	5.58712		325.463	31.2738		240.027	23.4153		0	0		0	0		67.1146	25.4272
XLOC_040713	supercont1.112[-]:2341786-2342036	supercont1.112:2341786-2342036	250		92.849	6.42231		65.442	4.51968		104.057	7.94725		0	0		212.619	20.4306		72.8057	7.10239		0	0		0	0		42.4454	16.0809
XLOC_040723	supercont1.112[-]:2344360-2344610	supercont1.112:2344360-2344610	250	AAEL004247-RA	137.263	9.49438		62.9942	4.35063		40.5267	3.09519		0	0		179.432	17.2416		58.3254	5.6898		0	0		0	0		41.5157	15.7287
XLOC_148405	supercont1.173[-]:1115325-1115575	supercont1.173:1115325-1115575	250		146.213	10.1135		553.888	38.2537		243.252	18.5781		630.036	110.003		284.225	27.3112		350.9	34.2313		3.06897	0.515946		0	0		52.5946	19.9261
XLOC_208952	supercont1.209[-]:342875-343125	supercont1.209:342875-343125	250		191.691	13.2591		365.825	25.2653		314.058	23.9858		164	28.634		7.92857	0.761858		8.82143	0.860554		115.109	19.3518		73.7404	8.41861		102.585	38.8654
XLOC_217086	supercont1.215[-]:687514-687764	supercont1.215:687514-687764	250		3.17857	0.21986		11.8259	0.816743		12.1543	0.928271		0	0		0	0		0	0		5.2	0.87421		3.73333	0.426218		5.2	1.97008
XLOC_243417	supercont1.240[+]:1212501-1212751	supercont1.240:1212501-1212751	250		100.615	6.95951		352.118	24.3187		187.503	14.3204		0	0		4.2963	0.412832		5	0.487764		8.61051	1.44758		5.57692	0.636693		12.5497	4.75458
XLOC_260620	supercont1.26[+]:224240-224490	supercont1.26:224240-224490	250		31.8645	2.20405		62.2297	4.29783		66.2927	5.06304		40	6.9839		72.2082	6.9385		53.7471	5.24318		0	0		0	0		21.9725	8.32454
XLOC_270441	supercont1.263[-]:596659-596909	supercont1.263:596659-596909	250		24.3222	1.68235		29.9814	2.07063		31.9624	2.4411		0	0		22.6032	2.17194		27.0926	2.64296		0	0		0	0		14.8	5.60715
XLOC_291589	supercont1.286[-]:1431923-1432173	supercont1.286:1431923-1432173	250		34.2444	2.36867		54.5704	3.76885		106.455	8.13041		0	0		0	0		0	0		0	0		9.10201	1.03914		13.3429	5.0551
XLOC_307390	supercont1.301[+]:523117-523367	supercont1.301:523117-523367	250	AAEL008107-RA	11.5094	0.796099		13.1212	0.906203		5.2	0.397145		0	0		35.9172	3.45129		167.94	16.383		0	0		0	0		8.29412	3.14232
XLOC_356805	supercont1.35[+]:2004340-2004590	supercont1.35:2004340-2004590	250		99.4982	6.88223		44.7361	3.08965		63.0923	4.81861		23	4.01574		80.6824	7.75279		37.3587	3.64445		0	0		0	0		3.25	1.2313
XLOC_367026	supercont1.361[-]:223570-223820	supercont1.361:223570-223820	250		27.2849	1.88728		90.47	6.24822		49.0516	3.74626		0	0		75.7418	7.27805		149.757	14.6092		3	0.504352		0	0		28.1951	10.682
XLOC_393097	supercont1.39[-]:3322562-3322812	supercont1.39:3322562-3322812	250		103.191	7.13768		183.637	12.6827		119.416	9.12024		40	6.9839		281.935	27.0912		269.505	26.291		0	0		0	0		108.586	41.139
XLOC_406897	supercont1.402[-]:923397-923647	supercont1.402:923397-923647	250		140.402	9.71156		502.198	34.6838		168.569	12.8743		0	0		9.42857	0.905994		21.4197	2.08955		21.6316	3.63664		23.8276	2.72029		12.98	4.91763
XLOC_620559	supercont1.8[+]:3404695-3404945	supercont1.8:3404695-3404945	250	AAEL000428-RA	70.6932	4.88981		46.0692	3.18172		77.353	5.90775		0	0		38.0584	3.65704		27.6451	2.69685		0	0		0	0		8.31818	3.15144
XLOC_656367	supercont1.884[+]:385430-385680	supercont1.884:385430-385680	250		23.8413	1.64909		82.3482	5.68729		42.5676	3.25105		3	0.523792		65.3988	6.28419		108.123	10.5477		0	0		0	0		36.208	13.7178
XLOC_666046	supercont1.90[+]:1791985-1792235	supercont1.90:1791985-1792235	250		67.1781	4.64667		142.229	9.8229		87.7476	6.70163		5	0.872987		137.15	13.1788		46.5663	4.54267		0	0		0	0		30.0892	11.3997
XLOC_000335	supercont1.1[+]:1174945-1175194	supercont1.1:1174945-1175194	249		416.909	28.8374		879.133	60.7164		524.67	40.0711		143.778	25.1032		24.2852	2.33357		19.5	1.90228		93.0376	15.6412		441.969	50.4576		157.173	59.5467
XLOC_030692	supercont1.1098[+]:45498-45747	supercont1.1098:45498-45747	249		17.5227	1.21204		22.4848	1.55289		30.7037	2.34496		0	0		48.0003	4.61236		26.6382	2.59863		0	0		0	0		10.2632	3.88832
XLOC_074012	supercont1.127[-]:1796959-1797208	supercont1.127:1796959-1797208	249		170.741	11.8101		1121.13	77.4294		138.683	10.5918		101.136	17.6581		190.898	18.3434		1094.64	106.785		11.4286	1.92134		0	0		54.3166	20.5785
XLOC_108724	supercont1.149[+]:774621-774870	supercont1.149:774621-774870	249		83.8511	5.79993		17.2364	1.19041		73.6704	5.6265		31	5.41252		101.116	9.71624		71.1543	6.9413		0	0		0	0		45.0759	17.0775
XLOC_183692	supercont1.2[+]:309512-309761	supercont1.2:309512-309761	249		232.755	16.0995		237.625	16.4113		480.443	36.6933		453.103	79.1107		309.904	29.7787		241.244	23.534		0	0		0	0		145.633	55.1747
XLOC_193105	supercont1.20[+]:3198314-3198563	supercont1.20:3198314-3198563	249		334.536	23.1397		204.15	14.0994		592.226	45.2306		1039.57	181.506		15.8889	1.52677		38	3.707		9.75	1.63914		12.85	1.46703		32.9861	12.4972
XLOC_229008	supercont1.226[-]:841590-841839	supercont1.226:841590-841839	249		85.7016	5.92793		80.9223	5.58882		79.5072	6.07228		82	14.317		84.2324	8.09391		77.1917	7.53026		0	0		0	0		25.0595	9.4941
XLOC_243402	supercont1.240[+]:1210602-1210851	supercont1.240:1210602-1210851	249		87.9595	6.08411		48.4042	3.34299		63.1793	4.82525		0	0		3	0.288271		0	0		0	0		3	0.342497		7.28125	2.75859
XLOC_259897	supercont1.259[+]:1512520-1512769	supercont1.259:1512520-1512769	249		37.2553	2.57693		10.5	0.725171		26.179	1.99939		24	4.19034		35.7183	3.43218		29.7586	2.90303		0	0		0	0		18.8846	7.15466
XLOC_276517	supercont1.270[+]:474081-474330	supercont1.270:474081-474330	249		72.4125	5.00873		25.7998	1.78184		46.4445	3.54715		0	0		65.2266	6.26764		59.8961	5.84302		0	0		0	0		26.5667	10.0651
XLOC_340196	supercont1.33[-]:2197518-2197767	supercont1.33:2197518-2197767	249		194.923	13.4827		339.024	23.4144		158.506	12.1057		538.485	94.0181		235.153	22.5959		174.452	17.0183		10.8929	1.83128		0	0		62.3701	23.6296
XLOC_380253	supercont1.379[+]:62399-62648	supercont1.379:62399-62648	249		184.129	12.7361		233.696	16.1399		215.241	16.4388		134.593	23.4995		3	0.288271		14.1765	1.38295		7.10526	1.19452		4.28571	0.489281		8.56098	3.24343
XLOC_423075	supercont1.42[-]:320867-321116	supercont1.42:320867-321116	249		39.3796	2.72387		16.0449	1.10813		52.1831	3.98543		0	0		37.5119	3.60453		95.461	9.31248		0	0		0	0		12.1429	4.60046
XLOC_435157	supercont1.44[+]:1941918-1942167	supercont1.44:1941918-1942167	249		152.197	10.5274		236.906	16.3617		83.8223	6.40184		256	44.6969		145.913	14.0208		396.643	38.6936		3	0.504352		0	0		112.82	42.7432
XLOC_436958	supercont1.440[+]:879473-879722	supercont1.440:879473-879722	249		48.3137	3.34184		57.273	3.9555		46.3556	3.54036		0	0		41.2236	3.96118		27.0802	2.64175		0	0		0	0		0	0
XLOC_465227	supercont1.49[-]:1038043-1038292	supercont1.49:1038043-1038292	249		56.9915	3.94207		44.8835	3.09983		58.0996	4.43729		491.694	85.8486		115.572	11.1054		200.312	19.541		3.96552	0.666672		0	0		64.5952	24.4727
XLOC_637958	supercont1.83[+]:2217648-2217897	supercont1.83:2217648-2217897	249		396.505	27.4261		1245.85	86.0434		462.159	35.2969		766.053	133.751		225.301	21.6492		318.771	31.0969		8.66667	1.45702		0	0		92.304	34.9705
XLOC_685495	supercont1.96[-]:2637511-2637760	supercont1.96:2637511-2637760	249		111.633	7.72163		77.4856	5.35146		93.3688	7.13094		5	0.872987		185.444	17.8194		105.608	10.3024		0	0		0	0		38.4954	14.5844
XLOC_002005	supercont1.1[-]:1332779-1333027	supercont1.1:1332779-1333027	248		120.52	8.33627		124.374	8.58977		37.9292	2.8968		0	0		3	0.288271		21.9688	2.14311		6.2	1.04233		6	0.684994		18.3561	6.95443
XLOC_090422	supercont1.136[-]:1802836-1803084	supercont1.136:1802836-1803084	248	AAEL004961-RA	29.5783	2.04592		69.457	4.79697		19.567	1.49441		0	0		26.9838	2.59288		47.9077	4.67353		0	0		0	0		20.4	7.72878
XLOC_103635	supercont1.145[-]:1786098-1786346	supercont1.145:1786098-1786346	248	NTR_00007625	29.9878	2.07424		58.0319	4.00791		75.2791	5.74937		45	7.85688		32.6477	3.13713		70.3814	6.86589		0	0		0	0		0	0
XLOC_112188	supercont1.15[-]:1359016-1359264	supercont1.15:1359016-1359264	248	AAEL000732-RA	20.3614	1.40839		11.6562	0.805027		31.8438	2.43203		36	6.28551		39.5317	3.79861		45.9384	4.48141		0	0		0	0		10	3.78862
XLOC_113797	supercont1.151[+]:1035069-1035317	supercont1.151:1035069-1035317	248		37.7826	2.6134		151.458	10.4603		31.2	2.38287		44	7.68229		67.1184	6.44943		442.413	43.1586		0	0		0	0		56.9167	21.5635
XLOC_232629	supercont1.23[-]:72482-72730	supercont1.23:72482-72730	248	AAEL001148-RA	30.0178	2.07632		46.5747	3.21663		111.223	8.49455		367.962	64.2451		56.9473	5.47208		73.576	7.17754		0	0		0	0		14.9231	5.65378
XLOC_291342	supercont1.286[-]:1354802-1355050	supercont1.286:1354802-1355050	248		44.4725	3.07614		27.9841	1.93269		20.9891	1.60302		0	0		0	0		6	0.585316		0	0		0	0		13.1834	4.99469
XLOC_366013	supercont1.361[+]:219913-220161	supercont1.361:219913-220161	248		56.7442	3.92497		60.1354	4.15318		78.0037	5.95745		173.778	30.3412		163.167	15.6788		81.2054	7.9218		0	0		0	0		25.7406	9.75215
XLOC_410775	supercont1.406[+]:378830-379078	supercont1.406:378830-379078	248		41.9817	2.90385		105.753	7.30372		59.615	4.55304		19.7037	3.44022		99.395	9.55088		197.809	19.2968		0	0		0	0		66.3399	25.1337
XLOC_432610	supercont1.435[-]:959047-959295	supercont1.435:959047-959295	248		251.224	17.377		419.099	28.9446		124.495	9.50821		283.231	49.4514		7.96667	0.765519		10	0.975527		24.9103	4.18786		18.3076	2.0901		40.2552	15.2511
XLOC_436730	supercont1.440[+]:633777-634025	supercont1.440:633777-634025	248		211.739	14.6459		179.818	12.4189		201.038	15.354		90	15.7138		693.958	66.6825		268.629	26.2055		0	0		0	0		56.2343	21.305
XLOC_667613	supercont1.90[-]:1549175-1549423	supercont1.90:1549175-1549423	248		31.5929	2.18526		39.3546	2.71798		23.7514	1.81399		0	0		29.0526	2.79167		123.194	12.0179		0	0		0	0		0	0
XLOC_680310	supercont1.943[-]:204298-204546	supercont1.943:204298-204546	248	NTR_00046992	50.0221	3.46		86.7733	5.99291		50.6173	3.86584		471	82.2354		7.72884	0.742666		11	1.07308		12.1429	2.04142		32.1389	3.66916		50.6231	19.1791
XLOC_000488	supercont1.1[+]:1203144-1203391	supercont1.1:1203144-1203391	247		419.282	29.0015		1386.17	95.7344		584.573	44.6462		494.206	86.2872		27.9773	2.68834		67.9428	6.62801		364.352	61.2538		137.241	15.6682		122.561	46.4336
XLOC_000769	supercont1.1[+]:1270829-1271076	supercont1.1:1270829-1271076	247	NTR_00000096	54.588	3.77582		69.7758	4.81899		66.0207	5.04226		79.4444	13.8708		0	0		11.909	1.16175		4.28571	0.720503		10.0769	1.15044		16.55	6.27016
XLOC_002384	supercont1.1[-]:1445079-1445326	supercont1.1:1445079-1445326	247		206.707	14.2978		2773.89	191.576		398.704	30.4506		1142.8	199.53		16.2143	1.55803		54.0625	5.27394		40.8125	6.86129		109.543	12.5061		168.308	63.7654
XLOC_062428	supercont1.122[+]:799868-800115	supercont1.122:799868-800115	247		291.206	20.1426		88.728	6.12791		105.127	8.02893		121.445	21.204		529.7	50.899		344.284	33.5859		0	0		0	0		54.8437	20.7782
XLOC_066771	supercont1.124[-]:979063-979310	supercont1.124:979063-979310	247	NTR_00004568;NTR_00004601;NTR_00004603	396.765	27.444		495.191	34.1998		579.086	44.2271		15	2.61896		3	0.288271		20.7241	2.0217		48.6109	8.17234		172.332	19.6744		27.1635	10.2912
XLOC_122766	supercont1.158[+]:1201293-1201540	supercont1.158:1201293-1201540	247		112	7.74698		156.874	10.8344		49.4274	3.77497		991.37	173.091		10.6878	1.027		14.6875	1.43281		0	0		0	0		35.0393	13.275
XLOC_147128	supercont1.173[+]:1085762-1086009	supercont1.173:1085762-1086009	247		60.7277	4.2005		54.3383	3.75282		112.151	8.56543		14	2.44436		125.815	12.0896		126.451	12.3356		0	0		0	0		24.3611	9.22949
XLOC_177269	supercont1.192[-]:1721324-1721571	supercont1.192:1721324-1721571	247		18.238	1.26151		14.5406	1.00423		42.6503	3.25737		10	1.74597		37.7281	3.6253		32.8746	3.20701		0	0		0	0		16.5792	6.28122
XLOC_208976	supercont1.209[-]:348236-348483	supercont1.209:348236-348483	247		35.6088	2.46304		60.0189	4.14514		47.4198	3.62164		0	0		0	0		7	0.682869		0	0		29.3063	3.34577		11.2867	4.27609
XLOC_228108	supercont1.226[+]:743687-743934	supercont1.226:743687-743934	247		21.2273	1.46828		59.5809	4.11489		47.9181	3.6597		0	0		56.7933	5.45728		520.066	50.7339		0	0		0	0		25.1083	9.51259
XLOC_270131	supercont1.263[+]:1438374-1438621	supercont1.263:1438374-1438621	247		24.9693	1.72711		45.9116	3.17084		29.389	2.24455		0	0		43.8699	4.21546		18.625	1.81692		0	0		0	0		21.2331	8.04442
XLOC_291197	supercont1.286[-]:1302724-1302971	supercont1.286:1302724-1302971	247		958.994	66.3331		861.262	59.4822		699.105	53.3934		43.4706	7.58985		48.1379	4.62558		84.9578	8.28787		103.891	17.4659		86.1285	9.83292		202.467	76.7069
XLOC_291203	supercont1.286[-]:1305650-1305897	supercont1.286:1305650-1305897	247		300.034	20.7532		2093.55	144.589		307.962	23.5203		282.646	49.3493		26.5452	2.55073		28.2289	2.7538		234.875	39.4866		74.3539	8.48866		118.133	44.7561
XLOC_291494	supercont1.286[-]:1400789-1401036	supercont1.286:1400789-1401036	247	NTR_00019292	450.867	31.1862		454.087	31.361		1159.14	88.5281		141.931	24.7808		12.5152	1.20258		53.687	5.23732		26.287	4.41931		125.461	14.3233		101.3	38.3786
XLOC_384515	supercont1.38[-]:3019540-3019787	supercont1.38:3019540-3019787	247		20.706	1.43223		73.5661	5.08077		39.2748	2.99957		48	8.38068		41.3705	3.9753		135.194	13.1886		0	0		0	0		59.8382	22.6704
XLOC_429131	supercont1.43[-]:2427284-2427531	supercont1.43:2427284-2427531	247		42.2523	2.92257		118.57	8.1889		115.714	8.83753		0	0		24.8381	2.38669		51.9252	5.06545		0	0		0	0		20.2308	7.66467
XLOC_637382	supercont1.83[+]:1303331-1303578	supercont1.83:1303331-1303578	247		18.7008	1.29352		24.5724	1.69707		30.5756	2.33518		0	0		23.5128	2.25935		29.0269	2.83165		0	0		0	0		0	0
XLOC_653706	supercont1.88[+]:2010412-2010659	supercont1.88:2010412-2010659	247		3	0.207508		7.77778	0.537164		23.9155	1.82652		0	0		39.2063	3.76735		47.709	4.65415		0	0		0	0		0	0
XLOC_653710	supercont1.88[+]:2011128-2011375	supercont1.88:2011128-2011375	247		0	0		0	0		8.25	0.630085		0	0		6.8956	0.6626		23.255	2.26859		0	0		0	0		0	0
XLOC_661487	supercont1.9[+]:4392015-4392262	supercont1.9:4392015-4392262	247		74.378	5.14469		35.6499	2.46212		56.7654	4.3354		8	1.39678		81.2462	7.80696		77.2622	7.53714		0	0		0	0		6.7931	2.57365
XLOC_675800	supercont1.927[-]:150320-150567	supercont1.927:150320-150567	247		841.891	58.2331		774.537	53.4926		1059.22	80.8967		423.228	73.8946		1149.97	110.501		1786.84	174.311		26.9	4.52236		10.5588	1.20545		332.395	125.932
XLOC_135494	supercont1.165[-]:820880-821126	supercont1.165:820880-821126	246		22.6818	1.56889		80.6935	5.57301		30.219	2.30794		90	15.7138		35.247	3.38689		42.1218	4.1091		0	0		0	0		26.4725	10.0294
XLOC_156775	supercont1.179[+]:307519-307765	supercont1.179:307519-307765	246		245.324	16.9689		167.009	11.5343		187.193	14.2967		156.343	27.2971		311.497	29.9318		366.32	35.7355		0	0		0	0		157.87	59.8109
XLOC_179585	supercont1.194[-]:927946-928192	supercont1.194:927946-928192	246		118.234	8.17815		72.9826	5.04047		35.8042	2.73451		5	0.872987		107.343	10.3147		100.945	9.84743		0	0		0	0		38.6131	14.629
XLOC_205710	supercont1.207[+]:855534-855780	supercont1.207:855534-855780	246	NTR_00013667	114.277	7.90445		125.346	8.65691		257.673	19.6795		104.179	18.1893		302.591	29.0761		136.613	13.327		0	0		0	0		66.3817	25.1495
XLOC_243285	supercont1.240[+]:1182530-1182776	supercont1.240:1182530-1182776	246		81.5779	5.6427		129.321	8.93142		95.2093	7.27151		814.655	142.237		3	0.288271		5.44444	0.53112		11.25	1.89132		8.12231	0.927289		9.975	3.77915
XLOC_244145	supercont1.240[-]:1271407-1271653	supercont1.240:1271407-1271653	246		205.678	14.2266		1008.5	69.6512		127.194	9.71429		0	0		8	0.768722		9.69767	0.946035		4.85	0.815369		0	0		6.32143	2.39495
XLOC_258543	supercont1.258[+]:320187-320433	supercont1.258:320187-320433	246		101.376	7.01213		58.9209	4.06931		75.1798	5.74178		5	0.872987		121.134	11.6398		105.634	10.3049		0	0		0	0		36.7863	13.9369
XLOC_347434	supercont1.34[+]:739847-740093	supercont1.34:739847-740093	246		53.6609	3.7117		36.0818	2.49195		56.03	4.27923		14	2.44436		43.1049	4.14196		49.1364	4.79339		0	0		0	0		46.8273	17.7411
XLOC_382473	supercont1.38[+]:2972393-2972639	supercont1.38:2972393-2972639	246		229.616	15.8824		26.5954	1.83678		67.3563	5.14426		573	100.044		119.434	11.4764		165.082	16.1042		0	0		0	0		34.4564	13.0542
XLOC_421984	supercont1.42[+]:355569-355815	supercont1.42:355569-355815	246		27.4016	1.89536		19.9927	1.38078		32.0028	2.44418		139	24.269		23.7729	2.28435		56.4041	5.50237		0	0		0	0		0	0
XLOC_483686	supercont1.521[+]:512766-513012	supercont1.521:512766-513012	246		107.389	7.42807		151.736	10.4795		51.903	3.96403		0	0		68.1341	6.54702		162.899	15.8913		0	0		0	0		23.3995	8.86518
XLOC_541571	supercont1.63[+]:1832972-1833218	supercont1.63:1832972-1833218	246		54.3469	3.75915		40.3477	2.78657		72.2408	5.51731		0	0		104.55	10.0463		120.198	11.7256		0	0		0	0		3	1.13659
XLOC_557425	supercont1.662[-]:87808-88054	supercont1.662:87808-88054	246	AAEL012175-RA	48.4341	3.35016		38.5777	2.66433		48.7385	3.72235		5	0.872987		10.511	1.01		35.9619	3.50818		56.7141	9.53463		31.7759	3.62771		175.071	66.3279
XLOC_623011	supercont1.8[-]:3441531-3441777	supercont1.8:3441531-3441777	246		31.4643	2.17637		60.7503	4.19565		43.7659	3.34257		111	19.3803		51.114	4.91156		57.9379	5.652		0	0		0	0		33.6742	12.7579
XLOC_656792	supercont1.884[-]:372586-372832	supercont1.884:372586-372832	246		441.873	30.5641		409.8	28.3024		222.987	17.0304		481.852	84.1301		753.972	72.4493		278.849	27.2025		6.92593	1.16437		3	0.342497		138.926	52.6337
XLOC_676849	supercont1.93[+]:1998112-1998358	supercont1.93:1998112-1998358	246		73.4501	5.0805		108.789	7.5134		61.8807	4.72607		0	0		67.2137	6.45858		47.3959	4.6236		0	0		0	0		36.956	14.0012
XLOC_010092	supercont1.1012[+]:17081-17326	supercont1.1012:17081-17326	245		40.2089	2.78123		8.01481	0.553535		30.6392	2.34004		0	0		33.0524	3.17601		60.7338	5.92474		0	0		0	0		6.92857	2.62497
XLOC_016275	supercont1.104[+]:1535518-1535763	supercont1.104:1535518-1535763	245		217.222	15.0251		103.832	7.17101		191.454	14.6221		430	75.0769		197.965	19.0225		67.8558	6.61952		0	0		0	0		134.082	50.7987
XLOC_045076	supercont1.1145[-]:83959-84204	supercont1.1145:83959-84204	245		50.472	3.49112		59.1041	4.08196		46.7283	3.56882		0	0		0	0		5	0.487764		0	0		7.68269	0.877099		10.5862	4.01071
XLOC_056521	supercont1.12[+]:1412803-1413048	supercont1.12:1412803-1413048	245		56.6787	3.92044		140.283	9.68848		54.2064	4.13996		111	19.3803		82.5872	7.93582		224.707	21.9208		0	0		0	0		68.4597	25.9367
XLOC_147152	supercont1.173[+]:1090564-1090809	supercont1.173:1090564-1090809	245	AAEL005765-RA	152.387	10.5406		73.9746	5.10898		113.643	8.6794		145.405	25.3873		185.825	17.856		228.059	22.2477		5.96296	1.00248		3	0.342497		209.909	79.5265
[truncated: 289,868+ more rows]
