# Supplementary material for: The Developmental Transcriptome of the Mosquito Aedes aegypti, an Invasive Species and Major Arbovirus Vector
Source: G3 (Bethesda). 2013 Sep 1;3(9):1493–509. doi: 10.1534/g3.113.006742 (PMC3755910; doi:10.1534/g3.113.006742)
Supplement: Supporting Information [file supp_g3.113.006742_TableS18.xlsx]

## Sheet: Sheet1
X-location (multiMap)	Vectorbase Annotation	miRNA ID mirbase	Novel	preMirna Genomic Position	Mature Genomic Position	Mature size	Located in Intron of this gene	Uniquely Mapped (?)	Notes	NBF-Read Count	NBF-RPM		24-Read Count	24-RPM		48-Read Count	48-RPM		72-Read Count	72-RPM		0-2-Read Count	0-2-RPM		2-4hr-Read Count	2-4hr-RPM		72carc-Read Count	72carc -RPM		Male Carcass-Read Count	Male Carcass-RPM		male testes-Read Count	male testes -RPM
XLOC_012683	AAEL017628	aae-miR-999		supercont1.100:2315105-2315175	supercont1.100[+]2315145-2315167	22		Uniquely Mapped		374.714	14.8649		257.571	11.0312		483.952	19.6382		69	7.45006		303.091	16.2285		30.3043	1.65001		126.318	115.841		8032.77	836.762		112.955	25.5038
XLOC_047304	AAEL017875	aae-miR-932		supercont1.1064:154110-154177	supercont1.1064[-]154153-154175	22	intron AAEL014303	Uniquely Mapped		362.182	14.3677		44.7727	1.91751		9.52381	0.386465		58	6.26237		32.2727	1.72799		19.4545	1.05926		296.522	271.927		11943.6	1244.15		125.609	28.361
XLOC_048592	AAEL017878	aae-miR-308		supercont1.107:508967-509051	supercont1.107[+]508980-509001	21		Uniquely Mapped		1335.81	52.9915		1282.62	54.9315		845.952	34.3278		329	35.5228		541.905	29.0155		159.818	8.70175		44.6818	40.9757		81.6818	8.50868		17.3182	3.91024
XLOC_093763	x	aae-miR-989		supercont1.115:804,101-804,292	supercont1.115[-]804186-804207	21		Uniquely Mapped		1.94161e+06	77023.4		1.88491e+06	80726.1		331156	13437.9		1.11527e+06	120418		94140.9	5040.63		19234.8	1047.29		504.5	462.655		317	33.0214		12714.6	2870.81
XLOC_097450	AAEL017602	aae-miR-92b		supercont1.116:1319148-1319233	supercont1.116[+]1319201-1319222	21		Uniquely Mapped		9.5	0.376864		35.8947	1.53729		26.4474	1.0732		0	0		0	0		61.5	3.34854		33.0909	30.3462		92.5909	9.64506		39.0909	8.82627
XLOC_139675	AAEL017899	aae-miR-1175		supercont1.125:1648027-1648106	supercont1.125[+]1648036-1648060	24		Uniquely Mapped		10.2273	0.405715		8.18182	0.350408		0	0		26.9524	2.9101		62.8636	3.36594		27.0909	1.47504		275.292	252.458		2961.92	308.539		24.6	5.55439
XLOC_149733	AAEL017724	aae-miR-981		supercont1.127:638369-638455	supercont1.127[-]638380-638401	21		Uniquely Mapped		25.85	1.02547		10.619	0.454788		18.2857	0.742014		0	0		0	0		8.63636	0.470231		3700.05	3393.15		14455.7	1505.83		264.762	59.7801
XLOC_177098	AAEL017610	aae-miR-276-1		supercont1.134:38973-39058	supercont1.134[+]38986-39007	21		Uniquely Mapped		41317.2	1639.05		465937	19954.9		296026	12012.4		157142	16966.9		60185	3222.52		58258.4	3172.04		16157.8	14817.6		483763	50392.9		16873.2	3809.77
XLOC_182259	AAEL017649	aae-miR-7		supercont1.1359:46028-46112	supercont1.1359[+]46041-46064	23	intro AAEL014959	Uniquely Mapped		17723.6	703.092		27976.8	1198.18		35706.4	1448.93		4674.3	504.694		39125.9	2094.94		11285.4	614.468		16003.8	14676.4		80945.9	8432.02		4736.92	1069.54
XLOC_197219	x		aae-miR-H-1	supercont1.14:3,620,899-3,621,128	supercont1.14[-]3621003-3621025	22		Uniquely Mapped		8610.18	341.565		5726	245.231		6692.73	271.583		1035.91	111.849		23604.3	1263.86		1231.35	67.0442		0	0		0	0		9.90909	2.23736
XLOC_201325	x		aae-miR-H-104	supercont1.141:748,799-749,028	supercont1.141[+]748903-748925	22		Uniquely Mapped	Conserved as ame-miR-971, E value 4.00E-03	318.682	12.6421		2028.5	86.8758		1257.09	51.0113		222	23.9698		1050.23	56.2328		121.565	6.61896		53.6087	49.1622		46913.3	4886.89		524.522	118.431
XLOC_230708	x	aae-miR-286b-1		supercont1.150:907,278-907,527	supercont1.150[+]907391-907415	24				305.773	12.13		605.521	25.933		10473.7	425.012		995.543	107.491		2222.8	119.017		332.174	18.0862		0	0		0	0		3.74242	0.844996
XLOC_230714	x	aae-miR-309a-1		supercont1.150:907,839-908,058	supercont1.150[+]907938-907959	21				6677.17	264.883		123404	5285.11		1.12563e+06	45676.9		106655	11515.8		18919.7	1013.03		6528.77	355.478		28.2045	25.8651		26.9773	2.81018		105.295	23.7745
XLOC_236563	x		aae-miR-H-92	supercont1.152:1,543,137-1,543,356	supercont1.152[-]1543236-1543257	21				51.8095	2.05528		27.119	1.16144		27.0476	1.09756		51.7143	5.58369		31.9286	1.70957		8.66667	0.471881		0	0		66.9924	6.9785		10.4697	2.36393
XLOC_241065	AAEL017707	aae-miR-317-1		supercont1.153:2154709-2154785	supercont1.153[-]2154713-2154737	24				7816.45	310.078		4142.43	177.41		9302	377.465		24298.1	2623.51		3498	187.295		1144.95	62.3403		1273	1167.41		39394.1	4103.63		2084.02	470.547
XLOC_257746	AAEL017761	aae-miR-278		supercont1.16:3596252-3596352	supercont1.16[+]3596311-3596332	21		Uniquely Mapped		6790.38	269.374		2364.62	101.271		11728.1	475.913		366.9	39.6149		12203.2	653.404		7216.5	392.923		450.045	412.717		428.045	44.5889		391.682	88.4372
XLOC_259055	AAEL017906	aae-miR-307		supercont1.16:1859427-1859494	supercont1.16[-]1859430-1859452	22		Uniquely Mapped		2303.45	91.3779		791.636	33.9039		1788.14	72.5606		2754.09	297.365		169.773	9.09023		121.478	6.61423		664.091	609.009		7752.18	807.534		196.13	44.284
XLOC_264683	x		aae-miR-H-62	supercont1.161:1,601,120-1,601,359	supercont1.161[-]1601228-1601251	23		Uniquely Mapped		8.5	0.337194		3	0.128483		0	0		0	0		8.20833	0.439503		428.696	23.3416		331.966	304.431		929	96.7726		277	62.5434
XLOC_303406	x		aae-miR-H-72	supercont1.174:1,060,707-1,060,936	supercont1.174[-]1060811-1060833	22		Uniquely Mapped		98.6667	3.9141		66.3182	2.84025		109.905	4.45981		0	0		11.8571	0.634873		49	2.66794		255.545	234.349		325.087	33.8638		29.8696	6.7442
XLOC_360142	AAEL017925	aae-miR-190		supercont1.195:82202-82290	supercont1.195[-]82253-82277	24	intron AAEL06222	Uniquely Mapped		216.696	8.5963		98.6087	4.22317		159.261	6.46263		0	0		84.3333	4.5155		11.375	0.619344		426.292	390.933		492.28	51.2801		222.75	50.2943
XLOC_366352	AAEL017617	aae-miR-1891-1		supercont1.199:1109693-1109787	supercont1.199[-]1109750-1109772	22				238.5	9.46128		43.0227	1.84256		80.7955	3.27859		20	2.15944		765.341	40.979		318.913	17.3641		2995.87	2747.38		10446.8	1088.23		127.63	28.8175
XLOC_398562	AAEL017716	aae-miR-1890		supercont1.204:1733308-1733378	supercont1.204[+]1733355-1733378	23		Uniquely Mapped		16.9048	0.670611		43.8571	1.8783		99	4.01731		355	38.33		9.90476	0.530336		17	0.925613		284.453	260.859		1384.96	144.269		7	1.58052
XLOC_414610	x		aae-miR-H-86	supercont1.210:626,255-626,484	supercont1.210[-]626359-626381	22	intron AAEL017516	Uniquely Mapped		60.1522	2.38623		57.2273	2.45091		52.2386	2.11979		675	72.8811		16.2024	0.867532		231.318	12.5948		291.545	267.363		134.807	14.0426		33.8182	7.63575
XLOC_414612	x		aae-miR-H-64	supercont1.210:627,500-627,719	supercont1.210[-]627599-627620	21	intron AAEL017516	Uniquely Mapped		3163.09	125.479		2829.52	121.182		1224.38	49.684		1197.19	129.263		467.333	25.0227		2333.3	127.043		528.455	484.622		799.052	83.2361		157.909	35.654
XLOC_414615	x		aae-miR-H-57	supercont1.210:628,068-628,287	supercont1.210[-]628167-628188	21	intron AAEL017516			1590.8	63.107		3443.69	147.485		1590.19	64.5281		2032.31	219.433		404.897	21.6796		2244.05	122.184		694.095	636.524		962.334	100.245		155.013	35.0001
XLOC_414617	x		aae-miR-H-58	supercont1.210:628,760-628,979	supercont1.210[-]628859-628880	21	intron AAEL017516			1590.8	63.107		3443.69	147.485		1590.19	64.5281		2032.31	219.433		404.897	21.6796		2244.05	122.184		694.095	636.524		962.334	100.245		155.013	35.0001
XLOC_414619	x		aae-miR-H-59	supercont1.210:629,194-629,413	supercont1.210[-]629293-629314	21	intron AAEL017516			1590.8	63.107		3443.69	147.485		1590.19	64.5281		2032.31	219.433		404.897	21.6796		2244.05	122.184		694.095	636.524		962.334	100.245		155.036	35.0052
XLOC_414621	x		aae-miR-H-60	supercont1.210:630,336-630,555	supercont1.210[-]630435-630456	21	intron AAEL017516			1590.8	63.107		3443.69	147.485		1590.19	64.5281		2032.31	219.433		404.897	21.6796		2244.05	122.184		694.095	636.524		962.334	100.245		155.036	35.0052
XLOC_414623	x		aae-miR-H-61	supercont1.210:630,858-631,077	supercont1.210[-]630957-630978	21	intron AAEL017516			1590.8	63.107		3443.69	147.485		1590.19	64.5281		2032.31	219.433		404.897	21.6796		2244.05	122.184		694.095	636.524		962.334	100.245		155.013	35.0001
XLOC_423702	x		aae-miR-H-93	supercont1.214:1,122,724-1,122,943	supercont1.214[-]1122823-1122844	21				51.8095	2.05528		27.119	1.16144		27.0476	1.09756		51.7143	5.58369		31.9286	1.70957		8.66667	0.471881		0	0		66.9924	6.9785		10.4697	2.36393
XLOC_427495	x		aae-miR-H-115	supercont1.216:1,788,418-1,788,637	supercont1.216[+]1788517-1788538	21	intron AAEL006664			379.857	15.0689		534.214	22.8791		382.452	15.5195		88.5	9.55552		450.548	24.1239		50.2045	2.73353		55.7955	51.1676		809.795	84.3552		123.909	27.9772
XLOC_441860	x		aae-miR-H-145	supercont1.221:1,413,937-1,414,176	supercont1.221[+]1414045-1414068	23	intron AAEL06809	Uniquely Mapped		120.714	4.78873		266.227	11.4019		356.955	14.4848		0	0		315.455	16.8905		422.174	22.9865		6	5.50234		51.4167	5.356		13.4348	3.03342
XLOC_443564, XLOC_225177	x	aae-miR-2940		supercont1.222:643,847-644,096	supercont1.222[+]643960-643984	24		Uniquely Mapped		4038.61	160.211		1652.74	70.7829		4951.82	200.939		1517.55	163.852		639.143	34.2219		35.5652	1.93645		769.913	706.053		23554.7	2453.66		786.88	177.668
XLOC_455615	AAEL017670	aae-miR-970		supercont1.229:1045820-1045895	supercont1.229[+]1045875-1045895	20		Uniquely Mapped		3191.45	126.605		3359.7	143.888		1845.9	74.9045		1076	116.178		1849.8	99.0448		125.238	6.81894		45.9048	42.0972		4645.86	483.952		296.619	66.9731
XLOC_458075	x	aae-miR-980		supercont1.23:1,042,965-1,043,194	supercont1.23[+]1043069-1043091	22		Uniquely Mapped		1986.19	78.792		1499.76	64.2312		9984	405.139		2646.24	285.719		8887.32	475.858		3071.32	167.227		2923.95	2681.43		12853.8	1338.96		2258.73	509.994
XLOC_467518	x		aae-miR-H-114	supercont1.2335:7,636-7,855	supercont1.2335[+]7735-7756	21				1590.55	63.0969		3443.56	147.48		1590.19	64.5281		2032.31	219.433		404.223	21.6435		2240.98	122.017		693.929	636.371		961.085	100.115		155.013	35.0001
XLOC_467520	x		aae-miR-H-121	supercont1.2335:8,500-8,719	supercont1.2335[+]8599-8620	21		Uniquely Mapped		589.476	23.3845		495.714	21.2303		259.571	10.5331		438.762	47.374		111.19	5.95353		409.909	22.3187		286.273	262.528		280.778	29.2483		32.5909	7.35865
XLOC_467522	x		aae-miR-H-113	supercont1.2335:9,088-9,307	supercont1.2335[+]9187-9208	21				1590.8	63.107		3443.69	147.485		1590.19	64.5281		2032.31	219.433		404.897	21.6796		2243.48	122.153		694.095	636.524		962.334	100.245		155.013	35.0001
XLOC_467524	x		aae-miR-H-134	supercont1.2335:10,340-10,559	supercont1.2335[+]10439-10460	21		Uniquely Mapped		268.524	10.6523		617.333	26.4389		239.381	9.71381		7	0.755804		50.9048	2.72562		64.1818	3.49456		119.636	109.713		86.2273	8.98217		24.9091	5.62418
XLOC_477388	AAEL017744	aae-miR-275		supercont1.24:486545-486617	supercont1.24[+]486591-486613	22		Uniquely Mapped		4393.09	174.274		285791	12239.7		131589	5339.74		67762.1	7316.4		889.818	47.644		945.957	51.5053		4438.3	4070.17		43908	4573.83		4522.09	1021.03
XLOC_477407	AAEL017624	aae-miR-305		supercont1.24:495589-495672	supercont1.24[+]495601-495624	23		Uniquely Mapped		0	0		33	1.41331		10	0.405789		3	0.323916		24.3913	1.306		52	2.83129		86.2083	79.0579		10378.5	1081.12		2455.12	554.338
XLOC_488903	x	aae-miR-2942		supercont1.245:212,346-212,575	supercont1.245[+]212450-212472	22		Uniquely Mapped		0	0		5	0.214138		9.45455	0.383655		0	0		19.6364	1.0514		7	0.381135		0	0		17.4783	1.82069		0	0
XLOC_495897	AAEL017623	aae-miR-14		supercont1.249:1,088,915-1,089,144	supercont1.249[-]1089019-1089041	22		Uniquely Mapped		463	18.3672		760.952	32.5898		2074.29	84.1722		1152.38	124.425		73.1429	3.91632		29.7273	1.61859		1383.18	1268.46		5054.68	526.538		1783.5	402.693
XLOC_500505	x		aae-miR-H-71	supercont1.25:3,602,877-3,603,116	supercont1.25[-]3602985-3603008	23		Uniquely Mapped		24.8636	0.986339		7.52174	0.322138		6	0.243473		0	0		109.636	5.87031		159.417	8.67989		35.0435	32.1368		384.783	40.0822		33.8696	7.64735
XLOC_525038	AAEL017796	aae-miR-929-1		supercont1.260:788394-788468	supercont1.260[-]788446-788467	21				385.125	15.2779		70.0714	3.00099		129.65	5.26105		432	46.6439		230.075	12.319		268.19	14.6024		820.318	752.278		8841.12	920.967		194.048	43.8137
XLOC_530703	x		aae-miR-H-2	supercont1.262:1,445,944-1,446,163	supercont1.262[-]1446043-1446064	21		Uniquely Mapped		1206.24	47.8514		2978.24	127.551		13636.1	553.339		3448	372.287		18039	965.874		5963.91	324.722		12	11.0047		0	0		3	0.677365
XLOC_534423	AAEL017692	aae-miR-277		supercont1.265:508801-508891	supercont1.265[+]508860-508882	22		Uniquely Mapped		38.85	1.54118		157.65	6.75177		516.6	20.963		242	26.1292		32	1.71339		27	1.47009		485.333	445.078		40267.5	4194.6		203.286	45.8995
XLOC_534408	AAEL017580	aae-miR-317-2		supercont1.265:429455-429531	supercont1.265[+]429503-429527	24				7816.45	310.078		4142.43	177.41		9302	377.465		24298.1	2623.51		3498	187.295		1144.95	62.3403		1273	1167.41		39394.1	4103.63		2084.02	470.547
XLOC_534424	x	aae-miR-34		supercont1.265:509,428-509,667	supercont1.265[+]509536-509559	23		Uniquely Mapped		89492.8	3550.17		18315.7	784.415		62910.5	2552.84		105541	11395.4		18620.7	997.016		14161.5	771.065		49044.2	44976.2		169251	17630.6		13440.6	3034.74
XLOC_539516	AAEL017626	aae-miR-13		supercont1.268:888739-888818	supercont1.268[-]888744-888766	22		Uniquely Mapped		17102.4	678.449		14596	625.11		12631.8	512.583		5070.68	547.491		13800.2	738.91		666.478	36.2883		140.826	129.145		67877	7070.65		1953.65	441.112
XLOC_539514	AAEL017926	aae-miR-2a		supercont1.268:888591-888670	supercont1.268[-]888596-888619	23		Uniquely Mapped		15140.6	600.626		72159	3090.4		41570.4	1686.88		16166.1	1745.49		9801.67	524.815		1688.29	91.9238		308.917	283.294		126822	13210.9		2235.29	504.703
XLOC_539512	AAEL017717	aae-miR-2b		supercont1.268:887252-887321	supercont1.268[-]887256-887279	23		Uniquely Mapped		6669.31	264.571		37366.5	1600.32		23565.5	956.26		10234.1	1104.99		3912.87	209.509		1172.83	63.8582		848.708	778.313		51457.4	5360.24		1546.81	349.252
XLOC_539522	AAEL017773	aae-miR-2c		supercont1.268:889081-889166	supercont1.268[-]889089-889113	24		Uniquely Mapped		63170.6	2505.97		66164.7	2833.68		31769.1	1289.15		18489.2	1996.32		36144.2	1935.29		9982.03	543.5		2472.46	2267.38		146773	15289.1		4338.58	979.6
XLOC_539525	x	aae-miR-71		supercont1.268:889,323-889,552	supercont1.268[-]889427-889449	22		Uniquely Mapped		21103	837.152		20774.4	889.718		29768.4	1207.97		10957.5	1183.1		19688.1	1054.17		12924.6	703.716		1562.45	1432.86		11026.1	1148.58		1563.52	353.025
XLOC_539783	x		aae-miR-H-139	supercont1.269:128,717-128,936	supercont1.269[+]128816-128837	21	intron AAEL007633			51.8095	2.05528		27.119	1.16144		27.0476	1.09756		51.7143	5.58369		31.9286	1.70957		8.66667	0.471881		0	0		66.9924	6.9785		10.4697	2.36393
XLOC_575572	AAEL017666	aae-miR-929-2		supercont1.2867:3309-3383	supercont1.2867[+]3310-3331	21				385.125	15.2779		70.0714	3.00099		129.65	5.26105		432	46.6439		230.075	12.319		268.19	14.6024		820.318	752.278		8841.12	920.967		194.048	43.8137
XLOC_579666	AAEL017798	aae-miR-316		supercont1.289:891271-891363	supercont1.289[-]891327-891348	21		Uniquely Mapped		185.143	7.3446		321.048	13.7497		449.238	18.2296		250.143	27.0084		15	0.803152		7	0.381135		145.591	133.515		557.727	58.0976		84.5909	19.0996
XLOC_717714	AAEL017606	aae-miR-87		supercont1.360:1010785-1010889	supercont1.360[+]1010845-1010867	22		Uniquely Mapped		42.8182	1.69859		55.3913	2.37228		65.4545	2.65607		3	0.323916		4	0.214174		243.727	13.2704		846.591	776.371		49748.3	5182.21		2286.82	516.337
XLOC_728634	AAEL017916	aae-miR-219		supercont1.368:610327-610412	supercont1.368[+]610337-610359	22		Uniquely Mapped		0	0		0	0		0	0		0	0		10.6818	0.571942		4	0.217791		52.1304	47.8065		377.478	39.3214		8.65217	1.95356
XLOC_760326	x	aae-miR-2941-1		supercont1.385:413,042-413,271	supercont1.385[-]413146-413168	22	intron AAEL009263			24263.6	962.537		51653.9	2212.21		74731.9	3032.53		24726.1	2669.72		61491	3292.44		8582.72	467.31		5.93182	5.43981		9.38636	0.977764		53.6136	12.1053
XLOC_760328	x	aae-miR-2941-2		supercont1.385:413,346-413,575	supercont1.385[-]413450-413472	22	intron AAEL009263			23585	935.615		50612.3	2167.6		73786.6	2994.18		24479.1	2643.05		61360.4	3285.45		8550.85	465.575		5.93182	5.43981		7.38636	0.769427		52.6591	11.8898
XLOC_760330	x	aae-miR-2946		supercont1.385:413,472-413,701	supercont1.385[-]413576-413598	22		Uniquely Mapped		52739.4	2092.17		158121	6771.94		233693	9482.99		53733.4	5801.7		171094	9160.99		17934.8	976.51		26.3636	24.1769		17.8696	1.86145		97.6087	22.0389
XLOC_774310	x		aae-miR-H-132	supercont1.394:969,627-969,866	supercont1.394[+]969735-969758	23		Uniquely Mapped		63.2727	2.51002		22.3333	0.956483		9	0.36521		0	0		0	0		12	0.653374		5.85714	5.37133		97.5909	10.1659		22.8261	5.15386
XLOC_776846	x		aae-miR-H-85	supercont1.396:819,923-820,172	supercont1.396[-]820036-820060	24	intron AAEL009437			441.714	17.5228		833.881	35.7131		1244.12	50.4849		241	26.0212		13.9762	0.748334		19.48	1.06064		105.409	96.666		144.909	15.095		87	19.6436
XLOC_813520	AAEL017790	aae-miR-8		supercont1.411:876039-876123	supercont1.411[+]876091-876113	22		Uniquely Mapped		162117	6431.17		377112	16150.8		159915	6489.18		54246.7	5857.12		16965.9	908.414		2528.3	137.661		9852.87	9035.63		290630	30274.5		81168.1	18326.8
XLOC_830501	AAEL017663	aae-miR-iab-4-1		supercont1.423:763478-763561	supercont1.423[-]763526-763547	21				7.30952	0.289968		0	0		3.475	0.141012		0	0		17.619	0.943385		27.7045	1.50845		0	0		5.45455	0.568192		6.84091	1.5446
XLOC_837896	AAEL017842	aae-let-7		supercont1.43:1156319-1156402	supercont1.43[+]1156331-1156352	21		Uniquely Mapped		42266.9	1676.72		21412.5	917.047		19346.8	785.071		13445.3	1451.72		1850.55	99.0849		447.048	24.3408		4414	4047.88		96522	10054.6		8339.82	1883.03
XLOC_837895	AAEL017772	aae-miR-100		supercont1.43:1142172-1142259	supercont1.43[+]1142184-1142205	21		Uniquely Mapped		61759	2449.97		35981.7	1541.01		38211.3	1550.57		14940.7	1613.17		2874.05	153.887		838.818	45.6718		28726.9	26344.1		21339.8	2222.94		19265	4349.8
XLOC_837898	AAEL017599	aae-miR-125		supercont1.43:1156583-1156692	supercont1.43[+]1156615-1156637	22		Uniquely Mapped		1844.43	73.1683		1954.52	83.7076		1807.43	73.3434		1059.29	114.373		67.2381	3.60016		13	0.707822		3373.64	3093.81		29688.5	3092.61		2071.74	467.774
XLOC_837849	x	aae-miR-2945		supercont1.43:958,639-958,858	supercont1.43[+]958738-958759	21	intron AAEL001791	Uniquely Mapped		52144.1	2068.55		15177.3	650.009		35394.5	1436.27		9770.48	1054.94		26696.6	1429.43		6873.57	374.251		377.143	345.861		5074.77	528.632		3884.59	877.095
XLOC_848535	AAEL017651	aae-miR-279		supercont1.437:572258-572336	supercont1.437[-]572258-572279	21		Uniquely Mapped		1504.4	59.6794		1561.62	66.8804		637.81	25.8816		2009.5	216.97		8058.5	431.48		291.952	15.8962		343.7	315.192		5353.4	557.656		910.19	205.51
XLOC_848532	AAEL017872	aae-miR-996		supercont1.437:567490-567589	supercont1.437[-]567505-567527	22		Uniquely Mapped		75707.1	3003.3		139098	5957.22		173103	7024.34		38908.7	4201.05		134050	7177.53		80424.3	4378.93		196.609	180.301		14626.9	1523.66		3985.43	899.864
XLOC_855003	AAEL017912	aae-miR-10		supercont1.440:813536-813635	supercont1.440[+]813557-813578	21		Uniquely Mapped		10195.9	404.469		1331.86	57.0405		1628.95	66.1011		3541.1	382.339		1861.19	99.6546		6731.64	366.523		12078.5	11076.7		55643.9	5796.35		14611.5	3299.11
XLOC_859230	x	aae-miR-988		supercont1.442:622,952-623,181	supercont1.442[-]623056-623078	22	intron AAEL009959	Uniquely Mapped		138	5.47445		963.952	41.2838		605.143	24.556		585.048	63.1687		593.905	31.7997		147.909	8.05333		171.174	156.976		972.348	101.288		116.435	26.2896
XLOC_884685	x	aae-miR-286a		supercont1.464:824,953-825,182	supercont1.464[+]825057-825079	22		Uniquely Mapped		12.8182	0.508496		13	0.556759		5.66667	0.229947		0	0		84.4286	4.5206		74	4.02914		0	0		0	0		0	0
XLOC_884687	x	aae-miR-2944b		supercont1.464:825,212-825,441	supercont1.464[+]825316-825338	22				45.0476	1.78704		556.54	23.8353		16887.1	685.261		133.063	14.3671		454.045	24.3112		253.29	13.7911		3.98485	3.65433		0	0		0	0
XLOC_884693	x	aae-miR-309b		supercont1.464:825,576-825,795	supercont1.464[+]825675-825696	21		Uniquely Mapped		11.619	0.460927		79.0476	3.38542		623.762	25.3116		90	9.71747		34.4286	1.84343		205.864	11.2088		0	0		4	0.416674		0	0
XLOC_886268	AAEL017593	aae-miR-1891-2		supercont1.466:72786-72880	supercont1.466[+]72801-72823	22				238.5	9.46128		43.0227	1.84256		80.7955	3.27859		20	2.15944		765.341	40.979		318.913	17.3641		2995.87	2747.38		10446.8	1088.23		127.63	28.8175
XLOC_914492	AAEL017813	aae-bantam		supercont1.49:1579536-1579634	supercont1.49[-]1579553-1579576	23		Uniquely Mapped		307799	12210.4		236097	10111.5		549212	22286.4		78461.6	8471.65		25113.2	1344.65		32113.7	1748.52		324347	297444		655975	68332		110430	24933.8
XLOC_921750	AAEL017874	aae-miR-184		supercont1.496:143358-143453	supercont1.496[-]143378-143399	21		Uniquely Mapped		253507	10056.6		152340	6524.36		95877	3890.58		58215	6285.59		12503.1	669.462		5837.27	317.827		108155	99184		274067	28549.1		21492.8	4852.82
XLOC_927210	AAEL017710	aae-miR-276-2		supercont1.5:2769505-2769583	supercont1.5[-]2769509-2769530	21				1883.71	74.7268		5322.48	227.949		4320.12	175.306		1819.07	196.409		3621.93	193.931		396.364	21.5811		380.318	348.773		12260.7	1277.18		491.091	110.883
XLOC_936130	x		aae-miR-H-94	supercont1.508:714,149-714,368	supercont1.508[-]714248-714269	21				51.8095	2.05528		27.119	1.16144		27.0476	1.09756		51.7143	5.58369		31.9286	1.70957		8.66667	0.471881		0	0		66.9924	6.9785		10.4697	2.36393
XLOC_937811	AAEL017589	aae-miR-965		supercont1.51:2008651-2008722	supercont1.51[+]2008701-2008722	21		Uniquely Mapped		27.1905	1.07864		310.762	13.3092		183.857	7.46072		0	0		78.1429	4.18404		11.8182	0.643474		4.90909	4.50191		186.136	19.3896		25.5	5.7576
XLOC_942568	AAEL017673	aae-miR-210		supercont1.512:515636-515715	supercont1.512[-]515646-515668	22		Uniquely Mapped		50.6818	2.01054		5.85714	0.250847		33.7143	1.36809		4	0.431888		18.2857	0.979081		5.90476	0.321502		3054.39	2801.05		6362.61	662.784		127.565	28.8027
XLOC_945514	AAEL017957	aae-miR-9a-1		supercont1.517:555107-555187	supercont1.517[+]555117-555139	22				21402.9	849.05		12704.2	544.089		23622.8	958.588		14189.9	1532.11		42797.2	2291.51		4376.77	238.306		85.3043	78.2289		2381.59	248.086		264.065	59.6228
XLOC_945517	AAEL017823	aae-miR-9a-2		supercont1.517:574909-574989	supercont1.517[+]574919-574941	22				21402.9	849.05		12704.2	544.089		23622.8	958.588		14189.9	1532.11		42797.2	2291.51		4376.77	238.306		85.3043	78.2289		2381.59	248.086		264.065	59.6228
XLOC_947984	x	aae-miR-193		supercont1.519:716,995-717,214	supercont1.519[+]717094-717115	21		Uniquely Mapped		5.9	0.234053		20.619	0.883064		61.9524	2.51396		0	0		23.4762	1.257		30.6818	1.67056		6.2619	5.74252		15.5	1.61461		0	0
XLOC_996474	x	aae-miR-252		supercont1.56:1,579,961-1,580,180	supercont1.56[-]1580060-1580081	21		Uniquely Mapped		36.7619	1.45834		22.4286	0.960562		6.90909	0.280363		57.9048	6.25209		14.5238	0.777656		3	0.163344		31.8636	29.2207		16678.9	1737.41		133.864	30.2248
XLOC_1035753	AAEL017820	aae-miR-124		supercont1.6:1664601-1664700	supercont1.6[-]1664620-1664641	21		Uniquely Mapped		1256.45	49.8433		62.1429	2.66143		85.75	3.47964		135.952	14.679		1557.52	83.3953		219	11.9241		3313.9	3039.04		39399.9	4104.23		844.571	190.694
XLOC_1042793	x	aae-miR-286b-2		supercont1.602:93,428-93,677	supercont1.602[+]93541-93565	24				305.773	12.13		605.521	25.933		10473.7	425.012		995.543	107.491		2222.8	119.017		332.174	18.0862		0	0		0	0		3.74242	0.844996
XLOC_1042799	x	aae-miR-309a-2		supercont1.602:93,989-94,208	supercont1.602[+]94088-94109	21				6677.17	264.883		123404	5285.11		1.12563e+06	45676.9		106655	11515.8		18919.7	1013.03		6528.77	355.478		28.2045	25.8651		26.9773	2.81018		105.295	23.7745
XLOC_1051687	x		aae-miR-H-95	supercont1.610:163,010-163,229	supercont1.610[-]163109-163130	21				51.8095	2.05528		27.119	1.16144		27.0476	1.09756		51.7143	5.58369		31.9286	1.70957		8.66667	0.471881		0	0		66.9924	6.9785		10.4697	2.36393
XLOC_1052488	AAEL017719	aae-miR-315		supercont1.612:104136-104211	supercont1.612[+]104143-104165	22		Uniquely Mapped		114.909	4.55843		32.9545	1.41136		149.136	6.05179		0	0		87.0455	4.66072		8.47826	0.461623		567.13	520.09		3317.91	345.622		92.8261	20.959
XLOC_1076294	AAEL017741	aae-miR-31		supercont1.636:483213-483288	supercont1.636[-]483257-483279	22		Uniquely Mapped		12850	509.759		4569.36	195.695		7643.5	310.165		3050.91	329.413		706.773	37.8431		259.783	14.1446		847.739	777.424		12699.3	1322.87		1184.52	267.451
XLOC_1110797	x		aae-miR-H-83	supercont1.677:563,998-564,217	supercont1.677[-]564097-564118	21		Uniquely Mapped		21.6667	0.859515		10.3333	0.442552		20.6667	0.83863		0	0		3.66667	0.196326		6	0.326687		21	19.2582		163	16.9795		10	2.25788
XLOC_1114248	x	aae-miR-12		ercont1.68:2,720,364-2,720,593	supercont1.68[-]2720468-2720490	22	intron AAEL002774	Uniquely Mapped		4391.32	174.203		22919.7	981.595		62901.4	2552.47		13479.3	1455.38		512.429	27.4372		29.4348	1.60266		53.1739	48.7635		14533.1	1513.89		4916.57	1110.1
XLOC_1114250	x	aae-miR-1889		supercont1.68:2,720,786-2,721,025	supercont1.68[-]2720894-2720917	23	intron AAEL002774	Uniquely Mapped		6590.74	261.454		13649	584.556		7546.74	306.238		2433.27	262.725		1076.87	57.6594		56.125	3.05588		21.2174	19.4575		10042.4	1046.1		2223.75	502.097
XLOC_1114252	AAEL017676	aae-miR-283		supercont1.68:2729336-2729430	supercont1.68[-]2729394-2729416	22	intron AAEL002774	Uniquely Mapped		5174.59	205.276		19586.6	838.849		2922.86	118.607		2926.36	315.965		397.273	21.2714		50.1304	2.72949		9.43478	8.65222		10928.7	1138.43		377.348	85.2007
XLOC_1130968	AAEL017818	aae-miR-957		supercont1.7:464291-464361	supercont1.7[+]464339-464360	21		Uniquely Mapped		114.333	4.53559		63.7619	2.73077		101.048	4.1004		0	0		71.9048	3.85003		33.6818	1.8339		2081.09	1908.48		10255.3	1068.28		115.045	25.9759
XLOC_1141363	AAEL017762	aae-miR-iab-4-2		supercont1.708:50251-50334	supercont1.708[+]50265-50286	21				7.30952	0.289968		0	0		3.475	0.141012		0	0		17.619	0.943385		27.7045	1.50845		0	0		5.45455	0.568192		6.84091	1.5446
XLOC_1172796	AAEL017588	aae-miR-11		supercont1.744:322020-322088	supercont1.744[+]322062-322084	22		Uniquely Mapped		56276.7	2232.49		71728	3071.94		80651.2	3272.74		19284.7	2082.21		63164.6	3382.05		12205.5	664.563		1577.64	1446.78		26227	2732.03		3923.09	885.788
XLOC_1172798	x	aae-miR-998		supercont1.744:322,243-322,452	supercont1.744[+]322338-322358	20	intron of AAEL012817	Uniquely Mapped		49313.9	1956.28		56948.6	2438.97		45874.8	1861.55		12839.2	1386.27		30692.5	1643.38		3666.62	199.639		142.381	130.571		7175.67	747.479		857.857	193.694
XLOC_1201821	x	aae-miR-133		supercont1.778:350,207-350,426	supercont1.778[-]350306-350327	21		Uniquely Mapped		450.81	17.8836		313.095	13.4091		3611	146.53		1547	167.033		1716.76	91.9214		36.8636	2.00715		1118.45	1025.69		3253.86	338.95		141.818	32.0209
XLOC_1210728	x	aae-miR-306		supercont1.785:212,979-213,198	supercont1.785[+]213078-213099	21	intron of AAEL013066	Uniquely Mapped		86032.6	3412.91		86928.5	3722.94		88741.1	3601.02		16040.7	1731.95		73045.9	3911.13		21826.5	1188.4		516.095	473.288		35576.3	3705.93		4602	1039.08
XLOC_1210731	AAEL017738	aae-miR-79		supercont1.785:213265-213350	supercont1.785[+]213316-213338	22	intron AAEL013066	Uniquely Mapped		12769	506.545		11849.6	507.491		18921.3	767.806		4527.62	488.856		16446.8	880.617		3999.13	217.744		35.3043	32.3761		3866.17	402.734		1256.3	283.659
XLOC_1210732	AAEL017913	aae-miR-9b		supercont1.785:213576-213657	supercont1.785[+]213584-213606	22	intron AAEL013066	Uniquely Mapped		138127	5479.5		198996	8522.5		95686.4	3882.85		45030.3	4862.01		57616.3	3084.98		12646.7	688.583		1007.09	923.555		10776.4	1122.56		9230.74	2084.19
XLOC_1210680	AAEL017785	aae-miR-9c		supercont1.785:186219-186312	supercont1.785[+]186231-186252	21		Uniquely Mapped		25911	1027.89		17882.2	765.851		17944.1	728.153		7697.48	831.111		14163.1	758.342		1268.64	69.0745		88.1818	80.8677		4601	479.28		605.318	136.674
XLOC_1243704	AAEL017914	aae-miR-1		supercont1.812:291312-291409	supercont1.812[+]291373-291394	21		Uniquely Mapped		128524	5098.54		80572.6	3450.73		78045.7	3167.01		87201.6	9415.33		23766.2	1272.53		3485.32	189.768		42261.5	38756.1		1.65348e+06	172241		38276.9	8642.47
XLOC_1294085	x		aae-miR-H-96	supercont1.888:289,004-289,223	supercont1.888[-]289103-289124	21	introl AAEL013638			51.8095	2.05528		27.119	1.16144		27.0476	1.09756		51.7143	5.58369		31.9286	1.70957		8.66667	0.471881		0	0		66.9924	6.9785		10.4697	2.36393
XLOC_1347330	AAEL017889	aae-miR-281		supercont1.957:134447-134543	supercont1.957[+]134461-134484	23		Uniquely Mapped		7789.73	309.018		5427.26	232.437		12617.6	512.008		17860.6	1928.44		2048.71	109.695		1179	64.194		8633.09	7917.02		74924.1	7804.73		42770.2	9657.02
XLOC_1364170	AAEL017764	aae-miR-263a		supercont1.981:164949-165033	supercont1.981[-]164998-165021	23		Uniquely Mapped		10685.1	423.878		116177	4975.6		145136	5889.45		71280.8	7696.32		3010.48	161.192		3359.83	182.936		15879.6	14562.5		79011.3	8230.49		11077.7	2501.22
XLOC_335375	x	aae-miR-1000-1		supercont1.187:325,379-325,598	supercont1.187[+]325478-325499	21	intron of AAEL006053			0	0		0	0		0	0		0	0		0	0		0	0		26.2727	24.0936		5160.5	537.562		69.5455	15.7025
XLOC_1371401	x	aae-miR-1000-2		supercont1.3798:124-343	supercont1.3798[-]223-244	21				0	0		0	0		0	0		0	0		0	0		0	0		26.2727	24.0936		5160.5	537.562		69.5455	15.7025
XLOC_139674	x	aae-miR-1174		supercont1.125:1,647,821-1,648,016	supercont1.125[+]1647921-1647944	23		Uniquely Mapped		0	0		0	0		0	0		0	0		7.80952	0.418149		0	0		5.75	5.27307		2625.35	273.479		8.81818	1.99104
XLOC_187403	AAEL017675	aae-miR-137-1		supercont1.137:260668-260752	supercont1.137[-]260684-260706	22				19.5682	0.776268		0	0		0	0		0	0		15.45	0.827247		0	0		5.34091	4.89791		1072.37	111.707		10.3696	2.34133
XLOC_113105	AAEL017967	aae-miR-137-2		supercont1.1191:97797-97881	supercont1.1191[+]97843-97865	22				19.5682	0.776268		0	0		0	0		0	0		15.45	0.827247		0	0		5.34091	4.89791		1072.37	111.707		10.3696	2.34133
XLOC_560436	AAEL017694	aae-miR-263b		supercont1.28:2323842-2323916	supercont1.28[+]2323889-2323911	22				0	0		0	0		0	0		0	0		3	0.16063		0	0		9.86364	9.04551		24.2609	2.52722		0	0
XLOC_002849	x	aae-miR-2765		supercont1.1:5,248,211-5,248,430	supercont1.1[+]5248310-5248331	21		Uniquely Mapped		16.5	0.654554		13.1905	0.564916		11.65	0.472744		0	0		0	0		0	0		0	0		6.72727	0.70077		6.81818	1.53947
XLOC_729454	AAEL017852	aae-mir-282-1		supercont1.369:992992-993073	supercont1.369[+]992996-993017	21				3.475	0.137853		7.30952	0.313049		23.6667	0.960367		23.5	2.53734		0	0		0	0		0	0		4.5	0.468758		5.38636	1.21618
XLOC_743855	AAEL017806	aae-miR-282-2		supercont1.377:313228-313309	supercont1.377[-]313284-313305	21				3.475	0.137853		7.30952	0.313049		23.6667	0.960367		23.5	2.53734		0	0		0	0		0	0		4.5	0.468758		5.38636	1.21618
XLOC_461131	x	aae-miR-285		supercont1.23:3,339,054-3,339,273	supercont1.23[-]3339153-3339174	21		Uniquely Mapped		81.381	3.22838		18.1429	0.777015		5	0.202894		0	0		9	0.481891		0	0		231.227	212.048		6203.95	646.257		39.4091	8.89811
XLOC_697729	x	aae-miR-2943-1		supercont1.348:480,824-481,053	supercont1.348[+]480928-480950	22				4.375	0.173556		3.95238	0.169271		3	0.121737		0	0		74.6818	3.99873		0	0		0	0		4	0.416674		5.79545	1.30855
XLOC_697730	x	aae-miR-2943-2		supercont1.348:480,979-481,208	supercont1.348[+]481083-481105	22				4.375	0.173556		3.95238	0.169271		3	0.121737		0	0		81.4545	4.36136		0	0		0	0		4	0.416674		6.79545	1.53433
XLOC_884690	x	aae-miR-2944a		supercont1.464:825,403-825,592	supercont1.464[+]825489-825507	18				0	0		0	0		0	0		0	0		5.94737	0.318443		0	0		0	0		0	0		0	0
XLOC_908738	AAEL017940	aae-miR-33		supercont1.487:351649-351729	supercont1.487[+]351656-351675	19	intron AAEL010555	Uniquely Mapped		3	0.11901		3	0.128483		12.85	0.521439		0	0		4	0.214174		0	0		82.4762	75.6353		81.303	8.46922		58.7143	13.257
XLOC_623179	x	aae-miR-375		supercont1.309:1,318,647-1,318,876	supercont1.309[-]1318751-1318773	22		Uniquely Mapped		370.286	14.6892		281	12.0346		15223.4	617.748		2537	273.925		8.66667	0.464044		0	0		272.5	249.898		116.87	12.1741		25.3182	5.71655
XLOC_519338	AAEL017879	aae-miR-927		supercont1.26:2065414-2065488	supercont1.26[+]2065461-2065484	23		Uniquely Mapped		17.4762	0.693279		17.2857	0.740306		27	1.09563		0	0		9	0.481891		0	0		21.9167	20.0988		301.273	31.3831		0	0
XLOC_097439	AAEL017833	aae-miR-92a		supercont1.116:1267205-1267280	supercont1.116[+]1267253-1267274	21		Uniquely Mapped		33.3571	1.32328		149.095	6.38539		114.31	4.63855		161	17.3835		4.5	0.240946		0	0		0	0		53.1818	5.53987		6.54545	1.47789
XLOC_042943	x	aae-miR-993		supercont1.1056:256,738-256,977	supercont1.1056[+]256846-256869	23		Uniquely Mapped		26.3043	1.04349		4	0.17131		8	0.324631		0	0		20.9565	1.12209		0	0		27.9167	25.6011		1665.25	173.467		40	9.03153
XLOC_1063336	x		aae-miR-H-73	supercont1.620:576,168-576,407	supercont1.620[-]576276-576299	23		Uniquely Mapped		0	0		0	0		0	0		0	0		0	0		0	0		37.1364	34.0561		273.25	28.4641		88.3478	19.9479
XLOC_106719	x		aae-miR-H-146	supercont1.118:625,074-625,313	supercont1.118[+]625182-625205	23		Uniquely Mapped		8.95	0.355046		12.2727	0.525611		28.7143	1.16519		0	0		13	0.696065		0	0		0	0		50.9583	5.30826		0	0
XLOC_1276460	x		aae-miR-H-65	supercont1.863:83,578-83,797	supercont1.863[-]83677-83698	21	intron AAEL013529	Uniquely Mapped		27	1.07109		9.85714	0.422158		7	0.284052		0	0		0	0		0	0		91.7727	84.1607		671.682	69.9681		14.5455	3.28419
XLOC_193084	x		aae-miR-H-88	supercont1.139:2,137,919-2,138,138	supercont1.139[-]2138018-2138039	21		Uniquely Mapped		3	0.11901		0	0		4.95455	0.20105		0	0		0	0		0	0		3	2.75117		94	9.79184		9.45455	2.13473
XLOC_357290	x		aae-miR-H-32	supercont1.194:965,216-965,465	supercont1.194[+]965329-965353	24		Uniquely Mapped		3	0.11901		0	0		4.95	0.200865		0	0		874.864	46.8433		0	0		0	0		0	0		0	0
XLOC_447972	x		aae-miR-H-100	supercont1.224:534,227-534,456	supercont1.224[-]534331-534353	22		Uniquely Mapped		8.27273	0.328178		8.40909	0.360141		4.97727	0.201972		0	0		0	0		0	0		3	2.75117		49.8478	5.19258		13.2386	2.98913
XLOC_479511	x		aae-miR-H-98	supercont1.24:920,051-920,270	supercont1.24[-]920150-920171	21		Uniquely Mapped		30.6667	1.21654		31.9524	1.36844		26.381	1.07051		0	0		0	0		0	0		8.63636	7.92003		57.1364	5.95181		0	0
XLOC_622588	x		aae-miR-H-52	supercont1.309:119,966-120,205	supercont1.309[-]120074-120097	23		Uniquely Mapped	conserved as ame-miR-2796, e value 1.00E-04	3.94737	0.156592		14.0455	0.601533		21.1739	0.859214		0	0		0	0		0	0		694.565	636.955		2416.35	251.707		37.2174	8.40325
N/A	AAEL017578			supercont1.13:2206344-2206499	supercont1.13: 2206344-2206499					0	0		0	0		0	0		0	0		0	0		0	0		0	0		0	0		0	0
N/A	AAEL017583			supercont1.836:105371-105450	supercont1.836: 105371-105450					0	0		0	0		0	0		0	0		0	0		0	0		0	0		0	0		0	0
N/A	AAEL017601			supercont1.754:52839-53020	supercont1.754: 52839-53020					0	0		0	0		0	0		0	0		0	0		0	0		0	0		0	0		0	0
N/A	AAEL017629			supercont1.388:701097-701187	supercont1.388: 701097-701187					0	0		0	0		0	0		0	0		0	0		0	0		0	0		0	0		0	0
N/A	AAEL017681			supercont1.1600:35849-35950	supercont1.1600: 35849-35950					0	0		0	0		0	0		0	0		0	0		0	0		0	0		0	0		0	0
N/A	AAEL017712			supercont1.781:387197-387296	supercont1.781: 387197-387296					0	0		0	0		0	0		0	0		0	0		0	0		0	0		0	0		0	0
N/A	AAEL017715			supercont1.1011:174269-174354	supercont1.1011: 174269-174354					0	0		0	0		0	0		0	0		0	0		0	0		0	0		0	0		0	0
N/A	AAEL017720			supercont1.804:279874-279978	supercont1.804: 279874-279978					0	0		0	0		0	0		0	0		0	0		0	0		0	0		0	0		0	0
N/A	AAEL017730			supercont1.157:546380-546433	supercont1.157: 546380-546433					0	0		0	0		0	0		0	0		0	0		0	0		0	0		0	0		0	0
N/A	AAEL017769			supercont1.56:1471298-1471379	supercont1.56: 1471298-1471379					0	0		0	0		0	0		0	0		0	0		0	0		0	0		0	0		0	0
N/A	AAEL017791			supercont1.59:1448592-1448675	supercont1.59: 1448592-1448675					0	0		0	0		0	0		0	0		0	0		0	0		0	0		0	0		0	0
N/A	AAEL017871			supercont1.4:2129122-2129254	supercont1.4: 2129122-2129254					0	0		0	0		0	0		0	0		0	0		0	0		0	0		0	0		0	0
N/A	AAEL017920			supercont1.331:53841-53893	supercont1.331: 53841-53893					0	0		0	0		0	0		0	0		0	0		0	0		0	0		0	0		0	0
N/A	AAEL017930			supercont1.291:565118-565200	supercont1.291: 565118-565200					0	0		0	0		0	0		0	0		0	0		0	0		0	0		0	0		0	0
N/A	AAEL017933			supercont1.123:1845446-1845547	supercont1.123: 1845446-1845547					0	0		0	0		0	0		0	0		0	0		0	0		0	0		0	0		0	0
N/A	AAEL017934			supercont1.108:1433559-1433634	supercont1.108: 1433559-1433634					0	0		0	0		0	0		0	0		0	0		0	0		0	0		0	0		0	0
N/A	AAEL017969			supercont1.8:3522227-3522326	supercont1.8: 3522227-3522326					0	0		0	0		0	0		0	0		0	0		0	0		0	0		0	0		0	0
N/A	AAEL017948			supercont1.72:1898794-1898917	supercont1.72: 1898794-1898917					0	0		0	0		0	0		0	0		0	0		0	0		0	0		0	0		0	0
