# Supplementary material for: The Developmental Transcriptome of the Mosquito Aedes aegypti, an Invasive Species and Major Arbovirus Vector
Source: G3 (Bethesda). 2013 Sep 1;3(9):1493–509. doi: 10.1534/g3.113.006742 (PMC3755910; doi:10.1534/g3.113.006742)
Supplement: Supporting Information [file supp_g3.113.006742_TableS19.xlsx]

## Sheet: Sheet1
miRNA ID mirbase	Novel	Mature Genomic Position	preMirna Genomic Position	Vectorbase Annotation	Mature miRNA size	Located in Intron of this gene	Uniquely Mapped (?)	NBF.NEW.unique:ReadCount	NBF.NEW.unique:ReadCountPerMillion		24.NEW.unique:ReadCount	24.NEW.unique:ReadCountPerMillion		48.NEW.unique:ReadCount	48.NEW.unique:ReadCountPerMillion		72.NEW.unique:ReadCount	72.NEW.unique:ReadCountPerMillion		0_2.NEW.unique:ReadCount	0_2.NEW.unique:ReadCountPerMillion		2_4.NEW.unique:ReadCount	2_4.NEW.unique:ReadCountPerMillion		72carc.NEW.unique:ReadCount	72carc.NEW.unique:ReadCountPerMillion		12093.Male carcass_NEW.unique:ReadCount	12093.Male Carcass_NEW.unique:ReadCountPerMillion		12092.Male Testes_NEW.unique:ReadCount	12092.Male Testes_NEW.unique:ReadCountPerMillion
aae-miR-999		supercont1.100[+]2315145-2315167	supercont1.100:2315105-2315175	AAEL017628	22		Uniquely Mapped	374.818	25.926		257.591	17.7902		484	36.965		69	12.0472		303.696	29.1822		30.3043	2.95627		999.455	168.026		8032.77	917.066		112.955	42.7942
aae-miR-932		supercont1.1064[-]154153-154175	supercont1.1064:154110-154177	AAEL017875	22	intron AAEL014303	Uniquely Mapped	362.652	25.0845		45.6087	3.14992		9.54545	0.729024		58	10.1267		32.3478	3.10831		19.4545	1.89784		1813.39	304.862		11943.6	1363.55		125.609	47.5883
aae-miR-308		supercont1.107[+]508980-509001	supercont1.107:508967-509051	AAEL017878	21		Uniquely Mapped	1350.77	93.4322		1302.55	89.9589		846.227	64.6297		329	57.4426		548.045	52.6618		159.818	15.5907		338.5	56.9077		81.6818	9.32525		17.3182	6.5612
aae-miR-989		supercont1.115[-]804186-804207	supercont1.115:804,101-804,292	x	21		Uniquely Mapped	1.94806e+06	134746		1.88964e+06	130506		332003	25356.4		1.1177e+06	195147		94374.3	9068.45		19234.8	1876.4		3463.45	582.267		317	36.1905		12714.6	4817.07
aae-miR-92b		supercont1.116[+]1319201-1319222	supercont1.116:1319148-1319233	AAEL017602	21		Uniquely Mapped	0	0		0	0		0	0		0	0		0	0		61.5	5.99949		191.864	32.2556		92.5909	10.5707		39.0909	14.8101
aae-miR-1175		supercont1.125[+]1648036-1648060	supercont1.125:1648027-1648106	AAEL017899	24		Uniquely Mapped	11.8261	0.818004		8.21739	0.567525		0	0		27.0455	4.72207		291.048	27.9668		27.0909	2.64279		1799.38	302.506		2961.92	338.149		24.6	9.32
aae-miR-981		supercont1.127[-]638380-638401	supercont1.127:638369-638455	AAEL017724	21		Uniquely Mapped	25.8571	1.78852		10.6364	0.734589		18.3182	1.39903		0	0		3.94444	0.379023		8.63636	0.842501		24917.2	4189.01		14455.7	1650.34		264.762	100.308
aae-miR-276-1		supercont1.134[+]38986-39007	supercont1.134:38973-39058	AAEL017610	21		Uniquely Mapped	41070.3	2840.81		465707	32163.6		295094	22537.5		156635	27348		58910.3	5660.7		57617	5620.69		106414	17890		480842	54895.7		16790.4	6361.24
aae-miR-7		supercont1.1359[+]46041-46064	supercont1.1359:46028-46112	AAEL017649	23	intro AAEL014959	Uniquely Mapped	17787	1230.32		28029.5	1935.83		35823	2735.94		4684.75	817.945		39248.3	3771.38		11285.4	1100.93		100809	16947.7		80945.9	9241.24		4736.92	1794.64
	aae-miR-H-1	supercont1.14[-]3621003-3621025	supercont1.14:3,620,899-3,621,128	x	22		Uniquely Mapped	8622.39	596.406		5734.3	396.034		6702.09	511.865		1037.35	181.118		23646.2	2272.17		1231.35	120.121		3	0.504352		0	0		9.90909	3.75418
	aae-miR-H-104	supercont1.141[+]748903-748925	supercont1.141:748,799-749,028	x	22		Uniquely Mapped	318.696	22.044		2028.61	140.104		1257.17	96.0153		222	38.7606		1057.65	101.63		121.565	11.859		305.391	51.3416		46913.3	5355.89		524.522	198.721
aae-miR-286b-1		supercont1.150[+]907391-907415	supercont1.150:907,278-907,527	x	24			0	0		0	0		0	0		0	0		0	0		0	0		0	0		0	0		0	0
aae-miR-309a-1		supercont1.150[+]907938-907959	supercont1.150:907,839-908,058	x	21			0	0		0	0		0	0		0	0		0	0		0	0		0	0		0	0		0	0
	aae-miR-H-92	supercont1.152[-]1543236-1543257	supercont1.152:1,543,137-1,543,356	x	21			0	0		0	0		0	0		0	0		0	0		0	0		0	0		0	0		0	0
aae-miR-317-1		supercont1.153[-]2154713-2154737	supercont1.153:2154709-2154785	AAEL017707	24			0	0		0	0		0	0		0	0		0	0		0	0		0	0		0	0		0	0
aae-miR-278		supercont1.16[+]3596311-3596332	supercont1.16:3596252-3596352	AAEL017761	21		Uniquely Mapped	6810.14	471.054		2369.91	163.675		11768.9	898.838		367.571	64.177		12240.6	1176.2		7216.5	703.989		2801.64	471.004		428.045	48.8681		391.682	148.393
aae-miR-307		supercont1.16[-]1859430-1859452	supercont1.16:1859427-1859494	AAEL017906	22		Uniquely Mapped	2310.7	159.83		794.565	54.8758		1794.09	137.022		2758.65	481.654		170.304	16.3646		121.478	11.8505		3831.74	644.182		7752.18	885.033		196.13	74.3063
	aae-miR-H-62	supercont1.161[-]1601228-1601251	supercont1.161:1,601,120-1,601,359	x	23		Uniquely Mapped	8.52174	0.589444		3	0.207192								8.24	0.791783		428.696	41.8204		1929.74	324.423		921.696	105.226		275.174	104.253
	aae-miR-H-72	supercont1.174[-]1060811-1060833	supercont1.174:1,060,707-1,060,936	x	22		Uniquely Mapped	99.5	6.88236		66.4348	4.58825		109.909	8.39419					11.8636	1.13998		49	4.78008		1649.91	277.378		325.087	37.1138		29.8696	11.3164
aae-miR-190		supercont1.195[-]82253-82277	supercont1.195:82202-82290	AAEL017925	24	intron AAEL06222	Uniquely Mapped	217.458	15.0415		98.7917	6.82294		153.72	11.7402					84.6	8.12923		11.375	1.10966		2510.76	422.102		491.92	56.1603		222.75	84.3915
aae-miR-1891-1		supercont1.199[-]1109750-1109772	supercont1.199:1109693-1109787	AAEL017617	22
aae-miR-1890		supercont1.204[+]1733355-1733378	supercont1.204:1733308-1733378	AAEL017716	23		Uniquely Mapped	171.773	11.8814		507.409	35.0437		432.864	33.0595		355	61.9821		100.273	9.63523		55.5714	5.42114		1693.03	284.628		1384.96	158.114		116.455	44.1202
	aae-miR-H-86	supercont1.210[-]626359-626381	supercont1.210:626,255-626,484	x	22	intron AAEL017516	Uniquely Mapped	60.3333	4.17322		55.913	3.86158		51.913	3.9648		675	117.853		16.1364	1.55055		230.909	22.5258		1559.09	262.11		134.5	15.3553		33.8182	12.8124
	aae-miR-H-64	supercont1.210[-]627599-627620	supercont1.210:627,500-627,719	x	21	intron AAEL017516	Uniquely Mapped	3163.27	218.802		2829.64	195.426		1224.73	93.5373		1197.23	209.033		467.636	44.9353		2332.73	227.564		3353.95	563.858		798.955	91.2131		157.909	59.8257
	aae-miR-H-57	supercont1.210[-]628167-628188	supercont1.210:628,068-628,287	x	21	intron AAEL017516		0	0		0	0		0	0		0	0		0	0		0	0		0	0		0	0		0	0
	aae-miR-H-58	supercont1.210[-]628859-628880	supercont1.210:628,760-628,979	x	21	intron AAEL017516		0	0		0	0		0	0		0	0		0	0		0	0		0	0		0	0		0	0
	aae-miR-H-59	supercont1.210[-]629293-629314	supercont1.210:629,194-629,413	x	21	intron AAEL017516		0	0		0	0		0	0		0	0		0	0		0	0		0	0		0	0		0	0
	aae-miR-H-60	supercont1.210[-]630435-630456	supercont1.210:630,336-630,555	x	21	intron AAEL017516		0	0		0	0		0	0		0	0		0	0		0	0		0	0		0	0		0	0
	aae-miR-H-61	supercont1.210[-]630957-630978	supercont1.210:630,858-631,077	x	21	intron AAEL017516		0	0		0	0		0	0		0	0		0	0		0	0		0	0		0	0		0	0
	aae-miR-H-93	supercont1.214[-]1122823-1122844	supercont1.214:1,122,724-1,122,943	x	21			0	0		0	0		0	0		0	0		0	0		0	0		0	0		0	0		0	0
	aae-miR-H-115	supercont1.216[+]1788517-1788538	supercont1.216:1,788,418-1,788,637	x	21	intron AAEL006664		0	0		0	0		0	0		0	0		0	0		0	0		0	0		0	0		0	0
	aae-miR-H-145	supercont1.221[+]1414045-1414068	supercont1.221:1,413,937-1,414,176	x	23	intron AAEL06809	Uniquely Mapped	120.773	8.35379		266.783	18.4251		357.696	27.3186		0	0		316.174	30.3812		422.174	41.1842		39.3043	6.60774		51.4167	5.87002		13.4348	5.08993
aae-miR-2940		supercont1.222[+]643960-643984	supercont1.222:643,847-644,096	x	24		Uniquely Mapped	4051.83	280.263		1657.42	114.468		4960.74	378.871		1519.74	265.343		639.955	61.4934		35.5652	3.46948		5230.3	879.305		23554.7	2689.13		786.88	298.119
aae-miR-970		supercont1.229[+]1045875-1045895	supercont1.229:1045820-1045895	AAEL017670	20		Uniquely Mapped	3193	220.858		3362.81	232.249		1846.33	141.012		1076	187.867		1853.1	178.064		125.238	12.2173		256.143	43.0621		4645.86	530.397		296.619	112.378
aae-miR-980		supercont1.23[+]1043069-1043091	supercont1.23:1,042,965-1,043,194	x	22		Uniquely Mapped	1993.27	137.874		1502.27	103.753		10451.4	798.215		2649.95	462.675		8927.13	857.81		3071.32	299.615		16750.9	2816.12		12853.8	1467.46		2258.73	855.745
	aae-miR-H-114	supercont1.2335[+]7735-7756	supercont1.2335:7,636-7,855	x	21			0	0		0	0		0	0		0	0		0	0		0	0		0	0		0	0		0	0
	aae-miR-H-121	supercont1.2335[+]8599-8620	supercont1.2335:8,500-8,719	x	21		Uniquely Mapped	589.545	40.7785		495.864	34.2463		259.636	19.8295		438.773	76.6086		111.273	10.6922		409.909	39.9878		1714.77	288.283		280.682	32.0442		32.5909	12.3475
	aae-miR-H-113	supercont1.2335[+]9187-9208	supercont1.2335:9,088-9,307	x	21			0	0		0	0		0	0		0	0		0	0		0	0		0	0		0	0		0	0
	aae-miR-H-134	supercont1.2335[+]10439-10460	supercont1.2335:10,340-10,559	x	21		Uniquely Mapped	268.591	18.5783		617.409	42.6407		239.455	18.2881		7	1.22218		51	4.9006		64.1818	6.26111		704.545	118.446		86.2273	9.84419		24.9091	9.4371
aae-miR-275		supercont1.24[+]486591-486613	supercont1.24:486545-486617	AAEL017744	22		Uniquely Mapped	4459.13	308.436		286099	19759.1		132218	10098		67838.3	11844.4		910.565	87.4964		945.957	92.2806		27553.8	4632.27		43908	5012.78		4522.09	1713.25
aae-miR-305		supercont1.24[+]495601-495624	supercont1.24:495589-495672	AAEL017624	23		Uniquely Mapped	0	0		33.08	2.28464		10	0.763739		3	0.523792		24.4167	2.3462		52	5.07274		675.083	113.493		10378.5	1184.87		2455.12	930.153
aae-miR-2942		supercont1.245[+]212450-212472	supercont1.245:212,346-212,575	x	22		Uniquely Mapped	0	0		5	0.34532		9.47826	0.723892		0	0		19.6522	1.88838		7	0.682869					17.4783	1.99542
aae-miR-14		supercont1.249[-]1089019-1089041	supercont1.249:1,088,915-1,089,144	AAEL017623	22		Uniquely Mapped	612.915	42.395		1644.86	113.601		10676.5	815.41		1260.95	220.159		82.2727	7.9056		29.7273	2.89998		10236	1720.86		5054.68	577.07		1940.5	735.181
	aae-miR-H-71	supercont1.25[-]3602985-3603008	supercont1.25:3,602,877-3,603,116	x	23		Uniquely Mapped	24.913	1.72322		7.54167	0.520857		6	0.458244		0	0		110	10.5699		159.417	15.5515		206.391	34.698		384.783	43.9289		33.8696	12.8319
aae-miR-929-1		supercont1.260[-]788446-788467	supercont1.260:788394-788468	AAEL017796	21			0	0		0	0		0	0		0	0		0	0		0	0		0	0		0	0		0	0
	aae-miR-H-2	supercont1.262[-]1446043-1446064	supercont1.262:1,445,944-1,446,163	x	21		Uniquely Mapped	1206.27	83.4372		2978.27	205.691		13636.3	1041.46		3448	602.012		18044.2	1733.87		5963.91	581.796		124	20.8465		0	0		3	1.13659
aae-miR-277		supercont1.265[+]508860-508882	supercont1.265:508801-508891	AAEL017692	22		Uniquely Mapped	1002.61	69.3503		1041.45	71.9266		1181.66	90.2482		1941.43	338.97		468.913	45.058		71.8261	7.00683		7530.17	1265.95		40267.5	4597.16		1074.11	406.94
aae-miR-317-2		supercont1.265[+]429503-429527	supercont1.265:429455-429531	AAEL017580	24			0	0		0	0		0	0		0	0		0	0		0	0		0	0		0	0		0	0
aae-miR-34		supercont1.265[+]509536-509559	supercont1.265:509,428-509,667	x	23		Uniquely Mapped	90029.5	6227.3		18413.4	1271.7		63374.9	4840.19		106030	18512.7		18844.8	1810.8		14161.5	1381.5		328269	55187.8		169251	19322.6		13440.6	5092.14
aae-miR-13		supercont1.268[-]888744-888766	supercont1.268:888739-888818	AAEL017626	22		Uniquely Mapped	17130.3	1184.89		14618.9	1009.64		12652.2	966.296		5077.7	886.553		13833.3	1329.24		666.478	65.0168		877.565	147.534		67877	7749.22		1953.65	740.164
aae-miR-2a		supercont1.268[-]888596-888619	supercont1.268:888591-888670	AAEL017926	23		Uniquely Mapped	15202.6	1051.56		72278.3	4991.82		41672.2	3182.67		16213.1	2830.76		9821.09	943.711		1681.42	164.027		2016.42	338.995		126220	14409.9		2217.04	839.952
aae-miR-2b		supercont1.268[-]887256-887279	supercont1.268:887252-887321	AAEL017717	23		Uniquely Mapped	4171.21	288.52		31781.1	2194.93		18652.4	1424.56		7020	1225.67		484.833	46.5877		290.667	28.3553		1324.83	222.727		32094.4	3664.08		655.958	248.518
aae-miR-2c		supercont1.268[-]889089-889113	supercont1.268:889081-889166	AAEL017773	24		Uniquely Mapped	60824.7	4207.21		60467.6	4176.13		29561.6	2257.73		16838.7	2940		35897.5	3449.4		9135	891.144		12280.1	2064.5		138847	15851.6		3785.39	1434.14
aae-miR-71		supercont1.268[-]889427-889449	supercont1.268:889,323-889,552	x	22		Uniquely Mapped	21139	1462.17		20844	1439.57		29869.9	2281.28		11085.2	1935.45		19773.6	1900.05		12924.6	1260.83		10290	1729.93		11026.1	1258.8		1563.52	592.359
	aae-miR-H-139	supercont1.269[+]128816-128837	supercont1.269:128,717-128,936	x	21	intron AAEL007633		0	0		0	0		0	0		0	0		0	0		0	0		0	0		0	0		0	0
aae-miR-929-2		supercont1.2867[+]3310-3331	supercont1.2867:3309-3383	AAEL017666	21			0	0		0	0		0	0		0	0		0	0		0	0		0	0		0	0		0	0
aae-miR-316		supercont1.289[-]891327-891348	supercont1.289:891271-891363	AAEL017798	21		Uniquely Mapped	186	12.8655		321.136	22.1789		449.364	34.3197		250.364	43.7128		15	1.44135		7	0.682869		1127.36	189.529		557.727	63.6733		84.5909	32.0483
aae-miR-87		supercont1.360[+]1010845-1010867	supercont1.360:1010785-1010889	AAEL017606	22		Uniquely Mapped	43.7391	3.02541		55.6667	3.84456		65.6957	5.01744		3	0.523792		4.94737	0.475394		243.727	23.7763		5323.82	895.026		49748.3	5679.55		2286.82	866.388
aae-miR-219		supercont1.368[+]610337-610359	supercont1.368:610327-610412	AAEL017916	22		Uniquely Mapped	0	0		0	0		0	0		0	0		10.6957	1.02775		4	0.390211		294.217	49.463		377.478	43.095		8.65217	3.27798
aae-miR-2941-1		supercont1.385[-]413146-413168	supercont1.385:413,042-413,271	x	22	intron AAEL009263		0	0		0	0		0	0		0	0		0	0		0	0		0	0		0	0		0	0
aae-miR-2941-2		supercont1.385[-]413450-413472	supercont1.385:413,346-413,575	x	22	intron AAEL009263		0	0		0	0		0	0		0	0		0	0		0	0		0	0		0	0		0	0
aae-miR-2946		supercont1.385[-]413576-413598	supercont1.385:413,472-413,701	x	22		Uniquely Mapped	53402	3693.78		158431	10941.9		234752	17929		53905.7	9411.79		172804	16604.8		17934.8	1749.59		153.091	25.7372		17.8696	2.04009		97.6087	36.9802
	aae-miR-H-132	supercont1.394[+]969735-969758	supercont1.394:969,627-969,866	x	23		Uniquely Mapped	63.5217	4.39376		22.4091	1.54766		9	0.687366								12	1.17063		31.1905	5.24366		97.5909	11.1415		22.8261	8.64793
	aae-miR-H-85	supercont1.396[-]820036-820060	supercont1.396:819,923-820,172	x	24	intron AAEL009437		0	0
aae-miR-8		supercont1.411[+]876091-876113	supercont1.411:876039-876123	AAEL017790	22		Uniquely Mapped	162185	11218.2		377159	26048.1		159982	12218.5		54260.7	9473.77		16972.2	1630.86		2528.3	246.643		58371.6	9813.27		290625	33179.4		81163	30749.6
aae-miR-iab-4-1		supercont1.423[-]763526-763547	supercont1.423:763478-763561	AAEL017663	21			0	0
aae-let-7		supercont1.43[+]1156331-1156352	supercont1.43:1156319-1156402	AAEL017842	21		Uniquely Mapped	42705.5	2953.92		21495	1484.53		19442	1484.87		13470	2351.83		1856.95	178.435		447.048	43.6107		27401.8	4606.72		96522	11019.5		8339.82	3159.64
aae-miR-100		supercont1.43[+]1142184-1142205	supercont1.43:1142172-1142259	AAEL017772	21		Uniquely Mapped	68071.8	4708.49		38005.4	2624.8		39762.8	3036.84		15173.3	2649.21		2926.59	281.217		888.591	86.6845		173587	29182.9		21339.8	2436.27		19452.8	7369.91
aae-miR-125		supercont1.43[+]1156615-1156637	supercont1.43:1156583-1156692	AAEL017599	22		Uniquely Mapped	1849.23	127.91		1957.64	135.202		1809.18	138.174		1060.59	185.176		67.3636	6.47299		13	1.26819		20906.8	3514.8		29688.5	3389.41		2071.74	784.903
aae-miR-2945		supercont1.43[+]958738-958759	supercont1.43:958,639-958,858	x	21	intron AAEL001791	Uniquely Mapped	52291.6	3616.98		15211.9	1050.59		35507.1	2711.82		9785.91	1708.59		26743.8	2569.82		6873.57	670.536		2279.38	383.203		5074.77	579.365		3884.59	1471.72
aae-miR-279		supercont1.437[-]572258-572279	supercont1.437:572258-572336	AAEL017651	21		Uniquely Mapped	1514.81	104.779		1567.23	108.239		650.273	49.6639		2011.76	351.248		8105.05	778.816		291.952	28.4808		2079.05	349.524		5353.4	611.174		910.19	344.836
aae-miR-996		supercont1.437[-]567505-567527	supercont1.437:567490-567589	AAEL017872	22		Uniquely Mapped	75937.6	5252.56		139397	9627.32		173217	13229.3		39002.3	6809.7		134240	12899.2		80424.3	7845.61		1146.43	192.736		14626.9	1669.89		3985.43	1509.93
aae-miR-10		supercont1.440[+]813557-813578	supercont1.440:813536-813635	AAEL017912	21		Uniquely Mapped	10223.8	707.177		1337	92.3385		1637.17	125.037		3541.82	618.392		1863.32	179.047		6731.64	656.69		75527.6	12697.5		55643.9	6352.62		14611.5	5535.74
aae-miR-988		supercont1.442[-]623056-623078	supercont1.442:622,952-623,181	x	22	intron AAEL009959	Uniquely Mapped	138.348	9.56945		964.591	66.6185		605.909	46.2757		585.545	102.235		594.864	57.1606		147.909	14.4289		1165.52	195.944		972.348	111.009		116.435	44.1127
aae-miR-286a		supercont1.464[+]825057-825079	supercont1.464:824,953-825,182	x	22		Uniquely Mapped	12.5652	0.869129		13	0.897831		0	0		0	0		84.4545	8.11526		74	7.2189		3	0.504352		0	0		0	0
aae-miR-2944b		supercont1.464[+]825316-825338	supercont1.464:825,212-825,441	x	22			0	0		0	0		0	0		0	0		0	0		0	0		0	0		0	0		0	0
aae-miR-309b		supercont1.464[+]825675-825696	supercont1.464:825,576-825,795	x	21		Uniquely Mapped	11.6364	0.804881		79.1818	5.46861		624.727	47.7129		90.0909	15.7296		36.1364	3.47235		205.864	20.0826		0	0		4	0.456662		0	0
aae-miR-1891-2		supercont1.466[+]72801-72823	supercont1.466:72786-72880	AAEL017593	22			0	0		0	0		0	0		0	0		0	0		0	0		0			0	0		0	0
aae-bantam		supercont1.49[-]1579553-1579576	supercont1.49:1579536-1579634	AAEL017813	23		Uniquely Mapped	308105	21311.5		236360	16324		549758	41987.2		78559.5	13716.3		25141.9	2415.89		32113.7	3132.78		1.92701e+06	323964		655974	74889.7		110430	41837.8
aae-miR-184		supercont1.496[-]143378-143399	supercont1.496:143358-143453	AAEL017874	21		Uniquely Mapped	253839	17557.9		152483	10531		95986.6	7330.87		58266.8	10173.2		12538	1204.78		5837.27	569.442		692918	116492		274067	31289		21492.8	8142.79
aae-miR-276-2		supercont1.5[-]2769509-2769530	supercont1.5:2769505-2769583	AAEL017710	21			0	0		0	0		0	0		0	0		0	0		0	0		0	0		0	0		0	0
	aae-miR-H-94	supercont1.508[-]714248-714269	supercont1.508:714,149-714,368	x	21			0	0		0	0		0	0		0	0		0	0		0	0		0	0		0	0		0	0
aae-miR-965		supercont1.51[+]2008701-2008722	supercont1.51:2008651-2008722	AAEL017589	21		Uniquely Mapped	27.2273	1.8833		311.045	21.482		191.364	14.6152					79.0455	7.5955		11.8182	1.1529		45.3636	7.62641		186.136	21.2504		25.5	9.66098
aae-miR-210		supercont1.512[-]515646-515668	supercont1.512:515636-515715	AAEL017673	22		Uniquely Mapped	50.8696	3.51862		5.86364	0.404966		33.7727	2.57936		4	0.69839		19.1364	1.83882		5.90476	0.576026		21046	3538.2		6362.61	726.391		127.565	48.3296
aae-miR-9a-1		supercont1.517[+]555117-555139	supercont1.517:555107-555187	AAEL017957	22			0	0		0	0		0	0		0	0		0	0		0	0		0	0		0	0		0	0
aae-miR-9a-2		supercont1.517[+]574919-574941	supercont1.517:574909-574989	AAEL017823	22			0	0		0	0		0	0		0	0		0	0		0	0		0	0		0	0		0	0
aae-miR-193		supercont1.519[+]717094-717115	supercont1.519:716,995-717,214	x	21		Uniquely Mapped	5	0.345847		15.9091	1.09874		57.2727	4.37414		0	0		10.6364	1.02205		19.4545	1.89784		10.6364	1.78816		0	0		0	0
aae-miR-252		supercont1.56[-]1580060-1580081	supercont1.56:1,579,961-1,580,180	x	21		Uniquely Mapped	0	0		0	0		0	0		0	0		0	0		0	0		0	0		0	0		0	0
aae-miR-124		supercont1.6[-]1664620-1664641	supercont1.6:1664601-1664700	AAEL017820	21		Uniquely Mapped	1262.33	87.3149		62.3182	4.30394		90.0952	6.88093		136.136	23.7691		1565.91	150.469		219	21.364		20489	3444.56		39399.9	4498.11		844.571	319.976
aae-miR-286b-2		supercont1.602[+]93541-93565	supercont1.602:93,428-93,677	x	24			0	0		0	0		0	0		0	0		0	0		0	0		0	0		0	0		0	0
aae-miR-309a-2		supercont1.602[+]94088-94109	supercont1.602:93,989-94,208	x	21			0	0		0	0		0	0		0	0		0	0		0	0		0	0		0	0		0	0
	aae-miR-H-95	supercont1.610[-]163109-163130	supercont1.610:163,010-163,229	x	21			0	0		0	0		0	0		0	0		0	0		0	0		0	0		0	0		0	0
aae-miR-315		supercont1.612[+]104143-104165	supercont1.612:104136-104211	AAEL017719	22		Uniquely Mapped	115.174	7.96652		33	2.27911		149.609	11.4262					87.2609	8.38492		8.47826	0.827078		3747.87	630.082		3317.91	378.792		92.8261	35.1683
aae-miR-31		supercont1.636[-]483257-483279	supercont1.636:483213-483288	AAEL017741	22		Uniquely Mapped	12872.8	890.404		4579.61	316.286		7656.39	584.749		3054.83	533.365		707.87	68.0193		259.783	25.3425		5680.17	954.936		12699.3	1449.83		1184.52	448.77
	aae-miR-H-83	supercont1.677[-]564097-564118	supercont1.677:563,998-564,217	x	21		Uniquely Mapped	0	0		0	0		0	0		0	0		0	0		6	0.585316		125	21.0147		163	18.609		10	3.78862
aae-miR-12		supercont1.68[-]2720468-2720490	ercont1.68:2,720,364-2,720,593	x	22	intron AAEL002774	Uniquely Mapped	4439.91	307.106		23257.9	1606.28		63146.5	4822.75		13536.5	2363.43		514.409	49.4297		29.4348	2.87144		434.957	73.1237		14533.1	1659.18		4916.57	1862.7
aae-miR-1889		supercont1.68[-]2720894-2720917	supercont1.68:2,720,786-2,721,025	x	23	intron AAEL002774	Uniquely Mapped	6605.62	456.908		13673	944.311		7560.67	577.438		2435.48	425.228		1078.42	103.625		56.125	5.47515		188.083	31.6201		10042.4	1146.5		2223.75	842.494
aae-miR-283		supercont1.68[-]2729394-2729416	supercont1.68:2729336-2729430	AAEL017676	22	intron AAEL002774	Uniquely Mapped	5243.13	362.665		19805.5	1367.85		3061.13	233.791		2929.17	511.426		402.087	38.6366		50.1304	4.89036		43.9762	7.39316		10928.7	1247.69		377.348	142.963
aae-miR-957		supercont1.7[+]464339-464360	supercont1.7:464291-464361	AAEL017818	21		Uniquely Mapped	114.5	7.9199		63.8182	4.40754		101.227	7.73113		0	0		72.0455	6.92286		33.6818	3.28575		12766	2146.18		10255.3	1170.8		115.045	43.5863
aae-miR-iab-4-2		supercont1.708[+]50265-50286	supercont1.708:50251-50334	AAEL017762	21			0	0		0	0		0	0		0	0		0	0		0	0		0	0		0	0		0	0
aae-miR-11		supercont1.744[+]322062-322084	supercont1.744:322020-322088	AAEL017588	22		Uniquely Mapped	56497.8	3907.92		71781.5	4957.52		80749	6167.12		19306.8	3370.92		63391.6	6091.32		12205.5	1190.68		9471	1592.24		26227	2994.22		3923.09	1486.31
aae-miR-998		supercont1.744[+]322338-322358	supercont1.744:322,243-322,452	x	20	intron of AAEL012817	Uniquely Mapped	49847.6	3447.93		57662.2	3982.38		46357.1	3540.48		12908.7	2253.82		31274.5	3005.17		3666.62	357.689		827.095	139.049		7175.67	819.214		857.857	325.009
aae-miR-133		supercont1.778[-]350306-350327	supercont1.778:350,207-350,426	x	21		Uniquely Mapped	460.682	31.8651		321.318	22.1915		3639	277.925		1547	270.102		1733.32	166.555		36.8636	3.59615		7837.14	1317.56		3253.86	371.479		141.818	53.7295
aae-miR-306		supercont1.785[+]213078-213099	supercont1.785:212,979-213,198	x	21	intron of AAEL013066	Uniquely Mapped	86071.1	5953.5		87122.3	6017.01		88770.7	6779.77		16041.4	2800.78		73089.2	7023.16		21826.5	2129.23		2985.95	501.99		35576.3	4061.59		4602	1743.52
aae-miR-79		supercont1.785[+]213316-213338	supercont1.785:213265-213350	AAEL017738	22	intron AAEL013066	Uniquely Mapped	12769.5	883.26		11850.1	818.417		18922.2	1445.17		4528.68	790.696		16448.1	1580.51		3999.13	390.126		193.957	32.6075		3866.17	441.384		1256.3	475.966
aae-miR-9b		supercont1.785[+]213584-213606	supercont1.785:213576-213657	AAEL017913	22	intron AAEL013066	Uniquely Mapped	138160	9556.44		199008	13744.3		95711	7309.82		45040.8	7864.01		57639.4	5538.59		12646.7	1233.72		6569.3	1104.41		10776.4	1230.29		9230.74	3497.17
aae-miR-9c		supercont1.785[+]186231-186252	supercont1.785:186219-186312	AAEL017785	21		Uniquely Mapped	25954.4	1795.25		17890	1235.55		17960	1371.68		7706.73	1345.57		14202	1364.68		1268.64	123.759		563.773	94.78		4601	525.276		605.318	229.332
aae-miR-1		supercont1.812[+]291373-291394	supercont1.812:291312-291409	AAEL017914	21		Uniquely Mapped	128587	8894.32		80587.2	5565.67		78070.3	5962.53		87218.4	15228.1		23776.3	2284.67		3485.32	340.002		269693	45340.1		1.65348e+06	188771		38276.9	14501.6
	aae-miR-H-96	supercont1.888[-]289103-289124	supercont1.888:289,004-289,223	x	21	introl AAEL013638		0	0		0	0		0	0		0	0		0	0		0	0		0	0		0	0		0	0
aae-miR-281		supercont1.957[+]134461-134484	supercont1.957:134447-134543	AAEL017889	23		Uniquely Mapped	7847.22	542.788		5476.88	378.255		12717.9	971.318		17932.9	3131.04		2057.95	197.749		1179	115.015		52551.6	8834.84		74924.1	8553.75		42770.2	16204
aae-miR-263a		supercont1.981[-]164998-165021	supercont1.981:164949-165033	AAEL017764	23		Uniquely Mapped	10856.7	750.95		116320	8033.5		146367	11178.7		71406.2	12467.3		3047.12	292.799		3359.83	327.761		96549.5	16231.6		79011.3	9020.37		11077.7	4196.92
aae-miR-1000-1		supercont1.187[+]325478-325499	supercont1.187:325,379-325,598	x	21	intron of AAEL006053		0	0		0	0		0	0		0	0		0	0		0	0		0	0		0	0		0	0
aae-miR-1000-2		supercont1.3798[-]223-244	supercont1.3798:124-343	x	21			0	0		0	0		0	0		0	0		0	0		0	0		0	0		0	0		0	0
aae-miR-1174		supercont1.125[+]1647921-1647944	supercont1.125:1,647,821-1,648,016	x	23		Uniquely Mapped	0	0		0	0		0	0		0	0		7.81818	0.751251		0	0		26.0417	4.37806		2625.35	299.724		8.81818	3.34087
aae-miR-137-1		supercont1.137[-]260684-260706	supercont1.137:260668-260752	AAEL017675	22			0	0		0	0		0	0		0	0		0	0		0	0		0	0		0	0		0	0
aae-miR-137-2		supercont1.1191[+]97843-97865	supercont1.1191:97797-97881	AAEL017967	22			0	0		0	0		0	0		0	0		0	0		0	0		0	0		0	0		0	0
aae-miR-263b		supercont1.28[+]2323889-2323911	supercont1.28:2323842-2323916	AAEL017694	22			0	0		0	0		0	0		0	0		0	0		0	0		0	0		0	0		0	0
aae-miR-2765		supercont1.1[+]5248310-5248331	supercont1.1:5,248,211-5,248,430	x	21		Uniquely Mapped	16.5238	1.14294		13.2273	0.913528		11.6667	0.891029		0	0		0	0		0	0		21.0909	3.54575		6.72727	0.768023		6.81818	2.58315
aae-mir-282-1		supercont1.369[+]992996-993017	supercont1.369:992992-993073	AAEL017852	21			0	0		0	0		0	0		0	0		0	0		0	0		0	0		0	0		0	0
aae-miR-282-2		supercont1.377[-]313284-313305	supercont1.377:313228-313309	AAEL017806	21			0	0		0	0		0	0		0	0		0	0		0	0		0	0		0	0		0	0
aae-miR-285		supercont1.23[-]3339153-3339174	supercont1.23:3,339,054-3,339,273	x	21		Uniquely Mapped	81.5909	5.6436		18.1818	1.25571		5	0.38187		0	0		9	0.864812		0	0		1407.95	236.702		6203.95	708.278		39.4091	14.9306
aae-miR-2943-1		supercont1.348[+]480928-480950	supercont1.348:480,824-481,053	x	22			0	0		0	0		0	0		0	0		0	0		0	0		0	0		0	0		0	0
aae-miR-2943-2		supercont1.348[+]481083-481105	supercont1.348:480,979-481,208	x	22			0	0		0	0		0	0		0	0		0	0		0	0		0	0		0	0		0	0
aae-miR-2944a		supercont1.464[+]825489-825507	supercont1.464:825,403-825,592	x	18			0	0		0	0		0	0		0	0		0	0		0	0		0	0		0	0		0	0
aae-miR-33		supercont1.487[+]351656-351675	supercont1.487:351649-351729	AAEL017940	19	intron AAEL010555	Uniquely Mapped	3	0.207508		4.46667	0.308486		12.8571	0.981951		0	0		4	0.384361		0	0		542.143	91.1436		81.303	9.28201		58.7143	22.2446
aae-miR-375		supercont1.309[-]1318751-1318773	supercont1.309:1,318,647-1,318,876	x	22		Uniquely Mapped	370.909	25.6556		281.364	19.4321		15238	1163.78		2543.3	444.054		8.68182	0.834238		0	0		1938.73	325.934		116.87	13.3425		25.3182	9.59209
aae-miR-927		supercont1.26[+]2065461-2065484	supercont1.26:2065414-2065488	AAEL017879	23		Uniquely Mapped	17.5	1.21047		17.3182	1.19606		27.0455	2.06557		0	0		9	0.864812		0	0		145.565	24.472		301.273	34.395		0	0
aae-miR-92a		supercont1.116[+]1267253-1267274	supercont1.116:1267205-1267280	AAEL017833	21		Uniquely Mapped	24.7727	1.71352		116.727	8.06165		90.5	6.91184		161	28.1102					0	0		3.95455	0.664828		53.1818	6.07153		6.54545	2.47982
aae-miR-993		supercont1.1056[+]256846-256869	supercont1.1056:256,738-256,977	x	23		Uniquely Mapped	26.375	1.82434		4	0.276256		8	0.610992		0	0		21	2.01789		0	0		120.792	20.3072		1665.25	190.114		40	15.1545
	aae-miR-H-73	supercont1.620[-]576276-576299	supercont1.620:576,168-576,407	x	23		Uniquely Mapped	3	0.207508		0	0		0	0		0	0		0	0		0	0		227.227	38.2008		273.25	31.1958		88.3478	33.4716
	aae-miR-H-146	supercont1.118[+]625182-625205	supercont1.118:625,074-625,313	x	23		Uniquely Mapped	8.95238	0.619231		12.3043	0.849787		28.7727	2.19749		0	0		13	1.24917		0	0		0	0		50.9583	5.81769		0	0
	aae-miR-H-65	supercont1.863[-]83677-83698	supercont1.863:83,578-83,797	x	21	intron AAEL013529	Uniquely Mapped	26.6364	1.84242		9.86364	0.681222		7	0.534618		0	0		0	0		0	0		600.864	101.016		671.682	76.683		14.5455	5.51072
	aae-miR-H-88	supercont1.139[-]2138018-2138039	supercont1.139:2,137,919-2,138,138	x	21		Uniquely Mapped	0	0		0	0		4	0.305496		0	0		0	0		0	0		17	2.85799		94	10.7316		9	3.40976
	aae-miR-H-32	supercont1.194[+]965329-965353	supercont1.194:965,216-965,465	x	24		Uniquely Mapped	3	0.207508		0	0		4.95238	0.378233		0	0		874.87	84.0664		0	0		0	0		0	0		0	0
	aae-miR-H-100	supercont1.224[-]534331-534353	supercont1.224:534,227-534,456	x	22		Uniquely Mapped	4	0.276678		7	0.483448		4.82609	0.368587		0	0		0			0	0		12.5652	2.11243		48.4783	5.53455		13	4.9252
	aae-miR-H-98	supercont1.24[-]920150-920171	supercont1.24:920,051-920,270	x	21		Uniquely Mapped	30.7273	2.12539		32.0455	2.21319		26.5	2.02391		0	0		0	0		0	0		33.4583	5.62493		57.1364	6.52301		0	0
	aae-miR-H-52	supercont1.309[-]120074-120097	supercont1.309:119,966-120,205	x	23		Uniquely Mapped	3.95	0.273219		14.087	0.972901		21.25	1.62295		0	0		0	0		0	0		4990.39	838.971		2416.35	275.864		37.2174	14.1002
N/A			supercont1.13: 2206344-2206499	AAEL017578				0	0		0	0		0	0		0	0		0	0		0	0		0	0		0	0		0	0
N/A			supercont1.836: 105371-105450	AAEL017583				0	0		0	0		0	0		0	0		0	0		0	0		0	0		0	0		0	0
N/A			supercont1.754: 52839-53020	AAEL017601				0	0		0	0		0	0		0	0		0	0		0	0		0	0		0	0		0	0
N/A			supercont1.388: 701097-701187	AAEL017629				0	0		0	0		0	0		0	0		0	0		0	0		0	0		0	0		0	0
N/A			supercont1.1600: 35849-35950	AAEL017681				0	0		0	0		0	0		0	0		0	0		0	0		0	0		0	0		0	0
N/A			supercont1.781: 387197-387296	AAEL017712				0	0		0	0		0	0		0	0		0	0		0	0		0	0		0	0		0	0
N/A			supercont1.1011: 174269-174354	AAEL017715				0	0		0	0		0	0		0	0		0	0		0	0		0	0		0	0		0	0
N/A			supercont1.804: 279874-279978	AAEL017720				0	0		0	0		0	0		0	0		0	0		0	0		0	0		0	0		0	0
N/A			supercont1.157: 546380-546433	AAEL017730				0	0		0	0		0	0		0	0		0	0		0	0		0	0		0	0		0	0
N/A			supercont1.56: 1471298-1471379	AAEL017769				0	0		0	0		0	0		0	0		0	0		0	0		0	0		0	0		0	0
N/A			supercont1.59: 1448592-1448675	AAEL017791				0	0		0	0		0	0		0	0		0	0		0	0		0	0		0	0		0	0
N/A			supercont1.4: 2129122-2129254	AAEL017871				0	0		0	0		0	0		0	0		0	0		0	0		0	0		0	0		0	0
N/A			supercont1.331: 53841-53893	AAEL017920				0	0		0	0		0	0		0	0		0	0		0	0		0	0		0	0		0	0
N/A			supercont1.291: 565118-565200	AAEL017930				0	0		0	0		0	0		0	0		0	0		0	0		0	0		0	0		0	0
N/A			supercont1.123: 1845446-1845547	AAEL017933				0	0		0	0		0	0		0	0		0	0		0	0		0	0		0	0		0	0
N/A			supercont1.108: 1433559-1433634	AAEL017934				0	0		0	0		0	0		0	0		0	0		0	0		0	0		0	0		0	0
N/A			supercont1.72: 1898794-1898917	AAEL017969				0	0		0	0		0	0		0	0		0	0		0	0		0	0		0	0		0	0
N/A			supercont1.8: 3522227-3522326	AAEL017948				0	0		0	0		0	0		0	0		0	0		0	0		0	0		0	0		0	0
N/A			supercont1.8: 3522227-3522326	AAEL017948				0	0		0	0		0	0		0	0		0	0		0	0		0	0		0	0		0	0
