# Supplementary material for: The Developmental Transcriptome of the Mosquito Aedes aegypti, an Invasive Species and Major Arbovirus Vector
Source: G3 (Bethesda). 2013 Sep 1;3(9):1493–509. doi: 10.1534/g3.113.006742 (PMC3755910; doi:10.1534/g3.113.006742)
Supplement: Supporting Information [file supp_g3.113.006742_TableS20.xlsx]

## Sheet: Sheet1
RegID	size				O_NBF_smallRNA_TE:RPKM	24_smallRNA_TE:RPKM	48_smallRNA_TE:RPKM	72_smallRNA_TE:RPKM	0_2_smallRNA_TE:RPKM	2_4_smallRNA_TE:RPKM	11524_72hr_BF_Carcass_TE:RPKM	12093_smallRNA_TE:RPKM	12092_smallRNA_TE:RPKM
TF000026|CR1_Ele1	5543	Class I	Non LTR RetroTransposons	CR1	0.486769	0.259461	0.266699	0.0637006	0.391338	0.333891	0	0.0609116	1.25437
TF000030|CR1_Ele2	2949	Class I	Non LTR RetroTransposons	CR1	0.628414	0.145699	0.126425	0.10776	0.523273	0.515331	0.0352851	0.0572453	0.58205
TF000032|CR1_Ele4	4539	Class I	Non LTR RetroTransposons	CR1	0.605133	0.0631074	0.175478	0.116686	0.411545	0.387677	0	0	0.807887
TF000034|CR1_Ele5	5069	Class I	Non LTR RetroTransposons	CR1	2.06952	0.190718	0.528225	0.229869	2.26717	1.27812	0.0205279	0	1.20056
TF000035|CR1_Ele6	5242	Class I	Non LTR RetroTransposons	CR1	0.082069	0.013661	0.0323286	0	0.108455	0.0610338	0	0	0
TF000036|CR1_Ele7	5144	Class I	Non LTR RetroTransposons	CR1	0.70766	0.118331	0.212163	0.16474	0.457875	0.422418	0	0	0.546027
TF000038|CR1_Ele9	4906	Class I	Non LTR RetroTransposons	CR1	1.10624	0.474391	0.545775	0.0755702	0.401452	0.366828	0.254519	2.13343	1.51081
TF000041|CR1_Ele10	4637	Class I	Non LTR RetroTransposons	CR1	0.813581	0.355199	0.621293	0.434037	0.569241	0.344985	0.0673209	2.22079	1.80036
TF000043|CR1_Ele11	5148	Class I	Non LTR RetroTransposons	CR1	1.10052	0.316579	0.501355	0.041153	1.16707	1.64806	0.00673762	0	0.98739
TF000049|CR1_Ele12	4493	Class I	Non LTR RetroTransposons	CR1	0.957502	0.366583	0.573313	0.141457	0.533255	0.284833	0.416871	0.901757	1.58022
TF000051|CR1_Ele14	4743	Class I	Non LTR RetroTransposons	CR1	0.866333	0.334301	0.293223	0	1.08664	1.1186	0	0	0.547503
TF000059|CR1_Ele15	5710	Class I	Non LTR RetroTransposons	CR1	0.423077	0.0815188	0.231496	0.0371025	0.362705	0.301169	0.0182234	0	0.491903
TF000061|CR1_Ele16	4590	Class I	Non LTR RetroTransposons	CR1	0.511892	0.070207	0.155068	0.0230779	0.645847	0.461786	0	0	0.44195
TF000062|CR1_Ele17	4646	Class I	Non LTR RetroTransposons	CR1	0.384634	0.107895	0.178732	0.136799	0.29718	0.318493	0	0	1.10835
TF000063|CR1_Ele18	4697	Class I	Non LTR RetroTransposons	CR1	0.369889	0.114346	0.101023	0	0.302599	0.30652	0.0221537	0	0.207636
TF000066|CR1_Ele19	4078	Class I	Non LTR RetroTransposons	CR1	0.381403	0.0790216	0.0914239	0.0259754	0.318656	0.15691	0	0.0413969	0.210454
TF000071|CR1_Ele20	5851	Class I	Non LTR RetroTransposons	CR1	0.89929	0.165228	0.220124	0.0543126	0.680167	0.498965	0	0	0.42671
TF000072|CR1_Ele21	4557	Class I	Non LTR RetroTransposons	CR1	0.537385	0.196432	0.245442	0.209206	0.579234	0.394922	0	0	0.787574
TF000073|CR1_Ele22	4789	Class I	Non LTR RetroTransposons	CR1	0.221125	0.0747663	0.042464	0.0442379	0.169592	0.100211	0	0	0.0977505
TF000074|CR1_Ele13	4441	Class I	Non LTR RetroTransposons	CR1	0.789874	0.104813	0.206062	1.28802	0.640084	0.441258	0	0	1.08924
TF000076|CR1_Ele3	4552	Class I	Non LTR RetroTransposons	CR1	2.20279	0.283172	0.819039	0.302518	3.38109	3.10134	0.0457187	0	2.41674
TF000149|CR1_Ele23	3528	Class I	Non LTR RetroTransposons	CR1	0.234501	0.0913407	0.22096	0	0.448906	0.521443	0	0.0478505	0.685561
TF000178|CR1_Ele8	5337	Class I	Non LTR RetroTransposons	CR1	0.324086	0.181588	0.113676	0.0793912	0.263522	0.293727	0.00389941	0.00131797	0.173586
TF000444|CR1_Ele24	2326	Class I	Non LTR RetroTransposons	CR1	0.113819	0.107755	0.0874291	0.0455407	0.104752	0.18913	0	0	0.402517
TF000445|CR1_Ele25	3431	Class I	Non LTR RetroTransposons	CR1	0.333082	0.242809	0.178967	0.0102912	0.330417	0.368271	0	0.0492033	0.332384
TF000447|CR1_Ele26	3000	Class I	Non LTR RetroTransposons	CR1	0.308866	0.0477408	0.135573	0	0.250421	0.213293	0	0	0.195053
TF000448|CR1_Ele27	4874	Class I	Non LTR RetroTransposons	CR1	0.624648	0.0881549	0.146032	0.0651997	0.458244	0.549752	0	0	0.864412
TF000449|CR1_Ele28	4927	Class I	Non LTR RetroTransposons	CR1	0.186946	0.151885	0.109722	0.0268743	0.311139	0.265831	0.0042239	0.0342635	0.45263
TF000451|CR1_Ele29	4625	Class I	Non LTR RetroTransposons	CR1	0.422156	0.0387087	0.234505	0.0458066	0.482915	0.389115	0	0	1.01217
TF000452|CR1_Ele30	4375	Class I	Non LTR RetroTransposons	CR1	0.347947	0.0736572	0.147194	0.217909	0.204204	0.237669	0	0	0.142667
TF000453|CR1_Ele31	4938	Class I	Non LTR RetroTransposons	CR1	0.335083	0.108765	0.130412	0.0214516	0.254936	0.307758	0.0210724	0.0341872	0.316003
TF000454|CR1_Ele32	2898	Class I	Non LTR RetroTransposons	CR1	1.14192	0.0988422	0.502903	0.036552	1.09299	1.1454	0	0	2.42302
TF000456|CR1_Ele33	5318	Class I	Non LTR RetroTransposons	CR1	0.764884	0.79134	0.369122	0.0547765	0.992693	1.21171	0.037829	0	1.25805
TF000462|CR1_Ele34	5027	Class I	Non LTR RetroTransposons	CR1	0.497675	0.131769	0.101134	0.0210718	0.694719	0.196757	0	0	0.500534
TF000463|CR1_Ele35	5165	Class I	Non LTR RetroTransposons	CR1	0.635586	0.209819	0.227159	0.0478538	0.616535	0.64714	0.00671544	0	0.729356
TF000464|CR1_Ele36	2980	Class I	Non LTR RetroTransposons	CR1	0.488618	0.0600765	0.15923	0	0.42244	0.241565	0	0	0.261816
TF000465|CR1_Ele37	5077	Class I	Non LTR RetroTransposons	CR1	0.573599	0.218628	0.200276	0.0625927	0.703875	0.575034	0	0.0332512	0.430292
TF000466|CR1_Ele38	3187	Class I	Non LTR RetroTransposons	CR1	0.259592	0.0449395	0.085079	0.0332375	0.331292	0.276069	0	0	0.709951
TF000468|CR1_Ele40	5048	Class I	Non LTR RetroTransposons	CR1	0.308114	0.0567442	0.0939989	0	0.197091	0.190138	0	0.0334422	0.455948
TF000469|CR1_Ele41	2841	Class I	Non LTR RetroTransposons	CR1	0.361097	0.100825	0.167021	0	0.285877	0.182999	0	0	0.302088
TF000470|CR1_Ele42	6112	Class I	Non LTR RetroTransposons	CR1	0.339753	0.0673698	0.0970441	0.0173311	0.445155	0.291829	0.0170248	0.0276205	0.729747
TF000471|CR1_Ele39	5216	Class I	Non LTR RetroTransposons	CR1	0.469491	0.226531	0.311902	0.0609247	0.669546	0.55971	0	0.0323651	0.269245
TF000912|ITmD41D_Ele1	1222	Class II	DNA transposon	DD41D	0.162485	3.04728	0.305095	0	0.498471	1.60362	0.085152	0	1.78772
TF000572|tSINE_Ele1|Feilai_A	280	Class I	SINEs	Feilai_A	0.770992	0.853021	1.37029	0.331024	1.06995	5.00245	0.445953	2.21069	4.25313
TF000573|tSINE_Ele2|Feilai_B	284	Class I	SINEs	Feilai_B	1.4049	0.74645	0.613052	0.233116	1.10016	5.90599	0.183197	2.3876	3.84524
TF000574|tSINE_Ele3|gecko	201	Class I	SINEs	gecko	10.9486	5.70039	10.3703	4.74303	3.73762	5.37211	1.55307	8.39883	20.5728
TF000907|AeHerves2	2855	Class II	DNA transposon	hAT	0.162276	0	0.106844	0	0.298698	0.19611	0	0	0.109312
TF000908|AeHerves3	2908	Class II	DNA transposon	hAT	0.0796593	0.0246256	0.0699312	0	0.0698225	0.0412576	0	0	0.160979
TF000909|AeTip1	3484	Class II	DNA transposon	hAT	0.0509753	0.0284334	0.0170245	0	0.0456518	0.0183662	0	0.0242274	0.292244
TF000910|AeTip2	3100	Class II	DNA transposon	hAT	0.0106751	0.00577509	0	0	0.0065498	0.0129008	0	0.0272285	0.151009
TF000911|AeBuster1	2649	Class II	DNA transposon	hAT	0.274836	0.0270333	0.0895634	0.0399878	0.153298	0.21136	0	0	0.589062
TF000913|AeBuster2a	3037	Class II	DNA transposon	hAT	0.00544826	0	0.0279003	0	0.00668567	0	0	0.0555866	0.0899158
TF001186|AeBuster3	3012	Class II	DNA transposon	hAT	0.0439479	0	0.0112528	0	0.0269646	0	0	0	0.207228
TF001187|AeBuster4	2385	Class II	DNA transposon	hAT	0.208131	0.0300256	0.0568442	0	0.119187	0.0838415	0	0	0.425273
TF001188|AeBuster5	3012	Class II	DNA transposon	hAT	0.010987	0	0.0112528	0	0.040447	0	0	0	0.0518069
TF001335|AeBuster2b	3188	Class II	DNA transposon	hAT	0.00519021	0	0.0106315	0	0.012738	0.0250893	0	0	0.11013
TF001336|AeBuster7	2587	Class II	DNA transposon	hAT	0.217463	0.0276812	0.104811	0.122839	0.188367	0.0927539	0	0	0.120636
TF001337|AeHermes1	3839	Class II	DNA transposon	hAT	0.0775813	0	0.0264861	0.0275925	0.0317339	0.0416696	0	0	0.162587
TF001338|AeHermes2	2623	Class II	DNA transposon	hAT	0.0378491	0.0136506	0.0258432	0	0.0464454	0	0	0	0
TF001339|AeTol1	7800	Class II	DNA transposon	hAT	0.472449	0.0624812	0.142531	1.06777	0.470565	0.38605	0.026681	0.0429255	1.17786
TF001169|Helitron_Ele1	12364	Class II	Helitrons	Helitron	0.349995	0.154966	0.165848	0.0546174	0.354308	0.297744	0.012624	0.27285	1.53443
TF001170|Helitron_Ele2	11331	Class II	Helitrons	Helitron	1.15751	1.07107	0.614692	0.182296	1.38492	1.80162	0.94098	5.16809	1.88426
TF000020|I_Ele1|MosquI-Aa2	6622	Class I	Non LTR RetroTransposons	I	0.0366476	0.0162212	0.0375341	0	0.0367944	0.0392556	0	0	0.0589106
TF000027|I_Ele2	6343	Class I	Non LTR RetroTransposons	I	0.221731	0.0176403	0.0961816	0.0166999	0.243281	0.133665	0	0	0.0891777
TF000033|I_Ele3	5528	Class I	Non LTR RetroTransposons	I	0.0658503	0.0132627	0.0122624	0	0.0293841	0.0289381	0	0.000377018	0.0141138
TF000060|I_Ele5	5462	Class I	Non LTR RetroTransposons	I	0.066646	0.0131108	0.0248212	0	0.0817826	0.0805413	0.0190508	0	0
TF000070|I_Ele6	6131	Class I	Non LTR RetroTransposons	I	0.194314	0.0116802	0.027641	0.0172774	0.119223	0.0782758	0	0	0.0254514
TF000151|I_Ele7	5325	Class I	Non LTR RetroTransposons	I	0.118077	0.0605165	0.0700144	0.0198925	0.118204	0.319188	0	0	0.439556
TF000152|I_Ele38	4253	Class I	Non LTR RetroTransposons	I	0.319023	0.0252567	0.119539	0.0498132	0.238707	0.16926	0	0	0.128415
TF000155|I_Ele8	6222	Class I	Non LTR RetroTransposons	I	0.197011	0.0470782	0.0740256	0.128989	0.0991925	0.152497	0.118962	0.105523	0.188536
TF000158|I_Ele39	6569	Class I	Non LTR RetroTransposons	I	0.367753	0.0660896	0.149628	0	0.36164	0.28005	0	0	0.0148465
TF000161|I_Ele34	6725	Class I	Non LTR RetroTransposons	I	2.6589	0.821265	1.86476	0.299275	3.34532	5.00961	0.0309459	0.0502056	2.61908
TF000163|I_Ele35	6533	Class I	Non LTR RetroTransposons	I	0.401017	0.105504	0.178122	0.0486428	0.366741	0.219357	0	0	0.170183
TF000164|I_Ele9	6803	Class I	Non LTR RetroTransposons	I	0.123232	0.0105264	0.0572943	0.0155707	0.1552	0.164602	0	0	0.131889
TF000165|I_Ele10	6956	Class I	Non LTR RetroTransposons	I	0.18554	0.0308846	0.0633429	0	0.110921	0.0862401	0	0.0242692	0.112164
TF000176|I_Ele11	3515	Class I	Non LTR RetroTransposons	I	2.19363	0.621377	1.18603	0.331495	2.93446	4.23248	0.0592067	0.0960549	6.19286
TF000177|I_Ele12	3845	Class I	Non LTR RetroTransposons	I	0.163527	0.037249	0.105779	0	0.0844916	0.0520057	0	0.0439054	0.142041
TF000179|I_Ele36	6804	Class I	Non LTR RetroTransposons	I	0.325869	0.0210497	0.0747208	0.0311369	0.149209	0.0705333	0	0	0.126137
TF000181|I_Ele13	6828	Class I	Non LTR RetroTransposons	I	0.0193865	0.0104879	0.0148916	0	0.0416317	0.0175714	0	0	0.13712
TF000182|I_Ele37	6637	Class I	Non LTR RetroTransposons	I	0.393902	0.0863175	0.127668	0.0159602	0.33652	0.192822	0	0	0.105799
TF000183|I_Ele14	7189	Class I	Non LTR RetroTransposons	I	0.0506357	0.00996121	0.0282877	0	0.0282437	0.027815	0	0	0.07597
TF000187|I_Ele15	9202	Class I	Non LTR RetroTransposons	I	0.11508	0.0233464	0.0920814	0	0.0750216	0.134728	0	0	0.178053
TF000189|I_Ele16	6909	Class I	Non LTR RetroTransposons	I	0.213146	0.0317425	0.0735852	0	0.152819	0.0590422	0.0150609	0	0.16939
TF000191|I_ele17	6156	Class I	Non LTR RetroTransposons	I	0.0537569	0	0.0385402	0.0172072	0.0923526	0.0324825	0	0.0274231	0.31685
TF000193|I_Ele40	6364	Class I	Non LTR RetroTransposons	I	0.622266	0.0632955	0.138471	0.0499345	0.555148	0.370766	0	0	0.441352
TF000196|I_ele18	6766	Class I	Non LTR RetroTransposons	I	0.0293462	0.00529199	0.0200374	0	0.0120038	0.00591079	0	0	0
TF000199|I_ele19	6778	Class I	Non LTR RetroTransposons	I	0.251442	0.068674	0.10001	0.0156282	0.197712	0.129807	0	0	0.12662
TF000201|I_ele20	6200	Class I	Non LTR RetroTransposons	I	0.181476	0.0404256	0.082	0.0512554	0.183394	0.148359	0	0	0.201345
TF000202|I_ele21	6949	Class I	Non LTR RetroTransposons	I	0.566706	0.0566788	0.156078	0.16768	0.444131	0.22445	0.0149742	0	0.415425
TF000203|I_ele22	7072	Class I	Non LTR RetroTransposons	I	0.0748705	0.015189	0.0383409	0	0.0287109	0.0395852	0	0	0.0441296
TF000204|I_Ele41	6097	Class I	Non LTR RetroTransposons	I	0.29581	0.0653333	0.0555902	0	0.253097	0.178415	0	0	0.358306
TF000208|I_ele23	5624	Class I	Non LTR RetroTransposons	I	0.241252	0.0127331	0.0783452	0	0.209398	0.170665	0	0.240137	1.13758
TF000209|I_ele24	7495	Class I	Non LTR RetroTransposons	I	0.496722	0.0812134	0.158274	0.0565325	0.457831	0.410863	0	0.0225239	0.551718
TF000210|I_ele25	6112	Class I	Non LTR RetroTransposons	I	0.625362	0.0761571	0.471357	0.15598	0.368748	0.366423	0	0.055241	0.24254
TF000211|I_Ele42	6039	Class I	Non LTR RetroTransposons	I	0.454827	0.0474325	0.157147	0.0526218	0.353032	0.271517	0	0	0.087207
TF000213|I_ele26	6722	Class I	Non LTR RetroTransposons	I	0.150974	0.038618	0.0521022	0	0.114782	0.049579	0	0	0.107363
TF000214|I_ele27	3569	Class I	Non LTR RetroTransposons	I	0	0	0.00949659	0	0	0	0	0	0
TF000218|I_ele28	7026	Class I	Non LTR RetroTransposons	I	0.101266	0.00127404	0.014472	0.0150765	0.0433484	0.0284603	0	0	0.0916133
TF000219|I_ele29	6914	Class I	Non LTR RetroTransposons	I	1.35727	3.24165	2.53395	10.1291	1.74332	3.02847	4.18663	244.641	185.897
TF000220|I_ele30	5891	Class I	Non LTR RetroTransposons	I	0.151673	0.018234	0.028767	0	0.0689336	0.0339436	0	0.0286567	0.0132441
TF000221|I_ele31	1982	Class I	Non LTR RetroTransposons	I	0.0834832	0	0.0342011	0	0.0204888	0	0	0	0.196824
TF000222|I_ele32	3575	Class I	Non LTR RetroTransposons	I	0.0370269	0	0	0	0.0227182	0	0	0	0.0218241
TF000223|I_ele33	3613	Class I	Non LTR RetroTransposons	I	0.128231	0	0.00938094	0.0879555	0.0561981	0.0553451	0	0	0
TF000433|I_Ele43	6835	Class I	Non LTR RetroTransposons	I	1.63648	0.371938	0.882665	0.294459	2.23393	2.18832	0	0.0246988	3.97811
TF000442|I_Ele4	7672	Class I	Non LTR RetroTransposons	I	0.301941	0.196016	0.176712	0.276141	0.39169	0.401384	0	0	0.355936
TF000904|ITmD37D_Ele1	1305	Class II	DNA transposon	ITmD37D	0.101434	0	0	0	0.0311178	0	0	0	0.239146
TF000905|ITmD37D_Ele2	1342	Class II	DNA transposon	ITmD37D	0.197274	0.0533615	0.0631396	0	0.181559	0.223504	0	0.125795	0.29069
TF000915|ITmD37D_Ele3	1304	Class II	DNA transposon	ITmD37D	0.380668	0.16475	0.103967	0	0.342559	0.184014	0	0	0.299161
TF000916|ITmD37D_Ele4	1293	Class II	DNA transposon	ITmD37D	0	0.0553837	0.0524259	0	0.0314066	0.0309299	0	0	0
TF000917|ITmD37D_Ele5	1305	Class II	DNA transposon	ITmD37D	0.507169	0.0274372	0.0779157	0	0.43565	0.796784	0	0	0.896796
TF000918|ITmD37D_Ele6	1299	Class II	DNA transposon	ITmD37D	0.101902	0	0.0260919	0	0.0312616	0.153935	0	0	1.20125
TF000919|ITmD37D_Ele7	1289	Class II	DNA transposon	ITmD37D	0.0770196	0	0	0	0.0945122	0.0310259	0	0	0.181585
TF000920|ITmD37D_Ele8	1199	Class II	DNA transposon	ITmD37D	0.110401	0.0298629	0	0	0.0338689	0.0333548	0	0.140798	0.195216
TF000892|ITmD37E_Ele1	1303	Class II	DNA transposon	ITmD37E	0.152384	0.0274793	0.104047	0	0.218159	0.24554	0	0	0.419147
TF000893|ITmD37E_Ele2	1302	Class II	DNA transposon	ITmD37E	0.457504	0.0550009	0.130159	0	0.124758	0.337877	0	0	0.898862
TF000894|ITmD37E_Ele3	1267	Class II	DNA transposon	ITmD37E	1.07088	0.508682	0.428014	0.16721	1.92307	2.5883	0	0.266482	2.74029
TF000895|ITmD37E_Ele4	1288	Class II	DNA transposon	ITmD37E	0.256931	0.0277994	0.0526294	0	0.0630571	0.1242	0	0.131069	0.363453
TF000896|ITmD37E_Ele5	1268	Class II	DNA transposon	ITmD37E	0.939542	0.564757	1.41668	0	1.18496	1.13543	0	0	1.7844
TF000897|ITmD37E_Ele6	1153	Class II	DNA transposon	ITmD37E	0.344417	0.0310543	0.0881873	0	0.246541	0.242799	0	0	0.406008
TF000898|ITmD37E_Ele7	1298	Class II	DNA transposon	ITmD37E	0.943322	0.110341	0.287232	0.326434	1.40785	1.47892	0	0.130059	2.94533
TF000899|ITmD37E_Ele8	1284	Class II	DNA transposon	ITmD37E	0.206185	0.0836579	0.0527934	0.0824983	0.316268	0.155734	0	0.262954	0.972227
TF000900|ITmD37E_Ele9	1257	Class II	DNA transposon	ITmD37E	0.368575	0.0569699	0.107855	0	0.290755	0.127263	0	0	0.496555
TF000901|ITmD37E_Ele10	1263	Class II	DNA transposon	ITmD37E	0.0262017	0	0.0536712	0	0	0	0	0	0.0617745
TF000902|ITmD37E_Ele11	1723	Class II	DNA transposon	ITmD37E	0	0	0	0	0.0471373	0	0	0	0.113205
TF000903|ITmD37E_Ele12	1301	Class II	DNA transposon	ITmD37E	0.0254364	0.0275216	0.0521035	0	0	0.0922192	0	0	0.0599702
TF000921|ITmD37E_Ele13	1263	Class II	DNA transposon	ITmD37E	0.366824	0.226797	0.0805067	0	0.289374	0.284981	0	0.133663	1.23549
TF000922|ITmD37E_Ele14	1302	Class II	DNA transposon	ITmD37E	0.0508337	0	0.0260317	0	0.062379	0	0	0	0.0599241
TF000924|ITmD37E_Ele16	1388	Class II	DNA transposon	ITmD37E	0.0476841	0.00368522	0.0411632	0.0127195	0.0626936	0.0634571	0	0.273658	0.42212
TF000925|ITmD37E_Ele17	957	Class II	DNA transposon	ITmD37E	0.899072	0.112243	0.531243	0.885499	1.54882	0.919366	0	0	0.815269
TF001323|ITmD37E_Ele18	919	Class II	DNA transposon	ITmD37E	0.0360095	0	0.0737613	0	0.22094	0.0870346	0	0	0.764082
TF000914|ITmD41D_Ele2	1105	Class II	DD41D	ITmD41D_Ele2	0.0299482	0	0	0	0	0.0361922	0	0	0.0706074
TF000019|Jockey_Ele1|Juan-A	4727	Class I	Non LTR RetroTransposons	Jock	0.784089	0.446907	0.351338	0.0896364	0.386586	0.524546	0.176104	1.14282	0.792661
TF000055|Jockey_Ele2	3829	Class I	Non LTR RetroTransposons	Jock	0.103712	0	0.00885175	0	0.0318167	0.0208892	0	0	0.183388
TF000069|Jockey_Ele3	4427	Class I	Non LTR RetroTransposons	Jock	0.254157	0.024264	0.0535924	0.0239277	0.275189	0.153574	0	0	0.176239
TF000148|Jockey_Ele4	4233	Class I	Non LTR RetroTransposons	Jock	0.0312712	0.0422934	0.0160139	0	0.00959338	0.00944777	0	0	0.055295
TF000194|Jockey_Ele5	4220	Class I	Non LTR RetroTransposons	Jock	0.352885	0.101817	0.0963792	0.0502027	0.365671	0.265352	0	0.0400039	0.961399
TF000206|Jockey_Ele6	2521	Class I	Non LTR RetroTransposons	Jock	0.564454	0.142029	0.228555	0.126054	0.225515	0.491775	0	0	0.526125
TF000429|Jockey_Ele7	5127	Class I	Non LTR RetroTransposons	Jock	2.84433	0.950835	1.05607	0.351233	2.73576	3.00327	0.26452	2.80592	6.47133
TF000440|Jockey_Ele8	4357	Class I	Non LTR RetroTransposons	Jock	3.53941	1.49977	1.10852	0.984639	3.80736	4.63075	0.0358236	0.0968651	7.43145
TF000446|Jockey_Ele9	1594	Class I	Non LTR RetroTransposons	Jock	0.207608	0.0224627	0.148841	0.0664541	0.407616	1.02866	0	0	0.881043
TF000450|Jockey_Ele10	4351	Class I	Non LTR RetroTransposons	Jock	0.159721	0.0329171	0.0934774	0	0.167998	0.174639	0.0239154	0	0.340704
TF000005|L1_Ele1	4639	Class I	Non LTR RetroTransposons	L1	0.166548	0.0284447	0.0577518	0.1248	0.111814	0.108278	0.101013	0.126902	0.208988
TF000006|L1_Ele2	4826	Class I	Non LTR RetroTransposons	L1	0.0617146	9.39153e-05	0.021157	0	0.0252437	0.0166888	0	0.000492685	0.0172181
TF000028|L1_Ele3	4481	Class I	Non LTR RetroTransposons	L1	2.45098	3.69025	1.70212	4.25152	3.00868	4.0573	1.50032	103.199	71.8879
TF000029|L1_Ele4	4683	Class I	Non LTR RetroTransposons	L1	0.148398	0.0152917	0.0144751	0.0226196	0.0433576	0.0341596	0	0	0.0166605
TF000053|L1_Ele5	4824	Class I	Non LTR RetroTransposons	L1	1.50921	0.200758	0.997689	0.197626	1.80988	1.33474	0	0.000432038	0.339645
TF000054|L1_Ele6	4431	Class I	Non LTR RetroTransposons	L1	1.35179	0.379793	0.642528	0.0478121	1.39303	1.40799	0	0.0380989	0.369769
TF000065|L1_Ele7	4394	Class I	Non LTR RetroTransposons	L1	0.811888	0.160492	0.459325	0.201732	0.931681	0.712627	0.135623	0.128995	0.455734
TF000150|L1_Ele8	4402	Class I	Non LTR RetroTransposons	L1	0.105247	0.00813393	0.0769953	0	0.0553504	0.0817655	0	0	0
TF000153|L1_Ele9	4620	Class I	Non LTR RetroTransposons	L1	0.128933	0.00775012	0.066026	0	0.140636	0.0692509	0.0225229	0	0.101326
TF000154|L1_Ele10	4380	Class I	Non LTR RetroTransposons	L1	0.31355	0.0490487	0.0967276	0.0967377	0.380128	0.246529	0	0	0.0178131
TF000156|L1_Ele11	4513	Class I	Non LTR RetroTransposons	L1	0.109991	0	0.0525711	0.0469434	0.0899817	0.0797544	0	0	0
TF000159|L1_Ele12	4409	Class I	Non LTR RetroTransposons	L1	0.270206	0.0487261	0.0538111	0	0.156577	0.117918	0	0	0.0353918
TF000160|L1_Ele13	4422	Class I	Non LTR RetroTransposons	L1	3.83568	9.22631	7.14457	28.7614	4.92692	8.44254	11.682	707.194	539.22
TF000162|L1_Ele14	4433	Class I	Non LTR RetroTransposons	L1	0.0671858	0.0323082	0.0688112	0	0.141989	0.23456	0	0.0380818	0.0176001
TF000167|L1_Ele15	4459	Class I	Non LTR RetroTransposons	L1	0.126167	0.0481797	0.0380055	0.0237559	0.118393	0.0448446	0	0.0378597	0
TF000168|L1_Ele16	4465	Class I	Non LTR RetroTransposons	L1	0.289052	0.0160383	0.0455454	0	0.136424	0.0806118	0	0	0.122318
TF000169|L1_Ele17	4585	Class I	Non LTR RetroTransposons	L1	0.129917	0.0312371	0.0221767	0	0.0797119	0.0523347	0	0	0
TF000170|L1_Ele18	4421	Class I	Non LTR RetroTransposons	L1	0.108538	0.0485939	0.0651647	0	0.202079	0.117598	0	0	0.0176479
TF000173|L1_Ele19	4543	Class I	Non LTR RetroTransposons	L1	0.189393	0.00788148	0.0522239	0	0.0893875	0.105637	0	0	0
TF000175|L1_Ele20	3169	Class I	Non LTR RetroTransposons	L1	0.187968	0.0338961	0.0962575	0.133705	0.166587	0.176678	0.0328355	0	0.0984806
TF000180|L1_Ele21	4572	Class I	Non LTR RetroTransposons	L1	0.166477	0.00783149	0.0222397	0	0.0888206	0.0524835	0	0.036924	0.03413
TF000184|L1_Ele22	4521	Class I	Non LTR RetroTransposons	L1	0.0878374	0.00791983	0.0374843	0	0.0179645	0.0530755	0	0	0.0172575
TF000188|L1_Ele23	4376	Class I	Non LTR RetroTransposons	L1	0.181496	0.0409113	0.0774528	0.0242065	0.250557	0.0822513	0	0	0
TF000195|L1_Ele24	3142	Class I	Non LTR RetroTransposons	L1	1.22176	0.125354	0.604082	0.269708	1.40877	1.55286	0	0.053729	1.31608
TF000197|L1_Ele25	5016	Class I	Non LTR RetroTransposons	L1	0.105559	0	0.0540564	0.021118	0.105246	0.0558108	0	0	0.0311089
TF000200|L1_Ele26	4709	Class I	Non LTR RetroTransposons	L1	0.400571	0.0912438	0.151149	0.0224947	0.310451	0.229304	0	0	0.0994112
TF000207|L1_Ele27	4435	Class I	Non LTR RetroTransposons	L1	0.194005	0.0565139	0.0611379	0	0.164816	0.117227	0.0469248	0	0
TF000215|L1_Ele28	4770	Class I	Non LTR RetroTransposons	L1	0.0485638	0.0150128	0.0284221	0	0.0340535	0.0251525	0	0	0
TF000217|L1_Ele29	4738	Class I	Non LTR RetroTransposons	L1	0.0977836	0.00755711	0.0214605	0	0.0685669	0.10973	0	0	0.0164671
TF000007|L2_Ele5	5191	Class I	Non LTR RetroTransposons	L2	0.796878	0.103464	0.398284	0.0408121	0.844875	0.778122	0	0	0.826655
TF000031|L2_Ele6	4385	Class I	Non LTR RetroTransposons	L2	0.0981085	0.00816547	0.0154588	0.0241568	0.259303	0.0456014	0	0	0.0533783
TF000056|L2_Ele1	4527	Class I	Non LTR RetroTransposons	L2	0.0511706	0.00790934	0.00748693	0	0.0717628	0.0176684	0	0	0
TF000057|L2_Ele2	4366	Class I	Non LTR RetroTransposons	L2	0.121274	0.016402	0.00776302	0	0.0372045	0.0366399	0	0	0.0536105
TF000058|L2_Ele3	4908	Class I	Non LTR RetroTransposons	L2	0.101139	0.0145907	0.0414344	0	0.107562	0.0407421	0	0	0.0317935
TF000064|L2_Ele4	4254	Class I	Non LTR RetroTransposons	L2	0.0622337	0.00841692	0.0159348	0	0.0477301	0.0376045	0	0	0
TF000436|L2_Ele7	4567	Class I	Non LTR RetroTransposons	L2	0.115937	0.0156801	0.0519495	0	0.0711342	0	0	0	0.0854185
TF000018|LOA_Ele2	4168	Class I	Non LTR RetroTransposons	LOA	0.28583	0.0773153	0.235822	0	0.311776	0.338227	0.0083218	0.040503	0.809601
TF000021|LOA_Ele1|Lian	4461	Class I	Non LTR RetroTransposons	LOA	0.262111	0.0722372	0.13296	0.0356179	0.342882	0.36532	0.0544265	0.409963	0.628169
TF000024|LOA_Ele3	5744	Class I	Non LTR RetroTransposons	LOA	1.71014	0.517386	0.567446	0.221298	2.52862	2.57089	0.0362311	0.215527	2.17216
TF000431|LOA_Ele4	4539	Class I	Non LTR RetroTransposons	LOA	0.218723	0.055219	0.15681	0.0233372	0.357865	0.158595	0	0.260347	0.55005
TF000432|LOA_Ele5	4507	Class I	Non LTR RetroTransposons	LOA	0.477264	0.0556111	0.165443	0	0.441498	0.133101	0	0.0374565	0.320256
TF000434|LOA_Ele6	5260	Class I	Non LTR RetroTransposons	LOA	0.242372	0.0204214	0.0265689	0.000491179	0.202689	0.122587	0.0200237	0.0320944	0.0891785
TF000472|LOA_Ele7	4612	Class I	Non LTR RetroTransposons	LOA	0.29419	0.0776357	0.0734895	0.0459357	0.132075	0.130071	0	0.0366037	0.287589
TF000008|Loner_Ele1	6088	Class I	Non LTR RetroTransposons	Loner	2.63659	1.041	0.801682	0.296225	2.14784	4.95307	0.085887	0.856129	2.84401
TF000009|Loner_Ele2	6351	Class I	Non LTR RetroTransposons	Loner	0.682593	0.293165	0.373568	0.0667156	0.907958	0.76194	0.0163842	1.27589	1.24077
TF000050|Loner_Ele4	5810	Class I	Non LTR RetroTransposons	Loner	0.034175	0	0.0116672	0.018232	0.0209684	0.0206501	0	0	0.429721
TF000474|Loner_Ele3	5939	Class I	Non LTR RetroTransposons	Loner	0.128159	0.0361733	0.0513622	0	0.184616	0.114476	0	0	0.472935
TF000664|m3bp_Ele1	209	Class II	MITEs	m3bp	0	0	0.162169	0	0	0.191351	0	0	13.8124
TF000665|m3bp_Ele2	210	Class II	MITEs	m3bp	0	0	0.242095	0	0.290063	0.38088	0	0	1.48612
TF000672|m3bp_Ele3	149	Class II	MITEs	m3bp	0	0	0.227472	0	0	0	0	0	1.04726
TF000679|m3bp_Ele7	230	Class II	MITEs	m3bp	0.287763	0	0	0	0	0	0	0	7.4629
TF001251|m3bp_Ele8a	2346	Class II	MITEs	m3bp	0.0282121	0	0.040934	0	0	0	0	0	0.0609714
TF001252|m3bp_Ele8b	2345	Class II	MITEs	m3bp	0.0282241	0	0.0457693	0	0	0	0	0	0.105359
TF000577|m4bp_Ele1|Wukong	420	Class II	MITEs	m4bp	0	0	0	0	0	0	0	0	0.185765
TF000578|m4bp_Ele2|Wuneng	256	Class II	MITEs	m4bp	0	0	0	0	0	0.15622	0	0	0.914311
TF000579|m4bp_Ele3|Youzi	201	Class II	MITEs	m4bp	0.0548802	0	0.0843118	0	0	0.298451	0	0	1.1645
TF000680|m4bp_Ele4	116	Class II	MITEs	m4bp	0	0	0.146092	0	0.175038	1.03429	0	0	0
TF000681|m4bp_Ele5	617	Class II	MITEs	m4bp	0.0268175	0	0	0	0	0	0	0	0.0632263
TF000683|m4bp_Ele6	255	Class II	MITEs	m4bp	3.24439	0.070207	1.06332	0	2.548	1.25466	0	0	3.21264
TF000685|m4bp_Ele7	423	Class II	MITEs	m4bp	0.156467	0	0	0	0.0960018	0.0945447	0	0.399093	0
TF000687|m4bp_Ele8	76	Class II	MITEs	m4bp	0	0	0	0	0	0	0	0	1.02659
TF000689|m4bp_Ele9	423	Class II	MITEs	m4bp	0	0	0	0.25042	0.0960018	0	0	0	0.184447
TF000692|m4bp_Ele10	232	Class II	MITEs	m4bp	0	0	0	0	0.175038	0.172381	0	0	0
TF000694|m4bp_Ele11	201	Class II	MITEs	m4bp	0.0548802	0	0.168624	0	0.202034	0.198967	0	0	0.970413
TF001254|m4bp_Ele13	1392	Class II	MITEs	m4bp	0.0950941	0	0	0	0.0583459	0	0	0.121276	0
TF001255|m4bp_Ele14a	2258	Class II	MITEs	m4bp	0.00732789	0	0.0225155	0	0.0311729	0.00885571	0	0.0747637	0.15549
TF001256|m4bp_Ele15	1249	Class II	MITEs	m4bp	0	0.0286674	0.0814091	0.0848101	0	0.0960586	0	0.135161	0.312335
TF001257|m4bp_Ele16	780	Class II	MITEs	m4bp	0	0	0	0	0	0.0512723	0	0	0
TF001260|m4bp_Ele17a	1102	Class II	MITEs	m4bp	0	0.0162457	0.0461343	0	0	0	0	0	0.141599
TF001276|m4bp_Ele18	2284	Class II	MITEs	m4bp	0.0579558	0	0.0593579	0	0.0355593	0.0350196	0	0.0739126	0.307439
TF001277|m4bp_Ele14b	2431	Class II	MITEs	m4bp	0.00680641	0.0147287	0.0209132	0.0435737	0.0423182	0.016451	0	0	0.128377
TF001316|m4bp_Ele17b	1063	Class II	MITEs	m4bp	0	0.0505253	0.0159423	0	0	0	0	0	0
TF001318|m4bp_Ele20	749	Class II	MITEs	m4bp	0	0.0478045	0.0905029	0	0.0216869	0.133486	0	0.225389	0.0520836
TF000576|m8bp_Ele1|Homey	371	Class II	MITEs	m8bp	0.267596	0.193022	0	0	0.109458	0.323389	0	0.910062	0.4206
TF000700|m8bp_Ele2	348	Class II	MITEs	m8bp	0.0950941	0	0	0	0.350076	0.229841	0	0	2.24199
TF000703|m8bp_Ele3	186	Class II	MITEs	m8bp	0.177918	0	0	0	0	0	0	0	0
TF000706|m8bp_Ele4	439	Class II	MITEs	m8bp	0.150764	0	0	0	0	0	0	0	0.888624
TF000708|m8bp_Ele5	431	Class II	MITEs	m8bp	0.0767813	0.0415378	0.314555	0	0.32977	0.139185	0	0.195843	1.26717
TF000714|m8bp_Ele6	418	Class II	MITEs	m8bp	0.0791693	0.0856593	0.0810845	0	0.388601	0.574054	0	0	0.559961
TF000715|m8bp_Ele7	472	Class II	MITEs	m8bp	0.280447	0.0758593	0.143616	0	0.344142	0.338919	0	0.357662	0.826496
TF000717|m8bp_Ele8	205	Class II	MITEs	m8bp	0.161428	0	0	0	0	0	0	0	0.380591
TF000718|m8bp_Ele9	395	Class II	MITEs	m8bp	0	0	0.171612	0	0.411228	0.101247	0	0.854767	0.395044
TF000719|m8bp_Ele10	397	Class II	MITEs	m8bp	0.0833571	0	0	0	0.204578	0.100737	0	0	0.851617
TF000720|m8bp_Ele11	470	Class II	MITEs	m8bp	0.0704101	0	0	0	0.0864016	0.595632	0	0	4.48207
TF000722|m8bp_Ele12	481	Class II	MITEs	m8bp	0.0687999	0.0744399	0	0	0.337703	0.415721	0	0	2.75751
TF000724|m8bp_Ele13	441	Class II	MITEs	m8bp	0	0	0	0	0.0920834	0	0	0	0.353838
TF000725|m8bp_Ele14	431	Class II	MITEs	m8bp	0	0	0	0	0.376879	0.18558	0	0	0.362047
TF001258|m8bp_Ele15	1288	Class II	MITEs	m8bp	0.0256931	0	0.0263147	0	0.0315285	0.03105	0	0	0.0605755
TF001274|m8bp_Ele16	562	Class II	MITEs	m8bp	0.0588839	0.127422	0.0603084	0.188484	0.505803	0.569287	0	0	0.971795
TF001275|m8bp_Ele17	420	Class II	MITEs	m8bp	0.315169	0.170503	0.161397	0	0.290063	0.76176	0	0	0.928824
TF001302|m8bp_Ele18	562	Class II	MITEs	m8bp	0	0	0.0603084	0	0	0.213483	0	0.300385	7.77436
TF001310|m8bp_Ele19	753	Class II	MITEs	m8bp	0.0439479	0	0	0	0.0808939	0	0	0	0.207228
TF001312|m8bp_Ele20	1695	Class II	MITEs	m8bp	0.0585712	0	0.0199961	0	0	0.0235943	0	0	0.690453
TF001332|m8bp_Ele21	810	Class II	MITEs	m8bp	0	0.0442044	0	0	0.0501343	0.0987467	0	0	0.192645
TF000570|mTA_Ele1|Pony-A	516	Class II	MITEs	mTA	0.0641332	0	0	0	0.0786991	0.0775047	0	0	0.453612
TF000571|mTA_Ele2|Pony_B	507	Class II	MITEs	mTA	0.130543	0	0.0334254	0	0.0800962	0.631044	0	0	1.38499
TF000580|mTA_Ele3|Wujin	185	Class II	MITEs	mTA	0.35776	0	0.183207	0	0.439014	0.324263	0	0	3.37389
TF000581|mTA_Ele4|Kaizoku	208	Class II	MITEs	mTA	0	0	0	0	0.390469	0	0	0	0.375102
TF000728|mTA_Ele5	213	Class II	MITEs	mTA	0.155365	0	0	0	0	0	0	0	0.549445
TF000730|mTA_Ele7	199	Class II	MITEs	mTA	0	0	0.170318	0	0	0	0	0	0.392066
TF000731|mTA_Ele8	428	Class II	MITEs	mTA	0	0	0	0	0	0.0934402	0	0	0.182293
TF000732|mTA_Ele9	573	Class II	MITEs	mTA	0.173261	0.0624879	0	0	0	0.0697948	0	0	0
TF000735|mTA_Ele12	163	Class II	MITEs	mTA	0	0	0	0	0	0	0	0	0.957316
TF000737|mTA_Ele13	387	Class II	MITEs	mTA	0	0	0.262739	0	0.209864	0.10334	0	0	1.61284
TF000738|mTA_Ele14	226	Class II	MITEs	mTA	0.146428	0	0	0	0	0	0	0	0
TF000739|mTA_Ele15	185	Class II	MITEs	mTA	0	0	0	0	0.439014	0.180146	0	0	0.140579
TF000741|mTA_Ele17	691	Class II	MITEs	mTA	0.0638548	0	0.0163499	0	0.0685628	0.0578761	0	0	0.141138
TF000743|mTA_Ele19	140	Class II	MITEs	mTA	0	0	0.242095	0	0.290063	0	0	0	2.22918
TF000744|mTA_Ele20	573	Class II	MITEs	mTA	0	0	0.0591507	0	0	0	0	0	0.272325
TF000745|mTA_Ele21	218	Class II	MITEs	mTA	0	0.164246	0	0	0.124186	0	0	0	0
TF000746|mTA_Ele22	493	Class II	MITEs	mTA	0	0	0	0	0	0.162241	0	0	0
TF000747|mTA_Ele23	436	Class II	MITEs	mTA	0.010843	0	0	0	0.0931394	0	0	0	0.0298246
TF001239|mTA_Ele24	1645	Class II	MITEs	mTA	0.0201172	0	0.0412077	0	0.0987447	0.097246	0	0.102624	0.332005
TF001240|mTA_Ele25	829	Class II	MITEs	mTA	0.0798378	0	0.0817692	0	0.391882	0.0964835	0	0	0.282345
TF001241|mTA_Ele26	1349	Class II	MITEs	mTA	0.243558	0.537081	0.369343	1.99627	0.313195	0.217363	0.561657	58.6042	39.9721
TF001242|mTA_Ele27	1018	Class II	MITEs	mTA	0.0325076	0	0.033294	0	0.0398907	0	0	0	0.0766417
TF001243|mTA_Ele28a	781	Class II	MITEs	mTA	0	0.0458458	0.0433974	0	0.12999	0.0682755	0.133234	0	0.299697
TF001244|mTA_Ele29	1006	Class II	MITEs	mTA	0.0657908	0	0.0336912	0	0.0403666	0.119262	0	0.16781	0.232668
TF001245|mTA_Ele30	1302	Class II	MITEs	mTA	0.0254169	0	0.0260317	0	0.0935686	0.245729	0	0	0.359545
TF001246|mTA_Ele31	534	Class II	MITEs	mTA	0.123943	0	0.0634707	0	0.152093	0.374461	0	0.632271	0.146107
TF001247|mTA_Ele32	783	Class II	MITEs	mTA	0.0633961	0	0.0216433	0	0.388973	0.204303	0	0	0.448398
TF001248|mTA_Ele33	910	Class II	MITEs	mTA	0	0	0.148982	0	0.312375	0.131843	0	0.185513	0.514426
TF001249|mTA_Ele34	1056	Class II	MITEs	mTA	0.125351	0.0339068	0.0962879	0.10031	0.269187	0.681689	0	0.159864	1.99486
TF001250|mTA_Ele35	924	Class II	MITEs	mTA	0.107444	0.0387506	0.0366811	0.11464	0	0.173127	0	0	0.168877
TF001264|mTA_Ele36	1175	Class II	MITEs	mTA	0.028164	0	0.115382	0	0.207364	0.136144	0	0	0.132802
TF001266|mTA_Ele38a	870	Class II	MITEs	mTA	0	0	0	0	0.14003	0.0229841	0	0	0.112099
TF001267|mTA_Ele39	965	Class II	MITEs	mTA	0.034293	0.0371042	0.0351226	0	0.0841632	0	0	0	0.242553
TF001268|mTA_Ele40	620	Class II	MITEs	mTA	0.427003	0.0577509	0.437333	0	1.24446	0.903054	0	0.816854	0.755044
TF001269|mTA_Ele41	1661	Class II	MITEs	mTA	0	0	0.0408108	0	0.122242	0	0	0	0.18789
TF001270|mTA_Ele42	2250	Class II	MITEs	mTA	0.0294158	0.0159136	0.0150637	0	0.0180483	0.0177744	0	0.0750295	0.104028
TF001271|mTA_Ele43	1102	Class II	MITEs	mTA	0.120119	0.0649829	0.0307562	0	0.0368501	0.145163	0	0.153191	0.141599
TF001272|mTA_Ele44	999	Class II	MITEs	mTA	0	0	0	0	0.0406494	0.0400324	0	0.168985	0
TF001273|mTA_Ele45	1531	Class II	MITEs	mTA	0.0648454	0	0.0442761	0	0.106097	0.0522435	0	0	0.203844
TF001283|mTA_Ele46	1142	Class II	MITEs	mTA	0	0	0.0296789	0	0.142237	0	0	0	0
TF001294|mTA_Ele38b	656	Class II	MITEs	mTA	0	0	0	0	0.0619036	0.030482	0	0.257342	0.307248
TF001295|mTA_Ele38c	3655	Class II	MITEs	mTA	0.0392345	0.00979633	0.0448202	0.0289816	0.0518489	0.114889	0	0	0.190339
TF001297|mTA_Ele47	936	Class II	MITEs	mTA	0.0353555	0	0	0	0	0	0	0	0
TF001298|mTA_Ele48	441	Class II	MITEs	mTA	0	0	0.0768556	0	0.184167	0.0906857	0	0.382804	0.176919
TF001301|mTA_Ele49	512	Class II	MITEs	mTA	0.129269	0.0699328	0.132396	0	0	0.546771	0	0	1.52385
TF001305|mTA_Ele50	534	Class II	MITEs	mTA	0.0619715	0.0670516	0.0634707	0	0.0760464	0	0	0	0.292214
TF001306|mTA_Ele51	552	Class II	MITEs	mTA	0.239803	0	0.061401	0	0.367833	0.21735	0	0	0.848057
TF001308|mTA_Ele28c	662	Class II	MITEs	mTA	0.0249945	0	0.0255992	0	0.0306713	0.443018	0	0	0.117857
TF001309|mTA_Ele52	2278	Class II	MITEs	mTA	0.0726355	0.031436	0.0892713	0	0.142612	0.0965576	0	0.222322	0.839122
TF001311|mTA_Ele53	440	Class II	MITEs	mTA	0	0	0.154061	0	0.646048	0.363567	0	0	0.177321
TF001314|mTA_Ele54	1330	Class II	MITEs	mTA	0.124409	0.0807645	0.0509674	0	0.0915987	0.0902084	0	0	0.23465
TF001319|mTA_Ele55	536	Class II	MITEs	mTA	0.308701	0	0.189702	0	0.833389	0.671514	0	0	0.145562
TF001321|mTA_Ele28b	778	Class II	MITEs	mTA	0.0638035	0	0.0217823	0	0	0.0171347	0	0	0.100284
TF000696|m7bp_Ele1	255	Class II	MITEs	otherMITEs	0.129776	0.280828	0	0	0.637	2.66616	0	0	0.611931
TF000699|m7bp_Ele3	583	Class II	MITEs	otherMITEs	0.113526	0.122832	0.116272	0	0.0696548	0.0685976	0	0	0.802963
TF000012|Outcast_Ele1	5385	Class I	Non LTR RetroTransposons	Outcast	0.0614536	0.00664913	0.0566462	0	0.082952	0.0222799	0	0	0.362216
TF000013|Outcast_Ele2	5686	Class I	Non LTR RetroTransposons	Outcast	0.0756605	0.0125943	0.035765	0	0.0357094	0.0351674	0	0	0.178381
TF000014|Outcast_Ele3	5435	Class I	Non LTR RetroTransposons	Outcast	0.0913324	0.0197639	0.0561251	0	0.0747171	0.0515082	0	0	0.200975
TF000015|Outcast_Ele4	5219	Class I	Non LTR RetroTransposons	Outcast	0.114135	0.0686062	0.0909191	0	0.116714	0.0689656	0	0	0.239191
TF000157|Outcast_Ele5	5515	Class I	Non LTR RetroTransposons	Outcast	0.084007	0.0064924	0.0307283	0	0.0515433	0.0580126	0	0	0.183912
TF000166|Outcast_Ele6	5126	Class I	Non LTR RetroTransposons	Outcast	0.0258235	0	0.00661204	0	0.0396106	0.0156037	0	0	0.0761034
TF000172|Outcast_Ele7	5417	Class I	Non LTR RetroTransposons	Outcast	0.0305453	0.0132197	0.0250274	0	0.0299862	0.0221483	0	0	0.187239
TF000174|Outcast_Ele8	5624	Class I	Non LTR RetroTransposons	Outcast	0.0706104	0	0.0482124	0.018835	0.0685959	0.0568882	0	0	0.263585
TF000185|Outcast_Ele9	3565	Class I	Non LTR RetroTransposons	Outcast	0.0649788	0.0301309	0.00950725	0.0297133	0.0569548	0	0	0	0.0875413
TF000186|Outcast_Ele10	5436	Class I	Non LTR RetroTransposons	Outcast	0.0426139	0.0197603	0.0187049	0.0194863	0.0597627	0.0220709	0	0	0.473639
TF000190|Outcast_Ele11	5512	Class I	Non LTR RetroTransposons	Outcast	0.186117	0.0454715	0.0860861	0	0.139979	0.0725552	0	0	0.467108
TF000192|Outcast_Ele12	5446	Class I	Non LTR RetroTransposons	Outcast	0.0425357	0.00657466	0.0186706	0.0194506	0.0149132	0	0	0	0.100284
TF000205|Outcast_Ele13	5514	Class I	Non LTR RetroTransposons	Outcast	0.252067	0.155846	0.0799081	0	0.147293	0.0507702	0.0188712	0.0612319	0.481088
TF000212|Outcast_Ele14	3245	Class I	Non LTR RetroTransposons	Outcast	0.0305942	0	0.0104448	0	0.050057	0	0	0	0.048087
TF000216|Outcast_Ele15	3582	Class I	Non LTR RetroTransposons	Outcast	0.0646704	0	0	0	0.0113369	0.0223296	0	0	0.0217815
TF001018|P_ele1	1750	Class II	DNA transposon	P	0.0567304	0	0	0	0.0116025	0	0	0	0.111459
TF001019|P_ele2	2332	Class II	DNA transposon	P	0.0473024	0	0.0436021	0	0.0740082	0.0943217	0	0.0723913	0.635679
TF001020|P_ele3	2595	Class II	DNA transposon	P	0.165783	0.0137979	0.143671	0	0.0860687	0.0770567	0	0	0.075165
TF001021|P_ele4a	2461	Class II	DNA transposon	P	0	0	0	0	0	0	0	0	0.0158515
TF001022|P_ele4b	2502	Class II	DNA transposon	P	0	0	0	0	0	0	0	0	0.0779589
TF001023|P_ele6	3189	Class II	DNA transposon	P	0.0207543	0	0.0106282	0	0.0891381	0.0313518	0	0	0.0733972
TF001024|P_ele7	3289	Class II	DNA transposon	P	0.0704315	0.0108865	0	0	0.0370405	0.0851161	0	0	0.0593047
TF000042|Pao_Bel_Ele1	7394	Class I	LTR RetroTransposons	Pao_Bel	0.156647	0.0290551	0.0687585	0	0.10435	0.0378613	0	0	0.0422079
TF000088|Pao_Bel_Ele2	7889	Class I	LTR RetroTransposons	Pao_Bel	0.176181	0.0226934	0.0601479	0.0537091	0.0875078	0.116596	0	0	0.128568
TF000089|Pao_Bel_Ele4	8263	Class I	LTR RetroTransposons	Pao_Bel	0.136168	0.00866648	0.04512	0.0128195	0.0688034	0.0556593	0.012593	0	0.0283267
TF000090|Pao_Bel_Ele6	7289	Class I	LTR RetroTransposons	Pao_Bel	0.118042	0.0343859	0.0604491	0	0.0835686	0.11522	0	0	0.192671
TF000091|Pao_Bel_Ele8	7710	Class I	LTR RetroTransposons	Pao_Bel	0.0858437	0.0371523	0.0307722	0	0.0395027	0.0518708	0	0	0.0404779
TF000092|Pao_Bel_Ele10	6189	Class I	LTR RetroTransposons	Pao_Bel	0.0213881	0.00578536	0.0273819	0	0.0131229	0.0193856	0	0	0
TF000093|Pao_Bel_Ele12	5974	Class I	LTR RetroTransposons	Pao_Bel	0.470854	0.101891	0.124816	0.0177315	0.333082	0.401665	0	0.0565171	2.46836
TF000131|Pao_Bel_Ele16	6904	Class I	LTR RetroTransposons	Pao_Bel	0.0383462	0.0155586	0.00490923	0	0.0235277	0.00579264	0	0	0.0113009
TF000132|Pao_Bel_Ele18	8134	Class I	LTR RetroTransposons	Pao_Bel	0.0935743	0.0220098	0.0583362	0.0260457	0.0998494	0.0835838	0	0	0.0383679
TF000133|Pao_Bel_Ele20	8050	Class I	LTR RetroTransposons	Pao_Bel	0.0431645	0.0177916	0.0294725	0.0131587	0.0378342	0.004968	0	0	0.106613
TF000224|Pao_Bel_Ele3	6899	Class I	LTR RetroTransposons	Pao_Bel	0.0479675	0.0103799	0.00982558	0	0.0235447	0.0173905	0	0	0
TF000225|Pao_Bel_Ele5	7248	Class I	LTR RetroTransposons	Pao_Bel	0.0136973	0	0	0	0	0	0	0	0.021529
TF000226|Pao_Bel_Ele7	6874	Class I	LTR RetroTransposons	Pao_Bel	0.00481419	0	0.00493066	0	0	0.00581792	0	0.0245587	0.0227004
TF000227|Pao_Bel_Ele9	7534	Class I	LTR RetroTransposons	Pao_Bel	0.303079	0.0380203	0.0674808	0.0281199	0.194042	0.138015	0	0	0.217474
TF000228|Pao_Bel_Ele11	6813	Class I	LTR RetroTransposons	Pao_Bel	0.0242865	0.010511	0	0	0.0298024	0.01761	0	0	0.0343554
TF000229|Pao_Bel_Ele13	6744	Class I	LTR RetroTransposons	Pao_Bel	0.019628	0	0.0100514	0	0.0361288	0.0118601	0	0	0.011569
TF000230|Pao_Bel_Ele15	7301	Class I	LTR RetroTransposons	Pao_Bel	0.0453263	0.0098084	0.0232114	0	0.0333725	0.0438213	0	0	0.0106864
TF000231|Pao_Bel_Ele17	7129	Class I	LTR RetroTransposons	Pao_Bel	0.013926	0.00502252	0.00475429	0	0.00569628	0.0224393	0	0	0.054721
TF000232|Pao_Bel_Ele19	7337	Class I	LTR RetroTransposons	Pao_Bel	0.0451039	0	0.00923902	0	0.0166044	0.00545078	0	0	0.0212679
TF000233|Pao_Bel_Ele21	6917	Class I	LTR RetroTransposons	Pao_Bel	0.00956853	0	0.00490001	0.0153141	0.00587086	0.00578176	0	0	0
TF000234|Pao_Bel_Ele25	7489	Class I	LTR RetroTransposons	Pao_Bel	0.145822	0.0143433	0.0135772	0.0707222	0.113872	0.0907826	0.0138945	0.0225419	0.0625087
TF000235|Pao_Bel_Ele27	7495	Class I	LTR RetroTransposons	Pao_Bel	0.269334	0.0429954	0.0994868	0.0141331	0.232979	0.208099	0.0277667	0.0450477	0.0832782
TF000236|Pao_Bel_Ele29	7632	Class I	LTR RetroTransposons	Pao_Bel	0.0650408	0.00938301	0.00444095	0	0.0266043	0.0733613	0	0	0.0204458
TF000237|Pao_Bel_Ele31	7797	Class I	LTR RetroTransposons	Pao_Bel	0.0551758	0.00459222	0.0282553	0	0.020833	0.0359044	0	0	0.0200131
TF000238|Pao_Bel_Ele33	7810	Class I	LTR RetroTransposons	Pao_Bel	0.00847446	0	0	0	0.0103992	0.00512067	0	0	0
TF000239|Pao_Bel_Ele35	7181	Class I	LTR RetroTransposons	Pao_Bel	0.00460838	0	0	0	0.00565503	0	0	0	0
TF000240|Pao_Bel_Ele37	7421	Class I	LTR RetroTransposons	Pao_Bel	0.0445934	0.0096498	0.00456722	0	0.0437771	0.00538909	0	0	0.0105136
TF000241|Pao_Bel_Ele39	8020	Class I	LTR RetroTransposons	Pao_Bel	0.0618942	0.0178581	0.0211305	0.0264159	0.0303806	0.0398927	0	0	0.0680983
TF000242|Pao_Bel_Ele41	7042	Class I	LTR RetroTransposons	Pao_Bel	0.0939868	0.00508457	0.0240651	0	0.0576665	0.0567913	0	0	0.0221588
TF000243|Pao_Bel_Ele43	7166	Class I	LTR RetroTransposons	Pao_Bel	0.235519	0.024983	0.0709461	0.014782	0.238008	0.111617	0	0	0.0979893
TF000244|Pao_Bel_Ele45	6972	Class I	LTR RetroTransposons	Pao_Bel	0.00949305	0.00513562	0.0097227	0	0.0116491	0.0286807	0	0	0.0447626
TF000245|Pao_Bel_Ele47	7730	Class I	LTR RetroTransposons	Pao_Bel	0.372454	0.0787445	0.105232	0.0137035	0.273177	0.294899	0	0	0.302799
TF000246|Pao_Bel_Ele49	7218	Class I	LTR RetroTransposons	Pao_Bel	0.128373	0.0198424	0.056348	0	0.106895	0.0886504	0	0	0.162139
TF000247|Pao_Bel_Ele51	7416	Class I	LTR RetroTransposons	Pao_Bel	0.316827	0.0917349	0.0822654	0	0.158799	0.215709	0	0	0.0841653
TF000248|Pao_Bel_Ele53	7119	Class I	LTR RetroTransposons	Pao_Bel	0.213832	0.0352071	0.0666536	0.0892775	0.228171	0.230326	0	0	0.284949
TF000249|Pao_Bel_Ele55	7225	Class I	LTR RetroTransposons	Pao_Bel	0.357264	0.104072	0.173571	0.11729	0.500232	0.393005	0.0144022	0.186925	1.07988
TF000250|Pao_Bel_Ele57	6892	Class I	LTR RetroTransposons	Pao_Bel	0.0216073	0	0.00737667	0	0.0324069	0	0	0	0.0283014
TF000251|Pao_Bel_Ele59	7598	Class I	LTR RetroTransposons	Pao_Bel	0.0566209	0.0047125	0.0178433	0.0139415	0.0374127	0.0421083	0	0.0222185	0.164298
TF000252|Pao_Bel_Ele61	7334	Class I	LTR RetroTransposons	Pao_Bel	0.0315857	0	0.0092428	0	0.0166112	0.016359	0	0.0230183	0
TF000253|Pao_Bel_Ele63	7619	Class I	LTR RetroTransposons	Pao_Bel	0.0608083	0.0140985	0.0400368	0.0278062	0.0906089	0.0577394	0	0.0221573	0.235528
TF000254|Pao_Bel_Ele65	7529	Class I	LTR RetroTransposons	Pao_Bel	0.070326	0.00475569	0.0045017	0	0.0215746	0.0159353	0	0	0.0103628
TF000255|Pao_Bel_Ele67	7480	Class I	LTR RetroTransposons	Pao_Bel	0.185815	0.00478684	0.0453119	0.0283229	0.0977216	0.106932	0	0	0.130383
TF000256|Pao_Bel_Ele69	6118	Class I	LTR RetroTransposons	Pao_Bel	0.0378636	0	0	0	0.0199128	0.0130737	0	0	0.0127527
TF000257|Pao_Bel_Ele71	7660	Class I	LTR RetroTransposons	Pao_Bel	0.604828	0.121533	0.265483	0.0276574	0.699785	0.391571	0	0.0220387	0.38705
TF000258|Pao_Bel_Ele73	7625	Class I	LTR RetroTransposons	Pao_Bel	0.108501	0.00469581	0.0266702	0.0138922	0.0905376	0.057694	0	0	0.0920906
TF000259|Pao_Bel_Ele75	7590	Class I	LTR RetroTransposons	Pao_Bel	0.156962	0.0235873	0.0267932	0.0139562	0.112356	0.0895746	0	0	0.0719563
TF000260|Pao_Bel_Ele77	7360	Class I	LTR RetroTransposons	Pao_Bel	0.0719408	0.00486489	0.0184203	0	0.0551749	0.04347	0	0.022937	0.233216
TF000261|Pao_Bel_Ele79	7011	Class I	LTR RetroTransposons	Pao_Bel	0.193525	0.0408565	0.0386745	0.0151088	0.156388	0.199648	0	0	0.333852
TF000262|Pao_Bel_Ele81	6921	Class I	LTR RetroTransposons	Pao_Bel	0.019126	0.00517347	0	0	0.0117349	0.0231137	0	0	0.0112731
TF000263|Pao_Bel_Ele83	7406	Class I	LTR RetroTransposons	Pao_Bel	0.0134051	0	0	0	0.00548322	0	0	0	0
TF000264|Pao_Bel_Ele85	7763	Class I	LTR RetroTransposons	Pao_Bel	0.652221	0.147595	0.161542	0.068226	0.360944	0.360617	0.0134041	0	0.110554
TF000265|Pao_Bel_Ele87	7609	Class I	LTR RetroTransposons	Pao_Bel	0.0304441	0.00470569	0.00890875	0	0.0106739	0.0315356	0	0	0.0205076
TF000266|Pao_Bel_Ele89	7685	Class I	LTR RetroTransposons	Pao_Bel	0.228226	0.0186366	0.0749755	0	0.116251	0.114487	0	0	0.0913716
TF000267|Pao_Bel_Ele91	8148	Class I	LTR RetroTransposons	Pao_Bel	0.109659	0.0175776	0.0374374	0.0130005	0.129581	0.0834402	0	0	0.00957551
TF000268|Pao_Bel_Ele93	7807	Class I	LTR RetroTransposons	Pao_Bel	0.0635829	0.00917268	0.0260484	0.0135683	0.0468142	0.0204905	0	0	0.00999375
TF000269|Pao_Bel_Ele95	7699	Class I	LTR RetroTransposons	Pao_Bel	0.0386849	0	0.0044023	0	0.0158237	0.010389	0	0	0.0405358
TF000270|Pao_Bel_Ele97	7648	Class I	LTR RetroTransposons	Pao_Bel	0.0151444	0.00234085	0.00443166	0.00692519	0	0.0209165	0	0	0.0102015
TF000271|Pao_Bel_Ele99	8473	Class I	LTR RetroTransposons	Pao_Bel	0.0429624	0	0.0160006	0.0125018	0.0191709	0.0235999	0	0	0.0184164
TF000272|Pao_Bel_Ele101	7141	Class I	LTR RetroTransposons	Pao_Bel	0.0278051	0.00501408	0.00237315	0	0.00568671	0.00560039	0	0	0
TF000273|Pao_Bel_Ele103	7326	Class I	LTR RetroTransposons	Pao_Bel	0.0496888	0.00488747	0.0277587	0	0.0332586	0.00545897	0	0	0.0212998
TF000274|Pao_Bel_Ele105	7434	Class I	LTR RetroTransposons	Pao_Bel	0.204771	0.0240823	0.0501516	0.0142491	0.136564	0.102214	0	0	0.0839615
TF000275|Pao_Bel_Ele107	7494	Class I	LTR RetroTransposons	Pao_Bel	0.0220795	0	0	0	0.00541884	0.00533659	0	0.0225269	0.0208223
TF000276|Pao_Bel_Ele109	7505	Class I	LTR RetroTransposons	Pao_Bel	0.0992121	0	0.0135483	0	0.0378763	0.0532877	0	0	0
TF000277|Pao_Bel_Ele111	7674	Class I	LTR RetroTransposons	Pao_Bel	0.0388109	0.00466583	0	0	0	0	0	0	0.0508348
TF000278|Pao_Bel_Ele23	7573	Class I	LTR RetroTransposons	Pao_Bel	0.0174793	0.00472806	0.00447555	0.0279751	0	0.0105618	0	0	0.0103026
TF000279|Pao_Bel_Ele115	7706	Class I	LTR RetroTransposons	Pao_Bel	0.0944771	0.00464645	0.0043983	0	0.0368883	0.0103795	0	0	0.0303742
TF000280|Pao_Bel_Ele117	7968	Class I	LTR RetroTransposons	Pao_Bel	0.0415321	0.013481	0	0	0.0458683	0.0301148	0	0	0
TF000281|Pao_Bel_Ele119	7884	Class I	LTR RetroTransposons	Pao_Bel	0.0377771	0	0	0	0.00515078	0.0050726	0	0	0
TF000282|Pao_Bel_Ele121	7669	Class I	LTR RetroTransposons	Pao_Bel	0.32795	0.0233444	0.181201	0.1105	0.370663	0.2816	0	0	0.25434
TF000283|Pao_Bel_Ele123	7696	Class I	LTR RetroTransposons	Pao_Bel	0.00859999	0.0139575	0.00440402	0	0.00527661	0	0	0	0.0202758
TF000284|Pao_Bel_Ele125	7965	Class I	LTR RetroTransposons	Pao_Bel	0.0166191	0	0.00425528	0	0.0101968	0.00502102	0	0	0
TF000285|Pao_Bel_Ele127	7585	Class I	LTR RetroTransposons	Pao_Bel	0.0610809	0.00472058	0.00893694	0	0.0374768	0.0210903	0	0	0.0514313
TF000286|Pao_Bel_Ele129	7413	Class I	LTR RetroTransposons	Pao_Bel	0.0133925	0	0.0091443	0	0.00547805	0.0107898	0	0	0
TF000287|Pao_Bel_Ele131	7705	Class I	LTR RetroTransposons	Pao_Bel	0.00858994	0	0	0	0.00527044	0	0	0	0.0101261
TF000288|Pao_Bel_Ele133	7728	Class I	LTR RetroTransposons	Pao_Bel	0.0128466	0.00463323	0	0	0.0105095	0.005175	0	0	0
TF000289|Pao_Bel_Ele135	11680	Class I	LTR RetroTransposons	Pao_Bel	0.035416	0.00919664	0.0246655	0	0.11821	0.114704	0	0	0.0834987
TF000290|Pao_Bel_Ele137	7596	Class I	LTR RetroTransposons	Pao_Bel	0.0479226	0.00942748	0.017848	0	0.0481146	0.0368545	0	0	0.102714
TF000291|pao_Bel_Ele139	7638	Class I	LTR RetroTransposons	Pao_Bel	0.0433265	0.00937564	0.0310622	0.027737	0.0265834	0.00523598	0	0	0.0102149
TF000292|Pao_Bel_Ele141	7079	Class I	LTR RetroTransposons	Pao_Bel	0	0.005058	0	0	0	0	0	0	0.0110215
TF000293|Pao_Bel_Ele143	7233	Class I	LTR RetroTransposons	Pao_Bel	0.00457525	0.00495031	0.00468593	0	0	0	0	0	0
TF000294|Pao_Bel_Ele145	6790	Class I	LTR RetroTransposons	Pao_Bel	0.0438637	0	0.014975	0	0.017942	0.0117798	0	0	0.0114906
TF000295|Pao_Bel_Ele147	6925	Class I	LTR RetroTransposons	Pao_Bel	0.0143362	0.00517048	0.00978869	0	0.0234563	0.0115502	0	0	0.0112666
TF000296|Pao_Bel_Ele149	7751	Class I	LTR RetroTransposons	Pao_Bel	0.0128084	0.00461948	0.00437277	0	0.031435	0.0103193	0.0134248	0	0.0201319
TF000297|Pao_Bel_Ele151	7468	Class I	LTR RetroTransposons	Pao_Bel	0.212701	0.0623289	0.0680771	0.0283684	0.146818	0.117814	0	0	0.0208948
TF000298|Pao_Bel_Ele153	7923	Class I	LTR RetroTransposons	Pao_Bel	0.137834	0.0180768	0.025667	0	0.240895	0.106	0	0	0.0393897
TF000299|Pao_Bel_Ele22	6129	Class I	LTR RetroTransposons	Pao_Bel	0.0971887	0.035052	0.03871	0	0.39754	0.137027	0	0	0
TF000300|Pao_Bel_Ele155	7517	Class I	LTR RetroTransposons	Pao_Bel	0.0440239	0.00952656	0.00450889	0	0.0162068	0.021281	0	0	0.0207586
TF000301|Pao_Bel_Ele157	7504	Class I	LTR RetroTransposons	Pao_Bel	0.180811	0.00954306	0.045167	0.0141162	0.0974091	0.0426358	0	0	0.145562
TF000302|Pao_Bel_Ele159	7221	Class I	LTR RetroTransposons	Pao_Bel	0.0412456	0.00991707	0.0281623	0	0.0506133	0.0221534	0	0	0.183681
TF000303|Pao_Bel_Ele161	7639	Class I	LTR RetroTransposons	Pao_Bel	0.177615	0.0656209	0.102048	0.0277334	0.0584758	0.0628235	0.0136216	0	0.183844
TF000304|Pao_Bel_Ele163	7779	Class I	LTR RetroTransposons	Pao_Bel	0.00850823	0	0	0	0.0939655	0.0154232	0	0	0.0200594
TF000305|Pao_Bel_Ele165	7313	Class I	LTR RetroTransposons	Pao_Bel	0.0588275	0.00489615	0.00926934	0	0.0499766	0.0437494	0.0142289	0	0.0960196
TF000306|Pao_Bel_Ele167	7497	Class I	LTR RetroTransposons	Pao_Bel	0.00882827	0	0	0	0	0.00533445	0	0	0
TF000307|Pao_Bel_Ele169	7625	Class I	LTR RetroTransposons	Pao_Bel	0.251722	0.0469581	0.0755655	0.0416765	0.117166	0.236021	0	0	0.122787
TF000309|Pao_Bel_ele173	7547	Class I	LTR RetroTransposons	Pao_Bel	0.298172	0.0332104	0.0628736	0.0140357	0.215231	0.201366	0	0	0.191254
TF000310|Pao_Bel_Ele175	7427	Class I	LTR RetroTransposons	Pao_Bel	0.0957983	0.0216945	0.0365082	0.0641814	0.0437418	0.0700015	0	0	0.126061
TF000311|Pao_Bel_Ele177	8485	Class I	LTR RetroTransposons	Pao_Bel	0.117004	0.00843973	0.039945	0.0374524	0.0717892	0.0706996	0	0	0.128733
TF000312|Pao_Bel_Ele179	12255	Class I	LTR RetroTransposons	Pao_Bel	0.715592	0.280484	0.417617	0.233378	0.0231955	0.0261068	0.0424544	0.90917	0.732145
TF000313|Pao_Bel_Ele181	7601	Class I	LTR RetroTransposons	Pao_Bel	0.152381	0.00942128	0.0356725	0.013936	0.0587681	0.152583	0	0	0.0923814
TF000314|Pao_Bel_Ele183	7780	Class I	LTR RetroTransposons	Pao_Bel	0.165889	0.018409	0.065347	0	0.0782945	0.0976678	0	0.0216988	0.0501422
TF000315|Pao_Bel_Ele185	7143	Class I	LTR RetroTransposons	Pao_Bel	0.555947	0.0751902	0.185054	0	0.460494	0.313534	0	0.0472677	0.666288
TF000326|Pao_Bel_Ele24	5959	Class I	LTR RetroTransposons	Pao_Bel	0.0166602	0.00600865	0.0170633	0	0	0.026845	0	0	0.065465
TF000327|Pao_Bel_Ele26	6094	Class I	LTR RetroTransposons	Pao_Bel	0.363836	0.064631	0.1891	0.0347646	0.253222	0.341255	0	0	0.012803
TF000328|Pao_Bel_Ele187	7318	Class I	LTR RetroTransposons	Pao_Bel	0.0226105	0.00978562	0.009263	0.014475	0.033295	0.00546494	0	0	0.0213231
TF000329|Pao_Bel_Ele28	11512	Class I	LTR RetroTransposons	Pao_Bel	0.370827	0.0824225	0.281169	0.036806	0.832494	0.621842	0.0903889	0.410603	0.498138
TF000330|Pao_Bel_Ele30	7164	Class I	LTR RetroTransposons	Pao_Bel	0.115483	0.0399839	0.0567728	0	0.102032	0.0837362	0	0	0.217815
TF000331|Pao_Bel_Ele32	7495	Class I	LTR RetroTransposons	Pao_Bel	0.128044	0.00477726	0.0497434	0	0.0704355	0.0320153	0	0	0.0312293
TF000332|Pao_Bel_Ele34	6511	Class I	LTR RetroTransposons	Pao_Bel	0.269377	0.0879879	0.0676721	0	0.237004	0.0921342	0	0	0.131813
TF000333|Pao_Bel_Ele36	6986	Class I	LTR RetroTransposons	Pao_Bel	0.0994772	0.015376	0.0291096	0	0.0523159	0.0629711	0	0	0.0670093
TF000334|Pao_Bel_Ele38	7199	Class I	LTR RetroTransposons	Pao_Bel	0.763078	0.184026	0.216571	0.0735712	0.552807	0.683298	0	0	0.531052
TF000351|Pao_Bel_Ele189	6983	Class I	LTR RetroTransposons	Pao_Bel	0.0236952	0	0.00970739	0	0.0290769	0.00572711	0	0	0.156422
TF000352|Pao_Bel_Ele191	7113	Class I	LTR RetroTransposons	Pao_Bel	0.0511768	0.00503382	0.0238249	0	0.0685091	0.0393571	0	0	0.0658129
TF000353|Pao_Bel_Ele193	7201	Class I	LTR RetroTransposons	Pao_Bel	0.0597425	0.00497231	0.018827	0	0.0394753	0.0111075	0	0	0.0216696
TF000393|Pao_Bel_Ele40	7710	Class I	LTR RetroTransposons	Pao_Bel	0.334791	0.0650166	0.0923165	0.041217	0.189613	0.399405	0.0134962	0	0.0404779
TF000394|Pao_Bel_Ele42	6901	Class I	LTR RetroTransposons	Pao_Bel	0.100702	0.0103769	0.0245568	0	0.0706137	0.0289758	0	0	0
TF000395|Pao_Bel_Ele44	8119	Class I	LTR RetroTransposons	Pao_Bel	0.0285318	0.00882019	0.0208729	0.0130469	0.0350119	0.0147773	0	0.145549	0.0384388
TF000396|Pao_Bel_Ele46	7156	Class I	LTR RetroTransposons	Pao_Bel	0.115612	0.0100071	0.0142091	0.133224	0.0453983	0.0223546	0	0	0.185349
TF000397|Pao_Bel_Ele48	7202	Class I	LTR RetroTransposons	Pao_Bel	0.107981	0.00994323	0.0094122	0	0.0169156	0.0222118	0	0	0.0433331
TF000398|Pao_Bel_Ele50	7762	Class I	LTR RetroTransposons	Pao_Bel	0.170537	0.0507422	0.0480323	0	0.136025	0.092742	0	0	0.12062
TF000399|Pao_Bel_Ele52	6778	Class I	LTR RetroTransposons	Pao_Bel	0.0732357	0.0211305	0.030003	0	0.0419388	0.0413023	0	0	0.0230219
TF000400|Pao_Bel_Ele54	7967	Class I	LTR RetroTransposons	Pao_Bel	0.0830746	0.0269654	0.00850843	0	0.0560683	0.0451778	0	0	0.0391722
TF000401|Pao_Bel_Ele56x	8349	Class I	LTR RetroTransposons	Pao_Bel	0.164493	0.0300202	0.0405957	0	0.126462	0.158073	0	0.0404399	0.0934498
TF000402|Pao_Bel_Ele58	7618	Class I	LTR RetroTransposons	Pao_Bel	0.0933965	0.0423011	0.10233	0.0208574	0.322503	0.29136	0.0068296	0.0554005	0.0290181
TF000403|Pao_Bel_Ele60	7570	Class I	LTR RetroTransposons	Pao_Bel	0.174863	0.0756789	0.0537279	0.0279862	0.14484	0.0792452	0.0274916	0	0.0618398
TF000404|Pao_Bel_Ele62	6805	Class I	LTR RetroTransposons	Pao_Bel	0.534931	0.142065	0.199226	0.0311323	0.429659	0.652338	0	0	0.768174
TF000405|Pao_Bel_Ele64	7591	Class I	LTR RetroTransposons	Pao_Bel	0.279006	0.0377348	0.0892987	0.0139544	0.155138	0.136978	0	0	0.0719468
TF000406|Pao_Bel_Ele56	6697	Class I	LTR RetroTransposons	Pao_Bel	0.17295	0.0160395	0.0404878	0	0.139466	0.173179	0	0	0.0116502
TF000407|Pao_Bel_Ele66	8840	Class I	LTR RetroTransposons	Pao_Bel	0.303225	0.0688569	0.156239	0.0539225	0.333047	0.319321	0.047084	0.0190969	0.27581
TF000408|Pao_Bel_Ele14	7970	Class I	LTR RetroTransposons	Pao_Bel	0.294804	0.215642	0.0935575	0.0664541	0.157951	0.250893	0.0130559	0	0.0228418
TF000409|Pao_Bel_Ele68	6973	Class I	LTR RetroTransposons	Pao_Bel	0.261021	0.24134	0.102074	0	0.221301	0.160589	0	0	0.190214
TF000410|Pao_Bel_Ele70	6461	Class I	LTR RetroTransposons	Pao_Bel	0.271462	0.0387926	0.136392	0.0491848	0.125704	0.247593	0.0161052	0	0.193212
TF000411|Pao_Bel_Ele72	6004	Class I	LTR RetroTransposons	Pao_Bel	0.077165	0.0298181	0.0112903	0	0.0405817	0.0199829	0	0	0.298882
TF000438|Pao_Bel_Ele195	7786	Class I	LTR RetroTransposons	Pao_Bel	0.0977567	0.032191	0.0348249	0.0136049	0.0521561	0.0462281	0	0	0.0801657
TF000457|Pao_Bel_Ele74	6008	Class I	LTR RetroTransposons	Pao_Bel	0.0881298	0.0119193	0.0282068	0.0352622	0.060832	0.0798783	0.0173195	0.0561972	0.662297
TF000458|Pao_Bel_Ele76	6114	Class I	LTR RetroTransposons	Pao_Bel	0.0270631	0	0.0110871	0	0	0.00654112	0	0	0.0510443
TF000459|Pao_Bel_Ele78	6463	Class I	LTR RetroTransposons	Pao_Bel	0.102407	0.0277004	0.0471979	0.0327797	0.0502661	0.0433153	0	0	0.24144
TF000460|Pao_Bel_Ele80	6617	Class I	LTR RetroTransposons	Pao_Bel	0.260061	0.0324669	0.102443	0	0.141152	0.126922	0	0.0255125	0.389104
TF000461|Pao_Bel_Ele82	6256	Class I	LTR RetroTransposons	Pao_Bel	0.137534	0.0200319	0.0595951	0	0.107104	0.0926934	0	0.0134924	1.79588
TF000492|Pao_Bel_Ele199	6912	Class I	LTR RetroTransposons	Pao_Bel	0.143632	0.0103604	0.0294213	0	0.0763764	0.0810031	0	0	0.169317
TF000493|Pao_Bel_Ele197	7775	Class I	LTR RetroTransposons	Pao_Bel	0.851261	0.133551	0.318227	0.136241	0.877463	0.565809	0.0133834	0	1.10384
TF000494|Pao_Bel_Ele201	7830	Class I	LTR RetroTransposons	Pao_Bel	0.169056	0.0182915	0.0389579	0	0.0829809	0.12769	0	0.0215602	0.129537
TF000495|Pao_Bel_Ele203	7801	Class I	LTR RetroTransposons	Pao_Bel	0.0254527	0	0.00434474	0	0.00520558	0.0205063	0	0	0
TF000496|Pao_Bel_Ele205	7333	Class I	LTR RetroTransposons	Pao_Bel	0.0947699	0.0146484	0.0184881	0	0.210437	0.0381763	0.0141901	0	0.106397
TF000498|Pao_Bel_Ele209	7070	Class I	LTR RetroTransposons	Pao_Bel	0.0468073	0.0202578	0.0239698	0	0.0229753	0.0452531	0	0	0.0662132
TF000499|Pao_Bel_Ele211	7741	Class I	LTR RetroTransposons	Pao_Bel	0.0940499	0.00925089	0.0175137	0.013684	0.0577053	0.0619957	0	0	0.0302369
TF000500|Pao_Bel_Ele213	7495	Class I	LTR RetroTransposons	Pao_Bel	0.101552	0.019109	0.036177	0.0141331	0.0541811	0.0373511	0	0	0.0312293
TF000501|Pao_Bel_Ele215	6821	Class I	LTR RetroTransposons	Pao_Bel	0.0533676	0.00524931	0.0298138	0	0.0357209	0.0175894	0	0	0.0114384
TF000502|Pao_Bel_Ele217	7287	Class I	LTR RetroTransposons	Pao_Bel	0.395097	0.117927	0.106978	0.0436096	0.234056	0.18111	0.0142796	0	0.492518
TF000503|Pao_Bel_Ele219	7373	Class I	LTR RetroTransposons	Pao_Bel	0.529628	0.354511	0.404532	0.0431009	2.53908	1.35604	0.0141131	0	1.26984
TF000504|Pao_Bel_Ele221	7006	Class I	LTR RetroTransposons	Pao_Bel	0.255068	0.051107	0.0822419	0.0151196	0.197074	0.539435	0.0148524	0	0.556817
TF000505|Pao_Bel_Ele223	6948	Class I	LTR RetroTransposons	Pao_Bel	0.0190517	0	0	0	0.00584467	0.0143899	0	0	0.0224586
TF000506|Pao_Bel_Ele225	7365	Class I	LTR RetroTransposons	Pao_Bel	0.116824	0.0194463	0.0184078	0.0143826	0.0771925	0.0325804	0	0	0.158903
TF000507|Pao_Bel_Ele227	7577	Class I	LTR RetroTransposons	Pao_Bel	0.506633	0.283534	0.29523	0.139802	0.541307	0.944786	0	0.0222801	0.761986
TF000508|Pao_Bel_Ele229	7699	Class I	LTR RetroTransposons	Pao_Bel	0.391147	0.0651095	0.121063	0.0275173	0.250541	0.327253	0.0946084	0.109635	0.410425
TF000509|Pao_Bel_Ele231	7407	Class I	LTR RetroTransposons	Pao_Bel	0.37976	0.0676763	0.123548	0.243118	0.268642	0.264564	0	0	0.284403
TF000510|Pao_Bel_Ele216	7604	Class I	LTR RetroTransposons	Pao_Bel	0.156673	0.0141263	0.0289725	0.0139305	0.0747663	0.0578533	0	0	0.0718238
TF000514|Pao_Bel_Ele84	5848	Class I	LTR RetroTransposons	Pao_Bel	0.0396117	0	0.00579571	0	0.0138881	0.0136773	0	0	0.106732
TF000515|Pao_Bel_Ele86	6517	Class I	LTR RetroTransposons	Pao_Bel	0.192961	0.060436	0.0728106	0.162541	0.143318	0.208645	0.0638673	0.077712	1.80776
TF000516|Pao_Bel_Ele88	6623	Class I	LTR RetroTransposons	Pao_Bel	0.0299798	0.0108125	0.0153526	0	0.012263	0.0241536	0	0	0.188486
TF000517|Pao_Bel_Ele90	6790	Class I	LTR RetroTransposons	Pao_Bel	0.0633587	0.0421862	0.014975	0	0.0299034	0.0235596	0.0306497	0.049725	0.114906
TF000518|Pao_Bel_Ele92	7600	Class I	LTR RetroTransposons	Pao_Bel	0.230778	0.0141338	0.0579754	0.0139379	0.144268	0.0894567	0	0.0222127	0.75968
TF000519|Pao_Bel_Ele94	7166	Class I	LTR RetroTransposons	Pao_Bel	0.267845	0.0349761	0.0662164	0.014782	0.192673	0.234396	0.0145208	0	1.04522
TF000520|Pao_Bel_Ele96	6992	Class I	LTR RetroTransposons	Pao_Bel	0.194051	0.0153628	0.0630168	0	0.0987341	0.0573304	0	0.133202	0.118632
TF000521|Pao_Bel_Ele98	7769	Class I	LTR RetroTransposons	Pao_Bel	0.0809322	0.0645229	0.0305385	0	0.114995	0.180169	0	0	0.0702984
TF000522|Pao_Bel_Ele100	7472	Class I	LTR RetroTransposons	Pao_Bel	0.0398601	0.0383357	0.0226802	0.0283533	0.0380435	0.0749322	0	0	0.0730927
TF000582|Pao_Bel_Ele106	7851	Class I	LTR RetroTransposons	Pao_Bel	0.0969473	0.0228032	0.0690732	0	0.0517243	0.066221	0	0	0.0795019
TF000583|Pao_Bel_Ele148	8079	Class I	LTR RetroTransposons	Pao_Bel	0.753691	0.0842067	0.243324	0.0655575	0.683598	0.574219	0	0.0208957	0.492522
TF000584|Pao_Bel_Ele150	8070	Class I	LTR RetroTransposons	Pao_Bel	0.0492086	0.00443687	0.00839984	0	0.00503206	0.0446012	0	0	0
TF000585|Pao_Bel_Ele146	8075	Class I	LTR RetroTransposons	Pao_Bel	0.0204909	0.00443413	0	0.013118	0.0150868	0.0544788	0	0	0
TF000586|Pao_Bel_Ele152	7742	Class I	LTR RetroTransposons	Pao_Bel	0.179527	0.0323739	0.0831792	0.0136822	0.120641	0.165301	0.0134404	0.0218053	0.030233
TF000587|Pao_Bel_Ele144	8446	Class I	LTR RetroTransposons	Pao_Bel	0.223335	0.0932658	0.0802589	0.0250835	0.278867	0.454567	0	0	0.0461883
TF000588|Pao_Bel_Ele142	6496	Class I	LTR RetroTransposons	Pao_Bel	0.142641	0.0110239	0.036523	0.0163066	0.0625135	0.123129	0	0	0.0720639
TF000589|Pao_Bel_Ele130	6709	Class I	LTR RetroTransposons	Pao_Bel	0.13318	0.0800542	0.060623	0.0157889	0.0907932	0.125181	0	0	0.0814054
TF000590|Pao_Bel_Ele136	9378	Class I	LTR RetroTransposons	Pao_Bel	0.118214	0.0152722	0.0451767	0.0112953	0.11042	0.0660996	0.0221915	0.054004	0.253748
TF000591|Pao_Bel_Ele134	7348	Class I	LTR RetroTransposons	Pao_Bel	0.0810655	0.0194913	0.0138378	0	0.0386855	0.0489836	0	0	0.10618
TF000592|Pao_Bel_Ele138	6950	Class I	LTR RetroTransposons	Pao_Bel	0.0238077	0.0103038	0.019507	0	0.0350579	0.0230172	0	0	0.0673564
TF000593|Pao_Bel_Ele140	7478	Class I	LTR RetroTransposons	Pao_Bel	0.0619549	0	0.00453241	0	0.0325826	0.0588281	0	0	0
TF000594|Pao_Bel_Ele122	7573	Class I	LTR RetroTransposons	Pao_Bel	0.104148	0.0378245	0.0328207	0.0279751	0.0893718	0.0660115	0	0	0.0437858
TF000595|Pao_Bel_Ele124	7072	Class I	LTR RetroTransposons	Pao_Bel	0.0374352	0.010126	0.00479261	0.0449354	0.0172266	0.0113101	0	0	0
TF000596|Pao_Bel_Ele128	7276	Class I	LTR RetroTransposons	Pao_Bel	0.0363857	0.00492105	0.00931647	0.029117	0.0446495	0.0164894	0	0	0
TF000597|Pao_Bel_Ele126	7284	Class I	LTR RetroTransposons	Pao_Bel	0.14084	0.0442408	0.0697968	0	0.100351	0.0823567	0	0	0.0749792
TF000598|Pao_Bel_Ele118	7108	Class I	LTR RetroTransposons	Pao_Bel	0.121048	0.0151121	0.0381467	0	0.0571311	0.123781	0	0	0.0109765
TF000599|Pao_Bel_Ele116	7331	Class I	LTR RetroTransposons	Pao_Bel	0.0677113	0.00976826	0.0138699	0	0.0664719	0.0545525	0	0	0.0106426
TF000600|Pao_Bel_Ele120	7616	Class I	LTR RetroTransposons	Pao_Bel	0.0738678	0.0141041	0.0356022	0	0.0373242	0.0315066	0	0	0.0102444
TF000601|Pao_Bel_Ele112	7984	Class I	LTR RetroTransposons	Pao_Bel	0.145071	0.0156963	0.0509419	0.0132675	0.0966391	0.0500907	0	0	0.0390888
TF000602|Pao_Bel_Ele110	9205	Class I	LTR RetroTransposons	Pao_Bel	0.174362	0.0252837	0.0773232	0.0287691	0.125731	0.119478	0.00565213	0.0366793	0.296659
TF000603|Pao_Bel_Ele132	7920	Class I	LTR RetroTransposons	Pao_Bel	0.0835676	0.04973	0.0256768	0.0802483	0.0461463	0.0757432	0	0.0213152	0.00985116
TF000604|Pao_Bel_Ele154	7554	Class I	LTR RetroTransposons	Pao_Bel	0.451225	0.0284397	0.0987097	0.0841364	0.311796	0.26471	0	0	0.165255
TF000605|Pao_Bel_Ele156	7994	Class I	LTR RetroTransposons	Pao_Bel	0.0165588	0.00447906	0.0211992	0.0265018	0.0203196	0.025014	0	0	0
TF000606|Pao_Bel_Ele114	8071	Class I	LTR RetroTransposons	Pao_Bel	0.0861043	0.0266179	0.020997	0	0.0654087	0.0743261	0	0.0418328	0
TF000607|Pao_Bel_Ele108	7939	Class I	LTR RetroTransposons	Pao_Bel	0.289702	0.0496109	0.087519	0.0400281	0.230179	0.196461	0	0	0.0294828
TF000608|Pao_Bel_Ele104	8300	Class I	LTR RetroTransposons	Pao_Bel	0.623978	0.0927494	0.234803	0.0574307	0.430551	0.7348	0.0125368	0.0203393	0.0752012
TF000609|Pao_Bel_Ele102	8263	Class I	LTR RetroTransposons	Pao_Bel	0.208256	0.017333	0.09024	0.0448683	0.157265	0.152458	0	0	0.25494
TF000611|Pao_Bel_Ele158	7294	Class I	LTR RetroTransposons	Pao_Bel	0.0862027	0.0736336	0.116169	0.0145226	0	0.0219317	0.0427978	0.162012	0.267416
TF000612|Pao_Bel_Ele162	7780	Class I	LTR RetroTransposons	Pao_Bel	0.0510428	0.0138068	0.0304953	0	0.0260982	0.0308425	0	0	0
TF000613|Pao_Bel_Ele160	8117	Class I	LTR RetroTransposons	Pao_Bel	0.26908	0.0397006	0.129444	0.104401	0.320187	0.270985	0	0	0.0288362
TF000765|Pao_Bel_Ele113	7739	Class I	LTR RetroTransposons	Pao_Bel	0.0085522	0.00462664	0.00437955	0	0.00524729	0.00516764	0	0.0436275	0.0655302
TF000768|Pao_Bel_Ele202	6906	Class I	LTR RetroTransposons	Pao_Bel	0.0191675	0.00518471	0	0	0.0352813	0	0	0	0.124274
TF000770|Pao_Bel_Ele230	6988	Class I	LTR RetroTransposons	Pao_Bel	0.0710348	0.00512387	0.0242511	0	0.0581121	0.0572301	0	0	0.0669902
TF000772|Pao_Bel_Ele228	7550	Class I	LTR RetroTransposons	Pao_Bel	0.131494	0.0331972	0.0404027	0	0.145223	0.137722	0	0	0.134341
TF000777|Pao_Bel_Ele226	7166	Class I	LTR RetroTransposons	Pao_Bel	0.0415622	0.0199864	0.0472974	0	0.0396681	0.106036	0	0.023558	0.130652
TF000780|Pao_Bel_Ele194	7110	Class I	LTR RetroTransposons	Pao_Bel	0.0698159	0	0.023835	0	0.0285575	0.089997	0	0	0.0658407
TF000785|Pao_Bel_Ele224	7229	Class I	LTR RetroTransposons	Pao_Bel	0.141911	0.0495305	0.0586065	0	0.106732	0.14937	0	0	0.26982
TF000787|Pao_Bel_Ele222	7156	Class I	LTR RetroTransposons	Pao_Bel	0.00462448	0	0	0	0	0	0	0	0.0545145
TF000788|Pao_Bel_Ele220	6898	Class I	LTR RetroTransposons	Pao_Bel	0.0479744	0.0103814	0.029481	0.0153563	0.0353222	0.0115954	0	0	0.135728
TF000789|Pao_Bel_Ele196	6482	Class I	LTR RetroTransposons	Pao_Bel	0.15316	0.0220954	0.0784326	0	0.131562	0.0987162	0	0	0.216659
TF000792|Pao_Bel_Ele218	6798	Class I	LTR RetroTransposons	Pao_Bel	0.0535481	0	0.00997156	0	0.0597363	0.0176489	0	0	0.137725
TF000794|Pao_Bel_Ele214	6831	Class I	LTR RetroTransposons	Pao_Bel	0.101734	0.0262081	0.00992339	0	0.0772821	0.0234182	0	0	0.285541
TF000796|Pao_Bel_Ele212	7764	Class I	LTR RetroTransposons	Pao_Bel	0.0596727	0	0.0174618	0	0.0313824	0.025755	0	0	0.0100491
TF000797|Pao_Bel_Ele210	7676	Class I	LTR RetroTransposons	Pao_Bel	0.0172448	0	0.017662	0	0.0105807	0.0208402	0	0	0
TF000798|Pao_Bel_Ele208	7731	Class I	LTR RetroTransposons	Pao_Bel	0.248271	0.0833657	0.0657612	0.0137017	0.183845	0.212093	0	0	0.272484
TF000800|Pao_Bel_Ele204	7464	Class I	LTR RetroTransposons	Pao_Bel	0.0709384	0.0047971	0.0181636	0	0.0435249	0.0321482	0	0	0.094077
TF000801|Pao_Bel_Ele200	7215	Class I	LTR RetroTransposons	Pao_Bel	0.146773	0.0198506	0.0469762	0.0146816	0.0731689	0.0665154	0	0	0.151393
TF000802|Pao_Bel_Ele198	7835	Class I	LTR RetroTransposons	Pao_Bel	0.0886979	0.0137099	0.0302812	0	0.114026	0.0459389	0	0	0.0348531
TF001171|Pao_Bel_Ele164	7618	Class I	LTR RetroTransposons	Pao_Bel	0.0933965	0.0423011	0.10233	0.0208574	0.322503	0.29136	0.0068296	0.0554005	0.0290181
TF001172|Pao_Bel_Ele166	6924	Class I	LTR RetroTransposons	Pao_Bel	0.611767	0.0723972	0.279018	0.0305973	0.475059	0.485176	0	0	0.428193
TF001173|Pao_Bel_Ele168	7836	Class I	LTR RetroTransposons	Pao_Bel	0.291399	0.14165	0.164363	0.0270362	0.326487	0.265391	0	0.0215437	0.408227
TF001174|Pao_Bel_Ele170	6844	Class I	LTR RetroTransposons	Pao_Bel	0.352976	0.0994018	0.103998	0.0619099	0.13647	0.151929	0	0	0.250799
TF001175|Pao_Bel_Ele172	8043	Class I	LTR RetroTransposons	Pao_Bel	0.697021	0.152491	0.298719	0.0685947	0.718689	0.840098	0.00258749	0.0598193	1.29693
TF001176|Pao_Bel_Ele174	7287	Class I	LTR RetroTransposons	Pao_Bel	0.985471	0.152322	0.353492	0.0290731	0.78576	0.702488	0	0.0231668	0.567466
TF001177|Pao_Bel_Ele176	6870	Class I	LTR RetroTransposons	Pao_Bel	0.0626209	0.0156356	0.00986706	0.0154189	0.0531993	0.0116426	0	0	0.0113568
TF001178|Pao_Bel_Ele178	7878	Class I	LTR RetroTransposons	Pao_Bel	0.558687	0.0863552	0.193602	0.026892	0.546399	0.426423	0	0.0214288	0.445666
TF001179|Pao_Bel_Ele180	7811	Class I	LTR RetroTransposons	Pao_Bel	0.127101	0.018336	0.229977	0.135614	0.0103978	0.01024	0.0133217	1.49127	0.159818
TF001180|Pao_Bel_Ele182	8564	Class I	LTR RetroTransposons	Pao_Bel	0.0502342	0.0167238	0.0435342	0	0.0331926	0.0373586	0	0	0.100214
TF001181|Pao_Bel_Ele184	8138	Class I	LTR RetroTransposons	Pao_Bel	0.101661	0.0263988	0.0374834	0	0.0698602	0.0294857	0	0	0.0191745
TF001182|Pao_Bel_Ele186	7294	Class I	LTR RetroTransposons	Pao_Bel	0.00907397	0.00490891	0	0	0.00556742	0.0164488	0	0	0.0106966
TF001183|Pao_Bel_Ele188	8081	Class I	LTR RetroTransposons	Pao_Bel	0.0859978	0.0243696	0.0293594	0	0.0502521	0.0346426	0	0	0
TF001184|Pao_Bel_Ele190	7895	Class I	LTR RetroTransposons	Pao_Bel	0.972453	0.541959	0.62678	0.0268341	1.51736	2.50744	0.0263599	0	0.405177
TF001185|Pao_Bel_Ele192	8060	Class I	LTR RetroTransposons	Pao_Bel	0.0369522	0.00444238	0.00841026	0	0.0403065	0.0347329	0	0	0
TF000039|Penelope_Ele1	4588	Penelope	Penelope Like	Penelope	1.58684	0.390209	0.91776	0.07696	3.29113	2.78645	0.0680399	1.27557	3.02981
TF000044|Penelope_Ele2	2825	Penelope	Penelope Like	Penelope	0.503713	0.126745	0.347932	0	0.761863	0.990962	0	0	0.800926
TF000045|Penelope_Ele3	2655	Penelope	Penelope Like	Penelope	0.137107	0.0134861	0.0510634	0	0.168247	0.316324	0	0	0.323252
TF000046|Penelope_Ele4	2402	Penelope	Penelope Like	Penelope	0.757744	0.119253	0.211657	0.0440998	0.62553	0.915729	0	0	0.747081
TF000048|Penelope_Ele5	2075	Penelope	Penelope Like	Penelope	2.42414	0.655717	1.60075	0.612594	3.64011	3.14157	0	0.0813573	3.98566
TF000068|Penelope_Ele6	2166	Penelope	Penelope Like	Penelope	1.94034	1.04144	1.78386	0.586857	0.43121	0.129246	0.0480405	3.89696	3.0978
TF000075|Penelope_Ele8	2722	Penelope	Penelope Like	Penelope	0.790238	0.105233	0.199226	0.42807	0.805611	0.940306	0.0382277	0	0.831233
TF000077|Penelope_Ele7	2009	Penelope	Penelope Like	Penelope	0.14825	0	0.0506122	0.0527266	0.101067	0.0597199	0	0	0.271851
TF001162|PIF_Ele1	9589	Class II	DNA transposon	PIF	0.043632	0.0112021	0.00706921	0.0220936	0.0211747	0.0208533	0	0.0176052	0.173579
TF001163|PIF_Ele2	9053	Class II	DNA transposon	PIF	0.0584871	0.0118653	0.0149755	0	0.10317	0.0883517	0	0	0.275785
TF001164|PIF_Ele3	8987	Class II	DNA transposon	PIF	0.0478698	0.0123951	0.0377137	0.00442004	0.0406675	0.0534003	0	0.0197123	0.177967
TF001165|PIF_Ele4	3919	Class II	DNA transposon	PIF	0.0168884	0	0.0172969	0.108117	0.020724	0.0544253	0	0	0.0265446
TF001166|PIF_Ele5	9860	Class II	DNA transposon	PIF	0.0222952	0.0435768	0.00658846	0.00179053	0.024368	0.0155481	0	0.125557	0.236728
TF001167|PIF_Ele6	3008	Class II	DNA transposon	PIF	0.220032	0.0238069	0.0676064	0	0.108002	0.132953	0	0	0.596572
TF001168|PIF_Ele7	7258	Class II	DNA transposon	PIF	0.0638328	0.00986651	0.0373583	0.0145946	0.0671404	0.0385708	0	0.0232594	0.214994
TF001026|piggyBac_Ele2	3245	Class II	DNA transposon	piggyBac	0.00509904	0	0.00208896	0.00544056	0	0	0	0	0
TF001027|piggyBac_Ele3	1738	Class II	DNA transposon	piggyBac	0.0380814	0.0618048	0	0	0	0.0920424	0	0	0.897828
TF001028|piggyBac_Ele4	3033	Class II	DNA transposon	piggyBac	0.00545545	0	0.00223497	0.00582085	0	0	0	0	0
TF000356|Pogo_Ele20	4731	Class II	DNA transposon	pogo	0.209846	0.0227049	0.071641	0	0.094419	0.0845327	0	0.035683	0.593693
TF000357|Pogo_Ele21	1052	Class II	DNA transposon	pogo	0.094371	0.0680714	0.032218	0	0.115804	0.0380156	0	0	0.593317
TF000359|Pogo_Ele22	2089	Class II	DNA transposon	pogo	0	0	0	0	0	0	0	0	0.597578
TF001093|Pogo_Ele1	2295	Class II	DNA transposon	pogo	0.0144195	0.0468047	0.0147683	0	0.0530833	0.0522777	0	0	0.271969
TF001094|Pogo_Ele2	2858	Class II	DNA transposon	pogo	0.034737	0	0	0	0.0142088	0.0139931	0	0	0.136496
TF001095|Pogo_Ele3	2973	Class II	DNA transposon	pogo	0.0779177	0.0120436	0.0456015	0	0.0819551	0.0672593	0	0	0.314919
TF001096|Pogo_Ele4	2925	Class II	DNA transposon	pogo	0.0414838	0	0	0	0.0138833	0.0136726	0	0	0.257848
TF001097|Pogo_Ele5	3081	Class II	DNA transposon	pogo	0.837791	0.116214	0.264018	0.206286	1.13351	0.804781	0	0	1.39278
TF001098|Pogo_Ele6	2867	Class II	DNA transposon	pogo	0.0692559	0.0124889	0.0118219	0	0.0141642	0.0557969	0	0.0588826	0.680339
TF001099|Pogo_Ele7	2708	Class II	DNA transposon	pogo	0.0244407	0	0.025032	0	0.0299917	0.0147682	0	0	0.0864341
TF001100|Pogo_Ele8	3421	Class II	DNA transposon	pogo	0	0	0.00495372	0	0	0.0116903	0	0	0.228066
TF001101|Pogo_Ele9	2838	Class II	DNA transposon	pogo	0.466424	0.0630824	0.143312	0	0.472195	0.380477	0	0	1.3196
TF001102|Pogo_Ele10	2628	Class II	DNA transposon	pogo	0.692581	0.0136246	0.167661	0	0.293595	0.228267	0	0	0.712523
TF001103|Pogo_Ele11	3823	Class II	DNA transposon	pogo	0.363562	0.0280975	0.106388	0	0.233689	0.261525	0.0272183	0	1.28573
TF001104|Pogo_Ele12	3932	Class II	DNA transposon	pogo	0.790497	1.72431	1.29845	5.38419	1.00151	0.857905	2.34858	149.482	101.886
TF001105|Pogo_Ele13	4243	Class II	DNA transposon	pogo	0.171586	0.210968	0.32751	0.124826	0.454611	0.763466	0.0735723	0.318296	0.661976
TF001106|Pogo_Ele14	3943	Class II	DNA transposon	pogo	0.161328	0.0544848	0.0343833	0	0.0514948	0.101426	0	0	0.536455
TF001107|Pogo_Ele15	2869	Class II	DNA transposon	pogo	0.0807422	0	0	0	0.0283087	0.0696975	0	0.0588416	0.244751
TF001108|Pogo_Ele16	3822	Class II	DNA transposon	pogo	0.138536	0.0187366	0.0177359	0	0.02125	0.0523187	0	0.132509	0.285792
TF001109|Pogo_Ele17	3615	Class II	DNA transposon	pogo	0.0183086	0	0	0	0	0.0221258	0	0	0.172661
TF001110|Pogo_Ele18	3663	Class II	DNA transposon	pogo	0.117446	0.0195499	0.0462644	0	0.0665172	0.0764256	0	0	0.511196
TF001111|Pogo_Ele19	3383	Class II	DNA transposon	pogo	0.23477	0.0317519	0.0500936	0	0.108034	0.106394	0	0	0.530443
TF000010|R1_Ele1	5489	Class I	Non LTR RetroTransposons	R1	2.94814	1.07648	1.21643	0.637541	2.41931	2.57576	0.360654	3.9697	5.7451
TF000016|R1_Ele2	6256	Class I	Non LTR RetroTransposons	R1	2.22183	0.578063	1.14829	2.31971	2.79769	2.98206	0.0332659	0.188893	3.0185
TF000017|R1_Ele3	6478	Class I	Non LTR RetroTransposons	R1	0.825786	0.278574	0.387783	0.125365	1.03789	1.23602	0	0.14333	2.55497
TF000428|R1_Ele4	6029	Class I	Non LTR RetroTransposons	R1	0.429966	0.183116	0.277338	0.878485	0.683099	0.816454	0.0230123	0.345342	1.96595
TF000430|R1_Ele5	5999	Class I	Non LTR RetroTransposons	R1	0.923993	0.288482	0.409613	0.211891	1.07597	1.99962	0	0.0281408	0.999272
TF000439|R1_Ele6	6679	Class I	Non LTR RetroTransposons	R1	1.19319	0.393569	0.656549	0.302703	1.56022	2.19987	0.167985	0.245347	3.61855
TF000441|R1_Ele7	1540	Class I	Non LTR RetroTransposons	R1	0.0752108	0.0930015	0.0440173	0.0687843	0.210955	0.220737	0	0	0.455968
TF000443|R1_Ele8	1751	Class I	Non LTR RetroTransposons	R1	0.170094	0.0817946	0.193566	0.181487	0.347876	0.319757	0	0.0964114	1.55953
TF000473|R1_Ele9	5846	Class I	Non LTR RetroTransposons	R1	0.406867	0.0643104	0.181178	0.0724788	0.395946	0.541578	0	0	1.50334
TF000040|R4_Ele1|DongAa	3994	Class I	Non LTR RetroTransposons	R4	3.43853	0.654433	1.93482	1.48522	4.50418	4.05531	0.026053	0.0422675	5.43062
TF001007|Tc1_Ele10	1673	Class II	DNA transposon	Tc1	0.0197805	0	0	0	0	0	0	0	0.186542
TF001016|Tc1_Ele19	1062	Class II	DNA transposon	Tc1	0	0.0337152	0.0319146	0	0.038238	0	0	0	0
TF000536|Tc1_Ele1a|AeTango1a	1659	Class II	DNA transposon	Tc1	0.113035	0.0395681	0.0544799	0.0638504	0.0326371	0.0321418	0.0522683	0.152637	0.266498
TF000551|Tc1_Ele1b|AeTango1b	1589	Class II	DNA transposon	Tc1	0.0902467	0.0713558	0.0497699	0	0.195931	0.218125	0.0763992	0.265602	0.409174
TF000537|Tc1_Ele2|AeTango2	1665	Class II	DNA transposon	Tc1	0.298133	0.0215048	0.183207	0	0.292676	0.240195	0	0	0.984051
TF000552|Tc1_Ele4	2406	Class II	DNA transposon	Tc1	0.0137543	0	0.042261	0	0.0168781	0.0249329	0	0	0.0162139
TF000553|Tc1_Ele5	1660	Class II	DNA transposon	Tc1	0.0199354	0	0.0204177	0	0	0.0722754	0.0626842	0	0.705011
TF000554|Tc1_Ele6	936	Class II	DNA transposon	Tc1	0.0353555	0	0	0	0	0.0854539	0	0	0.166712
TF000555|Tc1_Ele7|MsqTc3	1592	Class II	DNA transposon	Tc1	2.24499	0.562273	1.12836	0.199613	1.50497	0.628021	0.588255	5.30202	5.04786
TF001005|Tc1_Ele8	1585	Class II	DNA transposon	Tc1	0.595043	0.0564757	0.256606	0.0334157	0.550844	0.517252	0.0328252	0.213018	1.42752
TF001008|Tc1_Ele11	1696	Class II	DNA transposon	Tc1	0.195122	0.0422236	0.199843	0	0.430989	0.188643	0	0	1.01207
TF001006|Tc1_Ele9	1673	Class II	DNA transposon	Tc1	0.138463	0.021402	0.040518	0	0.048546	0.0478092	0	0	0.233178
TF001009|Tc1_Ele12	1713	Class II	DNA transposon	Tc1	0.13523	0	0.019786	0	0.118531	0.0933856	0	0	0
TF001010|Tc1_Ele13	1610	Class II	DNA transposon	Tc1	0.0616635	0	0.0210518	0	0	0	0	0	0.339223
TF001011|Tc1_Ele14	1633	Class II	DNA transposon	Tc1	0.020265	0	0.0207553	0	0	0	0	0	0
TF001012|Tc1_Ele15	978	Class II	DNA transposon	Tc1	0	0	0.0346558	0	0	0.040892	0	0	0
TF001015|Tc1_Ele18	1036	Class II	DNA transposon	Tc1	0	0	0	0	0	0	0	0	0.903721
TF000130|Ty1_copia_Ele1	4520	Class I	LTR RetroTransposons	Ty1_copia	0.117142	0.0277256	0.0674867	0.0234353	0.0539054	0.0619351	0	0	0.120829
TF000614|Ty1_copia_Ele2	4634	Class I	LTR RetroTransposons	Ty1_copia	0.0928368	0.0231801	0.0438843	0	0.0262897	0.0431511	0	0	0.420917
TF000615|Ty1_copia_Ele3	4453	Class I	LTR RetroTransposons	Ty1_copia	0.0594525	0.00804078	0.0532794	0.023788	0.00911942	0.017962	0	0.0379107	0.297858
TF000616|Ty1_copia_Ele4	5636	Class I	LTR RetroTransposons	Ty1_copia	0.017615	0.00635301	0.0180412	0	0.0144105	0.0283835	0	0	0.235337
TF000617|Ty1_copia_Ele5	4580	Class I	LTR RetroTransposons	Ty1_copia	0	0	0	0	0	0	0	0	0.0340704
TF000618|Ty1_copia_Ele6	8467	Class I	LTR RetroTransposons	Ty1_copia	0.146566	0.065547	0.0700524	0	0.139088	0.103913	0	0.00996908	1.28085
TF000619|Ty1_copia_Ele7	4628	Class I	LTR RetroTransposons	Ty1_copia	0.064355	0.0154735	0.0146471	0	0.0350983	0.0518484	0	0	0.320312
TF000620|Ty1_copia_Ele8	4973	Class I	LTR RetroTransposons	Ty1_copia	0.135308	0.0288	0.0408928	0	0.0816585	0.0643353	0	0.0339466	0.502047
TF000621|Ty1_copia_Ele9	5246	Class I	LTR RetroTransposons	Ty1_copia	0.258636	0.0477772	0.0710688	0	0.178041	0.137221	0.0198353	0	0.817988
TF000622|Ty1_copia_Ele10	4562	Class I	LTR RetroTransposons	Ty1_copia	0.029016	0.00784866	0.014859	0	0.00890153	0	0	0.0370049	0.0171024
TF000623|Ty1_copia_Ele11	4559	Class I	LTR RetroTransposons	Ty1_copia	0.0544408	0.0117807	0.0210641	0	0.0356295	0.0263166	0	0	0.248148
TF000624|Ty1_copia_Ele12	4553	Class I	LTR RetroTransposons	Ty1_copia	0.0290734	0.0157283	0.0223325	0	0.0535147	0.00878375	0	0.0370781	0.257043
TF000625|Ty1_copia_Ele13	4012	Class I	LTR RetroTransposons	Ty1_copia	0.131975	0.0446231	0.033792	0.0264027	0.0303655	0.0897138	0.0259361	0.0420779	0.534792
TF000626|Ty1_copia_Ele14	4834	Class I	LTR RetroTransposons	Ty1_copia	0.0958417	0	0.0280458	0	0.0420033	0.0413657	0	0	0.306662
TF000627|Ty1_copia_Ele15	4211	Class I	LTR RetroTransposons	Ty1_copia	0.102162	0.0510172	0.00804876	0	0.096435	0.104468	0	0	0.833758
TF000628|Ty1_copia_Ele16	4654	Class I	LTR RetroTransposons	Ty1_copia	0.109503	0.0246192	0.0436957	0.0227606	0.106888	0.0446842	0	0	0.640118
TF000629|Ty1_copia_Ele17	5155	Class I	LTR RetroTransposons	Ty1_copia	0.0449368	0.0729308	0.0361617	0	0.102408	0.0620639	0	0	0.567565
TF000630|Ty1_copia_Ele18	4548	Class I	LTR RetroTransposons	Ty1_copia	0	0.00787282	0.0298094	0	0	0	0	0	0.0343101
TF000631|Ty1_copia_Ele19	4519	Class I	LTR RetroTransposons	Ty1_copia	0.0512612	0.0316934	0.0300007	0.0234405	0.0629036	0.0973482	0	0	0.284875
TF000632|Ty1_copia_Ele20	6628	Class I	LTR RetroTransposons	Ty1_copia	0.0998574	0.0270108	0.0473013	0.00799093	0.101093	0.205654	0	0.0254702	0.385515
TF000633|Ty1_copia_Ele21	4518	Class I	LTR RetroTransposons	Ty1_copia	0.124519	0.0158502	0.0750184	0.0468914	0.0808939	0.0619626	0	0	0.5008
TF000634|Ty1_copia_Ele22	4762	Class I	LTR RetroTransposons	Ty1_copia	0.125088	0.00751902	0.0640571	0	0.076749	0.0503894	0	0	0.19661
TF000635|Ty1_copia_Ele23	4776	Class I	LTR RetroTransposons	Ty1_copia	0.0554318	0.00749698	0.0141932	0	0.0170053	0.0251209	0	0	0.228705
TF000636|Ty1_copia_Ele24	4660	Class I	LTR RetroTransposons	Ty1_copia	0.127826	0.0845196	0.0509127	0	0.122001	0.115858	0.0223296	0	0.761795
TF000637|Ty1_copia_Ele25	4665	Class I	LTR RetroTransposons	Ty1_copia	0.141877	0.0230261	0.0145309	0	0.10446	0.0857286	0	0.0361879	0.86969
TF000638|Ty1_copia_Ele26	4321	Class I	LTR RetroTransposons	Ty1_copia	0.10722	0.0248592	0.0784386	0	0.04699	0.0277661	0	0	1.01115
TF000639|Ty1_copia_Ele27	4655	Class I	LTR RetroTransposons	Ty1_copia	0.191945	0.0615348	0.0800917	0.0227557	0.0959606	0.171826	0	0.0362656	3.41081
TF000640|Ty1_copia_Ele28	4516	Class I	LTR RetroTransposons	Ty1_copia	0.109918	0.0317144	0.045031	0	0.125891	0.0354229	0	0.0373818	0.872469
TF000641|Ty1_copia_Ele29	4849	Class I	LTR RetroTransposons	Ty1_copia	0.0682466	0.00738411	0.0209693	0	0.0334987	0.074228	0	0	1.23894
TF000642|Ty1_copia_Ele30	4427	Class I	LTR RetroTransposons	Ty1_copia	0.201831	0.04044	0.0765605	0.071783	0.110076	0.0632362	0	0	0.634462
TF000651|Ty1_copia_Ele31	4596	Class I	LTR RetroTransposons	Ty1_copia	0	0	0.0221236	0	0.00883567	0.0174031	0	0	0.0509277
TF000653|Ty1_copia_Ele32	4492	Class I	LTR RetroTransposons	Ty1_copia	0.0515693	0.0159419	0.0301811	0	0.0180805	0	0	0	0.208427
TF000655|Ty1_copia_Ele33	4436	Class I	LTR RetroTransposons	Ty1_copia	0.00746004	0	0.00764052	0	0	0	0	0	0
TF000656|Ty1_copia_Ele34	4717	Class I	LTR RetroTransposons	Ty1_copia	0.0491095	0	0.0143707	0	0.0344361	0.0254351	0	0	0.0992426
TF000657|Ty1_copia_Ele35	4591	Class I	LTR RetroTransposons	Ty1_copia	0.0576654	0	0.0295302	0	0.0530718	0.0261331	0	0.0367712	0.203933
TF000658|Ty1_copia_Ele36	4520	Class I	LTR RetroTransposons	Ty1_copia	0.036607	0.00792159	0.00749853	0	0.0449212	0.0176958	0.0460424	0	0.155352
TF000659|Ty1_copia_Ele37	4419	Class I	LTR RetroTransposons	Ty1_copia	0.0449325	0.0324106	0.0153398	0	0.00918958	0.0362004	0	0	0.741546
TF000660|Ty1_copia_Ele38	4467	Class I	LTR RetroTransposons	Ty1_copia	0.21484	0.0480934	0.0607	0	0.127272	0.143246	0	0	1.09163
TF000661|Ty1_copia_Ele39	4343	Class I	LTR RetroTransposons	Ty1_copia	0.571484	0.0741999	0.101454	0	0.168307	0.11971	0	0.0777419	2.33543
TF000662|Ty1_copia_Ele40	4514	Class I	LTR RetroTransposons	Ty1_copia	0.285914	0.0237963	0.112627	0	0.215908	0.265789	0	0.0373984	2.60128
TF000663|Ty1_copia_Ele41	4529	Class I	LTR RetroTransposons	Ty1_copia	0.124217	0	0.0523854	0	0.0896639	0.0529818	0	0	0.413449
TF000666|Ty1_copia_Ele42	4227	Class I	LTR RetroTransposons	Ty1_copia	0.0469734	0.025412	0.0080183	0	0.028821	0.0378447	0	0	0.129205
TF000667|Ty1_copia_Ele43	4567	Class I	LTR RetroTransposons	Ty1_copia	0.188398	0.00784006	0.11132	0	0.133377	0.105082	0	0	0.392925
TF000668|Ty1_copia_Ele44	3291	Class I	LTR RetroTransposons	Ty1_copia	0.256416	0	0.0463446	0	0.0802057	0.0364562	0	0.0256482	0.292392
TF000669|Ty1_copia_Ele45	4538	Class I	LTR RetroTransposons	Ty1_copia	0.0875084	0.00789017	0.0448127	0	0.0984346	0.0440639	0	0	0.739293
TF000670|Ty1_copia_Ele46	4661	Class I	LTR RetroTransposons	Ty1_copia	0.0496995	0.00768195	0.0363584	0	0.0174249	0.0343209	0	0	0.267827
TF000671|Ty1_copia_Ele47	4746	Class I	LTR RetroTransposons	Ty1_copia	0.0662413	0.0301775	0.0285658	0	0.0855642	0.101119	0	0	0.26303
TF000673|Ty1_copia_Ele48	4607	Class I	LTR RetroTransposons	Ty1_copia	0.0646483	0	0.0220708	0	0.0176292	0	0	0	0.169354
TF000675|Ty1_copia_Ele49	4844	Class I	LTR RetroTransposons	Ty1_copia	0.0819804	0.0813091	0.0419818	0	0.0335332	0.0577925	0	0	0.45099
TF000678|Ty1_copia_Ele50	5254	Class I	LTR RetroTransposons	Ty1_copia	0.0503887	0.0136298	0.0258038	0	0.0309165	0.152236	0	0.032131	0.341547
TF000682|Ty1_copia_Ele51	4772	Class I	LTR RetroTransposons	Ty1_copia	0.117891	0.0225098	0.0248589	0	0.0595686	0.0502838	0	0	0.408745
TF000684|Ty1_copia_Ele52	4769	Class I	LTR RetroTransposons	Ty1_copia	0.0208174	0.00750798	0.0319815	0	0.0681212	0.0251577	0	0	0.0490802
TF000686|Ty1_copia_Ele53	4500	Class I	LTR RetroTransposons	Ty1_copia	0.0367697	0.00795679	0.0225956	0	0.0721934	0.0622104	0	0.0375148	0.225395
TF000688|Ty1_copia_Ele54	4541	Class I	LTR RetroTransposons	Ty1_copia	0.247777	0.0630796	0.0821023	0.023327	0.205682	0.105684	0	0	0.618534
TF000690|Ty1_copia_Ele55	4802	Class I	LTR RetroTransposons	Ty1_copia	0.130938	0.0447383	0.105873	0.0220591	0.135306	0.158237	0	0	0.55242
TF000691|Ty1_copia_Ele56	4531	Class I	LTR RetroTransposons	Ty1_copia	0.0219109	0	0.00748032	0	0.0179249	0.0088264	0	0	0.103317
TF000693|Ty1_copia_Ele57	5260	Class I	LTR RetroTransposons	Ty1_copia	0.289404	0.04765	0.154646	0	0.223889	0.277514	0	0	0.667482
TF000695|Ty1_copia_Ele58	4476	Class I	LTR RetroTransposons	Ty1_copia	0.103507	0.0159989	0.0302889	0.0236657	0.0453628	0.0714788	0	0	0.383482
TF000697|Ty1_copia_Ele59	4524	Class I	LTR RetroTransposons	Ty1_copia	0.0658344	0	0.0524433	0	0.0179526	0.0265202	0	0.0373157	0.715712
TF000701|Ty1_copia_Ele60	5842	Class I	LTR RetroTransposons	Ty1_copia	0.0623109	0.036774	0.0754217	0	0.0486582	0.020537	0	0	0.347236
TF000702|Ty1_copia_Ele61	4437	Class I	LTR RetroTransposons	Ty1_copia	0.119334	0.0161395	0.0534716	0	0.0366092	0.0540803	0	0	0.615448
TF000704|Ty1_copia_Ele62	4852	Class I	LTR RetroTransposons	Ty1_copia	0.0204613	0	0.00698544	0	0.016739	0.0164849	0	0	0.257283
TF000705|Ty1_copia_Ele63	4733	Class I	LTR RetroTransposons	Ty1_copia	0.0139838	0.0151302	0.0143221	0	0.0557695	0.0591479	0	0	0.824226
TF000707|Ty1_copia_Ele64	3668	Class I	LTR RetroTransposons	Ty1_copia	0.0902202	0.0195232	0.00924028	0	0.0774976	0.0654183	0	0	0.425416
TF000709|Ty1_copia_Ele65	4600	Class I	LTR RetroTransposons	Ty1_copia	0.0647467	0.0233515	0.0221043	0	0	0	0	0.0733984	0.686926
TF000710|Ty1_copia_Ele66	3873	Class I	LTR RetroTransposons	Ty1_copia	0.0512669	0.00924492	0.0350047	0	0.0314553	0.0516297	0	0	0.402898
TF000711|Ty1_copia_Ele67	3460	Class I	LTR RetroTransposons	Ty1_copia	0.0191288	0	0.0489788	0	0.0117366	0	0	0	0.473539
TF000712|Ty1_copia_Ele68	4638	Class I	LTR RetroTransposons	Ty1_copia	0.178378	0.0887805	0.0621159	0.0228391	0.148846	0.232815	0	0.0363985	1.46353
TF000713|Ty1_copia_Ele69	4357	Class I	LTR RetroTransposons	Ty1_copia	0.531672	0.0575256	0.202255	0.170185	0.577862	0.357977	0	0	0.841634
TF000716|Ty1_copia_Ele70	4062	Class I	LTR RetroTransposons	Ty1_copia	0.122204	0.0793329	0.066752	0	0.0199945	0.039382	0	0	2.42016
TF000721|Ty1_copia_Ele71	4044	Class I	LTR RetroTransposons	Ty1_copia	0.00818317	0	0	0	0	0	0	0	0.791016
TF000723|Ty1_copia_Ele72	4300	Class I	LTR RetroTransposons	Ty1_copia	0.023088	0	0.00788217	0	0.0188878	0	0.024199	0.196298	0.743923
TF000736|Ty1_copia_Ele73	4556	Class I	LTR RetroTransposons	Ty1_copia	0.0798991	0.039295	0.00743927	0	0.0802192	0.0614457	0	0	0.265437
TF000748|Ty1_copia_Ele74	8600	Class I	LTR RetroTransposons	Ty1_copia	0.638767	0.308094	0.358639	0.0677445	0.247902	0.283667	0.096796	0.922601	0.848254
TF000749|Ty1_copia_Ele75	4593	Class I	LTR RetroTransposons	Ty1_copia	0.504353	0.148118	0.140208	0.0230629	0.424389	0.478899	0	0.0367552	0.917297
TF000750|Ty1_copia_Ele76	4926	Class I	LTR RetroTransposons	Ty1_copia	1.24954	0.465196	0.433471	0.107519	0.758426	0.681965	0.0844951	0.205623	2.72425
TF000751|Ty1_copia_Ele77	4623	Class I	LTR RetroTransposons	Ty1_copia	0.0715829	0.0154902	0	0	0.0527044	0.069206	0	0	0.438796
TF000752|Ty1_copia_Ele78	5753	Class I	LTR RetroTransposons	Ty1_copia	0.592483	0.0622381	0.212091	0.0368252	0.462346	0.3302	0	0.0586881	1.01714
TF000753|Ty1_copia_Ele79	5358	Class I	LTR RetroTransposons	Ty1_copia	0.352051	0.0668264	0.107538	0	0.447166	0.388131	0	0.0315074	1.35423
TF000755|Ty1_copia_Ele80	4305	Class I	LTR RetroTransposons	Ty1_copia	0.0845576	0.0166344	0.0944762	0	0.0943293	0.111477	0	0	1.59486
TF000756|Ty1_copia_Ele81	4075	Class I	LTR RetroTransposons	Ty1_copia	0.150237	0.0175733	0.0374282	0	0.0847054	0.0834197	0	0.0207137	0.583963
TF000758|Ty1_copia_Ele82	4075	Class I	LTR RetroTransposons	Ty1_copia	0.150237	0.0175733	0.0374282	0	0.0847054	0.0834197	0	0.0207137	0.583963
TF000760|Ty1_copia_Ele83	5868	Class I	LTR RetroTransposons	Ty1_copia	0.671104	0.16475	0.265694	0.0902588	0.768162	0.39529	0	0.086307	1.27642
TF000762|Ty1_copia_Ele84	4347	Class I	LTR RetroTransposons	Ty1_copia	0.0609022	0.0123553	0.0155939	0	0.00934179	0.0322	0	0	1.48971
TF000764|Ty1_copia_Ele85	5208	Class I	LTR RetroTransposons	Ty1_copia	0.0444795	0	0.0130159	0	0.0311895	0	0	0	0.449431
TF000776|Ty1_copia_Ele86	4607	Class I	LTR RetroTransposons	Ty1_copia	0.050282	0.00777199	0.00735692	0	0.0176292	0.0173616	0	0	0.25403
TF000778|Ty1_copia_Ele87	4130	Class I	LTR RetroTransposons	Ty1_copia	0.132211	0.00866963	0.0410331	0.0256484	0.0393305	0.0290502	0	0	0.793436
TF000781|Ty1_copia_Ele88	5906	Class I	LTR RetroTransposons	Ty1_copia	0.022413	0.00606258	0.0172164	0.376648	0.0618826	0.0474004	0	0	0.079263
TF000783|Ty1_copia_Ele89	4533	Class I	LTR RetroTransposons	Ty1_copia	0.0584033	0.00789887	0.014954	0	0.0179169	0.0088225	0	0	0.120483
TF000937|Ty1_copia_Ele90	5219	Class I	LTR RetroTransposons	Ty1_copia	0.418494	0.0686062	0.0844249	0.0405931	0.424062	0.306514	0	0	0.254141
TF000973|Ty1_copia_Ele91	3518	Class I	LTR RetroTransposons	Ty1_copia	0.0470335	0	0	0	0	0.0113679	0	0	0.243955
TF000977|Ty1_copia_Ele92	6462	Class I	LTR RetroTransposons	Ty1_copia	0.17924	0.0609504	0.0944104	0.131139	0.219948	0.284687	0	0.339618	1.27983
TF000978|Ty1_copia_Ele93	4103	Class I	LTR RetroTransposons	Ty1_copia	0.016131	0	0.0165212	0	0.014846	0.0146207	0	0	0.313758
TF000979|Ty1_copia_Ele94	4032	Class I	LTR RetroTransposons	Ty1_copia	0.393961	0.204248	0.117685	3.15261	0.282005	0.505856	0	0.0837383	1.56739
TF000980|Ty1_copia_Ele95	3933	Class I	LTR RetroTransposons	Ty1_copia	0.10097	0.00910388	0.00861768	0	0.0413005	0.0508421	0	0	0.535615
TF000981|Ty1_copia_Ele96	4048	Class I	LTR RetroTransposons	Ty1_copia	0.0245253	0.00884525	0.00837286	0	0.0401272	0.0395182	0	0	0.28911
TF000982|Ty1_copia_Ele97	6356	Class I	LTR RetroTransposons	Ty1_copia	0.0572719	0.0309834	0.0533249	0.00833289	0.0575014	0.091235	0.0491138	0.0796805	0.216862
TF000983|Ty1_copia_Ele98	3915	Class I	LTR RetroTransposons	Ty1_copia	0.0845281	0.00914574	0.0086573	0	0.0311178	0.0204303	0	0	0.298932
TF000984|Ty1_copia_Ele99	3417	Class I	LTR RetroTransposons	Ty1_copia	0.0871627	0.0209573	0.00991903	0	0.0475373	0.105336	0	0	0.0228333
TF000985|Ty1_copia_Ele173	4615	Class I	LTR RetroTransposons	Ty1_copia	0.380047	0.0232756	0.044065	0	0.202384	0.155983	0	0.0731599	0.16906
TF000986|Ty1_copia_Ele142	4508	Class I	LTR RetroTransposons	Ty1_copia	0.0650164	0.0523208	0.0544106	0.013707	0.0697596	0.085905	0.00461649	0.177879	0.584354
TF000987|Ty1_copia_Ele164	3873	Class I	LTR RetroTransposons	Ty1_copia	0.0341779	0.00924492	0.00875118	0	0.220187	0.0103259	0	0.043588	0.0805796
TF000988|Ty1_copia_Ele179	4183	Class I	LTR RetroTransposons	Ty1_copia	0.371829	0.119837	0.137745	0.0506468	0.354344	0.372867	0	0.0403577	0.615515
TF000989|Ty1_copia_Ele154	1488	Class I	LTR RetroTransposons	Ty1_copia	0.0222398	0	0.0227778	0	0	0	0	0	0
TF000990|Ty1_copia_Ele162	3544	Class I	LTR RetroTransposons	Ty1_copia	0.0840392	0.0303095	0.00956358	0	0.0171877	0.0169268	0	0	0.561383
TF000991|Ty1_copia_Ele121	3029	Class I	LTR RetroTransposons	Ty1_copia	0.0327759	0	0	0	0.0268133	0.0264063	0	0.0557334	0.206065
TF000992|Ty1_copia_Ele132	4510	Class I	LTR RetroTransposons	Ty1_copia	0.0587011	0.00793915	0.0300606	0	0.0630291	0	0	0	1.92026
TF000993|Ty1_copia_Ele151	3976	Class I	LTR RetroTransposons	Ty1_copia	0.0332925	0	0	0	0	0.0100585	0	0	0.529822
TF000994|Ty1_copia_Ele168	4475	Class I	LTR RetroTransposons	Ty1_copia	0.0443702	0.00800125	0.0113609	0	0.0272238	0.00893685	0	0	1.03738
TF000995|Ty1_copia_Ele172	5903	Class I	LTR RetroTransposons	Ty1_copia	0.00934349	0	0.00574171	0	0.0481554	0.00677493	0	0	0.442777
TF000996|Ty1_copia_Ele143	5624	Class I	LTR RetroTransposons	Ty1_copia	0.0519771	0.00636657	0.00903983	0	0.11553	0.0391106	0	0	0.721391
TF000997|Ty1_copia_Ele153	3855	Class I	LTR RetroTransposons	Ty1_copia	0.0429219	0.0185762	0.0351682	0.027478	0.0421362	0.0207483	0	0	0.951231
TF000998|Ty1_copia_Ele167	3903	Class I	LTR RetroTransposons	Ty1_copia	0	0	0	0	0.0104045	0	0	0	0.419791
TF000999|Ty1_copia_Ele160	4127	Class I	LTR RetroTransposons	Ty1_copia	0.208484	0.0347037	0.139614	0.025667	0.157436	0.319784	0	0	1.36116
TF001000|Ty1_copia_Ele150	3849	Class I	LTR RetroTransposons	Ty1_copia	0.0257933	0	0.0176115	0	0.0211009	0.0103903	0	0	0.851362
TF001001|Ty1_copia_Ele152	4230	Class I	LTR RetroTransposons	Ty1_copia	0.00782335	0	0.00801261	0	0.00960018	0.0189089	0	0	0.949904
TF001002|Ty1_copia_Ele159	2522	Class I	LTR RetroTransposons	Ty1_copia	0.0787298	0.0141973	0.0134391	0	0.112713	0.0475722	0	0	0.139213
TF001003|Ty1_copia_Ele165	3180	Class I	LTR RetroTransposons	Ty1_copia	0.0364228	0.0225192	0.0106583	0.0999318	0.0255401	0.0377287	0	0	0.981399
TF001004|Ty1_copia_Ele155	4080	Class I	LTR RetroTransposons	Ty1_copia	0.00811097	0	0.00346133	0	0.020238	0.0156133	0.00850129	0	1.04634
TF001029|Ty1_copia_Ele110	4823	Class I	LTR RetroTransposons	Ty1_copia	0.0480301	0.00742392	0.0140549	0	0.0757783	0.0248761	0	0.0350024	0.291184
TF001030|Ty1_copia_Ele170	2750	Class I	LTR RetroTransposons	Ty1_copia	0.0962698	0.0130202	0.0862739	0	0.0738341	0.174512	0	0.0613878	1.70228
TF001031|Ty1_copia_Ele177	4141	Class I	LTR RetroTransposons	Ty1_copia	0.0527438	0.145263	0.0818482	0.0102321	0.388338	0.357334	0.00502563	0	0.367403
TF001032|Ty1_copia_Ele175	2853	Class I	LTR RetroTransposons	Ty1_copia	0.0115993	0	0	0	0	0	0	0	0.0136735
TF001033|Ty1_copia_Ele171	3020	Class I	LTR RetroTransposons	Ty1_copia	0.0109579	0	0	0	0.0134466	0.0132425	0	0	0.0258348
TF001034|Ty1_copia_Ele149	4209	Class I	LTR RetroTransposons	Ty1_copia	1.25517	0.399825	0.398603	0.100668	2.15152	2.06186	0.0494444	0.0200542	3.81548
TF001035|Ty1_copia_Ele189	3742	Class I	LTR RetroTransposons	Ty1_copia	0.0707488	0.0287057	0.0271726	0	0.0868172	0.106874	0	0.045114	1.05293
TF001036|Ty1_copia_Ele232	2719	Class I	LTR RetroTransposons	Ty1_copia	0	0	0	0	0	0	0	0	0.272601
TF001037|Ty1_copia_Ele174	3502	Class I	LTR RetroTransposons	Ty1_copia	0.231517	0.163589	0.251635	0.151239	0.59139	0.87362	0.0297132	0.265131	1.59295
TF001038|Ty1_copia_Ele169	3641	Class I	LTR RetroTransposons	Ty1_copia	0.00908892	0	0	0	0	0.0109839	0	0	0.107143
TF001039|Ty1_copia_Ele200	4125	Class I	LTR RetroTransposons	Ty1_copia	0.016045	0	0.0164331	0	0.00984455	0.0290854	0	0.0818504	0.586341
TF001040|Ty1_copia_Ele158	1749	Class I	LTR RetroTransposons	Ty1_copia	0.018921	0	0	0	0.0232183	0	0	0	0.401481
TF001041|Ty1_copia_Ele148	5239	Class I	LTR RetroTransposons	Ty1_copia	0.0221082	0	0.0142327	0	0.0215743	0.015976	0.00662059	0	0.391422
TF001043|Ty1_copia_Ele180	1566	Class I	LTR RetroTransposons	Ty1_copia	0.0845281	0.0228644	0.0216433	0	0.0777946	0.0255379	0	0	0.797152
TF001044|Ty1_copia_Ele178	3340	Class I	LTR RetroTransposons	Ty1_copia	0.019816	0	0	0	0	0.0119738	0	0	0.0934386
TF001045|Ty1_copia_Ele166	3883	Class I	LTR RetroTransposons	Ty1_copia	0.00852247	0.00922111	0.00872865	0	0	0	0	0	0.0904186
TF001047|Ty1_copia_Ele222	3999	Class I	LTR RetroTransposons	Ty1_copia	0.297909	0.0626754	0.0847545	0.291374	0.111702	0.255015	0	0	1.95102
TF001048|Ty1_copia_Ele210	4486	Class I	LTR RetroTransposons	Ty1_copia	0.129096	0.0279357	0.0465914	0	0.0995757	0.0624046	0	0	0.426108
TF001049|Ty1_copia_Ele215	6424	Class I	LTR RetroTransposons	Ty1_copia	0.14424	0.039016	0.0738647	0	0.107464	0.0996075	0	0.026279	1.02628
TF001050|Ty1_copia_Ele105	3885	Class I	LTR RetroTransposons	Ty1_copia	0.0425904	0.00921636	0.0523449	0.0272658	0.0209054	0.0308822	0	0.0434534	0.733018
TF001051|Ty1_copia_Ele185	4075	Class I	LTR RetroTransposons	Ty1_copia	0.105572	0.0263599	0.0249521	0	0.0498267	0.0588845	0	0	0.382926
TF001052|Ty1_copia_Ele193	3621	Class I	LTR RetroTransposons	Ty1_copia	0.0639738	0.0197766	0.0280806	0.0292537	0.0224296	0.077312	0	0.0466215	0.474031
TF001053|Ty1_copia_Ele101	4020	Class I	LTR RetroTransposons	Ty1_copia	0.0987843	0.0178137	0.0337247	0	0.0606101	0.0596902	0.0258845	0.0419941	0.756922
TF001054|Ty1_copia_Ele102	4077	Class I	LTR RetroTransposons	Ty1_copia	0.0405847	0.00878233	0.0249399	0	0.00996045	0.0294278	0	0	0.363601
TF001055|Ty1_copia_Ele116	3120	Class I	LTR RetroTransposons	Ty1_copia	0.12728	0.0573807	0.141222	0	0.169203	0.512723	0.0333512	0	1.33786
TF001056|Ty1_copia_Ele118	4047	Class I	LTR RetroTransposons	Ty1_copia	0.0654169	0.0353897	0.0334997	0	0.0501714	0.029646	0	0.041714	2.56408
TF001057|Ty1_copia_Ele127	2366	Class I	LTR RetroTransposons	Ty1_copia	0.0419604	0	0.0286503	0	0.0343269	0.0338059	0	0	0.098928
TF001059|Ty1_copia_Ele147	4032	Class I	LTR RetroTransposons	Ty1_copia	0.0328301	0.00888035	0.0336243	0	0.0201432	0.0495938	0	0	0.425711
TF001060|Ty1_copia_Ele182	3981	Class I	LTR RetroTransposons	Ty1_copia	0.137159	0.00899412	0.0170275	0	0.0408026	0.0301375	0	0	0.176386
TF001061|Ty1_copia_Ele191	4168	Class I	LTR RetroTransposons	Ty1_copia	0.0635178	0.0171812	0.0081318	0	0.0682009	0.0479755	0	0	1.72216
TF001062|Ty1_copia_Ele228	4017	Class I	LTR RetroTransposons	Ty1_copia	0.0906199	0.0267405	0.0590623	0	0.151638	0.0995579	0	0	0.679797
TF001063|Ty1_copia_Ele100	3236	Class I	LTR RetroTransposons	Ty1_copia	0.0204529	0	0.0209477	0	0.0125491	0.0247172	0	0	0.385766
TF001064|Ty1_copia_Ele141	3456	Class I	LTR RetroTransposons	Ty1_copia	0.00957545	0	0.0098071	0	0	0	0	0	0.383785
TF001065|Ty1_copia_Ele183	3078	Class I	LTR RetroTransposons	Ty1_copia	0.139768	0.0232655	0.110115	0	0.0659661	0.0649649	0	0	0.76889
TF001066|Ty1_copia_Ele190	4419	Class I	LTR RetroTransposons	Ty1_copia	0.0748874	0.0243079	0.00766991	0.023971	0.0551375	0.0452505	0	0.0764048	0.538504
TF001067|Ty1_copia_Ele192	4001	Class I	LTR RetroTransposons	Ty1_copia	0.0744401	0	0.0592985	0	0.0507483	0.0699692	0	0	0.945771
TF001068|Ty1_copia_Ele203	4002	Class I	LTR RetroTransposons	Ty1_copia	0.115767	0	0.0084691	0	0.0608827	0.099931	0	0	0.116973
TF001069|Ty1_copia_Ele224	3930	Class I	LTR RetroTransposons	Ty1_copia	0.0589438	0.0182217	0.00862426	0	0.010333	0.0203524	0	0	0.317644
TF001070|Ty1_copia_Ele146	3048	Class I	LTR RetroTransposons	Ty1_copia	0.0977148	0.0117472	0.0667192	0	0.0266462	0.0524835	0	0	0.40956
TF001071|Ty1_copia_Ele194	3599	Class I	LTR RetroTransposons	Ty1_copia	0.0459749	0.00994876	0.0188349	0	0.0451334	0.0777846	0	0	0.628679
TF001072|Ty1_copia_Ele214	3114	Class I	LTR RetroTransposons	Ty1_copia	0.0318813	0	0	0	0.0130407	0.0128428	0	0	0.20044
TF001073|Ty1_copia_Ele226	4007	Class I	LTR RetroTransposons	Ty1_copia	0.0991048	0.00893576	0.0169171	0	0.0101345	0.0399225	0	0.0421304	0.214184
TF001074|Ty1_copia_Ele196	4337	Class I	LTR RetroTransposons	Ty1_copia	0.164815	0.153146	0.171928	0.0647241	0.469103	0.438008	0.00479851	0.0291935	0.175399
TF001075|Ty1_copia_Ele140	2533	Class I	LTR RetroTransposons	Ty1_copia	0.0783879	0	0.0401421	0	0.0961913	0.0473657	0	0	0.215613
TF001076|Ty1_copia_Ele181	4446	Class I	LTR RetroTransposons	Ty1_copia	0.290287	0.0644275	0.04574	0.0238254	0.191809	0.161913	0	0.113911	2.01809
TF001077|Ty1_copia_Ele188	1653	Class I	LTR RetroTransposons	Ty1_copia	0.100099	0	0	0	0.0737001	0	0	0	0.684397
TF001078|Ty1_copia_Ele195	3325	Class I	LTR RetroTransposons	Ty1_copia	0	0	0.0101935	0	0	0	0	0	0.305045
TF001079|Ty1_copia_Ele208	4266	Class I	LTR RetroTransposons	Ty1_copia	0.0853306	0.033573	0.04767	0.0248307	0.11423	0.0749975	0	0	0.749852
TF001080|Ty1_copia_Ele112	3928	Class I	LTR RetroTransposons	Ty1_copia	0.26117	0.0364619	0.0862865	0	0.072368	0.0916323	0.0529815	0.128933	3.07874
TF001081|Ty1_copia_Ele128	4485	Class I	LTR RetroTransposons	Ty1_copia	0.0147571	0	0.00755704	0	0	0	0	0	1.00897
TF001082|Ty1_copia_Ele145	3366	Class I	LTR RetroTransposons	Ty1_copia	0.0589889	0.0106374	0.0100693	0	0.0361932	0.118813	0	0	0.903989
TF001083|Ty1_copia_Ele114	3996	Class I	LTR RetroTransposons	Ty1_copia	0.0331259	0.00896035	0.00848182	0	0.0304871	0.0100081	0	0	0.429546
TF001084|Ty1_copia_Ele117	3937	Class I	LTR RetroTransposons	Ty1_copia	0.109272	0.0181893	0.0258268	0	0.0618879	0.0203162	0	0	0.277444
TF001085|Ty1_copia_Ele126	2890	Class I	LTR RetroTransposons	Ty1_copia	0.0343523	0	0.0117278	0	0.0140515	0.0138382	0	0	0.701921
TF001086|Ty1_copia_Ele205	2907	Class I	LTR RetroTransposons	Ty1_copia	0.0303568	0.00615851	0.0188491	0	0.0388812	0.0081561	0.0119316	0	0.541702
TF001087|Ty1_copia_Ele187	4126	Class I	LTR RetroTransposons	Ty1_copia	0.44915	0.0694243	0.156077	0	0.423213	0.184163	0	0	1.34259
TF001088|Ty1_copia_Ele209	4191	Class I	LTR RetroTransposons	Ty1_copia	0.0789615	0	0.048523	0.0252751	0.0968952	0.0381698	0	0	0.744655
TF001089|Ty1_copia_Ele197	3096	Class I	LTR RetroTransposons	Ty1_copia	0.2886	0.0578255	0.0875797	0	0.170515	0.284184	0	0.109055	1.38604
TF001090|Ty1_copia_Ele218	3891	Class I	LTR RetroTransposons	Ty1_copia	0.0595346	0	0.0261321	0	0.0313098	0.0411127	0	0.0433864	0.431112
TF001091|Ty1_copia_Ele220	4061	Class I	LTR RetroTransposons	Ty1_copia	0.0162978	0	0.00417303	0	0	0.0295438	0	0.0415702	0.336216
TF001092|Ty1_copia_Ele138	4017	Class I	LTR RetroTransposons	Ty1_copia	0.107096	0.017827	0.0168749	0	0.101092	0.0199116	0	0	0.310764
TF001112|Ty1_copia_Ele103	3012	Class I	LTR RetroTransposons	Ty1_copia	0.0769088	0.0237753	0	0	0.107859	0.0398331	0	0	0.647586
TF001113|Ty1_copia_Ele186	3066	Class I	LTR RetroTransposons	Ty1_copia	0.0215869	0.0233565	0	0	0.0264897	0.0130438	0	0	1.17057
TF001114|Ty1_copia_Ele216	4532	Class I	LTR RetroTransposons	Ty1_copia	0.0438121	0.00790061	0.0373934	0	0.00896045	0.0441222	0	0	0.585331
TF001115|Ty1_copia_Ele124	5940	Class I	LTR RetroTransposons	Ty1_copia	0.0167135	0	0.0228238	0	0.041019	0.0201982	0	0.113681	0.669879
TF001116|Ty1_copia_Ele134	3879	Class I	LTR RetroTransposons	Ty1_copia	0.912845	0.133844	0.362612	0.109232	1.16728	0.886658	0	0.0435206	2.35331
TF001117|Ty1_copia_Ele201	4246	Class I	LTR RetroTransposons	Ty1_copia	0.0233816	0	0.00798242	0	0.038256	0.0470942	0	0	0.238878
TF001118|Ty1_copia_Ele204	1687	Class I	LTR RetroTransposons	Ty1_copia	0	0	0	0	0	0	0	0	0.0462485
TF001119|Ty1_copia_Ele225	1658	Class I	LTR RetroTransposons	Ty1_copia	0	0	0	0	0.0489852	0.0964835	0	0	0.376459
TF001120|Ty1_copia_Ele108	2299	Class I	LTR RetroTransposons	Ty1_copia	0.0287888	0	0.00737132	0	0	0.0347911	0	0	0.033937
TF001121|Ty1_copia_Ele135	759	Class I	LTR RetroTransposons	Ty1_copia	0	0	0	0	0	0.0526909	0	0	0.102795
TF001122|Ty1_copia_Ele106	2662	Class I	LTR RetroTransposons	Ty1_copia	0.111884	0	0.0254646	0	0.0610199	0.0300469	0	0.0634171	1.16749
TF001123|Ty1_copia_Ele230	3034	Class I	LTR RetroTransposons	Ty1_copia	0.103251	0.0659382	0.0577576	0.0334588	0.0815662	0.149703	0.00685931	0.269861	0.375795
TF001124|Ty1_copia_Ele136	3982	Class I	LTR RetroTransposons	Ty1_copia	0.0249318	0.0269756	0.00851164	0	0.0101981	0.0200866	0	0	0.607398
TF001125|Ty1_copia_Ele115	1372	Class I	LTR RetroTransposons	Ty1_copia	0.01206	0	0	0	0	0	0	0	0
TF001126|Ty1_copia_Ele198	2525	Class I	LTR RetroTransposons	Ty1_copia	0.13106	0	0.0268462	0	0.048248	0.0950315	0	0	1.51408
TF001127|Ty1_copia_Ele206	3166	Class I	LTR RetroTransposons	Ty1_copia	0.0156788	0.0056547	0	0	0.00641326	0	0	0	0.123217
TF001128|Ty1_copia_Ele219	1110	Class I	LTR RetroTransposons	Ty1_copia	0.0298133	0.0322573	0	0	0	0.0180146	0	0	0.281158
TF001129|Ty1_copia_Ele221	2892	Class I	LTR RetroTransposons	Ty1_copia	0.0686572	0.0247618	0.0703181	0	0.056167	0.0829718	0	0	0.512588
TF001131|Ty1_copia_Ele104	1110	Class I	LTR RetroTransposons	Ty1_copia	0.238506	0	0	0	0.109753	0.0180146	0	0	1.68695
TF001132|Ty1_copia_Ele111	4132	Class I	LTR RetroTransposons	Ty1_copia	0.0640712	0	0.0164053	0	0.0589672	0.0387148	0	0.0408559	1.13293
TF001133|Ty1_copia_Ele113	3723	Class I	LTR RetroTransposons	Ty1_copia	0.0177775	0	0	0	0	0.0322259	0	0	0.502957
TF001134|Ty1_copia_Ele129	4001	Class I	LTR RetroTransposons	Ty1_copia	0.0330845	0	0.00847122	0	0.0101497	0.0299868	0	0.0843871	0.546012
TF001135|Ty1_copia_Ele184	3906	Class I	LTR RetroTransposons	Ty1_copia	0.122848	0.0183336	0.0260317	0	0.114362	0.0614323	0	0	1.79772
TF001136|Ty1_copia_Ele202	4041	Class I	LTR RetroTransposons	Ty1_copia	0.0737032	0	0.00838736	0	0.0200984	0.02969	0	0.020888	0.59853
TF001137|Ty1_copia_Ele231	4014	Class I	LTR RetroTransposons	Ty1_copia	0.00824433	0	0.00844378	0	0.0101168	0.0199265	0	0	0.136061
TF001138|Ty1_copia_Ele217	4203	Class I	LTR RetroTransposons	Ty1_copia	0.145662	0.00851905	0.0282243	0	0.130435	0.0570912	0	0	1.64285
TF001139|Ty1_copia_Ele139	4076	Class I	LTR RetroTransposons	Ty1_copia	0.105546	0.0263535	0.0914688	0	0.0896661	0.0784934	0	0	0.421116
TF001140|Ty1_copia_Ele212	4011	Class I	LTR RetroTransposons	Ty1_copia	0.049503	0.0357074	0.0338004	0	0.0404974	0.0398827	0	0	0.291777
TF001141|Ty1_copia_Ele120	4165	Class I	LTR RetroTransposons	Ty1_copia	0.135072	0.0687742	0.0651012	0.0254328	0.10725	0.163234	0	0.0810643	2.37904
TF001142|Ty1_copia_Ele119	3881	Class I	LTR RetroTransposons	Ty1_copia	0.14453	0.0384411	0.0451212	0.18196	0.170903	0.1807	0	0.0217491	1.10521
TF001143|Ty1_copia_Ele207	3978	Class I	LTR RetroTransposons	Ty1_copia	0.0499137	0.0090009	0	0	0.0102083	0.0402136	0	0	1.01989
TF001144|Ty1_copia_Ele109	3888	Class I	LTR RetroTransposons	Ty1_copia	0.178742	0.00920925	0.0435871	0	0.104446	0.0565736	0	0	0.341142
TF001145|Ty1_copia_Ele122	3194	Class I	LTR RetroTransposons	Ty1_copia	0.100155	0.044841	0.13795	0	0.352816	0.373546	0.065157	0	0.781678
TF001146|Ty1_copia_Ele227	1077	Class I	LTR RetroTransposons	Ty1_copia	0	0	0	0	0.0377054	0	0	0	0
TF001147|Ty1_copia_Ele131	3426	Class I	LTR RetroTransposons	Ty1_copia	0.0772744	0.0104511	0.019786	0	0.0118531	0.0116732	0	0	0.182186
TF001148|Ty1_copia_Ele123	3418	Class I	LTR RetroTransposons	Ty1_copia	0.145229	0.0104756	0.0297484	0	0.0594043	0.0585026	0	0	0.981543
TF001149|Ty1_copia_Ele125	3704	Class I	LTR RetroTransposons	Ty1_copia	0.116146	0.0483337	0.0366019	0.0285982	0.0657809	0.0323913	0	0	0.77937
TF001150|Ty1_copia_Ele137	3859	Class I	LTR RetroTransposons	Ty1_copia	0.0343019	0.0139177	0.0131744	0	0.00526157	0.0103634	0	0	0.586322
TF001151|Ty1_copia_Ele213	2277	Class I	LTR RetroTransposons	Ty1_copia	0.0145335	0	0	0	0.0267515	0	0	0	0.0685298
TF001152|Ty1_copia_Ele144	3156	Class I	LTR RetroTransposons	Ty1_copia	0.262142	0.158833	0.139611	0	0.0900701	0.20275	0	0	1.43385
TF001153|Ty1_copia_Ele107	3905	Class I	LTR RetroTransposons	Ty1_copia	0.0508467	0	0.00867947	0.0542524	0.0311975	0.0204827	0	0	0.279718
TF001154|Ty1_copia_Ele223	2920	Class I	LTR RetroTransposons	Ty1_copia	0.192663	0.0490487	0.0696438	0.0362766	0.152978	0.150656	0	0.0578138	2.3246
TF001155|Ty1_copia_Ele156	2084	Class I	LTR RetroTransposons	Ty1_copia	0	0	0	0	0	0	0	0	0.0374382
TF001156|Ty1_copia_Ele163	4097	Class I	LTR RetroTransposons	Ty1_copia	0.105005	0.0349578	0.0330909	0	0.118942	0.0292842	0	0	2.07574
TF001157|Ty1_copia_Ele176	4242	Class I	LTR RetroTransposons	Ty1_copia	0.0156024	0	0.0159799	0	0.00957302	0.0510107	0	0	0.0643739
TF001158|Ty1_copia_Ele199	3864	Class I	LTR RetroTransposons	Ty1_copia	0.179852	0.0185329	0.0438578	0.054828	0.0630571	0.1035	0	0	0.868249
TF001159|Ty1_copia_Ele211	4009	Class I	LTR RetroTransposons	Ty1_copia	0.0412731	0	0	0	0.0405176	0.00997566	0	0	0.116769
TF001160|Ty1_copia_Ele229	3403	Class I	LTR RetroTransposons	Ty1_copia	0.0194492	0	0	0	0	0	0	0	0.0458544
TF001161|Ty1_copia_Ele233	4168	Class I	LTR RetroTransposons	Ty1_copia	0.0357287	0.00859059	0.0416077	0	0.00974298	0.016563	0	0	0.854527
TF000087|Ty3_gypsy_Ele1	4207	Class I	LTR RetroTransposons	Ty3_gypsy	0.24385	0.0170219	0.0644513	0.0755368	0.14479	0.199629	0	0	0.612004
TF000094|Ty3_gypsy_Ele2	4758	Class I	LTR RetroTransposons	Ty3_gypsy	0.208655	0.0526774	0.0783579	0	0.0853484	0.117674	0	0	0.606722
TF000095|Ty3_gypsy_Ele3	4678	Class I	LTR RetroTransposons	Ty3_gypsy	0.417373	0.0688863	0.188377	0.0452876	0.312509	0.70957	0	0	0
TF000096|Ty3_gypsy_Ele4	4384	Class I	LTR RetroTransposons	Ty3_gypsy	0.384975	0.269522	0.231934	0.144974	0.889243	0.282793	0	0	0.872044
TF000097|Ty3_gypsy_Ele5	4302	Class I	LTR RetroTransposons	Ty3_gypsy	0.0615393	0.016646	0.015757	0	0.037758	0.0185925	0.0241878	0.0392414	0.235768
TF000098|Ty3_gypsy_Ele6	4329	Class I	LTR RetroTransposons	Ty3_gypsy	0.0917332	0.0248133	0.0626349	0.0489387	0.0750451	0.0646678	0	0	0.270344
TF000099|Ty3_gypsy_Ele7	4594	Class I	LTR RetroTransposons	Ty3_gypsy	0.216104	0.0389699	0.0442664	0.0230578	0.17679	0.0348214	0	0	0.0509499
TF000100|Ty3_gypsy_Ele8	5423	Class I	LTR RetroTransposons	Ty3_gypsy	0.189171	0.0264102	0.0312496	0	0.0748825	0.221238	0	0	0.302129
TF000101|Ty3_gypsy_Ele9	4489	Class I	LTR RetroTransposons	Ty3_gypsy	0.103208	0.0239289	0.0151006	0	0.153787	0.0356359	0	0	0.347611
TF000102|Ty3_gypsy_Ele10	4410	Class I	LTR RetroTransposons	Ty3_gypsy	0.0750403	0.0324767	0.0768556	0.0240199	0.0368333	0.0453429	0.0235954	0.0382804	0.318454
TF000103|Ty3_gypsy_Ele11	4249	Class I	LTR RetroTransposons	Ty3_gypsy	0.186921	0.00842682	0.0478607	0.12465	0.124244	0.131771	0	0	0.110174
TF000104|Ty3_gypsy_Ele13	4977	Class I	LTR RetroTransposons	Ty3_gypsy	0.0997371	0.0143884	0.04767	0.0212835	0.0815928	0.0562481	0	0	0.376233
TF000105|Ty3_gypsy_Ele14	4403	Class I	LTR RetroTransposons	Ty3_gypsy	0.0901915	0.00813209	0.0230933	0	0.0553379	0.00908299	0	0	0.2658
TF000106|Ty3_gypsy_Ele15	4467	Class I	LTR RetroTransposons	Ty3_gypsy	0.118532	0	0.045525	0.0474268	0.0272725	0.0447643	0	0	0.366789
TF000107|Ty3_gypsy_Ele16	4670	Class I	LTR RetroTransposons	Ty3_gypsy	0.0637762	0.00766715	0.0145153	0	0.0347827	0.00856368	0	0	0.183776
TF000108|Ty3_gypsy_Ele17	4788	Class I	LTR RetroTransposons	Ty3_gypsy	0.0829392	0.00747819	0.0424729	0	0.0763323	0.091879	0	0.0352582	0.456264
TF000109|Ty3_gypsy_Ele18	4786	Class I	LTR RetroTransposons	Ty3_gypsy	0.0414869	0.0224439	0.00708177	0	0.0339396	0.0250684	0	0	0.211926
TF000110|Ty3_gypsy_Ele19	5106	Class I	LTR RetroTransposons	Ty3_gypsy	0.116661	0.00701245	0.0199138	0	0.0238594	0.00783243	0	0	0.168083
TF000111|Ty3_gypsy_Ele20	5086	Class I	LTR RetroTransposons	Ty3_gypsy	0.0195199	0.0211201	0.0133281	0	0.00798442	0.0471794	0	0	0.628956
TF000112|Ty3_gypsy_Ele21	4965	Class I	LTR RetroTransposons	Ty3_gypsy	0.146635	0.0216348	0.075091	0.0213349	0.0899691	0.169152	0.0209579	0	0.392856
TF000113|Ty3_gypsy_Ele22	4746	Class I	LTR RetroTransposons	Ty3_gypsy	0.104592	0.0226331	0.0357073	0	0.0684513	0.0252796	0	0	0.24659
TF000114|Ty3_gypsy_Ele23	4740	Class I	LTR RetroTransposons	Ty3_gypsy	0.17454	0.0226618	0.0858059	0	0.197047	0.185619	0	0	0.740708
TF000115|Ty3_gypsy_Ele24	5438	Class I	LTR RetroTransposons	Ty3_gypsy	1.20492	0.108641	0.542243	0.155833	1.16494	0.61408	0.0191349	0	0.358685
TF000116|Ty3_gypsy_Ele25	5546	Class I	LTR RetroTransposons	Ty3_gypsy	0.113372	0.0290525	0.0733357	0.0190998	0.117155	0.0685048	0	0	0.0703401
TF000117|Ty3_gypsy_Ele26	4696	Class I	LTR RetroTransposons	Ty3_gypsy	0.105705	0.0076247	0.0216525	0	0.0345901	0.0425813	0	0	1.12978
TF000118|Ty3_gypsy_Ele27	5255	Class I	LTR RetroTransposons	Ty3_gypsy	0.0377843	0.00681362	0	0	0.0309106	0.0228311	0	0	0.014847
TF000119|Ty3_gypsy_Ele28	4846	Class I	LTR RetroTransposons	Ty3_gypsy	0.00682888	0.00738869	0.0139882	0.0437176	0.0251396	0	0	0	0.273702
TF000120|Ty3_gypsy_Ele29	5689	Class I	LTR RetroTransposons	Ty3_gypsy	0.0523528	0.0125877	0.0417039	0.0186198	0.0499668	0.0351489	0	0	0.178287
TF000121|Ty3_gypsy_Ele30	7113	Class I	LTR RetroTransposons	Ty3_gypsy	0.227969	0.0453044	0.0905347	0.0297843	0.245491	0.196785	0	0.0237335	1.17366
TF000122|Ty3_gypsy_Ele31	4762	Class I	LTR RetroTransposons	Ty3_gypsy	0.041696	0.015038	0	0	0.051166	0.0251947	0	0	0.163841
TF000123|Ty3_gypsy_Ele32	4775	Class I	LTR RetroTransposons	Ty3_gypsy	0.1594	0.0224956	0.0283923	0	0.0765401	0.067003	0.0217918	0.0353542	2.647
TF000124|Ty3_gypsy_Ele33	7589	Class I	LTR RetroTransposons	Ty3_gypsy	0.0218031	0	0.0267967	0	0.032106	0.0210791	0	0	0.061685
TF000125|Ty3_gypsy_Ele34	7786	Class I	LTR RetroTransposons	Ty3_gypsy	0.0935064	0.00459871	0.00870623	0	0.0365093	0.0205458	0	0	0.120248
TF000126|Ty3_gypsy_Ele35	10843	Class I	LTR RetroTransposons	Ty3_gypsy	0.107837	0.0462306	0.0437616	0.00976923	0.0599225	0.0368832	0	0.0155692	0.293818
TF000127|Ty3_gypsy_Ele36	7390	Class I	LTR RetroTransposons	Ty3_gypsy	0.100021	0.0530803	0.0575768	0.0880594	0.137386	0.0776347	0.0332479	2.49633	2.58666
TF000128|Ty3_gypsy_Ele37	6714	Class I	LTR RetroTransposons	Ty3_gypsy	0.148231	0.0110664	0.0304091	0.00157923	0.13926	0.0775739	0.00964865	0.171418	0.464435
TF000129|Ty3_gypsy_Ele38	6078	Class I	LTR RetroTransposons	Ty3_gypsy	0.228676	0.0412371	0.0446112	0	0.1069	0.0723785	0	0	0.526303
TF000134|Ty3_gypsy_Ele39	6840	Class I	LTR RetroTransposons	Ty3_gypsy	0.0532193	0.0261737	0.0247758	0.0154865	0.0296848	0.122784	0	0	0.102659
TF000135|Ty3_gypsy_Ele40	6958	Class I	LTR RetroTransposons	Ty3_gypsy	0.147438	0.0205838	0.0633247	0.0152239	0.122562	0.0689722	0	0	0.325182
TF000136|Ty3_gypsy_Ele41	7260	Class I	LTR RetroTransposons	Ty3_gypsy	0.118514	0.0147957	0.0700276	0	0.0727154	0.0936461	0	0	0.419122
TF000137|Ty3_gypsy_Ele42	8356	Class I	LTR RetroTransposons	Ty3_gypsy	0.066006	0.0228534	0.0648987	0.0126769	0.058318	0.0989121	0	0.101015	0.0902591
TF000138|Ty3_gypsy_Ele43	6859	Class I	LTR RetroTransposons	Ty3_gypsy	0.16404	0.0261012	0.0543558	0.0154436	0.100649	0.151597	0	0	0.261625
TF000139|Ty3_gypsy_Ele44	6276	Class I	LTR RetroTransposons	Ty3_gypsy	0.100185	0.0114103	0.0648056	0.0168782	0.12941	0.0446059	0	0	0.136748
TF000140|Ty3_gypsy_Ele45	7764	Class I	LTR RetroTransposons	Ty3_gypsy	0.191805	0.018447	0.0567508	0	0.115069	0.030906	0	0	0.301473
TF000141|Ty3_gypsy_Ele46	6028	Class I	LTR RetroTransposons	Ty3_gypsy	0.0548984	0.0118798	0.0337359	0	0.0471568	0.0464411	0	0	0.181204
TF000142|Ty3_gypsy_Ele47	5898	Class I	LTR RetroTransposons	Ty3_gypsy	0.072941	0.0242832	0.0229863	0	0.0344259	0.0271227	0	0	0.436538
TF000143|Ty3_gypsy_Ele48	6360	Class I	LTR RetroTransposons	Ty3_gypsy	0.078049	0.00562981	0.0159874	0	0.00638503	0	0	0	0.24535
TF000144|Ty3_gypsy_Ele49	7624	Class I	LTR RetroTransposons	Ty3_gypsy	1.19367	0.464946	0.640168	0.236198	0.31426	0.209824	0.0545938	1.32857	1.01313
TF000145|Ty3_gypsy_Ele50	7277	Class I	LTR RetroTransposons	Ty3_gypsy	1.4143	0.511719	0.768504	0.203791	0.6557	0.302265	0.243087	1.87909	1.45814
TF000146|Ty3_gypsy_Ele51	7535	Class I	LTR RetroTransposons	Ty3_gypsy	0.676348	0.3754	0.31037	0.0421743	0.183238	0.0743057	0	0.246447	0.455598
TF000147|Ty3_gypsy_Ele52	7376	Class I	LTR RetroTransposons	Ty3_gypsy	0.672982	0.174756	0.238944	0.0143611	0.291793	0.103017	0.0282147	0.0686618	0.317331
TF000316|Ty3_gypsy_Ele53	7166	Class I	LTR RetroTransposons	Ty3_gypsy	0.277081	0.154894	0.193919	0.088692	0.124671	0.150683	0.0435623	0.659623	0.653262
TF000317|Ty3_gypsy_Ele54	7262	Class I	LTR RetroTransposons	Ty3_gypsy	3.43368	1.44465	1.3815	0.51053	1.42036	0.619546	0.157617	1.51103	3.47024
TF000318|Ty3_gypsy_Ele55	7091	Class I	LTR RetroTransposons	Ty3_gypsy	0.753699	0.378708	0.573572	0.224075	0.188985	0.0874182	0.117395	2.19026	1.49639
TF000319|Ty3_gypsy_Ele56	7479	Class I	LTR RetroTransposons	Ty3_gypsy	0.499998	0.239374	0.271908	0.0849802	0.0271485	0.0160419	0	0.451441	0.271233
TF000320|Ty3_gypsy_Ele57	6837	Class I	LTR RetroTransposons	Ty3_gypsy	1.54888	0.759369	0.956767	0.247893	0.683049	0.19303	0.121756	1.76133	1.52916
TF000321|Ty3_gypsy_Ele58	7167	Class I	LTR RetroTransposons	Ty3_gypsy	1.51912	0.874281	1.22956	0.605977	0.44762	0.184143	0.362968	4.97004	1.67647
TF000322|Ty3_gypsy_Ele59	7869	Class I	LTR RetroTransposons	Ty3_gypsy	0.595072	0.459571	0.70638	0.134614	0.273512	0.137221	0.0396705	1.95137	0.546648
TF000323|Ty3_gypsy_Ele60	7425	Class I	LTR RetroTransposons	Ty3_gypsy	1.02955	0.565816	0.70982	0.142664	0.13673	0.145427	0.056057	0.773031	1.37654
TF000324|Ty3_gypsy_Ele62	6546	Class I	LTR RetroTransposons	Ty3_gypsy	1.48124	0.470406	0.828435	0.275095	0.539713	0.189393	0.333818	4.3154	1.5733
TF000325|Ty3_gypsy_Ele61	7144	Class I	LTR RetroTransposons	Ty3_gypsy	0.319625	0.686641	0.303636	0.0593101	0.147792	0.145549	0.174786	1.32331	0.906462
TF000335|Ty3_gypsy_Ele63	5278	Class I	LTR RetroTransposons	Ty3_gypsy	0.426356	0.142462	0.122011	0.100348	0.530884	0.500094	0	0	0.561729
TF000336|Ty3_gypsy_Ele64	5055	Class I	LTR RetroTransposons	Ty3_gypsy	0.104745	0.0566656	0.100574	0.020955	0.128534	0.205698	0	0	0.555641
TF000337|Ty3_gypsy_Ele65	4843	Class I	LTR RetroTransposons	Ty3_gypsy	0.0409987	0.0147865	0.00699842	0	0.0167701	0.0412889	0	0	0.0322202
TF000338|Ty3_gypsy_Ele66	4916	Class I	LTR RetroTransposons	Ty3_gypsy	0.127901	0.0801182	0.0620505	0.0215476	0.115647	0.105757	0	0	0.618964
TF000339|Ty3_gypsy_Ele67	4828	Class I	LTR RetroTransposons	Ty3_gypsy	0.191922	0.0667461	0.0140403	0.0219403	0.159811	0.0994012	0	0	0.549445
TF000340|Ty3_gypsy_Ele68	4722	Class I	LTR RetroTransposons	Ty3_gypsy	0.161189	0.053079	0.0322999	0	0.206398	0.194796	0	0.0178755	1.79274
TF000341|Ty3_gypsy_Ele69	4649	Class I	LTR RetroTransposons	Ty3_gypsy	0.16372	0.0539125	0.0583237	0.0683552	0.183434	0.129036	0	0.0363124	2.00549
TF000342|Ty3_gypsy_Ele70	4678	Class I	LTR RetroTransposons	Ty3_gypsy	0.261743	0.0459242	0.028981	0	0.182297	0.119687	0	0	1.35094
TF000343|Ty3_gypsy_Ele71	4776	Class I	LTR RetroTransposons	Ty3_gypsy	0.446918	0.116203	0.120642	0.110896	0.357112	0.217714	0	0	2.69546
TF000344|Ty3_gypsy_Ele72	4765	Class I	LTR RetroTransposons	Ty3_gypsy	0.111119	0.00751429	0	0	0.0255669	0.0335718	0	0	0.990616
TF000345|Ty3_gypsy_Ele73	5131	Class I	LTR RetroTransposons	Ty3_gypsy	0.0580462	0.0209349	0.0132112	0.0206447	0.0237432	0.0467656	0	0	0.349735
TF000346|Ty3_gypsy_Ele74	5127	Class I	LTR RetroTransposons	Ty3_gypsy	0.0193638	0	0	0	0.0158411	0	0	0	0.0152177
TF000347|Ty3_gypsy_Ele75	5129	Class I	LTR RetroTransposons	Ty3_gypsy	0.335509	0.125658	0.138772	0	0.197937	0.155946	0	0	0.806224
TF000348|Ty3_gypsy_Ele76	5118	Class I	LTR RetroTransposons	Ty3_gypsy	0.0905234	0.027984	0.0728462	0	0.063476	0.101583	0	0	0.213423
TF000349|Ty3_gypsy_Ele77	4862	Class I	LTR RetroTransposons	Ty3_gypsy	0.136128	0.0147287	0.0278843	0.0653606	0.0668182	0.0904805	0	0	0.529556
TF000350|Ty3_gypsy_Ele78	5193	Class I	LTR RetroTransposons	Ty3_gypsy	0.0254903	0.00689497	0	0	0.0156398	0.0154024	0	0	0.0150243
TF000364|Ty3_gypsy_Ele79	5119	Class I	LTR RetroTransposons	Ty3_gypsy	0.0646469	0.00699464	0.0463476	0.0206931	0.0555306	0.0703129	0	0.0329784	0.137173
TF000365|Ty3_gypsy_Ele80	7948	Class I	LTR RetroTransposons	Ty3_gypsy	0.183201	0.0270299	0.0682302	0	0.107295	0.0754764	0	0.0424802	0.275106
TF000366|Ty3_gypsy_Ele81	6978	Class I	LTR RetroTransposons	Ty3_gypsy	0.199183	0.0359185	0.0388574	0.0151802	0.064015	0.0745058	0	0	0.301888
TF000368|Ty3_gypsy_Ele83	4668	Class I	LTR RetroTransposons	Ty3_gypsy	0.0638035	0.0153409	0.0290431	0	0.0869939	0.0599715	0	0	0.167141
TF000369|Ty3_gypsy_Ele84	6790	Class I	LTR RetroTransposons	Ty3_gypsy	0.137161	0.00527328	0.0648915	0.0156006	0.0657874	0.0942384	0	0	0.27769
TF000370|Ty3_gypsy_Ele85	6322	Class I	LTR RetroTransposons	Ty3_gypsy	0.293134	0.0453092	0.0750564	0.0167554	0.134891	0.0822368	0	0	0.691109
TF000371|Ty3_gypsy_Ele86	6858	Class I	LTR RetroTransposons	Ty3_gypsy	0.144763	0.010442	0.0247108	0.0308917	0.112506	0.0981635	0	0	0.458859
TF000372|Ty3_gypsy_Ele87	7028	Class I	LTR RetroTransposons	Ty3_gypsy	0.211892	0.0815152	0.139856	0.0150722	0.138675	0.307284	0	0.0240206	0.532871
TF000373|Ty3_gypsy_Ele91	7450	Class I	LTR RetroTransposons	Ty3_gypsy	0.106608	0.0240306	0.0454944	0.0426555	0.103566	0.0644173	0	0	0.429379
TF000374|Ty3_gypsy_Ele92	8965	Class I	LTR RetroTransposons	Ty3_gypsy	0.121814	0	0.0264644	0	0.0815346	0.0713752	0	0.0188306	0.295898
TF000375|Ty3_gypsy_Ele93	5294	Class I	LTR RetroTransposons	Ty3_gypsy	0.031255	0.00676343	0	0	0.0153414	0.00755429	0	0	0.280016
TF000376|Ty3_gypsy_Ele94	6275	Class I	LTR RetroTransposons	Ty3_gypsy	0.0474637	0.0171182	0.016204	0	0.00647152	0.0191199	0	0	0.13677
TF000377|Ty3_gypsy_Ele95	7966	Class I	LTR RetroTransposons	Ty3_gypsy	0.150227	0.0468568	0.0655965	0.0591465	0.126429	0.18707	0.0587812	1.13813	1.13931
TF000378|Ty3_gypsy_Ele96	7551	Class I	LTR RetroTransposons	Ty3_gypsy	0.13586	0.028451	0.0538631	0	0.0914248	0.137704	0.0137804	0	0.258314
TF000379|Ty3_gypsy_Ele97	5840	Class I	LTR RetroTransposons	Ty3_gypsy	0.487325	0.0429176	0.0638402	0.0181383	0.396353	0.130112	0	0	0.494313
TF000380|Ty3_gypsy_Ele98	5842	Class I	LTR RetroTransposons	Ty3_gypsy	0.0490934	0.00612899	0.0116033	0	0	0.020537	0	0	0.160263
TF000381|Ty3_gypsy_Ele99	5712	Class I	LTR RetroTransposons	Ty3_gypsy	0.0811097	0	0.0296685	0	0.0497656	0.0350074	0	0	0.218547
TF000382|Ty3_gypsy_Ele101	5702	Class I	LTR RetroTransposons	Ty3_gypsy	0.133485	0.0565153	0.0237765	0	0.135315	0.0981925	0	0	0.47891
TF000383|Ty3_gypsy_Ele102	6155	Class I	LTR RetroTransposons	Ty3_gypsy	0.0430125	0	0.0330398	0.01721	0.0659769	0.0454828	0	0.00685688	0.139437
TF000384|Ty3_gypsy_Ele103	6215	Class I	LTR RetroTransposons	Ty3_gypsy	0.0425973	0.00576115	0.0163604	0	0.013068	0.00643482	0	0	0.0627685
TF000385|Ty3_gypsy_Ele104	6871	Class I	LTR RetroTransposons	Ty3_gypsy	0.0915096	0.0156333	0.0197312	0.0154166	0.0413712	0.0291023	0	0.063471	0.183575
TF000386|Ty3_gypsy_Ele105	7665	Class I	LTR RetroTransposons	Ty3_gypsy	0.835414	0.102769	0.247623	0.0618595	1.14436	0.727846	0.0339386	0.0601514	1.29671
TF000387|Ty3_gypsy_Ele106	6757	Class I	LTR RetroTransposons	Ty3_gypsy	0.122439	0.0264952	0.0652084	0.0156767	0.0180296	0.124292	0	0.0249839	1.27014
TF000388|Ty3_gypsy_Ele107	7027	Class I	LTR RetroTransposons	Ty3_gypsy	0.287272	0.0815268	0.125406	0.0150744	0.33518	0.170737	0	0.024024	0.810524
TF000389|Ty3_gypsy_Ele108	6661	Class I	LTR RetroTransposons	Ty3_gypsy	0.0596176	0.026877	0.0254416	0	0.048772	0.0900595	0	0	0.305158
TF000390|Ty3_gypsy_Ele109	4519	Class I	LTR RetroTransposons	Ty3_gypsy	0.0988609	0.02377	0.0921273	0	0.154563	0.0812078	0	0	0.882537
TF000391|Ty3_gypsy_Ele110	4291	Class I	LTR RetroTransposons	Ty3_gypsy	0.2545	0.0750991	0.0947844	0.024686	0.123028	0.167761	0	0	0.436381
TF000392|Ty3_gypsy_Ele111	4323	Class I	LTR RetroTransposons	Ty3_gypsy	0.0153101	0.00828258	0	0	0	0	0	0	0.0902397
TF000412|Ty3_gypsy_Ele112	4647	Class I	LTR RetroTransposons	Ty3_gypsy	0.249246	0.0385255	0.0802295	0.0227949	0.131081	0.163515	0	0	0.0167896
TF000413|Ty3_gypsy_Ele113	10860	Class I	LTR RetroTransposons	Ty3_gypsy	0.0563735	0.00989104	0.0312093	0.00975394	0.0523502	0.0257778	0	0.0155448	0.366398
TF000414|Ty3_gypsy_Ele114	9898	Class I	LTR RetroTransposons	Ty3_gypsy	0.0300904	0.00723491	0.00684852	0	0.0287191	0.0242427	0	0	0.141885
TF000415|Ty3_gypsy_Ele115	10314	Class I	LTR RetroTransposons	Ty3_gypsy	0.110694	0.031244	0.023003	0	0.141741	0.0930597	0	0	0.370665
TF000416|Ty3_gypsy_Ele116	9143	Class I	LTR RetroTransposons	Ty3_gypsy	0.0506725	0.0274132	0.0111211	0	0.0355321	0.0262446	0	0	0.307204
TF000417|Ty3_gypsy_Ele120	12110	Class I	LTR RetroTransposons	Ty3_gypsy	0.125703	0.263146	0.260287	0.0962184	0.885278	0.888353	0.0171851	0	0.0934193
TF000418|Ty3_gypsy_Ele121	7569	Class I	LTR RetroTransposons	Ty3_gypsy	1.44718	0.406828	0.631386	0.139949	0.17705	0.0898231	0.0549905	1.29361	1.56682
TF000419|Ty3_gypsy_Ele122	7897	Class I	LTR RetroTransposons	Ty3_gypsy	2.82024	1.2378	1.20174	0.348755	1.15188	0.430461	0.11859	2.43701	2.25261
TF000420|Ty3_gypsy_Ele123	8555	Class I	LTR RetroTransposons	Ty3_gypsy	0.78912	0.502241	0.673509	0.222875	0.0617082	0.0420727	0.0608157	11.8398	1.24943
TF000421|Ty3_gypsy_Ele124	7278	Class I	LTR RetroTransposons	Ty3_gypsy	0.291005	0.0295182	0.10711	0.029109	0.0557966	0.0219799	0	0.440713	0.525287
TF000422|Ty3_gypsy_Ele125	7510	Class I	LTR RetroTransposons	Ty3_gypsy	1.81988	0.681784	1.01996	0.324413	0.432583	0.228984	0.235546	4.39462	1.1324
TF000423|Ty3_gypsy_Ele126	7129	Class I	LTR RetroTransposons	Ty3_gypsy	2.86875	1.51848	1.45006	0.520055	0.273421	0.117806	0.0583845	2.01282	1.98455
TF000424|Ty3_gypsy_Ele127	7004	Class I	LTR RetroTransposons	Ty3_gypsy	1.09616	0.628796	0.61941	0.211735	0.22612	0.122764	0.237706	6.67649	1.30332
TF000425|Ty3_gypsy_Ele128	7693	Class I	LTR RetroTransposons	Ty3_gypsy	0.651703	0.162901	0.427356	0.0413081	0.337834	0.150758	0.0405781	1.36054	0.77078
TF000426|Ty3_gypsy_Ele129	7303	Class I	LTR RetroTransposons	Ty3_gypsy	0.253758	0.0294171	0.0742562	0.0290094	0.00834084	0.00547616	0.0284967	0.277392	0.544856
TF000427|Ty3_gypsy_Ele130	6242	Class I	LTR RetroTransposons	Ty3_gypsy	0.0265081	0	0.0108598	0	0	0	0	0	0.0124994
TF000475|Ty3_gypsy_Ele131	7683	Class I	LTR RetroTransposons	Ty3_gypsy	0.290741	0.0559244	0.105875	0.0137873	0.00528553	0	0.0541745	0.4834	0.660078
TF000476|Ty3_gypsy_Ele132	7393	Class I	LTR RetroTransposons	Ty3_gypsy	0.152192	0.0823339	0.123782	0	0.0274643	0	0	0	0.0211068
TF000477|Ty3_gypsy_Ele134	7886	Class I	LTR RetroTransposons	Ty3_gypsy	0.30214	0.131672	0.0945541	0.0537295	0.010299	0.0101426	0.013195	0.214071	0.128617
TF000478|Ty3_gypsy_Ele135	6328	Class I	LTR RetroTransposons	Ty3_gypsy	0.638008	0.36213	0.524897	0.217614	0.0128346	0	0.0328874	1.2005	0.850737
TF000479|Ty3_gypsy_Ele136	4518	Class I	LTR RetroTransposons	Ty3_gypsy	0	0.00792509	0	0.0468914	0.00898822	0.044259	0	0	0.0863449
TF000480|Ty3_gypsy_Ele137	6860	Class I	LTR RetroTransposons	Ty3_gypsy	0.68501	0.320997	0.41502	0.0772068	0.254545	0.157405	0.106179	3.24836	1.28519
TF000481|Ty3_gypsy_Ele138	7685	Class I	LTR RetroTransposons	Ty3_gypsy	1.03563	0.191025	0.339595	0.151621	0.0898307	0.0780593	0.0135401	0.153769	0.395944
TF000482|Ty3_gypsy_Ele139	4733	Class I	LTR RetroTransposons	Ty3_gypsy	0.125855	0.00756509	0.0286443	0.0223807	0.0686394	0.0591479	0	0	0.395628
TF000483|Ty3_gypsy_Ele140	5091	Class I	LTR RetroTransposons	Ty3_gypsy	0.110504	0.0140662	0.02663	0	0.111672	0.031422	0	0	0
TF000484|Ty3_gypsy_Ele141	4751	Class I	LTR RetroTransposons	Ty3_gypsy	0.222894	0.0301457	0.0856072	0.0222959	0.170948	0.0673414	0	0	0.328441
TF000485|Ty3_gypsy_Ele142	4377	Class I	LTR RetroTransposons	Ty3_gypsy	0.219257	0.0490823	0.046461	0.024201	0.176277	0.146191	0	0	0.436719
TF000486|Ty3_gypsy_Ele143	5219	Class I	LTR RetroTransposons	Ty3_gypsy	0.0951123	0.0205819	0.0129884	0	0.0544666	0.0383142	0	0.0323465	0.358787
TF000487|Ty3_gypsy_Ele144	4428	Class I	LTR RetroTransposons	Ty3_gypsy	0	0	0	0	0	0	0	0	0.0528599
TF000488|Ty3_gypsy_Ele145	4403	Class I	LTR RetroTransposons	Ty3_gypsy	0.0375798	0	0.0153956	0.0481162	0.018446	0	0	0	0.1772
TF000489|Ty3_gypsy_Ele146	4460	Class I	LTR RetroTransposons	Ty3_gypsy	0	0	0	0	0	0	0	0	0.0349871
TF000490|Ty3_gypsy_Ele147	4321	Class I	LTR RetroTransposons	Ty3_gypsy	0.00765859	0	0	0	0	0	0	0	0.135422
TF000491|Ty3_gypsy_Ele150	7604	Class I	LTR RetroTransposons	Ty3_gypsy	1.41658	0.400246	0.976149	0.208958	0.0907876	0.0657424	0.273687	4.66221	1.42622
TF000511|Ty3_gypsy_Ele152	7825	Class I	LTR RetroTransposons	Ty3_gypsy	1.92001	1.12793	0.94858	0.473798	0.347704	0.0817736	0.212766	3.38712	1.91439
TF000512|Ty3_gypsy_Ele151	7424	Class I	LTR RetroTransposons	Ty3_gypsy	0.138184	0.115751	0.0913075	0.0570731	0.0109399	0.00538691	0.0140161	0.545743	0.231205
TF000513|Ty3_gypsy_Ele148	7596	Class I	LTR RetroTransposons	Ty3_gypsy	0.771119	0.254542	0.37927	0.0976164	0.0481146	0.0210597	0	0.244468	0.626553
TF000539|Ty3_gypsy_Ele153	7762	Class I	LTR RetroTransposons	Ty3_gypsy	0.0682149	0.00922586	0.0349326	0.013647	0	0	0.0134058	0.195742	0.562895
TF000540|Ty3_gypsy_Ele154	7048	Class I	LTR RetroTransposons	Ty3_gypsy	0.34276	0.20829	0.317389	0.030059	0.0576174	0.0283715	0	0.239524	0.27675
TF000541|Ty3_gypsy_Ele155	6600	Class I	LTR RetroTransposons	Ty3_gypsy	4.30206	1.8174	3.43042	0.94693	0.855245	0.369627	0.204958	6.21551	6.02891
TF000542|Ty3_gypsy_Ele156	6687	Class I	LTR RetroTransposons	Ty3_gypsy	0.346417	0.133863	0.197673	0.0950451	0.267203	0.19138	0	0.0504909	0.863402
TF000543|Ty3_gypsy_Ele157	11960	Class I	LTR RetroTransposons	Ty3_gypsy	0.633632	0.278421	0.26922	0.053141	0.767356	0.628643	0.00870031	0.0141151	0.72411
TF000544|Ty3_gypsy_Ele158	7542	Class I	LTR RetroTransposons	Ty3_gypsy	0.969703	0.318082	0.737007	0.11236	0.0538435	0.0265131	0.0689842	1.58923	0.724143
TF000545|Ty3_gypsy_Ele159	7354	Class I	LTR RetroTransposons	Ty3_gypsy	0.615591	0.367331	0.665784	0.215786	0.832791	1.08066	0.225292	5.07371	5.32707
TF000546|Ty3_gypsy_Ele160	7211	Class I	LTR RetroTransposons	Ty3_gypsy	0.858181	0.600815	0.987048	0.198312	0.174577	0.0554603	0.144301	4.84607	1.6969
TF000547|Ty3_gypsy_Ele163	6816	Class I	LTR RetroTransposons	Ty3_gypsy	0.815667	0.257405	0.683734	0.15541	0.172778	0.105614	0.21373	2.99689	2.28936
TF000548|Ty3_gypsy_Ele164	6902	Class I	LTR RetroTransposons	Ty3_gypsy	0.561316	0.157682	0.19171	0.262432	0.153255	0.188026	0.0460017	0.594704	0.638143
TF000549|Ty3_gypsy_Ele165	6622	Class I	LTR RetroTransposons	Ty3_gypsy	0.00999479	0.0162212	0.0102366	0.0159963	0.0122648	0	0	0.0372594	0.0595073
TF000566|Ty3_gypsy_Ele167	6752	Class I	LTR RetroTransposons	Ty3_gypsy	1.07091	0.575371	0.519544	0.345144	0.270645	0.100692	0.0770555	1.91269	0.704872
TF000567|Ty3_gypsy_Ele169	7327	Class I	LTR RetroTransposons	Ty3_gypsy	0.118547	0.136505	0.203774	0.0679754	0.0113898	0.0191572	0.103309	2.34223	0.535196
TF000569|Ty3_gypsy_Ele171	7152	Class I	LTR RetroTransposons	Ty3_gypsy	0.599205	0.255325	0.308035	0.0148109	0.0283898	0.0111836	0.0290984	0.448478	0.447269
TF000926|Ty3_gypsy_Ele196	11826	Class I	LTR RetroTransposons	Ty3_gypsy	0.733156	0.257354	0.363982	0.125401	0.865331	1.10583	0.0087989	0.014275	1.50751
TF000927|Ty3_gypsy_Ele195	9527	Class I	LTR RetroTransposons	Ty3_gypsy	0.170205	0.0526166	0.0747098	0.0222374	0.161975	0.176307	0	0	0.188358
TF000928|Ty3_gypsy_Ele194	11697	Class I	LTR RetroTransposons	Ty3_gypsy	0.0480958	0.131627	0.0869283	0	0.385361	0.427379	0	0.0288649	0.070037
TF000929|Ty3_gypsy_Ele193	8600	Class I	LTR RetroTransposons	Ty3_gypsy	0.377103	0.066615	0.189172	0.0246344	0.458029	0.49758	0	0	0.0635056
TF000930|Ty3_gypsy_Ele192	9747	Class I	LTR RetroTransposons	Ty3_gypsy	0.0524709	0.0120224	0.0218122	0.0523627	0.0624311	0.0492366	0	0.0934353	0.282605
TF000931|Ty3_gypsy_Ele191	9526	Class I	LTR RetroTransposons	Ty3_gypsy	0.409925	0.420977	0.295312	0.0222397	0.515816	0.419824	0.0109233	0	1.2695
TF000932|Ty3_gypsy_Ele190	11808	Class I	LTR RetroTransposons	Ty3_gypsy	0.238219	0.0515494	0.106204	0.0271313	0.30264	0.128754	0.00881231	0.029785	0.103273
TF000933|Ty3_gypsy_Ele188	10371	Class I	LTR RetroTransposons	Ty3_gypsy	0.239317	0.0517871	0.0915064	0	0.109637	0.0771235	0	0.0162777	0.32349
TF000934|Ty3_gypsy_Ele187	7088	Class I	LTR RetroTransposons	Ty3_gypsy	0.0560261	0.00505158	0.0143454	0	0.0171877	0.0169268	0	0	0
TF000935|Ty3_gypsy_Ele185	10380	Class I	LTR RetroTransposons	Ty3_gypsy	0.637625	0.110383	0.3853	0.336765	0.563359	1.71451	0.0200493	0	0.112747
TF000936|Ty3_gypsy_Ele183	9234	Class I	LTR RetroTransposons	Ty3_gypsy	0.0394217	0.00775516	0.014682	0	0.0395797	0.021655	0	0.018282	0
TF000938|Ty3_gypsy_Ele182	8607	Class I	LTR RetroTransposons	Ty3_gypsy	0.173019	0.0624008	0.0748197	0	0.150979	0.102223	0	0.0392277	0.0271946
TF000939|Ty3_gypsy_Ele180	10854	Class I	LTR RetroTransposons	Ty3_gypsy	0.165076	0.0362872	0.0562079	0.00975933	0.0710859	0.0644801	0	0.00777669	0.182102
TF000940|Ty3_gypsy_Ele178	11420	Class I	LTR RetroTransposons	Ty3_gypsy	0.310063	0.285316	0.284918	0.102032	0.778749	0.784439	0	0.00492751	0.534919
TF000941|Ty3_gypsy_Ele175	9235	Class I	LTR RetroTransposons	Ty3_gypsy	0.0931686	0.0387716	0.0550514	0.0229405	0.0615617	0.0562968	0	0	0
TF000942|Ty3_gypsy_Ele174	10199	Class I	LTR RetroTransposons	Ty3_gypsy	0.0259576	0.0105321	0.0066464	0	0.00796328	0.00392121	0.0102025	0.0413806	0.191247
TF000943|Ty3_gypsy_Ele173	9883	Class I	LTR RetroTransposons	Ty3_gypsy	0.0133938	0	0.00685892	0	0.0123269	0.00809317	0	0	0.0710504
TF000944|Ty3_gypsy_Ele172	9984	Class I	LTR RetroTransposons	Ty3_gypsy	0.107392	0.0234305	0.0312318	0	0.0959225	0.0447679	0	0	0.364813
TF000945|Ty3_gypsy_Ele176	9445	Class I	LTR RetroTransposons	Ty3_gypsy	0.213728	0.0530734	0.0861239	0.0112152	0.214975	0.266757	0	0.0536209	0.148691
TF000946|Ty3_gypsy_Ele177	12362	Class I	LTR RetroTransposons	Ty3_gypsy	0.348007	0.102823	0.164504	0.0514129	0.50917	0.525705	0	0	0.375527
TF000947|Ty3_gypsy_Ele179	8598	Class I	LTR RetroTransposons	Ty3_gypsy	0.111618	0.0374797	0.035478	0	0.0283383	0.0279082	0	0.0785375	0.117966
TF000948|Ty3_gypsy_Ele181	9233	Class I	LTR RetroTransposons	Ty3_gypsy	0.0179209	0	0.0110127	0	0.00439822	0.0129944	0	0	0.033801
TF000949|Ty3_gypsy_Ele184	10700	Class I	LTR RetroTransposons	Ty3_gypsy	0.157732	0.0100389	0.031676	0	0.0683138	0.0448513	0	0.0210363	0.19757
TF000950|Ty3_gypsy_Ele189	8699	Class I	LTR RetroTransposons	Ty3_gypsy	0.0989093	0.0205803	0.0272736	0	0.0606867	0.064363	0	0	0.0358759
TF001263|UD_Ele7	2204	UD	UD	UD	0	0	0.0461343	0	0.0829126	0.00907269	0	0	0.141599
TF001293|UD_Ele8	569	UD	UD	UD	0.290798	0.188782	0.297832	0.186165	0.356843	0.702854	0	0.29669	0.822719
TF001315|UD_Ele4	1317	UD	UD	UD	0.10051	0.108749	0.0514705	0	0.0925029	0.121465	0.158019	0.128183	0.473933
TF001324|UD_Ele1	3807	UD	UD	UD	0.0260778	0	0.0445145	0	0.0213337	0.0525248	0	0.177375	0.0819766
TF001326|UD_Ele2a	4661	UD	UD	UD	0.0300225	0.00384098	0.00723604	0.0306515	0.018877	0.00245149	0	0.012073	0.0613769
TF001327|UD_Ele2b	6735	UD	UD	UD	0.0176052	0.0119618	0.00741706	0.0392796	0.00904427	0.00774876	0	0.00835518	0.0096537
TF001328|UD_Ele2c	3511	UD	UD	UD	0.0583288	0.00254953	0.00512643	0.00464158	0.00385538	0.00466264	0	0.0160274	0.0259256
TF001329|UD_Ele3a	3956	UD	UD	UD	0.103088	0.0377482	0.060432	0.0368177	0.204043	0.349686	0.00526065	0.215501	0.289526
TF001330|UD_Ele3b	4501	UD	UD	UD	0.0134792	0.00795503	0.0188254	0.32948	0.0571404	0.0192513	0	0.0750129	0.0791595
TF001331|UD_Ele3c	4606	UD	UD	UD	0.0275414	0	0.0110378	0	0.0558378	0.00723556	0	0	0.0316195
TF001333|UD_Ele5	256	UD	UD	UD	0.387806	0	0.132396	0	1.26902	0.781102	0	0.659439	17.6767
TF001334|UD_Ele6	420	UD	UD	UD	0.157585	0	0.322794	0.252209	0	0.28566	0	0.401944	0.928824
TF001436|Tandem_Ele2	462	UD	UD	UD	0.143259	0	0.366811	0.229281	0.175796	0.173127	0	1.09621	0
TF001439|Tandem_Ele1	1501	UD	UD	UD	2.26645	3.37899	3.63546	1.12561	8.42206	7.28709	0.0415946	0.365525	0.53279
