# Supplementary material for: The Developmental Transcriptome of the Mosquito Aedes aegypti, an Invasive Species and Major Arbovirus Vector
Source: G3 (Bethesda). 2013 Sep 1;3(9):1493–509. doi: 10.1534/g3.113.006742 (PMC3755910; doi:10.1534/g3.113.006742)
Supplement: Supporting Information [file supp_g3.113.006742_TableS21.xlsx]

## Sheet: AggregatedSmallRnaClusters1kb
ID	Contig	Strand	Start	Stop	Size	ClusterCount	ClusterDensityPerKb
AGGXLOC_000018	supercont1.1	+	1174222	1228948	54727	218	3.983
AGGXLOC_012917	supercont1.209	-	242934	286674	43741	181	4.138
AGGXLOC_018087	supercont1.286	-	1289315	1332821	43507	129	2.965
AGGXLOC_035922	supercont1.697	-	504639	546015	41377	184	4.447
AGGXLOC_013416	supercont1.215	-	668431	709702	41272	181	4.386
AGGXLOC_028683	supercont1.478	+	526562	565169	38608	172	4.455
AGGXLOC_018089	supercont1.286	-	1354289	1388271	33983	102	3.002
AGGXLOC_015091	supercont1.240	+	1102442	1136395	33954	149	4.388
AGGXLOC_027033	supercont1.435	-	938768	972103	33336	167	5.01
AGGXLOC_018091	supercont1.286	-	1394721	1419940	25220	81	3.212
AGGXLOC_042743	supercont1.943	-	220016	243931	23916	101	4.223
AGGXLOC_015092	supercont1.240	+	1152596	1175915	23320	106	4.545
AGGXLOC_001758	supercont1.109	-	91853	115027	23175	97	4.186
AGGXLOC_012523	supercont1.204	+	444522	466956	22435	103	4.591
AGGXLOC_025433	supercont1.402	-	931877	953592	21716	101	4.651
AGGXLOC_023801	supercont1.379	+	57090	77782	20693	95	4.591
AGGXLOC_002777	supercont1.1145	-	102685	123027	20343	113	5.555
AGGXLOC_012924	supercont1.209	-	346829	366975	20147	98	4.864
AGGXLOC_002775	supercont1.1145	-	73162	92616	19455	95	4.883
AGGXLOC_028681	supercont1.478	+	498464	517725	19262	70	3.634
AGGXLOC_011970	supercont1.20	+	3132695	3151466	18772	77	4.102
AGGXLOC_012577	supercont1.204	-	445317	462471	17155	98	5.713
AGGXLOC_011971	supercont1.20	+	3158894	3174816	15923	65	4.082
AGGXLOC_025429	supercont1.402	-	887743	903550	15808	58	3.669
AGGXLOC_018093	supercont1.286	-	1429071	1444790	15720	80	5.089
AGGXLOC_000023	supercont1.1	+	1263462	1278955	15494	78	5.034
AGGXLOC_025431	supercont1.402	-	910233	925395	15163	72	4.748
AGGXLOC_012920	supercont1.209	-	307469	322571	15103	70	4.635
AGGXLOC_025427	supercont1.402	-	864871	879971	15101	67	4.437
AGGXLOC_011975	supercont1.20	+	3194816	3209650	14835	70	4.719
AGGXLOC_015097	supercont1.240	+	1198987	1213747	14761	69	4.674
AGGXLOC_015098	supercont1.240	+	1215207	1229846	14640	74	5.055
AGGXLOC_012915	supercont1.209	-	205966	220516	14551	71	4.879
AGGXLOC_000104	supercont1.1	-	1418368	1432647	14280	58	4.062
AGGXLOC_009200	supercont1.173	+	1078022	1092218	14197	57	4.015
AGGXLOC_011976	supercont1.20	+	3210934	3225128	14195	58	4.086
AGGXLOC_008335	supercont1.164	-	1233877	1247976	14100	65	4.61
AGGXLOC_000101	supercont1.1	-	1367287	1381369	14083	69	4.9
AGGXLOC_001785	supercont1.109	-	1912776	1926734	13959	79	5.659
AGGXLOC_023803	supercont1.379	+	92708	106282	13575	50	3.683
AGGXLOC_011498	supercont1.2	+	1423583	1436854	13272	64	4.822
AGGXLOC_000103	supercont1.1	-	1393517	1406635	13119	52	3.964
AGGXLOC_031399	supercont1.556	+	467150	479878	12729	43	3.378
AGGXLOC_038356	supercont1.78	+	1704520	1717114	12595	54	4.287
AGGXLOC_015137	supercont1.240	-	1275303	1287896	12594	84	6.67
AGGXLOC_040092	supercont1.83	+	1299115	1311634	12520	56	4.473
AGGXLOC_009280	supercont1.173	-	1080475	1092830	12356	60	4.856
AGGXLOC_016617	supercont1.261	-	1458597	1470895	12299	64	5.204
AGGXLOC_024745	supercont1.395	+	990157	1002358	12202	90	7.376
AGGXLOC_019669	supercont1.31	+	1517064	1529238	12175	66	5.421
AGGXLOC_026449	supercont1.42	-	239538	251598	12061	39	3.234
AGGXLOC_018924	supercont1.3	-	3427550	3439556	12007	48	3.998
AGGXLOC_023802	supercont1.379	+	78828	90691	11864	50	4.214
AGGXLOC_011732	supercont1.2	-	1423330	1435163	11834	50	4.225
AGGXLOC_040159	supercont1.83	-	1410767	1422499	11733	59	5.029
AGGXLOC_011078	supercont1.192	-	1740355	1752084	11730	69	5.882
AGGXLOC_012578	supercont1.204	-	464140	475751	11612	54	4.65
AGGXLOC_000110	supercont1.1	-	1478728	1490284	11557	55	4.759
AGGXLOC_038354	supercont1.78	+	1639390	1650852	11463	61	5.321
AGGXLOC_000016	supercont1.1	+	1151504	1162814	11311	60	5.305
AGGXLOC_035619	supercont1.69	+	1982128	1993401	11274	60	5.322
AGGXLOC_011467	supercont1.2	+	753328	764353	11026	51	4.625
AGGXLOC_008463	supercont1.165	-	823532	834338	10807	56	5.182
AGGXLOC_007276	supercont1.153	-	560859	571654	10796	53	4.909
AGGXLOC_038406	supercont1.78	-	264359	275141	10783	39	3.617
AGGXLOC_018926	supercont1.3	-	3447685	3458446	10762	38	3.531
AGGXLOC_003901	supercont1.122	-	511079	521799	10721	61	5.69
AGGXLOC_008406	supercont1.165	+	823444	834082	10639	58	5.452
AGGXLOC_007177	supercont1.152	-	1961735	1972253	10519	39	3.708
AGGXLOC_016567	supercont1.261	-	24698	35201	10504	43	4.094
AGGXLOC_033067	supercont1.60	-	1456779	1467272	10494	54	5.146
AGGXLOC_027386	supercont1.441	+	667389	677775	10387	75	7.221
AGGXLOC_009788	supercont1.178	-	449446	459771	10326	89	8.619
AGGXLOC_021112	supercont1.33	+	1515091	1525398	10308	51	4.948
AGGXLOC_032997	supercont1.60	+	1458310	1468596	10287	43	4.18
AGGXLOC_006023	supercont1.140	+	1352104	1362370	10267	89	8.669
AGGXLOC_003137	supercont1.1170	+	43279	53401	10123	56	5.532
AGGXLOC_037810	supercont1.76	+	1818469	1828509	10041	42	4.183
AGGXLOC_017853	supercont1.282	+	1168762	1178799	10038	79	7.87
AGGXLOC_031497	supercont1.557	-	571122	581120	9999	52	5.201
AGGXLOC_035707	supercont1.69	-	1982192	1992086	9895	65	6.569
AGGXLOC_003841	supercont1.122	+	574040	583923	9884	52	5.261
AGGXLOC_007635	supercont1.158	+	1198078	1207950	9873	56	5.672
AGGXLOC_038445	supercont1.78	-	1641043	1650721	9679	49	5.063
AGGXLOC_025308	supercont1.400	-	372284	381776	9493	40	4.214
AGGXLOC_002709	supercont1.1139	+	149952	159371	9420	53	5.626
AGGXLOC_001840	supercont1.1096	+	234090	243462	9373	36	3.841
AGGXLOC_037484	supercont1.75	+	1599008	1608370	9363	40	4.272
AGGXLOC_008261	supercont1.164	+	1231952	1241302	9351	43	4.598
AGGXLOC_018827	supercont1.3	+	3735067	3744364	9298	66	7.098
AGGXLOC_012388	supercont1.203	+	711247	720499	9253	51	5.512
AGGXLOC_018938	supercont1.3	-	3734871	3744087	9217	58	6.293
AGGXLOC_038160	supercont1.77	-	820152	829357	9206	37	4.019
AGGXLOC_002140	supercont1.1103	-	150305	159480	9176	47	5.122
AGGXLOC_014143	supercont1.226	+	739681	748838	9158	47	5.132
AGGXLOC_040150	supercont1.83	-	1347913	1356995	9083	45	4.954
AGGXLOC_037806	supercont1.76	+	1787390	1796468	9079	50	5.507
AGGXLOC_005450	supercont1.1340	+	7281	16349	9069	57	6.285
AGGXLOC_013120	supercont1.211	-	735120	744188	9069	35	3.859
AGGXLOC_001077	supercont1.1041	-	252571	261637	9067	53	5.845
AGGXLOC_032251	supercont1.58	+	122370	131360	8991	44	4.894
AGGXLOC_000129	supercont1.1	-	2845851	2854790	8940	47	5.257
AGGXLOC_023841	supercont1.38	+	131696	140625	8930	39	4.367
AGGXLOC_035647	supercont1.69	+	2600014	2608937	8924	38	4.258
AGGXLOC_032531	supercont1.589	+	122230	131125	8896	30	3.372
AGGXLOC_040098	supercont1.83	+	1348147	1357021	8875	59	6.648
AGGXLOC_000017	supercont1.1	+	1164172	1173038	8867	44	4.962
AGGXLOC_041585	supercont1.9	+	4444636	4453497	8862	38	4.288
AGGXLOC_007397	supercont1.154	-	1905144	1913996	8853	61	6.89
AGGXLOC_021249	supercont1.33	-	2191552	2200389	8838	42	4.752
AGGXLOC_041770	supercont1.90	+	922873	931710	8838	55	6.223
AGGXLOC_041870	supercont1.90	-	922856	931608	8753	35	3.999
AGGXLOC_006826	supercont1.149	-	731810	740533	8724	36	4.127
AGGXLOC_035885	supercont1.695	-	244104	252823	8720	28	3.211
AGGXLOC_024543	supercont1.39	-	1481137	1489852	8716	49	5.622
AGGXLOC_016533	supercont1.261	+	516643	525327	8685	43	4.951
AGGXLOC_020079	supercont1.314	-	388631	397311	8681	38	4.377
AGGXLOC_023794	supercont1.379	+	16763	25437	8675	50	5.764
AGGXLOC_038492	supercont1.780	+	154533	163194	8662	44	5.08
AGGXLOC_014965	supercont1.238	-	1552287	1560940	8654	66	7.627
AGGXLOC_040059	supercont1.828	-	360227	368877	8651	39	4.508
AGGXLOC_021225	supercont1.33	-	1515115	1523740	8626	34	3.942
AGGXLOC_038449	supercont1.78	-	1704205	1712830	8626	50	5.796
AGGXLOC_006811	supercont1.149	-	406425	414995	8571	43	5.017
AGGXLOC_007634	supercont1.158	+	1187508	1196072	8565	37	4.32
AGGXLOC_020823	supercont1.326	-	253245	261803	8559	31	3.622
AGGXLOC_015136	supercont1.240	-	1265510	1274050	8541	42	4.917
AGGXLOC_024961	supercont1.4	+	2695624	2704164	8541	37	4.332
AGGXLOC_034034	supercont1.63	-	1859128	1867635	8508	38	4.466
AGGXLOC_018088	supercont1.286	-	1339390	1347876	8487	44	5.184
AGGXLOC_038373	supercont1.78	+	1861229	1869676	8448	53	6.274
AGGXLOC_011835	supercont1.2	-	2908258	2916657	8400	47	5.595
AGGXLOC_026008	supercont1.41	-	2638355	2646745	8391	43	5.125
AGGXLOC_042739	supercont1.943	-	199344	207733	8390	47	5.602
AGGXLOC_039106	supercont1.8	-	316838	325183	8346	44	5.272
AGGXLOC_013418	supercont1.215	-	718625	726964	8340	38	4.556
AGGXLOC_000679	supercont1.1018	+	191540	199865	8326	27	3.243
AGGXLOC_009283	supercont1.173	-	1109603	1117928	8326	22	2.642
AGGXLOC_023602	supercont1.375	+	659450	667754	8305	36	4.335
AGGXLOC_031488	supercont1.557	-	506364	514615	8252	42	5.09
AGGXLOC_026392	supercont1.42	+	329230	337452	8223	44	5.351
AGGXLOC_037809	supercont1.76	+	1807899	1816104	8206	50	6.093
AGGXLOC_000022	supercont1.1	+	1248067	1256266	8200	42	5.122
AGGXLOC_006752	supercont1.149	+	404757	412935	8179	54	6.602
AGGXLOC_033991	supercont1.63	+	1859450	1867616	8167	34	4.163
AGGXLOC_025913	supercont1.41	+	2636597	2644728	8132	20	2.459
AGGXLOC_020430	supercont1.32	-	611703	619781	8079	46	5.694
AGGXLOC_011965	supercont1.20	+	3078298	3086372	8075	48	5.944
AGGXLOC_018921	supercont1.3	-	3400151	3408215	8065	36	4.464
AGGXLOC_042502	supercont1.93	+	1991054	1999012	7959	43	5.403
AGGXLOC_003910	supercont1.122	-	573997	581945	7949	46	5.787
AGGXLOC_011969	supercont1.20	+	3122375	3130311	7937	45	5.67
AGGXLOC_001068	supercont1.1041	+	252800	260712	7913	33	4.17
AGGXLOC_033501	supercont1.613	+	151957	159864	7908	43	5.438
AGGXLOC_033403	supercont1.61	-	1792168	1800049	7882	44	5.582
AGGXLOC_027314	supercont1.440	+	875679	883559	7881	31	3.934
AGGXLOC_024982	supercont1.4	+	4608176	4616052	7877	67	8.506
AGGXLOC_019331	supercont1.305	+	846152	854017	7866	54	6.865
AGGXLOC_023797	supercont1.379	+	33611	41448	7838	26	3.317
AGGXLOC_006961	supercont1.15	-	1357317	1365149	7833	45	5.745
AGGXLOC_040050	supercont1.828	+	384059	391820	7762	25	3.221
AGGXLOC_006017	supercont1.140	+	1072610	1080367	7758	21	2.707
AGGXLOC_011240	supercont1.195	+	37564	45281	7718	40	5.183
AGGXLOC_031549	supercont1.56	+	412985	420691	7707	29	3.763
AGGXLOC_033738	supercont1.62	+	2817764	2825458	7695	35	4.548
AGGXLOC_015205	supercont1.243	+	189870	197556	7687	62	8.066
AGGXLOC_002370	supercont1.1112	-	30146	37824	7679	46	5.99
AGGXLOC_022269	supercont1.35	+	790090	797740	7651	45	5.882
AGGXLOC_012376	supercont1.203	+	607220	614867	7648	26	3.4
AGGXLOC_023918	supercont1.38	+	2906558	2914166	7609	58	7.623
AGGXLOC_026972	supercont1.432	+	623607	631215	7609	58	7.623
AGGXLOC_039842	supercont1.819	-	142693	150301	7609	27	3.548
AGGXLOC_003174	supercont1.1170	-	96290	103890	7601	49	6.447
AGGXLOC_039647	supercont1.81	-	986582	994166	7585	32	4.219
AGGXLOC_040160	supercont1.83	-	1427588	1435172	7585	22	2.9
AGGXLOC_040105	supercont1.83	+	1427743	1435303	7561	51	6.745
AGGXLOC_041106	supercont1.88	+	2008910	2016447	7538	32	4.245
AGGXLOC_012859	supercont1.208	-	315694	323214	7521	36	4.787
AGGXLOC_021214	supercont1.33	-	1442506	1450023	7518	43	5.72
AGGXLOC_021099	supercont1.33	+	1443868	1451367	7500	38	5.067
AGGXLOC_018923	supercont1.3	-	3418567	3426054	7488	25	3.339
AGGXLOC_001833	supercont1.1096	+	102416	109900	7485	40	5.344
AGGXLOC_025048	supercont1.4	-	2695574	2703056	7483	47	6.281
AGGXLOC_025471	supercont1.403	+	768821	776290	7470	32	4.284
AGGXLOC_022959	supercont1.361	-	192303	199761	7459	42	5.631
AGGXLOC_026985	supercont1.432	-	623994	631448	7455	52	6.975
AGGXLOC_008773	supercont1.17	+	137629	145053	7425	37	4.983
AGGXLOC_000106	supercont1.1	-	1442764	1450176	7413	40	5.396
AGGXLOC_023638	supercont1.375	-	659263	666653	7391	38	5.141
AGGXLOC_035867	supercont1.695	+	244839	252223	7385	24	3.25
AGGXLOC_030118	supercont1.518	-	2402	9747	7346	17	2.314
AGGXLOC_002774	supercont1.1145	-	62262	69601	7340	19	2.589
AGGXLOC_032164	supercont1.576	-	687527	694858	7332	31	4.228
AGGXLOC_004473	supercont1.127	+	1721289	1728616	7328	26	3.548
AGGXLOC_031081	supercont1.548	+	634910	642233	7324	28	3.823
AGGXLOC_017895	supercont1.282	-	1409277	1416595	7319	37	5.055
AGGXLOC_042830	supercont1.95	+	2313519	2320807	7289	27	3.704
AGGXLOC_010166	supercont1.182	-	1182859	1190123	7265	32	4.405
AGGXLOC_039558	supercont1.81	+	929760	937009	7250	40	5.517
AGGXLOC_011972	supercont1.20	+	3175900	3183127	7228	34	4.704
AGGXLOC_022319	supercont1.35	+	1920522	1927742	7221	43	5.955
AGGXLOC_002303	supercont1.111	-	1021505	1028683	7179	34	4.736
AGGXLOC_022903	supercont1.361	+	192636	199811	7176	34	4.738
AGGXLOC_004593	supercont1.127	-	1934591	1941748	7158	29	4.051
AGGXLOC_019381	supercont1.305	-	846200	853319	7120	41	5.758
AGGXLOC_026017	supercont1.41	-	2710639	2717757	7119	31	4.355
AGGXLOC_009608	supercont1.176	+	1851307	1858416	7110	25	3.516
AGGXLOC_014812	supercont1.2342	-	1100	8208	7109	47	6.611
AGGXLOC_010171	supercont1.182	-	1238871	1245950	7080	23	3.249
AGGXLOC_012141	supercont1.201	+	1025790	1032839	7050	56	7.943
AGGXLOC_030994	supercont1.545	+	746108	753144	7037	36	5.116
AGGXLOC_000097	supercont1.1	-	1332455	1339481	7027	39	5.55
AGGXLOC_012448	supercont1.203	-	653624	660619	6996	18	2.573
AGGXLOC_041574	supercont1.9	+	4381854	4388846	6993	45	6.435
AGGXLOC_012091	supercont1.200	-	139165	146152	6988	59	8.443
AGGXLOC_019172	supercont1.302	+	815956	822941	6986	59	8.445
AGGXLOC_041707	supercont1.9	-	4380962	4387923	6962	34	4.884
AGGXLOC_042906	supercont1.95	-	2335032	2341991	6960	30	4.31
AGGXLOC_043392	supercont1.98	-	1095214	1102164	6951	31	4.46
AGGXLOC_020720	supercont1.324	-	848821	855764	6944	29	4.176
AGGXLOC_012823	supercont1.208	+	316138	323053	6916	34	4.916
AGGXLOC_015093	supercont1.240	+	1177554	1184466	6913	30	4.34
AGGXLOC_019307	supercont1.305	+	125359	132261	6903	27	3.911
AGGXLOC_034392	supercont1.642	+	69267	76153	6887	38	5.518
AGGXLOC_038292	supercont1.78	+	140039	146918	6880	33	4.797
AGGXLOC_031466	supercont1.557	+	571183	578059	6877	35	5.089
AGGXLOC_012403	supercont1.203	+	1006086	1012951	6866	35	5.098
AGGXLOC_033814	supercont1.62	-	2817824	2824689	6866	51	7.428
AGGXLOC_003832	supercont1.122	+	511310	518170	6861	42	6.122
AGGXLOC_012576	supercont1.204	-	436079	442934	6856	39	5.688
AGGXLOC_002132	supercont1.1103	+	150068	156866	6799	27	3.971
AGGXLOC_016559	supercont1.261	+	1464937	1471735	6799	31	4.559
AGGXLOC_042834	supercont1.95	+	2335191	2341982	6792	35	5.153
AGGXLOC_011159	supercont1.194	+	964852	971633	6782	42	6.193
AGGXLOC_004411	supercont1.127	+	539764	546535	6772	33	4.873
AGGXLOC_020476	supercont1.320	+	518254	525022	6769	31	4.58
AGGXLOC_006640	supercont1.147	-	1425250	1431997	6748	27	4.001
AGGXLOC_020389	supercont1.32	+	615696	622442	6747	31	4.595
AGGXLOC_041297	supercont1.884	-	366994	373734	6741	44	6.527
AGGXLOC_041188	supercont1.88	-	2009173	2015908	6736	33	4.899
AGGXLOC_011808	supercont1.2	-	2658962	2665677	6716	39	5.807
AGGXLOC_033138	supercont1.600	-	380295	386998	6704	30	4.475
AGGXLOC_005612	supercont1.136	-	297866	304525	6660	31	4.655
AGGXLOC_039020	supercont1.8	+	3403679	3410336	6658	32	4.806
AGGXLOC_014637	supercont1.232	-	1143639	1150294	6656	29	4.357
AGGXLOC_021964	supercont1.344	-	329516	336169	6654	35	5.26
AGGXLOC_000974	supercont1.104	+	1556144	1562774	6631	28	4.223
AGGXLOC_012819	supercont1.208	+	142538	149167	6630	28	4.223
AGGXLOC_000099	supercont1.1	-	1345827	1352455	6629	27	4.073
AGGXLOC_028665	supercont1.477	+	206287	212889	6603	48	7.269
AGGXLOC_011207	supercont1.194	-	875977	882578	6602	19	2.878
AGGXLOC_022382	supercont1.35	-	791210	797804	6595	43	6.52
AGGXLOC_026391	supercont1.42	+	318091	324681	6591	39	5.917
AGGXLOC_023677	supercont1.376	+	85582	92167	6586	22	3.34
AGGXLOC_024036	supercont1.38	-	3021980	3028564	6585	39	5.923
AGGXLOC_022320	supercont1.35	+	1928915	1935486	6572	38	5.782
AGGXLOC_016193	supercont1.26	+	397337	403891	6555	28	4.272
AGGXLOC_027126	supercont1.439	+	2818	9370	6553	26	3.968
AGGXLOC_016064	supercont1.258	-	296531	303074	6544	25	3.82
AGGXLOC_000609	supercont1.1013	+	74073	80613	6541	29	4.434
AGGXLOC_027403	supercont1.441	-	440552	447092	6541	26	3.975
AGGXLOC_017788	supercont1.281	+	397495	404020	6526	20	3.065
AGGXLOC_042904	supercont1.95	-	2314766	2321277	6512	25	3.839
AGGXLOC_010682	supercont1.19	-	548099	554608	6510	23	3.533
AGGXLOC_016178	supercont1.26	+	265897	272406	6510	32	4.916
AGGXLOC_011294	supercont1.195	-	1671990	1678489	6500	28	4.308
AGGXLOC_022422	supercont1.35	-	1928592	1935066	6475	41	6.332
AGGXLOC_033411	supercont1.61	-	1942708	1949180	6473	30	4.635
AGGXLOC_006769	supercont1.149	+	736138	742600	6463	30	4.642
AGGXLOC_014192	supercont1.226	-	837426	843883	6458	32	4.955
AGGXLOC_022904	supercont1.361	+	207750	214202	6453	30	4.649
AGGXLOC_023106	supercont1.365	+	273470	279909	6440	32	4.969
AGGXLOC_009851	supercont1.179	-	307399	313836	6438	37	5.747
AGGXLOC_025870	supercont1.41	+	2139817	2146252	6436	30	4.661
AGGXLOC_037623	supercont1.75	-	1895385	1901816	6432	39	6.063
AGGXLOC_039643	supercont1.81	-	955490	961919	6430	18	2.799
AGGXLOC_017852	supercont1.282	+	1161092	1167520	6429	35	5.444
AGGXLOC_022889	supercont1.361	+	123226	129637	6412	31	4.835
AGGXLOC_034126	supercont1.633	+	408176	414585	6410	24	3.744
AGGXLOC_037500	supercont1.75	+	1895304	1901711	6408	34	5.306
AGGXLOC_005596	supercont1.136	+	2016474	2022872	6399	34	5.313
AGGXLOC_019890	supercont1.311	-	337771	344165	6395	22	3.44
AGGXLOC_040419	supercont1.843	+	390316	396709	6394	27	4.223
AGGXLOC_011578	supercont1.2	+	2891792	2898182	6391	22	3.442
AGGXLOC_034033	supercont1.63	-	1850262	1856638	6377	24	3.764
AGGXLOC_001896	supercont1.1098	+	117193	123558	6366	26	4.084
AGGXLOC_028276	supercont1.467	+	136425	142790	6366	31	4.87
AGGXLOC_017889	supercont1.282	-	1168815	1175176	6362	39	6.13
AGGXLOC_039492	supercont1.808	+	416609	422969	6361	32	5.031
AGGXLOC_034032	supercont1.63	-	1841977	1848328	6352	20	3.149
AGGXLOC_014151	supercont1.226	+	837446	843793	6348	50	7.876
AGGXLOC_022326	supercont1.35	+	1962149	1968493	6345	22	3.467
AGGXLOC_041635	supercont1.9	-	761461	767802	6342	37	5.834
AGGXLOC_041197	supercont1.88	-	2582525	2588865	6341	35	5.52
AGGXLOC_010960	supercont1.192	+	1500902	1507238	6337	26	4.103
AGGXLOC_001703	supercont1.1085	+	124991	131321	6331	30	4.739
AGGXLOC_043318	supercont1.98	+	1039569	1045899	6331	31	4.897
AGGXLOC_019400	supercont1.305	-	1097577	1103902	6326	34	5.375
AGGXLOC_020022	supercont1.314	+	405686	412002	6317	22	3.483
AGGXLOC_010850	supercont1.191	-	160911	167220	6310	23	3.645
AGGXLOC_033520	supercont1.613	-	152239	158546	6308	24	3.805
AGGXLOC_004415	supercont1.127	+	566853	573157	6305	28	4.441
AGGXLOC_034149	supercont1.633	-	407431	413725	6295	22	3.495
AGGXLOC_042443	supercont1.927	-	259722	266011	6290	36	5.723
AGGXLOC_006573	supercont1.147	+	1424629	1430907	6279	44	7.007
AGGXLOC_025507	supercont1.403	-	492046	498309	6264	32	5.109
AGGXLOC_010983	supercont1.192	+	1739057	1745314	6258	29	4.634
AGGXLOC_015232	supercont1.243	+	1534047	1540304	6258	24	3.835
AGGXLOC_023942	supercont1.38	+	3122122	3128376	6255	27	4.317
AGGXLOC_007198	supercont1.153	+	462076	468325	6250	27	4.32
AGGXLOC_038314	supercont1.78	+	401854	408096	6243	31	4.966
AGGXLOC_014784	supercont1.234	-	893132	899372	6241	33	5.288
AGGXLOC_006015	supercont1.140	+	1058342	1064577	6236	23	3.688
AGGXLOC_040093	supercont1.83	+	1312880	1319115	6236	27	4.33
AGGXLOC_025973	supercont1.41	-	2156006	2162232	6227	21	3.372
AGGXLOC_009756	supercont1.177	-	1687497	1693722	6226	22	3.534
AGGXLOC_035089	supercont1.67	+	740737	746956	6220	32	5.145
AGGXLOC_016922	supercont1.266	-	1354459	1360676	6218	35	5.629
AGGXLOC_028949	supercont1.487	-	672753	678970	6218	41	6.594
AGGXLOC_025423	supercont1.402	-	620390	626588	6199	20	3.226
AGGXLOC_042744	supercont1.943	-	249310	255505	6196	33	5.326
AGGXLOC_000095	supercont1.1	-	1319461	1325650	6190	34	5.493
AGGXLOC_012923	supercont1.209	-	339213	345398	6186	34	5.496
AGGXLOC_021137	supercont1.33	+	2191579	2197764	6186	35	5.658
AGGXLOC_025239	supercont1.400	+	372415	378599	6185	20	3.234
AGGXLOC_004588	supercont1.127	-	1864918	1871097	6180	16	2.589
AGGXLOC_032318	supercont1.58	-	122585	128756	6172	20	3.24
AGGXLOC_026007	supercont1.41	-	2630892	2637056	6165	33	5.353
AGGXLOC_001936	supercont1.1098	-	137961	144118	6158	24	3.897
AGGXLOC_024017	supercont1.38	-	2645763	2651913	6151	33	5.365
AGGXLOC_038176	supercont1.77	-	1226134	1232279	6146	21	3.417
AGGXLOC_023924	supercont1.38	+	3007359	3013501	6143	27	4.395
AGGXLOC_041498	supercont1.9	+	761703	767841	6139	24	3.909
AGGXLOC_011312	supercont1.196	+	923830	929962	6133	18	2.935
AGGXLOC_027378	supercont1.441	+	475052	481174	6123	34	5.553
AGGXLOC_017444	supercont1.276	-	189060	195176	6117	22	3.597
AGGXLOC_020155	supercont1.315	+	1203294	1209410	6117	29	4.741
AGGXLOC_011077	supercont1.192	-	1730320	1736435	6116	41	6.704
AGGXLOC_036912	supercont1.73	+	1005459	1011569	6111	31	5.073
AGGXLOC_011505	supercont1.2	+	1457464	1463566	6103	31	5.079
AGGXLOC_030596	supercont1.533	+	431875	437970	6096	24	3.937
AGGXLOC_013209	supercont1.212	-	979179	985267	6089	37	6.077
AGGXLOC_027046	supercont1.436	-	247115	253185	6071	44	7.248
AGGXLOC_000109	supercont1.1	-	1471220	1477289	6070	25	4.119
AGGXLOC_007535	supercont1.157	+	176622	182691	6070	30	4.942
AGGXLOC_025528	supercont1.403	-	785483	791534	6052	16	2.644
AGGXLOC_040794	supercont1.867	+	44870	50921	6052	22	3.635
AGGXLOC_021134	supercont1.33	+	2108841	2114889	6049	48	7.935
AGGXLOC_036229	supercont1.701	-	102569	108615	6047	34	5.623
AGGXLOC_035884	supercont1.695	-	234853	240891	6039	29	4.802
AGGXLOC_008786	supercont1.17	+	1428613	1434650	6038	40	6.625
AGGXLOC_035701	supercont1.69	-	1957145	1963181	6037	26	4.307
AGGXLOC_039862	supercont1.82	+	1218165	1224195	6031	42	6.964
AGGXLOC_016517	supercont1.261	+	27665	33691	6027	25	4.148
AGGXLOC_008497	supercont1.1656	-	7963	13967	6005	36	5.995
AGGXLOC_023904	supercont1.38	+	2645814	2651812	5999	35	5.834
AGGXLOC_038413	supercont1.78	-	401467	407464	5998	35	5.835
AGGXLOC_041511	supercont1.9	+	1361321	1367318	5998	21	3.501
AGGXLOC_016435	supercont1.260	+	121225	127218	5994	29	4.838
AGGXLOC_015241	supercont1.243	-	200884	206867	5984	33	5.515
AGGXLOC_014728	supercont1.234	+	893437	899418	5982	20	3.343
AGGXLOC_036727	supercont1.721	-	216252	222218	5967	22	3.687
AGGXLOC_026909	supercont1.431	+	461184	467147	5964	35	5.869
AGGXLOC_020597	supercont1.322	-	550669	556622	5954	44	7.39
AGGXLOC_018209	supercont1.288	-	1125909	1131861	5953	41	6.887
AGGXLOC_010982	supercont1.192	+	1730452	1736395	5944	28	4.711
AGGXLOC_038372	supercont1.78	+	1851941	1857884	5944	37	6.225
AGGXLOC_012166	supercont1.201	-	1042703	1048638	5936	32	5.391
AGGXLOC_024055	supercont1.38	-	3123048	3128979	5932	31	5.226
AGGXLOC_007570	supercont1.157	-	176878	182804	5927	28	4.724
AGGXLOC_023637	supercont1.375	-	652121	658046	5926	18	3.037
AGGXLOC_006386	supercont1.1445	+	18353	24273	5921	12	2.027
AGGXLOC_023926	supercont1.38	+	3022510	3028428	5919	30	5.068
AGGXLOC_037463	supercont1.75	+	1377429	1383347	5919	24	4.055
AGGXLOC_033057	supercont1.60	-	1336861	1342778	5918	32	5.407
AGGXLOC_001760	supercont1.109	-	122340	128256	5917	21	3.549
AGGXLOC_031455	supercont1.557	+	508757	514669	5913	44	7.441
AGGXLOC_025011	supercont1.4	-	472385	478283	5899	28	4.747
AGGXLOC_015270	supercont1.244	+	216893	222788	5896	35	5.936
AGGXLOC_042545	supercont1.93	-	1992729	1998622	5894	35	5.938
AGGXLOC_015798	supercont1.252	+	1272767	1278655	5889	22	3.736
AGGXLOC_033500	supercont1.613	+	144484	150368	5885	24	4.078
AGGXLOC_017860	supercont1.282	+	1410141	1416024	5884	25	4.249
AGGXLOC_041267	supercont1.884	+	382413	388293	5881	23	3.911
AGGXLOC_001556	supercont1.108	+	602410	608289	5880	31	5.272
AGGXLOC_018182	supercont1.288	+	1125977	1131852	5876	32	5.446
AGGXLOC_043389	supercont1.98	-	1040407	1046281	5875	40	6.809
AGGXLOC_021242	supercont1.33	-	2108636	2114497	5862	38	6.482
AGGXLOC_013122	supercont1.211	-	752361	758214	5854	37	6.32
AGGXLOC_000019	supercont1.1	+	1230586	1236437	5852	33	5.639
AGGXLOC_021372	supercont1.332	+	814642	820491	5850	26	4.444
AGGXLOC_015240	supercont1.243	-	191780	197626	5847	32	5.473
AGGXLOC_022311	supercont1.35	+	1875657	1881500	5844	22	3.765
AGGXLOC_032240	supercont1.58	+	34361	40204	5844	36	6.16
AGGXLOC_038375	supercont1.78	+	1876327	1882164	5838	24	4.111
AGGXLOC_041787	supercont1.90	+	1102871	1108701	5831	19	3.258
AGGXLOC_041108	supercont1.88	+	2054247	2060076	5830	20	3.431
AGGXLOC_024856	supercont1.398	-	625697	631525	5829	28	4.804
AGGXLOC_019398	supercont1.305	-	1084700	1090527	5828	45	7.721
AGGXLOC_019672	supercont1.31	+	1557938	1563765	5828	18	3.089
AGGXLOC_005086	supercont1.130	-	583076	588900	5825	23	3.948
AGGXLOC_011676	supercont1.2	-	290001	295823	5823	24	4.122
AGGXLOC_001899	supercont1.1098	+	135395	141207	5813	39	6.709
AGGXLOC_034728	supercont1.656	+	659981	665790	5810	21	3.614
AGGXLOC_018878	supercont1.3	-	1247701	1253503	5803	36	6.204
AGGXLOC_032986	supercont1.60	+	1336968	1342765	5798	25	4.312
AGGXLOC_027318	supercont1.440	+	903279	909069	5791	29	5.008
AGGXLOC_002481	supercont1.112	+	2340196	2345978	5783	33	5.706
AGGXLOC_034700	supercont1.655	-	246072	251851	5780	24	4.152
AGGXLOC_014118	supercont1.225	-	686479	692254	5776	31	5.367
AGGXLOC_025599	supercont1.405	+	54081	59848	5768	15	2.601
AGGXLOC_036521	supercont1.714	-	521512	527279	5768	33	5.721
AGGXLOC_025097	supercont1.40	+	220502	226267	5766	24	4.162
AGGXLOC_007060	supercont1.151	+	1034628	1040392	5765	30	5.204
AGGXLOC_021863	supercont1.340	-	1144128	1149892	5765	43	7.459
AGGXLOC_032938	supercont1.6	-	2939599	2945358	5760	15	2.604
AGGXLOC_031490	supercont1.557	-	519212	524969	5758	26	4.515
AGGXLOC_011827	supercont1.2	-	2870350	2876106	5757	25	4.343
AGGXLOC_010425	supercont1.186	-	1900758	1906510	5753	36	6.258
AGGXLOC_023551	supercont1.373	-	1055927	1061679	5753	26	4.519
AGGXLOC_039077	supercont1.8	+	4147986	4153731	5746	22	3.829
AGGXLOC_026379	supercont1.42	+	239687	245427	5741	25	4.355
AGGXLOC_011705	supercont1.2	-	758860	764596	5737	36	6.275
AGGXLOC_005033	supercont1.130	+	582450	588177	5728	22	3.841
AGGXLOC_012815	supercont1.208	+	34451	40176	5726	23	4.017
AGGXLOC_038645	supercont1.79	+	227420	233143	5724	39	6.813
AGGXLOC_011728	supercont1.2	-	1397896	1403617	5722	26	4.544
AGGXLOC_027358	supercont1.440	-	903592	909313	5722	26	4.544
AGGXLOC_041881	supercont1.90	-	1071951	1077670	5720	26	4.545
AGGXLOC_033121	supercont1.600	+	379313	385031	5719	25	4.371
AGGXLOC_013109	supercont1.211	-	356542	362258	5717	27	4.723
AGGXLOC_035908	supercont1.697	+	148978	154692	5715	24	4.199
AGGXLOC_033996	supercont1.63	+	1906784	1912492	5709	34	5.956
AGGXLOC_019345	supercont1.305	+	1084719	1090424	5706	32	5.608
AGGXLOC_006905	supercont1.15	+	1367915	1373617	5703	16	2.806
AGGXLOC_006331	supercont1.144	-	357351	363052	5702	25	4.384
AGGXLOC_011220	supercont1.194	-	954528	960206	5679	28	4.93
AGGXLOC_037269	supercont1.74	-	2821069	2826732	5664	33	5.826
AGGXLOC_023906	supercont1.38	+	2655454	2661112	5659	30	5.301
AGGXLOC_009716	supercont1.176	-	1922168	1927816	5649	29	5.134
AGGXLOC_010984	supercont1.192	+	1746526	1752173	5648	37	6.551
AGGXLOC_016575	supercont1.261	-	484834	490481	5648	32	5.666
AGGXLOC_019567	supercont1.308	-	132320	137967	5648	23	4.072
AGGXLOC_040065	supercont1.828	-	416332	421967	5636	13	2.307
AGGXLOC_025982	supercont1.41	-	2278002	2283628	5627	27	4.798
AGGXLOC_009107	supercont1.171	-	1473115	1478737	5623	17	3.023
AGGXLOC_032849	supercont1.6	+	1727795	1733411	5617	26	4.629
AGGXLOC_038142	supercont1.77	-	741584	747199	5616	21	3.739
AGGXLOC_023075	supercont1.364	-	4119	9726	5608	25	4.458
AGGXLOC_039630	supercont1.81	-	874379	879978	5600	24	4.286
AGGXLOC_003135	supercont1.1170	+	25693	31289	5597	16	2.859
AGGXLOC_030148	supercont1.518	-	736875	742465	5591	37	6.618
AGGXLOC_018085	supercont1.286	-	1277218	1282802	5585	35	6.267
AGGXLOC_024426	supercont1.389	-	447528	453108	5581	24	4.3
AGGXLOC_006963	supercont1.15	-	1367408	1372987	5580	24	4.301
AGGXLOC_013086	supercont1.211	+	738670	744249	5580	34	6.093
AGGXLOC_001609	supercont1.108	-	602490	608068	5579	28	5.019
AGGXLOC_018640	supercont1.297	+	1333090	1338666	5577	24	4.303
AGGXLOC_011564	supercont1.2	+	2723637	2729209	5573	18	3.23
AGGXLOC_020020	supercont1.314	+	388883	394450	5568	33	5.927
AGGXLOC_040979	supercont1.876	-	282767	288331	5565	19	3.414
AGGXLOC_025428	supercont1.402	-	880973	886530	5558	19	3.418
AGGXLOC_000170	supercont1.1	-	5749708	5755264	5557	16	2.879
AGGXLOC_010432	supercont1.187	+	138296	143847	5552	13	2.341
AGGXLOC_006471	supercont1.1450	-	79519	85062	5544	29	5.231
AGGXLOC_006777	supercont1.149	+	789417	794953	5537	18	3.251
AGGXLOC_017313	supercont1.273	-	1031823	1037357	5535	27	4.878
AGGXLOC_023921	supercont1.38	+	2969955	2975489	5535	35	6.323
AGGXLOC_025228	supercont1.400	+	262219	267753	5535	23	4.155
AGGXLOC_011563	supercont1.2	+	2693436	2698961	5526	37	6.696
AGGXLOC_041250	supercont1.884	+	270584	276107	5524	28	5.069
AGGXLOC_041741	supercont1.9	-	4596238	4601758	5521	23	4.166
AGGXLOC_039238	supercont1.8	-	4226130	4231648	5519	26	4.711
AGGXLOC_023273	supercont1.369	+	665220	670734	5515	43	7.797
AGGXLOC_001023	supercont1.104	-	1521347	1526860	5514	22	3.99
AGGXLOC_041588	supercont1.9	+	4469772	4475284	5513	31	5.623
AGGXLOC_037210	supercont1.74	+	2820978	2826487	5510	21	3.811
AGGXLOC_031172	supercont1.55	+	2863954	2869451	5498	22	4.001
AGGXLOC_039211	supercont1.8	-	4051664	4057157	5494	29	5.278
AGGXLOC_012922	supercont1.209	-	328050	333542	5493	20	3.641
AGGXLOC_041952	supercont1.903	+	5273	10764	5492	21	3.824
AGGXLOC_031124	supercont1.548	-	698233	703721	5489	37	6.741
AGGXLOC_021770	supercont1.34	-	659186	664666	5481	46	8.393
AGGXLOC_032440	supercont1.583	-	12673	18153	5481	29	5.291
AGGXLOC_035736	supercont1.69	-	2600893	2606371	5479	39	7.118
AGGXLOC_007207	supercont1.153	+	560849	566325	5477	31	5.66
AGGXLOC_020633	supercont1.323	+	665460	670934	5475	29	5.297
AGGXLOC_033989	supercont1.63	+	1838036	1843509	5474	15	2.74
AGGXLOC_006897	supercont1.15	+	1336327	1341799	5473	31	5.664
AGGXLOC_035949	supercont1.699	+	363375	368847	5473	40	7.309
AGGXLOC_012142	supercont1.201	+	1043186	1048656	5471	28	5.118
AGGXLOC_024019	supercont1.38	-	2655509	2660976	5468	36	6.584
AGGXLOC_017862	supercont1.282	+	1421962	1427427	5466	17	3.11
AGGXLOC_037579	supercont1.75	-	1370767	1376230	5464	21	3.843
AGGXLOC_026461	supercont1.42	-	331743	337196	5454	28	5.134
AGGXLOC_011749	supercont1.2	-	1592017	1597467	5451	24	4.403
AGGXLOC_041117	supercont1.88	+	2591268	2596712	5445	15	2.755
AGGXLOC_005652	supercont1.136	-	1948708	1954148	5441	23	4.227
AGGXLOC_037462	supercont1.75	+	1370838	1376278	5441	21	3.86
AGGXLOC_043497	supercont1.99	+	724842	730282	5441	20	3.676
AGGXLOC_040170	supercont1.83	-	2217633	2223064	5432	31	5.707
AGGXLOC_038471	supercont1.78	-	1864220	1869639	5420	29	5.351
AGGXLOC_016547	supercont1.261	+	602776	608188	5413	21	3.88
AGGXLOC_002977	supercont1.116	+	2253160	2258567	5408	23	4.253
AGGXLOC_025262	supercont1.400	+	727130	732533	5404	29	5.366
AGGXLOC_039561	supercont1.81	+	945647	951050	5404	26	4.811
AGGXLOC_010246	supercont1.184	+	1075510	1080911	5402	16	2.962
AGGXLOC_017737	supercont1.280	-	428587	433986	5400	29	5.37
AGGXLOC_009525	supercont1.175	-	1267546	1272942	5397	17	3.15
AGGXLOC_039735	supercont1.811	-	318390	323784	5395	26	4.819
AGGXLOC_026906	supercont1.431	+	442742	448130	5389	29	5.381
AGGXLOC_035660	supercont1.69	+	2811332	2816714	5383	31	5.759
AGGXLOC_010152	supercont1.182	-	562856	568236	5381	23	4.274
AGGXLOC_000335	supercont1.100	+	120864	126241	5378	28	5.206
AGGXLOC_022906	supercont1.361	+	218964	224337	5374	30	5.582
AGGXLOC_040103	supercont1.83	+	1416721	1422084	5364	38	7.084
AGGXLOC_026484	supercont1.42	-	1443314	1448674	5361	19	3.544
AGGXLOC_041651	supercont1.9	-	1362992	1368350	5359	19	3.545
AGGXLOC_008499	supercont1.1656	-	36015	41365	5351	21	3.925
AGGXLOC_035586	supercont1.69	+	1194529	1199879	5351	13	2.429
AGGXLOC_022414	supercont1.35	-	1875612	1880959	5348	17	3.179
AGGXLOC_038094	supercont1.77	+	820393	825736	5344	23	4.304
AGGXLOC_003141	supercont1.1170	+	67635	72977	5343	32	5.989
AGGXLOC_022421	supercont1.35	-	1922163	1927504	5342	15	2.808
AGGXLOC_037502	supercont1.75	+	1912078	1917417	5340	25	4.682
AGGXLOC_009544	supercont1.175	-	1726784	1732120	5337	24	4.497
AGGXLOC_020197	supercont1.315	-	987464	992790	5327	19	3.567
AGGXLOC_038707	supercont1.79	-	227100	232424	5325	45	8.451
AGGXLOC_011742	supercont1.2	-	1478046	1483365	5320	25	4.699
AGGXLOC_042387	supercont1.927	+	54266	59584	5319	25	4.7
AGGXLOC_022850	supercont1.360	+	673268	678585	5318	40	7.522
AGGXLOC_026487	supercont1.42	-	1552260	1557577	5318	42	7.898
AGGXLOC_031090	supercont1.548	+	698465	703780	5316	44	8.277
AGGXLOC_041619	supercont1.9	-	359521	364830	5310	45	8.475
AGGXLOC_020209	supercont1.315	-	1204108	1209409	5302	25	4.715
AGGXLOC_011215	supercont1.194	-	924426	929726	5301	21	3.962
AGGXLOC_012472	supercont1.203	-	1006255	1011551	5297	27	5.097
AGGXLOC_017686	supercont1.280	+	428605	433894	5290	32	6.049
AGGXLOC_023703	supercont1.376	-	87615	92901	5287	26	4.918
AGGXLOC_001822	supercont1.1094	-	214908	220191	5284	47	8.895
AGGXLOC_009130	supercont1.172	+	1161387	1166668	5282	15	2.84
AGGXLOC_014779	supercont1.234	-	868122	873393	5272	24	4.552
AGGXLOC_013417	supercont1.215	-	710724	715994	5271	33	6.261
AGGXLOC_017358	supercont1.275	+	306015	311285	5271	14	2.656
AGGXLOC_042953	supercont1.953	+	11833	17102	5270	18	3.416
AGGXLOC_001455	supercont1.107	-	777237	782505	5269	19	3.606
AGGXLOC_017611	supercont1.28	+	1836320	1841583	5264	33	6.269
AGGXLOC_000545	supercont1.101	-	651043	656302	5260	32	6.084
AGGXLOC_014425	supercont1.23	-	72402	77660	5259	31	5.895
AGGXLOC_030628	supercont1.533	-	498538	503788	5251	35	6.665
AGGXLOC_024122	supercont1.381	-	70641	75889	5249	23	4.382
AGGXLOC_022436	supercont1.35	-	1995048	2000295	5248	25	4.764
AGGXLOC_008104	supercont1.162	-	902897	908137	5241	32	6.106
AGGXLOC_007271	supercont1.153	-	471808	477038	5231	30	5.735
AGGXLOC_011399	supercont1.198	-	1540366	1545588	5223	16	3.063
AGGXLOC_000281	supercont1.10	-	2031091	2036306	5216	14	2.684
AGGXLOC_030224	supercont1.52	-	3071992	3077207	5216	28	5.368
AGGXLOC_036352	supercont1.71	+	1123601	1128816	5216	26	4.985
AGGXLOC_026122	supercont1.413	-	308897	314109	5213	15	2.877
AGGXLOC_034832	supercont1.66	+	1711794	1717005	5212	20	3.837
AGGXLOC_004877	supercont1.13	+	2918211	2923406	5196	31	5.966
AGGXLOC_034787	supercont1.66	+	437760	442955	5196	26	5.004
AGGXLOC_009858	supercont1.179	-	361737	366927	5191	19	3.66
AGGXLOC_000711	supercont1.102	+	1984381	1989569	5189	21	4.047
AGGXLOC_028303	supercont1.467	-	25953	31141	5189	29	5.589
AGGXLOC_019542	supercont1.308	+	1087226	1092413	5188	22	4.241
AGGXLOC_010352	supercont1.185	-	427986	433169	5184	13	2.508
AGGXLOC_030137	supercont1.518	-	171934	177116	5183	22	4.245
AGGXLOC_039589	supercont1.81	+	1200811	1205993	5183	21	4.052
AGGXLOC_020152	supercont1.315	+	1173136	1178317	5182	22	4.245
AGGXLOC_026154	supercont1.415	+	74474	79653	5180	34	6.564
AGGXLOC_026417	supercont1.42	+	1552067	1557245	5179	52	10.041
AGGXLOC_038107	supercont1.77	+	1152393	1157566	5174	20	3.865
AGGXLOC_033990	supercont1.63	+	1851353	1856520	5168	28	5.418
AGGXLOC_011441	supercont1.2	+	311966	317128	5163	33	6.392
AGGXLOC_003845	supercont1.122	+	665564	670725	5162	28	5.424
AGGXLOC_038363	supercont1.78	+	1802256	1807415	5160	42	8.14
AGGXLOC_020086	supercont1.314	-	452702	457858	5157	19	3.684
AGGXLOC_031492	supercont1.557	-	538392	543546	5155	16	3.104
AGGXLOC_006544	supercont1.147	+	427417	432568	5152	25	4.852
AGGXLOC_019062	supercont1.30	-	470967	476118	5152	46	8.929
AGGXLOC_001424	supercont1.107	+	777625	782770	5146	40	7.773
AGGXLOC_030600	supercont1.533	+	498566	503710	5145	33	6.414
AGGXLOC_026121	supercont1.413	-	244194	249326	5133	20	3.896
AGGXLOC_043369	supercont1.98	-	911872	917002	5131	22	4.288
AGGXLOC_016686	supercont1.262	-	1291507	1296630	5124	34	6.635
AGGXLOC_041803	supercont1.90	+	1275337	1280459	5123	12	2.342
AGGXLOC_001859	supercont1.1096	-	236535	241650	5116	22	4.3
AGGXLOC_004522	supercont1.127	-	556835	561944	5110	17	3.327
AGGXLOC_022316	supercont1.35	+	1899117	1904225	5109	24	4.698
AGGXLOC_037626	supercont1.75	-	1911860	1916968	5109	25	4.893
AGGXLOC_032306	supercont1.58	-	35093	40200	5108	18	3.524
AGGXLOC_041485	supercont1.9	+	359568	364671	5104	51	9.992
AGGXLOC_027193	supercont1.44	+	1760314	1765416	5103	23	4.507
AGGXLOC_038366	supercont1.78	+	1823928	1829030	5103	19	3.723
AGGXLOC_040100	supercont1.83	+	1399638	1404740	5103	15	2.939
AGGXLOC_001903	supercont1.1098	+	163732	168832	5101	28	5.489
AGGXLOC_007305	supercont1.153	-	1457505	1462591	5087	26	5.111
AGGXLOC_011463	supercont1.2	+	699940	705019	5080	21	4.134
AGGXLOC_038518	supercont1.780	-	155717	160793	5077	26	5.121
AGGXLOC_039663	supercont1.81	-	1152687	1157762	5076	23	4.531
AGGXLOC_005660	supercont1.136	-	2017894	2022968	5075	39	7.685
AGGXLOC_018247	supercont1.29	+	1503967	1509040	5074	22	4.336
AGGXLOC_007200	supercont1.153	+	471613	476685	5073	39	7.688
AGGXLOC_021711	supercont1.34	+	659254	664320	5067	45	8.881
AGGXLOC_008299	supercont1.164	-	135241	140305	5065	10	1.974
AGGXLOC_039404	supercont1.804	+	149875	154938	5064	23	4.542
AGGXLOC_006906	supercont1.15	+	1387592	1392652	5061	12	2.371
AGGXLOC_016029	supercont1.258	+	298412	303471	5060	20	3.953
AGGXLOC_021115	supercont1.33	+	1563918	1568977	5060	29	5.731
AGGXLOC_036845	supercont1.727	-	227896	232955	5060	23	4.545
AGGXLOC_013388	supercont1.215	+	1523062	1528120	5059	30	5.93
AGGXLOC_025101	supercont1.40	+	239119	244177	5059	16	3.163
AGGXLOC_010305	supercont1.185	+	69987	75044	5058	31	6.129
AGGXLOC_034139	supercont1.633	-	333818	338873	5056	23	4.549
AGGXLOC_043274	supercont1.977	+	93793	98846	5054	32	6.332
AGGXLOC_041141	supercont1.88	-	345098	350148	5051	22	4.356
AGGXLOC_028346	supercont1.469	+	526866	531914	5049	13	2.575
AGGXLOC_000933	supercont1.1036	-	259788	264831	5044	24	4.758
AGGXLOC_016538	supercont1.261	+	547672	552715	5044	19	3.767
AGGXLOC_023669	supercont1.376	+	27232	32271	5040	35	6.944
AGGXLOC_043284	supercont1.977	-	93790	98828	5039	20	3.969
AGGXLOC_031444	supercont1.557	+	270029	275060	5032	19	3.776
AGGXLOC_023649	supercont1.375	-	808647	813677	5031	22	4.373
AGGXLOC_020657	supercont1.323	-	665352	670379	5028	40	7.955
AGGXLOC_026338	supercont1.419	-	240984	246011	5028	15	2.983
AGGXLOC_007235	supercont1.153	+	1458072	1463096	5025	18	3.582
AGGXLOC_016326	supercont1.26	-	283822	288843	5022	34	6.77
AGGXLOC_017049	supercont1.27	+	786229	791246	5018	22	4.384
AGGXLOC_041898	supercont1.90	-	1274866	1279882	5017	21	4.186
AGGXLOC_028610	supercont1.475	-	89011	94023	5013	15	2.992
AGGXLOC_031112	supercont1.548	-	611971	616983	5013	20	3.99
AGGXLOC_011814	supercont1.2	-	2693466	2698476	5011	35	6.985
AGGXLOC_042044	supercont1.907	-	254895	259897	5003	26	5.197
AGGXLOC_040402	supercont1.843	+	145338	150338	5001	33	6.599
AGGXLOC_039505	supercont1.808	-	413717	418716	5000	27	5.4
AGGXLOC_011679	supercont1.2	-	312091	317083	4993	36	7.21
AGGXLOC_005568	supercont1.136	+	1841098	1846081	4984	22	4.414
AGGXLOC_023125	supercont1.365	+	706174	711155	4982	16	3.212
AGGXLOC_023704	supercont1.376	-	101584	106564	4981	29	5.822
AGGXLOC_002186	supercont1.111	+	400701	405678	4978	21	4.219
AGGXLOC_008342	supercont1.164	-	1293218	1298195	4978	32	6.428
AGGXLOC_031342	supercont1.555	+	230273	235249	4977	18	3.617
AGGXLOC_008260	supercont1.164	+	1225422	1230397	4976	41	8.24
AGGXLOC_004301	supercont1.126	+	1107508	1112481	4974	34	6.836
AGGXLOC_025338	supercont1.400	-	717397	722369	4973	23	4.625
AGGXLOC_028294	supercont1.467	+	706772	711739	4968	26	5.233
AGGXLOC_017218	supercont1.272	+	261276	266237	4962	25	5.038
AGGXLOC_038154	supercont1.77	-	791373	796325	4953	19	3.836
AGGXLOC_041264	supercont1.884	+	368787	373732	4946	27	5.459
AGGXLOC_001939	supercont1.1098	-	163717	168661	4945	32	6.471
AGGXLOC_011058	supercont1.192	-	1502315	1507259	4945	23	4.651
AGGXLOC_018980	supercont1.3	-	4541470	4546410	4941	32	6.476
AGGXLOC_002445	supercont1.1118	-	31027	35963	4937	28	5.671
AGGXLOC_027249	supercont1.44	-	1761607	1766543	4937	25	5.064
AGGXLOC_027166	supercont1.44	+	110517	115449	4933	18	3.649
AGGXLOC_001806	supercont1.1093	+	183404	188332	4929	27	5.478
AGGXLOC_012274	supercont1.202	-	78819	83747	4929	26	5.275
AGGXLOC_017293	supercont1.273	+	1032259	1037187	4929	27	5.478
AGGXLOC_000213	supercont1.10	+	2430266	2435193	4928	18	3.653
AGGXLOC_004511	supercont1.127	-	466245	471166	4922	18	3.657
AGGXLOC_022879	supercont1.361	+	50277	55195	4919	22	4.472
AGGXLOC_016189	supercont1.26	+	363695	368611	4917	12	2.441
AGGXLOC_017253	supercont1.272	-	261608	266523	4916	20	4.068
AGGXLOC_027914	supercont1.456	+	713406	718318	4913	22	4.478
AGGXLOC_001826	supercont1.1095	-	179278	184189	4912	35	7.125
AGGXLOC_040108	supercont1.83	+	2217648	2222559	4912	25	5.09
AGGXLOC_003911	supercont1.122	-	583086	587996	4911	14	2.851
AGGXLOC_021143	supercont1.33	+	2300321	2305231	4911	29	5.905
AGGXLOC_008334	supercont1.164	-	1225135	1230042	4908	18	3.667
AGGXLOC_002433	supercont1.1118	+	31478	36380	4903	28	5.711
AGGXLOC_001849	supercont1.1096	-	105004	109904	4901	25	5.101
AGGXLOC_036146	supercont1.7	-	3972300	3977200	4901	17	3.469
AGGXLOC_034410	supercont1.642	+	190123	195013	4891	31	6.338
AGGXLOC_003268	supercont1.118	-	1092550	1097439	4890	11	2.249
AGGXLOC_015933	supercont1.256	+	1119563	1124441	4879	38	7.788
AGGXLOC_016309	supercont1.26	-	148746	153624	4879	21	4.304
AGGXLOC_025160	supercont1.40	-	221767	226644	4878	19	3.895
AGGXLOC_004876	supercont1.13	+	2911324	2916198	4875	21	4.308
AGGXLOC_016630	supercont1.262	+	622908	627773	4866	17	3.494
AGGXLOC_006955	supercont1.15	-	1335606	1340469	4864	23	4.729
AGGXLOC_043399	supercont1.98	-	1154840	1159702	4863	21	4.318
AGGXLOC_026364	supercont1.42	+	111839	116700	4862	18	3.702
AGGXLOC_021113	supercont1.33	+	1527105	1531965	4861	29	5.966
AGGXLOC_022433	supercont1.35	-	1977046	1981906	4861	26	5.349
AGGXLOC_040474	supercont1.845	+	366956	371816	4861	27	5.554
AGGXLOC_016444	supercont1.260	+	379096	383955	4860	31	6.379
AGGXLOC_030838	supercont1.540	+	723798	728652	4855	39	8.033
AGGXLOC_001933	supercont1.1098	-	119885	124737	4853	20	4.121
AGGXLOC_021841	supercont1.340	+	1144991	1149842	4852	43	8.862
AGGXLOC_001027	supercont1.104	-	1556051	1560900	4850	25	5.155
AGGXLOC_021827	supercont1.340	+	478518	483364	4847	21	4.333
AGGXLOC_042480	supercont1.93	+	1196913	1201757	4845	13	2.683
AGGXLOC_011469	supercont1.2	+	787965	792808	4844	25	5.161
AGGXLOC_014612	supercont1.232	+	1145500	1150341	4842	33	6.815
AGGXLOC_034122	supercont1.633	+	352390	357230	4841	16	3.305
AGGXLOC_008805	supercont1.17	+	1735571	1740406	4836	13	2.688
AGGXLOC_035649	supercont1.69	+	2623942	2628777	4836	18	3.722
AGGXLOC_000599	supercont1.1012	-	1195	6028	4834	25	5.172
AGGXLOC_009973	supercont1.18	-	3153366	3158199	4834	23	4.758
AGGXLOC_022392	supercont1.35	-	878737	883567	4831	29	6.003
AGGXLOC_004374	supercont1.1265	+	97680	102509	4830	23	4.762
AGGXLOC_025102	supercont1.40	+	245899	250724	4826	17	3.523
AGGXLOC_002971	supercont1.116	+	2195373	2200189	4817	23	4.775
AGGXLOC_022339	supercont1.35	+	2097496	2102312	4817	29	6.02
AGGXLOC_010317	supercont1.185	+	428138	432951	4814	33	6.855
AGGXLOC_023612	supercont1.375	+	808908	813721	4814	15	3.116
AGGXLOC_039495	supercont1.808	+	430351	435157	4807	42	8.737
AGGXLOC_020696	supercont1.324	+	849571	854376	4806	18	3.745
AGGXLOC_015972	supercont1.256	-	1119625	1124424	4800	27	5.625
AGGXLOC_009754	supercont1.177	-	1574099	1578897	4799	32	6.668
AGGXLOC_031469	supercont1.557	+	591266	596063	4798	13	2.709
AGGXLOC_013091	supercont1.211	+	899262	904057	4796	21	4.379
AGGXLOC_022446	supercont1.35	-	2110261	2115053	4793	29	6.05
AGGXLOC_040146	supercont1.83	-	1320810	1325602	4793	20	4.173
AGGXLOC_030272	supercont1.521	+	511182	515973	4792	27	5.634
AGGXLOC_026459	supercont1.42	-	320114	324904	4791	25	5.218
AGGXLOC_006034	supercont1.140	+	2093337	2098126	4790	13	2.714
AGGXLOC_031125	supercont1.548	-	715568	720353	4786	40	8.358
AGGXLOC_036119	supercont1.7	-	3454344	3459126	4783	23	4.809
AGGXLOC_009298	supercont1.173	-	1319051	1323829	4779	25	5.231
AGGXLOC_041713	supercont1.9	-	4429345	4434123	4779	22	4.603
AGGXLOC_008528	supercont1.166	-	32774	37544	4771	8	1.677
AGGXLOC_016182	supercont1.26	+	291506	296276	4771	36	7.546
AGGXLOC_002405	supercont1.1116	+	189579	194348	4770	22	4.612
AGGXLOC_016687	supercont1.262	-	1317305	1322074	4770	38	7.966
AGGXLOC_021675	supercont1.338	-	1170064	1174833	4770	19	3.983
AGGXLOC_032432	supercont1.583	+	430945	435712	4768	11	2.307
AGGXLOC_041743	supercont1.9	-	4606679	4611439	4761	29	6.091
AGGXLOC_005635	supercont1.136	-	1841342	1846101	4760	22	4.622
AGGXLOC_025013	supercont1.4	-	482506	487264	4759	31	6.514
AGGXLOC_012890	supercont1.209	+	194674	199429	4756	15	3.154
AGGXLOC_005119	supercont1.130	-	2072255	2077008	4754	12	2.524
AGGXLOC_001543	supercont1.108	+	524285	529037	4753	24	5.049
AGGXLOC_023828	supercont1.379	-	344060	348809	4750	16	3.368
AGGXLOC_024175	supercont1.382	-	320317	325061	4745	11	2.318
AGGXLOC_034876	supercont1.66	-	728067	732808	4742	10	2.109
AGGXLOC_003018	supercont1.116	-	2194939	2199675	4737	15	3.167
AGGXLOC_043316	supercont1.98	+	1007258	1011992	4735	15	3.168
AGGXLOC_017695	supercont1.280	+	501532	506263	4732	17	3.593
AGGXLOC_003927	supercont1.122	-	783054	787784	4731	25	5.284
AGGXLOC_041885	supercont1.90	-	1095506	1100236	4731	29	6.13
AGGXLOC_010597	supercont1.189	-	481206	485935	4730	27	5.708
AGGXLOC_026172	supercont1.415	-	74233	78959	4727	35	7.404
AGGXLOC_008390	supercont1.165	+	361463	366184	4722	30	6.353
AGGXLOC_039591	supercont1.81	+	1211955	1216676	4722	36	7.624
AGGXLOC_028504	supercont1.470	-	47225	51945	4721	14	2.965
AGGXLOC_001074	supercont1.1041	-	238988	243707	4720	12	2.542
AGGXLOC_017744	supercont1.280	-	491488	496207	4720	27	5.72
AGGXLOC_027197	supercont1.44	+	1924805	1929522	4718	26	5.511
AGGXLOC_002305	supercont1.111	-	1044070	1048783	4714	21	4.455
AGGXLOC_005114	supercont1.130	-	2018533	2023246	4714	18	3.818
AGGXLOC_036731	supercont1.721	-	274271	278980	4710	23	4.883
AGGXLOC_029716	supercont1.506	-	208694	213402	4709	26	5.521
AGGXLOC_001823	supercont1.1095	+	76039	80746	4708	35	7.434
AGGXLOC_028305	supercont1.467	-	138147	142854	4708	27	5.735
AGGXLOC_034438	supercont1.642	-	190074	194775	4702	34	7.231
AGGXLOC_032855	supercont1.6	+	1875747	1880443	4697	19	4.045
AGGXLOC_040064	supercont1.828	-	394407	399096	4690	20	4.264
AGGXLOC_016028	supercont1.258	+	291940	296626	4687	30	6.401
AGGXLOC_038152	supercont1.77	-	781587	786270	4684	11	2.348
AGGXLOC_036517	supercont1.714	-	159466	164144	4679	25	5.343
AGGXLOC_020448	supercont1.32	-	2752028	2756705	4678	32	6.841
AGGXLOC_029147	supercont1.491	+	403244	407921	4678	15	3.206
AGGXLOC_009692	supercont1.176	-	1763984	1768657	4674	32	6.846
AGGXLOC_024819	supercont1.398	+	611418	616091	4674	24	5.135
AGGXLOC_008247	supercont1.164	+	714963	719634	4672	12	2.568
AGGXLOC_020835	supercont1.326	-	452146	456816	4671	20	4.282
AGGXLOC_039976	supercont1.823	-	403397	408066	4670	35	7.495
AGGXLOC_000092	supercont1.1	-	1288210	1292878	4669	28	5.997
AGGXLOC_018537	supercont1.295	+	1254983	1259647	4665	27	5.788
AGGXLOC_024923	supercont1.4	+	472544	477202	4659	40	8.586
AGGXLOC_028251	supercont1.465	-	800791	805449	4659	12	2.576
AGGXLOC_029265	supercont1.494	+	320397	325046	4650	25	5.376
AGGXLOC_020760	supercont1.326	+	442004	446651	4648	18	3.873
AGGXLOC_027939	supercont1.456	-	715361	720008	4648	21	4.518
AGGXLOC_040806	supercont1.867	-	40511	45156	4646	16	3.444
AGGXLOC_010258	supercont1.184	+	1842552	1847196	4645	25	5.382
AGGXLOC_030507	supercont1.53	+	1773430	1778071	4642	32	6.894
AGGXLOC_027254	supercont1.44	-	1924824	1929462	4639	27	5.82
AGGXLOC_016777	supercont1.263	-	683952	688589	4638	28	6.037
AGGXLOC_041322	supercont1.886	-	187063	191695	4633	35	7.555
AGGXLOC_001824	supercont1.1095	+	179482	184110	4629	18	3.889
AGGXLOC_029596	supercont1.50	-	1890816	1895444	4629	39	8.425
AGGXLOC_013392	supercont1.215	+	1555523	1560148	4626	17	3.675
AGGXLOC_020143	supercont1.315	+	987133	991756	4624	34	7.353
AGGXLOC_011061	supercont1.192	-	1529678	1534295	4618	22	4.764
AGGXLOC_039637	supercont1.81	-	929488	934104	4617	17	3.682
AGGXLOC_031426	supercont1.556	-	475301	479910	4610	19	4.121
AGGXLOC_041730	supercont1.9	-	4530199	4534804	4606	11	2.388
AGGXLOC_039509	supercont1.808	-	430400	435003	4604	37	8.036
AGGXLOC_017139	supercont1.270	+	472259	476858	4600	21	4.565
AGGXLOC_041871	supercont1.90	-	943408	948005	4598	37	8.047
AGGXLOC_022079	supercont1.346	+	1000657	1005247	4591	29	6.317
AGGXLOC_031369	supercont1.555	-	368463	373049	4587	35	7.63
AGGXLOC_017219	supercont1.272	+	267535	272120	4586	22	4.797
AGGXLOC_036659	supercont1.72	-	1057117	1061702	4586	13	2.835
AGGXLOC_012235	supercont1.202	+	775351	779932	4582	28	6.111
AGGXLOC_033147	supercont1.600	-	649603	654184	4582	18	3.928
AGGXLOC_003226	supercont1.118	+	485088	489668	4581	15	3.274
AGGXLOC_023678	supercont1.376	+	101461	106040	4580	24	5.24
AGGXLOC_026466	supercont1.42	-	360275	364854	4580	9	1.965
AGGXLOC_011861	supercont1.2	-	4135238	4139816	4579	12	2.621
AGGXLOC_030506	supercont1.53	+	1748497	1753073	4577	30	6.555
AGGXLOC_017939	supercont1.283	-	1388987	1393560	4574	13	2.842
AGGXLOC_011738	supercont1.2	-	1457160	1461730	4571	34	7.438
AGGXLOC_019788	supercont1.31	-	2278938	2283508	4571	24	5.25
AGGXLOC_024030	supercont1.38	-	2970934	2975501	4568	32	7.005
AGGXLOC_041886	supercont1.90	-	1102860	1107420	4561	14	3.07
AGGXLOC_040579	supercont1.85	-	1553623	1558178	4556	33	7.243
AGGXLOC_025394	supercont1.401	-	625472	630026	4555	34	7.464
AGGXLOC_041786	supercont1.90	+	1096256	1100809	4554	15	3.294
AGGXLOC_043387	supercont1.98	-	1013898	1018450	4553	20	4.393
AGGXLOC_004334	supercont1.126	-	1107421	1111972	4552	36	7.909
AGGXLOC_005437	supercont1.134	-	1187750	1192301	4552	11	2.417
AGGXLOC_029999	supercont1.514	+	2782	7331	4550	22	4.835
AGGXLOC_016152	supercont1.259	-	1480803	1485350	4548	27	5.937
AGGXLOC_034694	supercont1.655	-	167209	171755	4547	25	5.498
AGGXLOC_036711	supercont1.721	+	275760	280305	4546	22	4.839
AGGXLOC_032033	supercont1.57	-	2422617	2427161	4545	15	3.3
AGGXLOC_029549	supercont1.50	+	1890761	1895304	4544	34	7.482
AGGXLOC_006770	supercont1.149	+	744068	748610	4543	29	6.383
AGGXLOC_012707	supercont1.206	+	1381533	1386074	4542	17	3.743
AGGXLOC_012802	supercont1.207	-	970125	974663	4539	27	5.948
AGGXLOC_039627	supercont1.81	-	857063	861597	4535	27	5.954
AGGXLOC_022419	supercont1.35	-	1914572	1919105	4534	24	5.293
AGGXLOC_009596	supercont1.176	+	1764021	1768550	4530	30	6.623
AGGXLOC_023553	supercont1.373	-	1092231	1096756	4526	22	4.861
AGGXLOC_015592	supercont1.25	-	687511	692035	4525	31	6.851
AGGXLOC_035784	supercont1.691	+	559108	563629	4522	21	4.644
AGGXLOC_007239	supercont1.153	+	1524970	1529490	4521	14	3.097
AGGXLOC_034789	supercont1.66	+	463343	467863	4521	27	5.972
AGGXLOC_039628	supercont1.81	-	865183	869703	4521	17	3.76
AGGXLOC_013430	supercont1.215	-	1523591	1528106	4516	25	5.536
AGGXLOC_011121	supercont1.194	+	358430	362943	4514	10	2.215
AGGXLOC_020196	supercont1.315	-	976646	981155	4510	17	3.769
AGGXLOC_027408	supercont1.441	-	476405	480911	4507	30	6.656
AGGXLOC_016244	supercont1.26	+	1014548	1019052	4505	27	5.993
AGGXLOC_038283	supercont1.78	+	62501	67005	4505	20	4.44
AGGXLOC_023653	supercont1.375	-	828408	832905	4498	15	3.335
AGGXLOC_042543	supercont1.93	-	1983455	1987951	4497	26	5.782
AGGXLOC_008571	supercont1.1666	-	26808	31299	4492	25	5.565
AGGXLOC_020401	supercont1.32	+	2428924	2433415	4492	24	5.343
AGGXLOC_034860	supercont1.66	-	463337	467825	4489	36	8.02
AGGXLOC_026348	supercont1.419	-	551089	555567	4479	18	4.019
AGGXLOC_034417	supercont1.642	-	69441	73917	4477	26	5.807
AGGXLOC_031873	supercont1.567	+	223626	228100	4475	13	2.905
AGGXLOC_039669	supercont1.81	-	1179907	1184381	4475	11	2.458
AGGXLOC_011494	supercont1.2	+	1397772	1402243	4472	14	3.131
AGGXLOC_016445	supercont1.260	+	385833	390304	4472	20	4.472
AGGXLOC_018639	supercont1.297	+	1327441	1331911	4471	14	3.131
AGGXLOC_019835	supercont1.310	+	624592	629062	4471	19	4.25
AGGXLOC_021040	supercont1.329	-	264149	268619	4471	20	4.473
AGGXLOC_016148	supercont1.259	-	1405290	1409758	4469	14	3.133
AGGXLOC_003921	supercont1.122	-	710538	715005	4468	14	3.133
AGGXLOC_015850	supercont1.253	+	889860	894327	4468	16	3.581
AGGXLOC_016582	supercont1.261	-	520512	524979	4468	35	7.833
AGGXLOC_036065	supercont1.7	-	64340	68807	4468	27	6.043
AGGXLOC_038384	supercont1.78	-	62512	66978	4467	18	4.03
AGGXLOC_038792	supercont1.790	+	423076	427542	4467	21	4.701
AGGXLOC_038637	supercont1.79	+	67362	71827	4466	25	5.598
AGGXLOC_002358	supercont1.1112	+	33473	37935	4463	30	6.722
AGGXLOC_010297	supercont1.184	-	1842743	1847205	4463	34	7.618
AGGXLOC_028255	supercont1.465	-	928551	933012	4462	13	2.913
AGGXLOC_002110	supercont1.110	-	1372160	1376620	4461	19	4.259
AGGXLOC_017095	supercont1.27	-	591442	595901	4460	23	5.157
AGGXLOC_025382	supercont1.401	-	87470	91928	4459	9	2.018
AGGXLOC_033401	supercont1.61	-	1779676	1784134	4459	16	3.588
AGGXLOC_001825	supercont1.1095	-	76097	80554	4458	20	4.486
AGGXLOC_012186	supercont1.202	+	18027	22484	4458	27	6.057
AGGXLOC_012863	supercont1.208	-	339337	343790	4454	21	4.715
AGGXLOC_027380	supercont1.441	+	485292	489741	4450	19	4.27
AGGXLOC_027813	supercont1.451	-	728498	732947	4450	20	4.494
AGGXLOC_017811	supercont1.281	-	398066	402514	4449	21	4.72
AGGXLOC_006834	supercont1.149	-	789357	793804	4448	32	7.194
AGGXLOC_012825	supercont1.208	+	339358	343801	4444	26	5.851
AGGXLOC_025533	supercont1.403	-	846891	851329	4439	26	5.857
AGGXLOC_031230	supercont1.550	+	719595	724032	4438	20	4.507
AGGXLOC_033617	supercont1.617	-	315950	320387	4438	15	3.38
AGGXLOC_003153	supercont1.1170	+	154120	158553	4434	18	4.06
AGGXLOC_031362	supercont1.555	-	127650	132083	4434	19	4.285
AGGXLOC_041607	supercont1.9	+	4606739	4611170	4432	21	4.738
AGGXLOC_013592	supercont1.218	-	404425	408853	4429	21	4.741
AGGXLOC_033614	supercont1.617	-	277486	281912	4427	19	4.292
AGGXLOC_032280	supercont1.58	+	1916723	1921142	4420	30	6.787
AGGXLOC_039339	supercont1.800	+	169979	174395	4417	17	3.849
AGGXLOC_003778	supercont1.1211	+	137056	141471	4416	13	2.944
AGGXLOC_011831	supercont1.2	-	2893445	2897858	4414	23	5.211
AGGXLOC_039722	supercont1.811	+	319157	323567	4411	26	5.894
AGGXLOC_020929	supercont1.327	-	299858	304267	4410	9	2.041
AGGXLOC_042431	supercont1.927	-	142274	146680	4407	30	6.807
AGGXLOC_035776	supercont1.691	+	202940	207342	4403	15	3.407
AGGXLOC_010458	supercont1.187	-	139753	144153	4401	13	2.954
AGGXLOC_005274	supercont1.132	+	2207186	2211583	4398	14	3.183
AGGXLOC_025430	supercont1.402	-	904831	909226	4396	16	3.64
AGGXLOC_026407	supercont1.42	+	493479	497872	4394	24	5.462
AGGXLOC_019124	supercont1.301	+	544270	548661	4392	28	6.375
AGGXLOC_004519	supercont1.127	-	542080	546470	4391	24	5.466
AGGXLOC_004468	supercont1.127	+	1389041	1393430	4390	22	5.011
AGGXLOC_022444	supercont1.35	-	2097645	2102034	4390	27	6.15
AGGXLOC_000919	supercont1.1030	-	234046	238434	4389	27	6.152
AGGXLOC_001759	supercont1.109	-	116301	120686	4386	22	5.016
AGGXLOC_026711	supercont1.427	-	707691	712076	4386	14	3.192
AGGXLOC_023697	supercont1.376	-	28929	33312	4384	19	4.334
AGGXLOC_034677	supercont1.655	+	167231	171614	4384	19	4.334
AGGXLOC_019123	supercont1.301	+	527891	532273	4383	25	5.704
AGGXLOC_035344	supercont1.68	+	1835667	1840049	4383	14	3.194
AGGXLOC_036885	supercont1.729	-	193515	197896	4382	19	4.336
AGGXLOC_038100	supercont1.77	+	972295	976674	4380	23	5.251
AGGXLOC_011966	supercont1.20	+	3093535	3097912	4378	25	5.71
AGGXLOC_040046	supercont1.828	+	363971	368347	4377	21	4.798
AGGXLOC_002726	supercont1.114	+	2113161	2117533	4373	24	5.488
AGGXLOC_034858	supercont1.66	-	437771	442139	4369	27	6.18
AGGXLOC_024198	supercont1.383	+	409569	413936	4368	18	4.121
AGGXLOC_012143	supercont1.201	+	1321478	1325843	4366	10	2.29
AGGXLOC_033317	supercont1.61	+	1779597	1783962	4366	33	7.558
AGGXLOC_035801	supercont1.691	-	559049	563414	4366	27	6.184
AGGXLOC_039586	supercont1.81	+	1179690	1184055	4366	28	6.413
AGGXLOC_034987	supercont1.664	+	466793	471157	4365	19	4.353
AGGXLOC_016327	supercont1.26	-	291470	295833	4364	34	7.791
AGGXLOC_039535	supercont1.81	+	497730	502093	4364	22	5.041
AGGXLOC_013008	supercont1.21	-	895935	900297	4363	10	2.292
AGGXLOC_003971	supercont1.1226	+	135800	140161	4362	12	2.751
AGGXLOC_028720	supercont1.479	-	12337	16697	4361	25	5.733
AGGXLOC_023840	supercont1.38	+	125773	130132	4360	30	6.881
AGGXLOC_004118	supercont1.124	-	976997	981355	4359	24	5.506
AGGXLOC_024103	supercont1.381	+	210144	214502	4359	16	3.671
AGGXLOC_029436	supercont1.5	+	2611266	2615623	4358	11	2.524
AGGXLOC_000196	supercont1.10	+	1634186	1638542	4357	10	2.295
AGGXLOC_033405	supercont1.61	-	1805626	1809982	4357	20	4.59
AGGXLOC_011333	supercont1.197	+	276433	280788	4356	15	3.444
AGGXLOC_016600	supercont1.261	-	607113	611468	4356	16	3.673
AGGXLOC_021945	supercont1.344	+	329134	333489	4356	27	6.198
AGGXLOC_025339	supercont1.400	-	726999	731354	4356	29	6.657
AGGXLOC_040142	supercont1.83	-	1305444	1309797	4354	19	4.364
AGGXLOC_004639	supercont1.128	+	1389700	1394052	4353	14	3.216
AGGXLOC_035592	supercont1.69	+	1381170	1385521	4352	22	5.055
AGGXLOC_012380	supercont1.203	+	655470	659819	4350	31	7.126
AGGXLOC_015489	supercont1.249	+	1692664	1697008	4345	19	4.373
AGGXLOC_032341	supercont1.58	-	1916706	1921046	4341	21	4.838
AGGXLOC_004631	supercont1.128	+	683983	688319	4337	19	4.381
AGGXLOC_004444	supercont1.127	+	924531	928866	4336	18	4.151
AGGXLOC_027797	supercont1.451	-	394078	398408	4331	9	2.078
AGGXLOC_007514	supercont1.156	-	949397	953724	4328	26	6.007
AGGXLOC_022327	supercont1.35	+	1969610	1973937	4328	29	6.701
AGGXLOC_024395	supercont1.389	+	251796	256123	4328	14	3.235
AGGXLOC_026380	supercont1.42	+	247259	251582	4324	24	5.55
AGGXLOC_030285	supercont1.521	-	52624	56947	4324	21	4.857
AGGXLOC_042396	supercont1.927	+	142162	146483	4322	20	4.627
AGGXLOC_042899	supercont1.95	-	2289565	2293885	4321	24	5.554
AGGXLOC_035746	supercont1.69	-	2789999	2794318	4320	16	3.704
AGGXLOC_011451	supercont1.2	+	502096	506413	4318	19	4.4
AGGXLOC_011562	supercont1.2	+	2687161	2691477	4317	22	5.096
AGGXLOC_021485	supercont1.334	+	621841	626154	4314	16	3.709
AGGXLOC_032526	supercont1.589	+	60538	64851	4314	18	4.172
AGGXLOC_022949	supercont1.361	-	127698	132006	4309	14	3.249
AGGXLOC_038717	supercont1.79	-	531584	535891	4308	27	6.267
AGGXLOC_025976	supercont1.41	-	2218391	2222696	4306	11	2.555
AGGXLOC_012572	supercont1.204	-	415815	420119	4305	25	5.807
AGGXLOC_028163	supercont1.462	-	609536	613839	4304	10	2.323
AGGXLOC_024112	supercont1.381	+	652230	656531	4302	21	4.881
AGGXLOC_016576	supercont1.261	-	491819	496119	4301	23	5.348
AGGXLOC_032529	supercont1.589	+	113852	118152	4301	22	5.115
AGGXLOC_041889	supercont1.90	-	1145621	1149920	4300	15	3.488
AGGXLOC_008600	supercont1.167	-	781424	785722	4299	21	4.885
AGGXLOC_042130	supercont1.91	-	1055455	1059749	4295	17	3.958
AGGXLOC_023352	supercont1.37	-	101336	105626	4291	20	4.661
AGGXLOC_029402	supercont1.5	+	70659	74949	4291	16	3.729
AGGXLOC_039071	supercont1.8	+	4102764	4107053	4290	14	3.263
AGGXLOC_040788	supercont1.866	-	351381	355670	4290	18	4.196
AGGXLOC_001942	supercont1.1098	-	186727	191015	4289	8	1.865
AGGXLOC_018090	supercont1.286	-	1389405	1393691	4287	15	3.499
AGGXLOC_006810	supercont1.149	-	375238	379519	4282	8	1.868
AGGXLOC_039634	supercont1.81	-	905981	910262	4282	20	4.671
AGGXLOC_036041	supercont1.7	+	3550246	3554524	4279	14	3.272
AGGXLOC_011810	supercont1.2	-	2674935	2679210	4276	26	6.08
AGGXLOC_011628	supercont1.2	+	4490115	4494388	4274	31	7.253
AGGXLOC_028937	supercont1.487	+	910326	914598	4273	18	4.212
AGGXLOC_040828	supercont1.868	-	415051	419322	4272	18	4.213
AGGXLOC_041719	supercont1.9	-	4455026	4459295	4270	17	3.981
AGGXLOC_010780	supercont1.190	+	1875745	1880012	4268	6	1.406
AGGXLOC_005205	supercont1.131	-	1625514	1629780	4267	17	3.984
AGGXLOC_036646	supercont1.72	-	611375	615639	4265	12	2.814
AGGXLOC_019388	supercont1.305	-	982517	986780	4264	19	4.456
AGGXLOC_038625	supercont1.788	-	490167	494429	4263	16	3.753
AGGXLOC_007577	supercont1.157	-	320385	324643	4259	25	5.87
AGGXLOC_024134	supercont1.381	-	239878	244136	4259	18	4.226
AGGXLOC_037812	supercont1.76	+	1833336	1837592	4257	18	4.228
AGGXLOC_040489	supercont1.845	-	359318	363572	4255	11	2.585
AGGXLOC_016536	supercont1.261	+	538158	542411	4254	17	3.996
AGGXLOC_024884	supercont1.399	+	811331	815583	4253	21	4.938
AGGXLOC_004715	supercont1.1288	-	114056	118303	4248	13	3.06
AGGXLOC_038113	supercont1.77	+	1238255	1242502	4248	16	3.766
AGGXLOC_005459	supercont1.1340	-	11907	16151	4245	24	5.654
AGGXLOC_025713	supercont1.406	-	141818	146060	4243	32	7.542
AGGXLOC_002118	supercont1.110	-	2496201	2500440	4240	20	4.717
AGGXLOC_042827	supercont1.95	+	2289835	2294071	4237	28	6.608
AGGXLOC_021255	supercont1.33	-	2300299	2304534	4236	31	7.318
AGGXLOC_034274	supercont1.639	+	118708	122942	4235	21	4.959
AGGXLOC_039075	supercont1.8	+	4124075	4128309	4235	15	3.542
AGGXLOC_003540	supercont1.12	-	616122	620352	4231	21	4.963
AGGXLOC_006545	supercont1.147	+	435385	439612	4228	11	2.602
AGGXLOC_022109	supercont1.346	-	686523	690747	4225	24	5.68
AGGXLOC_041349	supercont1.89	+	413092	417311	4220	17	4.028
AGGXLOC_009317	supercont1.173	-	1803897	1808113	4217	14	3.32
AGGXLOC_024125	supercont1.381	-	195512	199728	4217	21	4.98
AGGXLOC_011013	supercont1.192	-	556782	560993	4212	23	5.461
AGGXLOC_030149	supercont1.518	-	757506	761711	4206	20	4.755
AGGXLOC_028157	supercont1.462	-	350589	354791	4203	17	4.045
AGGXLOC_010910	supercont1.192	+	556854	561055	4202	22	5.236
AGGXLOC_030632	supercont1.533	-	557929	562127	4199	24	5.716
AGGXLOC_015202	supercont1.243	+	167199	171396	4198	15	3.573
AGGXLOC_021149	supercont1.33	+	2344211	2348408	4198	26	6.193
AGGXLOC_040094	supercont1.83	+	1320151	1324348	4198	28	6.67
AGGXLOC_037803	supercont1.76	+	1365431	1369627	4197	42	10.007
AGGXLOC_025910	supercont1.41	+	2625613	2629807	4195	27	6.436
AGGXLOC_011645	supercont1.2	+	4968489	4972682	4194	26	6.199
AGGXLOC_027059	supercont1.437	+	4589	8781	4193	11	2.623
AGGXLOC_035690	supercont1.69	-	1381244	1385434	4191	22	5.249
AGGXLOC_038419	supercont1.78	-	449704	453894	4191	25	5.965
AGGXLOC_017165	supercont1.270	-	472715	476901	4187	19	4.538
AGGXLOC_023856	supercont1.38	+	432392	436576	4185	25	5.974
AGGXLOC_003837	supercont1.122	+	540175	544358	4184	19	4.541
AGGXLOC_008437	supercont1.165	-	302131	306313	4183	20	4.781
AGGXLOC_017719	supercont1.280	+	977673	981854	4182	20	4.782
AGGXLOC_024544	supercont1.39	-	1492226	1496403	4178	22	5.266
AGGXLOC_042168	supercont1.91	-	2069297	2073473	4177	21	5.028
AGGXLOC_019122	supercont1.301	+	520818	524992	4175	19	4.551
AGGXLOC_028085	supercont1.46	-	2090594	2094768	4175	33	7.904
AGGXLOC_013317	supercont1.214	+	811345	815517	4173	30	7.189
AGGXLOC_021230	supercont1.33	-	1563973	1568145	4173	26	6.231
AGGXLOC_025515	supercont1.403	-	618562	622734	4173	8	1.917
AGGXLOC_036398	supercont1.71	-	139309	143480	4172	22	5.273
AGGXLOC_023957	supercont1.38	-	136440	140607	4168	16	3.839
AGGXLOC_005132	supercont1.130	-	2433676	2437838	4163	16	3.843
AGGXLOC_000664	supercont1.1017	-	65693	69853	4161	16	3.845
AGGXLOC_021847	supercont1.340	-	471141	475301	4161	24	5.768
AGGXLOC_026477	supercont1.42	-	493241	497397	4157	19	4.571
AGGXLOC_006557	supercont1.147	+	1216585	1220740	4156	18	4.331
AGGXLOC_006828	supercont1.149	-	744231	748383	4153	23	5.538
AGGXLOC_018573	supercont1.295	-	1379996	1384146	4151	25	6.023
AGGXLOC_033325	supercont1.61	+	1826090	1830239	4150	23	5.542
AGGXLOC_013125	supercont1.211	-	1295383	1299531	4149	17	4.097
AGGXLOC_039046	supercont1.8	+	3935162	3939310	4149	16	3.856
AGGXLOC_019988	supercont1.313	-	1045204	1049349	4146	21	5.065
AGGXLOC_030508	supercont1.53	+	1779128	1783273	4146	15	3.618
AGGXLOC_013193	supercont1.212	-	230886	235029	4144	21	5.068
AGGXLOC_000021	supercont1.1	+	1242406	1246548	4143	18	4.345
AGGXLOC_001888	supercont1.1098	+	44792	48934	4143	20	4.827
AGGXLOC_037022	supercont1.73	-	2714196	2718338	4143	12	2.896
AGGXLOC_020752	supercont1.326	+	410014	414155	4142	24	5.794
AGGXLOC_007686	supercont1.159	+	467806	471946	4141	20	4.83
AGGXLOC_024907	supercont1.4	+	132038	136177	4140	15	3.623
AGGXLOC_033323	supercont1.61	+	1805640	1809779	4140	21	5.072
AGGXLOC_016369	supercont1.26	-	876244	880377	4134	26	6.289
AGGXLOC_034030	supercont1.63	-	1832699	1836831	4133	23	5.565
AGGXLOC_014379	supercont1.23	+	341480	345611	4132	21	5.082
AGGXLOC_016532	supercont1.261	+	510896	515027	4132	26	6.292
AGGXLOC_027473	supercont1.443	-	346218	350348	4131	7	1.695
AGGXLOC_039061	supercont1.8	+	4051686	4055816	4131	27	6.536
AGGXLOC_012818	supercont1.208	+	94949	99078	4130	12	2.906
AGGXLOC_034562	supercont1.65	+	754716	758845	4130	22	5.327
AGGXLOC_024013	supercont1.38	-	2623521	2627649	4129	19	4.602
AGGXLOC_025885	supercont1.41	+	2277922	2282048	4127	14	3.392
AGGXLOC_020819	supercont1.326	+	1218717	1222840	4124	12	2.91
AGGXLOC_002120	supercont1.1101	+	100817	104939	4123	13	3.153
AGGXLOC_009996	supercont1.180	+	761303	765424	4122	27	6.55
AGGXLOC_038307	supercont1.78	+	269171	273292	4122	22	5.337
AGGXLOC_012685	supercont1.206	+	125759	129878	4120	24	5.825
AGGXLOC_040015	supercont1.826	+	395171	399286	4116	12	2.915
AGGXLOC_021515	supercont1.335	+	367646	371760	4115	17	4.131
AGGXLOC_022198	supercont1.348	-	546109	550223	4115	11	2.673
AGGXLOC_026299	supercont1.419	+	164632	168743	4112	19	4.621
AGGXLOC_042247	supercont1.916	-	208119	212229	4111	13	3.162
AGGXLOC_007247	supercont1.153	+	1728972	1733080	4109	16	3.894
AGGXLOC_012535	supercont1.204	+	557637	561745	4109	19	4.624
AGGXLOC_025444	supercont1.403	+	460640	464748	4109	16	3.894
AGGXLOC_030134	supercont1.518	-	151460	155568	4109	20	4.867
AGGXLOC_010789	supercont1.190	-	449383	453488	4106	15	3.653
AGGXLOC_031091	supercont1.548	+	715805	719910	4106	24	5.845
AGGXLOC_041599	supercont1.9	+	4561501	4565606	4106	29	7.063
AGGXLOC_033072	supercont1.60	-	1494090	1498194	4105	11	2.68
AGGXLOC_024167	supercont1.382	+	984577	988680	4104	11	2.68
AGGXLOC_026947	supercont1.431	-	550154	554257	4104	22	5.361
AGGXLOC_002520	supercont1.112	-	2343971	2348073	4103	26	6.337
AGGXLOC_011736	supercont1.2	-	1449089	1453191	4103	32	7.799
AGGXLOC_027445	supercont1.442	-	604438	608539	4102	32	7.801
AGGXLOC_041774	supercont1.90	+	959407	963508	4102	33	8.045
AGGXLOC_026006	supercont1.41	-	2625651	2629749	4099	24	5.855
AGGXLOC_023944	supercont1.38	+	3137184	3141281	4098	26	6.345
AGGXLOC_040058	supercont1.828	-	354782	358879	4098	8	1.952
AGGXLOC_004417	supercont1.127	+	592458	596552	4095	7	1.709
AGGXLOC_036127	supercont1.7	-	3549810	3553904	4095	21	5.128
AGGXLOC_006809	supercont1.149	-	354773	358865	4093	28	6.841
AGGXLOC_009819	supercont1.179	+	310510	314602	4093	20	4.886
AGGXLOC_025555	supercont1.404	+	640453	644544	4092	27	6.598
AGGXLOC_025981	supercont1.41	-	2260022	2264112	4091	16	3.911
AGGXLOC_013163	supercont1.212	+	1011788	1015877	4090	22	5.379
AGGXLOC_022076	supercont1.346	+	976823	980911	4089	16	3.913
AGGXLOC_002615	supercont1.113	-	186038	190125	4088	19	4.648
AGGXLOC_019799	supercont1.31	-	2995511	2999595	4085	11	2.693
AGGXLOC_039229	supercont1.8	-	4149826	4153904	4079	18	4.413
AGGXLOC_038909	supercont1.797	+	477359	481436	4078	24	5.885
AGGXLOC_011959	supercont1.20	+	2778246	2782322	4077	13	3.189
AGGXLOC_011973	supercont1.20	+	3184833	3188909	4077	13	3.189
AGGXLOC_016427	supercont1.26	-	3690514	3694587	4074	12	2.946
AGGXLOC_023481	supercont1.372	+	810099	814172	4074	12	2.946
AGGXLOC_013156	supercont1.212	+	979203	983275	4073	26	6.384
AGGXLOC_018187	supercont1.288	-	218907	222978	4072	20	4.912
AGGXLOC_004540	supercont1.127	-	826119	830189	4071	15	3.685
AGGXLOC_021965	supercont1.344	-	339017	343085	4069	19	4.669
AGGXLOC_025266	supercont1.400	+	767234	771301	4068	17	4.179
AGGXLOC_003165	supercont1.1170	-	49148	53214	4067	23	5.655
AGGXLOC_026424	supercont1.42	+	2191761	2195825	4065	23	5.658
AGGXLOC_020142	supercont1.315	+	976655	980718	4064	12	2.953
AGGXLOC_001895	supercont1.1098	+	108541	112597	4057	19	4.683
AGGXLOC_025605	supercont1.405	+	403533	407579	4047	20	4.942
AGGXLOC_037152	supercont1.74	+	183387	187432	4046	13	3.213
AGGXLOC_038321	supercont1.78	+	449855	453900	4046	20	4.943
AGGXLOC_012517	supercont1.204	+	416027	420069	4043	32	7.915
AGGXLOC_015794	supercont1.252	+	1096049	1100089	4041	19	4.702
AGGXLOC_013346	supercont1.214	-	811391	815429	4039	26	6.437
AGGXLOC_024113	supercont1.381	+	662373	666411	4039	14	3.466
AGGXLOC_035515	supercont1.686	-	436793	440830	4038	16	3.962
AGGXLOC_017565	supercont1.279	-	114504	118536	4033	14	3.471
AGGXLOC_005308	supercont1.1322	+	20647	24675	4029	8	1.986
AGGXLOC_026869	supercont1.430	-	223459	227486	4028	25	6.207
AGGXLOC_016121	supercont1.259	+	1480939	1484964	4026	23	5.713
AGGXLOC_024057	supercont1.38	-	3137301	3141324	4024	31	7.704
AGGXLOC_033499	supercont1.613	+	139041	143063	4023	14	3.48
AGGXLOC_028977	supercont1.488	-	173965	177985	4021	19	4.725
AGGXLOC_005352	supercont1.133	-	1090335	1094353	4019	8	1.991
AGGXLOC_011897	supercont1.2	-	4956257	4960274	4018	13	3.235
AGGXLOC_006642	supercont1.147	-	1436991	1441003	4013	29	7.227
AGGXLOC_023962	supercont1.38	-	280329	284340	4012	15	3.739
AGGXLOC_032145	supercont1.576	+	690318	694327	4010	31	7.731
AGGXLOC_002778	supercont1.1145	-	125636	129644	4009	27	6.735
AGGXLOC_023956	supercont1.38	-	131377	135385	4009	22	5.488
AGGXLOC_014964	supercont1.238	-	1543587	1547593	4007	36	8.984
AGGXLOC_040808	supercont1.867	-	63806	67812	4007	18	4.492
AGGXLOC_021850	supercont1.340	-	485878	489883	4006	17	4.244
AGGXLOC_039557	supercont1.81	+	906223	910226	4004	9	2.248
AGGXLOC_034182	supercont1.634	-	509369	513369	4001	13	3.249
AGGXLOC_005643	supercont1.136	-	1903221	1907219	3999	15	3.751
AGGXLOC_033339	supercont1.61	+	2595885	2599883	3999	12	3.001
AGGXLOC_039673	supercont1.81	-	1201832	1205830	3999	13	3.251
AGGXLOC_043416	supercont1.98	-	1767470	1771468	3999	21	5.251
AGGXLOC_011692	supercont1.2	-	501922	505916	3995	30	7.509
AGGXLOC_012384	supercont1.203	+	693873	697865	3993	14	3.506
AGGXLOC_008384	supercont1.165	+	302110	306101	3992	18	4.509
AGGXLOC_017616	supercont1.28	+	2423542	2427530	3989	12	3.008
AGGXLOC_002297	supercont1.111	-	963927	967914	3988	16	4.012
AGGXLOC_008103	supercont1.162	-	880498	884480	3983	17	4.268
AGGXLOC_033292	supercont1.61	+	811322	815304	3983	15	3.766
AGGXLOC_042900	supercont1.95	-	2300236	2304218	3983	16	4.017
AGGXLOC_001255	supercont1.106	+	538781	542759	3979	26	6.534
AGGXLOC_010578	supercont1.189	+	480020	483996	3977	19	4.777
AGGXLOC_029041	supercont1.49	+	1051140	1055114	3975	24	6.038
AGGXLOC_039563	supercont1.81	+	958772	962746	3975	13	3.27
AGGXLOC_041734	supercont1.9	-	4561551	4565524	3974	19	4.781
AGGXLOC_003917	supercont1.122	-	665218	669190	3973	20	5.034
AGGXLOC_002432	supercont1.1118	+	3716	7687	3972	18	4.532
AGGXLOC_006904	supercont1.15	+	1361231	1365201	3971	12	3.022
AGGXLOC_005583	supercont1.136	+	1918686	1922655	3970	32	8.06
AGGXLOC_019962	supercont1.313	+	1048478	1052446	3969	15	3.779
AGGXLOC_038654	supercont1.79	+	374978	378946	3969	12	3.023
AGGXLOC_021885	supercont1.341	-	1172071	1176036	3966	12	3.026
AGGXLOC_011021	supercont1.192	-	614122	618085	3964	20	5.045
AGGXLOC_024032	supercont1.38	-	3001344	3005306	3963	12	3.028
AGGXLOC_016762	supercont1.263	-	588955	592916	3962	24	6.058
AGGXLOC_023091	supercont1.364	-	1017161	1021121	3961	19	4.797
AGGXLOC_042895	supercont1.95	-	2224310	2228270	3961	29	7.321
AGGXLOC_007080	supercont1.151	-	548669	552628	3960	9	2.273
AGGXLOC_037098	supercont1.736	+	249066	253023	3958	8	2.021
AGGXLOC_010992	supercont1.192	-	84539	88495	3957	15	3.791
AGGXLOC_038474	supercont1.78	-	1878347	1882302	3956	28	7.078
AGGXLOC_030624	supercont1.533	-	440223	444177	3955	24	6.068
AGGXLOC_021638	supercont1.337	-	1227637	1231590	3954	11	2.782
AGGXLOC_003169	supercont1.1170	-	67496	71448	3953	28	7.083
AGGXLOC_008014	supercont1.161	-	344059	348009	3951	15	3.797
AGGXLOC_035733	supercont1.69	-	2582937	2586886	3950	18	4.557
AGGXLOC_028689	supercont1.478	-	17737	21683	3947	13	3.294
AGGXLOC_031188	supercont1.55	-	438471	442417	3947	35	8.867
AGGXLOC_004467	supercont1.127	+	1369821	1373766	3946	29	7.349
AGGXLOC_016167	supercont1.26	+	157102	161047	3946	11	2.788
AGGXLOC_039565	supercont1.81	+	970564	974509	3946	20	5.068
AGGXLOC_026675	supercont1.426	-	576801	580743	3943	25	6.34
AGGXLOC_018086	supercont1.286	-	1284073	1288014	3942	20	5.074
AGGXLOC_011879	supercont1.2	-	4490428	4494368	3941	33	8.374
AGGXLOC_018153	supercont1.288	+	218999	222938	3940	19	4.822
AGGXLOC_012533	supercont1.204	+	522079	526017	3939	19	4.824
AGGXLOC_024137	supercont1.381	-	650529	654466	3938	12	3.047
AGGXLOC_020788	supercont1.326	+	789800	793736	3937	17	4.318
AGGXLOC_037861	supercont1.76	-	1787914	1791849	3936	7	1.778
AGGXLOC_008219	supercont1.1639	+	4215	8149	3935	20	5.083
AGGXLOC_020048	supercont1.314	+	769628	773561	3934	27	6.863
AGGXLOC_035246	supercont1.673	+	354388	358321	3934	33	8.388
AGGXLOC_011109	supercont1.193	-	1330918	1334850	3933	21	5.339
AGGXLOC_037066	supercont1.733	+	263053	266985	3933	23	5.848
AGGXLOC_007987	supercont1.161	+	343667	347598	3932	35	8.901
AGGXLOC_038110	supercont1.77	+	1226243	1230174	3932	25	6.358
AGGXLOC_016919	supercont1.266	-	1271126	1275056	3931	8	2.035
AGGXLOC_022169	supercont1.348	+	526435	530364	3930	29	7.379
AGGXLOC_031462	supercont1.557	+	538299	542227	3929	16	4.072
AGGXLOC_014452	supercont1.23	-	1204741	1208668	3928	14	3.564
AGGXLOC_031470	supercont1.557	+	597579	601506	3928	11	2.8
AGGXLOC_000765	supercont1.102	-	2435090	2439015	3926	14	3.566
AGGXLOC_028696	supercont1.479	+	12539	16464	3926	12	3.057
AGGXLOC_011076	supercont1.192	-	1725395	1729319	3925	24	6.115
AGGXLOC_011377	supercont1.198	+	1407915	1411839	3925	20	5.096
AGGXLOC_025583	supercont1.404	-	666989	670913	3925	21	5.35
AGGXLOC_038439	supercont1.78	-	1374526	1378450	3925	12	3.057
AGGXLOC_004314	supercont1.126	+	1901948	1905869	3922	16	4.08
AGGXLOC_034748	supercont1.658	+	607070	610990	3921	10	2.55
AGGXLOC_008332	supercont1.164	-	1217346	1221265	3920	14	3.571
AGGXLOC_006467	supercont1.145	-	2155489	2159406	3918	26	6.636
AGGXLOC_025735	supercont1.406	-	952231	956148	3918	11	2.808
AGGXLOC_016581	supercont1.261	-	510849	514764	3916	25	6.384
AGGXLOC_015929	supercont1.256	+	1098674	1102587	3914	20	5.11
AGGXLOC_003173	supercont1.1170	-	85014	88926	3913	18	4.6
AGGXLOC_007202	supercont1.153	+	493802	497713	3912	9	2.301
AGGXLOC_014713	supercont1.234	+	620462	624373	3912	8	2.045
AGGXLOC_005401	supercont1.1337	-	68078	71988	3911	19	4.858
AGGXLOC_035517	supercont1.686	-	483574	487484	3911	15	3.835
AGGXLOC_017042	supercont1.27	+	592427	596336	3910	30	7.673
AGGXLOC_032589	supercont1.59	+	2250099	2254008	3910	12	3.069
AGGXLOC_032282	supercont1.58	+	1936535	1940443	3909	20	5.116
AGGXLOC_016316	supercont1.26	-	203638	207545	3908	27	6.909
AGGXLOC_011295	supercont1.195	-	1685680	1689585	3906	18	4.608
AGGXLOC_041706	supercont1.9	-	4375818	4379723	3906	22	5.632
AGGXLOC_037564	supercont1.75	-	1081334	1085236	3903	35	8.967
AGGXLOC_027316	supercont1.440	+	893933	897831	3899	13	3.334
AGGXLOC_041780	supercont1.90	+	1026162	1030059	3898	22	5.644
AGGXLOC_005945	supercont1.14	-	759583	763478	3896	12	3.08
AGGXLOC_023613	supercont1.375	+	815482	819377	3896	14	3.593
AGGXLOC_014400	supercont1.23	+	1204790	1208684	3895	30	7.702
AGGXLOC_020443	supercont1.32	-	2413641	2417535	3895	17	4.365
AGGXLOC_007095	supercont1.151	-	1388313	1392206	3894	17	4.366
AGGXLOC_027809	supercont1.451	-	661771	665664	3894	25	6.42
AGGXLOC_040526	supercont1.848	+	456297	460189	3893	16	4.11
AGGXLOC_038971	supercont1.8	+	1898273	1902164	3892	20	5.139
AGGXLOC_017138	supercont1.270	+	464586	468476	3891	12	3.084
AGGXLOC_009917	supercont1.18	+	3154799	3158688	3890	27	6.941
AGGXLOC_011741	supercont1.2	-	1470553	1474441	3889	17	4.371
AGGXLOC_019238	supercont1.304	+	245667	249555	3889	15	3.857
AGGXLOC_000100	supercont1.1	-	1353526	1357412	3887	16	4.116
AGGXLOC_030090	supercont1.518	+	151666	155552	3887	13	3.344
AGGXLOC_017403	supercont1.275	-	985423	989307	3885	29	7.465
AGGXLOC_024108	supercont1.381	+	239800	243683	3884	18	4.634
AGGXLOC_035739	supercont1.69	-	2623980	2627863	3884	22	5.664
AGGXLOC_011824	supercont1.2	-	2809511	2813393	3883	23	5.923
AGGXLOC_034127	supercont1.633	+	417079	420960	3882	19	4.894
AGGXLOC_037342	supercont1.745	+	223152	227030	3879	26	6.703
AGGXLOC_008991	supercont1.171	+	319233	323107	3875	21	5.419
AGGXLOC_019676	supercont1.31	+	1578529	1582403	3875	24	6.194
AGGXLOC_005286	supercont1.132	-	191254	195125	3872	6	1.55
AGGXLOC_034040	supercont1.63	-	1907217	1911088	3872	16	4.132
AGGXLOC_011607	supercont1.2	+	4071235	4075105	3871	15	3.875
AGGXLOC_030693	supercont1.535	-	373938	377808	3871	9	2.325
AGGXLOC_002954	supercont1.116	+	1754396	1758265	3870	12	3.101
AGGXLOC_032777	supercont1.596	-	192048	195916	3869	21	5.428
AGGXLOC_016482	supercont1.260	-	380182	384046	3865	16	4.14
AGGXLOC_012761	supercont1.207	+	969925	973788	3864	22	5.694
AGGXLOC_035167	supercont1.67	-	2552021	2555882	3862	12	3.107
AGGXLOC_039567	supercont1.81	+	985903	989764	3862	14	3.625
AGGXLOC_014054	supercont1.2237	-	8065	11924	3860	15	3.886
AGGXLOC_031115	supercont1.548	-	637724	641583	3860	23	5.959
AGGXLOC_019034	supercont1.30	+	2192006	2195864	3859	15	3.887
AGGXLOC_010981	supercont1.192	+	1725379	1729236	3858	23	5.962
AGGXLOC_029153	supercont1.491	+	474907	478761	3855	19	4.929
AGGXLOC_020480	supercont1.320	+	615828	619680	3853	26	6.748
AGGXLOC_035017	supercont1.666	+	269076	272928	3853	16	4.153
AGGXLOC_002368	supercont1.1112	+	181994	185845	3852	19	4.933
AGGXLOC_007308	supercont1.153	-	1524511	1528361	3851	16	4.155
AGGXLOC_022328	supercont1.35	+	1975579	1979429	3851	12	3.116
AGGXLOC_014247	supercont1.227	-	936877	940726	3850	31	8.052
AGGXLOC_041586	supercont1.9	+	4455433	4459279	3847	21	5.459
AGGXLOC_014157	supercont1.226	+	1135380	1139220	3841	19	4.947
AGGXLOC_014431	supercont1.23	-	365472	369309	3838	25	6.514
AGGXLOC_020138	supercont1.315	+	876429	880266	3838	10	2.606
AGGXLOC_020979	supercont1.328	-	306175	310012	3838	17	4.429
AGGXLOC_041938	supercont1.90	-	2461315	2465152	3838	15	3.908
AGGXLOC_039171	supercont1.8	-	3377454	3381290	3837	18	4.691
AGGXLOC_015386	supercont1.246	-	729708	733543	3836	24	6.257
AGGXLOC_041828	supercont1.90	+	1804474	1808308	3835	16	4.172
AGGXLOC_005777	supercont1.138	+	740433	744264	3832	17	4.436
AGGXLOC_026799	supercont1.43	+	2183687	2187516	3830	13	3.394
AGGXLOC_017105	supercont1.27	-	787636	791464	3829	22	5.746
AGGXLOC_019671	supercont1.31	+	1537118	1540944	3827	9	2.352
AGGXLOC_002584	supercont1.113	+	819811	823636	3826	16	4.182
AGGXLOC_032714	supercont1.591	-	458414	462239	3826	14	3.659
AGGXLOC_008828	supercont1.17	+	2544824	2548644	3821	28	7.328
AGGXLOC_014634	supercont1.232	-	843718	847537	3820	13	3.403
AGGXLOC_008955	supercont1.170	+	962504	966322	3819	11	2.88
AGGXLOC_043449	supercont1.983	+	138881	142699	3819	27	7.07
AGGXLOC_023586	supercont1.374	-	609620	613436	3817	18	4.716
AGGXLOC_036623	supercont1.72	+	1708950	1712765	3816	8	2.096
AGGXLOC_003131	supercont1.1170	+	133	3946	3814	14	3.671
AGGXLOC_005394	supercont1.1337	+	57961	61772	3812	16	4.197
AGGXLOC_026475	supercont1.42	-	454874	458684	3811	7	1.837
AGGXLOC_014148	supercont1.226	+	820786	824593	3808	10	2.626
AGGXLOC_023799	supercont1.379	+	46897	50702	3806	14	3.678
AGGXLOC_021680	supercont1.338	-	1212377	1216181	3805	23	6.045
AGGXLOC_015138	supercont1.240	-	1289204	1293007	3804	14	3.68
AGGXLOC_002213	supercont1.111	+	1022342	1026144	3803	12	3.155
AGGXLOC_005654	supercont1.136	-	1977792	1981592	3801	8	2.105
AGGXLOC_026450	supercont1.42	-	256213	260013	3801	20	5.262
AGGXLOC_004360	supercont1.1261	-	62707	66503	3797	11	2.897
AGGXLOC_014729	supercont1.234	+	912571	916367	3797	27	7.111
AGGXLOC_011503	supercont1.2	+	1449404	1453195	3792	26	6.857
AGGXLOC_029324	supercont1.494	-	501240	505029	3790	10	2.639
AGGXLOC_009569	supercont1.176	+	1340226	1344011	3786	24	6.339
AGGXLOC_016534	supercont1.261	+	530526	534311	3786	14	3.698
AGGXLOC_038141	supercont1.77	-	720488	724270	3783	28	7.402
AGGXLOC_003073	supercont1.117	+	547119	550900	3782	9	2.38
AGGXLOC_023640	supercont1.375	-	701346	705126	3781	9	2.38
AGGXLOC_000063	supercont1.1	+	5076233	5080011	3779	13	3.44
AGGXLOC_036403	supercont1.71	-	291908	295683	3776	11	2.913
AGGXLOC_011930	supercont1.20	+	388611	392385	3775	11	2.914
AGGXLOC_013177	supercont1.212	+	1306024	1309798	3775	16	4.238
AGGXLOC_020156	supercont1.315	+	1218169	1221940	3772	21	5.567
AGGXLOC_028363	supercont1.469	-	599316	603087	3772	18	4.772
AGGXLOC_025862	supercont1.41	+	1913510	1917280	3771	13	3.447
AGGXLOC_042501	supercont1.93	+	1983433	1987202	3770	22	5.836
AGGXLOC_002109	supercont1.110	-	1366384	1370152	3769	6	1.592
AGGXLOC_020621	supercont1.323	+	91633	95401	3769	11	2.919
AGGXLOC_041054	supercont1.88	+	353685	357453	3769	23	6.102
AGGXLOC_023910	supercont1.38	+	2672910	2676676	3767	8	2.124
AGGXLOC_015014	supercont1.24	+	1224670	1228434	3765	12	3.187
AGGXLOC_027055	supercont1.436	-	834310	838074	3765	9	2.39
AGGXLOC_032326	supercont1.58	-	700984	704746	3763	34	9.035
AGGXLOC_041486	supercont1.9	+	430054	433815	3762	20	5.316
AGGXLOC_012315	supercont1.202	-	776091	779850	3760	24	6.383
AGGXLOC_017736	supercont1.280	-	423606	427365	3760	18	4.787
AGGXLOC_025437	supercont1.403	+	150578	154337	3760	11	2.926
AGGXLOC_041771	supercont1.90	+	943745	947503	3759	22	5.853
AGGXLOC_028043	supercont1.46	+	2092629	2096386	3758	9	2.395
AGGXLOC_012519	supercont1.204	+	428111	431867	3757	23	6.122
AGGXLOC_002641	supercont1.113	-	789914	793669	3756	23	6.124
AGGXLOC_015792	supercont1.252	+	930532	934287	3756	21	5.591
AGGXLOC_008668	supercont1.168	-	1202586	1206337	3752	14	3.731
AGGXLOC_012441	supercont1.203	-	588222	591970	3749	12	3.201
AGGXLOC_017037	supercont1.27	+	552336	556080	3745	18	4.806
AGGXLOC_004987	supercont1.13	-	2919609	2923351	3743	20	5.343
AGGXLOC_021116	supercont1.33	+	1570063	1573805	3743	19	5.076
AGGXLOC_043319	supercont1.98	+	1047404	1051146	3743	14	3.74
AGGXLOC_033736	supercont1.62	+	2770699	2774438	3740	20	5.348
AGGXLOC_021251	supercont1.33	-	2265779	2269516	3738	13	3.478
AGGXLOC_025986	supercont1.41	-	2303814	2307550	3737	17	4.549
AGGXLOC_030597	supercont1.533	+	440438	444174	3737	20	5.352
AGGXLOC_006016	supercont1.140	+	1067395	1071129	3735	12	3.213
AGGXLOC_017746	supercont1.280	-	500387	504121	3735	14	3.748
AGGXLOC_007237	supercont1.153	+	1516830	1520562	3733	22	5.893
AGGXLOC_042829	supercont1.95	+	2300334	2304066	3733	17	4.554
AGGXLOC_017176	supercont1.270	-	1451724	1455455	3732	23	6.163
AGGXLOC_021329	supercont1.331	+	1290214	1293945	3732	11	2.947
AGGXLOC_006576	supercont1.147	+	1436947	1440677	3731	26	6.969
AGGXLOC_001025	supercont1.104	-	1535361	1539089	3729	25	6.704
AGGXLOC_025708	supercont1.406	-	43290	47018	3729	25	6.704
AGGXLOC_012453	supercont1.203	-	693097	696823	3727	19	5.098
AGGXLOC_022937	supercont1.361	-	24506	28232	3727	17	4.561
AGGXLOC_013253	supercont1.213	+	637755	641480	3726	17	4.563
AGGXLOC_021582	supercont1.336	-	955402	959127	3726	12	3.221
AGGXLOC_041014	supercont1.878	-	39788	43513	3726	17	4.563
AGGXLOC_017117	supercont1.27	-	1597456	1601180	3725	27	7.248
AGGXLOC_034701	supercont1.655	-	253821	257545	3725	24	6.443
AGGXLOC_024529	supercont1.39	-	1017721	1021444	3724	21	5.639
AGGXLOC_012192	supercont1.202	+	56246	59968	3723	16	4.298
AGGXLOC_001353	supercont1.1062	-	44784	48505	3722	25	6.717
AGGXLOC_036710	supercont1.721	+	270641	274360	3720	20	5.376
AGGXLOC_017090	supercont1.27	-	543724	547440	3717	10	2.69
AGGXLOC_034998	supercont1.664	-	466876	470592	3717	25	6.726
AGGXLOC_005082	supercont1.130	-	466247	469962	3716	16	4.306
AGGXLOC_033978	supercont1.63	+	1571245	1574960	3716	17	4.575
AGGXLOC_003846	supercont1.122	+	688515	692229	3715	16	4.307
AGGXLOC_024561	supercont1.39	-	2063107	2066821	3715	15	4.038
AGGXLOC_015737	supercont1.251	+	633477	637190	3714	9	2.423
AGGXLOC_027198	supercont1.44	+	1935343	1939056	3714	22	5.924
AGGXLOC_042078	supercont1.91	+	1056083	1059796	3714	23	6.193
AGGXLOC_004064	supercont1.123	-	2170987	2174698	3712	14	3.772
AGGXLOC_024029	supercont1.38	-	2958538	2962249	3712	20	5.388
AGGXLOC_039327	supercont1.80	-	1892087	1895798	3712	21	5.657
AGGXLOC_031247	supercont1.551	+	569480	573187	3708	26	7.012
AGGXLOC_025098	supercont1.40	+	228891	232596	3706	20	5.397
AGGXLOC_025161	supercont1.40	-	228899	232604	3706	28	7.555
AGGXLOC_000666	supercont1.1017	-	181952	185655	3704	20	5.4
AGGXLOC_001175	supercont1.105	-	17652	21354	3703	14	3.781
AGGXLOC_012574	supercont1.204	-	427950	431651	3702	20	5.402
AGGXLOC_012916	supercont1.209	-	233606	237307	3702	13	3.512
AGGXLOC_031727	supercont1.560	+	609492	613192	3701	28	7.566
AGGXLOC_000542	supercont1.101	-	558558	562257	3700	15	4.054
AGGXLOC_035215	supercont1.671	-	541312	545011	3700	14	3.784
AGGXLOC_002516	supercont1.112	-	2324644	2328341	3698	16	4.327
AGGXLOC_009470	supercont1.175	+	1302836	1306530	3695	18	4.871
AGGXLOC_021027	supercont1.329	+	1087240	1090934	3695	10	2.706
AGGXLOC_022742	supercont1.359	+	987369	991063	3695	22	5.954
AGGXLOC_037154	supercont1.74	+	274487	278180	3694	12	3.249
AGGXLOC_024165	supercont1.382	+	948533	952225	3693	12	3.249
AGGXLOC_022986	supercont1.361	-	868132	871823	3692	16	4.334
AGGXLOC_023877	supercont1.38	+	1800718	1804409	3692	9	2.438
AGGXLOC_021591	supercont1.336	-	1190046	1193735	3690	18	4.878
AGGXLOC_029815	supercont1.51	+	2082204	2085893	3690	11	2.981
AGGXLOC_042836	supercont1.95	+	2352389	2356078	3690	20	5.42
AGGXLOC_027570	supercont1.447	-	532697	536385	3689	10	2.711
AGGXLOC_020773	supercont1.326	+	537497	541184	3688	15	4.067
AGGXLOC_022345	supercont1.35	+	2125307	2128993	3687	22	5.967
AGGXLOC_008434	supercont1.165	-	121310	124994	3685	14	3.799
AGGXLOC_036120	supercont1.7	-	3460204	3463886	3683	13	3.53
AGGXLOC_024473	supercont1.39	+	1485658	1489338	3681	16	4.347
AGGXLOC_001915	supercont1.1098	+	229823	233500	3678	30	8.157
AGGXLOC_003737	supercont1.121	+	2064400	2068077	3678	15	4.078
AGGXLOC_022431	supercont1.35	-	1969856	1973533	3678	23	6.253
AGGXLOC_039745	supercont1.812	+	33265	36941	3677	23	6.255
AGGXLOC_041601	supercont1.9	+	4573156	4576832	3677	15	4.079
AGGXLOC_002190	supercont1.111	+	455488	459163	3676	15	4.081
AGGXLOC_012443	supercont1.203	-	602691	606366	3676	21	5.713
AGGXLOC_024758	supercont1.396	+	39128	42803	3676	8	2.176
AGGXLOC_016585	supercont1.261	-	538723	542395	3673	14	3.812
AGGXLOC_012290	supercont1.202	-	236585	240256	3672	20	5.447
AGGXLOC_008017	supercont1.161	-	362346	366016	3671	12	3.269
AGGXLOC_029168	supercont1.491	+	759472	763142	3671	18	4.903
AGGXLOC_002216	supercont1.111	+	1046473	1050142	3670	24	6.54
AGGXLOC_019534	supercont1.308	+	885330	888999	3670	12	3.27
AGGXLOC_023274	supercont1.369	+	686925	690594	3670	27	7.357
AGGXLOC_034403	supercont1.642	+	134551	138219	3669	18	4.906
AGGXLOC_036112	supercont1.7	-	3363848	3367516	3669	15	4.088
AGGXLOC_023955	supercont1.38	-	126709	130375	3667	11	3
AGGXLOC_027976	supercont1.4578	+	529	4195	3667	7	1.909
AGGXLOC_016382	supercont1.26	-	1013842	1017506	3665	27	7.367
AGGXLOC_038090	supercont1.77	+	803195	806858	3664	15	4.094
AGGXLOC_041622	supercont1.9	-	430103	433764	3662	12	3.277
AGGXLOC_005187	supercont1.131	-	127296	130952	3657	17	4.649
AGGXLOC_006620	supercont1.147	-	436247	439903	3657	15	4.102
AGGXLOC_002235	supercont1.111	+	1284787	1288440	3654	10	2.737
AGGXLOC_037163	supercont1.74	+	1335705	1339355	3651	21	5.752
AGGXLOC_003853	supercont1.122	+	784189	787837	3649	18	4.933
AGGXLOC_015769	supercont1.251	-	1483044	1486692	3649	27	7.399
AGGXLOC_019433	supercont1.306	-	142148	145796	3649	11	3.015
AGGXLOC_032561	supercont1.59	+	914160	917808	3649	18	4.933
AGGXLOC_035912	supercont1.697	+	220333	223980	3648	10	2.741
AGGXLOC_039392	supercont1.803	+	524115	527761	3647	14	3.839
AGGXLOC_016466	supercont1.260	-	21080	24723	3644	20	5.488
AGGXLOC_022218	supercont1.349	+	794017	797658	3642	10	2.746
AGGXLOC_027816	supercont1.451	-	744428	748069	3642	22	6.041
AGGXLOC_041896	supercont1.90	-	1244918	1248559	3642	14	3.844
AGGXLOC_000389	supercont1.100	-	121496	125136	3641	12	3.296
AGGXLOC_001773	supercont1.109	-	961779	965418	3640	17	4.67
AGGXLOC_040137	supercont1.83	-	1279856	1283493	3638	27	7.422
AGGXLOC_013882	supercont1.221	+	189839	193475	3637	29	7.974
AGGXLOC_031515	supercont1.558	+	641784	645420	3637	8	2.2
AGGXLOC_021871	supercont1.341	+	941677	945311	3635	14	3.851
AGGXLOC_027427	supercont1.442	+	200490	204123	3634	14	3.853
AGGXLOC_041836	supercont1.90	+	2001865	2005497	3633	19	5.23
AGGXLOC_029961	supercont1.512	-	379759	383390	3632	8	2.203
AGGXLOC_020828	supercont1.326	-	410360	413990	3631	27	7.436
AGGXLOC_024042	supercont1.38	-	3062490	3066117	3628	15	4.135
AGGXLOC_018442	supercont1.293	-	141328	144954	3627	19	5.238
AGGXLOC_022839	supercont1.360	+	329994	333619	3626	18	4.964
AGGXLOC_033812	supercont1.62	-	2770460	2774084	3625	16	4.414
AGGXLOC_041173	supercont1.88	-	1792875	1796498	3624	8	2.208
AGGXLOC_021568	supercont1.336	+	1110289	1113910	3622	12	3.313
AGGXLOC_040994	supercont1.878	+	39835	43452	3618	16	4.422
AGGXLOC_015618	supercont1.25	-	1264621	1268235	3615	9	2.49
AGGXLOC_001945	supercont1.1098	-	205391	209003	3613	14	3.875
AGGXLOC_003158	supercont1.1170	-	17	3628	3612	26	7.198
AGGXLOC_013613	supercont1.218	-	1413735	1417346	3612	14	3.876
AGGXLOC_042166	supercont1.91	-	2041352	2044963	3612	22	6.091
AGGXLOC_009060	supercont1.171	-	319692	323301	3610	13	3.601
AGGXLOC_040063	supercont1.828	-	389597	393206	3610	12	3.324
AGGXLOC_013434	supercont1.215	-	1554029	1557636	3608	17	4.712
AGGXLOC_038091	supercont1.77	+	807941	811547	3607	15	4.159
AGGXLOC_002141	supercont1.1103	-	163775	167380	3606	12	3.328
AGGXLOC_038453	supercont1.78	-	1741177	1744782	3606	16	4.437
AGGXLOC_027439	supercont1.442	-	221555	225158	3604	9	2.497
AGGXLOC_034853	supercont1.66	-	387686	391289	3604	24	6.659
AGGXLOC_000401	supercont1.100	-	361178	364779	3602	18	4.997
AGGXLOC_000869	supercont1.103	-	243498	247099	3602	17	4.72
AGGXLOC_034899	supercont1.66	-	1326265	1329866	3602	7	1.943
AGGXLOC_026180	supercont1.415	-	211017	214616	3600	28	7.778
AGGXLOC_042908	supercont1.95	-	2352386	2355985	3600	17	4.722
AGGXLOC_011143	supercont1.194	+	875993	879591	3599	15	4.168
AGGXLOC_020192	supercont1.315	-	878161	881757	3597	17	4.726
AGGXLOC_031458	supercont1.557	+	520349	523944	3596	17	4.727
AGGXLOC_040616	supercont1.855	+	219732	223326	3595	11	3.06
AGGXLOC_008230	supercont1.164	+	81019	84611	3593	16	4.453
AGGXLOC_039925	supercont1.820	+	383489	387080	3592	11	3.062
AGGXLOC_016721	supercont1.263	+	601048	604638	3591	7	1.949
AGGXLOC_021876	supercont1.341	+	1172460	1176049	3590	11	3.064
AGGXLOC_005061	supercont1.130	+	2069418	2073006	3589	12	3.344
AGGXLOC_012476	supercont1.203	-	1026517	1030104	3588	7	1.951
AGGXLOC_019984	supercont1.313	-	984584	988168	3585	13	3.626
AGGXLOC_020514	supercont1.320	-	1043953	1047536	3584	7	1.953
AGGXLOC_024474	supercont1.39	+	1492553	1496136	3584	16	4.464
AGGXLOC_007243	supercont1.153	+	1638126	1641705	3580	10	2.793
AGGXLOC_008189	supercont1.163	-	1218254	1221833	3580	7	1.955
AGGXLOC_021166	supercont1.33	+	2677004	2680583	3580	21	5.866
AGGXLOC_039905	supercont1.82	-	2085669	2089246	3578	10	2.795
AGGXLOC_031384	supercont1.556	+	218398	221973	3576	29	8.11
AGGXLOC_032138	supercont1.576	+	567970	571545	3576	12	3.356
AGGXLOC_038469	supercont1.78	-	1854365	1857940	3576	19	5.313
AGGXLOC_011582	supercont1.2	+	2907942	2911516	3575	23	6.434
AGGXLOC_014236	supercont1.227	+	936980	940554	3575	29	8.112
AGGXLOC_041768	supercont1.90	+	911795	915369	3575	13	3.636
AGGXLOC_026460	supercont1.42	-	327094	330667	3574	22	6.156
AGGXLOC_017091	supercont1.27	-	552386	555958	3573	26	7.277
AGGXLOC_022867	supercont1.360	-	673250	676818	3569	28	7.845
AGGXLOC_005074	supercont1.130	+	2450185	2453752	3568	13	3.643
AGGXLOC_036957	supercont1.73	+	2688024	2691591	3568	17	4.765
AGGXLOC_026405	supercont1.42	+	455599	459165	3567	11	3.084
AGGXLOC_005441	supercont1.134	-	1486418	1489982	3565	10	2.805
AGGXLOC_011771	supercont1.2	-	1900424	1903988	3565	9	2.525
AGGXLOC_023314	supercont1.37	+	479744	483306	3563	7	1.965
AGGXLOC_000093	supercont1.1	-	1309047	1312608	3562	14	3.93
AGGXLOC_014848	supercont1.236	+	742723	746284	3562	22	6.176
AGGXLOC_009707	supercont1.176	-	1863782	1867341	3560	19	5.337
AGGXLOC_013484	supercont1.217	+	424928	428487	3560	7	1.966
AGGXLOC_013901	supercont1.221	+	1263839	1267398	3560	22	6.18
AGGXLOC_036313	supercont1.71	+	51640	55198	3559	7	1.967
AGGXLOC_038184	supercont1.77	-	1451788	1455346	3559	12	3.372
AGGXLOC_019523	supercont1.308	+	510418	513973	3556	20	5.624
AGGXLOC_038727	supercont1.79	-	721909	725464	3556	14	3.937
AGGXLOC_020702	supercont1.324	+	911431	914983	3553	9	2.533
AGGXLOC_025996	supercont1.41	-	2493061	2496613	3553	18	5.066
AGGXLOC_015648	supercont1.25	-	2732379	2735928	3550	17	4.789
AGGXLOC_009291	supercont1.173	-	1169804	1173351	3548	21	5.919
AGGXLOC_011560	supercont1.2	+	2675704	2679251	3548	24	6.764
AGGXLOC_039539	supercont1.81	+	593099	596646	3548	21	5.919
AGGXLOC_026375	supercont1.42	+	183990	187535	3546	24	6.768
AGGXLOC_032968	supercont1.60	+	386679	390223	3545	23	6.488
AGGXLOC_011252	supercont1.195	+	1634280	1637822	3543	14	3.951
AGGXLOC_028725	supercont1.479	-	243843	247384	3542	29	8.187
AGGXLOC_031581	supercont1.56	+	1732938	1736475	3538	11	3.109
AGGXLOC_014380	supercont1.23	+	365426	368962	3537	13	3.675
AGGXLOC_012305	supercont1.202	-	653422	656957	3536	8	2.262
AGGXLOC_043377	supercont1.98	-	961057	964592	3536	11	3.111
AGGXLOC_000972	supercont1.104	+	1535518	1539052	3535	15	4.243
AGGXLOC_028289	supercont1.467	+	663522	667056	3535	23	6.506
AGGXLOC_033387	supercont1.61	-	1509916	1513450	3535	14	3.96
AGGXLOC_028404	supercont1.47	+	2538435	2541968	3534	19	5.376
AGGXLOC_012349	supercont1.203	+	89172	92704	3533	12	3.397
AGGXLOC_006899	supercont1.15	+	1344355	1347886	3532	30	8.494
AGGXLOC_019539	supercont1.308	+	1073981	1077512	3532	14	3.964
AGGXLOC_011872	supercont1.2	-	4385972	4389501	3530	20	5.666
AGGXLOC_024855	supercont1.398	-	619889	623417	3529	23	6.517
AGGXLOC_003565	supercont1.12	-	1412390	1415917	3528	19	5.385
AGGXLOC_025480	supercont1.403	+	848813	852340	3528	20	5.669
AGGXLOC_042429	supercont1.927	-	128442	131966	3525	24	6.809
AGGXLOC_039133	supercont1.8	-	1898323	1901846	3524	13	3.689
AGGXLOC_006580	supercont1.147	+	1459039	1462560	3522	15	4.259
AGGXLOC_037288	supercont1.740	-	201847	205364	3518	23	6.538
AGGXLOC_040954	supercont1.876	+	101954	105469	3516	10	2.844
AGGXLOC_009618	supercont1.176	+	1915457	1918971	3515	15	4.267
AGGXLOC_015940	supercont1.256	+	1295626	1299139	3514	16	4.553
AGGXLOC_018986	supercont1.3	-	4645936	4649446	3511	13	3.703
AGGXLOC_002515	supercont1.112	-	2320051	2323558	3508	8	2.281
AGGXLOC_007208	supercont1.153	+	568468	571975	3508	15	4.276
AGGXLOC_025716	supercont1.406	-	376792	380298	3507	20	5.703
AGGXLOC_030407	supercont1.527	+	463762	467267	3506	29	8.272
AGGXLOC_036518	supercont1.714	-	349937	353441	3505	6	1.712
AGGXLOC_011555	supercont1.2	+	2607208	2610706	3499	22	6.288
AGGXLOC_013100	supercont1.211	+	1796871	1800369	3499	9	2.572
AGGXLOC_024364	supercont1.388	-	106536	110034	3499	18	5.144
AGGXLOC_008995	supercont1.171	+	338621	342118	3498	14	4.002
AGGXLOC_031480	supercont1.557	-	269996	273493	3498	14	4.002
AGGXLOC_042455	supercont1.928	+	63598	67094	3497	7	2.002
AGGXLOC_033071	supercont1.60	-	1487881	1491375	3495	16	4.578
AGGXLOC_013793	supercont1.22	-	1730150	1733643	3494	26	7.441
AGGXLOC_034418	supercont1.642	-	74988	78481	3494	21	6.01
AGGXLOC_042394	supercont1.927	+	127769	131262	3494	16	4.579
AGGXLOC_013593	supercont1.218	-	435105	438597	3493	10	2.863
AGGXLOC_008865	supercont1.17	-	667296	670787	3492	22	6.3
AGGXLOC_038495	supercont1.780	+	188511	192002	3492	22	6.3
AGGXLOC_011859	supercont1.2	-	4121545	4125035	3491	27	7.734
AGGXLOC_025461	supercont1.403	+	609959	613447	3489	13	3.726
AGGXLOC_022782	supercont1.36	+	2163250	2166737	3488	16	4.587
AGGXLOC_023795	supercont1.379	+	26636	30123	3488	12	3.44
AGGXLOC_031368	supercont1.555	-	359090	362577	3488	10	2.867
AGGXLOC_015188	supercont1.242	-	763350	766836	3487	14	4.015
AGGXLOC_017118	supercont1.27	-	1611748	1615234	3487	19	5.449
AGGXLOC_033995	supercont1.63	+	1902271	1905757	3487	23	6.596
AGGXLOC_024457	supercont1.39	+	796650	800135	3486	9	2.582
AGGXLOC_031486	supercont1.557	-	493930	497410	3481	15	4.309
AGGXLOC_034676	supercont1.655	+	155653	159133	3481	22	6.32
AGGXLOC_034428	supercont1.642	-	134671	138150	3480	22	6.322
AGGXLOC_014926	supercont1.238	+	787275	790753	3479	14	4.024
AGGXLOC_016226	supercont1.26	+	876914	880392	3479	26	7.473
AGGXLOC_010915	supercont1.192	+	594406	597883	3478	22	6.325
AGGXLOC_027755	supercont1.451	+	381315	384789	3475	21	6.043
AGGXLOC_027995	supercont1.458	-	153198	156672	3475	6	1.727
AGGXLOC_015968	supercont1.256	-	1099031	1102504	3474	25	7.196
AGGXLOC_013110	supercont1.211	-	363766	367238	3473	16	4.607
AGGXLOC_022861	supercont1.360	-	330068	333539	3472	21	6.048
AGGXLOC_032550	supercont1.59	+	150069	153539	3471	12	3.457
AGGXLOC_029043	supercont1.49	+	1140146	1143614	3469	15	4.324
AGGXLOC_030510	supercont1.53	+	1914463	1917930	3468	18	5.19
AGGXLOC_003807	supercont1.1217	-	67294	70760	3467	29	8.365
AGGXLOC_012520	supercont1.204	+	434705	438171	3467	14	4.038
AGGXLOC_020766	supercont1.326	+	511590	515056	3467	8	2.307
AGGXLOC_031893	supercont1.567	-	224100	227566	3467	35	10.095
AGGXLOC_005645	supercont1.136	-	1913898	1917363	3466	19	5.482
AGGXLOC_014714	supercont1.234	+	711811	715276	3466	11	3.174
AGGXLOC_019685	supercont1.31	+	1934870	1938335	3466	18	5.193
AGGXLOC_003801	supercont1.1217	+	67350	70811	3462	32	9.243
AGGXLOC_008742	supercont1.169	-	725420	728881	3462	25	7.221
AGGXLOC_028469	supercont1.470	+	47826	51287	3462	12	3.466
AGGXLOC_030594	supercont1.533	+	417276	420737	3462	12	3.466
AGGXLOC_023292	supercont1.37	+	86491	89951	3461	13	3.756
AGGXLOC_006470	supercont1.1450	+	79627	83086	3460	19	5.491
AGGXLOC_012758	supercont1.207	+	956348	959806	3459	19	5.493
AGGXLOC_021949	supercont1.344	+	465037	468493	3457	15	4.339
AGGXLOC_028521	supercont1.470	-	500744	504200	3457	15	4.339
AGGXLOC_037499	supercont1.75	+	1890481	1893936	3456	25	7.234
AGGXLOC_020373	supercont1.32	+	230967	234420	3454	20	5.79
AGGXLOC_025312	supercont1.400	-	399427	402880	3454	16	4.632
AGGXLOC_025723	supercont1.406	-	452560	456013	3454	12	3.474
AGGXLOC_000482	supercont1.1006	-	180511	183961	3451	5	1.449
AGGXLOC_008900	supercont1.17	-	1747776	1751224	3449	19	5.509
AGGXLOC_022731	supercont1.359	+	603391	606839	3449	12	3.479
AGGXLOC_026318	supercont1.419	+	556807	560255	3449	12	3.479
AGGXLOC_016431	supercont1.260	+	21142	24589	3448	28	8.121
AGGXLOC_014788	supercont1.234	-	933739	937185	3447	14	4.062
AGGXLOC_043350	supercont1.98	+	1767445	1770890	3446	15	4.353
AGGXLOC_032035	supercont1.57	-	2447126	2450570	3445	10	2.903
AGGXLOC_022334	supercont1.35	+	2001662	2005105	3444	24	6.969
AGGXLOC_040497	supercont1.845	-	412351	415794	3444	17	4.936
AGGXLOC_000576	supercont1.101	-	2676349	2679791	3443	10	2.904
AGGXLOC_013181	supercont1.212	+	1366543	1369984	3442	14	4.067
AGGXLOC_041738	supercont1.9	-	4577916	4581357	3442	21	6.101
AGGXLOC_002617	supercont1.113	-	353484	356924	3441	24	6.975
AGGXLOC_010919	supercont1.192	+	616029	619469	3441	16	4.65
AGGXLOC_033242	supercont1.608	+	24780	28220	3441	14	4.069
AGGXLOC_010564	supercont1.188	-	1463096	1466535	3440	21	6.105
AGGXLOC_030113	supercont1.518	+	768831	772270	3440	16	4.651
AGGXLOC_039583	supercont1.81	+	1159953	1163392	3440	24	6.977
AGGXLOC_009715	supercont1.176	-	1915440	1918874	3435	14	4.076
AGGXLOC_011157	supercont1.194	+	954641	958073	3433	19	5.535
AGGXLOC_012023	supercont1.20	-	2513120	2516552	3433	11	3.204
AGGXLOC_020265	supercont1.316	-	762500	765932	3433	24	6.991
AGGXLOC_033787	supercont1.62	-	2467798	2471230	3433	18	5.243
AGGXLOC_037452	supercont1.75	+	1260147	1263579	3433	11	3.204
AGGXLOC_040358	supercont1.84	-	775116	778547	3432	12	3.497
AGGXLOC_030462	supercont1.529	+	462390	465820	3431	16	4.663
AGGXLOC_041575	supercont1.9	+	4390332	4393761	3430	20	5.831
AGGXLOC_029564	supercont1.50	+	2485745	2489173	3429	12	3.5
AGGXLOC_001950	supercont1.1098	-	229929	233354	3426	28	8.173
AGGXLOC_010918	supercont1.192	+	611416	614841	3426	21	6.13
AGGXLOC_032587	supercont1.59	+	1935585	1939010	3426	12	3.503
AGGXLOC_004407	supercont1.127	+	523159	526583	3425	17	4.964
AGGXLOC_031274	supercont1.552	-	63508	66932	3425	12	3.504
AGGXLOC_028380	supercont1.47	+	524466	527888	3423	19	5.551
AGGXLOC_039996	supercont1.825	-	122715	126137	3423	8	2.337
AGGXLOC_002611	supercont1.113	-	51903	55324	3422	10	2.922
AGGXLOC_015129	supercont1.240	-	1125748	1129169	3422	11	3.214
AGGXLOC_000649	supercont1.1017	+	66572	69992	3421	14	4.092
AGGXLOC_035593	supercont1.69	+	1389207	1392625	3419	19	5.557
AGGXLOC_025616	supercont1.405	+	506708	510125	3418	16	4.681
AGGXLOC_028559	supercont1.473	+	257002	260419	3418	9	2.633
AGGXLOC_037622	supercont1.75	-	1890682	1894098	3417	18	5.268
AGGXLOC_019918	supercont1.312	-	99863	103278	3416	11	3.22
AGGXLOC_034050	supercont1.63	-	2632307	2635721	3415	16	4.685
AGGXLOC_005247	supercont1.132	+	389174	392587	3414	11	3.222
AGGXLOC_002444	supercont1.1118	-	3982	7394	3413	28	8.204
AGGXLOC_033513	supercont1.613	-	80620	84032	3413	21	6.153
AGGXLOC_011798	supercont1.2	-	2591902	2595312	3411	15	4.398
AGGXLOC_030787	supercont1.54	+	2602765	2606175	3411	27	7.916
AGGXLOC_039044	supercont1.8	+	3925985	3929395	3411	12	3.518
AGGXLOC_021085	supercont1.33	+	921936	925345	3410	10	2.933
AGGXLOC_025679	supercont1.406	+	376832	380240	3409	26	7.627
AGGXLOC_038784	supercont1.790	+	269986	273394	3409	19	5.573
AGGXLOC_014910	supercont1.237	-	646133	649539	3407	13	3.816
AGGXLOC_029877	supercont1.510	+	351864	355269	3406	12	3.523
AGGXLOC_026733	supercont1.428	+	769032	772436	3405	26	7.636
AGGXLOC_031009	supercont1.546	+	808967	812371	3405	15	4.405
AGGXLOC_013437	supercont1.215	-	1574232	1577635	3404	28	8.226
AGGXLOC_029099	supercont1.49	-	1051530	1054933	3404	23	6.757
AGGXLOC_032623	supercont1.59	-	149945	153347	3403	21	6.171
AGGXLOC_010357	supercont1.185	-	671257	674658	3402	15	4.409
AGGXLOC_018570	supercont1.295	-	1296653	1300053	3401	9	2.646
AGGXLOC_020273	supercont1.316	-	1052900	1056299	3400	19	5.588
AGGXLOC_033717	supercont1.62	+	2467878	2471277	3400	13	3.824
AGGXLOC_026914	supercont1.431	+	550048	553446	3399	17	5.001
AGGXLOC_018922	supercont1.3	-	3409724	3413121	3398	15	4.414
AGGXLOC_036818	supercont1.727	+	93817	97214	3398	20	5.886
AGGXLOC_018231	supercont1.29	+	443634	447030	3397	8	2.355
AGGXLOC_000932	supercont1.1036	+	260450	263845	3396	9	2.65
AGGXLOC_014879	supercont1.236	-	742806	746201	3396	28	8.245
AGGXLOC_016315	supercont1.26	-	199207	202602	3396	13	3.828
AGGXLOC_026088	supercont1.412	-	255811	259206	3396	15	4.417
AGGXLOC_037856	supercont1.76	-	1365901	1369294	3394	12	3.536
AGGXLOC_042819	supercont1.95	+	2200726	2204119	3394	13	3.83
AGGXLOC_004583	supercont1.127	-	1794286	1797678	3393	15	4.421
AGGXLOC_006293	supercont1.144	+	1407448	1410840	3393	11	3.242
AGGXLOC_006965	supercont1.15	-	1388938	1392330	3393	23	6.779
AGGXLOC_024471	supercont1.39	+	1463983	1467375	3393	14	4.126
AGGXLOC_002273	supercont1.111	-	402501	405892	3392	23	6.781
AGGXLOC_023679	supercont1.376	+	109537	112928	3392	20	5.896
AGGXLOC_036371	supercont1.71	+	1909760	1913151	3392	15	4.422
AGGXLOC_039923	supercont1.820	+	362282	365670	3389	21	6.197
AGGXLOC_019121	supercont1.301	+	513668	517055	3388	26	7.674
AGGXLOC_014263	supercont1.228	+	18930	22316	3387	9	2.657
AGGXLOC_016181	supercont1.26	+	282560	285946	3387	10	2.952
AGGXLOC_027741	supercont1.451	+	36232	39618	3387	25	7.381
AGGXLOC_040130	supercont1.83	-	888247	891633	3387	18	5.314
AGGXLOC_021208	supercont1.33	-	1385112	1388497	3386	10	2.953
AGGXLOC_021947	supercont1.344	+	338977	342362	3386	17	5.021
AGGXLOC_036429	supercont1.71	-	1123552	1126937	3386	15	4.43
AGGXLOC_003756	supercont1.121	-	1724962	1728345	3384	15	4.433
AGGXLOC_014238	supercont1.227	+	1201056	1204439	3384	6	1.773
AGGXLOC_005004	supercont1.13	-	3316340	3319721	3382	14	4.14
AGGXLOC_009482	supercont1.175	+	1726971	1730352	3382	15	4.435
AGGXLOC_034039	supercont1.63	-	1902323	1905704	3382	24	7.096
AGGXLOC_037363	supercont1.745	-	223766	227147	3382	18	5.322
AGGXLOC_006303	supercont1.144	+	1737845	1741224	3380	11	3.254
AGGXLOC_011039	supercont1.192	-	1145769	1149148	3380	13	3.846
AGGXLOC_023278	supercont1.369	-	428392	431769	3378	18	5.329
AGGXLOC_038345	supercont1.78	+	1354723	1358100	3378	23	6.809
AGGXLOC_043588	supercont1.991	-	154437	157814	3378	18	5.329
AGGXLOC_041461	supercont1.898	-	254123	257497	3375	10	2.963
AGGXLOC_002467	supercont1.112	+	2193471	2196841	3371	15	4.45
AGGXLOC_021828	supercont1.340	+	485717	489086	3370	22	6.528
AGGXLOC_027255	supercont1.44	-	1935672	1939041	3370	18	5.341
AGGXLOC_033463	supercont1.611	-	202110	205479	3370	21	6.231
AGGXLOC_025498	supercont1.403	-	331259	334627	3369	15	4.452
AGGXLOC_021180	supercont1.33	+	3473252	3476619	3368	6	1.781
AGGXLOC_022438	supercont1.35	-	2004406	2007773	3368	14	4.157
AGGXLOC_030629	supercont1.533	-	537925	541292	3368	17	5.048
AGGXLOC_005923	supercont1.14	+	2687658	2691024	3367	14	4.158
AGGXLOC_036656	supercont1.72	-	1028394	1031760	3367	14	4.158
AGGXLOC_039876	supercont1.82	+	2554388	2557754	3367	18	5.346
AGGXLOC_031424	supercont1.556	-	462159	465522	3364	22	6.54
AGGXLOC_023776	supercont1.378	-	407892	411252	3361	9	2.678
AGGXLOC_040479	supercont1.845	+	412469	415827	3359	12	3.572
AGGXLOC_013980	supercont1.222	-	710643	713999	3357	11	3.277
AGGXLOC_016539	supercont1.261	+	554916	558272	3357	10	2.979
AGGXLOC_039612	supercont1.81	-	315103	318459	3357	10	2.979
AGGXLOC_000094	supercont1.1	-	1314169	1317523	3355	10	2.981
AGGXLOC_004448	supercont1.127	+	1001212	1004566	3355	15	4.471
AGGXLOC_041300	supercont1.884	-	385279	388632	3354	20	5.963
AGGXLOC_019578	supercont1.308	-	496756	500108	3353	19	5.667
AGGXLOC_008834	supercont1.17	+	2704558	2707906	3349	20	5.972
AGGXLOC_023853	supercont1.38	+	287326	290674	3349	8	2.389
AGGXLOC_033584	supercont1.616	-	429829	433176	3348	12	3.584
AGGXLOC_014188	supercont1.226	-	799505	802851	3347	15	4.482
AGGXLOC_043610	supercont1.996	+	257779	261125	3347	15	4.482
AGGXLOC_009293	supercont1.173	-	1179755	1183100	3346	20	5.977
AGGXLOC_010523	supercont1.188	+	1432691	1436036	3346	7	2.092
AGGXLOC_033410	supercont1.61	-	1905577	1908922	3346	9	2.69
AGGXLOC_038234	supercont1.775	+	42148	45491	3344	16	4.785
AGGXLOC_010700	supercont1.19	-	1200971	1204313	3343	12	3.59
AGGXLOC_024938	supercont1.4	+	1442790	1446132	3343	12	3.59
AGGXLOC_023168	supercont1.366	+	448147	451486	3340	12	3.593
AGGXLOC_028491	supercont1.470	+	629759	633098	3340	13	3.892
AGGXLOC_022762	supercont1.359	-	1057128	1060465	3338	17	5.093
AGGXLOC_003983	supercont1.123	+	52277	55613	3337	26	7.791
AGGXLOC_031465	supercont1.557	+	554562	557898	3337	20	5.993
AGGXLOC_002284	supercont1.111	-	611026	614357	3332	8	2.401
AGGXLOC_005799	supercont1.138	-	739616	742947	3332	7	2.101
AGGXLOC_030175	supercont1.519	-	116271	119602	3332	14	4.202
AGGXLOC_042853	supercont1.95	+	2445621	2448952	3332	16	4.802
AGGXLOC_012799	supercont1.207	-	956280	959610	3331	20	6.004
AGGXLOC_026336	supercont1.419	-	157360	160687	3328	12	3.606
AGGXLOC_024405	supercont1.389	+	484985	488311	3327	11	3.306
AGGXLOC_025331	supercont1.400	-	653481	656804	3324	23	6.919
AGGXLOC_008997	supercont1.171	+	347510	350831	3322	15	4.515
AGGXLOC_014721	supercont1.234	+	868296	871613	3318	15	4.521
AGGXLOC_024460	supercont1.39	+	1008320	1011637	3318	18	5.425
AGGXLOC_011018	supercont1.192	-	594609	597924	3316	19	5.73
AGGXLOC_011990	supercont1.20	-	75156	78471	3316	11	3.317
AGGXLOC_023433	supercont1.370	-	371709	375023	3315	15	4.525
AGGXLOC_011683	supercont1.2	-	338801	342114	3314	13	3.923
AGGXLOC_010996	supercont1.192	-	135084	138395	3312	14	4.227
AGGXLOC_020832	supercont1.326	-	425460	428771	3312	17	5.133
AGGXLOC_022449	supercont1.35	-	2125600	2128911	3312	13	3.925
AGGXLOC_031260	supercont1.551	-	569427	572738	3312	18	5.435
AGGXLOC_031353	supercont1.555	+	370816	374126	3311	18	5.436
AGGXLOC_041605	supercont1.9	+	4598476	4601785	3310	24	7.251
AGGXLOC_006750	supercont1.149	+	374401	377709	3309	11	3.324
AGGXLOC_020238	supercont1.316	+	762550	765858	3309	28	8.462
AGGXLOC_042426	supercont1.927	-	109307	112614	3308	16	4.837
AGGXLOC_003905	supercont1.122	-	540953	544259	3307	10	3.024
AGGXLOC_021881	supercont1.341	-	940784	944090	3307	13	3.931
AGGXLOC_001722	supercont1.1087	-	87723	91028	3306	19	5.747
AGGXLOC_022119	supercont1.346	-	1002806	1006109	3304	23	6.961
AGGXLOC_035842	supercont1.693	-	591131	594434	3304	7	2.119
AGGXLOC_014186	supercont1.226	-	743667	746969	3303	17	5.147
AGGXLOC_027562	supercont1.447	+	533066	536367	3302	15	4.543
AGGXLOC_032918	supercont1.6	-	1876998	1880299	3302	13	3.937
AGGXLOC_002500	supercont1.112	-	2193587	2196887	3301	14	4.241
AGGXLOC_010382	supercont1.186	+	551717	555017	3301	18	5.453
AGGXLOC_025960	supercont1.41	-	1907561	1910861	3301	18	5.453
AGGXLOC_041518	supercont1.9	+	1551041	1554341	3301	11	3.332
AGGXLOC_008685	supercont1.1684	+	18709	22008	3300	8	2.424
AGGXLOC_025188	supercont1.40	-	881755	885053	3299	18	5.456
AGGXLOC_041868	supercont1.90	-	911757	915054	3298	16	4.851
AGGXLOC_005694	supercont1.137	+	635789	639085	3297	28	8.493
AGGXLOC_016174	supercont1.26	+	223297	226593	3297	14	4.246
AGGXLOC_016229	supercont1.26	+	910856	914152	3297	17	5.156
AGGXLOC_038461	supercont1.78	-	1817592	1820888	3297	26	7.886
AGGXLOC_039605	supercont1.81	+	2757658	2760954	3297	11	3.336
AGGXLOC_006102	supercont1.141	+	1132108	1135403	3296	14	4.248
AGGXLOC_029634	supercont1.501	+	503633	506927	3295	18	5.463
AGGXLOC_002754	supercont1.1140	+	27939	31232	3294	21	6.375
AGGXLOC_036379	supercont1.71	+	2043033	2046326	3294	19	5.768
AGGXLOC_033335	supercont1.61	+	2409221	2412512	3292	9	2.734
AGGXLOC_041708	supercont1.9	-	4390317	4393608	3292	11	3.341
AGGXLOC_037964	supercont1.764	-	440592	443881	3290	14	4.255
AGGXLOC_009595	supercont1.176	+	1759116	1762403	3288	15	4.562
AGGXLOC_023054	supercont1.363	-	1083805	1087092	3288	19	5.779
AGGXLOC_031949	supercont1.57	+	35331	38618	3288	20	6.083
AGGXLOC_040047	supercont1.828	+	373640	376927	3288	17	5.17
AGGXLOC_040445	supercont1.843	-	393900	397187	3288	20	6.083
AGGXLOC_019308	supercont1.305	+	135069	138355	3287	15	4.563
AGGXLOC_027781	supercont1.451	-	54115	57401	3287	12	3.651
AGGXLOC_012425	supercont1.203	-	150157	153442	3286	11	3.348
AGGXLOC_007687	supercont1.159	+	558328	561612	3285	15	4.566
AGGXLOC_012264	supercont1.202	-	36778	40060	3283	10	3.046
AGGXLOC_038818	supercont1.791	+	241006	244288	3283	6	1.828
AGGXLOC_018589	supercont1.296	+	712295	715575	3281	7	2.133
AGGXLOC_029963	supercont1.512	-	428322	431602	3281	19	5.791
AGGXLOC_009300	supercont1.173	-	1351054	1354333	3280	16	4.878
AGGXLOC_011118	supercont1.194	+	281805	285084	3280	11	3.354
AGGXLOC_016317	supercont1.26	-	223058	226337	3280	23	7.012
AGGXLOC_012187	supercont1.202	+	36751	40029	3279	14	4.27
AGGXLOC_030139	supercont1.518	-	194257	197535	3279	16	4.88
AGGXLOC_009213	supercont1.173	+	1168821	1172098	3278	15	4.576
AGGXLOC_030446	supercont1.528	-	743700	746976	3277	8	2.441
AGGXLOC_027310	supercont1.440	+	852594	855869	3276	23	7.021
AGGXLOC_031339	supercont1.555	+	204379	207654	3276	11	3.358
AGGXLOC_032638	supercont1.59	-	914265	917540	3276	16	4.884
AGGXLOC_030607	supercont1.533	+	566651	569925	3275	13	3.969
AGGXLOC_042039	supercont1.907	-	209388	212661	3274	27	8.247
AGGXLOC_019347	supercont1.305	+	1097625	1100897	3273	8	2.444
AGGXLOC_036726	supercont1.721	-	211756	215028	3273	16	4.888
AGGXLOC_014149	supercont1.226	+	828891	832162	3272	10	3.056
AGGXLOC_019568	supercont1.308	-	142543	145814	3272	7	2.139
AGGXLOC_003227	supercont1.118	+	490892	494162	3271	12	3.669
AGGXLOC_025391	supercont1.401	-	478388	481657	3270	11	3.364
AGGXLOC_008052	supercont1.1610	-	45169	48437	3269	13	3.977
AGGXLOC_002623	supercont1.113	-	580025	583292	3268	10	3.06
AGGXLOC_027371	supercont1.441	+	397085	400352	3268	15	4.59
AGGXLOC_041826	supercont1.90	+	1786607	1789874	3268	16	4.896
AGGXLOC_000645	supercont1.1016	-	72706	75971	3266	13	3.98
AGGXLOC_024830	supercont1.398	+	881175	884440	3266	6	1.837
AGGXLOC_024472	supercont1.39	+	1481011	1484275	3265	11	3.369
AGGXLOC_016239	supercont1.26	+	992029	995292	3264	11	3.37
AGGXLOC_020867	supercont1.326	-	1013244	1016507	3264	10	3.064
AGGXLOC_033872	supercont1.623	+	619401	622664	3264	12	3.676
AGGXLOC_021953	supercont1.344	+	499700	502962	3263	15	4.597
AGGXLOC_005395	supercont1.1337	+	68994	72254	3261	17	5.213
AGGXLOC_023477	supercont1.372	+	700089	703349	3261	19	5.826
AGGXLOC_034997	supercont1.664	-	460085	463345	3261	17	5.213
AGGXLOC_036553	supercont1.717	-	152016	155276	3261	22	6.746
AGGXLOC_026884	supercont1.430	-	640111	643370	3260	8	2.454
AGGXLOC_037193	supercont1.74	+	2397714	2400973	3260	13	3.988
AGGXLOC_003842	supercont1.122	+	585271	588529	3259	18	5.523
AGGXLOC_017756	supercont1.280	-	669140	672398	3259	12	3.682
AGGXLOC_019351	supercont1.305	+	1176611	1179868	3258	16	4.911
AGGXLOC_020860	supercont1.326	-	790463	793720	3258	14	4.297
AGGXLOC_006663	supercont1.147	-	1690973	1694228	3256	13	3.993
AGGXLOC_027694	supercont1.45	-	2087518	2090772	3255	15	4.608
AGGXLOC_013394	supercont1.215	+	1574512	1577764	3253	7	2.152
AGGXLOC_025344	supercont1.400	-	767169	770421	3253	12	3.689
AGGXLOC_033786	supercont1.62	-	2457173	2460425	3253	20	6.148
AGGXLOC_001654	supercont1.1080	+	202485	205733	3249	11	3.386
AGGXLOC_037361	supercont1.745	-	212182	215429	3248	17	5.234
AGGXLOC_009667	supercont1.176	-	1340203	1343448	3246	14	4.313
AGGXLOC_010634	supercont1.19	+	1201130	1204374	3245	20	6.163
AGGXLOC_021831	supercont1.340	+	496236	499479	3244	14	4.316
AGGXLOC_007743	supercont1.159	-	2091204	2094446	3243	12	3.7
AGGXLOC_022963	supercont1.361	-	219293	222535	3243	20	6.167
AGGXLOC_034684	supercont1.655	+	254003	257245	3243	23	7.092
AGGXLOC_005134	supercont1.130	-	2451364	2454605	3242	21	6.477
AGGXLOC_008768	supercont1.17	+	6570	9811	3242	7	2.159
AGGXLOC_010792	supercont1.190	-	762813	766054	3242	16	4.935
AGGXLOC_028280	supercont1.467	+	217300	220541	3242	13	4.01
AGGXLOC_035385	supercont1.68	-	1737352	1740593	3242	8	2.468
AGGXLOC_039756	supercont1.812	-	33601	36841	3241	10	3.085
AGGXLOC_039642	supercont1.81	-	950617	953856	3240	18	5.556
AGGXLOC_023520	supercont1.373	+	1055946	1059184	3239	22	6.792
AGGXLOC_025560	supercont1.404	+	666852	670090	3239	18	5.557
AGGXLOC_040009	supercont1.826	+	360184	363422	3239	24	7.41
AGGXLOC_012643	supercont1.205	+	569823	573060	3238	27	8.338
AGGXLOC_017743	supercont1.280	-	478591	481828	3238	20	6.177
AGGXLOC_007306	supercont1.153	-	1514987	1518223	3237	11	3.398
AGGXLOC_031078	supercont1.548	+	615469	618705	3237	18	5.561
AGGXLOC_034045	supercont1.63	-	2307253	2310489	3237	8	2.471
AGGXLOC_034545	supercont1.649	-	603879	607115	3237	8	2.471
AGGXLOC_038137	supercont1.77	-	668616	671852	3237	23	7.105
AGGXLOC_041073	supercont1.88	+	1097909	1101143	3235	7	2.164
AGGXLOC_006110	supercont1.141	+	2145183	2148416	3234	6	1.855
AGGXLOC_028089	supercont1.46	-	2314386	2317617	3232	18	5.569
AGGXLOC_028598	supercont1.475	+	90724	93955	3232	13	4.022
AGGXLOC_014786	supercont1.234	-	913151	916381	3231	10	3.095
AGGXLOC_024876	supercont1.399	+	349013	352243	3231	7	2.167
AGGXLOC_035644	supercont1.69	+	2582960	2586190	3231	21	6.5
AGGXLOC_041998	supercont1.906	+	222162	225392	3231	22	6.809
AGGXLOC_025299	supercont1.400	-	262317	265546	3230	20	6.192
AGGXLOC_042201	supercont1.911	+	196400	199629	3230	13	4.025
AGGXLOC_020284	supercont1.317	+	37984	41211	3228	15	4.647
AGGXLOC_019451	supercont1.307	+	700159	703385	3227	7	2.169
AGGXLOC_004901	supercont1.13	+	3532059	3535284	3226	17	5.27
AGGXLOC_011707	supercont1.2	-	790254	793477	3224	11	3.412
AGGXLOC_028704	supercont1.479	+	243799	247022	3224	16	4.963
AGGXLOC_033486	supercont1.612	-	202378	205601	3224	6	1.861
AGGXLOC_002555	supercont1.113	+	353596	356817	3222	14	4.345
AGGXLOC_003979	supercont1.1227	-	26481	29702	3222	11	3.414
AGGXLOC_029245	supercont1.492	-	624838	628059	3222	7	2.173
AGGXLOC_006230	supercont1.143	-	1356891	1360111	3221	16	4.967
AGGXLOC_020834	supercont1.326	-	445745	448965	3221	14	4.346
AGGXLOC_038009	supercont1.766	+	471887	475107	3221	15	4.657
AGGXLOC_029704	supercont1.505	-	763677	766896	3220	13	4.037
AGGXLOC_008298	supercont1.164	-	81303	84519	3217	12	3.73
AGGXLOC_038161	supercont1.77	-	865846	869062	3217	16	4.974
AGGXLOC_015750	supercont1.251	-	195314	198529	3216	8	2.488
AGGXLOC_006617	supercont1.147	-	413871	417085	3215	13	4.044
AGGXLOC_015809	supercont1.252	-	681026	684240	3215	13	4.044
AGGXLOC_021826	supercont1.340	+	472675	475889	3215	11	3.421
AGGXLOC_029206	supercont1.491	-	759826	763040	3215	15	4.666
AGGXLOC_034782	supercont1.66	+	388154	391367	3214	24	7.467
AGGXLOC_041698	supercont1.9	-	4145400	4148613	3214	8	2.489
AGGXLOC_020836	supercont1.326	-	458910	462121	3212	19	5.915
AGGXLOC_026307	supercont1.419	+	402341	405552	3212	6	1.868
AGGXLOC_010021	supercont1.180	-	468825	472035	3211	11	3.426
AGGXLOC_011821	supercont1.2	-	2762494	2765704	3211	10	3.114
AGGXLOC_005019	supercont1.13	-	4049344	4052553	3210	18	5.607
AGGXLOC_024056	supercont1.38	-	3131938	3135147	3210	12	3.738
AGGXLOC_038679	supercont1.79	+	1333227	1336436	3210	11	3.427
AGGXLOC_004449	supercont1.127	+	1006829	1010037	3209	23	7.167
AGGXLOC_036704	supercont1.721	+	211881	215088	3208	18	5.611
AGGXLOC_000622	supercont1.1013	-	88567	91773	3207	10	3.118
AGGXLOC_010245	supercont1.184	+	1038259	1041465	3207	15	4.677
AGGXLOC_002547	supercont1.113	+	98979	102184	3206	20	6.238
AGGXLOC_013796	supercont1.22	-	1750973	1754178	3206	8	2.495
AGGXLOC_022901	supercont1.361	+	181372	184575	3204	18	5.618
AGGXLOC_025155	supercont1.40	-	188103	191306	3204	11	3.433
AGGXLOC_006509	supercont1.146	-	1638245	1641447	3203	8	2.498
AGGXLOC_026693	supercont1.427	+	712031	715233	3203	13	4.059
AGGXLOC_039620	supercont1.81	-	593168	596369	3202	22	6.871
AGGXLOC_011255	supercont1.195	+	1646246	1649446	3201	17	5.311
AGGXLOC_037596	supercont1.75	-	1548823	1552022	3200	14	4.375
AGGXLOC_042841	supercont1.95	+	2369556	2372755	3200	18	5.625
AGGXLOC_022648	supercont1.355	-	685913	689111	3199	17	5.314
AGGXLOC_026928	supercont1.431	-	308760	311958	3199	6	1.876
AGGXLOC_026889	supercont1.430	-	686510	689707	3198	30	9.381
AGGXLOC_015640	supercont1.25	-	1939077	1942273	3197	18	5.63
AGGXLOC_023103	supercont1.365	+	181104	184299	3196	5	1.564
AGGXLOC_006229	supercont1.143	-	1352378	1355572	3195	12	3.756
AGGXLOC_009201	supercont1.173	+	1096253	1099446	3194	14	4.383
AGGXLOC_011417	supercont1.199	+	1620701	1623894	3194	14	4.383
AGGXLOC_019461	supercont1.307	+	973109	976302	3194	24	7.514
AGGXLOC_025294	supercont1.400	-	209532	212724	3193	9	2.819
AGGXLOC_025997	supercont1.41	-	2543628	2546820	3193	11	3.445
AGGXLOC_006876	supercont1.15	+	61238	64429	3192	24	7.519
AGGXLOC_009668	supercont1.176	-	1357623	1360814	3192	13	4.073
AGGXLOC_014309	supercont1.229	+	395663	398852	3190	6	1.881
AGGXLOC_020073	supercont1.314	-	301995	305184	3190	10	3.135
AGGXLOC_029812	supercont1.51	+	2037632	2040821	3190	22	6.897
AGGXLOC_022474	supercont1.350	+	58441	61629	3189	16	5.017
AGGXLOC_010988	supercont1.192	+	1854412	1857599	3188	12	3.764
AGGXLOC_035322	supercont1.68	+	476186	479373	3188	20	6.274
AGGXLOC_024821	supercont1.398	+	625007	628193	3187	9	2.824
AGGXLOC_029387	supercont1.499	+	50098	53284	3187	10	3.138
AGGXLOC_009532	supercont1.175	-	1315795	1318980	3186	14	4.394
AGGXLOC_019888	supercont1.311	-	324853	328038	3186	22	6.905
AGGXLOC_008965	supercont1.170	+	1885339	1888523	3185	11	3.454
AGGXLOC_011079	supercont1.192	-	1753135	1756318	3184	22	6.91
AGGXLOC_014183	supercont1.226	-	731502	734685	3184	18	5.653
AGGXLOC_020382	supercont1.32	+	553805	556988	3184	21	6.595
AGGXLOC_039549	supercont1.81	+	857715	860898	3184	26	8.166
AGGXLOC_029150	supercont1.491	+	421159	424341	3183	10	3.142
AGGXLOC_001036	supercont1.104	-	1701920	1705100	3181	13	4.087
AGGXLOC_000915	supercont1.1030	+	234046	237225	3180	12	3.774
AGGXLOC_024995	supercont1.4	-	162516	165695	3180	8	2.516
AGGXLOC_039175	supercont1.8	-	3403504	3406683	3180	16	5.031
AGGXLOC_000190	supercont1.10	+	1445817	1448995	3179	16	5.033
AGGXLOC_023304	supercont1.37	+	141532	144710	3179	8	2.517
AGGXLOC_013848	supercont1.220	+	834766	837943	3178	9	2.832
AGGXLOC_019366	supercont1.305	-	135118	138295	3178	15	4.72
AGGXLOC_028596	supercont1.474	-	841397	844574	3178	8	2.517
AGGXLOC_016675	supercont1.262	-	709505	712680	3176	21	6.612
AGGXLOC_015958	supercont1.256	-	617097	620271	3175	12	3.78
AGGXLOC_041340	supercont1.889	+	358460	361633	3174	12	3.781
AGGXLOC_022418	supercont1.35	-	1901353	1904525	3173	10	3.152
AGGXLOC_038799	supercont1.790	-	29669	32841	3173	24	7.564
AGGXLOC_015970	supercont1.256	-	1111613	1114783	3171	21	6.623
AGGXLOC_022948	supercont1.361	-	123223	126392	3170	17	5.363
AGGXLOC_004942	supercont1.13	-	1756033	1759201	3169	14	4.418
AGGXLOC_029928	supercont1.512	+	428311	431479	3169	17	5.364
AGGXLOC_037647	supercont1.75	-	2539924	2543092	3169	21	6.627
AGGXLOC_031513	supercont1.558	+	549085	552252	3168	11	3.472
AGGXLOC_041581	supercont1.9	+	4429071	4432238	3168	6	1.894
AGGXLOC_011072	supercont1.192	-	1704099	1707265	3167	6	1.895
AGGXLOC_020862	supercont1.326	-	915239	918405	3167	12	3.789
AGGXLOC_034561	supercont1.65	+	616176	619342	3167	16	5.052
AGGXLOC_020722	supercont1.324	-	869338	872502	3165	8	2.528
AGGXLOC_028193	supercont1.464	+	128008	131172	3165	18	5.687
AGGXLOC_009680	supercont1.176	-	1623833	1626996	3164	19	6.005
AGGXLOC_008269	supercont1.164	+	1294176	1297337	3162	17	5.376
AGGXLOC_016583	supercont1.261	-	531027	534188	3162	12	3.795
[truncated: 41,632 more rows]
