# Supplementary material for: The Developmental Transcriptome of the Mosquito Aedes aegypti, an Invasive Species and Major Arbovirus Vector
Source: G3 (Bethesda). 2013 Sep 1;3(9):1493–509. doi: 10.1534/g3.113.006742 (PMC3755910; doi:10.1534/g3.113.006742)
Supplement: Supporting Information [file supp_g3.113.006742_TableS22.xlsx]

## Sheet: Sheet1
CufflinksCoordinates		Cluster Size	OverlappingFeature	OverlappingFeature	Description	Type	NBF.NEW.unique:ReadCount	24.NEW.unique:ReadCount	48.NEW.unique:ReadCount	72.NEW.unique:ReadCount	0_2.NEW.unique:ReadCount	2_4.NEW.unique:ReadCount	72carc.NEW.unique:ReadCount	12093.Male carcass_NEW.unique:ReadCount	12092.Male Testes_NEW.unique:ReadCount
supercont1.148[-]:1695144-1695171	supercont1.148:1695144-1695171	27	AAEL005277-RA	AAEL005277	conserved hypothetical protein [Source:VB External Description;Acc:AAEL005277]	Protein Coding Gene	121935	126358	126712	33032.8	6073.56	3329.48	16028.5	11456.3	13011.2
supercont1.631[+]:336477-336562	supercont1.631:336477-336562	85	AAEL017228-RA	AAEL017228	0	Protein Coding Gene	18323	3644.35	43802.8	6254.41	2284.62	170.627	420.313	94894.1	2805.03
supercont1.248[+]:360773-360801	supercont1.248:360773-360801	28	AAEL017545-RB	AAEL017545	0	Protein Coding Gene	220.741	6774.41	6383.03	3587.9	6740.69	13765.4	1105.38	297.655	325
supercont1.387[+]:311909-312089	supercont1.387:311909-312089	180	AAEL009287-RA	AAEL009287	ran [Source:VB External Description;Acc:AAEL009287]	Protein Coding Gene	649.083	132.619	1338.44	1174.85	1919.28	23516.2	1856.35	216.441	304.545
supercont1.402[+]:1087723-1087897	supercont1.402:1087723-1087897	174	AAEL009519-RA	AAEL009519	hypothetical protein [Source:VB External Description;Acc:AAEL009519]	Protein Coding Gene	1131.02	517.993	3755.69	601.038	8522.15	1360.42	347.513	199.739	337.926
supercont1.563[+]:151693-151768	supercont1.563:151693-151768	75	AAEL011288-RA	AAEL011288	elongation factor 1 gamma [Source:VB External Description;Acc:AAEL011288]	Protein Coding Gene	445.032	11158.4	2855.52	501.433	17.4211	38.08	68.5806	3.80769	251.567
supercont1.721[+]:277283-278172	supercont1.721:277283-278172	889	AAEL012641-RA	AAEL012641	conserved hypothetical protein [Source:VB External Description;Acc:AAEL012641]	Protein Coding Gene	1135.54	5715.6	695.841	1580.02	397.362	3081.47	36.9531	13.788	881.881
supercont1.286[-]:1326002-1329278	supercont1.286:1326002-1329278	3276	AAEL007861-RA	AAEL007861	hypothetical protein [Source:VB External Description;Acc:AAEL007861]	Protein Coding Gene	1124.71	2098.19	788.684	4364.96	1029.54	395.759	700.01	828.873	1343.37
supercont1.274[+]:1111125-1111159	supercont1.274:1111125-1111159	34	AAEL007686-RA	AAEL007686	conserved hypothetical protein [Source:VB External Description;Acc:AAEL007686]	Protein Coding Gene	2451.91	4727.74	2642.25	2071.7	49.4375	98.7353	13.931	0	136.767
supercont1.32[-]:2489132-2489151	supercont1.32:2489132-2489151	19	AAEL001406-RA	AAEL001406	conserved hypothetical protein [Source:VB External Description;Acc:AAEL001406]	Protein Coding Gene	77.75	1344.45	1374.3	5	1420.6	2171	2110.56	1645.72	1906.67
supercont1.42[-]:249202-249935	supercont1.42:249202-249935	733	AAEL001772-RA	AAEL001772	conserved hypothetical protein [Source:VB External Description;Acc:AAEL001772]	Protein Coding Gene	814.79	643.498	538.607	3943.72	1576.31	2097.93	15.174	0	318.295
supercont1.42[-]:247540-248973	supercont1.42:247540-248973	1433	AAEL001772-RA	AAEL001772	conserved hypothetical protein [Source:VB External Description;Acc:AAEL001772]	Protein Coding Gene	634.769	1496.74	239.082	4234.75	763.743	1580.04	54.5751	0	506.875
supercont1.59[-]:2382240-2383109	supercont1.59:2382240-2383109	869	AAEL017355-RA	AAEL017355	0	Protein Coding Gene	532.238	504.815	1256.53	3797.33	1216.76	1569.05	29.8929	3.96154	410.526
supercont1.446[+]:390185-390335	supercont1.446:390185-390335	150	AAEL009994-RA	AAEL009994	60S ribosomal protein L4 [Source:VB External Description;Acc:AAEL009994]	Protein Coding Gene	1843.38	4652.57	527.082	1079.56	28.7874	71.5975	39.2428	47	724.103
supercont1.555[-]:372029-372225	supercont1.555:372029-372225	196	AAEL011224-RA	AAEL011224	hypothetical protein [Source:VB External Description;Acc:AAEL011224]	Protein Coding Gene	2123.53	1485.22	1453.42	511.2	1090.89	142.857	80.8057	734.207	151.799
supercont1.458[-]:872657-872719	supercont1.458:872657-872719	62	AAEL010169-RA	AAEL010169	conserved hypothetical protein [Source:VB External Description;Acc:AAEL010169]	Protein Coding Gene	1298.32	2171.12	2370.34	1113.03	23.1905	77.1163	182.71	34.7419	220.857
supercont1.5[-]:187449-187476	supercont1.5:187449-187476	27	AAEL000301-RA	AAEL000301	heat shock protein [Source:VB External Description;Acc:AAEL000301]	Protein Coding Gene	1981.5	2398.82	1844.27	546.731	26.7692	16	17.7308	0	128.462
supercont1.472[+]:565862-565926	supercont1.472:565862-565926	64	AAEL017368-RA	AAEL017368	0	Protein Coding Gene	218.407	1490.72	1777.33	1094.41	13.2222	29.9355	1368.76	199.4	357.897
supercont1.286[-]:1406756-1407866	supercont1.286:1406756-1407866	1110	AAEL007866-RA	AAEL007866	hypothetical protein [Source:VB External Description;Acc:AAEL007866]	Protein Coding Gene	1377.5	1433.63	1086.78	812.81	70.284	141.787	357.326	348.052	470.512
supercont1.778[-]:391701-391729	supercont1.778:391701-391729	28	AAEL013027-RA	AAEL013027	conserved hypothetical protein [Source:VB External Description;Acc:AAEL013027]	Protein Coding Gene	0	1436.21	1849.48	1774.72	4.88889	0	0	0	0
supercont1.17[+]:1785935-1786852	supercont1.17:1785935-1786852	917	AAEL000808-RA	AAEL000808	nucleoprotein, putative [Source:VB External Description;Acc:AAEL000808]	Protein Coding Gene	705.405	561.011	427.41	1661.5	539.284	851.839	25.8731	3.82143	199.86
supercont1.261[-]:539561-540592	supercont1.261:539561-540592	1031	AAEL007529-RA	AAEL007529	nucleoprotein, putative [Source:VB External Description;Acc:AAEL007529]	Protein Coding Gene	385.849	664.209	298.727	2001.5	426.729	766.93	7	0	290.489
supercont1.192[-]:1755806-1755983	supercont1.192:1755806-1755983	177	AAEL006159-RA	AAEL006159	conserved hypothetical protein [Source:VB External Description;Acc:AAEL006159]	Protein Coding Gene	104.29	2359.51	140.923	218.783	749.117	1061.74	4.66667	0	100.338
supercont1.75[-]:2542368-2542397	supercont1.75:2542368-2542397	29	AAEL003046-RA	AAEL003046	saposin [Source:VB External Description;Acc:AAEL003046]	Protein Coding Gene	1520.79	876.345	1226.97	254.133	26.8966	29.4138	266.133	279.1	237.138
supercont1.784[-]:523803-523830	supercont1.784:523803-523830	27	AAEL013047-RA	AAEL013047	sphingolipid delta 4 desaturase/c-4 hydroxylase protein des2 [Source:VB External Description;Acc:AAEL013047]	Protein Coding Gene	503.929	3210.32	349.607	334	11	42.5	64.4643	4	147.821
supercont1.2[-]:348459-348497	supercont1.2:348459-348497	38	AAEL000130-RA	AAEL000130	nucleoprotein, putative [Source:VB External Description;Acc:AAEL000130]	Protein Coding Gene	309.641	730.923	277.692	656	510.897	1864.36	0	0	127.5
supercont1.655[+]:128472-128515	supercont1.655:128472-128515	43	AAEL012092-RA	AAEL012092	leucine-rich repeat [Source:VB External Description;Acc:AAEL012092]	Protein Coding Gene	2145.57	890.25	839.464	543.296	15.1429	14.6591	0	0	24.8571
supercont1.217[+]:212428-212454	supercont1.217:212428-212454	26	AAEL006704-RA	AAEL006704	fibrinogen and fibronectin [Source:VB External Description;Acc:AAEL006704]	Protein Coding Gene	0	3	0	62.037	0	0	251.926	4066.63	17.1852
supercont1.121[-]:1861149-1861187	supercont1.121:1861149-1861187	38	AAEL004500-RB	AAEL004500	eukaryotic translation elongation factor [Source:VB External Description;Acc:AAEL004500]	Protein Coding Gene	640.885	1366.17	1591.97	212.96	15.359	26.0556	122.276	110.138	180
supercont1.173[+]:1090837-1091060	supercont1.173:1090837-1091060	223	AAEL005765-RA	AAEL005765	conserved hypothetical protein [Source:VB External Description;Acc:AAEL005765]	Protein Coding Gene	898.394	434.454	539.578	244	1076.56	862.609	3	0	117.506
supercont1.209[-]:210861-212074	supercont1.209:210861-212074	1213	AAEL017001-RA	AAEL017001	0	Protein Coding Gene	567.696	814.147	384.212	1871.67	64.5172	95.2014	59.7458	67.3084	121.735
supercont1.178[+]:1671269-1671298	supercont1.178:1671269-1671298	29	AAEL005880-RA	AAEL005880	conserved hypothetical protein [Source:VB External Description;Acc:AAEL005880]	Protein Coding Gene	852.103	1742.43	900.69	357	11.2759	28.1379	8.57143	10.1034	77.5862
supercont1.1077[-]:69753-70354	supercont1.1077:69753-70354	601	AAEL017157-RA	AAEL017157	0	Protein Coding Gene	728.47	498.596	762.314	751.621	509.08	485.147	6	4	196.198
supercont1.378[-]:991332-991359	supercont1.378:991332-991359	27	AAEL009200-RA	AAEL009200	exocyst complex component sec3 [Source:VB External Description;Acc:AAEL009200]	Protein Coding Gene	1127.77	919.429	935.923	680.923	10.1111	50.0385	27.0741	3	78.1071
supercont1.157[+]:317513-317697	supercont1.157:317513-317697	184	AAEL005456-RA	AAEL005456	nucleoprotein, putative [Source:VB External Description;Acc:AAEL005456]	Protein Coding Gene	299.119	1022.61	115.774	50	988.864	1124.67	3	0	170.349
supercont1.53[-]:1883715-1883785	supercont1.53:1883715-1883785	70	AAEL002296-RA	AAEL002296	trifunctional enzyme beta subunit (tp-beta) [Source:VB External Description;Acc:AAEL002296]	Protein Coding Gene	102.699	2587.53	280.585	267.375	8.74194	10.5714	266.636	55.4154	62.9657
supercont1.136[-]:1919674-1919836	supercont1.136:1919674-1919836	162	AAEL004966-RA	AAEL004966	odorant receptor [Source:VB External Description;Acc:AAEL004966]	Protein Coding Gene	203.204	1265.37	207.909	134	308.413	1328.03	0	0	65.4541
supercont1.435[-]:954007-954058	supercont1.435:954007-954058	51	AAEL009870-RA	AAEL009870	conserved hypothetical protein [Source:VB External Description;Acc:AAEL009870]	Protein Coding Gene	848.515	258.118	1586.33	51.8846	10.8519	10.8889	138.607	214.023	374.121
supercont1.157[+]:317754-318073	supercont1.157:317754-318073	319	AAEL005456-RA	AAEL005456	nucleoprotein, putative [Source:VB External Description;Acc:AAEL005456]	Protein Coding Gene	688.87	362.486	760.065	308	924.977	245.222	0	0	203.372
supercont1.398[-]:1086575-1086617	supercont1.398:1086575-1086617	42	AAEL009469-RA	AAEL009469	cell division control protein [Source:VB External Description;Acc:AAEL009469]	Protein Coding Gene	818.893	1002.55	870.556	444.458	15.65	125	50.9259	9.18519	21.4286
supercont1.1139[+]:156246-156360	supercont1.1139:156246-156360	114	AAEL014506-RA	AAEL014506	conserved hypothetical protein [Source:VB External Description;Acc:AAEL014506]	Protein Coding Gene	1170.68	790.143	1314.24	0	4.88462	36.5391	4	0	0
supercont1.435[-]:954500-954919	supercont1.435:954500-954919	419	AAEL009870-RA	AAEL009870	conserved hypothetical protein [Source:VB External Description;Acc:AAEL009870]	Protein Coding Gene	330.268	1219.85	494.933	660.667	11.8619	21.8307	73.0447	109.842	151.457
supercont1.326[-]:452656-453067	supercont1.326:452656-453067	411	AAEL008451-RA	AAEL008451	alpha-amylase [Source:VB External Description;Acc:AAEL008451]	Protein Coding Gene	164.252	133.937	876.672	1027.76	144.768	512.413	0	0	94.4009
supercont1.94[+]:2248156-2248206	supercont1.94:2248156-2248206	50	AAEL003651-RA	AAEL003651	conserved hypothetical protein [Source:VB External Description;Acc:AAEL003651]	Protein Coding Gene	249.696	821.241	1588.32	157.591	5.04545	12.26	18.9565	4.90909	47.5
supercont1.213[-]:498561-498617	supercont1.213:498561-498617	56	AAEL006616-RA	AAEL006616	hypothetical protein [Source:VB External Description;Acc:AAEL006616]	Protein Coding Gene	200.63	312.889	252.444	843.231	585.852	625.571	0	0	42.1667
supercont1.32[+]:3146812-3147141	supercont1.32:3146812-3147141	329	AAEL017096-RA	AAEL017096	0	Protein Coding Gene	148.827	862.777	223.821	709.094	89.5778	247.082	98.0516	63.2467	387.367
supercont1.435[-]:954097-954216	supercont1.435:954097-954216	119	AAEL009870-RA	AAEL009870	conserved hypothetical protein [Source:VB External Description;Acc:AAEL009870]	Protein Coding Gene	598.421	808.325	460.186	185.28	7.96364	32.7857	489.673	97.0714	102.815
supercont1.721[-]:277795-278107	supercont1.721:277795-278107	312	AAEL012641-RA	AAEL012641	conserved hypothetical protein [Source:VB External Description;Acc:AAEL012641]	Protein Coding Gene	128.25	147.883	1211.66	268.417	238.178	421.57	16.9167	0	296.719
supercont1.576[+]:690409-690774	supercont1.576:690409-690774	365	AAEL011401-RA	AAEL011401	hypothetical protein [Source:VB External Description;Acc:AAEL011401]	Protein Coding Gene	366.075	190.185	207.993	835.761	115.544	790.686	0	0	148.619
supercont1.131[+]:591938-592016	supercont1.131:591938-592016	78	AAEL004818-RA	AAEL004818	conserved hypothetical protein [Source:VB External Description;Acc:AAEL004818]	Protein Coding Gene	672.098	978.453	884.679	19	7.38462	22.8409	11.8214	0	21.4706
supercont1.323[-]:668337-668364	supercont1.323:668337-668364	27	AAEL008421-RA	AAEL008421	cadherin [Source:VB External Description;Acc:AAEL008421]	Protein Coding Gene	806.429	250.786	461.071	240.857	505.143	201.607	0	0	56.4286
supercont1.267[-]:1511899-1511958	supercont1.267:1511899-1511958	59	AAEL007609-RA	AAEL007609	histone H2A [Source:VB External Description;Acc:AAEL007609]	Protein Coding Gene	283.558	1718.22	196.324	161	7.64103	48.9062	0	0	11.7857
supercont1.403[-]:790595-791425	supercont1.403:790595-791425	830	AAEL009521-RA	AAEL009521	tyrosine-protein kinase [Source:VB External Description;Acc:AAEL009521]	Protein Coding Gene	144.834	295.148	171.644	1188.04	268.601	237.37	3	3.8	105.65
supercont1.83[+]:2220297-2220396	supercont1.83:2220297-2220396	99	AAEL003322-RA	AAEL003322	protein phosphatase-7 [Source:VB External Description;Acc:AAEL003322]	Protein Coding Gene	310.25	526.176	53.9205	832.75	130.708	414.418	4	0	52.7143
supercont1.543[-]:448092-448118	supercont1.543:448092-448118	26	AAEL011146-RA	AAEL011146	conserved hypothetical protein [Source:VB External Description;Acc:AAEL011146]	Protein Coding Gene	457.963	778.462	888.731	100	0	3	20.2692	7.61538	43.1538
supercont1.17[-]:1786607-1787061	supercont1.17:1786607-1787061	454	AAEL000808-RA	AAEL000808	nucleoprotein, putative [Source:VB External Description;Acc:AAEL000808]	Protein Coding Gene	147.866	275.125	754.289	238	376.822	166.507	4.875	0	236.028
supercont1.2[-]:346946-347382	supercont1.2:346946-347382	436	AAEL000130-RA	AAEL000130	nucleoprotein, putative [Source:VB External Description;Acc:AAEL000130]	Protein Coding Gene	280.568	486.322	144.218	147	250.53	654.309	7.91667	0	173.451
supercont1.732[-]:442202-442351	supercont1.732:442202-442351	149	AAEL012729-RA	AAEL012729	nucleoprotein, putative [Source:VB External Description;Acc:AAEL012729]	Protein Coding Gene	125.047	522.636	235.955	254.63	395.673	376.527	9.86111	0	220.2
supercont1.307[-]:275803-275835	supercont1.307:275803-275835	32	AAEL008227-RA	AAEL008227	short-chain dehydrogenase [Source:VB External Description;Acc:AAEL008227]	Protein Coding Gene	531	168.156	1207.92	38.9167	8.875	9.95833	152.542	8.79167	5.91667
supercont1.42[-]:248981-249192	supercont1.42:248981-249192	211	AAEL001772-RA	AAEL001772	conserved hypothetical protein [Source:VB External Description;Acc:AAEL001772]	Protein Coding Gene	274.902	80.4703	473.507	99.2973	580.897	425.009	3	0	177.043
supercont1.172[+]:1816576-1816603	supercont1.172:1816576-1816603	27	AAEL005741-RA	AAEL005741	forkhead protein/ forkhead protein domain [Source:VB External Description;Acc:AAEL005741]	Protein Coding Gene	200.643	176.964	1232.57	220	5	0	29.4286	35.5714	151.893
supercont1.202[+]:1650010-1650051	supercont1.202:1650010-1650051	41	AAEL006364-RA	AAEL006364	conserved hypothetical protein [Source:VB External Description;Acc:AAEL006364]	Protein Coding Gene	328.462	272.385	561.538	535	0	7.64286	6	22.8462	288.923
supercont1.3[+]:3743798-3743982	supercont1.3:3743798-3743982	184	AAEL000168-RA	AAEL000168	conserved hypothetical protein [Source:VB External Description;Acc:AAEL000168]	Protein Coding Gene	131.108	563.633	132.199	139	355.434	609.713	9.3	0	79.3812
supercont1.368[-]:845891-845961	supercont1.368:845891-845961	70	AAEL009080-RB	AAEL009080	importin 7, [Source:VB External Description;Acc:AAEL009080]	Protein Coding Gene	306.806	1142	224.607	0	9.13043	62.8028	148.103	12.6	94.5676
supercont1.42[+]:1554808-1554863	supercont1.42:1554808-1554863	55	AAEL001760-RA	AAEL001760	conserved hypothetical protein [Source:VB External Description;Acc:AAEL001760]	Protein Coding Gene	432.698	588.481	188.907	0	314.982	409.37	3.96	0	39.1852
supercont1.59[+]:1067734-1067761	supercont1.59:1067734-1067761	27	AAEL002508-RA	AAEL002508	26S protease regulatory subunit 6a [Source:VB External Description;Acc:AAEL002508]	Protein Coding Gene	64.9643	1550.75	284.786	0	3.11111	44.9643	3.96429	0	6.53571
supercont1.772[-]:243456-243511	supercont1.772:243456-243511	55	AAEL012989-RA	AAEL012989	conserved hypothetical protein [Source:VB External Description;Acc:AAEL012989]	Protein Coding Gene	538.429	470.393	763.107	141	5	21.0714	0	0	7
supercont1.83[-]:236505-236831	supercont1.83:236505-236831	326	AAEL003303-RA;AAEL003312-RA	AAEL003303	conserved hypothetical protein [Source:VB External Description;Acc:AAEL003303]	Protein Coding Gene	503.382	354.258	349.464	200.649	31.7305	115.301	185.927	3.21739	189.38
supercont1.435[-]:943380-943499	supercont1.435:943380-943499	119	AAEL009873-RA	AAEL009873	conserved hypothetical protein [Source:VB External Description;Acc:AAEL009873]	Protein Coding Gene	451.951	388.072	305.132	368.278	15.4643	18.8644	235.266	70.75	76.3478
supercont1.113[+]:1796252-1796278	supercont1.113:1796252-1796278	26	AAEL004286-RA	AAEL004286	hypothetical protein [Source:VB External Description;Acc:AAEL004286]	Protein Coding Gene	199.593	860.852	97.0741	673.889	5.96296	16.9259	4	3	36.8519
supercont1.146[-]:1011494-1011521	supercont1.146:1011494-1011521	27	AAEL005216-RA	AAEL005216	conserved hypothetical protein [Source:VB External Description;Acc:AAEL005216]	Protein Coding Gene	3	13.8214	163	0	398.357	1286.82	0	0	0
supercont1.74[-]:2752946-2752981	supercont1.74:2752946-2752981	35	AAEL002999-RA	AAEL002999	GTPase_rho [Source:VB External Description;Acc:AAEL002999]	Protein Coding Gene	783.071	358.071	398.393	0	281.286	31.3056	0	0	10
supercont1.439[-]:8803-9066	supercont1.439:8803-9066	263	AAEL009940-RA	AAEL009940	conserved hypothetical protein [Source:VB External Description;Acc:AAEL009940]	Protein Coding Gene	561.667	152.345	142.442	41.9655	402.843	439.259	20.3626	0	95.8061
supercont1.126[-]:1107620-1107792	supercont1.126:1107620-1107792	172	AAEL004658-RA	AAEL004658	hypothetical protein [Source:VB External Description;Acc:AAEL004658]	Protein Coding Gene	34.2313	78.2448	60.3311	0	1582.7	56.2949	0	0	24.7299
supercont1.136[-]:1916146-1916672	supercont1.136:1916146-1916672	526	AAEL004959-RA	AAEL004959	nucleoprotein, putative [Source:VB External Description;Acc:AAEL004959]	Protein Coding Gene	225.88	228.973	145.495	562.897	142.764	219.795	0	3	305.283
supercont1.697[-]:544884-545511	supercont1.697:544884-545511	627	AAEL012441-RA	AAEL012441	conserved hypothetical protein [Source:VB External Description;Acc:AAEL012441]	Protein Coding Gene	262.993	507.52	504.022	195.291	55.5777	62.7164	31.692	58.1354	147.002
supercont1.286[-]:1316797-1317105	supercont1.286:1316797-1317105	308	AAEL007844-RA	AAEL007844	hypothetical protein [Source:VB External Description;Acc:AAEL007844]	Protein Coding Gene	296.63	724.899	341.725	87.5185	9.22222	25.6897	99.9262	35.9313	188.307
supercont1.187[+]:473033-473064	supercont1.187:473033-473064	31	AAEL006061-RA	AAEL006061	proteasome subunit alpha type [Source:VB External Description;Acc:AAEL006061]	Protein Coding Gene	246.481	754.586	614.63	57.7407	5.59259	11.04	58.7	10.5185	29.4062
supercont1.121[-]:1855725-1855815	supercont1.121:1855725-1855815	90	AAEL004500-RB	AAEL004500	eukaryotic translation elongation factor [Source:VB External Description;Acc:AAEL004500]	Protein Coding Gene	93.3607	1242.87	288.089	100	14.1126	23.1538	11.5182	4	11.55
supercont1.89[-]:913034-913074	supercont1.89:913034-913074	40	AAEL003514-RA	AAEL003514	centromere/microtubule binding protein cbf5 [Source:VB External Description;Acc:AAEL003514]	Protein Coding Gene	83.4074	1620.41	41.5122	3	3.77778	10	12.4815	0	11
supercont1.808[-]:243615-243711	supercont1.808:243615-243711	96	AAEL013221-RC	AAEL013221	60S ribosomal protein L10a [Source:VB External Description;Acc:AAEL013221]	Protein Coding Gene	84.9273	1019.48	228.862	212	16.6667	96.8113	50.1263	7.29167	14.9348
supercont1.41[-]:230017-230044	supercont1.41:230017-230044	27	AAEL001742-RA	AAEL001742	conserved hypothetical protein [Source:VB External Description;Acc:AAEL001742]	Protein Coding Gene	81.4286	146.929	98.9643	0	317.75	1020.39	0	0	64.5714
supercont1.39[-]:1695802-1695846	supercont1.39:1695802-1695846	44	AAEL001673-RA	AAEL001673	actin [Source:VB External Description;Acc:AAEL001673]	Protein Coding Gene	492.516	159.135	647.9	387	5.9	20.6429	11.8	0	0
supercont1.81[+]:859100-859427	supercont1.81:859100-859427	327	AAEL003184-RB	AAEL003184	mfs transporter [Source:VB External Description;Acc:AAEL003184]	Protein Coding Gene	149.325	132.503	125.3	864.31	126.95	127.093	4	0	172.007
supercont1.510[+]:444988-445219	supercont1.510:444988-445219	231	AAEL010821-RA	AAEL010821	60S acidic ribosomal protein P0 [Source:VB External Description;Acc:AAEL010821]	Protein Coding Gene	58.7788	698.007	182.091	0	20.3829	37.8973	603.505	9.34537	17.6623
supercont1.1170[+]:107138-107330	supercont1.1170:107138-107330	192	AAEL014571-RA	AAEL014571	oviductin [Source:VB External Description;Acc:AAEL014571]	Protein Coding Gene	348.593	230.199	114.167	89.1852	420.503	370.635	3	0	36.8232
supercont1.94[-]:958830-958930	supercont1.94:958830-958930	100	AAEL003670-RA	AAEL003670	myelinprotein expression factor [Source:VB External Description;Acc:AAEL003670]	Protein Coding Gene	179.259	389.322	777.094	81.4815	14.6207	24.9306	38.931	4.58621	74.8966
supercont1.435[-]:943999-944242	supercont1.435:943999-944242	243	AAEL009873-RA	AAEL009873	conserved hypothetical protein [Source:VB External Description;Acc:AAEL009873]	Protein Coding Gene	245.036	345.828	500.06	202.68	13.6703	27.2759	82.9897	44.9139	74.2956
supercont1.435[-]:954273-954383	supercont1.435:954273-954383	110	AAEL009870-RA	AAEL009870	conserved hypothetical protein [Source:VB External Description;Acc:AAEL009870]	Protein Coding Gene	296.993	256.438	665.806	160	12.5333	8	38.5	44.7706	46.4634
supercont1.326[-]:453898-453961	supercont1.326:453898-453961	63	AAEL008457-RA	AAEL008457	hypothetical protein [Source:VB External Description;Acc:AAEL008457]	Protein Coding Gene	310.844	196.953	214.172	0	422.547	363.062	0	0	13.9531
supercont1.433[+]:747381-747448	supercont1.433:747381-747448	67	AAEL009859-RA	AAEL009859	nucleolar GTP-binding protein [Source:VB External Description;Acc:AAEL009859]	Protein Coding Gene	211.321	1096.61	95.3793	0	11.5	9.64706	41.7143	4.2	26.5
supercont1.42[+]:249894-249972	supercont1.42:249894-249972	78	AAEL001772-RA	AAEL001772	conserved hypothetical protein [Source:VB External Description;Acc:AAEL001772]	Protein Coding Gene	39.2949	50.3041	105.892	724	55.3291	466.581	4.80769	0	45.9855
supercont1.1170[-]:68925-69394	supercont1.1170:68925-69394	469	AAEL014567-RA	AAEL014567	oviductin [Source:VB External Description;Acc:AAEL014567]	Protein Coding Gene	115.74	241.83	88.4251	698	69.2772	186.739	0	0	59.5075
supercont1.89[+]:345148-345210	supercont1.89:345148-345210	62	AAEL017251-RA	AAEL017251	0	Protein Coding Gene	51.3175	853.586	231.931	276	7.82759	6.6087	3	0	19.7143
supercont1.108[-]:1979355-1979382	supercont1.108:1979355-1979382	27	AAEL004137-RA	AAEL004137	acyl-coa dehydrogenase [Source:VB External Description;Acc:AAEL004137]	Protein Coding Gene	70.6429	592.143	512.607	33	0	11.1429	95.6786	20.6786	113.964
supercont1.278[-]:885223-885407	supercont1.278:885223-885407	184	AAEL007755-RA	AAEL007755	conserved hypothetical protein [Source:VB External Description;Acc:AAEL007755]	Protein Coding Gene	218.043	218.888	334.453	169	229.861	164.369	0	0	105.79
supercont1.766[+]:388405-388444	supercont1.766:388405-388444	39	AAEL012944-RB	AAEL012944	60S ribosomal protein L11 [Source:VB External Description;Acc:AAEL012944]	Protein Coding Gene	285.462	324.7	298	494	10.6923	6	10.0357	0	3
supercont1.326[-]:453188-453580	supercont1.326:453188-453580	392	AAEL008451-RA;AAEL008457-RA	AAEL008451	alpha-amylase [Source:VB External Description;Acc:AAEL008451]	Protein Coding Gene	79.7494	143.354	80.5214	721	111.084	246.745	3	0	42.8939
supercont1.286[-]:1319138-1319539	supercont1.286:1319138-1319539	401	AAEL007844-RA	AAEL007844	hypothetical protein [Source:VB External Description;Acc:AAEL007844]	Protein Coding Gene	469.962	195.605	228.486	424	6.38462	13.7742	5.34483	31.5161	43.6429
supercont1.173[+]:1090083-1090275	supercont1.173:1090083-1090275	192	AAEL005765-RA	AAEL005765	conserved hypothetical protein [Source:VB External Description;Acc:AAEL005765]	Protein Coding Gene	185.873	125.283	267.785	210.717	223.938	336.172	3	0	64.7517
supercont1.550[+]:725505-725534	supercont1.550:725505-725534	29	AAEL011187-RA	AAEL011187	U520 [Source:VB External Description;Acc:AAEL011187]	Protein Coding Gene	190.367	561.214	382.038	75	4.74074	8.48	83.75	9.61538	66.5
supercont1.208[+]:322786-322813	supercont1.208:322786-322813	27	AAEL006506-RA	AAEL006506	hypothetical protein [Source:VB External Description;Acc:AAEL006506]	Protein Coding Gene	252.429	90.9286	151.5	100	620.714	52.6071	3	0	71.7143
supercont1.157[+]:318077-318205	supercont1.157:318077-318205	128	AAEL005456-RA	AAEL005456	nucleoprotein, putative [Source:VB External Description;Acc:AAEL005456]	Protein Coding Gene	255.489	188.871	256.176	0	533.838	58.6286	0	0	45.1071
supercont1.810[+]:283628-283677	supercont1.810:283628-283677	49	AAEL013244-RB	AAEL013244	conserved hypothetical protein [Source:VB External Description;Acc:AAEL013244]	Protein Coding Gene	60.58	520.645	174.767	0	10.3333	6.05714	197.276	267	82.2667
supercont1.702[-]:285112-285140	supercont1.702:285112-285140	28	AAEL012495-RA	AAEL012495	hypothetical protein [Source:VB External Description;Acc:AAEL012495]	Protein Coding Gene	0	11.8276	186.138	154	396.586	552.172	0	0	3
supercont1.83[-]:1396944-1396972	supercont1.83:1396944-1396972	28	AAEL017123-RA	AAEL017123	odorant receptor [Source:VB External Description;Acc:AAEL017123]	Protein Coding Gene	15.1379	0	6	0	1259.72	19.7586	0	0	0
supercont1.506[+]:782397-782600	supercont1.506:782397-782600	203	AAEL017496-RA	AAEL017496	0	Protein Coding Gene	584.5	218.647	92.0223	31	7	18.8333	155.9	144.415	45.8293
supercont1.35[+]:1899701-1899773	supercont1.35:1899701-1899773	72	AAEL001510-RA	AAEL001510	odorant receptor [Source:VB External Description;Acc:AAEL001510]	Protein Coding Gene	13.9863	9.88889	16.8966	0	1223.78	22.1	0	0	0
supercont1.562[+]:618725-618806	supercont1.562:618725-618806	81	AAEL011282-RA	AAEL011282	ribosomal RNA small subunit methyltransferase b (sun) [Source:VB External Description;Acc:AAEL011282]	Protein Coding Gene	468.213	119.924	182.206	454.667	13.1154	20.3725	7.87455	0	14.8966
supercont1.435[-]:953590-953634	supercont1.435:953590-953634	44	AAEL009870-RA	AAEL009870	conserved hypothetical protein [Source:VB External Description;Acc:AAEL009870]	Protein Coding Gene	404.946	327.171	294.956	31.5	4.92857	8.85714	90.8929	28.6786	86.5
supercont1.164[+]:191102-191131	supercont1.164:191102-191131	29	AAEL005605-RA	AAEL005605	adenylsulphate kinase [Source:VB External Description;Acc:AAEL005605]	Protein Coding Gene	21.069	36.1071	589.233	503	0	0	8.63333	11.4	106.233
supercont1.159[-]:1271777-1271823	supercont1.159:1271777-1271823	46	AAEL005493-RA	AAEL005493	septin [Source:VB External Description;Acc:AAEL005493]	Protein Coding Gene	675.571	319.452	179.393	23	16.5	11.2553	9.92857	10.9286	28.1429
supercont1.256[-]:1114739-1114783	supercont1.256:1114739-1114783	44	AAEL007440-RA	AAEL007440	hypothetical protein [Source:VB External Description;Acc:AAEL007440]	Protein Coding Gene	232.488	164.757	153.233	183.3	175.829	327.098	0	0	26.6744
supercont1.943[-]:263959-264118	supercont1.943:263959-264118	159	AAEL013858-RA	AAEL013858	raf [Source:VB External Description;Acc:AAEL013858]	Protein Coding Gene	106.314	235.777	166.714	67	19.8667	39.898	36	389.1	201.593
supercont1.198[-]:980132-980164	supercont1.198:980132-980164	32	AAEL006274-RA	AAEL006274	glucose transporter (sugar transporter [Source:VB External Description;Acc:AAEL006274]	Protein Coding Gene	0	0	3	0	1253	0	0	0	0
supercont1.42[-]:247213-247532	supercont1.42:247213-247532	319	AAEL001772-RA	AAEL001772	conserved hypothetical protein [Source:VB External Description;Acc:AAEL001772]	Protein Coding Gene	352.551	237.816	117.947	167.769	183.446	98.8206	0	0	89.4155
supercont1.50[-]:1514967-1514991	supercont1.50:1514967-1514991	24	AAEL002178-RA	AAEL002178	conserved hypothetical protein [Source:VB External Description;Acc:AAEL002178]	Protein Coding Gene	569.043	419.12	188.174	29	0	10.7391	10.3913	0	18.3043
supercont1.808[-]:244208-244271	supercont1.808:244208-244271	63	AAEL013221-RC	AAEL013221	60S ribosomal protein L10a [Source:VB External Description;Acc:AAEL013221]	Protein Coding Gene	17.6765	863.69	77.7407	212.231	10.2553	29.3906	10.1765	3.5	10.6786
supercont1.17[+]:1786855-1787079	supercont1.17:1786855-1787079	224	AAEL000808-RA	AAEL000808	nucleoprotein, putative [Source:VB External Description;Acc:AAEL000808]	Protein Coding Gene	213.95	181.204	155.701	75.6187	258.376	209.968	6	3.74074	127.018
supercont1.1077[-]:70391-70940	supercont1.1077:70391-70940	549	AAEL017157-RA	AAEL017157	0	Protein Coding Gene	49.7454	296.029	59.7145	390.957	99.3114	215.694	3.75862	0	94.0269
supercont1.551[+]:514295-514602	supercont1.551:514295-514602	307	AAEL011197-RB	AAEL011197	actin [Source:VB External Description;Acc:AAEL011197]	Protein Coding Gene	210.839	147.868	148.845	421.857	35.53	40.714	55.5846	16.6429	127.533
supercont1.34[-]:661219-661428	supercont1.34:661219-661428	209	AAEL001477-RA	AAEL001477	laminin alpha-1, 2 chain [Source:VB External Description;Acc:AAEL001477]	Protein Coding Gene	42.1139	96.7042	33.0539	766.929	133.414	115.222	0	0	11.2545
supercont1.260[+]:6404-6490	supercont1.260:6404-6490	86	AAEL007517-RA	AAEL007517	oviductin [Source:VB External Description;Acc:AAEL007517]	Protein Coding Gene	198.515	289.364	53.2989	38	486.319	88.8736	0	0	25.7174
supercont1.435[-]:942648-942917	supercont1.435:942648-942917	269	AAEL009873-RA	AAEL009873	conserved hypothetical protein [Source:VB External Description;Acc:AAEL009873]	Protein Coding Gene	242.894	141.514	292.889	0	0	30.0074	118.946	274.82	78.6202
supercont1.232[+]:1146847-1147026	supercont1.232:1146847-1147026	179	AAEL007028-RA	AAEL007028	ceramidase [Source:VB External Description;Acc:AAEL007028]	Protein Coding Gene	178.389	41	145.739	0	506.272	280.045	0	0	25.3
supercont1.2[+]:314759-315063	supercont1.2:314759-315063	304	AAEL000126-RA	AAEL000126	molybdopterin cofactor synthesis protein a [Source:VB External Description;Acc:AAEL000126]	Protein Coding Gene	117.118	158.759	102.802	230.69	110.044	369.601	4	0	80.1399
supercont1.192[+]:1268580-1268605	supercont1.192:1268580-1268605	25	AAEL006165-RA	AAEL006165	forked protein [Source:VB External Description;Acc:AAEL006165]	Protein Coding Gene	9.34615	0	3	0	1160.62	0	0	0	0
supercont1.102[-]:2189981-2190076	supercont1.102:2189981-2190076	95	AAEL003949-RA	AAEL003949	conserved hypothetical protein [Source:VB External Description;Acc:AAEL003949]	Protein Coding Gene	199.44	249.847	182.261	7	86.2727	390.416	16.0333	0	28.4286
supercont1.2[+]:786335-786832	supercont1.2:786335-786832	497	AAEL000120-RA	AAEL000120	hypothetical protein [Source:VB External Description;Acc:AAEL000120]	Protein Coding Gene	130.049	132.519	77.6847	407.222	164.101	209.615	0	0	31.6776
supercont1.113[+]:599492-599709	supercont1.113:599492-599709	217	AAEL017264-RA	AAEL017264	0	Protein Coding Gene	50.2393	134.077	40.5747	699.63	71.269	124.477	0	0	29.0833
supercont1.616[+]:450530-450560	supercont1.616:450530-450560	30	AAEL011815-RA	AAEL011815	poly [ADP-ribose] polymerase [Source:VB External Description;Acc:AAEL011815]	Protein Coding Gene	547.074	292.483	172.481	104	11.3448	11.6667	0	0	9.40741
supercont1.164[+]:309785-309998	supercont1.164:309785-309998	213	AAEL005600-RA	AAEL005600	conserved hypothetical protein [Source:VB External Description;Acc:AAEL005600]	Protein Coding Gene	78.6824	138.523	192.74	196	88.7134	414.545	0	0	31.9521
supercont1.165[+]:362731-363220	supercont1.165:362731-363220	489	AAEL005618-RA	AAEL005618	chitin synthase [Source:VB External Description;Acc:AAEL005618]	Protein Coding Gene	95.3379	117.806	204.254	251.103	224.067	232.096	0	0	15.5062
supercont1.286[-]:1318333-1318638	supercont1.286:1318333-1318638	305	AAEL007844-RA	AAEL007844	hypothetical protein [Source:VB External Description;Acc:AAEL007844]	Protein Coding Gene	298.617	310.696	310.728	22	11.5208	16.747	34.6172	37.1486	93.9408
supercont1.470[-]:403372-403484	supercont1.470:403372-403484	112	AAEL010317-RA	AAEL010317	DEAD box ATP-dependent RNA helicase [Source:VB External Description;Acc:AAEL010317]	Protein Coding Gene	208.125	46.4639	110.366	70	660.407	15.6333	0	0	23.7857
supercont1.126[+]:1109572-1109597	supercont1.126:1109572-1109597	25	AAEL004658-RA	AAEL004658	hypothetical protein [Source:VB External Description;Acc:AAEL004658]	Protein Coding Gene	198	179.077	278.423	169	87.7692	184	4	0	25
supercont1.173[+]:1090564-1090809	supercont1.173:1090564-1090809	245	AAEL005765-RA	AAEL005765	conserved hypothetical protein [Source:VB External Description;Acc:AAEL005765]	Protein Coding Gene	152.387	73.9746	113.643	145.405	185.825	228.059	5.96296	3	209.909
supercont1.136[+]:1920840-1921004	supercont1.136:1920840-1921004	164	AAEL004966-RA	AAEL004966	odorant receptor [Source:VB External Description;Acc:AAEL004966]	Protein Coding Gene	260.723	73.9083	248.146	82	98.125	289.767	3.85714	0	50.9877
supercont1.69[-]:347425-347471	supercont1.69:347425-347471	46	AAEL002833-RA	AAEL002833	cathepsin l [Source:VB External Description;Acc:AAEL002833]	Protein Coding Gene	424.125	258.091	174.206	74	6.93333	14.6	13.44	3.81818	135.8
supercont1.454[-]:612786-612835	supercont1.454:612786-612835	49	AAEL010116-RC	AAEL010116	conserved hypothetical protein [Source:VB External Description;Acc:AAEL010116]	Protein Coding Gene	12.08	3.32558	9.97561	0	0	11.5556	1061.04	0	6.77778
supercont1.52[+]:1420847-1420875	supercont1.52:1420847-1420875	28	AAEL002251-RA	AAEL002251	conserved hypothetical protein [Source:VB External Description;Acc:AAEL002251]	Protein Coding Gene	24.7407	186.414	104.16	776	0	0	0	0	10.5217
supercont1.126[-]:1110619-1110648	supercont1.126:1110619-1110648	29	AAEL004658-RA	AAEL004658	hypothetical protein [Source:VB External Description;Acc:AAEL004658]	Protein Coding Gene	65.1333	32.3448	31.7667	0	902.296	54.2333	0	0	14.5667
supercont1.28[-]:3642724-3642813	supercont1.28:3642724-3642813	89	AAEL001246-RB	AAEL001246	Thymidylate kinase, putative [Source:VB External Description;Acc:AAEL001246]	Protein Coding Gene	434.538	122.351	289.194	172.962	3	13	5	0	51.6923
supercont1.15[-]:1358065-1358096	supercont1.15:1358065-1358096	31	AAEL000732-RA	AAEL000732	conserved hypothetical protein [Source:VB External Description;Acc:AAEL000732]	Protein Coding Gene	219.344	167.226	192.968	0	285.903	167.844	4	0	47.6129
supercont1.40[+]:2753121-2753180	supercont1.40:2753121-2753180	59	AAEL001726-RA	AAEL001726	hypothetical protein [Source:VB External Description;Acc:AAEL001726]	Protein Coding Gene	156.211	44.0333	78.2632	503.966	193.491	84.8596	0	0	23.6316
supercont1.137[+]:1284132-1284248	supercont1.137:1284132-1284248	116	AAEL004984-RA	AAEL004984	cullin-associated NEDD8-dissociated protein 1 [Source:VB External Description;Acc:AAEL004984]	Protein Coding Gene	45.9043	131.442	153.822	645	19.6649	25.8897	3	0	52.5707
supercont1.472[+]:560758-560796	supercont1.472:560758-560796	38	AAEL017368-RA	AAEL017368	0	Protein Coding Gene	102.128	724.821	146.655	0	7.10714	13.7857	46.0714	7.92857	20
supercont1.825[-]:343707-343763	supercont1.825:343707-343763	56	AAEL013334-RA	AAEL013334	conserved hypothetical protein [Source:VB External Description;Acc:AAEL013334]	Protein Coding Gene	124.649	622.209	74.975	169	11.4815	41	10.2593	0	9.96296
supercont1.583[-]:314637-314664	supercont1.583:314637-314664	27	AAEL011478-RB	AAEL011478	cytoplasmic dynein light chain [Source:VB External Description;Acc:AAEL011478]	Protein Coding Gene	161.964	183.519	109.571	0	563.852	15.4643	3	3	22.1429
supercont1.217[+]:418838-418891	supercont1.217:418838-418891	53	AAEL006698-RA	AAEL006698	60S ribosomal protein L31 [Source:VB External Description;Acc:AAEL006698]	Protein Coding Gene	54.1944	651.6	238	0	18.2041	62.7347	20.0909	3.88889	9.59259
supercont1.657[-]:518049-518079	supercont1.657:518049-518079	30	AAEL012126-RA	AAEL012126	F-box/lrr protein, drome [Source:VB External Description;Acc:AAEL012126]	Protein Coding Gene	290.269	299.286	432.72	0	11.4444	5.85185	5.26087	0	8.75
supercont1.615[-]:231609-231634	supercont1.615:231609-231634	25	AAEL011801-RA	AAEL011801	hypothetical protein [Source:VB External Description;Acc:AAEL011801]	Protein Coding Gene	340.231	111.577	93.1154	23	38.6154	189.577	5.96154	3	245.077
supercont1.1024[-]:262008-262037	supercont1.1024:262008-262037	29	AAEL014166-RA	AAEL014166	hypothetical protein [Source:VB External Description;Acc:AAEL014166]	Protein Coding Gene	0	0	0	0	0	0	364.036	566.833	112.6
supercont1.9[-]:4028158-4028230	supercont1.9:4028158-4028230	72	AAEL000521-RA	AAEL000521	hypothetical protein [Source:VB External Description;Acc:AAEL000521]	Protein Coding Gene	367.315	85.2466	206.918	78.3953	233.507	60.5342	0	0	10.9444
supercont1.42[+]:247397-247623	supercont1.42:247397-247623	226	AAEL001772-RA	AAEL001772	conserved hypothetical protein [Source:VB External Description;Acc:AAEL001772]	Protein Coding Gene	49.1721	85.52	68.7977	620.387	47.9524	116.037	0	0	46.3134
supercont1.147[+]:155568-155758	supercont1.147:155568-155758	190	AAEL005247-RA	AAEL005247	conserved hypothetical protein [Source:VB External Description;Acc:AAEL005247]	Protein Coding Gene	106.928	194.812	50.5946	329.043	104.423	229.314	3.92308	0	10.6562
supercont1.136[+]:1920405-1920577	supercont1.136:1920405-1920577	172	AAEL004966-RA	AAEL004966	odorant receptor [Source:VB External Description;Acc:AAEL004966]	Protein Coding Gene	230.694	104.083	141.291	65.8095	132.863	285.604	0	0	59.6829
supercont1.1185[-]:216034-216063	supercont1.1185:216034-216063	29	AAEL014597-RA	AAEL014597	plexin b [Source:VB External Description;Acc:AAEL014597]	Protein Coding Gene	3	6.64286	0	0	16.5667	976.9	0	0	3
supercont1.29[+]:384366-384393	supercont1.29:384366-384393	27	AAEL001289-RA	AAEL001289	permease, putative [Source:VB External Description;Acc:AAEL001289]	Protein Coding Gene	180.107	79.4286	106.5	290	246.571	96.1071	0	0	5
supercont1.797[-]:339948-339982	supercont1.797:339948-339982	34	AAEL013154-RA	AAEL013154	hypothetical protein [Source:VB External Description;Acc:AAEL013154]	Protein Coding Gene	56.4375	3	18.7143	0	880.281	37.2258	0	0	7
supercont1.1170[-]:51013-51443	supercont1.1170:51013-51443	430	AAEL014570-RA	AAEL014570	oviductin [Source:VB External Description;Acc:AAEL014570]	Protein Coding Gene	186.522	132.407	97.9244	3	247.687	312.69	3	0	18.7255
supercont1.83[+]:2220517-2220618	supercont1.83:2220517-2220618	101	AAEL003322-RA	AAEL003322	protein phosphatase-7 [Source:VB External Description;Acc:AAEL003322]	Protein Coding Gene	222.695	30.2757	269.161	151	245.667	61.8235	0	0	15.3941
supercont1.69[-]:178916-179072	supercont1.69:178916-179072	156	AAEL002832-RA	AAEL002832	40S ribosomal protein S26 [Source:VB External Description;Acc:AAEL002832]	Protein Coding Gene	99.1978	147.058	146.96	486	24.1736	26.5363	37.9919	11.3929	16.6562
supercont1.169[-]:732001-732192	supercont1.169:732001-732192	191	AAEL005669-RB;AAEL005669-RC	AAEL005669	conserved hypothetical protein [Source:VB External Description;Acc:AAEL005669]	Protein Coding Gene	191.563	77.3792	42.2837	107	201.675	331.918	3	0	37.8621
supercont1.83[+]:2219787-2220122	supercont1.83:2219787-2220122	335	AAEL003322-RA	AAEL003322	protein phosphatase-7 [Source:VB External Description;Acc:AAEL003322]	Protein Coding Gene	198.265	107.745	120.067	71	227.332	211.889	0	0	43.6507
supercont1.340[+]:1146016-1146100	supercont1.340:1146016-1146100	84	AAEL008670-RA	AAEL008670	protein tara (trio-associated repeat on actin) [Source:VB External Description;Acc:AAEL008670]	Protein Coding Gene	270.743	259.281	209.26	53	86.5556	79.875	0	0	15
supercont1.452[-]:130918-131022	supercont1.452:130918-131022	104	AAEL010081-RA	AAEL010081	conserved hypothetical protein [Source:VB External Description;Acc:AAEL010081]	Protein Coding Gene	0	0	5.42857	0	775.973	183.971	0	0	0
supercont1.352[-]:715136-715193	supercont1.352:715136-715193	57	AAEL008849-RA	AAEL008849	selenophosphate synthase [Source:VB External Description;Acc:AAEL008849]	Protein Coding Gene	325	296.618	248.088	16	8.62069	36.25	10.3548	0	21.25
supercont1.139[+]:579542-579566	supercont1.139:579542-579566	24	AAEL005038-RA	AAEL005038	ubiquitin-conjugating enzyme E2 [Source:VB External Description;Acc:AAEL005038]	Protein Coding Gene	285.96	146.76	85.96	359	3	8.68	9.78261	4	45.76
supercont1.94[+]:809603-809643	supercont1.94:809603-809643	40	AAEL003671-RA	AAEL003671	hypothetical protein [Source:VB External Description;Acc:AAEL003671]	Protein Coding Gene	48.4643	278.241	34.2857	547.714	7.32143	12.55	7.81481	0	5.79167
supercont1.61[-]:225394-225427	supercont1.61:225394-225427	33	AAEL002594-RA	AAEL002594	P21-activated kinase, pak [Source:VB External Description;Acc:AAEL002594]	Protein Coding Gene	201.7	382.618	317.31	0	3	5.78571	3.84	15.8519	10.1111
supercont1.406[-]:145351-145469	supercont1.406:145351-145469	118	AAEL009551-RA	AAEL009551	Toll-likeReceptor. [Source:VB External Description;Acc:AAEL009551]	Protein Coding Gene	103	160.412	141.559	15	208.123	286.853	5.58065	0	14.0968
supercont1.344[-]:840665-840696	supercont1.344:840665-840696	31	AAEL008719-RA	AAEL008719	Sm protein G, putative [Source:VB External Description;Acc:AAEL008719]	Protein Coding Gene	7.66667	8.3125	45.3125	869	0	0	0	0	0
supercont1.17[+]:1785617-1785921	supercont1.17:1785617-1785921	304	AAEL000808-RA	AAEL000808	nucleoprotein, putative [Source:VB External Description;Acc:AAEL000808]	Protein Coding Gene	100.665	40.2741	124.433	189.469	170.211	171.894	0	0	132.54
supercont1.1219[-]:136034-136164	supercont1.1219:136034-136164	130	AAEL014683-RA	AAEL014683	cramped protein [Source:VB External Description;Acc:AAEL014683]	Protein Coding Gene	111.711	333.397	184.681	5	4.34615	17.7419	205.418	51.9424	14.05
supercont1.369[+]:466733-466814	supercont1.369:466733-466814	81	AAEL009101-RA	AAEL009101	Eukaryotic translation initiation factor 3 subunit F (eIF3f)(Eukaryotic translation initiation factor 3 subunit 5) [Source:VB External Description;Acc:AAEL009101]	Protein Coding Gene	13.4915	18.5605	16.3214	854	5.7	10	0	0	0
supercont1.208[+]:885532-885557	supercont1.208:885532-885557	25	AAEL006483-RA	AAEL006483	conserved hypothetical protein [Source:VB External Description;Acc:AAEL006483]	Protein Coding Gene	3	0	0	0	910	5	0	0	0
supercont1.325[-]:835482-835509	supercont1.325:835482-835509	27	AAEL017197-RA	AAEL017197	0	Protein Coding Gene	0	7	533.25	367	0	0	0	0	0
supercont1.211[-]:742531-742876	supercont1.211:742531-742876	345	AAEL006568-RB	AAEL006568	serine protease [Source:VB External Description;Acc:AAEL006568]	Protein Coding Gene	84.9454	106.435	60.8036	11	69.175	455.46	7.83236	0	102.678
supercont1.113[-]:1690717-1690771	supercont1.113:1690717-1690771	54	AAEL004297-RA	AAEL004297	ATP-citrate synthase [Source:VB External Description;Acc:AAEL004297]	Protein Coding Gene	12.963	377.357	284.25	0	0	9.92857	44.4839	19.4667	145.357
supercont1.697[-]:545872-546015	supercont1.697:545872-546015	143	AAEL012441-RA	AAEL012441	conserved hypothetical protein [Source:VB External Description;Acc:AAEL012441]	Protein Coding Gene	81.7576	116.324	46.2885	0	538.759	58.4706	8.89796	3	36.7191
supercont1.236[-]:1041334-1041477	supercont1.236:1041334-1041477	143	AAEL007107-RA	AAEL007107	serine protease, putative [Source:VB External Description;Acc:AAEL007107]	Protein Coding Gene	121.175	182.648	83.889	20	201.843	223.315	0	0	53.6436
supercont1.748[+]:299289-299317	supercont1.748:299289-299317	28	AAEL012840-RA	AAEL012840	stathmin [Source:VB External Description;Acc:AAEL012840]	Protein Coding Gene	10.037	13.9259	173.966	0	258.222	408.828	0	0	13.8276
supercont1.2[-]:1427748-1427953	supercont1.2:1427748-1427953	205	AAEL000114-RA	AAEL000114	nucleoprotein, putative [Source:VB External Description;Acc:AAEL000114]	Protein Coding Gene	204.748	103.779	71.6947	0	125.847	348.846	4	0	19.7758
supercont1.340[+]:1148606-1148679	supercont1.340:1148606-1148679	73	AAEL008670-RA	AAEL008670	protein tara (trio-associated repeat on actin) [Source:VB External Description;Acc:AAEL008670]	Protein Coding Gene	126.42	73.5506	41.4493	0	42.3836	582.615	0	0	11.7419
supercont1.81[-]:572877-572906	supercont1.81:572877-572906	29	AAEL003193-RB	AAEL003193	inorganic pyrophosphatase [Source:VB External Description;Acc:AAEL003193]	Protein Coding Gene	117.621	433.467	148.586	163	0	0	3	0	8.55556
supercont1.321[-]:16637-16660	supercont1.321:16637-16660	23	AAEL008390-RA	AAEL008390	guanylate cyclase [Source:VB External Description;Acc:AAEL008390]	Protein Coding Gene	0	0	0	0	859.583	4.75	0	0	0
supercont1.320[+]:616895-616946	supercont1.320:616895-616946	51	AAEL017385-RB	AAEL017385	0	Protein Coding Gene	283.078	105.257	107.588	0	6.16327	21.1702	40.04	267.627	30.06
supercont1.381[-]:663949-664102	supercont1.381:663949-664102	153	AAEL009219-RA	AAEL009219	predicted protein [Source:VB External Description;Acc:AAEL009219]	Protein Coding Gene	67.2828	141.955	106.518	12	168.921	312.614	5	0	44.0863
supercont1.66[+]:494003-494498	supercont1.66:494003-494498	495	AAEL002732-RA	AAEL002732	nephrin [Source:VB External Description;Acc:AAEL002732]	Protein Coding Gene	120.892	75.7801	203.784	126.909	107.555	98.6911	3	0	120.502
supercont1.293[+]:994506-994534	supercont1.293:994506-994534	28	AAEL007990-RB	AAEL007990	conserved hypothetical protein [Source:VB External Description;Acc:AAEL007990]	Protein Coding Gene	3	23.7586	99.1724	0	257.926	469.172	0	0	3
supercont1.447[-]:480720-480779	supercont1.447:480720-480779	59	AAEL010026-RA	AAEL010026	hypothetical protein [Source:VB External Description;Acc:AAEL010026]	Protein Coding Gene	6.73077	3.19231	0	840.167	3	0	0	0	0
supercont1.79[-]:228599-228735	supercont1.79:228599-228735	136	AAEL003134-RA	AAEL003134	conserved hypothetical protein [Source:VB External Description;Acc:AAEL003134]	Protein Coding Gene	134.014	189.716	87.3989	144	90.2612	157.67	3	0	37.0288
supercont1.328[-]:1163631-1163657	supercont1.328:1163631-1163657	26	AAEL008471-RA	AAEL008471	hypothetical protein [Source:VB External Description;Acc:AAEL008471]	Protein Coding Gene	277.111	167.963	116.667	20	145.667	105.778	0	0	6.88889
supercont1.260[-]:382272-382793	supercont1.260:382272-382793	521	AAEL007520-RA	AAEL007520	nucleoprotein, putative [Source:VB External Description;Acc:AAEL007520]	Protein Coding Gene	158.235	148.714	67.2359	110.62	146.588	153.878	0	0	53.4777
supercont1.556[+]:201968-202004	supercont1.556:201968-202004	36	AAEL011227-RA	AAEL011227	conserved hypothetical protein [Source:VB External Description;Acc:AAEL011227]	Protein Coding Gene	186.069	148.483	70.4138	0	327.862	82.7586	0	0	21.5676
supercont1.193[+]:86616-86644	supercont1.193:86616-86644	28	AAEL006175-RA	AAEL006175	conserved hypothetical protein [Source:VB External Description;Acc:AAEL006175]	Protein Coding Gene	305.63	240.5	241.929	5	0	14	0	0	29.6552
supercont1.261[-]:540613-540660	supercont1.261:540613-540660	47	AAEL007529-RA	AAEL007529	nucleoprotein, putative [Source:VB External Description;Acc:AAEL007529]	Protein Coding Gene	32.9722	40.5833	393.241	88.8966	205.111	38.1818	0	0	36.7586
supercont1.684[+]:614827-614884	supercont1.684:614827-614884	57	AAEL012364-RA	AAEL012364	spermatogenesis associated factor [Source:VB External Description;Acc:AAEL012364]	Protein Coding Gene	21.6034	579.029	51.0698	139	5.78261	10.4615	9.3	0	15.9714
supercont1.428[-]:72641-72689	supercont1.428:72641-72689	48	AAEL009770-RB	AAEL009770	ubiquitin-conjugating enzyme E2 i [Source:VB External Description;Acc:AAEL009770]	Protein Coding Gene	53.4324	161.7	72.7872	0	171.737	354.375	0	0	15.8837
supercont1.7[-]:3569476-3569533	supercont1.7:3569476-3569533	57	AAEL000398-RA	AAEL000398	sidestep protein [Source:VB External Description;Acc:AAEL000398]	Protein Coding Gene	35.7241	364.586	34.2069	0	22.3793	361.379	0	0	6.86207
supercont1.695[-]:545793-545862	supercont1.695:545793-545862	69	AAEL012427-RA	AAEL012427	conserved hypothetical protein [Source:VB External Description;Acc:AAEL012427]	Protein Coding Gene	27.3043	12.7969	248.56	0	320.712	215.671	0	0	0
supercont1.273[+]:1411162-1411192	supercont1.273:1411162-1411192	30	AAEL007678-RA	AAEL007678	hypothetical protein [Source:VB External Description;Acc:AAEL007678]	Protein Coding Gene	88.9667	356.4	61.4	0	132.9	139.29	0	0	45.5667
supercont1.387[-]:311903-311964	supercont1.387:311903-311964	61	AAEL009287-RA	AAEL009287	ran [Source:VB External Description;Acc:AAEL009287]	Protein Coding Gene	76.76	55.8473	217.303	6	350.492	65.6957	3.42857	22.0909	25.9394
supercont1.161[-]:383464-383570	supercont1.161:383464-383570	106	AAEL005515-RG	AAEL005515	heterogeneous nuclear ribonucleoprotein [Source:VB External Description;Acc:AAEL005515]	Protein Coding Gene	168.259	170.248	422.444	15	9.25926	14.1707	4.63636	4.04167	10.7843
supercont1.156[+]:666131-666159	supercont1.156:666131-666159	28	AAEL005440-RB	AAEL005440	conserved hypothetical protein [Source:VB External Description;Acc:AAEL005440]	Protein Coding Gene	9.46429	15.3793	97.2414	670	0	0	5.85714	0	17
supercont1.163[-]:32505-32584	supercont1.163:32505-32584	79	AAEL005567-RB	AAEL005567	nucleosome assembly protein [Source:VB External Description;Acc:AAEL005567]	Protein Coding Gene	47.5195	38.4099	77.74	515	55.4805	76.2941	0	0	0
supercont1.329[-]:265837-266009	supercont1.329:265837-266009	172	AAEL008493-RA	AAEL008493	zinc finger protein [Source:VB External Description;Acc:AAEL008493]	Protein Coding Gene	126.442	191	73.3858	165.931	136.478	91.8554	0	0	24.1446
supercont1.34[-]:663751-663947	supercont1.34:663751-663947	196	AAEL001477-RA	AAEL001477	laminin alpha-1, 2 chain [Source:VB External Description;Acc:AAEL001477]	Protein Coding Gene	301.759	146.963	57.4109	0	180.973	94.5539	0	0	27.3145
supercont1.94[+]:2303214-2303260	supercont1.94:2303214-2303260	46	AAEL003659-RA	AAEL003659	histone H3 [Source:VB External Description;Acc:AAEL003659]	Protein Coding Gene	0	7.75	50.6667	104	87.2766	557.469	0	0	0
supercont1.49[+]:545183-545344	supercont1.49:545183-545344	161	AAEL002121-RA	AAEL002121	conserved hypothetical protein [Source:VB External Description;Acc:AAEL002121]	Protein Coding Gene	75.051	275.393	258.37	63.9091	13.6108	22.2963	38.3548	5	52.4357
supercont1.32[+]:3147161-3147446	supercont1.32:3147161-3147446	285	AAEL017096-RA	AAEL017096	0	Protein Coding Gene	138.389	217.809	162.015	13	51.7534	110.597	37.5627	19.1464	53.9078
supercont1.514[-]:550770-550900	supercont1.514:550770-550900	130	AAEL010872-RA	AAEL010872	conserved hypothetical protein [Source:VB External Description;Acc:AAEL010872]	Protein Coding Gene	0	0	101.809	185	495	11	0	0	0
supercont1.340[+]:1148264-1148324	supercont1.340:1148264-1148324	60	AAEL008670-RA	AAEL008670	protein tara (trio-associated repeat on actin) [Source:VB External Description;Acc:AAEL008670]	Protein Coding Gene	165.188	23.2143	8.46429	61	49.2105	465.036	0	0	20.375
supercont1.146[-]:1663651-1663721	supercont1.146:1663651-1663721	70	AAEL017116-RB	AAEL017116	0	Protein Coding Gene	45.6154	58.7931	49.7692	615	0	6.58929	3	0	11.3571
supercont1.40[+]:2752874-2752937	supercont1.40:2752874-2752937	63	AAEL001726-RA	AAEL001726	hypothetical protein [Source:VB External Description;Acc:AAEL001726]	Protein Coding Gene	202.795	42.2419	134.119	9.5	235.122	96.4219	0	0	68.1143
supercont1.398[-]:1036783-1036803	supercont1.398:1036783-1036803	20	AAEL009464-RA	AAEL009464	knolle, putative [Source:VB External Description;Acc:AAEL009464]	Protein Coding Gene	0	0	0	786	0	0	0	0	0
supercont1.348[-]:778239-778357	supercont1.348:778239-778357	118	AAEL008770-RA	AAEL008770	proteasome subunit beta type [Source:VB External Description;Acc:AAEL008770]	Protein Coding Gene	104.291	115.148	225.852	274.074	9.35714	4	3	3	36.3333
supercont1.113[-]:599267-599609	supercont1.113:599267-599609	342	AAEL017264-RA	AAEL017264	0	Protein Coding Gene	60.4437	216.839	87.8114	120	97.8204	67.7508	0	0	121.31
supercont1.812[-]:283615-283656	supercont1.812:283615-283656	41	AAEL013259-RA	AAEL013259	conserved hypothetical protein [Source:VB External Description;Acc:AAEL013259]	Protein Coding Gene	15.225	134.025	94.25	0	150.244	374.342	0	0	0
supercont1.81[+]:860101-860419	supercont1.81:860101-860419	318	AAEL003184-RA	AAEL003184	mfs transporter [Source:VB External Description;Acc:AAEL003184]	Protein Coding Gene	61.0543	119.235	122.181	185.724	83.0476	123.544	0	0	70.6172
supercont1.655[+]:156814-157390	supercont1.655:156814-157390	576	AAEL012093-RA	AAEL012093	leucine-rich transmembrane protein [Source:VB External Description;Acc:AAEL012093]	Protein Coding Gene	121.883	142.809	164.456	6	155.585	157.846	0	0	14.1429
supercont1.193[+]:1257555-1257581	supercont1.193:1257555-1257581	26	AAEL006174-RA	AAEL006174	proteasome subunit beta type [Source:VB External Description;Acc:AAEL006174]	Protein Coding Gene	127.074	277.63	310.444	0	4	9.7037	5.92308	3	23.4074
supercont1.245[-]:1431201-1431263	supercont1.245:1431201-1431263	62	AAEL007268-RA	AAEL007268	conserved hypothetical protein [Source:VB External Description;Acc:AAEL007268]	Protein Coding Gene	8.09615	72.9778	30.0847	629	0	7	5.83333	0	3
supercont1.1170[+]:106809-107006	supercont1.1170:106809-107006	197	AAEL014571-RA	AAEL014571	oviductin [Source:VB External Description;Acc:AAEL014571]	Protein Coding Gene	85.0984	29.6741	60.1694	434	70.6768	60.2778	3	0	9.28169
supercont1.43[+]:2186269-2186308	supercont1.43:2186269-2186308	39	AAEL001808-RA	AAEL001808	organic anion transporter [Source:VB External Description;Acc:AAEL001808]	Protein Coding Gene	0	0	0	730.96	0	20.825	0	0	0
supercont1.278[-]:1276650-1276745	supercont1.278:1276650-1276745	95	AAEL007761-RA	AAEL007761	chloride intracellular channel [Source:VB External Description;Acc:AAEL007761]	Protein Coding Gene	84.0602	42.3229	35.875	571	3	6.67857	0	0	6.39474
supercont1.476[+]:554802-554969	supercont1.476:554802-554969	167	AAEL010402-RA	AAEL010402	DEAD box ATP-dependent RNA helicase [Source:VB External Description;Acc:AAEL010402]	Protein Coding Gene	94.4052	460.174	97.7188	0	3.84	36.3846	35.7727	13.9545	6.33333
supercont1.7[+]:3440148-3440365	supercont1.7:3440148-3440365	217	AAEL000398-RA	AAEL000398	sidestep protein [Source:VB External Description;Acc:AAEL000398]	Protein Coding Gene	31.5866	118.076	51.0773	0	58.7867	468.234	4.85714	0	12.1026
supercont1.606[-]:168720-168747	supercont1.606:168720-168747	27	AAEL011725-RA	AAEL011725	conserved hypothetical protein [Source:VB External Description;Acc:AAEL011725]	Protein Coding Gene	28.8929	61.7857	38.5714	584	3.88462	4	5.66667	3	14.0714
supercont1.113[+]:599733-599997	supercont1.113:599733-599997	264	AAEL017264-RA	AAEL017264	0	Protein Coding Gene	46.046	110.811	61.1183	156.916	132.496	155.029	0	0	80.0339
supercont1.192[-]:1755556-1755796	supercont1.192:1755556-1755796	240	AAEL006159-RA	AAEL006159	conserved hypothetical protein [Source:VB External Description;Acc:AAEL006159]	Protein Coding Gene	37.3276	156.991	67.6307	183.705	103.072	111.484	0	0	80.876
supercont1.81[+]:859439-859616	supercont1.81:859439-859616	177	AAEL003184-RB	AAEL003184	mfs transporter [Source:VB External Description;Acc:AAEL003184]	Protein Coding Gene	75.5617	258.042	82.3367	86.3125	77.25	125.768	0	0	35.5648
supercont1.58[+]:124471-124588	supercont1.58:124471-124588	117	AAEL002494-RA	AAEL002494	conserved hypothetical protein [Source:VB External Description;Acc:AAEL002494]	Protein Coding Gene	59.2179	15.4483	33.5297	558	38.3774	27.1636	0	0	3.46154
supercont1.59[+]:2382786-2383042	supercont1.59:2382786-2383042	256	AAEL017355-RA	AAEL017355	0	Protein Coding Gene	29.8633	136.721	162.765	0	83.7795	241.307	0	0	78.9998
supercont1.163[-]:31905-32137	supercont1.163:31905-32137	232	AAEL005567-RB	AAEL005567	nucleosome assembly protein [Source:VB External Description;Acc:AAEL005567]	Protein Coding Gene	80.9466	83.92	153.906	164	165.348	75.6585	3	0	6.58621
supercont1.476[+]:544899-544942	supercont1.476:544899-544942	43	AAEL010402-RA	AAEL010402	DEAD box ATP-dependent RNA helicase [Source:VB External Description;Acc:AAEL010402]	Protein Coding Gene	9.37037	86.3448	9.74419	0	56.1034	386.867	160.71	14.4333	8.06897
supercont1.278[+]:1429205-1429235	supercont1.278:1429205-1429235	30	AAEL007747-RA	AAEL007747	hypothetical protein [Source:VB External Description;Acc:AAEL007747]	Protein Coding Gene	28.6296	155.677	75.0741	472	0	0	0	0	0
supercont1.264[-]:1131016-1131055	supercont1.264:1131016-1131055	39	AAEL007581-RA	AAEL007581	Rfc5p, putative [Source:VB External Description;Acc:AAEL007581]	Protein Coding Gene	4.15385	0	0	714	0	9	0	0	0
supercont1.182[-]:1198484-1198868	supercont1.182:1198484-1198868	384	AAEL005957-RA	AAEL005957	phospholipase b, plb1 [Source:VB External Description;Acc:AAEL005957]	Protein Coding Gene	172.566	193.054	57.4266	14	56.9324	206.415	0	0	25.841
supercont1.95[-]:2136324-2136736	supercont1.95:2136324-2136736	412	AAEL003715-RA	AAEL003715	hypothetical protein [Source:VB External Description;Acc:AAEL003715]	Protein Coding Gene	28.5238	182.917	68.1064	128	131.684	142.426	0	0	43.1775
supercont1.275[-]:935277-935305	supercont1.275:935277-935305	28	AAEL007707-RA	AAEL007707	malate dehydrogenase [Source:VB External Description;Acc:AAEL007707]	Protein Coding Gene	8.65385	21.4815	251.63	58	316.321	64.037	4.24	0	0
supercont1.74[+]:2752777-2752904	supercont1.74:2752777-2752904	127	AAEL002999-RA	AAEL002999	GTPase_rho [Source:VB External Description;Acc:AAEL002999]	Protein Coding Gene	42.376	252.693	89.0343	27	41.1654	220.333	0	0	48.2
supercont1.97[+]:360824-360870	supercont1.97:360824-360870	46	AAEL003783-RA	AAEL003783	hypothetical protein [Source:VB External Description;Acc:AAEL003783]	Protein Coding Gene	36.234	18	7.52	460	58.5517	113.793	0	0	23.0345
supercont1.256[+]:692251-692307	supercont1.256:692251-692307	56	AAEL007449-RA	AAEL007449	hypothetical protein [Source:VB External Description;Acc:AAEL007449]	Protein Coding Gene	268.929	323.75	90.0714	0	4	8.10526	11.4286	0	10.1786
supercont1.211[-]:743176-743808	supercont1.211:743176-743808	632	AAEL006568-RB	AAEL006568	serine protease [Source:VB External Description;Acc:AAEL006568]	Protein Coding Gene	78.8198	76.2202	80.5233	103.45	82.9757	191.367	0	0	91.7818
supercont1.23[-]:72482-72730	supercont1.23:72482-72730	248	AAEL001148-RA	AAEL001148	homeobox protein [Source:VB External Description;Acc:AAEL001148]	Protein Coding Gene	30.0178	46.5747	111.223	367.962	56.9473	73.576	0	0	14.9231
supercont1.435[-]:943556-943657	supercont1.435:943556-943657	101	AAEL009873-RA	AAEL009873	conserved hypothetical protein [Source:VB External Description;Acc:AAEL009873]	Protein Coding Gene	130.337	85.3338	358.871	0	3	10	15	59.9553	33.5608
supercont1.211[+]:1206907-1207474	supercont1.211:1206907-1207474	567	AAEL006582-RC	AAEL006582	calcium-transporting ATPase sarcoplasmic/endoplasmic reticulum type [Source:VB External Description;Acc:AAEL006582]	Protein Coding Gene	161.115	107.64	62.6413	0	88.4039	199.051	39.6479	18.0833	19.4722
supercont1.430[-]:223884-223932	supercont1.430:223884-223932	48	AAEL009823-RA	AAEL009823	hypothetical protein [Source:VB External Description;Acc:AAEL009823]	Protein Coding Gene	0	0	0	0	26.8367	667.545	0	0	0
supercont1.38[+]:1462676-1462711	supercont1.38:1462676-1462711	35	AAEL001668-RA	AAEL001668	enolase [Source:VB External Description;Acc:AAEL001668]	Protein Coding Gene	4.88462	19.7059	161.321	54	114.258	335.548	4.57692	0	0
supercont1.291[+]:920804-920849	supercont1.291:920804-920849	45	AAEL007951-RA	AAEL007951	glutathionetransferase [Source:VB External Description;Acc:AAEL007951]	Protein Coding Gene	209.438	89.1481	120.923	202.435	16.2174	10.4516	0	3.72222	39.5385
supercont1.222[+]:506365-506396	supercont1.222:506365-506396	31	AAEL006820-RA	AAEL006820	lipid storage droplets surface binding protein 2 (lsd2) [Source:VB External Description;Acc:AAEL006820]	Protein Coding Gene	9.76	4.95833	0	617	13.5667	41.5	0	0	3
supercont1.479[+]:668453-668505	supercont1.479:668453-668505	52	AAEL010464-RC	AAEL010464	glutamate dehydrogenase [Source:VB External Description;Acc:AAEL010464]	Protein Coding Gene	389.552	104	58.5652	46	0	9.35714	5.80769	4.88889	70.8571
supercont1.276[+]:866003-866116	supercont1.276:866003-866116	113	AAEL007718-RA	AAEL007718	Eukaryotic translation initiation factor 3 subunit B (eIF3b)(Eukaryotic translation initiation factor 3 subunit 9) [Source:VB External Description;Acc:AAEL007718]	Protein Coding Gene	224.769	163.724	146.463	54.0476	7.59091	16.0648	19.1429	0	56.8571
supercont1.1170[-]:116353-116425	supercont1.1170:116353-116425	72	AAEL014568-RA	AAEL014568	hypothetical protein [Source:VB External Description;Acc:AAEL014568]	Protein Coding Gene	65.8904	42.9437	87.1905	173.077	87.4048	226.974	0	0	3
supercont1.301[+]:523368-524161	supercont1.301:523368-524161	793	AAEL008107-RA	AAEL008107	f14p3.9 protein (auxin transport protein) [Source:VB External Description;Acc:AAEL008107]	Protein Coding Gene	15	35.7926	38.0144	0	188.517	385.643	0	6	16.5172
supercont1.136[-]:1948954-1949073	supercont1.136:1948954-1949073	119	AAEL017557-RA	AAEL017557	odorant receptor [Source:VB External Description;Acc:AAEL017557]	Protein Coding Gene	106.325	27.8281	163.127	117.207	155.859	78.625	0	0	32.5116
supercont1.59[+]:2382283-2382553	supercont1.59:2382283-2382553	270	AAEL017355-RA	AAEL017355	0	Protein Coding Gene	22.1694	123.058	63.8298	107	50.7047	270.806	0	0	42.8246
supercont1.714[-]:524200-524241	supercont1.714:524200-524241	41	AAEL012584-RA	AAEL012584	DNA topoisomerase/gyrase [Source:VB External Description;Acc:AAEL012584]	Protein Coding Gene	147.714	183.414	172.964	159.679	5	11.0732	0	0	0
supercont1.221[+]:191631-191686	supercont1.221:191631-191686	55	AAEL006801-RA	AAEL006801	conserved hypothetical protein [Source:VB External Description;Acc:AAEL006801]	Protein Coding Gene	7.67742	0	0	667	3.6	0	0	0	0
supercont1.136[-]:1915932-1916117	supercont1.136:1915932-1916117	185	AAEL004959-RA	AAEL004959	nucleoprotein, putative [Source:VB External Description;Acc:AAEL004959]	Protein Coding Gene	60.5332	175.767	78.7715	177	28.3243	131.774	0	0	23.4515
supercont1.306[-]:878818-878923	supercont1.306:878818-878923	105	AAEL008216-RA	AAEL008216	aconitase [Source:VB External Description;Acc:AAEL008216]	Protein Coding Gene	143.237	103.567	350.517	0	5	19.0732	34.3448	0	17.9231
supercont1.260[-]:21080-21316	supercont1.260:21080-21316	236	AAEL007517-RA	AAEL007517	oviductin [Source:VB External Description;Acc:AAEL007517]	Protein Coding Gene	20.4067	26.8954	28.9304	486.357	41.9816	58.0719	0	0	6.875
supercont1.1170[+]:107023-107114	supercont1.1170:107023-107114	91	AAEL014571-RA	AAEL014571	oviductin [Source:VB External Description;Acc:AAEL014571]	Protein Coding Gene	58.8152	56.9655	103.326	306	81.337	57.0435	0	0	4.38596
supercont1.894[-]:206295-206351	supercont1.894:206295-206351	56	AAEL017342-RA	AAEL017342	0	Protein Coding Gene	62.4821	48.2692	40.6585	0	493.368	22.7106	0	0	0
supercont1.910[+]:93581-93605	supercont1.910:93581-93605	24	AAEL013752-RA	AAEL013752	rfx5 [Source:VB External Description;Acc:AAEL013752]	Protein Coding Gene	0	0	0	667	0	0	0	0	0
supercont1.208[+]:321715-321829	supercont1.208:321715-321829	114	AAEL006506-RA	AAEL006506	hypothetical protein [Source:VB External Description;Acc:AAEL006506]	Protein Coding Gene	21.7965	18.7345	31.9823	516	62.8673	9.66667	0	0	5.50685
supercont1.35[-]:1744439-1744535	supercont1.35:1744439-1744535	96	AAEL001513-RA	AAEL001513	WD-repeat protein [Source:VB External Description;Acc:AAEL001513]	Protein Coding Gene	97.9432	70.3793	28.4182	319	49.9845	82.75	3	0	14.6747
supercont1.780[-]:446503-446529	supercont1.780:446503-446529	26	AAEL013033-RA	AAEL013033	serine protease, putative [Source:VB External Description;Acc:AAEL013033]	Protein Coding Gene	262.481	76.7037	114.889	0	170.778	39.3333	0	0	0
supercont1.450[-]:178311-178339	supercont1.450:178311-178339	28	AAEL010065-RA	AAEL010065	protein disulfide-isomerase A6 precursor [Source:VB External Description;Acc:AAEL010065]	Protein Coding Gene	54.8276	116.034	290.138	45	5	0	98.7931	28.1034	25.2414
supercont1.211[-]:1854460-1854530	supercont1.211:1854460-1854530	70	AAEL006577-RA	AAEL006577	aspartyl-tRNA synthetase [Source:VB External Description;Acc:AAEL006577]	Protein Coding Gene	114.929	322.531	190.821	0	5.42308	8.68254	5.67857	0	12.4286
supercont1.53[+]:156742-156794	supercont1.53:156742-156794	52	AAEL002290-RA	AAEL002290	zinc finger protein [Source:VB External Description;Acc:AAEL002290]	Protein Coding Gene	389.259	122.83	116.686	0	9.40741	12.9388	0	0	7.96296
supercont1.157[-]:317384-317459	supercont1.157:317384-317459	75	AAEL005456-RA	AAEL005456	nucleoprotein, putative [Source:VB External Description;Acc:AAEL005456]	Protein Coding Gene	21.9014	26.3803	88.113	102	49.0635	336.213	0	0	32.5588
supercont1.863[+]:76077-76107	supercont1.863:76077-76107	30	AAEL013525-RA	AAEL013525	Timp-3, putative [Source:VB External Description;Acc:AAEL013525]	Protein Coding Gene	205.25	106.655	64.5926	55	3.92	20.0357	173.852	6	17.6774
supercont1.361[-]:194587-194671	supercont1.361:194587-194671	84	AAEL008994-RA	AAEL008994	adult cuticle protein, putative [Source:VB External Description;Acc:AAEL008994]	Protein Coding Gene	82.2222	21.5181	70.2927	318.125	34.1316	109.39	0	0	14.8983
supercont1.616[+]:549676-549739	supercont1.616:549676-549739	63	AAEL011811-RA	AAEL011811	DNA replication licensing factor MCM3 [Source:VB External Description;Acc:AAEL011811]	Protein Coding Gene	47.2778	64.9074	32.4844	487	0	0	0	0	16.0769
supercont1.284[-]:1147135-1147241	supercont1.284:1147135-1147241	106	AAEL007823-RA	AAEL007823	PIWI [Source:VB External Description;Acc:AAEL007823]	Protein Coding Gene	262.612	109.648	62.8491	0	6	29.0732	112.897	48.8902	14.7094
supercont1.439[-]:8328-8789	supercont1.439:8328-8789	461	AAEL009940-RA	AAEL009940	conserved hypothetical protein [Source:VB External Description;Acc:AAEL009940]	Protein Coding Gene	83.6418	59.0031	92.1652	84	169.814	103.655	0	0	53.4152
supercont1.12[+]:486742-486814	supercont1.12:486742-486814	72	AAEL000610-RA	AAEL000610	hypothetical protein [Source:VB External Description;Acc:AAEL000610]	Protein Coding Gene	127.724	119.532	279.379	0	4	10.7241	36.7778	15.5517	51.7241
supercont1.674[-]:349641-349690	supercont1.674:349641-349690	49	AAEL012279-RA	AAEL012279	Eukaryotic translation initiation factor 3 subunit J (eIF3j) [Source:VB External Description;Acc:AAEL012279]	Protein Coding Gene	169.037	96.14	69.3191	287	3.88462	11.5385	3.30435	0	4
supercont1.675[+]:365980-366008	supercont1.675:365980-366008	28	AAEL012283-RA	AAEL012283	diaphanous [Source:VB External Description;Acc:AAEL012283]	Protein Coding Gene	0	0	0	641	0	0	0	0	0
supercont1.467[-]:804604-804646	supercont1.467:804604-804646	42	AAEL017364-RA	AAEL017364	AaGr54 [Source:VB External Description;Acc:AAEL017364]	Protein Coding Gene	19.093	27.2857	21.3889	459	72	33.881	0	0	3.85714
supercont1.175[-]:1421345-1421385	supercont1.175:1421345-1421385	40	AAEL005802-RA	AAEL005802	structural maintenance of chromosomes smc1 [Source:VB External Description;Acc:AAEL005802]	Protein Coding Gene	110.679	411.143	94	0	4.54167	9.175	3	0	3.95833
supercont1.39[-]:1692996-1693207	supercont1.39:1692996-1693207	211	AAEL001673-RA	AAEL001673	actin [Source:VB External Description;Acc:AAEL001673]	Protein Coding Gene	75.2877	90.7402	43.434	398.679	3	10.0465	6.94595	3	3
supercont1.37[+]:2853825-2853872	supercont1.37:2853825-2853872	47	AAEL001623-RA	AAEL001623	proteasome subunit [Source:VB External Description;Acc:AAEL001623]	Protein Coding Gene	241.586	181.483	105.724	0	6	17.931	41.1034	10.6897	25.2917
supercont1.305[+]:1331419-1331524	supercont1.305:1331419-1331524	105	AAEL008188-RA	AAEL008188	60S ribosomal protein L6 [Source:VB External Description;Acc:AAEL008188]	Protein Coding Gene	123.692	155.828	81.6694	212	14.6804	31.7779	6.23684	0	3
supercont1.126[-]:1107966-1108365	supercont1.126:1107966-1108365	399	AAEL004658-RA	AAEL004658	hypothetical protein [Source:VB External Description;Acc:AAEL004658]	Protein Coding Gene	117.249	78.7779	78.1901	31	92.1395	143.184	0	0	88.2854
supercont1.136[-]:1803251-1803797	supercont1.136:1803251-1803797	546	AAEL004961-RA	AAEL004961	conserved hypothetical protein [Source:VB External Description;Acc:AAEL004961]	Protein Coding Gene	60.6863	101.631	53.2959	132	85.5016	166.206	0	0	27.7122
supercont1.700[+]:573577-573618	supercont1.700:573577-573618	41	AAEL012466-RA	AAEL012466	integrin beta subunit [Source:VB External Description;Acc:AAEL012466]	Protein Coding Gene	5.35714	10	6.3	590	0	5	5.85714	4.03846	0
supercont1.136[-]:1949099-1949526	supercont1.136:1949099-1949526	427	AAEL017557-RA	AAEL017557	odorant receptor [Source:VB External Description;Acc:AAEL017557]	Protein Coding Gene	67.067	163.962	77.2468	62.3923	104.863	86.0235	0	0	63.2229
supercont1.34[-]:668368-668634	supercont1.34:668368-668634	266	AAEL001477-RA	AAEL001477	laminin alpha-1, 2 chain [Source:VB External Description;Acc:AAEL001477]	Protein Coding Gene	40.8367	87.9585	74.5354	116.379	149.701	128.444	0	0	25.1523
supercont1.20[+]:2688998-2689079	supercont1.20:2688998-2689079	81	AAEL001004-RA	AAEL001004	conserved hypothetical protein [Source:VB External Description;Acc:AAEL001004]	Protein Coding Gene	67.1282	234.635	142.455	25	5.61538	13.8889	12.9737	81.2195	39.9387
supercont1.574[-]:657911-657994	supercont1.574:657911-657994	83	AAEL011380-RA	AAEL011380	high mobility group B1, putative [Source:VB External Description;Acc:AAEL011380]	Protein Coding Gene	59.0253	48.125	49.9821	385.571	0	8.61702	3	3.53571	63.4286
supercont1.780[-]:445156-445231	supercont1.780:445156-445231	75	AAEL013032-RA	AAEL013032	conserved hypothetical protein [Source:VB External Description;Acc:AAEL013032]	Protein Coding Gene	9.73913	0	20.0408	563	26.6591	0	0	0	0
supercont1.132[-]:1344506-1344532	supercont1.132:1344506-1344532	26	AAEL004852-RA	AAEL004852	conserved hypothetical protein [Source:VB External Description;Acc:AAEL004852]	Protein Coding Gene	217.038	115.692	171.423	0	8	0	59.8889	4	42.6296
supercont1.192[-]:1746371-1746546	supercont1.192:1746371-1746546	175	AAEL006157-RA	AAEL006157	aldehyde oxidase [Source:VB External Description;Acc:AAEL006157]	Protein Coding Gene	53.3871	184.854	32.5294	0	81.5519	230.41	0	0	31.991
supercont1.385[-]:598156-598299	supercont1.385:598156-598299	143	AAEL009264-RA	AAEL009264	hypothetical protein [Source:VB External Description;Acc:AAEL009264]	Protein Coding Gene	86.5085	171.633	200.897	122.31	3	8	0	0	22.2414
supercont1.37[+]:1835614-1835668	supercont1.37:1835614-1835668	54	AAEL001605-RA	AAEL001605	microtubule binding protein, putative [Source:VB External Description;Acc:AAEL001605]	Protein Coding Gene	15.125	47.5091	32.1379	506.929	3.76	6.12821	0	0	0
supercont1.50[+]:854327-854362	supercont1.50:854327-854362	35	AAEL002160-RA	AAEL002160	GTP-binding protein [Source:VB External Description;Acc:AAEL002160]	Protein Coding Gene	32.4815	53.5714	46.4444	0	163.464	297.5	4.92857	0	12
supercont1.721[+]:213978-214212	supercont1.721:213978-214212	234	AAEL012642-RA	AAEL012642	conserved hypothetical protein [Source:VB External Description;Acc:AAEL012642]	Protein Coding Gene	153.264	43.4915	87.9106	177	47.6938	75.7114	0	0	24.0007
supercont1.697[-]:567330-567734	supercont1.697:567330-567734	404	AAEL012441-RA;AAEL012445-RA	AAEL012441	conserved hypothetical protein [Source:VB External Description;Acc:AAEL012441]	Protein Coding Gene	65.5486	129.597	39.6149	24	40.6482	278.095	3	3.22222	24.9868
supercont1.136[-]:1802248-1802300	supercont1.136:1802248-1802300	52	AAEL004961-RA	AAEL004961	conserved hypothetical protein [Source:VB External Description;Acc:AAEL004961]	Protein Coding Gene	284.857	101.75	41.6071	0	62.0357	114.283	0	0	3
supercont1.326[-]:453611-453705	supercont1.326:453611-453705	94	AAEL008457-RA	AAEL008457	hypothetical protein [Source:VB External Description;Acc:AAEL008457]	Protein Coding Gene	84.6437	65.1099	56.6023	32	185.586	174.425	0	0	9.1
supercont1.1[+]:4249642-4249761	supercont1.1:4249642-4249761	119	AAEL000032-RC	AAEL000032	40S ribosomal protein S6 [Source:VB External Description;Acc:AAEL000032]	Protein Coding Gene	24.8003	38.6949	278.307	173	12.3333	25.9167	9.73171	3.61905	40.4165
supercont1.42[+]:247860-248338	supercont1.42:247860-248338	478	AAEL001772-RA	AAEL001772	conserved hypothetical protein [Source:VB External Description;Acc:AAEL001772]	Protein Coding Gene	66.8858	65.7102	83.1105	0	152.576	180.813	0	0	55.3632
supercont1.451[-]:103052-103077	supercont1.451:103052-103077	25	AAEL010068-RA	AAEL010068	hypothetical protein [Source:VB External Description;Acc:AAEL010068]	Protein Coding Gene	0	0	0	604	0	0	0	0	0
supercont1.61[-]:1455700-1455728	supercont1.61:1455700-1455728	28	AAEL002626-RA	AAEL002626	odorant-binding protein 56e, putative [Source:VB External Description;Acc:AAEL002626]	Protein Coding Gene	3.21429	6.21429	594.517	0	0	0	0	0	0
supercont1.733[+]:234599-234664	supercont1.733:234599-234664	65	AAEL012742-RA	AAEL012742	conserved hypothetical protein [Source:VB External Description;Acc:AAEL012742]	Protein Coding Gene	445.142	51.2	84.0345	0	5.88462	6.47059	0	0	11.0645
supercont1.340[+]:1145686-1145712	supercont1.340:1145686-1145712	26	AAEL008670-RA	AAEL008670	protein tara (trio-associated repeat on actin) [Source:VB External Description;Acc:AAEL008670]	Protein Coding Gene	124.115	133.846	94.3077	0	45.8077	191.667	0	0	10.8077
supercont1.245[-]:107292-107328	supercont1.245:107292-107328	36	AAEL007252-RA	AAEL007252	sin3a-associated protein sap130 [Source:VB External Description;Acc:AAEL007252]	Protein Coding Gene	230.667	296.63	68.7931	0	3	0	0	0	0
supercont1.401[-]:377501-377558	supercont1.401:377501-377558	57	AAEL009501-RA	AAEL009501	methylglutaconyl-CoA hydratase, putative [Source:VB External Description;Acc:AAEL009501]	Protein Coding Gene	176.966	82.6897	320.172	0	3	0	0	0	16.069
supercont1.809[+]:153513-153541	supercont1.809:153513-153541	28	AAEL013230-RA	AAEL013230	coatomer delta subunit [Source:VB External Description;Acc:AAEL013230]	Protein Coding Gene	121.821	323.571	107.793	0	4	17.7931	3.82143	0	19.8276
supercont1.216[-]:410833-410861	supercont1.216:410833-410861	28	AAEL006684-RA	AAEL006684	Putative oxidoreductase GLYR1 homolog (EC 1.-.-.-)(Glyoxylate reductase 1 homolog)(Nuclear protein NP60 homolog) [Source:VB External Description;Acc:AAEL006684]	Protein Coding Gene	70.5517	344.103	123.966	0	3.96429	7.46429	8.72414	9.86207	28.7931
supercont1.512[-]:471749-471861	supercont1.512:471749-471861	112	AAEL010864-RA	AAEL010864	TRP-phosphatase, putative [Source:VB External Description;Acc:AAEL010864]	Protein Coding Gene	98.9011	96.1104	43.4176	128.467	96.4248	115.462	0	0	18.5667
supercont1.186[-]:341913-341941	supercont1.186:341913-341941	28	AAEL006041-RA	AAEL006041	conserved hypothetical protein [Source:VB External Description;Acc:AAEL006041]	Protein Coding Gene	41	28	36.4828	365	46.0345	75.6897	0	0	4.77778
supercont1.178[+]:1770116-1770140	supercont1.178:1770116-1770140	24	AAEL005893-RA	AAEL005893	hypothetical protein [Source:VB External Description;Acc:AAEL005893]	Protein Coding Gene	0	0	0	596	0	0	0	0	0
supercont1.2[+]:786098-786161	supercont1.2:786098-786161	63	AAEL000120-RA	AAEL000120	hypothetical protein [Source:VB External Description;Acc:AAEL000120]	Protein Coding Gene	74.4531	125.808	72.6935	0	112.484	204.339	0	0	5.2549
supercont1.816[-]:131005-131043	supercont1.816:131005-131043	38	AAEL013275-RB	AAEL013275	importin beta-1 [Source:VB External Description;Acc:AAEL013275]	Protein Coding Gene	24.6111	493.815	48.5185	0	5.89189	9.33333	0	0	9.03846
supercont1.433[+]:747263-747298	supercont1.433:747263-747298	35	AAEL009859-RA	AAEL009859	nucleolar GTP-binding protein [Source:VB External Description;Acc:AAEL009859]	Protein Coding Gene	63.1071	119.25	71.1786	0	93.931	238.321	3.59375	0	0
supercont1.655[+]:157518-157579	supercont1.655:157518-157579	61	AAEL012093-RA	AAEL012093	leucine-rich transmembrane protein [Source:VB External Description;Acc:AAEL012093]	Protein Coding Gene	26.3226	93.8438	26.2632	0	234.714	198.66	0	0	7.85714
supercont1.743[-]:121624-121651	supercont1.743:121624-121651	27	AAEL012801-RA	AAEL012801	sphingolipid delta 4 desaturase/c-4 hydroxylase protein des2 [Source:VB External Description;Acc:AAEL012801]	Protein Coding Gene	69.6154	348.821	79.75	67	3	5.5	0	0	12.75
supercont1.179[+]:192160-192349	supercont1.179:192160-192349	189	AAEL005895-RA	AAEL005895	conserved hypothetical protein [Source:VB External Description;Acc:AAEL005895]	Protein Coding Gene	78.6667	117.335	72.0508	68.8485	125.93	90.3522	0	0	32.2363
supercont1.780[-]:444995-445021	supercont1.780:444995-445021	26	AAEL013032-RA	AAEL013032	conserved hypothetical protein [Source:VB External Description;Acc:AAEL013032]	Protein Coding Gene	124.741	79.6667	167	66	137.889	8	0	0	0
supercont1.208[+]:322018-322101	supercont1.208:322018-322101	83	AAEL006506-RA	AAEL006506	hypothetical protein [Source:VB External Description;Acc:AAEL006506]	Protein Coding Gene	68.25	52.8529	68.2024	207	147.676	32.1111	0	0	6.22222
supercont1.1170[+]:156881-157009	supercont1.1170:156881-157009	128	AAEL014569-RA	AAEL014569	guanylate cyclase [Source:VB External Description;Acc:AAEL014569]	Protein Coding Gene	84.4818	169.54	53.1544	9	111.659	135.687	0	0	16.8772
supercont1.2[+]:4971096-4971570	supercont1.2:4971096-4971570	474	AAEL000119-RA	AAEL000119	AMP dependent coa ligase [Source:VB External Description;Acc:AAEL000119]	Protein Coding Gene	82.7835	60.3052	86.8784	129.833	104.684	80.3805	0	0	35.3732
supercont1.66[-]:2991160-2991186	supercont1.66:2991160-2991186	26	AAEL002752-RA	AAEL002752	anaphase-promoting complex, subunit-5, putative [Source:VB External Description;Acc:AAEL002752]	Protein Coding Gene	97.6296	103.407	50.0741	0	136.519	167.259	0	0	25.0741
supercont1.655[+]:157920-157985	supercont1.655:157920-157985	65	AAEL012093-RA	AAEL012093	leucine-rich transmembrane protein [Source:VB External Description;Acc:AAEL012093]	Protein Coding Gene	5.81967	5	7	536	11.0724	14.0714	0	0	0
supercont1.637[+]:472183-472212	supercont1.637:472183-472212	29	AAEL011955-RA	AAEL011955	conserved hypothetical protein [Source:VB External Description;Acc:AAEL011955]	Protein Coding Gene	0	0	0	575	3.96296	0	0	0	0
supercont1.420[+]:387936-387991	supercont1.420:387936-387991	55	AAEL009706-RA	AAEL009706	ns1 binding protein [Source:VB External Description;Acc:AAEL009706]	Protein Coding Gene	359.769	65.6538	56.8	52	7.26923	12.275	23.9333	0	0
supercont1.83[+]:2220919-2220990	supercont1.83:2220919-2220990	71	AAEL003322-RA	AAEL003322	protein phosphatase-7 [Source:VB External Description;Acc:AAEL003322]	Protein Coding Gene	169.242	32.8333	87.7869	0	167.55	101.581	0	0	18.569
supercont1.15[-]:1359646-1359787	supercont1.15:1359646-1359787	141	AAEL000732-RA	AAEL000732	conserved hypothetical protein [Source:VB External Description;Acc:AAEL000732]	Protein Coding Gene	107.611	36.8729	108.517	147.615	63.7535	82.9196	0	0	27.8931
supercont1.387[-]:311996-312097	supercont1.387:311996-312097	101	AAEL009287-RA	AAEL009287	ran [Source:VB External Description;Acc:AAEL009287]	Protein Coding Gene	24.6154	25.9737	81.4772	107	199.718	77.393	12.4651	29.8421	15.375
supercont1.42[+]:249532-249819	supercont1.42:249532-249819	287	AAEL001772-RA	AAEL001772	conserved hypothetical protein [Source:VB External Description;Acc:AAEL001772]	Protein Coding Gene	57.6096	68.0706	62.6153	179	61.6691	103.656	0	0	39.6083
supercont1.81[+]:859767-859918	supercont1.81:859767-859918	151	AAEL003184-RA	AAEL003184	mfs transporter [Source:VB External Description;Acc:AAEL003184]	Protein Coding Gene	53.5694	25.0769	42.3957	301.786	65.947	52.2847	6.46429	0	23.1103
supercont1.587[-]:422621-422654	supercont1.587:422621-422654	33	AAEL011522-RA	AAEL011522	MRAS2, putative [Source:VB External Description;Acc:AAEL011522]	Protein Coding Gene	3	10	0	553	4	0	0	0	0
supercont1.301[+]:522342-522952	supercont1.301:522342-522952	610	AAEL008107-RA	AAEL008107	f14p3.9 protein (auxin transport protein) [Source:VB External Description;Acc:AAEL008107]	Protein Coding Gene	33.0811	17.4074	40.0343	0	117.605	269.902	11.0244	15.6429	64.4667
supercont1.261[+]:540217-540598	supercont1.261:540217-540598	381	AAEL007529-RA	AAEL007529	nucleoprotein, putative [Source:VB External Description;Acc:AAEL007529]	Protein Coding Gene	50.3254	151.097	106.297	22	49.4514	141.875	0	0	48.0869
supercont1.465[-]:596792-596830	supercont1.465:596792-596830	38	AAEL010244-RB	AAEL010244	abrupt protein [Source:VB External Description;Acc:AAEL010244]	Protein Coding Gene	9.05556	84.5714	261	0	186.5	22.3824	4.94444	0	0
supercont1.404[+]:292525-292565	supercont1.404:292525-292565	40	AAEL009530-RA	AAEL009530	tmc6 protein (evin) [Source:VB External Description;Acc:AAEL009530]	Protein Coding Gene	3	8	10	0	7.8	537.194	0	0	0
supercont1.112[-]:2352035-2352447	supercont1.112:2352035-2352447	412	AAEL004247-RA	AAEL004247	Sialin, Sodium/sialic acid cotransporter, putative [Source:VB External Description;Acc:AAEL004247]	Protein Coding Gene	56.3883	81.9497	114.633	5	125.793	125.968	4.48148	0	51.1028
supercont1.314[+]:1268214-1268424	supercont1.314:1268214-1268424	210	AAEL008329-RA	AAEL008329	60S ribosomal protein L24 [Source:VB External Description;Acc:AAEL008329]	Protein Coding Gene	39.8732	50.5873	65.7803	293	46.6113	27.2985	14.8917	9.59091	10.4545
supercont1.1527[+]:70534-70592	supercont1.1527:70534-70592	58	AAEL015151-RA	AAEL015151	acid phosphatase [Source:VB External Description;Acc:AAEL015151]	Protein Coding Gene	35.0339	17.0175	28.56	406	17.1091	46	0	0	7.38462
supercont1.1170[+]:106490-106590	supercont1.1170:106490-106590	100	AAEL014571-RA	AAEL014571	oviductin [Source:VB External Description;Acc:AAEL014571]	Protein Coding Gene	142.638	21.3077	82.548	0	183.466	112.328	0	0	10.8966
supercont1.1170[+]:107839-107979	supercont1.1170:107839-107979	140	AAEL014571-RA	AAEL014571	oviductin [Source:VB External Description;Acc:AAEL014571]	Protein Coding Gene	60.6504	45.7581	49.312	246.154	87.4203	49.1121	0	0	13.4094
supercont1.163[-]:1947671-1947697	supercont1.163:1947671-1947697	26	AAEL005576-RA	AAEL005576	conserved hypothetical protein [Source:VB External Description;Acc:AAEL005576]	Protein Coding Gene	116.926	120	79.5556	0	102.259	121	0	0	12
supercont1.42[+]:1554895-1554953	supercont1.42:1554895-1554953	58	AAEL001760-RA	AAEL001760	conserved hypothetical protein [Source:VB External Description;Acc:AAEL001760]	Protein Coding Gene	49.4068	197.222	33.4407	6	78.339	171.815	3	0	11.9259
supercont1.35[-]:1855797-1855822	supercont1.35:1855797-1855822	25	AAEL001519-RA	AAEL001519	hypothetical protein [Source:VB External Description;Acc:AAEL001519]	Protein Coding Gene	3	5.69231	0	533	9.34615	0	0	0	0
supercont1.96[-]:1599277-1599518	supercont1.96:1599277-1599518	241	AAEL003750-RB	AAEL003750	conserved hypothetical protein [Source:VB External Description;Acc:AAEL003750]	Protein Coding Gene	46.217	128.928	126.366	44	32.1498	112.909	43.7983	3	13.2602
supercont1.223[-]:157681-157736	supercont1.223:157681-157736	55	AAEL006847-RA	AAEL006847	conserved hypothetical protein [Source:VB External Description;Acc:AAEL006847]	Protein Coding Gene	23.375	402.714	99.8462	0	0	13.7234	5.625	0	4.86364
supercont1.214[-]:874321-874349	supercont1.214:874321-874349	28	AAEL006633-RA	AAEL006633	inhibitorof apoptosis [Source:VB External Description;Acc:AAEL006633]	Protein Coding Gene	82.6296	105.857	62.7407	0	27.7407	255.414	0	0	15.4074
supercont1.393[+]:933497-933527	supercont1.393:933497-933527	30	AAEL009373-RA	AAEL009373	n-acetyltransferase [Source:VB External Description;Acc:AAEL009373]	Protein Coding Gene	54.75	49.7143	103.964	0	114.929	159.276	0	0	65.1613
supercont1.7[-]:4407818-4407861	supercont1.7:4407818-4407861	43	AAEL000388-RA	AAEL000388	isoleucyl tRNA synthetase [Source:VB External Description;Acc:AAEL000388]	Protein Coding Gene	26.037	111.481	36.1591	0	54.7037	303.963	0	0	13.7778
supercont1.655[+]:158345-158458	supercont1.655:158345-158458	113	AAEL012093-RA	AAEL012093	leucine-rich transmembrane protein [Source:VB External Description;Acc:AAEL012093]	Protein Coding Gene	29.3627	214.759	25.963	0	86.8457	183.395	0	0	0
supercont1.89[+]:1577572-1577602	supercont1.89:1577572-1577602	30	AAEL003511-RA	AAEL003511	conserved hypothetical protein [Source:VB External Description;Acc:AAEL003511]	Protein Coding Gene	0	3	199.935	336	0	0	0	0	0
supercont1.3[+]:3743409-3743764	supercont1.3:3743409-3743764	355	AAEL000168-RA	AAEL000168	conserved hypothetical protein [Source:VB External Description;Acc:AAEL000168]	Protein Coding Gene	86.7029	96.3907	94.1421	25.5682	45.9395	100.664	0	0	89.1521
supercont1.540[-]:636968-637092	supercont1.540:636968-637092	124	AAEL011084-RA	AAEL011084	hypothetical protein [Source:VB External Description;Acc:AAEL011084]	Protein Coding Gene	90	70.4004	69.3321	148.296	5.84615	7.95161	81.2188	52.8431	6.76
supercont1.71[-]:1676149-1676232	supercont1.71:1676149-1676232	83	AAEL002913-RA	AAEL002913	peroxisomal membrane protein 70 abcd3 [Source:VB External Description;Acc:AAEL002913]	Protein Coding Gene	21.7973	12.5522	20.9	0	309.868	35.0146	38.9831	86.6494	6.52778
supercont1.67[+]:2838187-2838226	supercont1.67:2838187-2838226	39	AAEL002771-RA	AAEL002771	microtubule binding protein, putative [Source:VB External Description;Acc:AAEL002771]	Protein Coding Gene	25.5	150.759	84.5862	0	34.3103	178.655	0	0	58.4483
supercont1.171[-]:4826-4856	supercont1.171:4826-4856	30	AAEL005726-RA	AAEL005726	breakpoint cluster region protein (bcr) [Source:VB External Description;Acc:AAEL005726]	Protein Coding Gene	118.5	112.5	251.423	0	0	27.1034	16.6154	5	0
supercont1.412[-]:252500-252526	supercont1.412:252500-252526	26	AAEL009621-RA	AAEL009621	hypothetical protein [Source:VB External Description;Acc:AAEL009621]	Protein Coding Gene	188.24	166.333	169.25	0	0	0	0	0	6.91667
supercont1.37[+]:1835434-1835476	supercont1.37:1835434-1835476	42	AAEL001605-RA	AAEL001605	microtubule binding protein, putative [Source:VB External Description;Acc:AAEL001605]	Protein Coding Gene	77.9762	203.966	215.172	0	4.46154	7.33333	0	3	18.4286
supercont1.256[-]:415545-415577	supercont1.256:415545-415577	32	AAEL007441-RB	AAEL007441	translocon-associated protein, gamma subunit [Source:VB External Description;Acc:AAEL007441]	Protein Coding Gene	4.88462	105.194	68.1724	343	0	0	0	0	4.81481
supercont1.256[-]:1114334-1114617	supercont1.256:1114334-1114617	283	AAEL007440-RA	AAEL007440	hypothetical protein [Source:VB External Description;Acc:AAEL007440]	Protein Coding Gene	52.837	51.0305	31.4437	7	47.2572	309.045	6	0	21.1832
supercont1.997[+]:134829-134855	supercont1.997:134829-134855	26	AAEL014057-RA	AAEL014057	conserved hypothetical protein [Source:VB External Description;Acc:AAEL014057]	Protein Coding Gene	187.808	129.462	78.4615	107	3.88462	18.5185	0	0	0
supercont1.192[-]:1748233-1748535	supercont1.192:1748233-1748535	302	AAEL006157-RA	AAEL006157	aldehyde oxidase [Source:VB External Description;Acc:AAEL006157]	Protein Coding Gene	68.3045	62.0495	96.9784	105	57.9875	78.1976	0	0	54.2038
supercont1.274[+]:1423745-1423774	supercont1.274:1423745-1423774	29	AAEL007687-RA	AAEL007687	transmembrane 9 superfamily protein member 4 [Source:VB External Description;Acc:AAEL007687]	Protein Coding Gene	5	0	0	511	0	6.66667	0	0	0
supercont1.28[-]:3619186-3619217	supercont1.28:3619186-3619217	31	AAEL001255-RA	AAEL001255	hypothetical protein [Source:VB External Description;Acc:AAEL001255]	Protein Coding Gene	118.296	246.107	58.8571	66	0	15.5667	7	4.88462	4
supercont1.8[-]:3460810-3460903	supercont1.8:3460810-3460903	93	AAEL000420-RA	AAEL000420	cathepsin o [Source:VB External Description;Acc:AAEL000420]	Protein Coding Gene	60.3978	27.0215	102.213	50	147.064	126.83	0	0	7.03175
supercont1.112[-]:2344360-2344610	supercont1.112:2344360-2344610	250	AAEL004247-RA	AAEL004247	Sialin, Sodium/sialic acid cotransporter, putative [Source:VB External Description;Acc:AAEL004247]	Protein Coding Gene	137.263	62.9942	40.5267	0	179.432	58.3254	0	0	41.5157
supercont1.236[-]:1041802-1041833	supercont1.236:1041802-1041833	31	AAEL007107-RA	AAEL007107	serine protease, putative [Source:VB External Description;Acc:AAEL007107]	Protein Coding Gene	184	18.6429	109.5	0	161.929	36.375	0	0	9.60714
supercont1.140[+]:1053299-1053571	supercont1.140:1053299-1053571	272	AAEL005080-RA	AAEL005080	protein phosphatase-5 [Source:VB External Description;Acc:AAEL005080]	Protein Coding Gene	72.5503	295.734	58.3855	0	13.431	27.727	7.42857	19.5714	24.8179
supercont1.19[+]:3816484-3816563	supercont1.19:3816484-3816563	79	AAEL000965-RA	AAEL000965	conserved hypothetical protein [Source:VB External Description;Acc:AAEL000965]	Protein Coding Gene	94.5505	42.4068	61.9796	286	0	14.1618	0	7.6	10.9
supercont1.24[-]:1094591-1094619	supercont1.24:1094591-1094619	28	AAEL001187-RA	AAEL001187	conserved hypothetical protein [Source:VB External Description;Acc:AAEL001187]	Protein Coding Gene	3.92593	9	5	0	83.6897	414.517	0	0	0
supercont1.213[+]:311844-311872	supercont1.213:311844-311872	28	AAEL006610-RA	AAEL006610	conserved hypothetical protein [Source:VB External Description;Acc:AAEL006610]	Protein Coding Gene	42	380.931	89.9259	0	0	3	0	0	0
supercont1.1041[-]:250425-250502	supercont1.1041:250425-250502	77	AAEL014221-RA	AAEL014221	hypothetical protein [Source:VB External Description;Acc:AAEL014221]	Protein Coding Gene	217.607	17.1429	82.4791	33	69.5569	57.0127	0	0	36.9643
supercont1.36[+]:114035-114066	supercont1.36:114035-114066	31	AAEL001539-RA	AAEL001539	hypothetical protein [Source:VB External Description;Acc:AAEL001539]	Protein Coding Gene	104.548	100.219	80.2333	0	5.8	10.125	13.069	5	193.517
supercont1.165[+]:363630-363884	supercont1.165:363630-363884	254	AAEL005618-RA	AAEL005618	chitin synthase [Source:VB External Description;Acc:AAEL005618]	Protein Coding Gene	61.9562	122.458	45.698	42	76.3004	156.767	0	0	5.24138
supercont1.238[-]:1544998-1545076	supercont1.238:1544998-1545076	78	AAEL007132-RA	AAEL007132	dynein heavy chain [Source:VB External Description;Acc:AAEL007132]	Protein Coding Gene	0	0	0	492	0	17.2405	0	0	0
supercont1.1170[+]:69741-69992	supercont1.1170:69741-69992	251	AAEL014567-RA	AAEL014567	oviductin [Source:VB External Description;Acc:AAEL014567]	Protein Coding Gene	75.6416	119.723	119.58	24	40.5185	82.1158	0	0	42.6583
supercont1.123[-]:1768984-1769038	supercont1.123:1768984-1769038	54	AAEL004546-RA	AAEL004546	coatomer beta subunit [Source:VB External Description;Acc:AAEL004546]	Protein Coding Gene	0	5	3	486	6	3	0	0	0
supercont1.9[+]:651778-651849	supercont1.9:651778-651849	71	AAEL000522-RA	AAEL000522	hypothetical protein [Source:VB External Description;Acc:AAEL000522]	Protein Coding Gene	67.6	27.6154	23.9	191	125.556	61	0	0	4.07407
supercont1.75[-]:1048502-1048566	supercont1.75:1048502-1048566	64	AAEL003024-RA	AAEL003024	netrin [Source:VB External Description;Acc:AAEL003024]	Protein Coding Gene	140.35	80.4286	45.4	0	110.264	90.5294	0	0	32.96
supercont1.446[+]:384799-384933	supercont1.446:384799-384933	134	AAEL009994-RA	AAEL009994	60S ribosomal protein L4 [Source:VB External Description;Acc:AAEL009994]	Protein Coding Gene	10.122	29.1829	36.1435	356	10.6753	46.4095	10.9688	0	0
supercont1.168[+]:1153240-1153266	supercont1.168:1153240-1153266	26	AAEL005655-RB	AAEL005655	sorting nexin [Source:VB External Description;Acc:AAEL005655]	Protein Coding Gene	12.6667	32	27	367	31.5556	23	0	0	5
supercont1.93[-]:1995976-1996056	supercont1.93:1995976-1996056	80	AAEL003610-RA	AAEL003610	Clip-domain serine protease, family B. [Source:VB External Description;Acc:AAEL003610]	Protein Coding Gene	135.067	20.9733	104.787	31	87.0395	53.9487	0	0	64.8667
supercont1.7[-]:3440360-3440408	supercont1.7:3440360-3440408	48	AAEL000398-RA	AAEL000398	sidestep protein [Source:VB External Description;Acc:AAEL000398]	Protein Coding Gene	70.8788	35.8444	58.2703	0	283.067	41.5667	0	0	6.40541
supercont1.388[-]:655862-655895	supercont1.388:655862-655895	33	AAEL017135-RA	AAEL017135	0	Protein Coding Gene	72.9355	210.933	153.481	0	3	7.71429	7.51724	0	39.6176
supercont1.3012[+]:3164-3298	supercont1.3012:3164-3298	134	AAEL015527-RA	AAEL015527	conserved hypothetical protein [Source:VB External Description;Acc:AAEL015527]	Protein Coding Gene	27.5556	25.5493	73.6366	240	34.4887	50.9725	0	0	41.1483
supercont1.843[+]:157117-157152	supercont1.843:157117-157152	35	AAEL013424-RA	AAEL013424	conserved hypothetical protein [Source:VB External Description;Acc:AAEL013424]	Protein Coding Gene	3	0	0	479.962	0	3	0	0	6.66667
supercont1.301[+]:545900-546621	supercont1.301:545900-546621	721	AAEL008107-RA	AAEL008107	f14p3.9 protein (auxin transport protein) [Source:VB External Description;Acc:AAEL008107]	Protein Coding Gene	10.29	10.3846	12.7727	0	111.666	328.352	3	0	16.0165
supercont1.2[-]:1428156-1428344	supercont1.2:1428156-1428344	188	AAEL000114-RA	AAEL000114	nucleoprotein, putative [Source:VB External Description;Acc:AAEL000114]	Protein Coding Gene	103.404	64.5775	36.5161	69.9	85.9429	120.453	0	0	10.6111
supercont1.55[-]:779020-779144	supercont1.55:779020-779144	124	AAEL002389-RA	AAEL002389	gamma-secretase subunit aph-1 [Source:VB External Description;Acc:AAEL002389]	Protein Coding Gene	42.0851	110.133	29.44	0	268.72	29.4737	0	0	11.5077
supercont1.656[-]:446685-446718	supercont1.656:446685-446718	33	AAEL012104-RA	AAEL012104	conserved hypothetical protein [Source:VB External Description;Acc:AAEL012104]	Protein Coding Gene	44.5938	253.69	27.2903	0	90.3226	63.6207	0	0	11.5517
supercont1.954[-]:15359-15385	supercont1.954:15359-15385	26	AAEL013890-RA	AAEL013890	26S proteasome non-ATPase regulatory subunit [Source:VB External Description;Acc:AAEL013890]	Protein Coding Gene	186.889	175.296	93.2593	0	0	14	12.4815	3.95455	4
supercont1.32[-]:2752197-2752282	supercont1.32:2752197-2752282	85	AAEL001411-RB	AAEL001411	myosin heavy chain, nonmuscle or smooth muscle [Source:VB External Description;Acc:AAEL001411]	Protein Coding Gene	17.3878	78.0797	56.1765	287	0	3	3	0	45.2069
supercont1.1145[-]:113736-113868	supercont1.1145:113736-113868	132	AAEL014517-RA	AAEL014517	conserved hypothetical protein [Source:VB External Description;Acc:AAEL014517]	Protein Coding Gene	123.808	62.15	80.2956	164	5.63889	3.92	10.0606	6.68966	32.3542
supercont1.136[-]:1916674-1916837	supercont1.136:1916674-1916837	163	AAEL004959-RA	AAEL004959	nucleoprotein, putative [Source:VB External Description;Acc:AAEL004959]	Protein Coding Gene	24.6346	45.8599	33.0556	199	58.6144	103.605	0	0	24
supercont1.36[+]:2151358-2151385	supercont1.36:2151358-2151385	27	AAEL001583-RA	AAEL001583	conserved hypothetical protein [Source:VB External Description;Acc:AAEL001583]	Protein Coding Gene	89.6296	145.857	43.5714	0	0	30.963	132.741	34.963	11
supercont1.221[+]:191353-191380	supercont1.221:191353-191380	27	AAEL006801-RA	AAEL006801	conserved hypothetical protein [Source:VB External Description;Acc:AAEL006801]	Protein Coding Gene	93.8929	191.607	33.4286	0	64.8571	96.6786	0	0	8
supercont1.186[-]:1773135-1773169	supercont1.186:1773135-1773169	34	AAEL006038-RA	AAEL006038	WD-repeat protein [Source:VB External Description;Acc:AAEL006038]	Protein Coding Gene	145.433	181.1	70.4074	43.1111	6.2963	20.8788	3	0	17.0741
supercont1.34[-]:662651-662887	supercont1.34:662651-662887	236	AAEL001477-RA	AAEL001477	laminin alpha-1, 2 chain [Source:VB External Description;Acc:AAEL001477]	Protein Coding Gene	43.572	96.9317	82.2974	0	33.3291	211.671	0	0	17.4828
supercont1.157[+]:317155-317323	supercont1.157:317155-317323	168	AAEL005456-RA	AAEL005456	nucleoprotein, putative [Source:VB External Description;Acc:AAEL005456]	Protein Coding Gene	56.044	70.6774	87.3728	0	107.337	144.041	0	0	19.6226
supercont1.56[-]:2862755-2862787	supercont1.56:2862755-2862787	32	AAEL002422-RA	AAEL002422	cytoplasmic polyadenylation element binding protein (cpeb) [Source:VB External Description;Acc:AAEL002422]	Protein Coding Gene	13.7419	95.9032	27.3333	17	66.0303	264.848	0	0	0
supercont1.797[-]:340130-340158	supercont1.797:340130-340158	28	AAEL013154-RA	AAEL013154	hypothetical protein [Source:VB External Description;Acc:AAEL013154]	Protein Coding Gene	130.345	69.75	54.5714	0	126.143	93.5714	0	0	7.85714
supercont1.179[-]:1325477-1325588	supercont1.179:1325477-1325588	111	AAEL005904-RA	AAEL005904	conserved hypothetical protein [Source:VB External Description;Acc:AAEL005904]	Protein Coding Gene	10.7662	197.908	41.6058	29	51.4634	140.857	0	0	9.5625
supercont1.97[-]:277547-277595	supercont1.97:277547-277595	48	AAEL003785-RA	AAEL003785	conserved hypothetical protein [Source:VB External Description;Acc:AAEL003785]	Protein Coding Gene	5.16	3.61702	7	465	0	0	0	0	0
supercont1.238[-]:1535539-1535590	supercont1.238:1535539-1535590	51	AAEL007141-RA	AAEL007141	conserved hypothetical protein [Source:VB External Description;Acc:AAEL007141]	Protein Coding Gene	4.4	20.8621	14.9286	0	213.897	225.558	0	0	0
supercont1.143[+]:162490-162521	supercont1.143:162490-162521	31	AAEL005140-RA	AAEL005140	conserved hypothetical protein [Source:VB External Description;Acc:AAEL005140]	Protein Coding Gene	97.4286	47.4483	82.7857	76	3.51852	0	9.46429	107.1	55.3929
supercont1.283[+]:179336-179377	supercont1.283:179336-179377	41	AAEL007799-RB	AAEL007799	regulator of chromosome condensation [Source:VB External Description;Acc:AAEL007799]	Protein Coding Gene	46.1111	170.69	145.75	73	0	26.7857	4	0	10.8462
supercont1.40[+]:2753255-2753314	supercont1.40:2753255-2753314	59	AAEL001726-RA	AAEL001726	hypothetical protein [Source:VB External Description;Acc:AAEL001726]	Protein Coding Gene	104.775	48.9211	103.381	0	166.7	30.65	0	0	21.1333
supercont1.657[-]:518377-518575	supercont1.657:518377-518575	198	AAEL012126-RA	AAEL012126	F-box/lrr protein, drome [Source:VB External Description;Acc:AAEL012126]	Protein Coding Gene	112.614	165.932	77.8108	21.8125	11.3733	17.7042	40.8393	0	27.1622
supercont1.512[-]:471672-471739	supercont1.512:471672-471739	67	AAEL010864-RA	AAEL010864	TRP-phosphatase, putative [Source:VB External Description;Acc:AAEL010864]	Protein Coding Gene	118.022	47.9286	66.9474	0	134.867	102.467	0	0	4.82143
supercont1.288[-]:703565-703601	supercont1.288:703565-703601	36	AAEL007893-RA	AAEL007893	short chain type dehydrogenase [Source:VB External Description;Acc:AAEL007893]	Protein Coding Gene	84.4722	261.704	104.815	0	4	5	0	6.88889	7.7037
supercont1.204[+]:323838-323889	supercont1.204:323838-323889	51	AAEL006417-RA	AAEL006417	D7 protein, putative [Source:VB External Description;Acc:AAEL006417]	Protein Coding Gene	42.5098	64.7419	30.4333	147.333	89.4643	46.1034	3.43478	0	50.2333
supercont1.42[+]:2195638-2195704	supercont1.42:2195638-2195704	66	AAEL001759-RA	AAEL001759	40S ribosomal protein S9 [Source:VB External Description;Acc:AAEL001759]	Protein Coding Gene	19.2167	265.878	83.7838	0	6.57143	24.6716	18.1556	4.47826	51.3333
supercont1.40[+]:3074826-3074853	supercont1.40:3074826-3074853	27	AAEL001715-RA	AAEL001715	chaperonin [Source:VB External Description;Acc:AAEL001715]	Protein Coding Gene	80.7407	144.893	201.444	0	4	14.16	8.56	0	19.8889
supercont1.329[-]:266073-266284	supercont1.329:266073-266284	211	AAEL008493-RA	AAEL008493	zinc finger protein [Source:VB External Description;Acc:AAEL008493]	Protein Coding Gene	121.344	64.0153	124.799	0	102.555	40.1816	0	0	19.1502
supercont1.375[+]:1032226-1032273	supercont1.375:1032226-1032273	47	AAEL009171-RA	AAEL009171	conserved hypothetical protein [Source:VB External Description;Acc:AAEL009171]	Protein Coding Gene	11.7647	4.77778	6.61905	439	6.72222	3	0	0	0
supercont1.216[-]:376338-376365	supercont1.216:376338-376365	27	AAEL006677-RA	AAEL006677	phospholipase a-2-activating protein [Source:VB External Description;Acc:AAEL006677]	Protein Coding Gene	0	9.82143	36.7407	4	141.667	277.852	0	0	0
supercont1.225[+]:289567-289645	supercont1.225:289567-289645	78	AAEL006887-RA	AAEL006887	mRNA turnover protein 4 mrt4 [Source:VB External Description;Acc:AAEL006887]	Protein Coding Gene	146.635	170.083	47.7595	20	11.4	32.8387	12.8462	0	27.4921
supercont1.394[+]:85986-86079	supercont1.394:85986-86079	93	AAEL009398-RA	AAEL009398	Pep12p, putative [Source:VB External Description;Acc:AAEL009398]	Protein Coding Gene	54.2308	79.3723	43.6064	247.667	3.44444	9.68085	5	3	20.9658
supercont1.180[+]:761972-762043	supercont1.180:761972-762043	71	AAEL005937-RA	AAEL005937	ATP-binding cassette transporter [Source:VB External Description;Acc:AAEL005937]	Protein Coding Gene	11.1538	16.0556	5.52778	0	414.407	15.4407	0	0	0
supercont1.8[+]:407841-407931	supercont1.8:407841-407931	90	AAEL000436-RA	AAEL000436	conserved hypothetical protein [Source:VB External Description;Acc:AAEL000436]	Protein Coding Gene	91.0909	70.4902	20.2188	185	9.93939	21.3488	10.64	0	52.8333
supercont1.115[-]:2415790-2415886	supercont1.115:2415790-2415886	96	AAEL004347-RA	AAEL004347	Eukaryotic translation initiation factor 3 subunit M (eIF3m) [Source:VB External Description;Acc:AAEL004347]	Protein Coding Gene	15.9146	23.192	16.878	0	382.12	22.7567	0	0	0
supercont1.34[-]:1714977-1715021	supercont1.34:1714977-1715021	44	AAEL017082-RA	AAEL017082	0	Protein Coding Gene	17.3667	26.0667	7.64286	11	23.85	280.974	75.625	5.28571	12.9211
supercont1.2[+]:2605546-2605602	supercont1.2:2605546-2605602	56	AAEL017375-RA	AAEL017375	0	Protein Coding Gene	34.5	26.4333	164.03	180	32.3095	23.0351	0	0	0
supercont1.42[+]:249183-249362	supercont1.42:249183-249362	179	AAEL001772-RA	AAEL001772	conserved hypothetical protein [Source:VB External Description;Acc:AAEL001772]	Protein Coding Gene	65.9072	49.2064	37.2478	96.9565	39.131	134.831	0	0	36.4979
supercont1.173[-]:1098351-1098577	supercont1.173:1098351-1098577	226	AAEL005765-RA	AAEL005765	conserved hypothetical protein [Source:VB External Description;Acc:AAEL005765]	Protein Coding Gene	123.793	21.6569	95.6023	9.11429	35.3411	156.547	0	0	17.0857
supercont1.403[+]:791225-791301	supercont1.403:791225-791301	76	AAEL009521-RA	AAEL009521	tyrosine-protein kinase [Source:VB External Description;Acc:AAEL009521]	Protein Coding Gene	10.8219	38.25	17.3953	318	15.8387	43.5455	0	0	15.0286
supercont1.67[-]:2550862-2550891	supercont1.67:2550862-2550891	29	AAEL002759-RD	AAEL002759	tropomyosin invertebrate [Source:VB External Description;Acc:AAEL002759]	Protein Coding Gene	0	0	0	458	0	0	0	0	0
supercont1.126[-]:1109590-1109696	supercont1.126:1109590-1109696	106	AAEL004658-RA	AAEL004658	hypothetical protein [Source:VB External Description;Acc:AAEL004658]	Protein Coding Gene	80.1498	91.4545	38.6535	0	87.2361	125.455	3	0	31.5094
supercont1.101[-]:534629-534652	supercont1.101:534629-534652	23	AAEL003926-RA	AAEL003926	GTP-binding protein lepa [Source:VB External Description;Acc:AAEL003926]	Protein Coding Gene	0	0	0	457	0	0	0	0	0
supercont1.31[-]:2959263-2959433	supercont1.31:2959263-2959433	170	AAEL001364-RA	AAEL001364	glucosyl/glucuronosyl transferases [Source:VB External Description;Acc:AAEL001364]	Protein Coding Gene	67.2985	43.8333	36.632	24	67.2408	180.802	0	0	34.7033
supercont1.435[-]:944243-944487	supercont1.435:944243-944487	244	AAEL009873-RA	AAEL009873	conserved hypothetical protein [Source:VB External Description;Acc:AAEL009873]	Protein Coding Gene	77.0738	90.2985	255.163	0	0	0	0	7.56667	23.9985
supercont1.655[+]:158080-158183	supercont1.655:158080-158183	103	AAEL012093-RA	AAEL012093	leucine-rich transmembrane protein [Source:VB External Description;Acc:AAEL012093]	Protein Coding Gene	88.1442	98.2319	115.129	0	72.4059	72.86	0	0	6.75862
supercont1.256[+]:1113977-1114154	supercont1.256:1113977-1114154	177	AAEL007440-RA	AAEL007440	hypothetical protein [Source:VB External Description;Acc:AAEL007440]	Protein Coding Gene	15.8265	24.6001	9.41176	363.857	10.6586	14.4939	0	0	12.4662
supercont1.662[-]:87808-88054	supercont1.662:87808-88054	246	AAEL012175-RA	AAEL012175	ATP synthase alpha subunit mitochondrial [Source:VB External Description;Acc:AAEL012175]	Protein Coding Gene	48.4341	38.5777	48.7385	5	10.511	35.9619	56.7141	31.7759	175.071
supercont1.34[-]:662266-662364	supercont1.34:662266-662364	98	AAEL001477-RA	AAEL001477	laminin alpha-1, 2 chain [Source:VB External Description;Acc:AAEL001477]	Protein Coding Gene	150.289	32.9592	80.2857	50	68.9899	54.449	0	0	13.4643
supercont1.364[+]:914811-914853	supercont1.364:914811-914853	42	AAEL009042-RB	AAEL009042	ubiquitin fusion degradaton protein [Source:VB External Description;Acc:AAEL009042]	Protein Coding Gene	0	5.42857	0	445	0	0	0	0	0
supercont1.154[-]:1909308-1909335	supercont1.154:1909308-1909335	27	AAEL005380-RA	AAEL005380	mixed-lineage leukemia protein, mll [Source:VB External Description;Acc:AAEL005380]	Protein Coding Gene	0	0	0	0	0	450.143	0	0	0
supercont1.209[+]:1587568-1587593	supercont1.209:1587568-1587593	25	AAEL006507-RA	AAEL006507	conserved hypothetical protein [Source:VB External Description;Acc:AAEL006507]	Protein Coding Gene	23.5	24.3462	34.48	363.5	0	0	0	0	3.84
supercont1.977[-]:50292-50366	supercont1.977:50292-50366	74	AAEL013994-RA	AAEL013994	conserved hypothetical protein [Source:VB External Description;Acc:AAEL013994]	Protein Coding Gene	3	3	130.567	0	159.1	150.606	0	0	3
supercont1.106[+]:1023664-1023705	supercont1.106:1023664-1023705	41	AAEL017198-RA	AAEL017198	0	Protein Coding Gene	20.1333	70	27.9429	66.9259	58.6176	161.379	29.2308	5.6875	9.24138
supercont1.599[+]:8007-8075	supercont1.599:8007-8075	68	AAEL011659-RA	AAEL011659	conserved hypothetical protein [Source:VB External Description;Acc:AAEL011659]	Protein Coding Gene	81.395	314.994	41.3148	0	0	10.5172	0	0	0
supercont1.484[-]:233056-233088	supercont1.484:233056-233088	32	AAEL010525-RA	AAEL010525	hypothetical protein [Source:VB External Description;Acc:AAEL010525]	Protein Coding Gene	122.778	106.963	48	158	0	6.90625	0	0	4.92593
supercont1.656[+]:478502-478530	supercont1.656:478502-478530	28	AAEL012098-RA	AAEL012098	synaptic vesicle protein [Source:VB External Description;Acc:AAEL012098]	Protein Coding Gene	0	0	3	0	16.2759	426.862	0	0	0
supercont1.795[+]:235437-235490	supercont1.795:235437-235490	53	AAEL013136-RA	AAEL013136	chromodomain helicase DNA binding protein [Source:VB External Description;Acc:AAEL013136]	Protein Coding Gene	27.9259	198.171	122.594	0	5.34483	13.7333	7.56667	0	70.4667
supercont1.42[+]:248874-249006	supercont1.42:248874-249006	132	AAEL001772-RA	AAEL001772	conserved hypothetical protein [Source:VB External Description;Acc:AAEL001772]	Protein Coding Gene	11.5546	61.7384	82.8538	0	29.4404	228.333	0	0	29.1647
supercont1.625[+]:499175-499224	supercont1.625:499175-499224	49	AAEL011870-RA	AAEL011870	rap55 [Source:VB External Description;Acc:AAEL011870]	Protein Coding Gene	3	7.68	47.9333	39	115.708	229.733	0	0	0
supercont1.326[+]:453408-453434	supercont1.326:453408-453434	26	AAEL008457-RA	AAEL008457	hypothetical protein [Source:VB External Description;Acc:AAEL008457]	Protein Coding Gene	98.7692	64.9231	49.2222	0	165.654	37.2963	0	0	26.9615
supercont1.32[-]:839159-839210	supercont1.32:839159-839210	51	AAEL001399-RA	AAEL001399	conserved hypothetical protein [Source:VB External Description;Acc:AAEL001399]	Protein Coding Gene	0	5.33333	9.5	123.391	174.732	129.104	0	0	0
supercont1.23[-]:670244-670270	supercont1.23:670244-670270	26	AAEL001105-RC	AAEL001105	von Hippel-Lindau disease tumor suppressor, putative [Source:VB External Description;Acc:AAEL001105]	Protein Coding Gene	0	8.96296	0	433	0	0	0	0	0
supercont1.669[-]:241897-242131	supercont1.669:241897-242131	234	AAEL017286-RA	AAEL017286	0	Protein Coding Gene	79.9014	108.967	108.18	0	9.92982	24.181	29.2636	62.0287	18.9714
supercont1.261[+]:540612-540671	supercont1.261:540612-540671	59	AAEL007529-RA	AAEL007529	nucleoprotein, putative [Source:VB External Description;Acc:AAEL007529]	Protein Coding Gene	25.4237	86.1042	52.5263	27.75	74.75	132.327	0	0	41.6786
supercont1.101[-]:987502-987640	supercont1.101:987502-987640	138	AAEL003942-RA	AAEL003942	60S ribosomal protein L44 L41, putative [Source:VB External Description;Acc:AAEL003942]	Protein Coding Gene	82.1793	46.3645	71.3821	0	11.8452	17.2903	24.4924	31.125	152.897
supercont1.11[+]:4049208-4049258	supercont1.11:4049208-4049258	50	AAEL000591-RA	AAEL000591	hypothetical protein [Source:VB External Description;Acc:AAEL000591]	Protein Coding Gene	133.776	133.386	73.4091	40	0	3	14.2917	26.0435	13.6512
supercont1.173[+]:1090287-1090491	supercont1.173:1090287-1090491	204	AAEL005765-RA	AAEL005765	conserved hypothetical protein [Source:VB External Description;Acc:AAEL005765]	Protein Coding Gene	33.3402	111.121	120.629	11	70.099	63.6	0	0	26.775
supercont1.286[-]:1317746-1317981	supercont1.286:1317746-1317981	235	AAEL007844-RA	AAEL007844	hypothetical protein [Source:VB External Description;Acc:AAEL007844]	Protein Coding Gene	145.221	120.367	115.279	0	3.20833	7.84615	5.125	15.1779	23.3722
supercont1.61[-]:1944468-1944557	supercont1.61:1944468-1944557	89	AAEL002583-RA	AAEL002583	Toll-likeReceptor. [Source:VB External Description;Acc:AAEL002583]	Protein Coding Gene	22.2941	9.76	14.2222	335	10.8471	35.1043	0	0	8.31148
supercont1.131[+]:592020-592160	supercont1.131:592020-592160	140	AAEL004818-RA	AAEL004818	conserved hypothetical protein [Source:VB External Description;Acc:AAEL004818]	Protein Coding Gene	141.622	97.3322	85.027	7	22.7587	17.8293	12.7578	0	50.8148
supercont1.430[+]:452152-452248	supercont1.430:452152-452248	96	AAEL009808-RA	AAEL009808	ATP synthase subunit d [Source:VB External Description;Acc:AAEL009808]	Protein Coding Gene	26.9643	213.897	44.8805	112	14.0857	23.1731	0	0	0
supercont1.59[-]:2377962-2378018	supercont1.59:2377962-2378018	56	AAEL002535-RA	AAEL002535	nucleoprotein, putative [Source:VB External Description;Acc:AAEL002535]	Protein Coding Gene	84.1277	12.641	136.383	20	104.167	67.5439	0	0	9.96552
supercont1.431[+]:1006876-1006928	supercont1.431:1006876-1006928	52	AAEL009833-RA	AAEL009833	mitochondrial ribosomal protein, L46, putative [Source:VB External Description;Acc:AAEL009833]	Protein Coding Gene	47.5283	66.2857	87.5517	199	0	6	15.8214	0	12.2069
supercont1.163[+]:651656-651686	supercont1.163:651656-651686	30	AAEL005558-RA	AAEL005558	conserved hypothetical protein [Source:VB External Description;Acc:AAEL005558]	Protein Coding Gene	63.1034	163.586	151.69	0	0	3	8.37931	20.129	23.1034
supercont1.122[+]:1658487-1658513	supercont1.122:1658487-1658513	26	AAEL004519-RA	AAEL004519	conserved hypothetical protein [Source:VB External Description;Acc:AAEL004519]	Protein Coding Gene	236.037	73.3333	96.7037	0	6.85185	14	0	0	5.55556
supercont1.435[-]:943290-943332	supercont1.435:943290-943332	42	AAEL009873-RA	AAEL009873	conserved hypothetical protein [Source:VB External Description;Acc:AAEL009873]	Protein Coding Gene	86.0857	55.5349	163.429	49	0	11.6667	13.2903	23.4048	29.5349
supercont1.431[-]:972510-972540	supercont1.431:972510-972540	30	AAEL009829-RA	AAEL009829	ARL3, putative [Source:VB External Description;Acc:AAEL009829]	Protein Coding Gene	0	0	48.2903	0	166.355	216.548	0	0	0
supercont1.3[-]:4874209-4874262	supercont1.3:4874209-4874262	53	AAEL000185-RA	AAEL000185	eukaryotic translation initiation factor [Source:VB External Description;Acc:AAEL000185]	Protein Coding Gene	60.9815	65.5172	86.3421	0	0	5.78571	7.14815	5.88372	199.535
supercont1.512[+]:470724-470891	supercont1.512:470724-470891	167	AAEL010864-RA	AAEL010864	TRP-phosphatase, putative [Source:VB External Description;Acc:AAEL010864]	Protein Coding Gene	42.7353	27.3127	85.9318	56.1346	118.306	77.9833	0	3.57692	18.3219
supercont1.2[+]:5150878-5151017	supercont1.2:5150878-5151017	139	AAEL000109-RA	AAEL000109	Enolase-phosphatase E1 (EC 3.1.3.77)(2,3-diketo-5-methylthio-1-phosphopentane phosphatase) [Source:VB External Description;Acc:AAEL000109]	Protein Coding Gene	130.556	94.5214	40.5292	76	22.6002	55.5193	0	0	9.72348
supercont1.8[-]:3380148-3380420	supercont1.8:3380148-3380420	272	AAEL000441-RA	AAEL000441	hypothetical protein [Source:VB External Description;Acc:AAEL000441]	Protein Coding Gene	24.5367	47.3446	24.0703	115	33.6822	149.906	0	0	32.9959
supercont1.430[-]:238842-238876	supercont1.430:238842-238876	34	AAEL009823-RA	AAEL009823	hypothetical protein [Source:VB External Description;Acc:AAEL009823]	Protein Coding Gene	0	0	0	0	12.8857	414.4	0	0	0
supercont1.173[+]:1079077-1079207	supercont1.173:1079077-1079207	130	AAEL005748-RA	AAEL005748	elastase, putative [Source:VB External Description;Acc:AAEL005748]	Protein Coding Gene	87.5827	70.0076	50.9412	0	87.1603	109.102	5.27273	0	17.1979
supercont1.221[+]:246636-246874	supercont1.221:246636-246874	238	AAEL006794-RA	AAEL006794	dicer-1 [Source:VB External Description;Acc:AAEL006794]	Protein Coding Gene	30.7023	188.854	75.9458	0	9	41.6276	44.6071	12.1071	23.4286
supercont1.34[+]:659990-660028	supercont1.34:659990-660028	38	AAEL001477-RA	AAEL001477	laminin alpha-1, 2 chain [Source:VB External Description;Acc:AAEL001477]	Protein Coding Gene	34.6111	9.44	37.1667	280.84	10.4	47.5806	0	0	5
supercont1.1170[-]:68599-68773	supercont1.1170:68599-68773	174	AAEL014567-RA	AAEL014567	oviductin [Source:VB External Description;Acc:AAEL014567]	Protein Coding Gene	51.5744	65.6139	24.9379	142.567	41.9938	79.9811	0	0	14.3465
supercont1.119[+]:226516-226566	supercont1.119:226516-226566	50	AAEL004427-RA	AAEL004427	prefoldin subunit [Source:VB External Description;Acc:AAEL004427]	Protein Coding Gene	10.814	244.697	24.2449	128.964	0	0	4.48	0	5
supercont1.217[+]:418942-419026	supercont1.217:418942-419026	84	AAEL006698-RA	AAEL006698	60S ribosomal protein L31 [Source:VB External Description;Acc:AAEL006698]	Protein Coding Gene	0	6.46429	7.81481	367	5.63333	17.5128	7.66667	0	6
supercont1.265[-]:773847-773908	supercont1.265:773847-773908	61	AAEL007589-RA	AAEL007589	Dedicator of cytokinesis protein 2 [Source:VB External Description;Acc:AAEL007589]	Protein Coding Gene	222.855	59.7193	64.9189	0	9.85185	13.1852	15.8302	14.4828	16.0189
supercont1.31[-]:1041040-1041066	supercont1.31:1041040-1041066	26	AAEL001393-RA	AAEL001393	triple functional domain, trio [Source:VB External Description;Acc:AAEL001393]	Protein Coding Gene	76.2	41.52	33.3333	0	26.9259	231.583	0	0	7
supercont1.97[-]:392492-392530	supercont1.97:392492-392530	38	AAEL003793-RA	AAEL003793	hypothetical protein [Source:VB External Description;Acc:AAEL003793]	Protein Coding Gene	99.8966	34.3793	44.7333	0	16.2105	213.207	0	0	7.93103
supercont1.112[-]:2352959-2353201	supercont1.112:2352959-2353201	242	AAEL004247-RA	AAEL004247	Sialin, Sodium/sialic acid cotransporter, putative [Source:VB External Description;Acc:AAEL004247]	Protein Coding Gene	80.3628	125.337	62.8539	0	39.2716	76.5195	0	0	31.662
supercont1.822[+]:427261-427389	supercont1.822:427261-427389	128	AAEL013320-RA	AAEL013320	translocon-associated protein, delta subunit [Source:VB External Description;Acc:AAEL013320]	Protein Coding Gene	44.2454	66.6822	41.3654	221.963	3.84615	7.93333	3	0	26.4194
supercont1.427[+]:853294-853406	supercont1.427:853294-853406	112	AAEL009766-RA	AAEL009766	lipoamide acyltransferase component of branched-chain alpha-keto acid dehydrogenase [Source:VB External Description;Acc:AAEL009766]	Protein Coding Gene	13.5963	348.183	26.9143	0	0	19.8202	0	0	6.82759
supercont1.697[-]:545778-545869	supercont1.697:545778-545869	91	AAEL012441-RA	AAEL012441	conserved hypothetical protein [Source:VB External Description;Acc:AAEL012441]	Protein Coding Gene	71.8795	181.857	46.5488	0	11.6176	76.4697	3	6.55	16.6296
supercont1.1[+]:4258800-4258982	supercont1.1:4258800-4258982	182	AAEL000032-RC	AAEL000032	40S ribosomal protein S6 [Source:VB External Description;Acc:AAEL000032]	Protein Coding Gene	38.7816	79.2486	142.038	7	32.8407	60.8446	24.5281	3.55172	25.563
supercont1.18[-]:504728-504756	supercont1.18:504728-504756	28	AAEL000885-RA	AAEL000885	cytoplasmic dynein heavy chain [Source:VB External Description;Acc:AAEL000885]	Protein Coding Gene	102.464	86.5556	23.9259	0	79.6552	121.741	0	0	0
supercont1.34[-]:663689-663749	supercont1.34:663689-663749	60	AAEL001477-RA	AAEL001477	laminin alpha-1, 2 chain [Source:VB External Description;Acc:AAEL001477]	Protein Coding Gene	104.589	35.8833	49.7857	59	85.7288	55.9833	0	0	23.3075
supercont1.6[+]:3059550-3059576	supercont1.6:3059550-3059576	26	AAEL000377-RA	AAEL000377	conserved hypothetical protein [Source:VB External Description;Acc:AAEL000377]	Protein Coding Gene	0	0	413.815	0	0	0	0	0	0
supercont1.452[-]:131684-131712	supercont1.452:131684-131712	28	AAEL010081-RA	AAEL010081	conserved hypothetical protein [Source:VB External Description;Acc:AAEL010081]	Protein Coding Gene	0	0	0	0	5	408.793	0	0	0
supercont1.93[-]:1994619-1994883	supercont1.93:1994619-1994883	264	AAEL003610-RA	AAEL003610	Clip-domain serine protease, family B. [Source:VB External Description;Acc:AAEL003610]	Protein Coding Gene	123.825	48.0181	60.8588	3	74.3434	33.6269	0	0	69.6626
supercont1.2[+]:4970305-4970335	supercont1.2:4970305-4970335	30	AAEL000119-RA	AAEL000119	AMP dependent coa ligase [Source:VB External Description;Acc:AAEL000119]	Protein Coding Gene	55.5862	174.69	17	0	53.9677	98.1	0	0	13.9655
supercont1.242[+]:1509465-1509519	supercont1.242:1509465-1509519	54	AAEL007197-RA	AAEL007197	amino acid transporter [Source:VB External Description;Acc:AAEL007197]	Protein Coding Gene	79.9615	158.5	72.1818	8	3	4	0	0	87.5
supercont1.38[-]:1587139-1587220	supercont1.38:1587139-1587220	81	AAEL001639-RA	AAEL001639	conserved hypothetical protein [Source:VB External Description;Acc:AAEL001639]	Protein Coding Gene	23.7368	13.8333	16.8333	304	15.3137	27.3548	0	0	10.4194
supercont1.83[+]:2220409-2220480	supercont1.83:2220409-2220480	71	AAEL003322-RA	AAEL003322	protein phosphatase-7 [Source:VB External Description;Acc:AAEL003322]	Protein Coding Gene	63.0563	40.2879	94.2273	75	56.1831	72.4928	0	0	9.9697
supercont1.115[-]:146545-146703	supercont1.115:146545-146703	158	AAEL004334-RA	AAEL004334	hypothetical protein [Source:VB External Description;Acc:AAEL004334]	Protein Coding Gene	33.9764	33.443	50.3423	232	3.3	13.65	18.1742	20.77	4.57692
supercont1.506[+]:782196-782239	supercont1.506:782196-782239	43	AAEL017496-RA	AAEL017496	0	Protein Coding Gene	145.306	48.4444	65.2791	0	4.77778	12.2727	27.1951	71.1111	35.8108
supercont1.11[+]:4180490-4180516	supercont1.11:4180490-4180516	26	AAEL000565-RA	AAEL000565	hypothetical protein [Source:VB External Description;Acc:AAEL000565]	Protein Coding Gene	205.36	115.292	70.1111	0	4	11.2917	0	0	4
supercont1.123[+]:869573-869602	supercont1.123:869573-869602	29	AAEL004572-RA	AAEL004572	hypothetical protein [Source:VB External Description;Acc:AAEL004572]	Protein Coding Gene	240.821	87.48	61.9333	0	0	8.60714	0	0	10.5667
supercont1.448[+]:277243-277271	supercont1.448:277243-277271	28	AAEL010041-RA	AAEL010041	conserved hypothetical protein [Source:VB External Description;Acc:AAEL010041]	Protein Coding Gene	0	0	0	409	0	0	0	0	0
supercont1.615[+]:231410-231458	supercont1.615:231410-231458	48	AAEL011801-RA	AAEL011801	hypothetical protein [Source:VB External Description;Acc:AAEL011801]	Protein Coding Gene	115.107	7.1875	22.5	224.25	7.85185	20.5357	0	0	10.8571
supercont1.319[+]:957460-957559	supercont1.319:957460-957559	99	AAEL008353-RB	AAEL008353	ribosomal protein L28, putative [Source:VB External Description;Acc:AAEL008353]	Protein Coding Gene	3.98113	13.6787	18.5116	331	7.02439	14.4062	13.5174	3	3.04348
supercont1.34[+]:659943-659983	supercont1.34:659943-659983	40	AAEL001477-RA	AAEL001477	laminin alpha-1, 2 chain [Source:VB External Description;Acc:AAEL001477]	Protein Coding Gene	137.333	72.6552	68.9706	0	22.3448	91.52	0	0	14.0278
supercont1.238[-]:1558497-1558529	supercont1.238:1558497-1558529	32	AAEL007132-RA	AAEL007132	dynein heavy chain [Source:VB External Description;Acc:AAEL007132]	Protein Coding Gene	88.7	125.062	144.621	0	0	40.9688	3	0	4
supercont1.512[-]:471213-471555	supercont1.512:471213-471555	342	AAEL010864-RA	AAEL010864	TRP-phosphatase, putative [Source:VB External Description;Acc:AAEL010864]	Protein Coding Gene	60.96	78.8371	58.9303	69	50.9679	66.6086	0	0	20.4948
supercont1.136[-]:1920091-1920378	supercont1.136:1920091-1920378	287	AAEL004966-RA	AAEL004966	odorant receptor [Source:VB External Description;Acc:AAEL004966]	Protein Coding Gene	39.78	97.9526	45.3849	12	128.761	65.3629	0	0	16.3333
supercont1.132[+]:1435706-1435730	supercont1.132:1435706-1435730	24	AAEL004849-RA	AAEL004849	hypothetical protein [Source:VB External Description;Acc:AAEL004849]	Protein Coding Gene	60.84	73.64	46.7917	121.96	16.12	78.76	3	0	3
supercont1.388[+]:790633-790686	supercont1.388:790633-790686	53	AAEL009313-RA	AAEL009313	elongation factor -1 beta,delta [Source:VB External Description;Acc:AAEL009313]	Protein Coding Gene	67.8889	108.821	191.429	0	3.1	6.36667	0	0	25.8571
supercont1.1170[-]:106762-106849	supercont1.1170:106762-106849	87	AAEL014571-RA	AAEL014571	oviductin [Source:VB External Description;Acc:AAEL014571]	Protein Coding Gene	6.56863	9.85965	6.21569	353	6.07692	16	0	0	5.03333
supercont1.136[+]:1920245-1920392	supercont1.136:1920245-1920392	147	AAEL004966-RA	AAEL004966	odorant receptor [Source:VB External Description;Acc:AAEL004966]	Protein Coding Gene	31.3597	37.6962	21.182	191	19.8171	89.0094	0	0	9.3662
supercont1.94[-]:2305240-2305280	supercont1.94:2305240-2305280	40	AAEL015682-RA	AAEL015682	histone H2B [Source:VB External Description;Acc:AAEL015682]	Protein Coding Gene	0	0	85.9643	55.7143	93.4194	164.22	0	0	0
supercont1.126[-]:1107802-1107877	supercont1.126:1107802-1107877	75	AAEL004658-RA	AAEL004658	hypothetical protein [Source:VB External Description;Acc:AAEL004658]	Protein Coding Gene	26.1884	35.7714	9.95238	0	43.0877	260.621	4.96296	0	18.6591
supercont1.780[-]:445421-445510	supercont1.780:445421-445510	89	AAEL013032-RA	AAEL013032	conserved hypothetical protein [Source:VB External Description;Acc:AAEL013032]	Protein Coding Gene	82.1795	29.5	39.0833	0	182.667	62.3235	0	0	3
supercont1.71[+]:1292052-1292075	supercont1.71:1292052-1292075	23	AAEL002906-RA	AAEL002906	26S proteasome regulatory subunit rpn2 [Source:VB External Description;Acc:AAEL002906]	Protein Coding Gene	3	0	0	391	4	0	0	0	0
supercont1.59[+]:2285642-2285671	supercont1.59:2285642-2285671	29	AAEL002534-RA	AAEL002534	60S ribosomal protein L10 [Source:VB External Description;Acc:AAEL002534]	Protein Coding Gene	63.7586	259.379	32.3448	0	8.68966	17.8966	8.76667	0	6.67857
supercont1.432[+]:626642-626677	supercont1.432:626642-626677	35	AAEL009847-RA	AAEL009847	microtubule-associated protein [Source:VB External Description;Acc:AAEL009847]	Protein Coding Gene	32.7714	88.8	27.0345	0	69.6207	179.034	0	0	0
supercont1.510[+]:118785-118847	supercont1.510:118785-118847	62	AAEL010823-RA	AAEL010823	ATP synthase delta chain [Source:VB External Description;Acc:AAEL010823]	Protein Coding Gene	3.12	21.6818	14.0698	0	90.5965	258.5	3.77273	0	3.55556
supercont1.436[-]:315676-315735	supercont1.436:315676-315735	59	AAEL009895-RA	AAEL009895	neprilysin [Source:VB External Description;Acc:AAEL009895]	Protein Coding Gene	12.4	13.1667	183.677	183	0	0	0	0	3
supercont1.465[+]:678693-678817	supercont1.465:678693-678817	124	AAEL010248-RA	AAEL010248	fibrillarin [Source:VB External Description;Acc:AAEL010248]	Protein Coding Gene	14.8649	172.352	12.7966	151	4.43396	25.1841	7.25806	0	6
supercont1.532[-]:561135-561165	supercont1.532:561135-561165	30	AAEL011004-RA	AAEL011004	hypothetical protein [Source:VB External Description;Acc:AAEL011004]	Protein Coding Gene	26.0968	18.8333	41.4839	0	0	4	37.4194	103.161	162.839
supercont1.266[+]:1198935-1199002	supercont1.266:1198935-1199002	67	AAEL007605-RA	AAEL007605	hypothetical protein [Source:VB External Description;Acc:AAEL007605]	Protein Coding Gene	46.0127	68.728	34.9697	0	50.412	117.523	0	0	74.4815
supercont1.341[-]:1015404-1015430	supercont1.341:1015404-1015430	26	AAEL008676-RA	AAEL008676	conserved hypothetical protein [Source:VB External Description;Acc:AAEL008676]	Protein Coding Gene	13	0	9	352	9	9	0	0	0
supercont1.32[+]:3147466-3147777	supercont1.32:3147466-3147777	311	AAEL017096-RA	AAEL017096	0	Protein Coding Gene	25.1521	145.862	40.4198	0	24.685	49.5137	29.1035	15.8752	61.3694
supercont1.163[-]:1874560-1874588	supercont1.163:1874560-1874588	28	AAEL005557-RB	AAEL005557	hypothetical protein [Source:VB External Description;Acc:AAEL005557]	Protein Coding Gene	197.407	19	17.8966	0	32.7037	103.852	0	0	21
supercont1.49[-]:1052854-1052902	supercont1.49:1052854-1052902	48	AAEL002134-RA	AAEL002134	conserved hypothetical protein [Source:VB External Description;Acc:AAEL002134]	Protein Coding Gene	70.3778	29.1111	73.1633	0	121.089	57.8889	0	0	38.9348
supercont1.119[+]:226178-226489	supercont1.119:226178-226489	311	AAEL004427-RA	AAEL004427	prefoldin subunit [Source:VB External Description;Acc:AAEL004427]	Protein Coding Gene	130.753	109.974	68.0075	0	0	19	19.6923	22.0737	20.9322
supercont1.175[-]:477586-477839	supercont1.175:477586-477839	253	AAEL005817-RA	AAEL005817	60S ribosomal protein L26 [Source:VB External Description;Acc:AAEL005817]	Protein Coding Gene	43.0067	61.4336	52.8087	0	73.1937	125.902	11.8913	9.81303	11.2258
supercont1.640[-]:285515-285567	supercont1.640:285515-285567	52	AAEL011989-RB	AAEL011989	signal peptide peptidase [Source:VB External Description;Acc:AAEL011989]	Protein Coding Gene	10.6429	131.7	172.633	64	3	3	0	0	3.69231
supercont1.394[-]:200535-200598	supercont1.394:200535-200598	63	AAEL009405-RA	AAEL009405	hypothetical protein [Source:VB External Description;Acc:AAEL009405]	Protein Coding Gene	24.2564	219.889	20.4444	115	4.52174	4	0	0	0
supercont1.284[-]:420195-420224	supercont1.284:420195-420224	29	AAEL007821-RA	AAEL007821	signalosome, subunit 2, CSN8, putative [Source:VB External Description;Acc:AAEL007821]	Protein Coding Gene	176.071	93.2333	74.0357	0	9.41379	0	3	0	32.1786
supercont1.479[+]:193271-193297	supercont1.479:193271-193297	26	AAEL010466-RA	AAEL010466	mitogen activated protein kinase kinase kinase 4, mapkkk4, mekk4 [Source:VB External Description;Acc:AAEL010466]	Protein Coding Gene	30.8889	28.8889	18.1852	290	19.6667	0	0	0	0
supercont1.361[-]:892402-892436	supercont1.361:892402-892436	34	AAEL009005-RA	AAEL009005	adult cuticle protein, putative [Source:VB External Description;Acc:AAEL009005]	Protein Coding Gene	124.484	42.8276	56.4483	0	91.1143	45.5455	0	0	26.7586
supercont1.438[-]:529875-529911	supercont1.438:529875-529911	36	AAEL017333-RA	AAEL017333	0	Protein Coding Gene	77.6552	72.3793	189.862	27	0	6.78378	0	3.76	9.62963
supercont1.228[-]:1330821-1330877	supercont1.228:1330821-1330877	56	AAEL006928-RA	AAEL006928	dihydrolipoamide dehydrogenase [Source:VB External Description;Acc:AAEL006928]	Protein Coding Gene	0	0	11.7037	360	4.36	10.8596	0	0	0
supercont1.1064[-]:285911-285974	supercont1.1064:285911-285974	63	AAEL014301-RA	AAEL014301	hypothetical protein [Source:VB External Description;Acc:AAEL014301]	Protein Coding Gene	41.1724	31.7333	32	212	0	4.9697	9.38182	33.7667	21.0333
supercont1.555[-]:372335-372391	supercont1.555:372335-372391	56	AAEL011224-RA	AAEL011224	hypothetical protein [Source:VB External Description;Acc:AAEL011224]	Protein Coding Gene	121.538	74.8684	61.6923	68	0	0	8.93333	27.6667	21.0857
supercont1.827[-]:304859-304886	supercont1.827:304859-304886	27	AAEL013353-RD	AAEL013353	profilin [Source:VB External Description;Acc:AAEL013353]	Protein Coding Gene	95.3462	51.3077	67	0	78.4815	73.7692	0	0	17.6786
supercont1.193[-]:88024-88052	supercont1.193:88024-88052	28	AAEL006175-RA	AAEL006175	conserved hypothetical protein [Source:VB External Description;Acc:AAEL006175]	Protein Coding Gene	92.8276	28.5517	51.1724	151	4.96296	14.0345	4.88462	6.74074	27.2069
supercont1.151[-]:89085-89112	supercont1.151:89085-89112	27	AAEL005339-RA	AAEL005339	hepatocyte growth factor-regulated tyrosine kinase substrate (hgs) [Source:VB External Description;Acc:AAEL005339]	Protein Coding Gene	0	0	0	381	0	0	0	0	0
supercont1.157[-]:317714-317769	supercont1.157:317714-317769	55	AAEL005456-RA	AAEL005456	nucleoprotein, putative [Source:VB External Description;Acc:AAEL005456]	Protein Coding Gene	31.2857	12.6964	12.7321	16.3929	100.233	150.241	5	0	50.7931
supercont1.430[-]:686510-686598	supercont1.430:686510-686598	88	AAEL009824-RA	AAEL009824	ubiquitin specific protease 9/faf [Source:VB External Description;Acc:AAEL009824]	Protein Coding Gene	17	7	14	0	53.1011	282.629	0	0	5
supercont1.42[+]:1556080-1556166	supercont1.42:1556080-1556166	86	AAEL001760-RA	AAEL001760	conserved hypothetical protein [Source:VB External Description;Acc:AAEL001760]	Protein Coding Gene	41.549	32.1735	21.1538	116	37.7931	129.419	0	0	0
supercont1.320[+]:589916-589967	supercont1.320:589916-589967	51	AAEL017385-RB	AAEL017385	0	Protein Coding Gene	10.88	14.0577	13.8519	339	0	0	0	0	0
supercont1.182[-]:1198878-1199079	supercont1.182:1198878-1199079	201	AAEL005957-RA	AAEL005957	phospholipase b, plb1 [Source:VB External Description;Acc:AAEL005957]	Protein Coding Gene	40.976	22.0037	28.5011	172	44.4399	69.8048	0	0	0
supercont1.1438[-]:38797-38900	supercont1.1438:38797-38900	103	AAEL015064-RB	AAEL015064	conserved hypothetical protein [Source:VB External Description;Acc:AAEL015064]	Protein Coding Gene	105.53	58.3103	51.0361	3	38.9038	92.7396	3.13793	6.44828	18.5517
supercont1.69[+]:2142796-2142821	supercont1.69:2142796-2142821	25	AAEL002848-RA	AAEL002848	tubulin beta chain [Source:VB External Description;Acc:AAEL002848]	Protein Coding Gene	52.3846	112.962	195.423	0	0	0	0	0	16.8462
supercont1.795[+]:247577-247621	supercont1.795:247577-247621	44	AAEL013136-RA	AAEL013136	chromodomain helicase DNA binding protein [Source:VB External Description;Acc:AAEL013136]	Protein Coding Gene	0	0	0	370	0	7.48485	0	0	0
supercont1.221[+]:1725898-1725927	supercont1.221:1725898-1725927	29	AAEL006789-RA	AAEL006789	tbp-associated factor [Source:VB External Description;Acc:AAEL006789]	Protein Coding Gene	127.852	122.63	60.9	0	11.1786	43.0714	0	4.62963	6.81481
supercont1.32[-]:3018549-3018674	supercont1.32:3018549-3018674	125	AAEL001432-RA	AAEL001432	protein disulfide isomerase [Source:VB External Description;Acc:AAEL001432]	Protein Coding Gene	12.1809	66.3793	9.37705	266	7.16758	10.9783	4.81818	0	0
supercont1.165[+]:362141-362401	supercont1.165:362141-362401	260	AAEL005618-RA	AAEL005618	chitin synthase [Source:VB External Description;Acc:AAEL005618]	Protein Coding Gene	47.4587	94.328	105.912	9	33.1395	83.3946	0	0	3
supercont1.305[-]:1304747-1305083	supercont1.305:1304747-1305083	336	AAEL008192-RB	AAEL008192	40S ribosomal protein S3 [Source:VB External Description;Acc:AAEL008192]	Protein Coding Gene	12.2692	66.9049	135.974	0	32.2461	64.4586	35.4137	10.8125	16.6895
supercont1.33[+]:42837-42968	supercont1.33:42837-42968	131	AAEL001467-RA	AAEL001467	sdk-P1 [Source:VB External Description;Acc:AAEL001467]	Protein Coding Gene	87.6665	43.1803	62.9069	0	48.9571	131.369	0	0	0
supercont1.301[+]:545658-545820	supercont1.301:545658-545820	162	AAEL008107-RA	AAEL008107	f14p3.9 protein (auxin transport protein) [Source:VB External Description;Acc:AAEL008107]	Protein Coding Gene	0	4.95745	6	0	26.3129	333.786	0	0	3
supercont1.38[-]:1587315-1587394	supercont1.38:1587315-1587394	79	AAEL001639-RA	AAEL001639	conserved hypothetical protein [Source:VB External Description;Acc:AAEL001639]	Protein Coding Gene	145.852	38.1197	75.6667	0	79.037	26	0	0	8.85
supercont1.192[-]:1734947-1735000	supercont1.192:1734947-1735000	53	AAEL006163-RA	AAEL006163	aldehyde oxidase [Source:VB External Description;Acc:AAEL006163]	Protein Coding Gene	144.233	10	50.6333	0	113.833	43.6981	0	0	10.7333
supercont1.38[-]:463639-463665	supercont1.38:463639-463665	26	AAEL001649-RA	AAEL001649	leucine aminopeptidase [Source:VB External Description;Acc:AAEL001649]	Protein Coding Gene	8.26923	6	53.2593	33	135.815	136.778	0	0	0
supercont1.173[-]:1099019-1099111	supercont1.173:1099019-1099111	92	AAEL005765-RA	AAEL005765	conserved hypothetical protein [Source:VB External Description;Acc:AAEL005765]	Protein Coding Gene	22.6739	141.545	15.956	0	19.3793	159.444	5.16129	0	8.73846
supercont1.132[+]:1052367-1052426	supercont1.132:1052367-1052426	59	AAEL004838-RA	AAEL004838	conserved hypothetical protein [Source:VB External Description;Acc:AAEL004838]	Protein Coding Gene	91.8148	106.25	131.964	0	4	21.9667	5.625	0	11.2222
supercont1.472[+]:481422-481449	supercont1.472:481422-481449	27	AAEL010340-RB	AAEL010340	serine/arginine rich splicing factor [Source:VB External Description;Acc:AAEL010340]	Protein Coding Gene	88.3214	71	167.607	0	0	3	8	0	34.8214
supercont1.136[-]:1919860-1920067	supercont1.136:1919860-1920067	207	AAEL004966-RA	AAEL004966	odorant receptor [Source:VB External Description;Acc:AAEL004966]	Protein Coding Gene	50.585	53.9226	76.7219	0	64.5625	113.427	0	0	12.963
supercont1.1170[-]:68837-68899	supercont1.1170:68837-68899	62	AAEL014567-RA	AAEL014567	oviductin [Source:VB External Description;Acc:AAEL014567]	Protein Coding Gene	121.636	43.5	22.75	0	24.2632	143.083	0	0	16.7544
supercont1.152[-]:1230065-1230185	supercont1.152:1230065-1230185	120	AAEL005360-RA	AAEL005360	hypothetical protein [Source:VB External Description;Acc:AAEL005360]	Protein Coding Gene	14.9043	22.3529	62.6589	197	19.2523	42.9818	0	0	12.3407
supercont1.96[+]:156740-156818	supercont1.96:156740-156818	78	AAEL003758-RA	AAEL003758	sorting nexin [Source:VB External Description;Acc:AAEL003758]	Protein Coding Gene	83.0074	32.0506	195.747	0	4.58333	0	26.1071	7	22.0714
supercont1.34[+]:2300160-2300190	supercont1.34:2300160-2300190	30	AAEL001484-RB	AAEL001484	chromosome region maintenance protein 1/exportin [Source:VB External Description;Acc:AAEL001484]	Protein Coding Gene	39.3103	63.1613	41.1379	0	63.0345	154	0	0	9.8
supercont1.3012[+]:3327-3475	supercont1.3012:3327-3475	148	AAEL015527-RA	AAEL015527	conserved hypothetical protein [Source:VB External Description;Acc:AAEL015527]	Protein Coding Gene	79.7135	30.0222	80.0417	41	61.0457	36.5136	0	0	41.75
supercont1.8[-]:3460672-3460780	supercont1.8:3460672-3460780	108	AAEL000420-RA	AAEL000420	cathepsin o [Source:VB External Description;Acc:AAEL000420]	Protein Coding Gene	54.7013	50.1898	85.4022	10	96.2444	61.5575	0	0	11.8667
supercont1.30[-]:435108-435135	supercont1.30:435108-435135	27	AAEL017357-RA	AAEL017357	0	Protein Coding Gene	220.5	48.1071	77.4615	0	3	12.5652	0	3	4.80769
supercont1.615[+]:230624-230688	supercont1.615:230624-230688	64	AAEL011801-RA	AAEL011801	hypothetical protein [Source:VB External Description;Acc:AAEL011801]	Protein Coding Gene	53.4462	80.2143	89.3846	0	43.7037	89.6667	0	0	13
supercont1.289[+]:168212-168264	supercont1.289:168212-168264	52	AAEL007923-RA	AAEL007923	eukaryotic translation initiation factor 4 gamma [Source:VB External Description;Acc:AAEL007923]	Protein Coding Gene	51.1034	30.1333	112.767	0	65.4038	95.3846	10.2647	0	3.88462
supercont1.192[+]:1123873-1123923	supercont1.192:1123873-1123923	50	AAEL006158-RA	AAEL006158	histone H3.3 [Source:VB External Description;Acc:AAEL006158]	Protein Coding Gene	58.2069	227.276	53.4138	7	4.68182	6.86207	0	3	7.21429
supercont1.69[+]:1915779-1915869	supercont1.69:1915779-1915869	90	AAEL002851-RA	AAEL002851	tubulin beta chain [Source:VB External Description;Acc:AAEL002851]	Protein Coding Gene	104.924	129.2	40.5588	0	16.2333	44.9722	3.92308	0	27.7527
supercont1.136[+]:1949961-1950009	supercont1.136:1949961-1950009	48	AAEL017557-RA	AAEL017557	odorant receptor [Source:VB External Description;Acc:AAEL017557]	Protein Coding Gene	51.3542	41.8333	71.4583	30	85.2439	72.7143	0	0	14.8776
supercont1.16[+]:1657517-1657557	supercont1.16:1657517-1657557	40	AAEL000758-RB	AAEL000758	ubiquitin-activating enzyme E1 [Source:VB External Description;Acc:AAEL000758]	Protein Coding Gene	222.385	99.1923	35	0	0	9.7561	0	0	0
supercont1.93[+]:1983433-1983543	supercont1.93:1983433-1983543	110	AAEL003610-RA	AAEL003610	Clip-domain serine protease, family B. [Source:VB External Description;Acc:AAEL003610]	Protein Coding Gene	21.5	44.0732	27.6734	210	47.4198	11.125	0	0	3.92308
supercont1.18[+]:3654807-3654865	supercont1.18:3654807-3654865	58	AAEL000874-RA	AAEL000874	Apaf-1 Related Killer [Source:VB External Description;Acc:AAEL000874]	Protein Coding Gene	9	14.9	9	0	5.1	324.441	0	0	3
supercont1.450[-]:183294-183376	supercont1.450:183294-183376	82	AAEL010066-RA	AAEL010066	microfibril-associated protein [Source:VB External Description;Acc:AAEL010066]	Protein Coding Gene	205.82	52.6029	70.2848	0	0	30.2637	0	0	6.33333
supercont1.116[+]:1035682-1035801	supercont1.116:1035682-1035801	119	AAEL016995-RA	AAEL016995	0	Protein Coding Gene	15.5769	14.6429	10.3182	249	18.0698	32.5122	10.306	4.44444	9.52
supercont1.256[-]:1114109-1114305	supercont1.256:1114109-1114305	196	AAEL007440-RA	AAEL007440	hypothetical protein [Source:VB External Description;Acc:AAEL007440]	Protein Coding Gene	59.2422	46.5552	30.8797	0	70.6331	102.376	3.875	0	50.6463
supercont1.23[-]:2300193-2300221	supercont1.23:2300193-2300221	28	AAEL001151-RA	AAEL001151	n-acetylgalactosaminyltransferase [Source:VB External Description;Acc:AAEL001151]	Protein Coding Gene	0	5.88	277.966	79	0	0	0	0	0
supercont1.256[-]:1113559-1113892	supercont1.256:1113559-1113892	333	AAEL007440-RA	AAEL007440	hypothetical protein [Source:VB External Description;Acc:AAEL007440]	Protein Coding Gene	32.1747	83.3762	64.1001	0	40.9427	118.2	0	0	23.0319
supercont1.764[+]:141905-141937	supercont1.764:141905-141937	32	AAEL017403-RA	AAEL017403	Vitelline membrane protein 15a-2 Precursor [Contains Trypsin-modulating oostatic factor(TMOF)(OOSH)] [Source:VB External Description;Acc:AAEL017403]	Protein Coding Gene	0	64.4848	295.267	0	0	0	0	0	0
supercont1.117[-]:362657-362712	supercont1.117:362657-362712	55	AAEL004388-RA	AAEL004388	heme peroxidase [Source:VB External Description;Acc:AAEL004388]	Protein Coding Gene	88.7407	66.7241	81.4074	0	52.6897	70.0357	0	0	0
supercont1.506[-]:145527-145607	supercont1.506:145527-145607	80	AAEL010756-RB	AAEL010756	40S ribosomal protein S19 [Source:VB External Description;Acc:AAEL010756]	Protein Coding Gene	3.78261	23.0541	32.7069	157.655	33.0417	94.1762	8.94444	0	3.46429
supercont1.98[-]:1735668-1735717	supercont1.98:1735668-1735717	49	AAEL003835-RC	AAEL003835	initiation factor 5a [Source:VB External Description;Acc:AAEL003835]	Protein Coding Gene	55.2333	110.4	46.6735	25	22.0513	84.4324	3	3	6.75
supercont1.78[-]:1650009-1650099	supercont1.78:1650009-1650099	90	AAEL003111-RA	AAEL003111	tartan [Source:VB External Description;Acc:AAEL003111]	Protein Coding Gene	72.1892	54.0529	62.7524	0	76.4933	81.8889	0	0	9.07407
supercont1.104[+]:358150-358226	supercont1.104:358150-358226	76	AAEL003990-RD	AAEL003990	myeloid leukemia factor, [Source:VB External Description;Acc:AAEL003990]	Protein Coding Gene	45.6	75.7333	15.6981	0	19.9062	139.897	43	4	12.4643
supercont1.599[+]:250782-251089	supercont1.599:250782-251089	307	AAEL011656-RA	AAEL011656	40S ribosomal protein S15 [Source:VB External Description;Acc:AAEL011656]	Protein Coding Gene	18.0887	52.5202	65.9104	0	70.6025	113.866	25.543	3	6.16279
supercont1.22[+]:155908-155979	supercont1.22:155908-155979	71	AAEL001080-RA	AAEL001080	RNA 3' terminal phosphate cyclase [Source:VB External Description;Acc:AAEL001080]	Protein Coding Gene	12.8246	102.25	29.913	203	3	4.31579	0	0	0
supercont1.301[+]:522104-522321	supercont1.301:522104-522321	217	AAEL008107-RA	AAEL008107	f14p3.9 protein (auxin transport protein) [Source:VB External Description;Acc:AAEL008107]	Protein Coding Gene	0	0	3	0	38.5275	313.043	0	0	0
supercont1.638[-]:167569-167600	supercont1.638:167569-167600	31	AAEL011963-RA	AAEL011963	conserved hypothetical protein [Source:VB External Description;Acc:AAEL011963]	Protein Coding Gene	15.3793	41.2	21.9615	276	0	0	0	0	0
supercont1.179[+]:191880-192057	supercont1.179:191880-192057	177	AAEL005895-RA	AAEL005895	conserved hypothetical protein [Source:VB External Description;Acc:AAEL005895]	Protein Coding Gene	39.503	118.213	33.7584	14	73.186	40.9854	4	0	30.8721
supercont1.301[+]:530668-530816	supercont1.301:530668-530816	148	AAEL008107-RA	AAEL008107	f14p3.9 protein (auxin transport protein) [Source:VB External Description;Acc:AAEL008107]	Protein Coding Gene	3	3.83333	0	0	31.5614	314.972	0	0	0
supercont1.433[+]:747083-747125	supercont1.433:747083-747125	42	AAEL009859-RA	AAEL009859	nucleolar GTP-binding protein [Source:VB External Description;Acc:AAEL009859]	Protein Coding Gene	40	120.966	50.2414	112	0	6	7.86207	0	14.6897
supercont1.323[-]:668741-668881	supercont1.323:668741-668881	140	AAEL008421-RA	AAEL008421	cadherin [Source:VB External Description;Acc:AAEL008421]	Protein Coding Gene	126.881	55.5013	29.0496	0	34.7092	88.9851	0	0	16.0476
supercont1.133[+]:1407863-1407911	supercont1.133:1407863-1407911	48	AAEL004866-RA	AAEL004866	protein farnesyltransferase beta subunit [Source:VB External Description;Acc:AAEL004866]	Protein Coding Gene	109.333	130.444	84.3333	0	6.80769	4	0	0	16.1481
supercont1.986[+]:235434-235462	supercont1.986:235434-235462	28	AAEL014025-RA	AAEL014025	cell division cycle 20 (cdc20) (fizzy) [Source:VB External Description;Acc:AAEL014025]	Protein Coding Gene	56.069	42.7241	32.6207	0	47.5517	152.862	0	0	19.1034
supercont1.2[+]:786170-786246	supercont1.2:786170-786246	76	AAEL000120-RA	AAEL000120	hypothetical protein [Source:VB External Description;Acc:AAEL000120]	Protein Coding Gene	74.6034	63.9123	51.8133	0	88.9123	56.3478	0	0	14.087
supercont1.430[-]:225158-225293	supercont1.430:225158-225293	135	AAEL009823-RA	AAEL009823	hypothetical protein [Source:VB External Description;Acc:AAEL009823]	Protein Coding Gene	4.44444	5.92857	5.68182	0	13.2247	319.118	0	0	0
supercont1.4[+]:4615203-4615381	supercont1.4:4615203-4615381	178	AAEL000246-RA	AAEL000246	GPCR Frizzled/Smoothened Family [Source:VB External Description;Acc:AAEL000246]	Protein Coding Gene	3	9.89286	0	0	79.0625	256.249	0	0	0
supercont1.4[+]:4611218-4611260	supercont1.4:4611218-4611260	42	AAEL000246-RA	AAEL000246	GPCR Frizzled/Smoothened Family [Source:VB External Description;Acc:AAEL000246]	Protein Coding Gene	0	0	0	0	21.4483	326.628	0	0	0
supercont1.542[+]:295133-295221	supercont1.542:295133-295221	88	AAEL011116-RB	AAEL011116	14-3-3 protein sigma, gamma, zeta, beta/alpha [Source:VB External Description;Acc:AAEL011116]	Protein Coding Gene	7.03448	66.2188	54.7809	0	95.7028	119.861	0	0	3.81481
supercont1.9[-]:4027962-4028132	supercont1.9:4027962-4028132	170	AAEL000521-RA	AAEL000521	hypothetical protein [Source:VB External Description;Acc:AAEL000521]	Protein Coding Gene	84.7877	11.4643	53.6387	0	104.929	88.3287	0	0	4
supercont1.684[+]:288359-288387	supercont1.684:288359-288387	28	AAEL012362-RA	AAEL012362	WD-repeat protein [Source:VB External Description;Acc:AAEL012362]	Protein Coding Gene	55.5926	194.222	66.3214	0	0	0	6.24138	0	24.3103
supercont1.126[+]:1108295-1108416	supercont1.126:1108295-1108416	121	AAEL004658-RA	AAEL004658	hypothetical protein [Source:VB External Description;Acc:AAEL004658]	Protein Coding Gene	58.4486	65.4286	64.1071	54	25.4062	58.2958	0	0	20.6059
supercont1.42[+]:249018-249180	supercont1.42:249018-249180	162	AAEL001772-RA	AAEL001772	conserved hypothetical protein [Source:VB External Description;Acc:AAEL001772]	Protein Coding Gene	25.4632	31.1793	81.716	0	18.5577	169.195	0	0	20.1365
supercont1.40[+]:2752946-2753085	supercont1.40:2752946-2753085	139	AAEL001726-RA	AAEL001726	hypothetical protein [Source:VB External Description;Acc:AAEL001726]	Protein Coding Gene	53.4604	22.741	44.0288	14	127.297	56.0857	0	0	27.4228
supercont1.1170[+]:68013-68268	supercont1.1170:68013-68268	255	AAEL014570-RA	AAEL014570	oviductin [Source:VB External Description;Acc:AAEL014570]	Protein Coding Gene	48.6938	73.2127	60.487	22.3922	42.9414	77.7167	0	0	18.8941
supercont1.1170[+]:156312-156350	supercont1.1170:156312-156350	38	AAEL014569-RA	AAEL014569	guanylate cyclase [Source:VB External Description;Acc:AAEL014569]	Protein Coding Gene	117.148	17.0303	99.6667	0	92.8333	11.3333	0	0	6
supercont1.675[-]:579124-579152	supercont1.675:579124-579152	28	AAEL012290-RA	AAEL012290	hypothetical protein [Source:VB External Description;Acc:AAEL012290]	Protein Coding Gene	0	0	0	344	0	0	0	0	0
supercont1.176[-]:768193-768222	supercont1.176:768193-768222	29	AAEL005827-RA	AAEL005827	katanin P80 subunit [Source:VB External Description;Acc:AAEL005827]	Protein Coding Gene	0	3	0	13	114.233	213.467	0	0	0
supercont1.19[+]:3957563-3957657	supercont1.19:3957563-3957657	94	AAEL000968-RA	AAEL000968	hypothetical protein [Source:VB External Description;Acc:AAEL000968]	Protein Coding Gene	39.1383	37.9741	123.242	0	48.8488	71.3	0	0	22.417
supercont1.487[-]:678807-678970	supercont1.487:678807-678970	163	AAEL010558-RA	AAEL010558	conserved hypothetical protein [Source:VB External Description;Acc:AAEL010558]	Protein Coding Gene	33.3828	27.2427	62.5767	0	105.289	99.354	3	0	10.1515
supercont1.231[+]:1193749-1193776	supercont1.231:1193749-1193776	27	AAEL006988-RA	AAEL006988	transcription initiation factor TFIID subunit 6 [Source:VB External Description;Acc:AAEL006988]	Protein Coding Gene	3	43.1071	24.5714	0	44.2143	216.214	0	0	9.67857
supercont1.1080[+]:204226-204295	supercont1.1080:204226-204295	69	AAEL014335-RA	AAEL014335	hypothetical protein [Source:VB External Description;Acc:AAEL014335]	Protein Coding Gene	60.4182	101.605	18.7655	50	47.8103	55.625	0	0	6.53571
supercont1.76[-]:555787-555826	supercont1.76:555787-555826	39	AAEL003058-RA	AAEL003058	glucosyl/glucuronosyl transferases [Source:VB External Description;Acc:AAEL003058]	Protein Coding Gene	82.5862	73.4194	24.4138	0	131.097	24.275	0	0	4.82759
supercont1.29[-]:1448131-1448195	supercont1.29:1448131-1448195	64	AAEL001314-RA	AAEL001314	conserved hypothetical protein [Source:VB External Description;Acc:AAEL001314]	Protein Coding Gene	134.646	55.9846	81.1017	0	7.83333	5.75	28.5636	11.8235	12.9231
supercont1.9[-]:3584141-3584227	supercont1.9:3584141-3584227	86	AAEL000486-RB	AAEL000486	chaperonin [Source:VB External Description;Acc:AAEL000486]	Protein Coding Gene	36.8194	202.634	69.3403	0	4.60714	11.3659	3	0	10.8571
supercont1.753[+]:150822-150850	supercont1.753:150822-150850	28	AAEL012879-RA	AAEL012879	hypothetical protein [Source:VB External Description;Acc:AAEL012879]	Protein Coding Gene	0	9.75862	36.8571	0	105.5	186.429	0	0	0
supercont1.793[-]:86089-86168	supercont1.793:86089-86168	79	AAEL017075-RC	AAEL017075	0	Protein Coding Gene	33.2208	125.545	69.5385	35	9.75192	39.4815	18.12	0	7.84375
supercont1.548[-]:717081-717140	supercont1.548:717081-717140	59	AAEL011178-RA	AAEL011178	posterior sex combs protein [Source:VB External Description;Acc:AAEL011178]	Protein Coding Gene	69.4667	10.625	143.036	0	58.0667	39.0893	0	0	17.9969
supercont1.328[-]:928113-928378	supercont1.328:928113-928378	265	AAEL008481-RB	AAEL008481	60S ribosomal protein L18 [Source:VB External Description;Acc:AAEL008481]	Protein Coding Gene	14.0294	70.7617	42.1589	14	35.9471	79.9073	63.0504	6.94983	11.1719
supercont1.301[+]:528633-529296	supercont1.301:528633-529296	663	AAEL008107-RA	AAEL008107	f14p3.9 protein (auxin transport protein) [Source:VB External Description;Acc:AAEL008107]	Protein Coding Gene	9.44676	3.57143	11	0	43.9202	257.573	0	0	12.4138
supercont1.304[-]:246310-246369	supercont1.304:246310-246369	59	AAEL008164-RA	AAEL008164	conserved hypothetical protein [Source:VB External Description;Acc:AAEL008164]	Protein Coding Gene	142.433	21.6333	68.9355	18	43.2188	26.8493	0	0	16.5484
supercont1.179[-]:288107-288290	supercont1.179:288107-288290	183	AAEL005895-RA	AAEL005895	conserved hypothetical protein [Source:VB External Description;Acc:AAEL005895]	Protein Coding Gene	34.1467	77.9379	44.86	62	29.1507	71.7614	0	0	17.6333
supercont1.176[-]:1317049-1317220	supercont1.176:1317049-1317220	171	AAEL005834-RA	AAEL005834	GPCR Dopamine Family [Source:VB External Description;Acc:AAEL005834]	Protein Coding Gene	15.5909	42.0397	29.5343	164	16.0465	51.0047	0	0	19.2053
supercont1.112[-]:2344242-2344355	supercont1.112:2344242-2344355	113	AAEL004247-RA	AAEL004247	Sialin, Sodium/sialic acid cotransporter, putative [Source:VB External Description;Acc:AAEL004247]	Protein Coding Gene	77.3367	30.2353	43.8171	24.8667	81.7088	60.0811	0	0	19.3684
supercont1.211[-]:743074-743175	supercont1.211:743074-743175	101	AAEL006568-RB	AAEL006568	serine protease [Source:VB External Description;Acc:AAEL006568]	Protein Coding Gene	34.7549	30.8197	45.2258	56	57.4098	96.0857	0	0	16.6129
supercont1.217[+]:412638-412829	supercont1.217:412638-412829	191	AAEL006698-RA	AAEL006698	60S ribosomal protein L31 [Source:VB External Description;Acc:AAEL006698]	Protein Coding Gene	15.8194	28.6772	18.5153	172	23.5068	46.6638	23.7447	3	4.86207
supercont1.301[+]:516671-516729	supercont1.301:516671-516729	58	AAEL008107-RA	AAEL008107	f14p3.9 protein (auxin transport protein) [Source:VB External Description;Acc:AAEL008107]	Protein Coding Gene	0	0	0	0	14.9032	321.69	0	0	0
supercont1.15[-]:1338030-1338312	supercont1.15:1338030-1338312	282	AAEL000748-RA	AAEL000748	conserved hypothetical protein [Source:VB External Description;Acc:AAEL000748]	Protein Coding Gene	62.6955	51.4033	53.4867	3	61.5635	84.2465	0	0	20.164
supercont1.326[-]:454032-454143	supercont1.326:454032-454143	111	AAEL008451-RA	AAEL008451	alpha-amylase [Source:VB External Description;Acc:AAEL008451]	Protein Coding Gene	47.567	7.39506	39.3243	121	65.9369	45.7282	0	0	9.12308
supercont1.615[+]:230808-230833	supercont1.615:230808-230833	25	AAEL011801-RA	AAEL011801	hypothetical protein [Source:VB External Description;Acc:AAEL011801]	Protein Coding Gene	5.73077	0	0	330	0	0	0	0	0
supercont1.227[+]:937222-937331	supercont1.227:937222-937331	109	AAEL006918-RB	AAEL006918	conserved hypothetical protein [Source:VB External Description;Acc:AAEL006918]	Protein Coding Gene	15.875	13.0353	16.1303	253	9.26316	12.9176	0	0	15.2203
supercont1.179[-]:287688-287851	supercont1.179:287688-287851	163	AAEL005895-RA	AAEL005895	conserved hypothetical protein [Source:VB External Description;Acc:AAEL005895]	Protein Coding Gene	80.1144	90.792	41.5455	11.5652	52.1213	30.5467	0	0	28.6219
supercont1.42[+]:1555197-1555289	supercont1.42:1555197-1555289	92	AAEL001760-RA	AAEL001760	conserved hypothetical protein [Source:VB External Description;Acc:AAEL001760]	Protein Coding Gene	17.828	145.931	38.2966	54	22.4419	56.8023	0	0	0
supercont1.186[+]:851852-851902	supercont1.186:851852-851902	50	AAEL006029-RA	AAEL006029	Probable dynactin subunit 2 [Source:VB External Description;Acc:AAEL006029]	Protein Coding Gene	4.23077	6.53846	5.47059	310	0	8	0	0	0
supercont1.70[-]:715850-715897	supercont1.70:715850-715897	47	AAEL002861-RB	AAEL002861	conserved hypothetical protein [Source:VB External Description;Acc:AAEL002861]	Protein Coding Gene	11.3077	47.4872	111.185	152	0	0	0	0	11.1111
supercont1.81[+]:859932-860041	supercont1.81:859932-860041	109	AAEL003184-RA	AAEL003184	mfs transporter [Source:VB External Description;Acc:AAEL003184]	Protein Coding Gene	89.445	44.3682	21.7364	0	112.684	47.0381	0	0	17.2581
supercont1.326[-]:453719-453815	supercont1.326:453719-453815	96	AAEL008457-RA	AAEL008457	hypothetical protein [Source:VB External Description;Acc:AAEL008457]	Protein Coding Gene	38.2577	12.6118	45.5258	44.1333	107.022	73.4222	0	0	9.75862
supercont1.451[-]:54525-54587	supercont1.451:54525-54587	62	AAEL017263-RA	AAEL017263	0	Protein Coding Gene	6	11.6667	5.625	0	300.636	6.60714	0	0	0
supercont1.1350[+]:34074-34131	supercont1.1350:34074-34131	57	AAEL014943-RA	AAEL014943	conserved hypothetical protein [Source:VB External Description;Acc:AAEL014943]	Protein Coding Gene	80.7931	160.5	32.8966	0	0	10.3158	18.7667	10.7586	16.4074
supercont1.721[+]:214217-214292	supercont1.721:214217-214292	75	AAEL012642-RA	AAEL012642	conserved hypothetical protein [Source:VB External Description;Acc:AAEL012642]	Protein Coding Gene	79.64	46.2838	20.5526	0	51.9467	117.753	0	0	14.2353
supercont1.2[-]:347987-348037	supercont1.2:347987-348037	50	AAEL000130-RA	AAEL000130	nucleoprotein, putative [Source:VB External Description;Acc:AAEL000130]	Protein Coding Gene	81.8571	18.96	25.7381	45.9643	48.2632	104.881	0	0	4.6875
supercont1.17[+]:1408993-1409116	supercont1.17:1408993-1409116	123	AAEL000804-RB	AAEL000804	conserved hypothetical protein [Source:VB External Description;Acc:AAEL000804]	Protein Coding Gene	72.4643	99.1481	112.769	0	10.1778	21.0252	0	10.7833	3.92
supercont1.674[-]:349706-349773	supercont1.674:349706-349773	67	AAEL012279-RA	AAEL012279	Eukaryotic translation initiation factor 3 subunit J (eIF3j) [Source:VB External Description;Acc:AAEL012279]	Protein Coding Gene	76.9801	58.3542	47.9655	140	3	3	0	0	0
supercont1.136[-]:1915611-1915758	supercont1.136:1915611-1915758	147	AAEL004959-RA	AAEL004959	nucleoprotein, putative [Source:VB External Description;Acc:AAEL004959]	Protein Coding Gene	37.4324	65.3172	31.3176	0	47.7703	114.428	0	0	32.9437
supercont1.205[+]:1211469-1211499	supercont1.205:1211469-1211499	30	AAEL006437-RA	AAEL006437	conserved hypothetical protein [Source:VB External Description;Acc:AAEL006437]	Protein Coding Gene	42.4643	31.4333	7.93333	0	22.25	211.552	0	0	13.3846
supercont1.42[+]:1553279-1553337	supercont1.42:1553279-1553337	58	AAEL001760-RA	AAEL001760	conserved hypothetical protein [Source:VB External Description;Acc:AAEL001760]	Protein Coding Gene	43.0678	58.9828	35.6842	0	47.4576	142.898	0	0	0
supercont1.32[-]:2779530-2779580	supercont1.32:2779530-2779580	50	AAEL001411-RB	AAEL001411	myosin heavy chain, nonmuscle or smooth muscle [Source:VB External Description;Acc:AAEL001411]	Protein Coding Gene	0	0	0	326.647	0	0	0	0	0
supercont1.810[-]:283163-283200	supercont1.810:283163-283200	37	AAEL013244-RA;AAEL013244-RB	AAEL013244	conserved hypothetical protein [Source:VB External Description;Acc:AAEL013244]	Protein Coding Gene	77.8667	9.23684	97.8056	86	48.6	6.93103	0	0	0
supercont1.775[+]:43037-43063	supercont1.775:43037-43063	26	AAEL013012-RA	AAEL013012	brefeldin a-inhibited guanine nucleotide-exchange protein [Source:VB External Description;Acc:AAEL013012]	Protein Coding Gene	152.963	38.7308	125.741	0	0	6	0	0	3
supercont1.42[+]:247708-247740	supercont1.42:247708-247740	32	AAEL001772-RA	AAEL001772	conserved hypothetical protein [Source:VB External Description;Acc:AAEL001772]	Protein Coding Gene	31.7576	46.0333	67.5938	0	92.7812	74.3871	0	0	13.6
supercont1.15[-]:445361-445389	supercont1.15:445361-445389	28	AAEL000730-RA	AAEL000730	conserved hypothetical protein [Source:VB External Description;Acc:AAEL000730]	Protein Coding Gene	135.821	63.5926	94.8929	0	3.23077	0	0	5.59259	22.7241
supercont1.275[+]:869495-869588	supercont1.275:869495-869588	93	AAEL007699-RD	AAEL007699	60S ribosomal protein L9 [Source:VB External Description;Acc:AAEL007699]	Protein Coding Gene	8.66667	83.8784	116.704	10.2308	10.9459	53.4795	29.4861	4.26087	8.1
supercont1.454[+]:914654-914746	supercont1.454:914654-914746	92	AAEL010118-RA	AAEL010118	kelch repeat protein [Source:VB External Description;Acc:AAEL010118]	Protein Coding Gene	145	50.4	45	31	14.9677	7.46667	3	0	28.8283
supercont1.9[+]:801467-801525	supercont1.9:801467-801525	58	AAEL000505-RA	AAEL000505	conserved hypothetical protein [Source:VB External Description;Acc:AAEL000505]	Protein Coding Gene	84.9667	12	80.4333	0	48.9444	21.9153	0	0	76.5
supercont1.695[-]:546076-546212	supercont1.695:546076-546212	136	AAEL012427-RA	AAEL012427	conserved hypothetical protein [Source:VB External Description;Acc:AAEL012427]	Protein Coding Gene	125.859	76.0073	59.8232	11	9.6729	28.3621	0	0	13.8571
supercont1.1101[+]:82420-82448	supercont1.1101:82420-82448	28	AAEL014398-RA	AAEL014398	conserved hypothetical protein [Source:VB External Description;Acc:AAEL014398]	Protein Coding Gene	12.6	34.4138	3	0	38.25	191.393	3	0	41.72
supercont1.7[-]:4387726-4387779	supercont1.7:4387726-4387779	53	AAEL000388-RA	AAEL000388	isoleucyl tRNA synthetase [Source:VB External Description;Acc:AAEL000388]	Protein Coding Gene	13.5517	27.6452	44.8	210	0	9	0	0	19
supercont1.729[+]:71248-71278	supercont1.729:71248-71278	30	AAEL012725-RA	AAEL012725	conserved hypothetical protein [Source:VB External Description;Acc:AAEL012725]	Protein Coding Gene	3	0	14.7742	263	15	27.9655	0	0	0
supercont1.260[-]:382053-382197	supercont1.260:382053-382197	144	AAEL007520-RA	AAEL007520	nucleoprotein, putative [Source:VB External Description;Acc:AAEL007520]	Protein Coding Gene	50.1997	43.6316	19.2113	114	60.0804	29.0211	0	0	7.52083
supercont1.404[-]:526958-526987	supercont1.404:526958-526987	29	AAEL009536-RA	AAEL009536	hypothetical protein [Source:VB External Description;Acc:AAEL009536]	Protein Coding Gene	57.4667	63.1071	15.7931	0	58.6667	128.1	0	0	0
supercont1.492[+]:153250-153297	supercont1.492:153250-153297	47	AAEL010635-RA	AAEL010635	zinc finger protein [Source:VB External Description;Acc:AAEL010635]	Protein Coding Gene	42.6154	26.5333	93.6286	0	134	20.5952	0	0	5.68966
supercont1.14[-]:762624-762648	supercont1.14:762624-762648	24	AAEL000693-RA	AAEL000693	fkbp-rapamycin associated protein [Source:VB External Description;Acc:AAEL000693]	Protein Coding Gene	0	0	0	323	0	0	0	0	0
supercont1.326[-]:586184-586211	supercont1.326:586184-586211	27	AAEL008452-RA	AAEL008452	alpha-amylase [Source:VB External Description;Acc:AAEL008452]	Protein Coding Gene	0	0	0	323	0	0	0	0	0
supercont1.35[+]:1870404-1870521	supercont1.35:1870404-1870521	117	AAEL001519-RA	AAEL001519	hypothetical protein [Source:VB External Description;Acc:AAEL001519]	Protein Coding Gene	105.385	63.7566	24.2154	0	62.3707	59.161	0	0	7.85185
supercont1.2[+]:2492737-2492766	supercont1.2:2492737-2492766	29	AAEL000105-RA	AAEL000105	beta-alanine synthase, putative [Source:VB External Description;Acc:AAEL000105]	Protein Coding Gene	22.2963	3	11.8519	19	231.148	35.4333	0	0	0
supercont1.192[-]:1734508-1734639	supercont1.192:1734508-1734639	131	AAEL006163-RA	AAEL006163	aldehyde oxidase [Source:VB External Description;Acc:AAEL006163]	Protein Coding Gene	42.9904	79.6966	28.2655	0	50.453	93.3545	0	0	27.8089
supercont1.383[+]:1022436-1022465	supercont1.383:1022436-1022465	29	AAEL009241-RA	AAEL009241	translation initiation factor if-2 [Source:VB External Description;Acc:AAEL009241]	Protein Coding Gene	71.4	181.633	68.9333	0	0	0	0	0	0
supercont1.42[+]:1553903-1554053	supercont1.42:1553903-1554053	150	AAEL001760-RA	AAEL001760	conserved hypothetical protein [Source:VB External Description;Acc:AAEL001760]	Protein Coding Gene	13.3179	23.0506	24.7848	191	44.3599	23.8285	0	0	0
supercont1.209[-]:212321-212581	supercont1.209:212321-212581	260	AAEL017001-RA	AAEL017001	0	Protein Coding Gene	24.8016	76.0115	48.2523	145	0	0	9.06513	0	16.8779
supercont1.107[+]:2173486-2173536	supercont1.107:2173486-2173536	50	AAEL004088-RE	AAEL004088	aldo-keto reductase [Source:VB External Description;Acc:AAEL004088]	Protein Coding Gene	5.38235	3	39.2963	12.6296	186.655	72.7647	0	0	0
supercont1.450[+]:160807-160834	supercont1.450:160807-160834	27	AAEL010063-RA	AAEL010063	chaperonin [Source:VB External Description;Acc:AAEL010063]	Protein Coding Gene	8.82609	8.14286	33.4815	233	0	0	0	0	36.125
supercont1.733[-]:42895-42925	supercont1.733:42895-42925	30	AAEL012739-RA	AAEL012739	conserved hypothetical protein [Source:VB External Description;Acc:AAEL012739]	Protein Coding Gene	95.4516	53.3667	65.4516	0	3	0	44.3214	18.3333	39.3226
supercont1.179[+]:155769-155795	supercont1.179:155769-155795	26	AAEL005898-RA	AAEL005898	tRNA-dihydrouridine synthase [Source:VB External Description;Acc:AAEL005898]	Protein Coding Gene	64.8148	30.8519	5	136	16.9259	48.5926	0	0	16.7778
supercont1.844[-]:361281-361308	supercont1.844:361281-361308	27	AAEL013430-RA	AAEL013430	hypothetical protein [Source:VB External Description;Acc:AAEL013430]	Protein Coding Gene	51.8214	39.4643	75.6429	0	0	7.96429	122.607	13.6429	7.75
supercont1.284[+]:444140-444174	supercont1.284:444140-444174	34	AAEL007827-RA	AAEL007827	conserved hypothetical protein [Source:VB External Description;Acc:AAEL007827]	Protein Coding Gene	4	9	3	0	78.5	221.371	0	0	3
supercont1.211[+]:1207491-1207814	supercont1.211:1207491-1207814	323	AAEL006582-RC	AAEL006582	calcium-transporting ATPase sarcoplasmic/endoplasmic reticulum type [Source:VB External Description;Acc:AAEL006582]	Protein Coding Gene	43.0263	52.5779	43.6963	0	57.3398	92.1226	11.0536	6.86667	12.1529
supercont1.121[+]:1008179-1008209	supercont1.121:1008179-1008209	30	AAEL004508-RA	AAEL004508	hypothetical protein [Source:VB External Description;Acc:AAEL004508]	Protein Coding Gene	51.5161	33.129	39.4516	139	26.5806	28.6452	0	0	0
supercont1.3[-]:2034886-2034945	supercont1.3:2034886-2034945	59	AAEL000199-RA	AAEL000199	arginyl-tRNA synthetase [Source:VB External Description;Acc:AAEL000199]	Protein Coding Gene	70.8571	87.2667	99.25	0	0	7	0	0	53.0292
supercont1.97[-]:29965-30005	supercont1.97:29965-30005	40	AAEL003798-RA	AAEL003798	hypothetical protein [Source:VB External Description;Acc:AAEL003798]	Protein Coding Gene	136.654	72.7419	54.3103	0	16	34.6207	0	0	3
supercont1.101[-]:980523-980681	supercont1.101:980523-980681	158	AAEL003942-RA	AAEL003942	60S ribosomal protein L44 L41, putative [Source:VB External Description;Acc:AAEL003942]	Protein Coding Gene	22.0826	162.8	67.3054	0	13.8709	29.9389	11.5923	0	9.53571
supercont1.206[+]:405360-405391	supercont1.206:405360-405391	31	AAEL006458-RA	AAEL006458	alcohol dehydrogenase [Source:VB External Description;Acc:AAEL006458]	Protein Coding Gene	0	13.6071	14.931	100	39.5714	148.552	0	0	0
supercont1.479[-]:302058-302113	supercont1.479:302058-302113	55	AAEL010467-RB	AAEL010467	heterogeneous nuclear ribonucleoprotein [Source:VB External Description;Acc:AAEL010467]	Protein Coding Gene	67.2857	105.519	126.889	0	7	4.97561	0	0	4.91429
supercont1.66[+]:494692-494761	supercont1.66:494692-494761	69	AAEL002732-RA	AAEL002732	nephrin [Source:VB External Description;Acc:AAEL002732]	Protein Coding Gene	70.2571	49.6357	38.2131	18	61.2698	50.6471	0	0	28.2333
supercont1.76[+]:1936321-1936579	supercont1.76:1936321-1936579	258	AAEL003064-RA	AAEL003064	conserved hypothetical protein [Source:VB External Description;Acc:AAEL003064]	Protein Coding Gene	38.6205	137.533	27.2282	0	18.3735	41.7886	28.772	16.8626	7.07692
supercont1.664[+]:461777-461818	supercont1.664:461777-461818	41	AAEL012193-RA	AAEL012193	hypothetical protein [Source:VB External Description;Acc:AAEL012193]	Protein Coding Gene	13.0882	121.179	35	0	25.4722	115.167	0	0	5.26923
supercont1.151[-]:209233-209261	supercont1.151:209233-209261	28	AAEL005336-RA	AAEL005336	d-3-phosphoglycerate dehydrogenase [Source:VB External Description;Acc:AAEL005336]	Protein Coding Gene	25.6538	28.8333	35.2593	87	0	13	18.4483	21.931	84.7241
supercont1.4[+]:4612444-4612486	supercont1.4:4612444-4612486	42	AAEL000246-RA	AAEL000246	GPCR Frizzled/Smoothened Family [Source:VB External Description;Acc:AAEL000246]	Protein Coding Gene	0	8.7037	0	0	12.2941	293.209	0	0	0
supercont1.260[+]:382591-382623	supercont1.260:382591-382623	32	AAEL007520-RA	AAEL007520	nucleoprotein, putative [Source:VB External Description;Acc:AAEL007520]	Protein Coding Gene	53.0667	67.1379	43.1154	0	32.6429	114.226	0	0	4
supercont1.34[-]:663358-663519	supercont1.34:663358-663519	161	AAEL001477-RA	AAEL001477	laminin alpha-1, 2 chain [Source:VB External Description;Acc:AAEL001477]	Protein Coding Gene	54.1595	118.976	33.4499	5	25.8086	72.9819	0	0	3.53333
supercont1.211[+]:1206065-1206467	supercont1.211:1206065-1206467	402	AAEL006582-RC	AAEL006582	calcium-transporting ATPase sarcoplasmic/endoplasmic reticulum type [Source:VB External Description;Acc:AAEL006582]	Protein Coding Gene	50.3728	61.0345	46.7377	0	27.6963	109.445	11.0357	7.44828	0
supercont1.74[-]:2752510-2752580	supercont1.74:2752510-2752580	70	AAEL002999-RA	AAEL002999	GTPase_rho [Source:VB External Description;Acc:AAEL002999]	Protein Coding Gene	76.2097	17.9355	71.0968	4	80.3871	52.2817	0	0	11.5645
supercont1.86[+]:821719-821748	supercont1.86:821719-821748	29	AAEL003415-RA	AAEL003415	lamin [Source:VB External Description;Acc:AAEL003415]	Protein Coding Gene	18.7667	219.143	48.8214	0	0	17.0345	4	0	5.57143
supercont1.7[-]:3523926-3524098	supercont1.7:3523926-3524098	172	AAEL000398-RA	AAEL000398	sidestep protein [Source:VB External Description;Acc:AAEL000398]	Protein Coding Gene	49.5232	50.2182	41.942	6	46.2886	109.811	0	0	9.14815
supercont1.361[-]:364593-364668	supercont1.361:364593-364668	75	AAEL008997-RA	AAEL008997	conserved hypothetical protein [Source:VB External Description;Acc:AAEL008997]	Protein Coding Gene	73.918	39.6301	29.9595	0	38.3485	119.265	0	0	11.4868
supercont1.304[-]:246393-246469	supercont1.304:246393-246469	76	AAEL008164-RA	AAEL008164	conserved hypothetical protein [Source:VB External Description;Acc:AAEL008164]	Protein Coding Gene	96.9	17.987	87.2	58	28.0645	18.1034	0	0	6.11538
supercont1.1170[-]:115999-116038	supercont1.1170:115999-116038	39	AAEL014568-RA	AAEL014568	hypothetical protein [Source:VB External Description;Acc:AAEL014568]	Protein Coding Gene	48.2105	71.871	37.1034	0	60.3448	94.8205	0	0	0
supercont1.48[+]:1295308-1295377	supercont1.48:1295308-1295377	69	AAEL002048-RA	AAEL002048	histidyl-tRNA synthetase [Source:VB External Description;Acc:AAEL002048]	Protein Coding Gene	20.0357	141.893	135.976	0	0	4.53333	4.92857	0	4.88462
supercont1.97[-]:393522-393549	supercont1.97:393522-393549	27	AAEL003775-RA	AAEL003775	hypothetical protein [Source:VB External Description;Acc:AAEL003775]	Protein Coding Gene	162.815	44.6154	42.0357	0	35.9231	15.8846	0	0	10
supercont1.83[+]:2220630-2220886	supercont1.83:2220630-2220886	256	AAEL003322-RA	AAEL003322	protein phosphatase-7 [Source:VB External Description;Acc:AAEL003322]	Protein Coding Gene	60.6033	57.4942	61.6338	0	40.4472	63.0008	0	0	27.5934
supercont1.16[+]:1451801-1451829	supercont1.16:1451801-1451829	28	AAEL017379-RA	AAEL017379	0	Protein Coding Gene	125.481	53.2593	37.4444	0	69.963	10.6552	0	0	13.6429
supercont1.260[-]:381761-381879	supercont1.260:381761-381879	118	AAEL007520-RA	AAEL007520	nucleoprotein, putative [Source:VB External Description;Acc:AAEL007520]	Protein Coding Gene	76.7521	26.978	70.0265	11.9592	84.4615	33	0	0	7.20635
supercont1.74[+]:1446677-1446759	supercont1.74:1446677-1446759	82	AAEL002986-RA	AAEL002986	conserved hypothetical protein [Source:VB External Description;Acc:AAEL002986]	Protein Coding Gene	23.7013	100.493	86.8495	85	0	5.78	0	0	8.48387
supercont1.301[+]:528085-528361	supercont1.301:528085-528361	276	AAEL008107-RA	AAEL008107	f14p3.9 protein (auxin transport protein) [Source:VB External Description;Acc:AAEL008107]	Protein Coding Gene	0	0	4	0	45.3297	256.964	0	0	3.25
supercont1.126[-]:1108939-1108969	supercont1.126:1108939-1108969	30	AAEL004658-RA	AAEL004658	hypothetical protein [Source:VB External Description;Acc:AAEL004658]	Protein Coding Gene	63.6452	35.6071	50.4074	28	82.6667	38.5357	0	0	10.6207
supercont1.192[-]:1146316-1146595	supercont1.192:1146316-1146595	279	AAEL006169-RA	AAEL006169	Lysosomal aspartic protease Precursor (EC 3.4.23.-) [Source:VB External Description;Acc:AAEL006169]	Protein Coding Gene	78.6695	60.2356	33.0353	0	16.2143	106.572	0	3	11.3261
supercont1.766[+]:474002-474241	supercont1.766:474002-474241	239	AAEL012951-RA	AAEL012951	transformation/transcription domain-associated protein [Source:VB External Description;Acc:AAEL012951]	Protein Coding Gene	3	0	7	0	35.2069	263.508	0	0	0
supercont1.548[+]:717131-717157	supercont1.548:717131-717157	26	AAEL011178-RA	AAEL011178	posterior sex combs protein [Source:VB External Description;Acc:AAEL011178]	Protein Coding Gene	60.1852	98.5185	30.963	0	19.7037	76.8889	0	0	22
supercont1.345[+]:919844-919899	supercont1.345:919844-919899	55	AAEL008728-RA	AAEL008728	DEAD box ATP-dependent RNA helicase [Source:VB External Description;Acc:AAEL008728]	Protein Coding Gene	59.7419	196.759	25	0	10.3333	7.70968	0	0	8.7037
supercont1.34[-]:661942-661976	supercont1.34:661942-661976	34	AAEL001477-RA	AAEL001477	laminin alpha-1, 2 chain [Source:VB External Description;Acc:AAEL001477]	Protein Coding Gene	83.0357	85.8846	68.5	0	56.7857	13.2286	0	0	0
supercont1.24[+]:1120656-1120694	supercont1.24:1120656-1120694	38	AAEL001173-RA	AAEL001173	amidase [Source:VB External Description;Acc:AAEL001173]	Protein Coding Gene	3.78261	28.0606	268.517	0	0	7	0	0	0
supercont1.301[+]:529462-529557	supercont1.301:529462-529557	95	AAEL008107-RA	AAEL008107	f14p3.9 protein (auxin transport protein) [Source:VB External Description;Acc:AAEL008107]	Protein Coding Gene	13.7037	11.3529	14.9091	0	49.4123	175.917	0	0	41.9375
supercont1.348[-]:1016124-1016153	supercont1.348:1016124-1016153	29	AAEL008777-RA	AAEL008777	proto-oncogene tyrosine-protein kinase abl1 [Source:VB External Description;Acc:AAEL008777]	Protein Coding Gene	0	0	7	300	0	0	0	0	0
supercont1.697[-]:567960-568072	supercont1.697:567960-568072	112	AAEL012445-RA	AAEL012445	hypothetical protein [Source:VB External Description;Acc:AAEL012445]	Protein Coding Gene	52.3617	61.5084	27.4192	0	7.92308	148.951	0	0	7.95714
supercont1.793[-]:86552-86639	supercont1.793:86552-86639	87	AAEL017075-RC	AAEL017075	0	Protein Coding Gene	82.6623	130.536	75.5185	0	0	16.5938	0	0	0
supercont1.34[-]:668657-668814	supercont1.34:668657-668814	157	AAEL001477-RA	AAEL001477	laminin alpha-1, 2 chain [Source:VB External Description;Acc:AAEL001477]	Protein Coding Gene	35.4013	42.924	98.164	10	30.5034	56.3574	0	0	31.614
supercont1.766[+]:466739-466839	supercont1.766:466739-466839	100	AAEL012951-RA	AAEL012951	transformation/transcription domain-associated protein [Source:VB External Description;Acc:AAEL012951]	Protein Coding Gene	3	8	0	0	14.775	279.069	0	0	0
supercont1.95[+]:388156-388198	supercont1.95:388156-388198	42	AAEL003731-RA	AAEL003731	nuclear body associated kinase, putative [Source:VB External Description;Acc:AAEL003731]	Protein Coding Gene	0	0	0	298	0	0	5.73913	0	0
supercont1.430[-]:229595-229666	supercont1.430:229595-229666	71	AAEL009823-RA	AAEL009823	hypothetical protein [Source:VB External Description;Acc:AAEL009823]	Protein Coding Gene	3	7	0	0	10	283.3	0	0	0
supercont1.323[-]:665970-666081	supercont1.323:665970-666081	111	AAEL008421-RA	AAEL008421	cadherin [Source:VB External Description;Acc:AAEL008421]	Protein Coding Gene	37.8125	3.8	87.6871	0	85.0222	85.205	0	0	3.75
supercont1.50[-]:1515007-1515053	supercont1.50:1515007-1515053	46	AAEL002144-RA;AAEL002178-RA	AAEL002144	hypothetical protein [Source:VB External Description;Acc:AAEL002144]	Protein Coding Gene	117.86	103.667	42.7317	0	5.34783	14.381	5.63333	3.69231	9.02222
supercont1.38[-]:1587396-1587472	supercont1.38:1587396-1587472	76	AAEL001639-RA	AAEL001639	conserved hypothetical protein [Source:VB External Description;Acc:AAEL001639]	Protein Coding Gene	48.3919	17.4138	59.1735	0	29.4559	85.2973	0	0	62.2414
supercont1.187[-]:488259-488348	supercont1.187:488259-488348	89	AAEL006048-RB	AAEL006048	interleukin enhancer binding factor [Source:VB External Description;Acc:AAEL006048]	Protein Coding Gene	49.0909	35.5192	82.9333	68	13.2727	12.0308	3	4	33.6552
supercont1.766[+]:485886-485919	supercont1.766:485886-485919	33	AAEL012951-RA	AAEL012951	transformation/transcription domain-associated protein [Source:VB External Description;Acc:AAEL012951]	Protein Coding Gene	0	0	0	0	5.68966	295.265	0	0	0
supercont1.743[+]:198857-198886	supercont1.743:198857-198886	29	AAEL012805-RA	AAEL012805	hypothetical protein [Source:VB External Description;Acc:AAEL012805]	Protein Coding Gene	9.13333	118.69	53.6333	0	47.6552	66.8276	0	0	4.92308
supercont1.279[+]:1344832-1344952	supercont1.279:1344832-1344952	120	AAEL007771-RB	AAEL007771	60S ribosomal protein L22 [Source:VB External Description;Acc:AAEL007771]	Protein Coding Gene	11.6054	23.5379	27.9628	0	32.1232	181.29	14.4359	6	3.34783
supercont1.575[+]:281015-281048	supercont1.575:281015-281048	33	AAEL011393-RB	AAEL011393	hypothetical protein [Source:VB External Description;Acc:AAEL011393]	Protein Coding Gene	0	0	0	0	9.31034	290.794	0	0	0
supercont1.16[+]:1657438-1657493	supercont1.16:1657438-1657493	55	AAEL000758-RB	AAEL000758	ubiquitin-activating enzyme E1 [Source:VB External Description;Acc:AAEL000758]	Protein Coding Gene	61.7297	78.0811	128.658	0	0	5.7037	3.33333	6.10345	15.7241
supercont1.247[-]:1526453-1526479	supercont1.247:1526453-1526479	26	AAEL007293-RC	AAEL007293	cAMP-dependent protein kinase catalytic subunit [Source:VB External Description;Acc:AAEL007293]	Protein Coding Gene	89.9231	10.9615	36.7778	0	61.9259	94	0	0	4.84615
supercont1.275[+]:879618-879785	supercont1.275:879618-879785	167	AAEL007699-RD	AAEL007699	60S ribosomal protein L9 [Source:VB External Description;Acc:AAEL007699]	Protein Coding Gene	3.88	18.0619	26.0326	163	29.663	36.8912	16.6598	3.59259	0
supercont1.583[+]:432032-432084	supercont1.583:432032-432084	52	AAEL011479-RA	AAEL011479	hypothetical protein [Source:VB External Description;Acc:AAEL011479]	Protein Coding Gene	20.5577	49.3929	105.179	41.6538	0	0	0	0	80.5862
supercont1.373[-]:452654-452938	supercont1.373:452654-452938	284	AAEL009160-RB	AAEL009160	skp1 [Source:VB External Description;Acc:AAEL009160]	Protein Coding Gene	71.1327	60.2731	75.9583	0	24.7925	39.0831	22.0382	0	3.90909
supercont1.551[+]:514961-515127	supercont1.551:514961-515127	166	AAEL011197-RB	AAEL011197	actin [Source:VB External Description;Acc:AAEL011197]	Protein Coding Gene	18.8322	39.8517	33.4845	127	16.3529	16.3333	6	9.16	29.764
supercont1.565[+]:615328-615368	supercont1.565:615328-615368	40	AAEL011302-RE	AAEL011302	annexin [Source:VB External Description;Acc:AAEL011302]	Protein Coding Gene	25.6552	155.448	69.7586	0	9.34483	11.5366	8	4.25	12.4583
supercont1.218[+]:195838-195869	supercont1.218:195838-195869	31	AAEL006714-RA	AAEL006714	hypothetical protein [Source:VB External Description;Acc:AAEL006714]	Protein Coding Gene	69.4444	40.6667	96.5185	3	42.9333	38.7188	0	0	4.92593
supercont1.2[-]:314903-315142	supercont1.2:314903-315142	239	AAEL000126-RA	AAEL000126	molybdopterin cofactor synthesis protein a [Source:VB External Description;Acc:AAEL000126]	Protein Coding Gene	89.9745	44.3461	49.1201	12	35.0639	48.4891	0	0	17.0765
supercont1.129[+]:501184-501214	supercont1.129:501184-501214	30	AAEL004744-RB	AAEL004744	ccaat-binding transcription factor subunit a [Source:VB External Description;Acc:AAEL004744]	Protein Coding Gene	21.8929	9	32.75	232	0	0	0	0	0
supercont1.224[+]:1609385-1609606	supercont1.224:1609385-1609606	221	AAEL006860-RA	AAEL006860	ribosomal protein S28, putative [Source:VB External Description;Acc:AAEL006860]	Protein Coding Gene	38.6442	31.016	50.9231	0	47.6091	61.0418	38.5281	6	21.665
supercont1.121[-]:1856175-1856385	supercont1.121:1856175-1856385	210	AAEL004500-RB	AAEL004500	eukaryotic translation elongation factor [Source:VB External Description;Acc:AAEL004500]	Protein Coding Gene	38.3905	78.8905	36.6695	0	19.0939	64.6888	36.5495	7	12.7121
supercont1.644[-]:471001-471044	supercont1.644:471001-471044	43	AAEL012015-RA	AAEL012015	DEAD box ATP-dependent RNA helicase [Source:VB External Description;Acc:AAEL012015]	Protein Coding Gene	5.96429	127	6.67857	0	57	90.75	0	0	6
supercont1.42[-]:1556388-1556476	supercont1.42:1556388-1556476	88	AAEL001760-RA	AAEL001760	conserved hypothetical protein [Source:VB External Description;Acc:AAEL001760]	Protein Coding Gene	25.8103	106.207	15.4048	0	32.5172	110.444	0	0	3
supercont1.176[-]:1317245-1317360	supercont1.176:1317245-1317360	115	AAEL005834-RA	AAEL005834	GPCR Dopamine Family [Source:VB External Description;Acc:AAEL005834]	Protein Coding Gene	30.0833	40.1722	43.1156	0	70.3571	52.0564	0	0	56.4333
supercont1.677[-]:261498-261528	supercont1.677:261498-261528	30	AAEL012312-RA	AAEL012312	proliferation-associated 2g4 (pa2g4/ebp1) [Source:VB External Description;Acc:AAEL012312]	Protein Coding Gene	37.129	179.581	72.129	0	3	0	0	0	0
supercont1.121[-]:1741425-1741502	supercont1.121:1741425-1741502	77	AAEL004489-RA	AAEL004489	hypothetical protein [Source:VB External Description;Acc:AAEL004489]	Protein Coding Gene	17.2121	22.0294	17.8077	211	0	10.2632	0	0	13.4828
supercont1.1188[+]:77850-77902	supercont1.1188:77850-77902	52	AAEL014606-RA	AAEL014606	cytochrome P450 [Source:VB External Description;Acc:AAEL014606]	Protein Coding Gene	0	11	0	0	277.095	3.28571	0	0	0
supercont1.329[-]:265695-265727	supercont1.329:265695-265727	32	AAEL008493-RA	AAEL008493	zinc finger protein [Source:VB External Description;Acc:AAEL008493]	Protein Coding Gene	95.7586	27.4828	37.3103	6	101.241	18.2424	0	0	5
supercont1.2[+]:5152758-5152910	supercont1.2:5152758-5152910	152	AAEL000109-RA	AAEL000109	Enolase-phosphatase E1 (EC 3.1.3.77)(2,3-diketo-5-methylthio-1-phosphopentane phosphatase) [Source:VB External Description;Acc:AAEL000109]	Protein Coding Gene	93.7016	50.2857	73.925	0	13.3741	23.5856	0	3.92593	31.7143
supercont1.340[+]:1149297-1149394	supercont1.340:1149297-1149394	97	AAEL008670-RA	AAEL008670	protein tara (trio-associated repeat on actin) [Source:VB External Description;Acc:AAEL008670]	Protein Coding Gene	71.9649	64.5955	107.32	0	29.4702	17.0732	0	0	0
supercont1.529[-]:462992-463020	supercont1.529:462992-463020	28	AAEL010979-RA	AAEL010979	growth factor receptor-bound protein [Source:VB External Description;Acc:AAEL010979]	Protein Coding Gene	67.1379	32.4815	47.6667	45	80.6786	17.4286	0	0	0
supercont1.62[-]:2507761-2507873	supercont1.62:2507761-2507873	112	AAEL002642-RA	AAEL002642	tripartite motif protein trim9 [Source:VB External Description;Acc:AAEL002642]	Protein Coding Gene	46.3567	63.6875	35.0515	34	30.988	70.9783	0	0	8.96296
supercont1.168[-]:1153294-1153390	supercont1.168:1153294-1153390	96	AAEL005655-RB	AAEL005655	sorting nexin [Source:VB External Description;Acc:AAEL005655]	Protein Coding Gene	45.407	9.78351	77.7442	0	78.814	67.2692	0	0	10.8765
supercont1.172[-]:1907465-1907491	supercont1.172:1907465-1907491	26	AAEL005732-RA	AAEL005732	acyl-coa dehydrogenase [Source:VB External Description;Acc:AAEL005732]	Protein Coding Gene	19.2963	18.8148	66.8148	148	36.8519	0	0	0	0
supercont1.180[-]:867143-867192	supercont1.180:867143-867192	49	AAEL005931-RA	AAEL005931	6-phosphogluconate dehydrogenase [Source:VB External Description;Acc:AAEL005931]	Protein Coding Gene	108.75	50.5357	91	0	4.26	6	10.5172	0	18.7143
supercont1.161[-]:387076-387108	supercont1.161:387076-387108	32	AAEL005515-RG	AAEL005515	heterogeneous nuclear ribonucleoprotein [Source:VB External Description;Acc:AAEL005515]	Protein Coding Gene	73.5161	66.3	63.0938	34	6.44444	17.9062	3.90476	0	24.5758
supercont1.53[+]:1776753-1776779	supercont1.53:1776753-1776779	26	AAEL002306-RA	AAEL002306	hect E3 ubiquitin ligase [Source:VB External Description;Acc:AAEL002306]	Protein Coding Gene	0	0	0	0	8	281.481	0	0	0
supercont1.8[+]:3429087-3429381	supercont1.8:3429087-3429381	294	AAEL000428-RA	AAEL000428	Tryptophan 2,3-dioxygenase (TDO)(EC 1.13.11.11)(Tryptophan pyrrolase)(Tryptophanase)(Tryptophan oxygenase)(TRPO)(TO)(Tryptamin 2,3-dioxygenase) [Source:VB External Description;Acc:AAEL000428]	Protein Coding Gene	49.6178	74.0831	30.6533	0	88.9194	33.722	0	0	12.4203
supercont1.190[+]:26521-26551	supercont1.190:26521-26551	30	AAEL006115-RB	AAEL006115	Eukaryotic translation initiation factor 3 subunit K (eIF3k)(eIF-3 p25) [Source:VB External Description;Acc:AAEL006115]	Protein Coding Gene	104.481	61.1429	99.3929	0	0	3	15.4815	5.79167	0
supercont1.81[+]:859002-859097	supercont1.81:859002-859097	95	AAEL003184-RB	AAEL003184	mfs transporter [Source:VB External Description;Acc:AAEL003184]	Protein Coding Gene	65.3908	21.4706	104.475	8	51.2955	20.7273	0	0	17.7925
supercont1.114[-]:756773-756808	supercont1.114:756773-756808	35	AAEL004324-RA	AAEL004324	hypothetical protein [Source:VB External Description;Acc:AAEL004324]	Protein Coding Gene	7.73077	5	18.1852	241	0	0	0	0	17.2222
supercont1.697[-]:567851-567897	supercont1.697:567851-567897	46	AAEL012445-RA	AAEL012445	hypothetical protein [Source:VB External Description;Acc:AAEL012445]	Protein Coding Gene	5	6.19355	6.77778	265	0	6.13043	0	0	0
supercont1.94[-]:2302391-2302488	supercont1.94:2302391-2302488	97	AAEL003689-RA	AAEL003689	histone H4 [Source:VB External Description;Acc:AAEL003689]	Protein Coding Gene	0	11.7419	11.6571	0	53.6001	212.065	0	0	0
supercont1.945[+]:104896-104922	supercont1.945:104896-104922	26	AAEL013863-RA	AAEL013863	phosphatidylinositol-binding clathrin assembly protein [Source:VB External Description;Acc:AAEL013863]	Protein Coding Gene	24.9259	41.4444	104	85.963	0	0	0	4	27.6296
supercont1.24[-]:548889-548920	supercont1.24:548889-548920	31	AAEL001159-RA	AAEL001159	ribonuclease t2 [Source:VB External Description;Acc:AAEL001159]	Protein Coding Gene	74.5	38.3125	61.4615	17	46.125	39.4062	0	0	11
supercont1.15[+]:370085-370124	supercont1.15:370085-370124	39	AAEL000743-RA	AAEL000743	ribosomal protein S6 kinase [Source:VB External Description;Acc:AAEL000743]	Protein Coding Gene	23.069	16.1071	29.625	200	0	0	5.25926	6.89286	6.7037
supercont1.289[+]:128925-128969	supercont1.289:128925-128969	44	AAEL007927-RA	AAEL007927	hypothetical protein [Source:VB External Description;Acc:AAEL007927]	Protein Coding Gene	15.5806	10.1628	8.12903	0	71	182.7	0	0	0
supercont1.3628[-]:352-378	supercont1.3628:352-378	26	AAEL015600-RA	AAEL015600	hypothetical protein [Source:VB External Description;Acc:AAEL015600]	Protein Coding Gene	123.259	13.92	8.84615	0	48.4074	85.2593	0	0	7.76923
supercont1.114[+]:2113161-2113201	supercont1.114:2113161-2113201	40	AAEL004320-RA	AAEL004320	WOC protein, putative [Source:VB External Description;Acc:AAEL004320]	Protein Coding Gene	11.9167	54.5172	212.333	0	0	8.65	0	0	0
supercont1.140[+]:1287036-1287089	supercont1.140:1287036-1287089	53	AAEL005069-RA	AAEL005069	ras-related protein Rab-1A, putative [Source:VB External Description;Acc:AAEL005069]	Protein Coding Gene	21.6852	20.3462	20.1071	181	0	0	9.77778	8.92857	25.4516
supercont1.375[-]:1031985-1032107	supercont1.375:1031985-1032107	122	AAEL009171-RA	AAEL009171	conserved hypothetical protein [Source:VB External Description;Acc:AAEL009171]	Protein Coding Gene	48.6711	57.9243	59.3826	35.413	25.1877	34.3814	0	0	25.9077
supercont1.126[-]:165859-165912	supercont1.126:165859-165912	53	AAEL004657-RA	AAEL004657	conserved hypothetical protein [Source:VB External Description;Acc:AAEL004657]	Protein Coding Gene	37.4259	79.931	59	0	0	0	40.8621	47.7241	21.5172
supercont1.75[-]:2541770-2541874	supercont1.75:2541770-2541874	104	AAEL003046-RA	AAEL003046	saposin [Source:VB External Description;Acc:AAEL003046]	Protein Coding Gene	6.64286	61.9089	11.2069	0	3	14.6667	28.2558	23.4138	137.207
supercont1.873[+]:36086-36154	supercont1.873:36086-36154	68	AAEL013576-RA	AAEL013576	hyaluronidase [Source:VB External Description;Acc:AAEL013576]	Protein Coding Gene	115.212	81.963	39.2963	0	36.0294	9.93103	0	0	3.81481
supercont1.364[+]:506480-506508	supercont1.364:506480-506508	28	AAEL009040-RA	AAEL009040	hypothetical protein [Source:VB External Description;Acc:AAEL009040]	Protein Coding Gene	61.5862	136.345	68.7241	0	0	3	4.89286	5.89286	5.78571
supercont1.752[+]:196052-196205	supercont1.752:196052-196205	153	AAEL012865-RA	AAEL012865	conserved hypothetical protein [Source:VB External Description;Acc:AAEL012865]	Protein Coding Gene	49.3532	99.1169	78.7169	13	3.84375	21.4412	3	0	17.1786
supercont1.98[-]:1744679-1744741	supercont1.98:1744679-1744741	62	AAEL003835-RC	AAEL003835	initiation factor 5a [Source:VB External Description;Acc:AAEL003835]	Protein Coding Gene	110.793	119.455	39.12	0	3	9.42857	0	0	3.37037
supercont1.168[-]:1153122-1153219	supercont1.168:1153122-1153219	97	AAEL005655-RB	AAEL005655	sorting nexin [Source:VB External Description;Acc:AAEL005655]	Protein Coding Gene	34.1429	9.76667	34.3163	20	85.519	94.4348	0	0	6.98276
supercont1.1170[-]:68776-68816	supercont1.1170:68776-68816	40	AAEL014567-RA	AAEL014567	oviductin [Source:VB External Description;Acc:AAEL014567]	Protein Coding Gene	69.4688	42.1562	54.475	0	36.5625	62.0303	0	0	20.3125
supercont1.83[-]:2629281-2629310	supercont1.83:2629281-2629310	29	AAEL003287-RB	AAEL003287	Serrate RNA effector molecule homolog (Arsenite-resistance protein 2 homolog) [Source:VB External Description;Acc:AAEL003287]	Protein Coding Gene	0	0	0	285	0	0	0	0	0
supercont1.1119[-]:142888-142917	supercont1.1119:142888-142917	29	AAEL014449-RA	AAEL014449	ribose-phosphate pyrophosphokinase 1, [Source:VB External Description;Acc:AAEL014449]	Protein Coding Gene	18.6786	54.6667	54.5926	0	46.5556	107.467	0	0	3
supercont1.126[+]:1110115-1110267	supercont1.126:1110115-1110267	152	AAEL004658-RA	AAEL004658	hypothetical protein [Source:VB External Description;Acc:AAEL004658]	Protein Coding Gene	20.3922	27.6382	92.2882	0	22.5724	102.663	0	0	18.1609
supercont1.106[-]:778416-778446	supercont1.106:778416-778446	30	AAEL004076-RA	AAEL004076	Ubiquitin-like modifier-activating enzyme 5 (Ubiquitin-activating enzyme 5) [Source:VB External Description;Acc:AAEL004076]	Protein Coding Gene	11.4286	56.6774	73.6071	135	0	0	3	0	4
supercont1.766[+]:455004-455121	supercont1.766:455004-455121	117	AAEL012951-RA	AAEL012951	transformation/transcription domain-associated protein [Source:VB External Description;Acc:AAEL012951]	Protein Coding Gene	0	3	0	0	5.13793	275.212	0	0	0
supercont1.616[-]:486781-486836	supercont1.616:486781-486836	55	AAEL011816-RA	AAEL011816	conserved hypothetical protein [Source:VB External Description;Acc:AAEL011816]	Protein Coding Gene	42.9333	13.5172	58.6333	0	72.2759	95.6071	0	0	0
supercont1.209[-]:212264-212319	supercont1.209:212264-212319	55	AAEL017001-RA	AAEL017001	0	Protein Coding Gene	49.7941	13.6842	84.725	129	0	0	0	0	5.23913
supercont1.808[-]:243349-243556	supercont1.808:243349-243556	207	AAEL013221-RC	AAEL013221	60S ribosomal protein L10a [Source:VB External Description;Acc:AAEL013221]	Protein Coding Gene	46.3256	78.1953	32.7886	24	31.3949	23.6667	17.4815	7.92	20.3765
supercont1.233[-]:1480746-1480818	supercont1.233:1480746-1480818	72	AAEL007043-RA	AAEL007043	conserved hypothetical protein [Source:VB External Description;Acc:AAEL007043]	Protein Coding Gene	11.4167	22.8413	24.8125	76	0	8.02439	135.684	0	3
supercont1.2[+]:4970873-4970952	supercont1.2:4970873-4970952	79	AAEL000119-RA	AAEL000119	AMP dependent coa ligase [Source:VB External Description;Acc:AAEL000119]	Protein Coding Gene	55.8736	10.7222	67.4828	52	66.7667	17.8621	0	0	10.931
supercont1.40[-]:3381132-3381160	supercont1.40:3381132-3381160	28	AAEL001712-RA	AAEL001712	hypothetical protein [Source:VB External Description;Acc:AAEL001712]	Protein Coding Gene	5.20833	134.5	124.174	0	3.69231	0	4.86364	0	8.69565
supercont1.1[+]:4258481-4258776	supercont1.1:4258481-4258776	295	AAEL000032-RC	AAEL000032	40S ribosomal protein S6 [Source:VB External Description;Acc:AAEL000032]	Protein Coding Gene	16.1424	61.6345	50.5926	0	38.493	81.1328	19.5015	6	7.03704
supercont1.492[-]:197114-197164	supercont1.492:197114-197164	50	AAEL010641-RA	AAEL010641	ubiquitin-activating enzyme E1 [Source:VB External Description;Acc:AAEL010641]	Protein Coding Gene	37.6071	90.4286	40.7347	0	6.45833	27.3922	3	0	74.7143
supercont1.279[+]:549296-549370	supercont1.279:549296-549370	74	AAEL007768-RA	AAEL007768	TOLLpathway signalling. [Source:VB External Description;Acc:AAEL007768]	Protein Coding Gene	17.0882	57.2162	12.0222	148	14.0952	13	0	0	18.857
supercont1.2[-]:5548461-5548490	supercont1.2:5548461-5548490	29	AAEL000142-RA	AAEL000142	hypothetical protein [Source:VB External Description;Acc:AAEL000142]	Protein Coding Gene	0	0	0	280	0	0	0	0	0
supercont1.32[+]:2989095-2989148	supercont1.32:2989095-2989148	53	AAEL001397-RA	AAEL001397	ribonuclease [Source:VB External Description;Acc:AAEL001397]	Protein Coding Gene	0	0	0	272	0	8	0	0	0
supercont1.168[-]:1153456-1153565	supercont1.168:1153456-1153565	109	AAEL005655-RB	AAEL005655	sorting nexin [Source:VB External Description;Acc:AAEL005655]	Protein Coding Gene	59.0109	49.2963	42.9541	0	66	42.1488	0	0	20.1695
supercont1.399[-]:866632-866660	supercont1.399:866632-866660	28	AAEL009481-RA	AAEL009481	hypothetical protein [Source:VB External Description;Acc:AAEL009481]	Protein Coding Gene	20.9655	14.8929	130.724	0	0	0	0	4.96552	107.448
supercont1.82[+]:1796268-1796318	supercont1.82:1796268-1796318	50	AAEL003228-RA	AAEL003228	mitotic protein phosphatase 1 regulator, putative [Source:VB External Description;Acc:AAEL003228]	Protein Coding Gene	86.9615	94.9655	50.5333	0	0	5	18.2121	7.5	15.8077
supercont1.40[+]:1821533-1821563	supercont1.40:1821533-1821563	30	AAEL001716-RB	AAEL001716	THO complex subunit 2 (Tho2) [Source:VB External Description;Acc:AAEL001716]	Protein Coding Gene	52.7	162.767	45.2581	0	0	11	0	0	6.92
supercont1.256[-]:444267-444390	supercont1.256:444267-444390	123	AAEL007439-RB	AAEL007439	myosin light chain 1, [Source:VB External Description;Acc:AAEL007439]	Protein Coding Gene	29.4186	14.1983	49.6324	0	6.19048	11	12.3333	131.533	24.2593
supercont1.128[+]:622507-622611	supercont1.128:622507-622611	104	AAEL004713-RA	AAEL004713	hypothetical protein [Source:VB External Description;Acc:AAEL004713]	Protein Coding Gene	43.297	176.278	30.9798	0	0	19.6129	0	0	8.37931
supercont1.629[+]:218550-218579	supercont1.629:218550-218579	29	AAEL011912-RA	AAEL011912	mannose-1-phosphate guanyltransferase [Source:VB External Description;Acc:AAEL011912]	Protein Coding Gene	16.8519	167.9	83.4074	0	0	3	0	0	6.85185
supercont1.717[-]:126028-126057	supercont1.717:126028-126057	29	AAEL012615-RA	AAEL012615	conserved hypothetical protein [Source:VB External Description;Acc:AAEL012615]	Protein Coding Gene	0	0	0	277	0	0	0	0	0
supercont1.120[-]:1100579-1100630	supercont1.120:1100579-1100630	51	AAEL004471-RA	AAEL004471	conserved hypothetical protein [Source:VB External Description;Acc:AAEL004471]	Protein Coding Gene	61.6667	131.31	34.3333	21.25	0	5	11.9787	7.375	4
supercont1.36[-]:865523-865551	supercont1.36:865523-865551	28	AAEL001581-RA	AAEL001581	conserved hypothetical protein [Source:VB External Description;Acc:AAEL001581]	Protein Coding Gene	94.0357	60.7241	98.6897	0	0	0	0	0	23
supercont1.179[-]:156417-156488	supercont1.179:156417-156488	71	AAEL005898-RA	AAEL005898	tRNA-dihydrouridine synthase [Source:VB External Description;Acc:AAEL005898]	Protein Coding Gene	112.581	20.3864	45.8065	0	38.3226	11.1404	0	0	48.1613
supercont1.201[+]:1027825-1027873	supercont1.201:1027825-1027873	48	AAEL006330-RB	AAEL006330	microtubule associated serine/threonine kinase [Source:VB External Description;Acc:AAEL006330]	Protein Coding Gene	0	0	0	0	5.92105	269.061	0	0	0
supercont1.8[-]:3460906-3461173	supercont1.8:3460906-3461173	267	AAEL000420-RA	AAEL000420	cathepsin o [Source:VB External Description;Acc:AAEL000420]	Protein Coding Gene	24.8482	28.1101	52.8107	85	32.5094	51.2156	0	0	0
supercont1.288[-]:813785-813858	supercont1.288:813785-813858	73	AAEL007898-RA	AAEL007898	calmin [Source:VB External Description;Acc:AAEL007898]	Protein Coding Gene	16.2381	3.82759	8.21622	227	6	13.1042	0	0	0
supercont1.112[-]:2344723-2344843	supercont1.112:2344723-2344843	120	AAEL004247-RA	AAEL004247	Sialin, Sodium/sialic acid cotransporter, putative [Source:VB External Description;Acc:AAEL004247]	Protein Coding Gene	17.7572	8.52123	15.7246	202	7.11765	23.2045	0	0	0
supercont1.19[-]:3805069-3805089	supercont1.19:3805069-3805089	20	AAEL000934-RC	AAEL000934	clathrin light chain [Source:VB External Description;Acc:AAEL000934]	Protein Coding Gene	0	0	0	274	0	0	0	0	0
supercont1.179[-]:1325401-1325431	supercont1.179:1325401-1325431	30	AAEL005904-RA	AAEL005904	conserved hypothetical protein [Source:VB External Description;Acc:AAEL005904]	Protein Coding Gene	28.1786	135.714	72.25	0	11.4074	25.9667	0	0	0
supercont1.32[+]:3147827-3147946	supercont1.32:3147827-3147946	119	AAEL017096-RA	AAEL017096	0	Protein Coding Gene	37.6333	117.662	36.9381	0	8.7619	48.7534	14.6774	0	8.54054
supercont1.74[-]:1539804-1539882	supercont1.74:1539804-1539882	78	AAEL003014-RA	AAEL003014	hypothetical protein [Source:VB External Description;Acc:AAEL003014]	Protein Coding Gene	26.1333	60.7852	16.5996	110	18.3448	40.9114	0	0	0
supercont1.529[-]:463057-463110	supercont1.529:463057-463110	53	AAEL010979-RA	AAEL010979	growth factor receptor-bound protein [Source:VB External Description;Acc:AAEL010979]	Protein Coding Gene	70.375	78.1538	17.8696	0	82.2069	24.1154	0	0	0
supercont1.4[+]:4610887-4610930	supercont1.4:4610887-4610930	43	AAEL000246-RA	AAEL000246	GPCR Frizzled/Smoothened Family [Source:VB External Description;Acc:AAEL000246]	Protein Coding Gene	0	0	0	0	9.35714	263.227	0	0	0
supercont1.275[+]:879831-879913	supercont1.275:879831-879913	82	AAEL007699-RD	AAEL007699	60S ribosomal protein L9 [Source:VB External Description;Acc:AAEL007699]	Protein Coding Gene	5.6087	16.4667	8.78788	193.341	12.2034	18.6032	10.735	3	3
supercont1.440[-]:917665-917762	supercont1.440:917665-917762	97	AAEL009950-RA	AAEL009950	homeotic deformed protein, putative [Source:VB External Description;Acc:AAEL009950]	Protein Coding Gene	17.5445	0	19.5278	211	18.5834	4.73333	0	0	0
supercont1.432[-]:627961-628018	supercont1.432:627961-628018	57	AAEL009847-RA	AAEL009847	microtubule-associated protein [Source:VB External Description;Acc:AAEL009847]	Protein Coding Gene	43.0714	33.8929	7	0	27.5517	159.082	0	0	0
supercont1.442[-]:869524-869598	supercont1.442:869524-869598	74	AAEL009964-RA	AAEL009964	conserved hypothetical protein [Source:VB External Description;Acc:AAEL009964]	Protein Coding Gene	37.7317	34.1905	125.107	10	8.01852	16.9333	17.7852	3	17.5
supercont1.1265[+]:97680-97707	supercont1.1265:97680-97707	27	AAEL014768-RA	AAEL014768	glutamate synthase [Source:VB External Description;Acc:AAEL014768]	Protein Coding Gene	157.148	49.9259	42.5556	0	0	0	0	0	20.3214
supercont1.583[-]:356866-356982	supercont1.583:356866-356982	116	AAEL011471-RD	AAEL011471	60S ribosomal protein L17 [Source:VB External Description;Acc:AAEL011471]	Protein Coding Gene	50.0588	60.6	14.6078	0	29.8621	80.9074	26.2731	4.52381	3
supercont1.70[-]:715479-715533	supercont1.70:715479-715533	54	AAEL002861-RB	AAEL002861	conserved hypothetical protein [Source:VB External Description;Acc:AAEL002861]	Protein Coding Gene	8.28125	138.105	47.2826	0	18.537	48.3774	0	0	9.04545
supercont1.73[+]:140696-140748	supercont1.73:140696-140748	52	AAEL017147-RB	AAEL017147	0	Protein Coding Gene	38.5	178.241	39.4828	0	0	6.37736	0	0	6.73077
supercont1.22[-]:2946569-2946781	supercont1.22:2946569-2946781	212	AAEL001061-RB	AAEL001061	glutathionetransferase [Source:VB External Description;Acc:AAEL001061]	Protein Coding Gene	3.14286	10.1154	15.6812	0	52.5557	187.481	0	0	0
supercont1.152[-]:1364983-1365046	supercont1.152:1364983-1365046	63	AAEL005359-RA	AAEL005359	inhibitor of kappab kinase epsilon [Source:VB External Description;Acc:AAEL005359]	Protein Coding Gene	62.5847	53.6471	77.1786	69	0	0	0	0	6.32143
supercont1.574[+]:289785-289812	supercont1.574:289785-289812	27	AAEL011382-RA	AAEL011382	116 kda U5 small nuclear ribonucleoprotein component [Source:VB External Description;Acc:AAEL011382]	Protein Coding Gene	8.25	223.464	27.3571	0	0	3.96429	0	0	5.63636
supercont1.8[+]:3404695-3404945	supercont1.8:3404695-3404945	250	AAEL000428-RA	AAEL000428	Tryptophan 2,3-dioxygenase (TDO)(EC 1.13.11.11)(Tryptophan pyrrolase)(Tryptophanase)(Tryptophan oxygenase)(TRPO)(TO)(Tryptamin 2,3-dioxygenase) [Source:VB External Description;Acc:AAEL000428]	Protein Coding Gene	70.6932	46.0692	77.353	0	38.0584	27.6451	0	0	8.31818
supercont1.2[-]:1427486-1427631	supercont1.2:1427486-1427631	145	AAEL000114-RA	AAEL000114	nucleoprotein, putative [Source:VB External Description;Acc:AAEL000114]	Protein Coding Gene	27.4922	20.241	38.6769	40	51.5619	82.5417	0	0	7.17241
supercont1.5[+]:1414079-1414107	supercont1.5:1414079-1414107	28	AAEL000289-RA	AAEL000289	conserved hypothetical protein [Source:VB External Description;Acc:AAEL000289]	Protein Coding Gene	57.6897	46.6897	22.2069	85	0	13.0345	6.75	20.3214	15.6071
supercont1.286[+]:729545-729644	supercont1.286:729545-729644	99	AAEL007843-RA	AAEL007843	symbol, putative [Source:VB External Description;Acc:AAEL007843]	Protein Coding Gene	83.6667	21.7843	25.1667	0	47.569	73.2143	0	0	15.6429
supercont1.666[-]:135678-135750	supercont1.666:135678-135750	72	AAEL012207-RC;AAEL012207-RE	AAEL012207	myosin light chain 1, [Source:VB External Description;Acc:AAEL012207]	Protein Coding Gene	52	98.7073	62.6585	0	3	31.726	15.918	3	0
supercont1.362[+]:1359203-1359232	supercont1.362:1359203-1359232	29	AAEL009020-RA	AAEL009020	glutathionetransferase [Source:VB External Description;Acc:AAEL009020]	Protein Coding Gene	6.48148	23.2333	18.6667	0	28.8621	189.448	0	0	0
supercont1.231[-]:1602728-1602864	supercont1.231:1602728-1602864	136	AAEL007007-RA	AAEL007007	DNA replication licensing factor MCM2 [Source:VB External Description;Acc:AAEL007007]	Protein Coding Gene	11.7143	218.714	15	0	5.35714	15.8467	0	0	0
supercont1.136[+]:1916199-1916241	supercont1.136:1916199-1916241	42	AAEL004959-RA	AAEL004959	nucleoprotein, putative [Source:VB External Description;Acc:AAEL004959]	Protein Coding Gene	21.8837	94.8621	25.1463	0	24.6333	81.1034	0	0	18.5517
supercont1.640[-]:285917-285951	supercont1.640:285917-285951	34	AAEL011989-RB	AAEL011989	signal peptide peptidase [Source:VB External Description;Acc:AAEL011989]	Protein Coding Gene	5.86207	43.2571	132.6	84	0	0	0	0	0
supercont1.49[+]:1054449-1054513	supercont1.49:1054449-1054513	64	AAEL002134-RA	AAEL002134	conserved hypothetical protein [Source:VB External Description;Acc:AAEL002134]	Protein Coding Gene	39.9841	30.0263	15.5968	0	90.25	55.186	0	0	34.2821
supercont1.11[+]:3906702-3906779	supercont1.11:3906702-3906779	77	AAEL000590-RA	AAEL000590	Defenserepressor 1 [Source:VB External Description;Acc:AAEL000590]	Protein Coding Gene	207.5	30.7143	22.3385	0	4.2973	0	0	0	0
supercont1.171[+]:26663-26689	supercont1.171:26663-26689	26	AAEL005719-RA	AAEL005719	cleavage stimulation factor [Source:VB External Description;Acc:AAEL005719]	Protein Coding Gene	22.3846	49.8889	48.7778	114	0	0	5	0	24.2308
supercont1.34[-]:659621-659779	supercont1.34:659621-659779	158	AAEL001477-RA	AAEL001477	laminin alpha-1, 2 chain [Source:VB External Description;Acc:AAEL001477]	Protein Coding Gene	50.5019	33.7757	54.4975	0	58.8227	62.825	0	0	3.85714
supercont1.534[+]:77261-77293	supercont1.534:77261-77293	32	AAEL011025-RA	AAEL011025	vacuolar ATP synthase subunit ac39 [Source:VB External Description;Acc:AAEL011025]	Protein Coding Gene	0	17.4643	15.7037	231	0	0	0	0	0
supercont1.127[+]:1371064-1371187	supercont1.127:1371064-1371187	123	AAEL004699-RB	AAEL004699	conserved hypothetical protein [Source:VB External Description;Acc:AAEL004699]	Protein Coding Gene	16.7339	198.586	22.4247	0	8.16667	14.6359	0	0	3
supercont1.615[+]:230274-230323	supercont1.615:230274-230323	49	AAEL011801-RA	AAEL011801	hypothetical protein [Source:VB External Description;Acc:AAEL011801]	Protein Coding Gene	117.356	15.6667	52.5319	28.5532	34.3333	5.12766	0	0	9.40426
supercont1.126[+]:1108757-1108868	supercont1.126:1108757-1108868	111	AAEL004658-RA	AAEL004658	hypothetical protein [Source:VB External Description;Acc:AAEL004658]	Protein Coding Gene	88.2951	19.8194	51.6615	0	66.0368	23.5055	0	0	13.6338
supercont1.1266[-]:133566-133625	supercont1.1266:133566-133625	59	AAEL014771-RA	AAEL014771	conserved hypothetical protein [Source:VB External Description;Acc:AAEL014771]	Protein Coding Gene	6.38095	3.30769	0	216	12.8571	24.2881	0	0	0
supercont1.211[+]:742354-742489	supercont1.211:742354-742489	135	AAEL006568-RB	AAEL006568	serine protease [Source:VB External Description;Acc:AAEL006568]	Protein Coding Gene	24.7941	12.1279	26.306	112	40.5075	36.1109	0	0	10.7949
supercont1.176[-]:1316387-1316471	supercont1.176:1316387-1316471	84	AAEL005834-RA	AAEL005834	GPCR Dopamine Family [Source:VB External Description;Acc:AAEL005834]	Protein Coding Gene	42.3375	39.1918	30.5412	0	90.8	44.6197	0	0	15.0375
supercont1.574[+]:340926-340975	supercont1.574:340926-340975	49	AAEL011381-RA	AAEL011381	NADH-ubiquinone oxidoreductase fe-s protein 2 (ndufs2) [Source:VB External Description;Acc:AAEL011381]	Protein Coding Gene	126.333	87.6667	34.42	0	0	6	0	0	7.45833
supercont1.126[-]:1110390-1110518	supercont1.126:1110390-1110518	128	AAEL004658-RA	AAEL004658	hypothetical protein [Source:VB External Description;Acc:AAEL004658]	Protein Coding Gene	59.125	23.8527	40.2143	14	51.4464	50.7232	0	0	20.913
supercont1.40[-]:1787544-1787635	supercont1.40:1787544-1787635	91	AAEL001706-RA	AAEL001706	p15-2a protein, putative [Source:VB External Description;Acc:AAEL001706]	Protein Coding Gene	31.0896	36.1475	34.4146	19	41.3443	87.7416	0	0	10.1739
supercont1.472[+]:772201-772232	supercont1.472:772201-772232	31	AAEL010344-RA	AAEL010344	SEC14, putative [Source:VB External Description;Acc:AAEL010344]	Protein Coding Gene	27.7419	91.5926	133.536	0	0	0	0	0	7
supercont1.109[-]:314770-314949	supercont1.109:314770-314949	179	AAEL004175-RA	AAEL004175	40S ribosomal protein S17 [Source:VB External Description;Acc:AAEL004175]	Protein Coding Gene	33.7527	53.7157	35.2429	33	27.5699	38.9919	21.3476	8.21739	7.70833
supercont1.677[-]:247698-247759	supercont1.677:247698-247759	61	AAEL012312-RA	AAEL012312	proliferation-associated 2g4 (pa2g4/ebp1) [Source:VB External Description;Acc:AAEL012312]	Protein Coding Gene	43.0357	115.111	87.5926	0	0	10	0	0	3.73077
supercont1.662[-]:97249-97296	supercont1.662:97249-97296	47	AAEL012175-RA	AAEL012175	ATP synthase alpha subunit mitochondrial [Source:VB External Description;Acc:AAEL012175]	Protein Coding Gene	29.8947	39.2391	21.1667	100.952	7.20588	5.66667	25.8	4.67857	24.8214
supercont1.132[+]:21586-21644	supercont1.132:21586-21644	58	AAEL004851-RA	AAEL004851	hypothetical protein [Source:VB External Description;Acc:AAEL004851]	Protein Coding Gene	3.5	31.875	3.88889	0	14.5	141.882	32.6604	17	13.4949
supercont1.331[-]:1235472-1235509	supercont1.331:1235472-1235509	37	AAEL008543-RA	AAEL008543	Cdc42 homolog Precursor [Source:VB External Description;Acc:AAEL008543]	Protein Coding Gene	11.3929	8.48571	105.207	0	74.8276	43.7895	0	0	15.0714
supercont1.481[+]:558711-558739	supercont1.481:558711-558739	28	AAEL010501-RA	AAEL010501	zinc finger protein [Source:VB External Description;Acc:AAEL010501]	Protein Coding Gene	30.8276	4.96296	15.963	207	0	0	0	0	0
supercont1.451[-]:55864-55913	supercont1.451:55864-55913	49	AAEL017263-RA	AAEL017263	0	Protein Coding Gene	17	169.759	49.4	0	0	13	6.27586	3	0
supercont1.157[-]:317587-317660	supercont1.157:317587-317660	73	AAEL005456-RA	AAEL005456	nucleoprotein, putative [Source:VB External Description;Acc:AAEL005456]	Protein Coding Gene	61.8666	15.0952	18.6349	0	26.1429	124.496	0	0	11.931
supercont1.219[+]:541957-541992	supercont1.219:541957-541992	35	AAEL006751-RA	AAEL006751	hypothetical protein [Source:VB External Description;Acc:AAEL006751]	Protein Coding Gene	11.6061	190.882	8.85714	0	9.90323	28.6129	0	0	8.17241
supercont1.17[-]:1786484-1786580	supercont1.17:1786484-1786580	96	AAEL000808-RA	AAEL000808	nucleoprotein, putative [Source:VB External Description;Acc:AAEL000808]	Protein Coding Gene	52.6939	29.6438	12.9655	59	23.5714	39.3478	0	0	40.5954
supercont1.287[+]:1158660-1158737	supercont1.287:1158660-1158737	77	AAEL007883-RC	AAEL007883	fk506-binding protein [Source:VB External Description;Acc:AAEL007883]	Protein Coding Gene	14.25	14.4091	26.4	42	49.9531	110.701	0	0	0
supercont1.544[+]:731931-731960	supercont1.544:731931-731960	29	AAEL011148-RA	AAEL011148	hypothetical protein [Source:VB External Description;Acc:AAEL011148]	Protein Coding Gene	3	0	6	248.7	0	0	0	0	0
supercont1.1647[+]:36666-36799	supercont1.1647:36666-36799	133	AAEL015241-RB	AAEL015241	hypothetical protein [Source:VB External Description;Acc:AAEL015241]	Protein Coding Gene	38.7015	86.2886	39.2313	0	20.6282	50.7448	0	0	22.0727
supercont1.465[+]:678607-678679	supercont1.465:678607-678679	72	AAEL010248-RA	AAEL010248	fibrillarin [Source:VB External Description;Acc:AAEL010248]	Protein Coding Gene	6.89744	12.3611	4.92	66.9032	14.3	128.35	19	0	4.77273
supercont1.301[+]:546819-547029	supercont1.301:546819-547029	210	AAEL008107-RA	AAEL008107	f14p3.9 protein (auxin transport protein) [Source:VB External Description;Acc:AAEL008107]	Protein Coding Gene	0	4	0	0	20.3859	229.972	3	0	0
supercont1.69[-]:148868-149027	supercont1.69:148868-149027	159	AAEL002827-RA	AAEL002827	ATP synthase beta subunit [Source:VB External Description;Acc:AAEL002827]	Protein Coding Gene	54.0098	42.6475	24.0336	73	18.5296	19.2211	9.62987	5.19231	10.9646
supercont1.452[-]:140651-140806	supercont1.452:140651-140806	155	AAEL010081-RA	AAEL010081	conserved hypothetical protein [Source:VB External Description;Acc:AAEL010081]	Protein Coding Gene	3	0	4.375	0	21.0034	228.833	0	0	0
supercont1.417[+]:847693-847739	supercont1.417:847693-847739	46	AAEL017113-RA	AAEL017113	0	Protein Coding Gene	12.4062	35.3793	3.37778	0	32.3438	170.625	3	0	0
supercont1.450[+]:725911-726061	supercont1.450:725911-726061	150	AAEL010059-RA	AAEL010059	bacterial-type ABC transport ATP-binding subunit? or RNAse l inhibitor [Source:VB External Description;Acc:AAEL010059]	Protein Coding Gene	26.6792	99.2966	37.4567	0	34.68	37.2308	0	0	21.7778
supercont1.17[+]:1407547-1407728	supercont1.17:1407547-1407728	181	AAEL000804-RB	AAEL000804	conserved hypothetical protein [Source:VB External Description;Acc:AAEL000804]	Protein Coding Gene	15.0926	6.88889	11.6102	0	5.67391	206.245	8.24	3	0
supercont1.472[+]:566407-566484	supercont1.472:566407-566484	77	AAEL017368-RA	AAEL017368	0	Protein Coding Gene	30.9872	58.3182	78.4649	72.3667	0	0	13.0541	0	3.33333
supercont1.137[-]:1073204-1073290	supercont1.137:1073204-1073290	86	AAEL004978-RA	AAEL004978	DEAD box ATP-dependent RNA helicase [Source:VB External Description;Acc:AAEL004978]	Protein Coding Gene	6.07547	221.544	16.9071	0	0	8.445	3	0	0
supercont1.233[-]:604554-604580	supercont1.233:604554-604580	26	AAEL007041-RA	AAEL007041	low-density lipoprotein receptor (ldl) [Source:VB External Description;Acc:AAEL007041]	Protein Coding Gene	105.926	55.8889	89	0	0	5	0	0	0
supercont1.439[-]:12796-12839	supercont1.439:12796-12839	43	AAEL009940-RA	AAEL009940	conserved hypothetical protein [Source:VB External Description;Acc:AAEL009940]	Protein Coding Gene	49.8293	26.1852	19.0227	0	90.0571	70.5172	0	0	0
supercont1.766[+]:481349-481544	supercont1.766:481349-481544	195	AAEL012951-RA	AAEL012951	transformation/transcription domain-associated protein [Source:VB External Description;Acc:AAEL012951]	Protein Coding Gene	36.5654	44.3321	25.3333	0	10.4545	138.745	0	0	0
supercont1.19[-]:948174-948222	supercont1.19:948174-948222	48	AAEL000950-RA	AAEL000950	conserved hypothetical protein [Source:VB External Description;Acc:AAEL000950]	Protein Coding Gene	6.21429	0	0	249	0	0	0	0	0
supercont1.1145[-]:113460-113699	supercont1.1145:113460-113699	239	AAEL014517-RA	AAEL014517	conserved hypothetical protein [Source:VB External Description;Acc:AAEL014517]	Protein Coding Gene	44.3955	94.4781	60.832	0	7.12121	10	7.96154	10.8148	19.5455
supercont1.864[-]:40635-40694	supercont1.864:40635-40694	59	AAEL013530-RA	AAEL013530	cullin [Source:VB External Description;Acc:AAEL013530]	Protein Coding Gene	3.83333	8.48214	24.6296	213	0	4.7	0	0	0
supercont1.136[-]:1802316-1802362	supercont1.136:1802316-1802362	46	AAEL004961-RA	AAEL004961	conserved hypothetical protein [Source:VB External Description;Acc:AAEL004961]	Protein Coding Gene	106.207	42.0213	8.37931	0	16.6207	77.4565	0	0	3.86207
supercont1.112[-]:2352498-2352551	supercont1.112:2352498-2352551	53	AAEL004247-RA	AAEL004247	Sialin, Sodium/sialic acid cotransporter, putative [Source:VB External Description;Acc:AAEL004247]	Protein Coding Gene	32.2353	76.5238	18.6481	0	81.1	37.5556	0	0	8.18919
supercont1.32[-]:2415123-2415161	supercont1.32:2415123-2415161	38	AAEL001421-RA	AAEL001421	high density lipoprotien binding protein / vigilin [Source:VB External Description;Acc:AAEL001421]	Protein Coding Gene	0	16.1724	0	238	0	0	0	0	0
supercont1.118[-]:42231-42259	supercont1.118:42231-42259	28	AAEL004404-RA	AAEL004404	HIG1 domain family member 2A, putative [Source:VB External Description;Acc:AAEL004404]	Protein Coding Gene	52.4643	110.571	35.2857	0	0	0	9.96429	3.96429	41.1379
supercont1.655[-]:157456-157519	supercont1.655:157456-157519	63	AAEL012093-RA	AAEL012093	leucine-rich transmembrane protein [Source:VB External Description;Acc:AAEL012093]	Protein Coding Gene	54.8929	36.1613	32.8077	67	26.6897	32.2188	0	0	3.56
supercont1.35[-]:1744551-1744618	supercont1.35:1744551-1744618	67	AAEL001513-RA	AAEL001513	WD-repeat protein [Source:VB External Description;Acc:AAEL001513]	Protein Coding Gene	51.0104	60	11.6774	54	14.1613	42.4375	0	0	20.0408
supercont1.6[+]:677326-677368	supercont1.6:677326-677368	42	AAEL000314-RA	AAEL000314	malate dehydrogenase [Source:VB External Description;Acc:AAEL000314]	Protein Coding Gene	113.6	26.2326	90.9333	0	5.36667	0	0	0	17.1786
supercont1.433[+]:747136-747174	supercont1.433:747136-747174	38	AAEL009859-RA	AAEL009859	nucleolar GTP-binding protein [Source:VB External Description;Acc:AAEL009859]	Protein Coding Gene	22.8148	17.5526	40.2857	0	79.1786	89.9333	0	0	3
supercont1.275[-]:935489-935609	supercont1.275:935489-935609	120	AAEL007707-RA	AAEL007707	malate dehydrogenase [Source:VB External Description;Acc:AAEL007707]	Protein Coding Gene	11.4267	33.6495	24.2679	51	36.3696	84.4848	3.42857	0	7.94323
supercont1.18[-]:86134-86154	supercont1.18:86134-86154	20	AAEL000856-RA	AAEL000856	germ cell-less protein [Source:VB External Description;Acc:AAEL000856]	Protein Coding Gene	0	0	0	252	0	0	0	0	0
supercont1.168[+]:1153101-1153127	supercont1.168:1153101-1153127	26	AAEL005655-RB	AAEL005655	sorting nexin [Source:VB External Description;Acc:AAEL005655]	Protein Coding Gene	128.192	14.4231	10.92	0	49	23.4231	0	0	25.7407
supercont1.1019[-]:286623-286711	supercont1.1019:286623-286711	88	AAEL017062-RA	AAEL017062	0	Protein Coding Gene	25.082	67.2593	23.8539	0	55.1724	70.6623	0	0	9.51852
supercont1.293[+]:673942-673971	supercont1.293:673942-673971	29	AAEL008008-RA	AAEL008008	cullin [Source:VB External Description;Acc:AAEL008008]	Protein Coding Gene	116.76	19.72	50.32	6	17.3667	41.16	0	0	0
supercont1.100[-]:720709-720735	supercont1.100:720709-720735	26	AAEL003916-RA	AAEL003916	splicing factor, putative [Source:VB External Description;Acc:AAEL003916]	Protein Coding Gene	44	145.333	61.9167	0	0	0	0	0	0
supercont1.299[-]:419669-419907	supercont1.299:419669-419907	238	AAEL008073-RA	AAEL008073	conserved hypothetical protein [Source:VB External Description;Acc:AAEL008073]	Protein Coding Gene	29.368	48.4352	24.031	17	17.9259	70.8519	6	0	37.3178
supercont1.165[+]:362629-362679	supercont1.165:362629-362679	50	AAEL005618-RA	AAEL005618	chitin synthase [Source:VB External Description;Acc:AAEL005618]	Protein Coding Gene	28.4043	62.4524	35.7619	0	69	51.9556	0	0	3
supercont1.132[+]:1430621-1430699	supercont1.132:1430621-1430699	78	AAEL004834-RA	AAEL004834	PHD finger protein [Source:VB External Description;Acc:AAEL004834]	Protein Coding Gene	110.224	50.2638	44.2682	0	6.87879	16.5946	8.92593	4	8.88889
supercont1.19[+]:3899586-3899657	supercont1.19:3899586-3899657	71	AAEL000951-RB	AAEL000951	elongation factor 1-beta2 [Source:VB External Description;Acc:AAEL000951]	Protein Coding Gene	8.27273	0	3	219	3.46154	11.2831	4.71429	0	0
supercont1.74[-]:1734569-1734729	supercont1.74:1734569-1734729	160	AAEL003016-RA	AAEL003016	hypothetical protein [Source:VB External Description;Acc:AAEL003016]	Protein Coding Gene	56.817	13.8962	32.6243	0	38.8333	38.5714	5.45833	0	62.5652
supercont1.768[+]:65294-65354	supercont1.768:65294-65354	60	AAEL012964-RA	AAEL012964	conserved hypothetical protein [Source:VB External Description;Acc:AAEL012964]	Protein Coding Gene	14.0417	23.1714	6	0	9.60345	191.059	4.53571	0	0
supercont1.949[+]:302178-302209	supercont1.949:302178-302209	31	AAEL013880-RA	AAEL013880	MSF1 protein, putative [Source:VB External Description;Acc:AAEL013880]	Protein Coding Gene	0	11.6296	4.0625	0	48.0357	181.5	3	0	0
supercont1.409[-]:550800-550826	supercont1.409:550800-550826	26	AAEL009583-RA	AAEL009583	filamin, putative [Source:VB External Description;Acc:AAEL009583]	Protein Coding Gene	0	0	0	248	0	0	0	0	0
supercont1.238[-]:1556009-1556071	supercont1.238:1556009-1556071	62	AAEL007132-RA	AAEL007132	dynein heavy chain [Source:VB External Description;Acc:AAEL007132]	Protein Coding Gene	7.875	31.1786	143.25	0	0	17.5536	26.8333	12	8.79167
supercont1.8[+]:3460835-3460900	supercont1.8:3460835-3460900	65	AAEL000420-RA	AAEL000420	cathepsin o [Source:VB External Description;Acc:AAEL000420]	Protein Coding Gene	14.8182	16.2727	5.625	0	19.8246	185.45	0	0	5.21622
supercont1.210[-]:651962-652113	supercont1.210:651962-652113	151	AAEL017516-RB;AAEL017516-RC	AAEL017516	0	Protein Coding Gene	26.0829	117.313	50.3425	0	9.35065	19.5285	11.0256	9.23111	3.80952
supercont1.112[-]:2352580-2352737	supercont1.112:2352580-2352737	157	AAEL004247-RA	AAEL004247	Sialin, Sodium/sialic acid cotransporter, putative [Source:VB External Description;Acc:AAEL004247]	Protein Coding Gene	53.3457	67.1678	27.4453	0	30.5159	59.5975	0	0	8.05
supercont1.15[-]:1358801-1358901	supercont1.15:1358801-1358901	100	AAEL000732-RA	AAEL000732	conserved hypothetical protein [Source:VB External Description;Acc:AAEL000732]	Protein Coding Gene	51.4	13.7251	87.0494	0	56.0729	23.0312	0	0	14.6774
supercont1.17[-]:3641087-3641114	supercont1.17:3641087-3641114	27	AAEL000840-RA	AAEL000840	skeletal muscle/kidney enriched inositol 5-phosphatase [Source:VB External Description;Acc:AAEL000840]	Protein Coding Gene	71.8148	11.5926	45.1481	0	75.5926	41.6071	0	0	0
supercont1.249[+]:312038-312068	supercont1.249:312038-312068	30	AAEL007339-RA	AAEL007339	conserved hypothetical protein [Source:VB External Description;Acc:AAEL007339]	Protein Coding Gene	0	0	235.419	5	0	0	5	0	0
supercont1.147[+]:155788-155912	supercont1.147:155788-155912	124	AAEL005247-RA	AAEL005247	conserved hypothetical protein [Source:VB External Description;Acc:AAEL005247]	Protein Coding Gene	17.5453	6	25.1105	157.172	13.304	20.8611	0	0	5.39286
supercont1.2[+]:1427909-1427930	supercont1.2:1427909-1427930	21	AAEL000114-RA	AAEL000114	nucleoprotein, putative [Source:VB External Description;Acc:AAEL000114]	Protein Coding Gene	3	0	0	242	0	0	0	0	0
supercont1.136[-]:778480-778548	supercont1.136:778480-778548	68	AAEL004942-RB	AAEL004942	helicase [Source:VB External Description;Acc:AAEL004942]	Protein Coding Gene	21.4348	185.246	26.3429	0	0	4	3.94737	0	3.74074
supercont1.81[+]:859724-859763	supercont1.81:859724-859763	39	AAEL003184-RA	AAEL003184	mfs transporter [Source:VB External Description;Acc:AAEL003184]	Protein Coding Gene	49	30.5946	39	0	57.3514	61.1892	0	0	7.55172
supercont1.256[-]:380998-381163	supercont1.256:380998-381163	165	AAEL007444-RB	AAEL007444	conserved hypothetical protein [Source:VB External Description;Acc:AAEL007444]	Protein Coding Gene	44.2294	76.743	81.4616	0	3	0	28.8637	0	10.3037
supercont1.89[+]:1134806-1134904	supercont1.89:1134806-1134904	98	AAEL003548-RA	AAEL003548	sulphate transporter [Source:VB External Description;Acc:AAEL003548]	Protein Coding Gene	0	0	0	0	12.8889	231.677	0	0	0
supercont1.391[+]:897375-897401	supercont1.391:897375-897401	26	AAEL009357-RA	AAEL009357	myosin v [Source:VB External Description;Acc:AAEL009357]	Protein Coding Gene	0	0	6.51852	234	0	0	0	0	3.95652
supercont1.52[-]:1722845-1722884	supercont1.52:1722845-1722884	39	AAEL002271-RA	AAEL002271	26S proteasome regulatory subunit S3 [Source:VB External Description;Acc:AAEL002271]	Protein Coding Gene	56.0323	91.3226	70	0	3.92857	0	0	13.0645	10.0714
supercont1.406[-]:144214-144278	supercont1.406:144214-144278	64	AAEL009551-RA	AAEL009551	Toll-likeReceptor. [Source:VB External Description;Acc:AAEL009551]	Protein Coding Gene	31.5385	61.6296	52.5724	0	40.9394	30.6897	0	0	27.0345
supercont1.79[-]:1692416-1692464	supercont1.79:1692416-1692464	48	AAEL003128-RA	AAEL003128	conserved hypothetical protein [Source:VB External Description;Acc:AAEL003128]	Protein Coding Gene	3.31034	0	0	241	0	0	0	0	0
supercont1.215[+]:572992-573077	supercont1.215:572992-573077	85	AAEL006642-RA	AAEL006642	tubulin alpha chain [Source:VB External Description;Acc:AAEL006642]	Protein Coding Gene	7.07143	10.9731	20.1053	163	18.2082	24.9277	0	0	0
supercont1.140[+]:1052343-1052646	supercont1.140:1052343-1052646	303	AAEL005080-RA	AAEL005080	protein phosphatase-5 [Source:VB External Description;Acc:AAEL005080]	Protein Coding Gene	50.9396	104.498	43.1593	0	4	15.8756	9.71429	3	13.0976
supercont1.340[+]:457639-457704	supercont1.340:457639-457704	65	AAEL008672-RA	AAEL008672	ABC transporter [Source:VB External Description;Acc:AAEL008672]	Protein Coding Gene	58.4242	154.433	16.4	0	0	14.7	0	0	0
supercont1.69[+]:1916035-1916195	supercont1.69:1916035-1916195	160	AAEL002851-RA	AAEL002851	tubulin beta chain [Source:VB External Description;Acc:AAEL002851]	Protein Coding Gene	32.7293	29.4157	33.7875	0	46.6316	86.0936	3.10714	0	11.2979
supercont1.230[-]:513029-513076	supercont1.230:513029-513076	47	AAEL006977-RA	AAEL006977	serine/threonine protein phosphatase 2a regulatory subunit a [Source:VB External Description;Acc:AAEL006977]	Protein Coding Gene	33.0208	64.64	128.52	0	5.33333	3	4.92	3.60714	0
supercont1.30[-]:471223-471274	supercont1.30:471223-471274	51	AAEL017357-RA	AAEL017357	0	Protein Coding Gene	0	7.5	0	226	3.52	5.94231	0	0	0
supercont1.159[-]:1271328-1271356	supercont1.159:1271328-1271356	28	AAEL005493-RA	AAEL005493	septin [Source:VB External Description;Acc:AAEL005493]	Protein Coding Gene	133.296	32.8621	37.2857	0	0	0	0	10.92	28.4615
supercont1.83[-]:236851-236956	supercont1.83:236851-236956	105	AAEL003303-RA	AAEL003303	conserved hypothetical protein [Source:VB External Description;Acc:AAEL003303]	Protein Coding Gene	70.5069	59.8081	91.9	0	0	6	4.85714	0	9.41667
supercont1.211[+]:742897-742990	supercont1.211:742897-742990	93	AAEL006568-RB	AAEL006568	serine protease [Source:VB External Description;Acc:AAEL006568]	Protein Coding Gene	44.4574	45.9686	39.4658	8	62.6986	27.1802	0	0	14.6332
supercont1.301[+]:523117-523367	supercont1.301:523117-523367	250	AAEL008107-RA	AAEL008107	f14p3.9 protein (auxin transport protein) [Source:VB External Description;Acc:AAEL008107]	Protein Coding Gene	11.5094	13.1212	5.2	0	35.9172	167.94	0	0	8.29412
supercont1.638[-]:168626-168679	supercont1.638:168626-168679	53	AAEL011963-RA	AAEL011963	conserved hypothetical protein [Source:VB External Description;Acc:AAEL011963]	Protein Coding Gene	65.1321	79.4062	73.6429	0	3	0	0	0	20.4194
supercont1.25[-]:3605253-3605302	supercont1.25:3605253-3605302	49	AAEL001206-RA	AAEL001206	threonyl-tRNA synthetase [Source:VB External Description;Acc:AAEL001206]	Protein Coding Gene	24.7391	58.6735	62.1333	24	0	12.1304	16.5769	6.88462	36.2857
supercont1.309[+]:404871-404899	supercont1.309:404871-404899	28	AAEL008249-RD	AAEL008249	conserved hypothetical protein [Source:VB External Description;Acc:AAEL008249]	Protein Coding Gene	0	0	23.9655	0	88.375	128.905	0	0	0
supercont1.32[+]:1009640-1009666	supercont1.32:1009640-1009666	26	AAEL001422-RA	AAEL001422	proteasome inhibitor [Source:VB External Description;Acc:AAEL001422]	Protein Coding Gene	15.1481	30	16.963	174	0	0	0	0	5.03704
supercont1.17[-]:1786125-1786240	supercont1.17:1786125-1786240	115	AAEL000808-RA	AAEL000808	nucleoprotein, putative [Source:VB External Description;Acc:AAEL000808]	Protein Coding Gene	17.8992	26.4019	74.7057	0	34.9646	68.3709	0	0	18.4444
supercont1.5[+]:1838881-1838911	supercont1.5:1838881-1838911	30	AAEL000276-RA	AAEL000276	conserved hypothetical protein [Source:VB External Description;Acc:AAEL000276]	Protein Coding Gene	14.5217	9.83333	20.2692	0	29.5484	156.846	0	0	9.69565
supercont1.492[-]:627228-627255	supercont1.492:627228-627255	27	AAEL010640-RA	AAEL010640	phosphoribosylamine-glycine ligase [Source:VB External Description;Acc:AAEL010640]	Protein Coding Gene	51.1111	135.571	48.2143	0	0	0	5.75	0	0
supercont1.243[-]:39338-39371	supercont1.243:39338-39371	33	AAEL007208-RA	AAEL007208	conserved hypothetical protein [Source:VB External Description;Acc:AAEL007208]	Protein Coding Gene	153.176	51.5	20.3103	0	0	15.3704	0	0	0
supercont1.122[+]:1518441-1518506	supercont1.122:1518441-1518506	65	AAEL004523-RA	AAEL004523	preprotein translocase secy subunit (sec61) [Source:VB External Description;Acc:AAEL004523]	Protein Coding Gene	25.5862	133	67.8793	0	6.31707	4	0	0	3.08
supercont1.1170[+]:107597-107824	supercont1.1170:107597-107824	227	AAEL014571-RA	AAEL014571	oviductin [Source:VB External Description;Acc:AAEL014571]	Protein Coding Gene	28.9767	45.9862	43.9744	0	37.1194	71.5695	0	0	11.9661
supercont1.34[+]:660567-660649	supercont1.34:660567-660649	82	AAEL001477-RA	AAEL001477	laminin alpha-1, 2 chain [Source:VB External Description;Acc:AAEL001477]	Protein Coding Gene	36.8025	51.8571	82.2692	0	11.4831	46.6244	0	0	10.4231
supercont1.168[+]:1152943-1153029	supercont1.168:1152943-1153029	86	AAEL005655-RB	AAEL005655	sorting nexin [Source:VB External Description;Acc:AAEL005655]	Protein Coding Gene	28	27.7647	48.5195	34	43.3765	46.8675	0	0	10.9005
supercont1.95[-]:2773192-2773218	supercont1.95:2773192-2773218	26	AAEL003734-RA	AAEL003734	aconitase, mitochondrial [Source:VB External Description;Acc:AAEL003734]	Protein Coding Gene	6.73077	0	0	0	0	27.0741	143.963	22.4074	39.2222
supercont1.1475[+]:55106-55172	supercont1.1475:55106-55172	66	AAEL015100-RA	AAEL015100	calnexin [Source:VB External Description;Acc:AAEL015100]	Protein Coding Gene	81.8214	34.2593	104.164	0	10.5897	5.34783	0	0	3
supercont1.406[+]:143959-144015	supercont1.406:143959-144015	56	AAEL009551-RA	AAEL009551	Toll-likeReceptor. [Source:VB External Description;Acc:AAEL009551]	Protein Coding Gene	61.8889	39.9352	21.8298	0	34.7407	59.1429	0	0	21.5926
supercont1.193[+]:602432-602459	supercont1.193:602432-602459	27	AAEL006185-RA	AAEL006185	exocyst componenet sec8 [Source:VB External Description;Acc:AAEL006185]	Protein Coding Gene	49.4074	89.3704	52.2857	0	0	0	5	5.88889	36.3571
supercont1.204[-]:1076458-1076484	supercont1.204:1076458-1076484	26	AAEL006415-RA	AAEL006415	leucyl-tRNA synthetase [Source:VB External Description;Acc:AAEL006415]	Protein Coding Gene	58.3846	65.2308	87.5185	0	0	0	14.2692	6	6.88
supercont1.77[-]:1822995-1823022	supercont1.77:1822995-1823022	27	AAEL003093-RA	AAEL003093	elongase, putative [Source:VB External Description;Acc:AAEL003093]	Protein Coding Gene	0	0	0	231	0	0	7	0	0
supercont1.713[+]:488076-488101	supercont1.713:488076-488101	25	AAEL012568-RA	AAEL012568	polypeptide of 976 aa, putative [Source:VB External Description;Acc:AAEL012568]	Protein Coding Gene	0	0	0	238	0	0	0	0	0
supercont1.1168[+]:183117-183175	supercont1.1168:183117-183175	58	AAEL014562-RA	AAEL014562	60S ribosomal protein L12 [Source:VB External Description;Acc:AAEL014562]	Protein Coding Gene	26.4595	26.8696	8.19444	0	13.2955	21.2	130.225	3.97297	7.31034
supercont1.136[+]:1920670-1920753	supercont1.136:1920670-1920753	83	AAEL004966-RA	AAEL004966	odorant receptor [Source:VB External Description;Acc:AAEL004966]	Protein Coding Gene	48.75	23.463	25.494	0	74.06	30.8971	3	0	31.2444
supercont1.604[-]:141308-141337	supercont1.604:141308-141337	29	AAEL011707-RA	AAEL011707	hypothetical protein [Source:VB External Description;Acc:AAEL011707]	Protein Coding Gene	76.7778	85.3	74.76	0	0	0	0	0	0
supercont1.48[-]:365153-365225	supercont1.48:365153-365225	72	AAEL002080-RA	AAEL002080	septin interacting protein, putative [Source:VB External Description;Acc:AAEL002080]	Protein Coding Gene	31.1295	41.5769	87.8889	59	0	8	0	0	9.22222
supercont1.79[-]:1692665-1692692	supercont1.79:1692665-1692692	27	AAEL003128-RA	AAEL003128	conserved hypothetical protein [Source:VB External Description;Acc:AAEL003128]	Protein Coding Gene	94.8929	6	49.9286	32	47.9286	6	0	0	0
supercont1.299[+]:213869-213947	supercont1.299:213869-213947	78	AAEL008069-RA	AAEL008069	notch [Source:VB External Description;Acc:AAEL008069]	Protein Coding Gene	22.8421	27	23.2973	120	25.9324	8.41558	0	0	9
supercont1.54[-]:478068-478097	supercont1.54:478068-478097	29	AAEL002346-RB	AAEL002346	plexin a [Source:VB External Description;Acc:AAEL002346]	Protein Coding Gene	36.4444	23.5185	42.9333	0	29.8148	94.9259	0	0	8.74074
supercont1.126[-]:1108994-1109181	supercont1.126:1108994-1109181	187	AAEL004658-RA	AAEL004658	hypothetical protein [Source:VB External Description;Acc:AAEL004658]	Protein Coding Gene	36.7692	41.6679	33.2694	0	27.25	81.1535	0	0	16.0246
supercont1.432[+]:627130-627175	supercont1.432:627130-627175	45	AAEL009847-RA	AAEL009847	microtubule-associated protein [Source:VB External Description;Acc:AAEL009847]	Protein Coding Gene	71.1935	11.0303	24.7857	0	75.7222	53.2195	0	0	0
supercont1.163[-]:32761-32920	supercont1.163:32761-32920	159	AAEL005567-RB	AAEL005567	nucleosome assembly protein [Source:VB External Description;Acc:AAEL005567]	Protein Coding Gene	55.5303	26.3684	44.6659	0	48.6708	54.4612	0	0	5.78571
supercont1.439[-]:12644-12768	supercont1.439:12644-12768	124	AAEL009940-RA	AAEL009940	conserved hypothetical protein [Source:VB External Description;Acc:AAEL009940]	Protein Coding Gene	20.2	38.4299	63.4744	0	69.4329	26.7049	0	0	17.1323
supercont1.136[+]:1949311-1949417	supercont1.136:1949311-1949417	106	AAEL017557-RA	AAEL017557	odorant receptor [Source:VB External Description;Acc:AAEL017557]	Protein Coding Gene	20.8585	28.3889	26.2901	29	29.6378	82.6141	0	0	17.9599
supercont1.2[+]:4970981-4971069	supercont1.2:4970981-4971069	88	AAEL000119-RA	AAEL000119	AMP dependent coa ligase [Source:VB External Description;Acc:AAEL000119]	Protein Coding Gene	86.9194	21.4839	29.8315	0	46.8065	33.3871	0	0	15.8214
supercont1.83[-]:2903755-2903782	supercont1.83:2903755-2903782	27	AAEL003285-RA	AAEL003285	translocation associated membrane protein [Source:VB External Description;Acc:AAEL003285]	Protein Coding Gene	65.8214	76.1071	87.3929	0	0	4.85714	0	0	0
supercont1.177[-]:1572431-1572476	supercont1.177:1572431-1572476	45	AAEL005861-RA	AAEL005861	vacuolar sorting protein (vps) [Source:VB External Description;Acc:AAEL005861]	Protein Coding Gene	11.0222	13.5556	11.069	189	0	9.27586	0	0	0
supercont1.37[-]:103808-103842	supercont1.37:103808-103842	34	AAEL001602-RA	AAEL001602	conserved hypothetical protein [Source:VB External Description;Acc:AAEL001602]	Protein Coding Gene	57.1143	9.63333	16.6471	0	41.7742	95.4118	0	0	13.1935
supercont1.123[-]:1852659-1852767	supercont1.123:1852659-1852767	108	AAEL004563-RA	AAEL004563	26S protease regulatory subunit S10b [Source:VB External Description;Acc:AAEL004563]	Protein Coding Gene	17.8868	77.9942	73.8857	0	25.914	26.9059	3.26923	0	7.64286
supercont1.211[+]:1208502-1208551	supercont1.211:1208502-1208551	49	AAEL006582-RC	AAEL006582	calcium-transporting ATPase sarcoplasmic/endoplasmic reticulum type [Source:VB External Description;Acc:AAEL006582]	Protein Coding Gene	11.1786	31.8571	4.07143	0	6.15556	174.974	4.92857	0	0
supercont1.9[+]:802631-802713	supercont1.9:802631-802713	82	AAEL000515-RA	AAEL000515	juvenile hormone-inducible protein, putative [Source:VB External Description;Acc:AAEL000515]	Protein Coding Gene	75.3871	31.4138	18.2892	44	39.4516	17.6071	0	0	6.91304
supercont1.49[-]:2159000-2159044	supercont1.49:2159000-2159044	44	AAEL002095-RA	AAEL002095	conserved hypothetical protein [Source:VB External Description;Acc:AAEL002095]	Protein Coding Gene	0	0	0	0	3.96429	229.089	0	0	0
supercont1.42[+]:1556394-1556493	supercont1.42:1556394-1556493	99	AAEL001760-RA	AAEL001760	conserved hypothetical protein [Source:VB External Description;Acc:AAEL001760]	Protein Coding Gene	35.3736	46.9937	18.1667	0	30.3077	102.089	0	0	0
supercont1.1110[+]:77898-77944	supercont1.1110:77898-77944	46	AAEL014423-RA	AAEL014423	conserved hypothetical protein [Source:VB External Description;Acc:AAEL014423]	Protein Coding Gene	39.9362	68.7143	40.3333	0	0	24.7188	27.2059	27.0938	4.83333
supercont1.340[+]:1145980-1146008	supercont1.340:1145980-1146008	28	AAEL008670-RA	AAEL008670	protein tara (trio-associated repeat on actin) [Source:VB External Description;Acc:AAEL008670]	Protein Coding Gene	62.0741	38.3214	12.7778	27.5926	51.7778	33.4138	0	0	6.77778
supercont1.581[-]:154354-154552	supercont1.581:154354-154552	198	AAEL011447-RA	AAEL011447	60S ribosomal protein L14 [Source:VB External Description;Acc:AAEL011447]	Protein Coding Gene	12.775	59.4356	32.5399	15	29.224	53.1118	27.4779	0	3
supercont1.440[+]:935198-935328	supercont1.440:935198-935328	130	AAEL009950-RA	AAEL009950	homeotic deformed protein, putative [Source:VB External Description;Acc:AAEL009950]	Protein Coding Gene	34.1615	22.1039	62.0561	33.2903	39.4351	41.2444	0	0	0
supercont1.8[-]:3461190-3461238	supercont1.8:3461190-3461238	48	AAEL000420-RA	AAEL000420	cathepsin o [Source:VB External Description;Acc:AAEL000420]	Protein Coding Gene	71.7755	27.2245	28.9184	0	68.8776	35.45	0	0	0
supercont1.329[-]:204703-204732	supercont1.329:204703-204732	29	AAEL008502-RA	AAEL008502	hypothetical protein [Source:VB External Description;Acc:AAEL008502]	Protein Coding Gene	0	0	0	232	0	0	0	0	0
supercont1.1120[+]:79667-79694	supercont1.1120:79667-79694	27	AAEL014454-RA	AAEL014454	hypothetical protein [Source:VB External Description;Acc:AAEL014454]	Protein Coding Gene	0	0	0	232	0	0	0	0	0
supercont1.332[+]:1192269-1192398	supercont1.332:1192269-1192398	129	AAEL008557-RA	AAEL008557	conserved hypothetical protein [Source:VB External Description;Acc:AAEL008557]	Protein Coding Gene	46.4333	115.567	19.8	18	6	20.6308	0	0	5.40741
supercont1.451[+]:594163-594233	supercont1.451:594163-594233	70	AAEL010077-RA	AAEL010077	xpa-binding protein 1 (mbdin) [Source:VB External Description;Acc:AAEL010077]	Protein Coding Gene	0	0	5.45833	185	3	34.76	0	0	3.48
supercont1.146[-]:1659068-1659123	supercont1.146:1659068-1659123	55	AAEL017116-RB	AAEL017116	0	Protein Coding Gene	18.027	172.059	19.5882	0	0	11.102	3	0	7.46429
supercont1.75[-]:2542272-2542301	supercont1.75:2542272-2542301	29	AAEL003046-RA	AAEL003046	saposin [Source:VB External Description;Acc:AAEL003046]	Protein Coding Gene	14.1333	3.66667	17.6	184	0	0	0	3.06667	8.46429
supercont1.123[+]:2313305-2313349	supercont1.123:2313305-2313349	44	AAEL004545-RA	AAEL004545	conserved hypothetical protein [Source:VB External Description;Acc:AAEL004545]	Protein Coding Gene	6.65385	0	0	0	3	221.244	0	0	0
supercont1.165[+]:363942-364032	supercont1.165:363942-364032	90	AAEL005618-RA	AAEL005618	chitin synthase [Source:VB External Description;Acc:AAEL005618]	Protein Coding Gene	39.7746	32.4167	36.8571	62	37.5714	21.875	0	0	0
supercont1.56[+]:2475220-2475356	supercont1.56:2475220-2475356	136	AAEL002416-RB	AAEL002416	short-chain dehydrogenase [Source:VB External Description;Acc:AAEL002416]	Protein Coding Gene	14.5781	22.5119	60.7083	0	18.0625	31.4292	6.78261	9.18519	66.9286
supercont1.404[+]:640875-640955	supercont1.404:640875-640955	80	AAEL009543-RA	AAEL009543	conserved hypothetical protein [Source:VB External Description;Acc:AAEL009543]	Protein Coding Gene	24.358	46.9383	38.5432	0	28.4615	60.093	3	0	28.7037
supercont1.430[-]:688287-688371	supercont1.430:688287-688371	84	AAEL009824-RA	AAEL009824	ubiquitin specific protease 9/faf [Source:VB External Description;Acc:AAEL009824]	Protein Coding Gene	0	0	0	0	7.54054	221.411	0	0	0
supercont1.15[-]:1357678-1358005	supercont1.15:1357678-1358005	327	AAEL000732-RA	AAEL000732	conserved hypothetical protein [Source:VB External Description;Acc:AAEL000732]	Protein Coding Gene	64.0745	56.6583	25.6979	0	28.6851	46.8769	0	0	6.88
supercont1.238[-]:1546975-1547017	supercont1.238:1546975-1547017	42	AAEL007132-RA	AAEL007132	dynein heavy chain [Source:VB External Description;Acc:AAEL007132]	Protein Coding Gene	40.3793	29.6296	45.8077	100	0	7.9375	0	0	4.73077
supercont1.24[+]:551430-551521	supercont1.24:551430-551521	91	AAEL001159-RA	AAEL001159	ribonuclease t2 [Source:VB External Description;Acc:AAEL001159]	Protein Coding Gene	64.7576	18.7353	34	11	28.9169	45.4832	0	0	25.48
supercont1.43[+]:2406433-2406483	supercont1.43:2406433-2406483	50	AAEL001798-RB	AAEL001798	protein tyrosine phosphatase prl [Source:VB External Description;Acc:AAEL001798]	Protein Coding Gene	44.1944	123.839	31.9722	0	0	8.25	5.81481	0	14
supercont1.94[-]:598773-598797	supercont1.94:598773-598797	24	AAEL003658-RA	AAEL003658	laminin beta-2 chain [Source:VB External Description;Acc:AAEL003658]	Protein Coding Gene	68.28	59.68	89.64	0	0	0	3	0	6.96
supercont1.65[+]:2314635-2314667	supercont1.65:2314635-2314667	32	AAEL002705-RA	AAEL002705	nucleolar protein c7b [Source:VB External Description;Acc:AAEL002705]	Protein Coding Gene	15.0625	8	53.7037	0	90.7778	59.8929	0	0	0
supercont1.164[+]:309255-309377	supercont1.164:309255-309377	122	AAEL005600-RA	AAEL005600	conserved hypothetical protein [Source:VB External Description;Acc:AAEL005600]	Protein Coding Gene	31.6583	52.2692	49.787	0	38.5763	36.2235	0	0	18.9107
supercont1.340[-]:1148661-1148720	supercont1.340:1148661-1148720	59	AAEL008670-RA	AAEL008670	protein tara (trio-associated repeat on actin) [Source:VB External Description;Acc:AAEL008670]	Protein Coding Gene	35.2333	62.3111	21.0566	0	25.0333	77.4333	0	0	6
supercont1.288[+]:694230-694345	supercont1.288:694230-694345	115	AAEL017212-RA	AAEL017212	0	Protein Coding Gene	13.3238	63.2759	16.9901	0	3	18.6389	90.9015	3	17.4615
supercont1.766[+]:486380-486537	supercont1.766:486380-486537	157	AAEL012951-RA	AAEL012951	transformation/transcription domain-associated protein [Source:VB External Description;Acc:AAEL012951]	Protein Coding Gene	11.6	0	0	0	26.7335	187.835	0	0	0
supercont1.301[+]:545148-545281	supercont1.301:545148-545281	133	AAEL008107-RA	AAEL008107	f14p3.9 protein (auxin transport protein) [Source:VB External Description;Acc:AAEL008107]	Protein Coding Gene	0	5.28125	3.67857	0	19.7513	194.396	3	0	0
supercont1.75[-]:2542779-2542866	supercont1.75:2542779-2542866	87	AAEL003046-RA	AAEL003046	saposin [Source:VB External Description;Acc:AAEL003046]	Protein Coding Gene	38.44	18.6727	21.875	118	4.75	7	11.2449	3.08333	3
supercont1.492[-]:625522-625542	supercont1.492:625522-625542	20	AAEL010640-RA	AAEL010640	phosphoribosylamine-glycine ligase [Source:VB External Description;Acc:AAEL010640]	Protein Coding Gene	0	0	0	226	0	0	0	0	0
supercont1.430[-]:220520-220619	supercont1.430:220520-220619	99	AAEL009823-RA	AAEL009823	hypothetical protein [Source:VB External Description;Acc:AAEL009823]	Protein Coding Gene	0	0	0	0	21.0222	204.93	0	0	0
supercont1.83[-]:1282109-1282142	supercont1.83:1282109-1282142	33	AAEL003309-RA	AAEL003309	alkaline phosphatase [Source:VB External Description;Acc:AAEL003309]	Protein Coding Gene	34.3571	46.3448	23.4706	0	46.3214	75.25	0	0	0
supercont1.84[+]:79063-79124	supercont1.84:79063-79124	61	AAEL003347-RC	AAEL003347	CRAL/TRIO domain-containing protein [Source:VB External Description;Acc:AAEL003347]	Protein Coding Gene	26.2	35.9429	16.0645	26.825	76.3514	40.4286	0	0	3.86207
supercont1.18[+]:459709-459736	supercont1.18:459709-459736	27	AAEL000924-RA	AAEL000924	eukaryotic translation initiation factor 2-alpha kinase [Source:VB External Description;Acc:AAEL000924]	Protein Coding Gene	81.8571	43.6786	95	0	0	4.72	0	0	0
supercont1.155[-]:1136707-1136801	supercont1.155:1136707-1136801	94	AAEL005411-RA	AAEL005411	equilibrative nucleoside transporter [Source:VB External Description;Acc:AAEL005411]	Protein Coding Gene	21.6484	24.8901	30.8333	64	19.9286	54.0133	0	0	9.90323
supercont1.368[-]:846226-846292	supercont1.368:846226-846292	66	AAEL009080-RB	AAEL009080	importin 7, [Source:VB External Description;Acc:AAEL009080]	Protein Coding Gene	7.02381	163.7	26.6286	0	4.91667	15.1695	3.38462	0	3.59259
supercont1.1170[-]:51686-51828	supercont1.1170:51686-51828	142	AAEL014570-RA	AAEL014570	oviductin [Source:VB External Description;Acc:AAEL014570]	Protein Coding Gene	24.6294	26.06	36.0588	26	45.0171	47.1732	0	0	19.1977
supercont1.79[-]:228821-228975	supercont1.79:228821-228975	154	AAEL003134-RA	AAEL003134	conserved hypothetical protein [Source:VB External Description;Acc:AAEL003134]	Protein Coding Gene	36.584	10	23.8361	98	27.0278	15.7109	0	0	12.928
supercont1.697[+]:388885-388949	supercont1.697:388885-388949	64	AAEL017207-RA	AAEL017207	0	Protein Coding Gene	5.33333	10.7692	29.5769	0	67.3462	110.852	0	0	0
supercont1.331[-]:242663-242695	supercont1.331:242663-242695	32	AAEL008530-RA	AAEL008530	conserved hypothetical protein [Source:VB External Description;Acc:AAEL008530]	Protein Coding Gene	12.3548	0	16.3793	0	24.1724	117.935	0	0	53
supercont1.42[+]:1555563-1555647	supercont1.42:1555563-1555647	84	AAEL001760-RA	AAEL001760	conserved hypothetical protein [Source:VB External Description;Acc:AAEL001760]	Protein Coding Gene	23.4375	12.1207	5.45161	83	13.6596	86.125	0	0	0
supercont1.340[-]:1145761-1145851	supercont1.340:1145761-1145851	90	AAEL008670-RA	AAEL008670	protein tara (trio-associated repeat on actin) [Source:VB External Description;Acc:AAEL008670]	Protein Coding Gene	27.8791	53.2184	28.2027	0	26.5824	76.1724	0	0	11.5517
supercont1.165[+]:363272-363402	supercont1.165:363272-363402	130	AAEL005618-RA	AAEL005618	chitin synthase [Source:VB External Description;Acc:AAEL005618]	Protein Coding Gene	32.6282	39.2162	47.1019	27	46.5851	30.8592	0	0	0
supercont1.439[+]:8641-8672	supercont1.439:8641-8672	31	AAEL009940-RA	AAEL009940	conserved hypothetical protein [Source:VB External Description;Acc:AAEL009940]	Protein Coding Gene	20.5938	6.89286	15.9062	155	7.3	17.5517	0	0	0
supercont1.352[+]:6588-6645	supercont1.352:6588-6645	57	AAEL008852-RA	AAEL008852	conserved hypothetical protein [Source:VB External Description;Acc:AAEL008852]	Protein Coding Gene	54.6	34.5517	20.1463	71	5.77143	23.0294	8.53488	0	5.26316
supercont1.88[+]:934964-935022	supercont1.88:934964-935022	58	AAEL003497-RA	AAEL003497	farnesyl-pyrophosphate synthetase [Source:VB External Description;Acc:AAEL003497]	Protein Coding Gene	77.1852	23.3684	102.92	0	0	3	8.2	0	8.16
supercont1.50[-]:897354-897381	supercont1.50:897354-897381	27	AAEL002174-RA	AAEL002174	dolichyl-diphosphooligosaccharide protein glycosyltransferase [Source:VB External Description;Acc:AAEL002174]	Protein Coding Gene	42.3214	12.8	9.19231	0	40.8846	110.92	0	0	6.69231
supercont1.1139[+]:154849-154886	supercont1.1139:154849-154886	37	AAEL014506-RA	AAEL014506	conserved hypothetical protein [Source:VB External Description;Acc:AAEL014506]	Protein Coding Gene	9.66667	15.7059	12.68	0	16.7667	167.553	0	0	0
supercont1.512[-]:471894-472110	supercont1.512:471894-472110	216	AAEL010864-RA	AAEL010864	TRP-phosphatase, putative [Source:VB External Description;Acc:AAEL010864]	Protein Coding Gene	46.0662	43.8809	44.9101	0	50.7801	30.3744	0	0	6.15385
supercont1.74[-]:2752405-2752434	supercont1.74:2752405-2752434	29	AAEL002999-RA	AAEL002999	GTPase_rho [Source:VB External Description;Acc:AAEL002999]	Protein Coding Gene	82.8333	0	41.5	0	41.9	52.7667	0	0	3
supercont1.269[-]:194776-194828	supercont1.269:194776-194828	52	AAEL017280-RA	AAEL017280	0	Protein Coding Gene	8	5	4.81132	204	0	0	0	0	0
supercont1.121[-]:1855162-1855327	supercont1.121:1855162-1855327	165	AAEL004500-RB	AAEL004500	eukaryotic translation elongation factor [Source:VB External Description;Acc:AAEL004500]	Protein Coding Gene	85.5052	19.2407	33.0356	0	12.1002	31.1373	17.1526	12.4138	11.0345
supercont1.94[+]:810164-810187	supercont1.94:810164-810187	23	AAEL003671-RA	AAEL003671	hypothetical protein [Source:VB External Description;Acc:AAEL003671]	Protein Coding Gene	71.0417	62.7083	67.8333	0	3	0	4	0	13
supercont1.101[-]:1661483-1661510	supercont1.101:1661483-1661510	27	AAEL003939-RA	AAEL003939	eukaryotic translation initiation factor 2-alpha kinase 3 (pancreatic eif2-alpha kinase) [Source:VB External Description;Acc:AAEL003939]	Protein Coding Gene	23	21	13.9286	0	67.9643	46.8571	0	0	48.7857
supercont1.32[-]:2752824-2752880	supercont1.32:2752824-2752880	56	AAEL001411-RB	AAEL001411	myosin heavy chain, nonmuscle or smooth muscle [Source:VB External Description;Acc:AAEL001411]	Protein Coding Gene	6.60417	164.963	9.81633	0	7	32.5351	0	0	0
supercont1.323[-]:668962-669090	supercont1.323:668962-669090	128	AAEL008421-RA	AAEL008421	cadherin [Source:VB External Description;Acc:AAEL008421]	Protein Coding Gene	40.3227	19.1795	56.661	0	57.4375	44.2656	0	0	3
supercont1.1049[+]:183277-183340	supercont1.1049:183277-183340	63	AAEL014248-RA	AAEL014248	hypothetical protein [Source:VB External Description;Acc:AAEL014248]	Protein Coding Gene	58.7297	28.6757	29.0333	0	38.525	47.2031	4.67857	4.82143	9.17857
supercont1.48[+]:1340261-1340289	supercont1.48:1340261-1340289	28	AAEL002047-RA	AAEL002047	40S ribosomal protein S10 [Source:VB External Description;Acc:AAEL002047]	Protein Coding Gene	0	8.39286	0	209	0	3	0	0	0
supercont1.551[+]:514759-514796	supercont1.551:514759-514796	37	AAEL011197-RB	AAEL011197	actin [Source:VB External Description;Acc:AAEL011197]	Protein Coding Gene	45.5882	19.2581	22.375	81	23.8649	14.4815	3.92	4.7931	4.93103
supercont1.301[+]:524236-524380	supercont1.301:524236-524380	144	AAEL008107-RA	AAEL008107	f14p3.9 protein (auxin transport protein) [Source:VB External Description;Acc:AAEL008107]	Protein Coding Gene	0	0	0	0	28.0056	192.097	0	0	0
supercont1.544[-]:755216-755244	supercont1.544:755216-755244	28	AAEL011160-RA	AAEL011160	predicted protein [Source:VB External Description;Acc:AAEL011160]	Protein Coding Gene	16.5172	32.931	27.8276	8	31.5172	100.276	0	0	3
supercont1.42[+]:248604-248873	supercont1.42:248604-248873	269	AAEL001772-RA	AAEL001772	conserved hypothetical protein [Source:VB External Description;Acc:AAEL001772]	Protein Coding Gene	22.1597	43.1833	32.6974	0	40.518	63.565	0	0	17.9071
supercont1.260[-]:21386-21617	supercont1.260:21386-21617	231	AAEL007517-RA	AAEL007517	oviductin [Source:VB External Description;Acc:AAEL007517]	Protein Coding Gene	33.6521	14.4651	27.8448	3	60.8404	76.238	0	0	3.93103
supercont1.579[-]:95659-95721	supercont1.579:95659-95721	62	AAEL011426-RA	AAEL011426	hypothetical protein [Source:VB External Description;Acc:AAEL011426]	Protein Coding Gene	19.5317	62.4483	13.3448	0	12.8929	90.6022	0	0	21.1213
supercont1.395[+]:998548-998643	supercont1.395:998548-998643	95	AAEL009430-RA	AAEL009430	predicted protein [Source:VB External Description;Acc:AAEL009430]	Protein Coding Gene	0	0	0	0	5.92857	213.979	0	0	0
supercont1.136[+]:1919743-1919812	supercont1.136:1919743-1919812	69	AAEL004966-RA	AAEL004966	odorant receptor [Source:VB External Description;Acc:AAEL004966]	Protein Coding Gene	10.5672	9.71429	19.2202	0	11.0462	145.321	0	0	23.8571
supercont1.160[-]:730586-730616	supercont1.160:730586-730616	30	AAEL017437-RA	AAEL017437	0	Protein Coding Gene	0	20	3.7037	196	0	0	0	0	0
supercont1.323[-]:678692-678754	supercont1.323:678692-678754	62	AAEL008421-RA	AAEL008421	cadherin [Source:VB External Description;Acc:AAEL008421]	Protein Coding Gene	30.6452	34.4242	49.7302	0	57.4603	36.3664	0	0	10.8762
supercont1.1090[+]:63205-63252	supercont1.1090:63205-63252	47	AAEL014367-RA	AAEL014367	hypothetical protein [Source:VB External Description;Acc:AAEL014367]	Protein Coding Gene	54.3077	6.6087	72.3333	86.2143	0	0	0	0	0
supercont1.35[+]:1855490-1855680	supercont1.35:1855490-1855680	190	AAEL001519-RA	AAEL001519	hypothetical protein [Source:VB External Description;Acc:AAEL001519]	Protein Coding Gene	38.0639	25.3392	47.5706	0	66.9929	41.0688	0	0	0
supercont1.15[-]:1338475-1338625	supercont1.15:1338475-1338625	150	AAEL000748-RA	AAEL000748	conserved hypothetical protein [Source:VB External Description;Acc:AAEL000748]	Protein Coding Gene	84.7965	25.5817	39.124	0	16.4493	38.0944	0	0	14.6786
supercont1.75[+]:859852-859883	supercont1.75:859852-859883	31	AAEL017455-RA	AAEL017455	0	Protein Coding Gene	0	0	0	0	10.1379	207.812	0	0	0
supercont1.418[-]:60446-60491	supercont1.418:60446-60491	45	AAEL009687-RA	AAEL009687	hypothetical protein [Source:VB External Description;Acc:AAEL009687]	Protein Coding Gene	130.207	23.5556	13.1538	19	4.16	14.6739	4	0	8.91304
supercont1.432[+]:625462-625491	supercont1.432:625462-625491	29	AAEL009847-RA	AAEL009847	microtubule-associated protein [Source:VB External Description;Acc:AAEL009847]	Protein Coding Gene	13.9667	81	6	0	17.8	98.7667	0	0	0
supercont1.170[+]:1956470-1956519	supercont1.170:1956470-1956519	49	AAEL005678-RA	AAEL005678	UDP-galactose transporter [Source:VB External Description;Acc:AAEL005678]	Protein Coding Gene	9.95349	48.1087	6.17241	0	14.3824	131.74	0	0	6.24138
supercont1.66[+]:494529-494630	supercont1.66:494529-494630	101	AAEL002732-RA	AAEL002732	nephrin [Source:VB External Description;Acc:AAEL002732]	Protein Coding Gene	44.0714	26.6619	22.8286	28	40.46	44.697	0	0	9.81818
supercont1.209[+]:1410456-1410510	supercont1.209:1410456-1410510	54	AAEL006511-RA	AAEL006511	ubiquitin [Source:VB External Description;Acc:AAEL006511]	Protein Coding Gene	69.3671	44.3603	78.7306	0	3.2	9.14286	7.78571	0	3.88235
supercont1.192[-]:1146680-1146782	supercont1.192:1146680-1146782	102	AAEL006169-RA	AAEL006169	Lysosomal aspartic protease Precursor (EC 3.4.23.-) [Source:VB External Description;Acc:AAEL006169]	Protein Coding Gene	52.6292	32.5845	30.7266	0	8	92.4458	0	0	0
supercont1.31[-]:1123693-1123721	supercont1.31:1123693-1123721	28	AAEL001383-RA	AAEL001383	hypothetical protein [Source:VB External Description;Acc:AAEL001383]	Protein Coding Gene	28.4286	12.5185	28.2759	0	0	0	0	38.4286	108.429
supercont1.412[+]:217339-217499	supercont1.412:217339-217499	160	AAEL009617-RA	AAEL009617	Eukaryotic translation initiation factor 3 subunit L (eIF3l) [Source:VB External Description;Acc:AAEL009617]	Protein Coding Gene	12.7267	37.65	32.8667	45	42.9666	32.3154	0	0	12.5312
supercont1.404[+]:640998-641163	supercont1.404:640998-641163	165	AAEL009543-RA	AAEL009543	conserved hypothetical protein [Source:VB External Description;Acc:AAEL009543]	Protein Coding Gene	56.4583	32.993	54.4107	14	18.6858	22.3631	0	0	17.1026
supercont1.452[-]:70173-70231	supercont1.452:70173-70231	58	AAEL010086-RA	AAEL010086	DNA replication licensing factor MCM4 [Source:VB External Description;Acc:AAEL010086]	Protein Coding Gene	15.8846	125.889	53.3704	0	0	11.0933	0	0	9.69231
supercont1.173[-]:888917-888972	supercont1.173:888917-888972	55	AAEL005749-RA	AAEL005749	lysosomal alpha-mannosidase (mannosidase alpha class 2b member 1) [Source:VB External Description;Acc:AAEL005749]	Protein Coding Gene	37.2857	65.6667	51.7143	0	0	10	0	4.92	46.3077
supercont1.69[+]:255541-255589	supercont1.69:255541-255589	48	AAEL002843-RA	AAEL002843	conserved hypothetical protein [Source:VB External Description;Acc:AAEL002843]	Protein Coding Gene	0	0	54.6452	0	72.1935	88.5306	0	0	0
supercont1.136[-]:1854472-1854552	supercont1.136:1854472-1854552	80	AAEL017398-RA	AAEL017398	odorant receptor [Source:VB External Description;Acc:AAEL017398]	Protein Coding Gene	27.5068	28.702	20.1358	91.6667	21.975	16.8133	0	0	8.41667
supercont1.20[+]:876773-876846	supercont1.20:876773-876846	73	AAEL000999-RA	AAEL000999	DNA replication licensing factor MCM7 [Source:VB External Description;Acc:AAEL000999]	Protein Coding Gene	41.2778	74.2698	23.0508	0	13.7703	48.7576	0	0	13.6923
supercont1.99[+]:728805-729074	supercont1.99:728805-729074	269	AAEL003882-RA	AAEL003882	conserved hypothetical protein [Source:VB External Description;Acc:AAEL003882]	Protein Coding Gene	49.5309	81.2247	29.9781	0	5.625	30.0245	0	0	18.4286
supercont1.579[+]:574245-574278	supercont1.579:574245-574278	33	AAEL011425-RA	AAEL011425	structure-specific recognition protein [Source:VB External Description;Acc:AAEL011425]	Protein Coding Gene	27.5	25.92	36.12	0	20.5588	100.452	0	0	4
supercont1.301[+]:532043-532273	supercont1.301:532043-532273	230	AAEL008107-RA	AAEL008107	f14p3.9 protein (auxin transport protein) [Source:VB External Description;Acc:AAEL008107]	Protein Coding Gene	6.62963	8	3	0	17.9058	178.965	0	0	0
supercont1.208[-]:321770-322002	supercont1.208:321770-322002	232	AAEL006506-RA	AAEL006506	hypothetical protein [Source:VB External Description;Acc:AAEL006506]	Protein Coding Gene	22.2548	47.3783	35.1672	36.1875	20.8588	45.1757	0	0	7.46488
supercont1.59[+]:2286969-2287163	supercont1.59:2286969-2287163	194	AAEL002534-RA	AAEL002534	60S ribosomal protein L10 [Source:VB External Description;Acc:AAEL002534]	Protein Coding Gene	12.7167	37.9385	13.8155	0	36.3619	79.9911	25.8648	0	7.79074
supercont1.548[-]:716691-716903	supercont1.548:716691-716903	212	AAEL011178-RA	AAEL011178	posterior sex combs protein [Source:VB External Description;Acc:AAEL011178]	Protein Coding Gene	13.4836	56.9421	44.3492	0	40.9021	42.8522	0	0	15.8106
supercont1.211[+]:1207830-1207982	supercont1.211:1207830-1207982	152	AAEL006582-RC	AAEL006582	calcium-transporting ATPase sarcoplasmic/endoplasmic reticulum type [Source:VB External Description;Acc:AAEL006582]	Protein Coding Gene	28.5967	13.4018	23.625	64	31.617	34.8954	8.81481	5.25926	3.83333
supercont1.136[-]:1802836-1803084	supercont1.136:1802836-1803084	248	AAEL004961-RA	AAEL004961	conserved hypothetical protein [Source:VB External Description;Acc:AAEL004961]	Protein Coding Gene	29.5783	69.457	19.567	0	26.9838	47.9077	0	0	20.4
supercont1.976[-]:337437-337467	supercont1.976:337437-337467	30	AAEL013985-RA	AAEL013985	DEAD box ATP-dependent RNA helicase [Source:VB External Description;Acc:AAEL013985]	Protein Coding Gene	7.23077	12.5161	0	0	5.67857	161.222	3	0	23.8148
supercont1.136[-]:1919459-1919640	supercont1.136:1919459-1919640	181	AAEL004966-RA	AAEL004966	odorant receptor [Source:VB External Description;Acc:AAEL004966]	Protein Coding Gene	32.0436	20.125	33.9793	8	75.5022	34.398	0	0	9.41379
supercont1.163[+]:33020-33206	supercont1.163:33020-33206	186	AAEL005567-RB	AAEL005567	nucleosome assembly protein [Source:VB External Description;Acc:AAEL005567]	Protein Coding Gene	40.0643	56.7581	18.4465	0	3.13333	47.7877	40.8229	0	6.18519
supercont1.766[+]:494891-494927	supercont1.766:494891-494927	36	AAEL012951-RA	AAEL012951	transformation/transcription domain-associated protein [Source:VB External Description;Acc:AAEL012951]	Protein Coding Gene	0	0	0	0	0	213.135	0	0	0
supercont1.279[+]:1345058-1345103	supercont1.279:1345058-1345103	45	AAEL007771-RB	AAEL007771	60S ribosomal protein L22 [Source:VB External Description;Acc:AAEL007771]	Protein Coding Gene	21.0217	86.9286	15.0227	0	17.4773	44.4318	10.1364	6	11.9643
supercont1.3[+]:1993070-1993090	supercont1.3:1993070-1993090	20	AAEL000208-RA	AAEL000208	copii-coated vesicle membrane protein P24 [Source:VB External Description;Acc:AAEL000208]	Protein Coding Gene	0	0	0	212.952	0	0	0	0	0
supercont1.143[+]:1527400-1527459	supercont1.143:1527400-1527459	59	AAEL017315-RA	AAEL017315	0	Protein Coding Gene	0	174.172	16.8438	0	6.25926	12.6538	3	0	0
supercont1.136[-]:1803140-1803170	supercont1.136:1803140-1803170	30	AAEL004961-RA	AAEL004961	conserved hypothetical protein [Source:VB External Description;Acc:AAEL004961]	Protein Coding Gene	7.58621	3.96154	24.6452	169.258	4.39286	3	0	0	0
supercont1.295[-]:1377290-1377361	supercont1.295:1377290-1377361	71	AAEL008015-RA	AAEL008015	hypothetical protein [Source:VB External Description;Acc:AAEL008015]	Protein Coding Gene	14.75	34.75	21.0488	33	68.8214	34.4583	0	0	6
supercont1.615[+]:232012-232159	supercont1.615:232012-232159	147	AAEL011801-RA	AAEL011801	hypothetical protein [Source:VB External Description;Acc:AAEL011801]	Protein Coding Gene	39.6027	38.0909	33.1205	34	29.6526	31.4943	0	0	6.75862
supercont1.15[-]:1359789-1359886	supercont1.15:1359789-1359886	97	AAEL000732-RA	AAEL000732	conserved hypothetical protein [Source:VB External Description;Acc:AAEL000732]	Protein Coding Gene	16.7931	31.6078	18.25	0	43.64	99.0357	0	0	3
supercont1.228[+]:561233-561290	supercont1.228:561233-561290	57	AAEL006929-RA	AAEL006929	cullin [Source:VB External Description;Acc:AAEL006929]	Protein Coding Gene	0	4.96154	6.07143	166	11.6552	17.8793	0	0	5.75
supercont1.5[-]:1079476-1079525	supercont1.5:1079476-1079525	49	AAEL000258-RB	AAEL000258	conserved hypothetical protein [Source:VB External Description;Acc:AAEL000258]	Protein Coding Gene	3	94.5185	19.625	0	0	5.71429	8.875	0	79.9211
supercont1.1049[+]:156864-156950	supercont1.1049:156864-156950	86	AAEL014248-RA	AAEL014248	hypothetical protein [Source:VB External Description;Acc:AAEL014248]	Protein Coding Gene	52.0769	70.6029	62.2989	12	0	8.05556	0	3	3.56
supercont1.96[-]:1568029-1568060	supercont1.96:1568029-1568060	31	AAEL003746-RA	AAEL003746	4-Hydroxybutyrate CoA-transferase, putative [Source:VB External Description;Acc:AAEL003746]	Protein Coding Gene	29.1562	25.0741	34.1935	0	27.4839	27.7097	12.3571	4	50.9655
supercont1.126[-]:1109339-1109433	supercont1.126:1109339-1109433	94	AAEL004658-RA	AAEL004658	hypothetical protein [Source:VB External Description;Acc:AAEL004658]	Protein Coding Gene	45.6406	23.25	39.9556	3	43.5373	37.6714	0	0	17.7963
supercont1.674[-]:319201-319240	supercont1.674:319201-319240	39	AAEL012273-RA	AAEL012273	conserved hypothetical protein [Source:VB External Description;Acc:AAEL012273]	Protein Coding Gene	10.7143	103.321	47.2143	0	5.78571	37.375	0	0	6.42857
supercont1.129[+]:2166028-2166086	supercont1.129:2166028-2166086	58	AAEL004739-RA	AAEL004739	acyl-coa dehydrogenase [Source:VB External Description;Acc:AAEL004739]	Protein Coding Gene	8.72414	61.0468	107.477	0	6.9375	15.2	0	3	8
supercont1.655[+]:158198-158322	supercont1.655:158198-158322	124	AAEL012093-RA	AAEL012093	leucine-rich transmembrane protein [Source:VB External Description;Acc:AAEL012093]	Protein Coding Gene	32.7444	17.7069	27.4221	0	55.8511	76.5238	0	0	0
supercont1.146[+]:1695917-1695945	supercont1.146:1695917-1695945	28	AAEL005225-RA	AAEL005225	conserved hypothetical protein [Source:VB External Description;Acc:AAEL005225]	Protein Coding Gene	51.8889	76.4444	38.5862	0	0	0	13.9259	11	17.963
supercont1.340[-]:1149093-1149171	supercont1.340:1149093-1149171	78	AAEL008670-RA	AAEL008670	protein tara (trio-associated repeat on actin) [Source:VB External Description;Acc:AAEL008670]	Protein Coding Gene	38.3014	7.63333	31.7067	0	95.9677	35.931	0	0	0
supercont1.19[-]:95806-95849	supercont1.19:95806-95849	43	AAEL000953-RA	AAEL000953	conserved hypothetical protein [Source:VB External Description;Acc:AAEL000953]	Protein Coding Gene	3.125	9.74286	4.45714	192	0	0	0	0	0
supercont1.96[-]:1567821-1567884	supercont1.96:1567821-1567884	63	AAEL003746-RA	AAEL003746	4-Hydroxybutyrate CoA-transferase, putative [Source:VB External Description;Acc:AAEL003746]	Protein Coding Gene	36.6154	33.25	69.881	0	4.85714	16.4	0	0	48.2593
supercont1.211[+]:1206568-1206885	supercont1.211:1206568-1206885	317	AAEL006582-RC	AAEL006582	calcium-transporting ATPase sarcoplasmic/endoplasmic reticulum type [Source:VB External Description;Acc:AAEL006582]	Protein Coding Gene	40.3999	34.9284	30.6757	0	31.9519	47.1214	6	7.25333	10.9091
supercont1.275[-]:781745-781777	supercont1.275:781745-781777	32	AAEL007702-RA	AAEL007702	chaperonin [Source:VB External Description;Acc:AAEL007702]	Protein Coding Gene	25.6364	68.2143	52.5385	0	0	3	43.1154	5	11.6923
supercont1.1145[-]:113930-114056	supercont1.1145:113930-114056	126	AAEL014517-RA	AAEL014517	conserved hypothetical protein [Source:VB External Description;Acc:AAEL014517]	Protein Coding Gene	14.7705	19.2235	22.5	140	3	0	3.73913	0	5.72727
supercont1.1170[+]:68278-68385	supercont1.1170:68278-68385	107	AAEL014570-RA	AAEL014570	oviductin [Source:VB External Description;Acc:AAEL014570]	Protein Coding Gene	45.1039	62.129	20.3472	0	37.375	34.0833	0	0	9.89286
supercont1.697[-]:552548-552895	supercont1.697:552548-552895	347	AAEL012441-RA	AAEL012441	conserved hypothetical protein [Source:VB External Description;Acc:AAEL012441]	Protein Coding Gene	31.8896	47.2982	52.5221	3	11.1613	46.6325	0	3.37037	12.9053
supercont1.1170[-]:106547-106652	supercont1.1170:106547-106652	105	AAEL014571-RA	AAEL014571	oviductin [Source:VB External Description;Acc:AAEL014571]	Protein Coding Gene	14.5181	44.4853	34.0018	59	18.3182	27.3778	0	0	10.8817
supercont1.191[+]:437925-438025	supercont1.191:437925-438025	100	AAEL006139-RA	AAEL006139	sodium/solute symporter [Source:VB External Description;Acc:AAEL006139]	Protein Coding Gene	108.433	33.75	25.3493	0	13.2069	17.913	9.69231	0	0
supercont1.560[+]:269831-269851	supercont1.560:269831-269851	20	AAEL011249-RA	AAEL011249	Para-hydroxybenzoate--polyprenyltransferase, mitochondrial Precursor (PHB:polyprenyltransferase)(EC 2.5.1.-)(Coenzyme Q biosynthesis protein 2) [Source:VB External Description;Acc:AAEL011249]	Protein Coding Gene	0	0	0	208	0	0	0	0	0
supercont1.2[+]:347154-347317	supercont1.2:347154-347317	163	AAEL000130-RA	AAEL000130	nucleoprotein, putative [Source:VB External Description;Acc:AAEL000130]	Protein Coding Gene	15.0458	24.9457	68.1222	0	34.3987	50.589	0	0	14.5852
supercont1.399[+]:814383-814414	supercont1.399:814383-814414	31	AAEL009490-RA	AAEL009490	carbamoyl-phosphate synthase large chain [Source:VB External Description;Acc:AAEL009490]	Protein Coding Gene	101.115	65.5385	25.129	0	5.625	10	0	0	0
supercont1.828[-]:373718-373828	supercont1.828:373718-373828	110	AAEL013367-RA	AAEL013367	conserved hypothetical protein [Source:VB External Description;Acc:AAEL013367]	Protein Coding Gene	32.0667	26.1348	55.1111	0	32.6852	42.2222	0	0	18.9615
supercont1.656[-]:596365-596393	supercont1.656:596365-596393	28	AAEL012102-RA	AAEL012102	conserved hypothetical protein [Source:VB External Description;Acc:AAEL012102]	Protein Coding Gene	46.5926	46.7586	15.2593	0	19.5556	73.1852	0	0	5.81481
supercont1.117[+]:30581-30606	supercont1.117:30581-30606	25	AAEL004393-RA	AAEL004393	afadin (af-6 protein) [Source:VB External Description;Acc:AAEL004393]	Protein Coding Gene	0	0	5	196	0	6	0	0	0
supercont1.58[+]:123876-123913	supercont1.58:123876-123913	37	AAEL002494-RA	AAEL002494	conserved hypothetical protein [Source:VB External Description;Acc:AAEL002494]	Protein Coding Gene	59.3429	23.3143	22.5484	0	58.6667	36.9667	0	0	6
supercont1.345[+]:189631-189702	supercont1.345:189631-189702	71	AAEL008740-RA	AAEL008740	synaptic glycoprotein sc2 [Source:VB External Description;Acc:AAEL008740]	Protein Coding Gene	61.9394	44.9057	38.1667	41	0	5.64103	9.67857	0	5.42857
supercont1.146[-]:1650180-1650266	supercont1.146:1650180-1650266	86	AAEL017116-RB	AAEL017116	0	Protein Coding Gene	59.046	55.9344	63.7059	3	3	11.6462	0	5.85714	4.52459
supercont1.16[+]:1657114-1657188	supercont1.16:1657114-1657188	74	AAEL000758-RB	AAEL000758	ubiquitin-activating enzyme E1 [Source:VB External Description;Acc:AAEL000758]	Protein Coding Gene	22.7917	93.015	20.0135	0	8.57692	14.2712	22.7941	17.4828	7.7619
supercont1.894[-]:207019-207081	supercont1.894:207019-207081	62	AAEL017342-RA	AAEL017342	0	Protein Coding Gene	37.0263	11.6349	45.0278	0	23.6562	50.871	0	0	38.4242
supercont1.301[+]:547907-548001	supercont1.301:547907-548001	94	AAEL008107-RA	AAEL008107	f14p3.9 protein (auxin transport protein) [Source:VB External Description;Acc:AAEL008107]	Protein Coding Gene	0	3	0	0	10	193.453	0	0	0
supercont1.797[-]:340395-340490	supercont1.797:340395-340490	95	AAEL013154-RA	AAEL013154	hypothetical protein [Source:VB External Description;Acc:AAEL013154]	Protein Coding Gene	95.9554	24.7826	28.9756	0	51.8472	0	0	0	4.875
supercont1.15[-]:1339156-1339322	supercont1.15:1339156-1339322	166	AAEL000748-RA	AAEL000748	conserved hypothetical protein [Source:VB External Description;Acc:AAEL000748]	Protein Coding Gene	73.8678	11.1342	26.8112	0	20.5414	58.6681	0	0	15.2667
supercont1.99[+]:664747-664790	supercont1.99:664747-664790	43	AAEL003877-RB	AAEL003877	ubiquitin [Source:VB External Description;Acc:AAEL003877]	Protein Coding Gene	78.16	59.7143	50	0	5.14286	0	6.83333	3	3
supercont1.583[-]:356451-356651	supercont1.583:356451-356651	200	AAEL011471-RD	AAEL011471	60S ribosomal protein L17 [Source:VB External Description;Acc:AAEL011471]	Protein Coding Gene	32.4268	34.3154	23.1456	0	33.3418	37.3184	26.5046	13.2488	5.42623
supercont1.42[+]:1554291-1554405	supercont1.42:1554291-1554405	114	AAEL001760-RA	AAEL001760	conserved hypothetical protein [Source:VB External Description;Acc:AAEL001760]	Protein Coding Gene	35.764	43.0588	46.9496	32.3	18.2022	29.4455	0	0	0
supercont1.179[+]:192572-192736	supercont1.179:192572-192736	164	AAEL005895-RA	AAEL005895	conserved hypothetical protein [Source:VB External Description;Acc:AAEL005895]	Protein Coding Gene	16.0297	16.213	27.4973	95.8125	25.2471	18.9045	0	0	6
supercont1.323[+]:666071-666098	supercont1.323:666071-666098	27	AAEL008421-RA	AAEL008421	cadherin [Source:VB External Description;Acc:AAEL008421]	Protein Coding Gene	91.6786	0	0	0	39.75	43.3571	0	0	30.8214
supercont1.211[+]:1206475-1206567	supercont1.211:1206475-1206567	92	AAEL006582-RC	AAEL006582	calcium-transporting ATPase sarcoplasmic/endoplasmic reticulum type [Source:VB External Description;Acc:AAEL006582]	Protein Coding Gene	21.3784	16.2679	27.6896	43	15.25	62.1636	8.58824	5.48148	5.77778
supercont1.50[-]:896572-896659	supercont1.50:896572-896659	87	AAEL002174-RA	AAEL002174	dolichyl-diphosphooligosaccharide protein glycosyltransferase [Source:VB External Description;Acc:AAEL002174]	Protein Coding Gene	12.4125	32.8245	104.036	0	21.5795	29	0	0	5.65385
supercont1.833[+]:129223-129292	supercont1.833:129223-129292	69	AAEL013386-RA	AAEL013386	vacuolar sorting protein [Source:VB External Description;Acc:AAEL013386]	Protein Coding Gene	12.4857	108.963	49.1111	0	0	3	4.92593	0	26.8571
supercont1.247[+]:1235141-1235165	supercont1.247:1235141-1235165	24	AAEL007296-RA	AAEL007296	conserved hypothetical protein [Source:VB External Description;Acc:AAEL007296]	Protein Coding Gene	0	0	0	205	0	0	0	0	0
supercont1.94[+]:809419-809574	supercont1.94:809419-809574	155	AAEL003671-RA	AAEL003671	hypothetical protein [Source:VB External Description;Acc:AAEL003671]	Protein Coding Gene	39.4259	88.0515	47.1325	0	0	26.4559	0	0	3.88
supercont1.17[-]:1785847-1785955	supercont1.17:1785847-1785955	108	AAEL000808-RA	AAEL000808	nucleoprotein, putative [Source:VB External Description;Acc:AAEL000808]	Protein Coding Gene	15.0625	45.0562	19.5	0	13.5286	93.5941	3	0	15.1429
supercont1.766[+]:495864-495934	supercont1.766:495864-495934	70	AAEL012951-RA	AAEL012951	transformation/transcription domain-associated protein [Source:VB External Description;Acc:AAEL012951]	Protein Coding Gene	0	0	0	0	9.2119	195.662	0	0	0
supercont1.360[+]:574889-574918	supercont1.360:574889-574918	29	AAEL008947-RA	AAEL008947	conserved hypothetical protein [Source:VB External Description;Acc:AAEL008947]	Protein Coding Gene	117.407	53.0741	21.7333	4	4.55556	4	0	0	0
supercont1.721[+]:214307-214484	supercont1.721:214307-214484	177	AAEL012642-RA	AAEL012642	conserved hypothetical protein [Source:VB External Description;Acc:AAEL012642]	Protein Coding Gene	22.5233	33.1282	18.4944	0	20.8469	106.721	0	0	3
supercont1.19[-]:3957676-3957712	supercont1.19:3957676-3957712	36	AAEL000968-RA	AAEL000968	hypothetical protein [Source:VB External Description;Acc:AAEL000968]	Protein Coding Gene	63.9118	12.8846	0	0	20.3889	102.552	0	0	4.92
supercont1.490[+]:289835-289891	supercont1.490:289835-289891	56	AAEL010608-RA	AAEL010608	succinate dehydrogenase [Source:VB External Description;Acc:AAEL010608]	Protein Coding Gene	27.3333	50.8462	74.1481	0	6.11111	5	17.5333	12	11.6786
supercont1.404[+]:292192-292253	supercont1.404:292192-292253	61	AAEL009530-RA	AAEL009530	tmc6 protein (evin) [Source:VB External Description;Acc:AAEL009530]	Protein Coding Gene	3.84	0	0	0	8.52542	192.016	0	0	0
supercont1.34[-]:661594-661638	supercont1.34:661594-661638	44	AAEL001477-RA	AAEL001477	laminin alpha-1, 2 chain [Source:VB External Description;Acc:AAEL001477]	Protein Coding Gene	39.8636	18.7	25.7778	0	63.8571	52.1818	0	0	3.82143
supercont1.793[-]:86364-86448	supercont1.793:86364-86448	84	AAEL017075-RC	AAEL017075	0	Protein Coding Gene	9.31507	27.8235	37.9915	129	0	0	0	0	0
supercont1.508[-]:150614-150785	supercont1.508:150614-150785	171	AAEL010787-RD	AAEL010787	DEAD box ATP-dependent RNA helicase [Source:VB External Description;Acc:AAEL010787]	Protein Coding Gene	49.3329	22.95	31.3649	0	6.94444	18.4012	19.2917	40.5517	15.069
supercont1.450[+]:725777-725903	supercont1.450:725777-725903	126	AAEL010059-RA	AAEL010059	bacterial-type ABC transport ATP-binding subunit? or RNAse l inhibitor [Source:VB External Description;Acc:AAEL010059]	Protein Coding Gene	72.9625	25.8264	35.3768	0	15.9783	35.5966	7.35167	4.37037	6.42424
supercont1.205[-]:227097-227150	supercont1.205:227097-227150	53	AAEL006452-RA	AAEL006452	n-acetylgalactosaminyltransferase [Source:VB External Description;Acc:AAEL006452]	Protein Coding Gene	25.963	66.9286	8	0	22.7407	67.9259	0	0	11.7407
supercont1.58[+]:1132309-1132334	supercont1.58:1132309-1132334	25	AAEL002462-RA	AAEL002462	hypothetical protein [Source:VB External Description;Acc:AAEL002462]	Protein Coding Gene	0	0	0	0	0	203	0	0	0
supercont1.901[+]:22120-22194	supercont1.901:22120-22194	74	AAEL013709-RA	AAEL013709	histone H4 [Source:VB External Description;Acc:AAEL013709]	Protein Coding Gene	40	28.8462	22.8367	0	25.72	61.0196	13.5161	4	6.68
supercont1.231[-]:1099649-1099707	supercont1.231:1099649-1099707	58	AAEL007019-RA	AAEL007019	phosphate transporter [Source:VB External Description;Acc:AAEL007019]	Protein Coding Gene	3.96491	5.5	7.55102	0	15.0408	163.917	3.6	3	0
supercont1.126[-]:1108642-1108768	supercont1.126:1108642-1108768	126	AAEL004658-RA	AAEL004658	hypothetical protein [Source:VB External Description;Acc:AAEL004658]	Protein Coding Gene	33.2346	63.7817	31.3402	0	21.9583	38.4248	0	0	13.7786
supercont1.38[+]:1412977-1413022	supercont1.38:1412977-1413022	45	AAEL001655-RA	AAEL001655	structural maintenance of chromosomes smc4 [Source:VB External Description;Acc:AAEL001655]	Protein Coding Gene	46	34.8333	29.1667	0	24.32	62.1739	0	0	5.91667
supercont1.504[-]:289548-289586	supercont1.504:289548-289586	38	AAEL010743-RA	AAEL010743	cysteine desulfurylase [Source:VB External Description;Acc:AAEL010743]	Protein Coding Gene	59.9	13.0357	34.1071	0	3	14	28.4615	40.9375	8.96552
supercont1.42[+]:249365-249457	supercont1.42:249365-249457	92	AAEL001772-RA	AAEL001772	conserved hypothetical protein [Source:VB External Description;Acc:AAEL001772]	Protein Coding Gene	19.3797	18.6296	19.7529	0	34.9268	97.5094	0	0	11.9167
supercont1.53[-]:189364-189397	supercont1.53:189364-189397	33	AAEL017258-RA	AAEL017258	0	Protein Coding Gene	7.72727	12.3846	19.7778	8	43.5926	101.815	3.5	0	5.29412
supercont1.396[+]:1171015-1171044	supercont1.396:1171015-1171044	29	AAEL009447-RA	AAEL009447	WD-repeat protein [Source:VB External Description;Acc:AAEL009447]	Protein Coding Gene	80.037	73.931	19.1429	0	0	3	0	0	25.84
supercont1.548[+]:442507-442633	supercont1.548:442507-442633	126	AAEL011179-RA	AAEL011179	ring finger protein [Source:VB External Description;Acc:AAEL011179]	Protein Coding Gene	26.0236	36.99	36	0	38.4828	56.847	0	0	7.41176
supercont1.1694[+]:11148-11261	supercont1.1694:11148-11261	113	AAEL017481-RA	AAEL017481	0	Protein Coding Gene	22.8013	69.8085	47.875	0	3.775	34.6176	17.4815	0	4.84783
supercont1.9[+]:3807225-3807273	supercont1.9:3807225-3807273	48	AAEL000502-RA	AAEL000502	NADPH FAD oxidoreductase [Source:VB External Description;Acc:AAEL000502]	Protein Coding Gene	31.5862	68.7586	43.8276	0	14.8444	31.9388	0	0	10.2414
supercont1.1138[+]:120697-120722	supercont1.1138:120697-120722	25	AAEL014505-RA	AAEL014505	succinate dehydrogenase, putative [Source:VB External Description;Acc:AAEL014505]	Protein Coding Gene	79.0769	32.5769	10.8462	0	3	0	10.9231	13.5385	51
supercont1.209[-]:212782-213103	supercont1.209:212782-213103	321	AAEL017001-RA	AAEL017001	0	Protein Coding Gene	62.9958	38.521	65.4453	23	0	3	0	0	7.96041
supercont1.288[+]:694445-694518	supercont1.288:694445-694518	73	AAEL017212-RA	AAEL017212	0	Protein Coding Gene	14.75	90.7143	20.5135	7	0	7.60465	48.0635	0	12.075
supercont1.81[-]:860154-860188	supercont1.81:860154-860188	34	AAEL003184-RA	AAEL003184	mfs transporter [Source:VB External Description;Acc:AAEL003184]	Protein Coding Gene	40.9032	10	68.5667	0	65.6	15.6	0	0	0
supercont1.19[-]:3957601-3957666	supercont1.19:3957601-3957666	65	AAEL000968-RA	AAEL000968	hypothetical protein [Source:VB External Description;Acc:AAEL000968]	Protein Coding Gene	47.5606	20.9286	22.9286	0	22.2419	77.5	0	0	9.4375
supercont1.795[+]:247686-247737	supercont1.795:247686-247737	51	AAEL013136-RA	AAEL013136	chromodomain helicase DNA binding protein [Source:VB External Description;Acc:AAEL013136]	Protein Coding Gene	9.86667	161.583	21.5667	0	0	7.5098	0	0	0
supercont1.194[+]:1052999-1053057	supercont1.194:1052999-1053057	58	AAEL006210-RA	AAEL006210	PFTAIRE-interacting factor 1A, putative [Source:VB External Description;Acc:AAEL006210]	Protein Coding Gene	86.6923	21.4615	16.7119	0	9.73077	62.8889	0	0	3
supercont1.96[-]:953767-953832	supercont1.96:953767-953832	65	AAEL003766-RA	AAEL003766	hypothetical protein [Source:VB External Description;Acc:AAEL003766]	Protein Coding Gene	13.1458	7	180.333	0	0	0	0	0	0
supercont1.8[-]:3461279-3461508	supercont1.8:3461279-3461508	229	AAEL000420-RA	AAEL000420	cathepsin o [Source:VB External Description;Acc:AAEL000420]	Protein Coding Gene	43.7236	40.0735	30.6391	0	34.9865	47.0599	0	0	3.96296
supercont1.215[-]:155656-155687	supercont1.215:155656-155687	31	AAEL006656-RA	AAEL006656	conserved hypothetical protein [Source:VB External Description;Acc:AAEL006656]	Protein Coding Gene	7.25806	5	0	0	0	188.1	0	0	0
supercont1.116[+]:1037000-1037207	supercont1.116:1037000-1037207	207	AAEL016995-RA	AAEL016995	0	Protein Coding Gene	23.1249	42.008	24.3272	4	17.142	49.2717	26.6477	3	10.6244
supercont1.78[+]:1650323-1650352	supercont1.78:1650323-1650352	29	AAEL003111-RA	AAEL003111	tartan [Source:VB External Description;Acc:AAEL003111]	Protein Coding Gene	46.5667	25.5556	24.6	45	37.7667	10	0	0	9.88889
supercont1.564[+]:164999-165027	supercont1.564:164999-165027	28	AAEL017471-RA	AAEL017471	0	Protein Coding Gene	0	0	199.31	0	0	0	0	0	0
supercont1.126[-]:1110322-1110388	supercont1.126:1110322-1110388	66	AAEL004658-RA	AAEL004658	hypothetical protein [Source:VB External Description;Acc:AAEL004658]	Protein Coding Gene	18.0448	57.798	13.6558	0	34.4649	75.1324	0	0	0
supercont1.1396[-]:83313-83336	supercont1.1396:83313-83336	23	AAEL015010-RA	AAEL015010	acetyl-coa synthetase [Source:VB External Description;Acc:AAEL015010]	Protein Coding Gene	0	0	0	199	0	0	0	0	0
supercont1.192[-]:1748540-1748574	supercont1.192:1748540-1748574	34	AAEL006157-RA	AAEL006157	aldehyde oxidase [Source:VB External Description;Acc:AAEL006157]	Protein Coding Gene	80.1667	20.9667	43.4857	0	34.3333	19.7857	0	0	0
supercont1.349[-]:732117-732153	supercont1.349:732117-732153	36	AAEL008819-RA	AAEL008819	hypothetical protein [Source:VB External Description;Acc:AAEL008819]	Protein Coding Gene	9.58621	31.2069	37.931	0	57.4324	62.5172	0	0	0
supercont1.34[-]:663551-663624	supercont1.34:663551-663624	73	AAEL001477-RA	AAEL001477	laminin alpha-1, 2 chain [Source:VB External Description;Acc:AAEL001477]	Protein Coding Gene	39.8857	24.4545	29.6111	0	32.8514	71.7975	0	0	0
supercont1.19[-]:3957469-3957564	supercont1.19:3957469-3957564	95	AAEL000968-RA	AAEL000968	hypothetical protein [Source:VB External Description;Acc:AAEL000968]	Protein Coding Gene	41.8902	25.061	18.2812	0	33.9268	72.6167	0	0	6.80822
supercont1.97[-]:392558-392643	supercont1.97:392558-392643	85	AAEL003793-RA	AAEL003793	hypothetical protein [Source:VB External Description;Acc:AAEL003793]	Protein Coding Gene	19.0602	18.125	17.8803	53	6.38095	80.7429	0	0	3
supercont1.548[-]:717980-718026	supercont1.548:717980-718026	46	AAEL011178-RA	AAEL011178	posterior sex combs protein [Source:VB External Description;Acc:AAEL011178]	Protein Coding Gene	84.625	17.6905	17.1081	10	23.7143	14.4815	0	0	30.375
supercont1.323[-]:667940-668185	supercont1.323:667940-668185	245	AAEL008421-RA	AAEL008421	cadherin [Source:VB External Description;Acc:AAEL008421]	Protein Coding Gene	34.63	39.8756	36.8954	0	43.7819	34.5771	0	0	7.90909
supercont1.39[-]:1383974-1383999	supercont1.39:1383974-1383999	25	AAEL001698-RA	AAEL001698	charged multivesicular body protein 4b [Source:VB External Description;Acc:AAEL001698]	Protein Coding Gene	10.52	17.0435	35.1538	118	0	0	13.52	0	3
supercont1.624[+]:38326-38354	supercont1.624:38326-38354	28	AAEL011865-RA	AAEL011865	conserved hypothetical protein [Source:VB External Description;Acc:AAEL011865]	Protein Coding Gene	15.6667	50.6667	59.6667	0	7.67857	4	33.6897	7.74074	18.0741
supercont1.164[-]:50748-50838	supercont1.164:50748-50838	90	AAEL005610-RA	AAEL005610	mitochondrial ATP synthase b chain [Source:VB External Description;Acc:AAEL005610]	Protein Coding Gene	13.9017	82.2857	38.0714	0	18.7397	21.8889	9.31765	8.02995	4.89655
supercont1.593[+]:642428-642455	supercont1.593:642428-642455	27	AAEL011594-RA	AAEL011594	serine/threonine protein kinase [Source:VB External Description;Acc:AAEL011594]	Protein Coding Gene	0	0	0	197	0	0	0	0	0
supercont1.35[+]:1855878-1855987	supercont1.35:1855878-1855987	109	AAEL001519-RA	AAEL001519	hypothetical protein [Source:VB External Description;Acc:AAEL001519]	Protein Coding Gene	30.6832	15.6216	36.6163	0	49.2798	64.4336	0	0	0
supercont1.1060[-]:246952-247001	supercont1.1060:246952-247001	49	AAEL014295-RA	AAEL014295	conserved hypothetical protein [Source:VB External Description;Acc:AAEL014295]	Protein Coding Gene	3	8.04	5.65217	175	0	4.39286	0	0	0
supercont1.30[-]:472732-472763	supercont1.30:472732-472763	31	AAEL017357-RA	AAEL017357	0	Protein Coding Gene	4.89286	0	0	0	14.6897	176.344	0	0	0
supercont1.1174[-]:72844-72982	supercont1.1174:72844-72982	138	AAEL014583-RC	AAEL014583	60S acidic ribosomal protein P2 [Source:VB External Description;Acc:AAEL014583]	Protein Coding Gene	16.6479	31.1533	61.288	0	21.0196	44.5217	9.28467	3.55172	8.30861
supercont1.46[-]:862365-862432	supercont1.46:862365-862432	67	AAEL001939-RA	AAEL001939	hypothetical protein [Source:VB External Description;Acc:AAEL001939]	Protein Coding Gene	0	0	0	0	4.68	187.197	0	0	3.85185
supercont1.275[-]:782750-782806	supercont1.275:782750-782806	56	AAEL007702-RA	AAEL007702	chaperonin [Source:VB External Description;Acc:AAEL007702]	Protein Coding Gene	8.73684	91.5556	72.5714	0	3	3	0	7	9.77778
supercont1.60[+]:91805-91831	supercont1.60:91805-91831	26	AAEL002546-RA	AAEL002546	conserved hypothetical protein [Source:VB External Description;Acc:AAEL002546]	Protein Coding Gene	43	21.6923	19.9615	96	0	9	0	0	5.85185
supercont1.15[-]:1359016-1359264	supercont1.15:1359016-1359264	248	AAEL000732-RA	AAEL000732	conserved hypothetical protein [Source:VB External Description;Acc:AAEL000732]	Protein Coding Gene	20.3614	11.6562	31.8438	36	39.5317	45.9384	0	0	10
supercont1.733[+]:258152-258196	supercont1.733:258152-258196	44	AAEL012736-RE	AAEL012736	ribosomal protein L15 [Source:VB External Description;Acc:AAEL012736]	Protein Coding Gene	16.5926	98.5667	58.4	0	0	10.3438	3.34783	0	8.06667
supercont1.191[+]:111515-111603	supercont1.191:111515-111603	88	AAEL006127-RA	AAEL006127	hypothetical protein [Source:VB External Description;Acc:AAEL006127]	Protein Coding Gene	15.411	6	8.32877	131	5.53333	20.678	0	0	8.23563
supercont1.134[+]:1800730-1800795	supercont1.134:1800730-1800795	65	AAEL004912-RA	AAEL004912	hypothetical protein [Source:VB External Description;Acc:AAEL004912]	Protein Coding Gene	0	0	195.106	0	0	0	0	0	0
supercont1.9[-]:3731444-3731503	supercont1.9:3731444-3731503	59	AAEL000508-RA	AAEL000508	fibrinogen and fibronectin [Source:VB External Description;Acc:AAEL000508]	Protein Coding Gene	9.22414	72	14.6	0	18.1591	67.2258	0	0	13.7097
supercont1.1[-]:249479-249552	supercont1.1:249479-249552	73	AAEL000084-RA	AAEL000084	elongin b [Source:VB External Description;Acc:AAEL000084]	Protein Coding Gene	53.75	56.5	6.97143	0	0	14.5965	13.7143	0	48.75
supercont1.430[-]:219498-219541	supercont1.430:219498-219541	43	AAEL009823-RA	AAEL009823	hypothetical protein [Source:VB External Description;Acc:AAEL009823]	Protein Coding Gene	0	0	0	0	7.5	186.714	0	0	0
supercont1.10[+]:183837-183866	supercont1.10:183837-183866	29	AAEL000553-RA	AAEL000553	tropomyosin, putative [Source:VB External Description;Acc:AAEL000553]	Protein Coding Gene	22.7407	4.66667	21.4667	0	50.1111	55.3333	0	0	39.8148
supercont1.780[-]:446358-446426	supercont1.780:446358-446426	68	AAEL013033-RA	AAEL013033	serine protease, putative [Source:VB External Description;Acc:AAEL013033]	Protein Coding Gene	60.5455	28.4483	19.1719	0	57.5952	28.3542	0	0	0
supercont1.93[+]:1994676-1994832	supercont1.93:1994676-1994832	156	AAEL003610-RA	AAEL003610	Clip-domain serine protease, family B. [Source:VB External Description;Acc:AAEL003610]	Protein Coding Gene	25.7087	37.0703	31.3318	0	41.0087	41.3121	0	0	17.3782
supercont1.5[+]:1761134-1761204	supercont1.5:1761134-1761204	70	AAEL000270-RA	AAEL000270	26S proteasome regulatory subunit 7, psd7 [Source:VB External Description;Acc:AAEL000270]	Protein Coding Gene	5.7381	77.7586	24.8667	0	20.0852	61.4	0	0	3.92
supercont1.105[-]:1409014-1409041	supercont1.105:1409014-1409041	27	AAEL004041-RA	AAEL004041	flotillin-2 [Source:VB External Description;Acc:AAEL004041]	Protein Coding Gene	9.71429	134.714	27.4643	0	0	0	7.78571	3	11
supercont1.81[-]:859390-859458	supercont1.81:859390-859458	68	AAEL003184-RB	AAEL003184	mfs transporter [Source:VB External Description;Acc:AAEL003184]	Protein Coding Gene	21.3824	6.57143	9.07812	110	17.5185	19.7576	0	0	9.28571
supercont1.197[-]:527859-528001	supercont1.197:527859-528001	142	AAEL006249-RA	AAEL006249	poly(a) polymerase cid (pap) (caffein-induced death protein) [Source:VB External Description;Acc:AAEL006249]	Protein Coding Gene	0	0	0	0	22.9702	170.371	0	0	0
supercont1.175[+]:1449675-1449725	supercont1.175:1449675-1449725	50	AAEL005801-RA	AAEL005801	bifunctional aminoacyl-tRNA synthetase [Source:VB External Description;Acc:AAEL005801]	Protein Coding Gene	7.33333	17.6078	18.2222	140	3	6.81481	0	0	0
supercont1.121[-]:1855983-1856164	supercont1.121:1855983-1856164	181	AAEL004500-RB	AAEL004500	eukaryotic translation elongation factor [Source:VB External Description;Acc:AAEL004500]	Protein Coding Gene	6.9	77.6911	32.5237	0	15.1881	24.4627	23.1709	3	9.95652
supercont1.256[-]:444124-444179	supercont1.256:444124-444179	55	AAEL007439-RB	AAEL007439	myosin light chain 1, [Source:VB External Description;Acc:AAEL007439]	Protein Coding Gene	3	18.2069	162.421	0	3	6	0	0	0
supercont1.453[-]:542365-542393	supercont1.453:542365-542393	28	AAEL010108-RA	AAEL010108	sex-determining protein fem-1 [Source:VB External Description;Acc:AAEL010108]	Protein Coding Gene	21.6207	38.037	42.1786	90.4286	0	0	0	0	0
supercont1.329[-]:204265-204397	supercont1.329:204265-204397	132	AAEL008502-RA	AAEL008502	hypothetical protein [Source:VB External Description;Acc:AAEL008502]	Protein Coding Gene	21.5098	7.5	7.91935	116	27.9306	11.3079	0	0	0
supercont1.173[+]:1079218-1079245	supercont1.173:1079218-1079245	27	AAEL005748-RA	AAEL005748	elastase, putative [Source:VB External Description;Acc:AAEL005748]	Protein Coding Gene	57.9643	0	39.1429	0	58	19	0	0	18
supercont1.472[-]:442445-442471	supercont1.472:442445-442471	26	AAEL010342-RA	AAEL010342	racGTPase-activating protein [Source:VB External Description;Acc:AAEL010342]	Protein Coding Gene	0	0	0	192	0	0	0	0	0
supercont1.201[+]:1029148-1029608	supercont1.201:1029148-1029608	460	AAEL006330-RB	AAEL006330	microtubule associated serine/threonine kinase [Source:VB External Description;Acc:AAEL006330]	Protein Coding Gene	0	9	29.6089	0	27.6888	67.1323	0	0	58.3952
supercont1.816[+]:198941-199019	supercont1.816:198941-199019	78	AAEL013272-RA	AAEL013272	60S ribosomal protein L37a [Source:VB External Description;Acc:AAEL013272]	Protein Coding Gene	16.5571	19.8378	14.6833	3	21.0563	96.3636	12.4833	0	7.83333
supercont1.433[+]:746657-746696	supercont1.433:746657-746696	39	AAEL009859-RA	AAEL009859	nucleolar GTP-binding protein [Source:VB External Description;Acc:AAEL009859]	Protein Coding Gene	47.2051	57.3429	78.1667	0	0	0	3	0	5.74074
supercont1.35[+]:1856454-1856619	supercont1.35:1856454-1856619	165	AAEL001519-RA	AAEL001519	hypothetical protein [Source:VB External Description;Acc:AAEL001519]	Protein Coding Gene	20.9141	49.3586	17.2832	0	22.5301	81.278	0	0	0
supercont1.208[+]:321855-322011	supercont1.208:321855-322011	156	AAEL006506-RA	AAEL006506	hypothetical protein [Source:VB External Description;Acc:AAEL006506]	Protein Coding Gene	16.2703	47.7	34.2097	10	38.0318	35.0159	0	0	9.84
supercont1.1139[+]:152527-152597	supercont1.1139:152527-152597	70	AAEL014506-RA	AAEL014506	conserved hypothetical protein [Source:VB External Description;Acc:AAEL014506]	Protein Coding Gene	18.8963	48.0419	35.64	0	5.52459	82.3167	0	0	0
supercont1.732[-]:441742-441926	supercont1.732:441742-441926	184	AAEL012729-RA	AAEL012729	nucleoprotein, putative [Source:VB External Description;Acc:AAEL012729]	Protein Coding Gene	32.8743	22.1103	39.069	0	63.9407	27.1132	0	0	4.82143
supercont1.126[+]:1110735-1110802	supercont1.126:1110735-1110802	67	AAEL004658-RA	AAEL004658	hypothetical protein [Source:VB External Description;Acc:AAEL004658]	Protein Coding Gene	37.3306	22.9242	33.9424	0	42.2956	44.1955	0	0	9.13793
supercont1.218[-]:487838-487875	supercont1.218:487838-487875	37	AAEL006713-RA	AAEL006713	U2 snrnp auxiliary factor, small subunit [Source:VB External Description;Acc:AAEL006713]	Protein Coding Gene	0	12.4706	0	0	5.12903	159.306	12.3158	0	0
supercont1.208[+]:321381-321501	supercont1.208:321381-321501	120	AAEL006506-RA	AAEL006506	hypothetical protein [Source:VB External Description;Acc:AAEL006506]	Protein Coding Gene	37.6575	15.0737	54.3605	0	48.4034	21.2906	0	0	11.6897
supercont1.321[-]:1140669-1140700	supercont1.321:1140669-1140700	31	AAEL008389-RA	AAEL008389	ankyrin repeat-rich membrane-spanning protein [Source:VB External Description;Acc:AAEL008389]	Protein Coding Gene	3.89286	0	0	0	15.7586	168.688	0	0	0
supercont1.1694[+]:23389-23519	supercont1.1694:23389-23519	130	AAEL017481-RA	AAEL017481	0	Protein Coding Gene	35.3405	62.8969	37.36	0	10.7576	35.0632	3	0	3.85714
supercont1.122[+]:1764742-1764771	supercont1.122:1764742-1764771	29	AAEL004527-RA	AAEL004527	mitochondrial ribosomal protein S7 [Source:VB External Description;Acc:AAEL004527]	Protein Coding Gene	11.0714	15.3	3.96296	29	45.8929	83	0	0	0
supercont1.366[-]:97633-97663	supercont1.366:97633-97663	30	AAEL009065-RA	AAEL009065	hypothetical protein [Source:VB External Description;Acc:AAEL009065]	Protein Coding Gene	12.5357	63.1786	23.7931	0	33.25	46.0333	0	0	9.41379
supercont1.430[-]:671456-671510	supercont1.430:671456-671510	54	AAEL009824-RA	AAEL009824	ubiquitin specific protease 9/faf [Source:VB External Description;Acc:AAEL009824]	Protein Coding Gene	0	0	0	0	11.1923	176.964	0	0	0
supercont1.366[-]:979978-980012	supercont1.366:979978-980012	34	AAEL009056-RA	AAEL009056	hypothetical protein [Source:VB External Description;Acc:AAEL009056]	Protein Coding Gene	70	9	33	31	14.1034	27.9375	0	0	3
supercont1.34[-]:661997-662057	supercont1.34:661997-662057	60	AAEL001477-RA	AAEL001477	laminin alpha-1, 2 chain [Source:VB External Description;Acc:AAEL001477]	Protein Coding Gene	37.2195	25.175	83.775	0	25.0333	16.675	0	0	0
supercont1.560[+]:588402-588446	supercont1.560:588402-588446	44	AAEL011258-RA	AAEL011258	dedicator of cytokinesis (dock) [Source:VB External Description;Acc:AAEL011258]	Protein Coding Gene	0	0	0	0	6.72414	181.067	0	0	0
supercont1.795[-]:52556-52634	supercont1.795:52556-52634	78	AAEL013138-RA	AAEL013138	conserved hypothetical protein [Source:VB External Description;Acc:AAEL013138]	Protein Coding Gene	18.7692	42.8	26.9839	0	19.1892	72.7222	0	0	7.26667
supercont1.16[-]:1451677-1451778	supercont1.16:1451677-1451778	101	AAEL017379-RA	AAEL017379	0	Protein Coding Gene	35.6715	34.9559	33.4068	13	27.6619	30.6238	0	0	12.2549
supercont1.172[-]:1622409-1622468	supercont1.172:1622409-1622468	59	AAEL005734-RA	AAEL005734	leucine-rich transmembrane protein [Source:VB External Description;Acc:AAEL005734]	Protein Coding Gene	0	0	0	0	14.1034	173.146	0	0	0
supercont1.329[+]:200826-200853	supercont1.329:200826-200853	27	AAEL008495-RA	AAEL008495	conserved hypothetical protein [Source:VB External Description;Acc:AAEL008495]	Protein Coding Gene	0	0	0	187	0	0	0	0	0
supercont1.664[+]:430487-430522	supercont1.664:430487-430522	35	AAEL012188-RA	AAEL012188	hypothetical protein [Source:VB External Description;Acc:AAEL012188]	Protein Coding Gene	21.375	0	7.66667	119	26.7	12.1515	0	0	0
supercont1.305[-]:1321764-1321834	supercont1.305:1321764-1321834	70	AAEL008192-RB	AAEL008192	40S ribosomal protein S3 [Source:VB External Description;Acc:AAEL008192]	Protein Coding Gene	13.52	40.6327	62.1111	0	8.77778	36.4794	22.2333	0	3
supercont1.194[-]:1053068-1053094	supercont1.194:1053068-1053094	26	AAEL006210-RA	AAEL006210	PFTAIRE-interacting factor 1A, putative [Source:VB External Description;Acc:AAEL006210]	Protein Coding Gene	21.1538	14.8333	34.4167	98	0	18.3333	0	0	0
supercont1.340[+]:1146211-1146252	supercont1.340:1146211-1146252	41	AAEL008670-RA	AAEL008670	protein tara (trio-associated repeat on actin) [Source:VB External Description;Acc:AAEL008670]	Protein Coding Gene	43.1905	57.8889	27.2857	0	29.4074	24.2683	0	0	4.65385
supercont1.302[+]:820187-820235	supercont1.302:820187-820235	48	AAEL008123-RA	AAEL008123	hypothetical protein [Source:VB External Description;Acc:AAEL008123]	Protein Coding Gene	9.37037	9.7907	15.2222	0	29.4643	116.111	0	0	6.59259
supercont1.125[+]:1604738-1604765	supercont1.125:1604738-1604765	27	AAEL004621-RA	AAEL004621	hypothetical protein [Source:VB External Description;Acc:AAEL004621]	Protein Coding Gene	20.3929	152	8.07143	0	0	0	0	0	5.96429
supercont1.646[-]:109425-109451	supercont1.646:109425-109451	26	AAEL012035-RA	AAEL012035	vacuolar ATP synthase subunit e [Source:VB External Description;Acc:AAEL012035]	Protein Coding Gene	17	37.7778	131.593	0	0	0	0	0	0
supercont1.17[+]:1432487-1432514	supercont1.17:1432487-1432514	27	AAEL000815-RA	AAEL000815	conserved hypothetical protein [Source:VB External Description;Acc:AAEL000815]	Protein Coding Gene	23.9286	49.7143	106.607	0	0	0	0	0	5.875
supercont1.34[+]:663866-663934	supercont1.34:663866-663934	68	AAEL001477-RA	AAEL001477	laminin alpha-1, 2 chain [Source:VB External Description;Acc:AAEL001477]	Protein Coding Gene	60.9179	20.7541	41.2594	0	27.3438	25.9118	0	0	9.91304
supercont1.8[-]:3429184-3429293	supercont1.8:3429184-3429293	109	AAEL000428-RA	AAEL000428	Tryptophan 2,3-dioxygenase (TDO)(EC 1.13.11.11)(Tryptophan pyrrolase)(Tryptophanase)(Tryptophan oxygenase)(TRPO)(TO)(Tryptamin 2,3-dioxygenase) [Source:VB External Description;Acc:AAEL000428]	Protein Coding Gene	24.1545	37.5098	15.0848	0	41.8374	53.3976	0	0	14.0714
supercont1.136[+]:1949548-1949721	supercont1.136:1949548-1949721	173	AAEL017557-RA	AAEL017557	odorant receptor [Source:VB External Description;Acc:AAEL017557]	Protein Coding Gene	29.1598	31.2036	25.7594	0	28.0955	50.6	0	0	21.0937
supercont1.323[-]:667844-667902	supercont1.323:667844-667902	58	AAEL008421-RA	AAEL008421	cadherin [Source:VB External Description;Acc:AAEL008421]	Protein Coding Gene	34.8519	49.7209	10.7018	20	34.0364	28.5385	0	0	7.87931
supercont1.150[+]:597640-597670	supercont1.150:597640-597670	30	AAEL005289-RA	AAEL005289	ornithine aminotransferase [Source:VB External Description;Acc:AAEL005289]	Protein Coding Gene	56.1724	50	62	0	4.68	12.8148	0	0	0
supercont1.173[-]:973490-973519	supercont1.173:973490-973519	29	AAEL005752-RA	AAEL005752	lysosomal alpha-mannosidase (mannosidase alpha class 2b member 1) [Source:VB External Description;Acc:AAEL005752]	Protein Coding Gene	3.04167	0	182.5	0	0	0	0	0	0
supercont1.161[-]:629144-629188	supercont1.161:629144-629188	44	AAEL005522-RA	AAEL005522	conserved hypothetical protein [Source:VB External Description;Acc:AAEL005522]	Protein Coding Gene	94.28	24.2963	21	0	0	11	6	5	23.963
supercont1.3[-]:3743536-3743748	supercont1.3:3743536-3743748	212	AAEL000168-RA	AAEL000168	conserved hypothetical protein [Source:VB External Description;Acc:AAEL000168]	Protein Coding Gene	22.7882	30.4012	29.2634	0	38.6149	38.6572	0	0	25.7121
supercont1.646[-]:109720-109759	supercont1.646:109720-109759	39	AAEL012035-RA	AAEL012035	vacuolar ATP synthase subunit e [Source:VB External Description;Acc:AAEL012035]	Protein Coding Gene	0	0	0	174	7.03333	4	0	0	0
supercont1.121[-]:1855030-1855156	supercont1.121:1855030-1855156	126	AAEL004500-RB	AAEL004500	eukaryotic translation elongation factor [Source:VB External Description;Acc:AAEL004500]	Protein Coding Gene	17.9296	13.593	23.0152	0	35.6437	59.4771	9.85417	8.05556	17.3832
supercont1.768[+]:54639-54714	supercont1.768:54639-54714	75	AAEL012964-RA	AAEL012964	conserved hypothetical protein [Source:VB External Description;Acc:AAEL012964]	Protein Coding Gene	13.8735	12.9688	20.8793	0	61.3443	69.2794	0	0	6.56667
supercont1.164[+]:308994-309109	supercont1.164:308994-309109	115	AAEL005600-RA	AAEL005600	conserved hypothetical protein [Source:VB External Description;Acc:AAEL005600]	Protein Coding Gene	38.3649	16.0264	53.0811	0	18.9286	25.9877	0	0	32.5217
supercont1.176[-]:1317393-1317609	supercont1.176:1317393-1317609	216	AAEL005834-RA	AAEL005834	GPCR Dopamine Family [Source:VB External Description;Acc:AAEL005834]	Protein Coding Gene	19.789	38.6667	32.5608	0	33.4525	31.3007	0	0	29.1334
supercont1.615[+]:231797-231861	supercont1.615:231797-231861	64	AAEL011801-RA	AAEL011801	hypothetical protein [Source:VB External Description;Acc:AAEL011801]	Protein Coding Gene	19.7667	12.4667	9.44643	133	6	0	0	0	4
supercont1.55[+]:2904876-2905047	supercont1.55:2904876-2905047	171	AAEL002396-RA	AAEL002396	hypothetical protein [Source:VB External Description;Acc:AAEL002396]	Protein Coding Gene	0	87.8841	22.6784	0	30.219	43.7487	0	0	0
supercont1.467[-]:804808-804848	supercont1.467:804808-804848	40	AAEL017364-RA	AAEL017364	AaGr54 [Source:VB External Description;Acc:AAEL017364]	Protein Coding Gene	27.9655	25.2439	22.9062	0	67.8966	40.4839	0	0	0
supercont1.600[-]:604488-604556	supercont1.600:604488-604556	68	AAEL011675-RA	AAEL011675	hypothetical protein [Source:VB External Description;Acc:AAEL011675]	Protein Coding Gene	45.1803	7.70455	32.1667	25	41.1695	33.2488	0	0	0
supercont1.188[+]:1032798-1032884	supercont1.188:1032798-1032884	86	AAEL006070-RA	AAEL006070	phosphoglycerate mutase [Source:VB External Description;Acc:AAEL006070]	Protein Coding Gene	21.9667	24.5439	46.6512	0	10.5862	26.4167	43.7037	5	5.5
supercont1.29[-]:1465044-1465085	supercont1.29:1465044-1465085	41	AAEL001300-RA	AAEL001300	conserved hypothetical protein [Source:VB External Description;Acc:AAEL001300]	Protein Coding Gene	18.4062	25.381	28.5333	112	0	0	0	0	0
supercont1.678[+]:540180-540224	supercont1.678:540180-540224	44	AAEL012326-RA	AAEL012326	calmodulin [Source:VB External Description;Acc:AAEL012326]	Protein Coding Gene	18.0732	8.11364	44.2759	0	62.9091	45.2	0	0	5.69231
supercont1.59[+]:2382703-2382733	supercont1.59:2382703-2382733	30	AAEL017355-RA	AAEL017355	0	Protein Coding Gene	11.9286	34.3929	50.7407	0	14.6129	68.5769	0	0	4
supercont1.262[-]:1151569-1151596	supercont1.262:1151569-1151596	27	AAEL007556-RA	AAEL007556	hypothetical protein [Source:VB External Description;Acc:AAEL007556]	Protein Coding Gene	3	40.5357	46.5714	94	0	0	0	0	0
supercont1.301[+]:948721-948801	supercont1.301:948721-948801	80	AAEL008103-RB	AAEL008103	40S ribosomal protein S8 [Source:VB External Description;Acc:AAEL008103]	Protein Coding Gene	31.5704	42.5385	26.7639	0	19.4943	22.9756	11.6379	6.70588	22.3704
supercont1.481[+]:644494-644515	supercont1.481:644494-644515	21	AAEL010498-RA	AAEL010498	zinc finger protein [Source:VB External Description;Acc:AAEL010498]	Protein Coding Gene	0	3	0	181	0	0	0	0	0
supercont1.176[+]:198101-198128	supercont1.176:198101-198128	27	AAEL005839-RA	AAEL005839	uridine phosphorylase [Source:VB External Description;Acc:AAEL005839]	Protein Coding Gene	24.0357	19.6786	117.25	0	4.95652	12	0	0	5.65217
supercont1.1170[+]:51304-51439	supercont1.1170:51304-51439	135	AAEL014570-RA	AAEL014570	oviductin [Source:VB External Description;Acc:AAEL014570]	Protein Coding Gene	16.3885	22.2513	31.45	55	36.8695	21.4901	0	0	0
supercont1.165[+]:364136-364291	supercont1.165:364136-364291	155	AAEL005618-RA	AAEL005618	chitin synthase [Source:VB External Description;Acc:AAEL005618]	Protein Coding Gene	55.4064	59.7037	33.3651	0	20.9688	13.737	0	0	0
supercont1.74[-]:2752693-2752824	supercont1.74:2752693-2752824	131	AAEL002999-RA	AAEL002999	GTPase_rho [Source:VB External Description;Acc:AAEL002999]	Protein Coding Gene	27.9346	31.32	27.3878	3	37.9358	49.3911	0	0	6
supercont1.24[+]:1208794-1208829	supercont1.24:1208794-1208829	35	AAEL001180-RA	AAEL001180	hypothetical protein [Source:VB External Description;Acc:AAEL001180]	Protein Coding Gene	58.2778	24.7429	32.7857	0	22.8056	39.8571	0	0	4.41667
supercont1.216[-]:185340-185381	supercont1.216:185340-185381	41	AAEL006672-RA	AAEL006672	conserved hypothetical protein [Source:VB External Description;Acc:AAEL006672]	Protein Coding Gene	8.52381	5.7037	10.25	31	0	0	69.5952	50.7619	6.89744
supercont1.95[-]:1843273-1843360	supercont1.95:1843273-1843360	87	AAEL003717-RA	AAEL003717	hypothetical protein [Source:VB External Description;Acc:AAEL003717]	Protein Coding Gene	43.2902	35.3387	43.8621	0	32.2069	27.7312	0	0	0
supercont1.34[-]:12987-13016	supercont1.34:12987-13016	29	AAEL001496-RA	AAEL001496	transcription elongation factor s-ii [Source:VB External Description;Acc:AAEL001496]	Protein Coding Gene	0	153.172	0	0	4	25.25	0	0	0
supercont1.305[+]:1330875-1331088	supercont1.305:1330875-1331088	213	AAEL008188-RA	AAEL008188	60S ribosomal protein L6 [Source:VB External Description;Acc:AAEL008188]	Protein Coding Gene	21.8062	31.2088	12.0538	0	21.6282	38.3569	28.9107	9.28333	19.1628
supercont1.134[+]:1800624-1800659	supercont1.134:1800624-1800659	35	AAEL004912-RA	AAEL004912	hypothetical protein [Source:VB External Description;Acc:AAEL004912]	Protein Coding Gene	0	0	182.389	0	0	0	0	0	0
supercont1.61[-]:1945954-1945983	supercont1.61:1945954-1945983	29	AAEL002583-RA	AAEL002583	Toll-likeReceptor. [Source:VB External Description;Acc:AAEL002583]	Protein Coding Gene	85.0667	4.85714	37.2333	0	21.9	33.3	0	0	0
supercont1.49[-]:2159317-2159423	supercont1.49:2159317-2159423	106	AAEL002095-RA	AAEL002095	conserved hypothetical protein [Source:VB External Description;Acc:AAEL002095]	Protein Coding Gene	0	0	0	0	10.2465	172.028	0	0	0
supercont1.34[-]:662171-662247	supercont1.34:662171-662247	76	AAEL001477-RA	AAEL001477	laminin alpha-1, 2 chain [Source:VB External Description;Acc:AAEL001477]	Protein Coding Gene	27.303	66.3214	20.1905	0	18.8767	49.5714	0	0	0
supercont1.17[-]:1786244-1786359	supercont1.17:1786244-1786359	115	AAEL000808-RA	AAEL000808	nucleoprotein, putative [Source:VB External Description;Acc:AAEL000808]	Protein Coding Gene	14.7576	29.5204	17.8095	29	29.9126	49.0459	0	0	12.1323
supercont1.437[-]:663538-663619	supercont1.437:663538-663619	81	AAEL009901-RB	AAEL009901	hypothetical protein [Source:VB External Description;Acc:AAEL009901]	Protein Coding Gene	3	4	17.8095	4	79.3629	73.6364	0	0	0
supercont1.81[-]:859171-859251	supercont1.81:859171-859251	80	AAEL003184-RB	AAEL003184	mfs transporter [Source:VB External Description;Acc:AAEL003184]	Protein Coding Gene	8.05714	9.66667	5.31429	41	13.8333	73.2825	0	0	30.5
supercont1.1174[-]:72622-72678	supercont1.1174:72622-72678	56	AAEL014583-RC	AAEL014583	60S acidic ribosomal protein P2 [Source:VB External Description;Acc:AAEL014583]	Protein Coding Gene	4.72727	70.225	42.2424	0	16.3636	39.2	3.64706	0	5.10811
supercont1.412[-]:252338-252369	supercont1.412:252338-252369	31	AAEL009621-RA	AAEL009621	hypothetical protein [Source:VB External Description;Acc:AAEL009621]	Protein Coding Gene	59.8462	78.625	36.8571	0	0	5.73913	0	0	0
supercont1.119[+]:445054-445079	supercont1.119:445054-445079	25	AAEL004439-RA	AAEL004439	conserved hypothetical protein [Source:VB External Description;Acc:AAEL004439]	Protein Coding Gene	0	0	0	181	0	0	0	0	0
supercont1.178[+]:823827-823855	supercont1.178:823827-823855	28	AAEL005890-RA	AAEL005890	conserved hypothetical protein [Source:VB External Description;Acc:AAEL005890]	Protein Coding Gene	0	3	8.92857	0	29.3571	139.643	0	0	0
supercont1.184[-]:193425-193497	supercont1.184:193425-193497	72	AAEL005997-RA	AAEL005997	allergen, putative [Source:VB External Description;Acc:AAEL005997]	Protein Coding Gene	6.7	11.2903	0	60	4.29268	11.6721	5.57447	16.4815	64.6667
supercont1.165[+]:363225-363266	supercont1.165:363225-363266	41	AAEL005618-RA	AAEL005618	chitin synthase [Source:VB External Description;Acc:AAEL005618]	Protein Coding Gene	27.0714	24.5862	44.6	0	50.2333	34.0667	0	0	0
supercont1.261[+]:539500-539610	supercont1.261:539500-539610	110	AAEL007529-RA	AAEL007529	nucleoprotein, putative [Source:VB External Description;Acc:AAEL007529]	Protein Coding Gene	26.5332	25.0622	24.0476	0	36.0162	59.3754	0	0	9.37931
supercont1.446[-]:383242-383315	supercont1.446:383242-383315	73	AAEL010003-RB	AAEL010003	splicesome protein, putative [Source:VB External Description;Acc:AAEL010003]	Protein Coding Gene	17.3846	0	0	152	6.02222	5	0	0	0
supercont1.114[+]:1987792-1987945	supercont1.114:1987792-1987945	153	AAEL004325-RA	AAEL004325	60S ribosomal protein L5 [Source:VB External Description;Acc:AAEL004325]	Protein Coding Gene	41.85	30.9355	42.3205	0	10.9474	27.3776	17.7073	5.29412	3.92857
supercont1.201[+]:1028389-1028453	supercont1.201:1028389-1028453	64	AAEL006330-RB	AAEL006330	microtubule associated serine/threonine kinase [Source:VB External Description;Acc:AAEL006330]	Protein Coding Gene	0	5	0	0	9.17857	165.923	0	0	0
supercont1.54[+]:2086066-2086198	supercont1.54:2086066-2086198	132	AAEL002334-RA	AAEL002334	Eukaryotic translation initiation factor 3 subunit E (eIF3e)(Eukaryotic translation initiation factor 3 subunit 6) [Source:VB External Description;Acc:AAEL002334]	Protein Coding Gene	8.12	55.3788	22.9	47	16.9375	21.9677	3.91667	0	3.80769
supercont1.114[-]:755746-755768	supercont1.114:755746-755768	22	AAEL004322-RA	AAEL004322	hypothetical protein [Source:VB External Description;Acc:AAEL004322]	Protein Coding Gene	0	0	10	169.957	0	0	0	0	0
supercont1.664[-]:461320-461393	supercont1.664:461320-461393	73	AAEL012193-RA	AAEL012193	hypothetical protein [Source:VB External Description;Acc:AAEL012193]	Protein Coding Gene	28.2097	8.31382	25.6471	0	51.7931	57.0976	0	0	8.86667
supercont1.17[+]:1745697-1745748	supercont1.17:1745697-1745748	51	AAEL000801-RA	AAEL000801	metalloproteinase, putative [Source:VB External Description;Acc:AAEL000801]	Protein Coding Gene	68.4688	6.84615	50.5	0	25.6923	20.8	0	0	7.58621
supercont1.140[+]:1409560-1409682	supercont1.140:1409560-1409682	122	AAEL005056-RA	AAEL005056	electron transfer flavoprotein beta-subunit [Source:VB External Description;Acc:AAEL005056]	Protein Coding Gene	18.6429	32.2546	63.1291	0	24.7857	28.5639	6.45	0	6
supercont1.94[+]:2305118-2305149	supercont1.94:2305118-2305149	31	AAEL015682-RA	AAEL015682	histone H2B [Source:VB External Description;Acc:AAEL015682]	Protein Coding Gene	3	0	3	0	22.9667	150.839	0	0	0
supercont1.47[-]:2722466-2722494	supercont1.47:2722466-2722494	28	AAEL002002-RA	AAEL002002	mitochondrial ribosomal protein, S18B, putative [Source:VB External Description;Acc:AAEL002002]	Protein Coding Gene	69.5862	39.5517	54.2759	0	0	0	3	5.86207	7.37931
supercont1.156[+]:47731-47784	supercont1.156:47731-47784	53	AAEL005441-RA	AAEL005441	heterogeneous nuclear ribonucleoprotein (hnrnp) [Source:VB External Description;Acc:AAEL005441]	Protein Coding Gene	50.5938	88.5938	18.8148	0	3	15.2759	0	0	3.33333
supercont1.163[-]:32320-32502	supercont1.163:32320-32502	182	AAEL005567-RB	AAEL005567	nucleosome assembly protein [Source:VB External Description;Acc:AAEL005567]	Protein Coding Gene	21.2965	19.6708	49.8972	0	44.5386	43.8288	0	0	0
supercont1.128[-]:1440404-1440607	supercont1.128:1440404-1440607	203	AAEL004715-RA	AAEL004715	b-cell translocation protein [Source:VB External Description;Acc:AAEL004715]	Protein Coding Gene	37.8598	36.2967	29.569	0	19.5524	36.2235	0	0	19.5411
supercont1.74[-]:2752825-2752889	supercont1.74:2752825-2752889	64	AAEL002999-RA	AAEL002999	GTPase_rho [Source:VB External Description;Acc:AAEL002999]	Protein Coding Gene	21.8361	7.38462	28.3498	96	16.4688	9	0	0	0
supercont1.60[-]:2574905-2574950	supercont1.60:2574905-2574950	45	AAEL002539-RA	AAEL002539	fimbrin/plastin [Source:VB External Description;Acc:AAEL002539]	Protein Coding Gene	0	11	0	168	0	0	0	0	0
supercont1.542[+]:341505-341577	supercont1.542:341505-341577	72	AAEL011116-RC	AAEL011116	14-3-3 protein sigma, gamma, zeta, beta/alpha [Source:VB External Description;Acc:AAEL011116]	Protein Coding Gene	21.0022	36.7195	28.8568	0	3.96	79.1379	0	0	9.28312
supercont1.333[-]:914288-914404	supercont1.333:914288-914404	116	AAEL008572-RA	AAEL008572	RNA-binding protein, putative [Source:VB External Description;Acc:AAEL008572]	Protein Coding Gene	15.6486	56.9706	22.2952	0	11	52.2632	10.88	0	9.81731
supercont1.295[-]:1377386-1377693	supercont1.295:1377386-1377693	307	AAEL008015-RA	AAEL008015	hypothetical protein [Source:VB External Description;Acc:AAEL008015]	Protein Coding Gene	20.7223	36.4712	20.164	7	35.865	55.2019	0	0	3
supercont1.835[+]:344140-344166	supercont1.835:344140-344166	26	AAEL013390-RB	AAEL013390	serine/threonine protein kinase [Source:VB External Description;Acc:AAEL013390]	Protein Coding Gene	0	0	0	151	8.65385	18.6296	0	0	0
supercont1.35[-]:1856188-1856210	supercont1.35:1856188-1856210	22	AAEL001519-RA	AAEL001519	hypothetical protein [Source:VB External Description;Acc:AAEL001519]	Protein Coding Gene	14.3478	14.1739	3	135	6.73913	5	0	0	0
supercont1.23[+]:1114577-1114605	supercont1.23:1114577-1114605	28	AAEL001141-RA	AAEL001141	transcriptional regulator ATRX (X-linked helicase II) [Source:VB External Description;Acc:AAEL001141]	Protein Coding Gene	10.963	137.517	25.7037	0	0	0	0	0	4
supercont1.143[+]:142265-142296	supercont1.143:142265-142296	31	AAEL005146-RA	AAEL005146	conserved hypothetical protein [Source:VB External Description;Acc:AAEL005146]	Protein Coding Gene	4.78261	11	9.28571	122	9.25	17.875	0	0	3.91304
supercont1.10[+]:431258-431310	supercont1.10:431258-431310	52	AAEL000551-RA	AAEL000551	hypothetical protein [Source:VB External Description;Acc:AAEL000551]	Protein Coding Gene	0	64	0	0	0	7	57.1724	10.7931	39.0889
supercont1.301[+]:531541-531701	supercont1.301:531541-531701	160	AAEL008107-RA	AAEL008107	f14p3.9 protein (auxin transport protein) [Source:VB External Description;Acc:AAEL008107]	Protein Coding Gene	0	0	0	0	21.3001	156.391	0	0	0
supercont1.59[+]:2377745-2377871	supercont1.59:2377745-2377871	126	AAEL002535-RA	AAEL002535	nucleoprotein, putative [Source:VB External Description;Acc:AAEL002535]	Protein Coding Gene	49.5446	17.3333	31.0348	17	17.7008	37.8576	0	0	7.18519
supercont1.41[-]:1595867-1596142	supercont1.41:1595867-1596142	275	AAEL017098-RA	AAEL017098	0	Protein Coding Gene	0	17.9655	12	0	21.8772	45.4821	34.3329	39.4396	6.52632
supercont1.197[-]:540323-540551	supercont1.197:540323-540551	228	AAEL006249-RA	AAEL006249	poly(a) polymerase cid (pap) (caffein-induced death protein) [Source:VB External Description;Acc:AAEL006249]	Protein Coding Gene	0	0	0	0	21.327	156.231	0	0	0
supercont1.415[-]:77542-77577	supercont1.415:77542-77577	35	AAEL009645-RB	AAEL009645	hypothetical protein [Source:VB External Description;Acc:AAEL009645]	Protein Coding Gene	55.6129	13.4848	38.9394	0	36.4	27.2188	0	0	5.53571
supercont1.209[+]:1410291-1410418	supercont1.209:1410291-1410418	127	AAEL006511-RA	AAEL006511	ubiquitin [Source:VB External Description;Acc:AAEL006511]	Protein Coding Gene	16.0467	55.984	26.0177	3	12.395	40.0178	17.2236	0	6.42424
supercont1.129[+]:473365-473435	supercont1.129:473365-473435	70	AAEL004783-RA	AAEL004783	Ornithine decarboxylase antizyme (ODC-Az) [Source:VB External Description;Acc:AAEL004783]	Protein Coding Gene	41.5942	72.9455	26.6812	16	6.53333	10.1613	0	0	3.04545
supercont1.63[+]:864896-864924	supercont1.63:864896-864924	28	AAEL002660-RA	AAEL002660	centaurin gamma [Source:VB External Description;Acc:AAEL002660]	Protein Coding Gene	21.7778	55.2069	48.9286	48	0	0	0	0	3
supercont1.271[+]:186190-186264	supercont1.271:186190-186264	74	AAEL007662-RA	AAEL007662	casein kinase [Source:VB External Description;Acc:AAEL007662]	Protein Coding Gene	34.1136	71.5926	53.9259	0	0	7	4.25926	0	6
supercont1.42[+]:1554161-1554233	supercont1.42:1554161-1554233	72	AAEL001760-RA	AAEL001760	conserved hypothetical protein [Source:VB External Description;Acc:AAEL001760]	Protein Coding Gene	57.1509	21.2754	23.3902	0	31.2692	38.2222	0	0	5.40741
supercont1.81[+]:289920-289948	supercont1.81:289920-289948	28	AAEL003182-RA	AAEL003182	serine protease inhibitor (serpin) homologue - unlikely to be inhibitory. [Source:VB External Description;Acc:AAEL003182]	Protein Coding Gene	59.1724	38.931	21	0	42.6897	14.8621	0	0	0
supercont1.204[-]:323966-324024	supercont1.204:323966-324024	58	AAEL006417-RA	AAEL006417	D7 protein, putative [Source:VB External Description;Acc:AAEL006417]	Protein Coding Gene	43.5152	6.96154	12.2545	0	35.3778	66.7857	3	0	8.67857
supercont1.7[+]:3440388-3440461	supercont1.7:3440388-3440461	73	AAEL000398-RA	AAEL000398	sidestep protein [Source:VB External Description;Acc:AAEL000398]	Protein Coding Gene	46.8108	17.8873	26.3472	0	22.9577	54.5616	0	0	8
supercont1.449[-]:111718-111866	supercont1.449:111718-111866	148	AAEL010048-RA	AAEL010048	26S proteasome non-ATPase regulatory subunit [Source:VB External Description;Acc:AAEL010048]	Protein Coding Gene	28.6419	46.3422	15.6835	22	15.3583	38.6759	3	0	6.78947
supercont1.299[-]:419348-419410	supercont1.299:419348-419410	62	AAEL008073-RA	AAEL008073	conserved hypothetical protein [Source:VB External Description;Acc:AAEL008073]	Protein Coding Gene	68.2653	64.7059	28.7442	0	0	8	0	0	6.71053
supercont1.1350[+]:34026-34056	supercont1.1350:34026-34056	30	AAEL014943-RA	AAEL014943	conserved hypothetical protein [Source:VB External Description;Acc:AAEL014943]	Protein Coding Gene	56.3103	70.8966	33.4194	0	0	7	0	0	8.65517
supercont1.157[+]:317367-317506	supercont1.157:317367-317506	139	AAEL005456-RA	AAEL005456	nucleoprotein, putative [Source:VB External Description;Acc:AAEL005456]	Protein Coding Gene	20.1724	24.1517	61.9621	0	25.5726	20.8911	0	0	23.5157
supercont1.49[-]:1054449-1054497	supercont1.49:1054449-1054497	48	AAEL002134-RA	AAEL002134	conserved hypothetical protein [Source:VB External Description;Acc:AAEL002134]	Protein Coding Gene	34.1875	18.1852	24.75	0	73.0556	17.875	0	0	8.14286
supercont1.1077[+]:70298-70479	supercont1.1077:70298-70479	181	AAEL017157-RA	AAEL017157	0	Protein Coding Gene	12.377	21.9651	26.9697	20	12.6629	69.6923	0	0	12.4531
supercont1.733[-]:42761-42803	supercont1.733:42761-42803	42	AAEL012739-RA	AAEL012739	conserved hypothetical protein [Source:VB External Description;Acc:AAEL012739]	Protein Coding Gene	25.7917	12.36	9.63415	0	29.3077	90.9118	3	0	5
supercont1.76[+]:1788693-1788720	supercont1.76:1788693-1788720	27	AAEL003085-RA	AAEL003085	conserved hypothetical protein [Source:VB External Description;Acc:AAEL003085]	Protein Coding Gene	3	0	0	173	0	0	0	0	0
supercont1.288[+]:693114-693230	supercont1.288:693114-693230	116	AAEL017212-RA	AAEL017212	0	Protein Coding Gene	20.578	62.45	22.2209	0	14.8252	33.1818	9.32143	0	13.1494
supercont1.192[-]:1732715-1732822	supercont1.192:1732715-1732822	107	AAEL006163-RA	AAEL006163	aldehyde oxidase [Source:VB External Description;Acc:AAEL006163]	Protein Coding Gene	34.8766	32.1	32.2681	0	30.9156	37.4698	0	0	7.96296
supercont1.472[+]:560466-560547	supercont1.472:560466-560547	81	AAEL017368-RA	AAEL017368	0	Protein Coding Gene	41.1724	76.0606	27.1493	3	9.59375	14.5833	3.69231	0	0
supercont1.127[-]:300125-300156	supercont1.127:300125-300156	31	AAEL004702-RA	AAEL004702	hypothetical protein [Source:VB External Description;Acc:AAEL004702]	Protein Coding Gene	7.89655	162.367	4.86667	0	0	0	0	0	0
supercont1.1[-]:533061-533122	supercont1.1:533061-533122	61	AAEL000081-RA	AAEL000081	peroxisome assembly factor-2 (peroxisomal-type ATPase 1) [Source:VB External Description;Acc:AAEL000081]	Protein Coding Gene	12.9286	109.043	31	0	4.97297	8.575	0	0	8.32
supercont1.16[+]:1657246-1657307	supercont1.16:1657246-1657307	61	AAEL000758-RB	AAEL000758	ubiquitin-activating enzyme E1 [Source:VB External Description;Acc:AAEL000758]	Protein Coding Gene	14.1633	113.111	30	0	0	6	6.23333	0	4.96154
supercont1.827[-]:274546-274597	supercont1.827:274546-274597	51	AAEL013353-RD	AAEL013353	profilin [Source:VB External Description;Acc:AAEL013353]	Protein Coding Gene	28.7308	41.5714	56.5385	0	4.83333	7	4.85714	3.78571	27.1373
supercont1.591[+]:690575-690602	supercont1.591:690575-690602	27	AAEL011584-RA	AAEL011584	chaperonin-60kD, ch60 [Source:VB External Description;Acc:AAEL011584]	Protein Coding Gene	69.5714	55.2692	38.9286	0	3.86667	3	0	0	3.7619
supercont1.1170[+]:156491-156618	supercont1.1170:156491-156618	127	AAEL014569-RA	AAEL014569	guanylate cyclase [Source:VB External Description;Acc:AAEL014569]	Protein Coding Gene	40.1301	10.7857	73.1241	0	31.5102	13.0323	0	0	5.79487
supercont1.42[+]:1555716-1555754	supercont1.42:1555716-1555754	38	AAEL001760-RA	AAEL001760	conserved hypothetical protein [Source:VB External Description;Acc:AAEL001760]	Protein Coding Gene	19.8529	28.1795	15	79	10.24	22.0625	0	0	0
supercont1.497[+]:11955-12052	supercont1.497:11955-12052	97	AAEL010698-RA	AAEL010698	importin beta-4 [Source:VB External Description;Acc:AAEL010698]	Protein Coding Gene	35.7857	89.4921	8.08163	3	5.12821	20.8333	6.69231	0	5.27907
supercont1.26[+]:955656-955828	supercont1.26:955656-955828	172	AAEL001230-RA	AAEL001230	myelin transcription factor 1, myt1 [Source:VB External Description;Acc:AAEL001230]	Protein Coding Gene	15.7444	8.31034	32.9898	77	23.708	4.10606	0	0	12.353
supercont1.717[-]:153169-153285	supercont1.717:153169-153285	116	AAEL012616-RA	AAEL012616	NADP transhydrogenase [Source:VB External Description;Acc:AAEL012616]	Protein Coding Gene	49.6589	59.2882	17.54	22	0	13.7101	11.7083	0	0
supercont1.310[+]:850246-850286	supercont1.310:850246-850286	40	AAEL008261-RA	AAEL008261	hypothetical protein [Source:VB External Description;Acc:AAEL008261]	Protein Coding Gene	59.9118	41.7037	16.2059	3	39.2927	8	0	0	5.62963
supercont1.8[+]:1129607-1129666	supercont1.8:1129607-1129666	59	AAEL000452-RA	AAEL000452	histone acetyltransferase gcn5 [Source:VB External Description;Acc:AAEL000452]	Protein Coding Gene	37.3571	79.6333	11.85	0	0	0	7.85714	0	36.5625
supercont1.797[-]:340182-340366	supercont1.797:340182-340366	184	AAEL013154-RA	AAEL013154	hypothetical protein [Source:VB External Description;Acc:AAEL013154]	Protein Coding Gene	25.5833	25.5167	21.6481	0	43.9894	40.7647	0	0	15.7568
supercont1.326[+]:453102-453149	supercont1.326:453102-453149	47	AAEL008451-RA	AAEL008451	alpha-amylase [Source:VB External Description;Acc:AAEL008451]	Protein Coding Gene	8.20588	8.96296	12	106	19.3571	15.5366	0	0	3
supercont1.8[-]:3785835-3785863	supercont1.8:3785835-3785863	28	AAEL000423-RA	AAEL000423	conserved hypothetical protein [Source:VB External Description;Acc:AAEL000423]	Protein Coding Gene	17.069	85.5714	6.53571	48	0	3	0	0	12.3103
supercont1.378[-]:976978-977019	supercont1.378:976978-977019	41	AAEL009202-RA	AAEL009202	conserved hypothetical protein [Source:VB External Description;Acc:AAEL009202]	Protein Coding Gene	12.0667	11.5238	16.3056	0	49.4286	71.8611	8.125	3	0
supercont1.260[-]:381481-381756	supercont1.260:381481-381756	275	AAEL007520-RA	AAEL007520	nucleoprotein, putative [Source:VB External Description;Acc:AAEL007520]	Protein Coding Gene	25.1808	44.4084	37.9695	0	22.2925	42.3506	0	0	0
supercont1.231[-]:1609805-1609832	supercont1.231:1609805-1609832	27	AAEL007007-RA	AAEL007007	DNA replication licensing factor MCM2 [Source:VB External Description;Acc:AAEL007007]	Protein Coding Gene	103.143	39.5357	26.5185	0	0	3	0	0	0
supercont1.121[-]:1854207-1854387	supercont1.121:1854207-1854387	180	AAEL004500-RB	AAEL004500	eukaryotic translation elongation factor [Source:VB External Description;Acc:AAEL004500]	Protein Coding Gene	13.2333	38.7901	38.1646	0	13.1826	47.1779	13.6049	4.91176	3
supercont1.27[+]:2001789-2001846	supercont1.27:2001789-2001846	57	AAEL001235-RA	AAEL001235	palmitoyl-protein thioesterase [Source:VB External Description;Acc:AAEL001235]	Protein Coding Gene	63.6607	18.5366	42.0732	0	17.8571	21.0517	0	0	8.85714
supercont1.41[-]:1590228-1590317	supercont1.41:1590228-1590317	89	AAEL017098-RA	AAEL017098	0	Protein Coding Gene	16.4	10.2368	8.40909	42	13.7586	43.2414	28.9683	9	0
supercont1.345[+]:152990-153016	supercont1.345:152990-153016	26	AAEL008730-RA	AAEL008730	anillin/rhotekin (rtkn) [Source:VB External Description;Acc:AAEL008730]	Protein Coding Gene	0	0	0	172	0	0	0	0	0
supercont1.541[+]:777595-777660	supercont1.541:777595-777660	65	AAEL011109-RA	AAEL011109	conserved hypothetical protein [Source:VB External Description;Acc:AAEL011109]	Protein Coding Gene	4.07143	0	13.5909	137	7.37931	9.875	0	0	0
supercont1.304[-]:170419-170476	supercont1.304:170419-170476	57	AAEL008184-RA	AAEL008184	conserved hypothetical protein [Source:VB External Description;Acc:AAEL008184]	Protein Coding Gene	135.25	7.38462	3	6	3.30769	4	3	0	9.96154
supercont1.338[+]:1227380-1227436	supercont1.338:1227380-1227436	56	AAEL008639-RA	AAEL008639	hypothetical protein [Source:VB External Description;Acc:AAEL008639]	Protein Coding Gene	33.4085	25.7273	31.3793	48	8.80769	0	0	0	24.5071
supercont1.139[+]:454605-454707	supercont1.139:454605-454707	102	AAEL005037-RA	AAEL005037	seryl-tRNA synthetase [Source:VB External Description;Acc:AAEL005037]	Protein Coding Gene	19.1045	55.4805	11.2209	31	16.5714	30.2734	4.44828	0	3.55556
supercont1.78[-]:1650338-1650517	supercont1.78:1650338-1650517	179	AAEL003111-RA	AAEL003111	tartan [Source:VB External Description;Acc:AAEL003111]	Protein Coding Gene	54.6333	28.151	15	0	51.2368	18.625	0	0	3.95238
supercont1.430[-]:224420-224535	supercont1.430:224420-224535	115	AAEL009823-RA	AAEL009823	hypothetical protein [Source:VB External Description;Acc:AAEL009823]	Protein Coding Gene	0	0	0	0	22.9	148.629	0	0	0
supercont1.34[+]:660470-660539	supercont1.34:660470-660539	69	AAEL001477-RA	AAEL001477	laminin alpha-1, 2 chain [Source:VB External Description;Acc:AAEL001477]	Protein Coding Gene	54.5385	27.194	29.0154	0	16.6714	36.0735	0	0	8
supercont1.32[+]:976646-976811	supercont1.32:976646-976811	165	AAEL001438-RA	AAEL001438	hypothetical protein [Source:VB External Description;Acc:AAEL001438]	Protein Coding Gene	46.0833	23.3029	35.9259	0	17.7568	25.7264	0	0	22.1433
supercont1.301[+]:524771-524949	supercont1.301:524771-524949	178	AAEL008107-RA	AAEL008107	f14p3.9 protein (auxin transport protein) [Source:VB External Description;Acc:AAEL008107]	Protein Coding Gene	0	0	0	0	16.4223	154.425	0	0	0
supercont1.430[-]:226065-226135	supercont1.430:226065-226135	70	AAEL009823-RA	AAEL009823	hypothetical protein [Source:VB External Description;Acc:AAEL009823]	Protein Coding Gene	0	0	0	0	12.3684	155.394	0	0	3
supercont1.17[-]:1068860-1068899	supercont1.17:1068860-1068899	39	AAEL000806-RA	AAEL000806	hypothetical protein [Source:VB External Description;Acc:AAEL000806]	Protein Coding Gene	46.5625	31.8889	31.037	0	24.1212	22	0	0	15.0769
supercont1.287[-]:18085-18130	supercont1.287:18085-18130	45	AAEL007880-RA	AAEL007880	ornithine decarboxylase [Source:VB External Description;Acc:AAEL007880]	Protein Coding Gene	8.07407	12.1892	0	111	7.07317	32.3043	0	0	0
supercont1.209[+]:733207-733233	supercont1.209:733207-733233	26	AAEL006518-RA	AAEL006518	cytidine deaminase, putative [Source:VB External Description;Acc:AAEL006518]	Protein Coding Gene	4	4.83333	54.1481	0	0	0	0	0	107.6
supercont1.1028[+]:106944-107047	supercont1.1028:106944-107047	103	AAEL017419-RA	AAEL017419	hypothetical protein [Source:VB External Description;Acc:AAEL017419]	Protein Coding Gene	28.7308	44.8667	44.5424	0	14.8783	24.2647	3.95833	3.53571	5.625
supercont1.608[+]:176425-176566	supercont1.608:176425-176566	141	AAEL011758-RA	AAEL011758	peptidyl-prolyl cis-trans isomerase f, ppif [Source:VB External Description;Acc:AAEL011758]	Protein Coding Gene	12.3821	32.5395	44.5938	13	23.7534	29.43	4.39286	4.42553	5.85714
supercont1.305[+]:1303690-1303719	supercont1.305:1303690-1303719	29	AAEL008189-RA	AAEL008189	conserved hypothetical protein [Source:VB External Description;Acc:AAEL008189]	Protein Coding Gene	22.8667	3.95833	8.9	0	38.2333	82.2333	0	0	14.1333
supercont1.3[-]:4759919-4759981	supercont1.3:4759919-4759981	62	AAEL000212-RA	AAEL000212	conserved hypothetical protein [Source:VB External Description;Acc:AAEL000212]	Protein Coding Gene	31	19.6316	55.7586	0	0	4.21429	41.7241	10.5172	7.27586
supercont1.893[+]:166153-166226	supercont1.893:166153-166226	73	AAEL013675-RA	AAEL013675	eukaryotic translation initiation factor [Source:VB External Description;Acc:AAEL013675]	Protein Coding Gene	6.55882	12.0137	15.5075	123	6	4	3	0	0
supercont1.31[+]:323934-324018	supercont1.31:323934-324018	84	AAEL001379-RB	AAEL001379	conserved hypothetical protein [Source:VB External Description;Acc:AAEL001379]	Protein Coding Gene	39.6862	14	64.8421	0	3.57143	13	7.08475	20.0526	7.51515
supercont1.363[-]:806041-806067	supercont1.363:806041-806067	26	AAEL009034-RA	AAEL009034	conserved hypothetical protein [Source:VB External Description;Acc:AAEL009034]	Protein Coding Gene	62.3704	17	25.963	0	30.3333	34	0	0	0
supercont1.1170[-]:107811-107896	supercont1.1170:107811-107896	85	AAEL014571-RA	AAEL014571	oviductin [Source:VB External Description;Acc:AAEL014571]	Protein Coding Gene	12.2593	37.7786	29.0592	0	24.1934	45.2115	0	0	21.1481
supercont1.81[+]:858955-858992	supercont1.81:858955-858992	37	AAEL003184-RB	AAEL003184	mfs transporter [Source:VB External Description;Acc:AAEL003184]	Protein Coding Gene	35.5	26.3056	19.2812	0	40.3784	41.9091	0	0	5.89655
supercont1.99[+]:1146542-1146660	supercont1.99:1146542-1146660	118	AAEL003872-RA	AAEL003872	Translationally-controlled tumor protein homolog (TCTP) [Source:VB External Description;Acc:AAEL003872]	Protein Coding Gene	17.032	17.4396	28.337	0	30.1044	39.2975	28.0434	6	3
supercont1.256[-]:1113896-1114079	supercont1.256:1113896-1114079	183	AAEL007440-RA	AAEL007440	hypothetical protein [Source:VB External Description;Acc:AAEL007440]	Protein Coding Gene	38.6139	13.975	49.0542	0	32.0101	30.1612	0	0	5.33333
supercont1.49[+]:1054130-1054183	supercont1.49:1054130-1054183	53	AAEL002134-RA	AAEL002134	conserved hypothetical protein [Source:VB External Description;Acc:AAEL002134]	Protein Coding Gene	41.25	29.4444	15.9643	22	38.9286	8.55556	0	0	12.9302
supercont1.9[-]:3730922-3730948	supercont1.9:3730922-3730948	26	AAEL000508-RA	AAEL000508	fibrinogen and fibronectin [Source:VB External Description;Acc:AAEL000508]	Protein Coding Gene	68.3704	17.7778	20.6667	5	47.2222	3	0	0	7
supercont1.87[-]:936427-936449	supercont1.87:936427-936449	22	AAEL003478-RA	AAEL003478	hypothetical protein [Source:VB External Description;Acc:AAEL003478]	Protein Coding Gene	0	0	6	163	0	0	0	0	0
supercont1.223[-]:179104-179130	supercont1.223:179104-179130	26	AAEL006847-RA	AAEL006847	conserved hypothetical protein [Source:VB External Description;Acc:AAEL006847]	Protein Coding Gene	0	0	4	161	0	0	0	0	4
supercont1.2[-]:5084949-5084993	supercont1.2:5084949-5084993	44	AAEL000154-RA	AAEL000154	conserved hypothetical protein [Source:VB External Description;Acc:AAEL000154]	Protein Coding Gene	43.7083	20.0833	45.625	0	23.0741	30.2941	0	0	6.16667
supercont1.364[+]:914294-914374	supercont1.364:914294-914374	80	AAEL009042-RB	AAEL009042	ubiquitin fusion degradaton protein [Source:VB External Description;Acc:AAEL009042]	Protein Coding Gene	49.3704	37.8	22.5065	0	3	0	18.0156	35.1875	3
supercont1.206[+]:268041-268069	supercont1.206:268041-268069	28	AAEL006473-RA	AAEL006473	arginine/serine-rich splicing factor [Source:VB External Description;Acc:AAEL006473]	Protein Coding Gene	28	67.1111	49.7586	0	0	10	0	5.92593	8
supercont1.197[-]:528137-528165	supercont1.197:528137-528165	28	AAEL006249-RA	AAEL006249	poly(a) polymerase cid (pap) (caffein-induced death protein) [Source:VB External Description;Acc:AAEL006249]	Protein Coding Gene	0	0	0	0	6	162.655	0	0	0
supercont1.88[+]:889268-889294	supercont1.88:889268-889294	26	AAEL003493-RA	AAEL003493	GDI interacting protein, putative [Source:VB External Description;Acc:AAEL003493]	Protein Coding Gene	0	0	4	0	70.2222	94.3704	0	0	0
supercont1.85[+]:546521-546656	supercont1.85:546521-546656	135	AAEL003396-RA	AAEL003396	60S ribosomal protein L32 [Source:VB External Description;Acc:AAEL003396]	Protein Coding Gene	5.77966	18.1791	21.1165	0	22.7172	61.4412	18.5676	9.28	11.37
supercont1.275[-]:935161-935264	supercont1.275:935161-935264	103	AAEL007707-RA	AAEL007707	malate dehydrogenase [Source:VB External Description;Acc:AAEL007707]	Protein Coding Gene	0	4.35821	12.4	0	17.9875	61.567	52.58	10.6	8.82609
supercont1.13[-]:668229-668328	supercont1.13:668229-668328	99	AAEL000641-RB	AAEL000641	protein disulfide isomerase [Source:VB External Description;Acc:AAEL000641]	Protein Coding Gene	14.4433	64.5658	42.3918	0	3.47059	31.0186	3	0	9.33333
supercont1.121[-]:1991089-1991215	supercont1.121:1991089-1991215	126	AAEL004484-RA	AAEL004484	predicted protein [Source:VB External Description;Acc:AAEL004484]	Protein Coding Gene	5.20619	13.6938	13.0823	0	76.7212	56.4957	0	0	3
supercont1.168[-]:1152798-1152828	supercont1.168:1152798-1152828	30	AAEL005655-RB	AAEL005655	sorting nexin [Source:VB External Description;Acc:AAEL005655]	Protein Coding Gene	8.74194	0	63.5517	66	22.8621	4	0	0	3
supercont1.766[+]:482839-483256	supercont1.766:482839-483256	417	AAEL012951-RA	AAEL012951	transformation/transcription domain-associated protein [Source:VB External Description;Acc:AAEL012951]	Protein Coding Gene	0	0	0	0	34.5742	133.455	0	0	0
supercont1.388[-]:806383-806408	supercont1.388:806383-806408	25	AAEL009320-RA	AAEL009320	chaperonin [Source:VB External Description;Acc:AAEL009320]	Protein Coding Gene	6	0	3	159	0	0	0	0	0
supercont1.626[+]:449467-449496	supercont1.626:449467-449496	29	AAEL011885-RA	AAEL011885	monocarboxylate transporter [Source:VB External Description;Acc:AAEL011885]	Protein Coding Gene	0	0	0	168	0	0	0	0	0
supercont1.43[+]:2199683-2199732	supercont1.43:2199683-2199732	49	AAEL001808-RA	AAEL001808	organic anion transporter [Source:VB External Description;Acc:AAEL001808]	Protein Coding Gene	15.48	11.4615	18	86	5.3	10.8367	0	0	20.8333
supercont1.809[+]:287828-287857	supercont1.809:287828-287857	29	AAEL013227-RA	AAEL013227	PIWI [Source:VB External Description;Acc:AAEL013227]	Protein Coding Gene	48.1923	39.7333	79.96	0	0	0	0	0	0
supercont1.323[-]:665803-665865	supercont1.323:665803-665865	62	AAEL008421-RA	AAEL008421	cadherin [Source:VB External Description;Acc:AAEL008421]	Protein Coding Gene	38.3651	15.2414	46.1212	0	54.5333	10.6129	0	0	3
supercont1.548[+]:716663-716717	supercont1.548:716663-716717	54	AAEL011178-RA	AAEL011178	posterior sex combs protein [Source:VB External Description;Acc:AAEL011178]	Protein Coding Gene	54.7308	20.1111	24.5455	0	22.0357	23.2222	0	0	23.1071
supercont1.345[-]:881458-881657	supercont1.345:881458-881657	199	AAEL008738-RA	AAEL008738	DEAD box ATP-dependent RNA helicase [Source:VB External Description;Acc:AAEL008738]	Protein Coding Gene	18.1878	61.7835	19.6033	0	18.0645	39.6607	3	0	7.39439
supercont1.476[+]:146044-146075	supercont1.476:146044-146075	31	AAEL010406-RA	AAEL010406	hypothetical protein [Source:VB External Description;Acc:AAEL010406]	Protein Coding Gene	25.7143	28.4286	18.8214	0	31.4688	48.6429	0	0	14.5625
supercont1.301[+]:547651-547686	supercont1.301:547651-547686	35	AAEL008107-RA	AAEL008107	f14p3.9 protein (auxin transport protein) [Source:VB External Description;Acc:AAEL008107]	Protein Coding Gene	0	0	0	0	0	167.389	0	0	0
supercont1.82[+]:1221486-1221561	supercont1.82:1221486-1221561	75	AAEL003229-RA	AAEL003229	hypothetical protein [Source:VB External Description;Acc:AAEL003229]	Protein Coding Gene	0	10	0	0	5.85714	151.526	0	0	0
supercont1.462[+]:356280-356442	supercont1.462:356280-356442	162	AAEL010215-RA	AAEL010215	filamin, putative [Source:VB External Description;Acc:AAEL010215]	Protein Coding Gene	28.8715	28.069	21.1632	0	28.7806	46.5438	0	0	13.6053
supercont1.94[-]:2404523-2404627	supercont1.94:2404523-2404627	104	AAEL003664-RB	AAEL003664	lupus la ribonucleoprotein [Source:VB External Description;Acc:AAEL003664]	Protein Coding Gene	25.0536	62.369	57.2727	0	3	14.4	0	0	4.92
supercont1.142[+]:1970802-1970871	supercont1.142:1970802-1970871	69	AAEL005127-RA	AAEL005127	ribonuclease UK114, putative [Source:VB External Description;Acc:AAEL005127]	Protein Coding Gene	15.1	10.8571	21.2963	0	22.3448	97.4138	0	0	0
supercont1.42[+]:1553099-1553270	supercont1.42:1553099-1553270	171	AAEL001760-RA	AAEL001760	conserved hypothetical protein [Source:VB External Description;Acc:AAEL001760]	Protein Coding Gene	32.175	37.7447	29.9364	0	33.1601	33.8116	0	0	0
supercont1.492[-]:153084-153243	supercont1.492:153084-153243	159	AAEL010635-RA	AAEL010635	zinc finger protein [Source:VB External Description;Acc:AAEL010635]	Protein Coding Gene	37.6384	62.9972	37.3313	0	17.5906	8.14634	0	0	3
supercont1.83[-]:2220500-2220557	supercont1.83:2220500-2220557	57	AAEL003322-RA	AAEL003322	protein phosphatase-7 [Source:VB External Description;Acc:AAEL003322]	Protein Coding Gene	14.8	26.2	21.0714	0	3	15.075	0	0	86.3169
supercont1.79[-]:1692156-1692219	supercont1.79:1692156-1692219	63	AAEL003128-RA	AAEL003128	conserved hypothetical protein [Source:VB External Description;Acc:AAEL003128]	Protein Coding Gene	70.5517	9.86207	20.3793	0	47.7931	14.8571	0	0	3
supercont1.301[+]:530445-530535	supercont1.301:530445-530535	90	AAEL008107-RA	AAEL008107	f14p3.9 protein (auxin transport protein) [Source:VB External Description;Acc:AAEL008107]	Protein Coding Gene	7.42308	5.19231	0	0	15.1176	138.549	0	0	0
supercont1.260[+]:6218-6368	supercont1.260:6218-6368	150	AAEL007517-RA	AAEL007517	oviductin [Source:VB External Description;Acc:AAEL007517]	Protein Coding Gene	42.6565	20.1327	29.5858	0	24.5375	46.2663	0	0	3
supercont1.364[+]:504879-504921	supercont1.364:504879-504921	42	AAEL009040-RA	AAEL009040	hypothetical protein [Source:VB External Description;Acc:AAEL009040]	Protein Coding Gene	3	16.1481	0	143	0	4	0	0	0
supercont1.1041[-]:250913-251123	supercont1.1041:250913-251123	210	AAEL014221-RA	AAEL014221	hypothetical protein [Source:VB External Description;Acc:AAEL014221]	Protein Coding Gene	17.1035	10.2963	29.1619	76.3871	14.1245	14.3913	0	0	4.56667
supercont1.451[-]:657081-657292	supercont1.451:657081-657292	211	AAEL010069-RA	AAEL010069	esr1 protein [Source:VB External Description;Acc:AAEL010069]	Protein Coding Gene	0	0	0	0	11.3071	154.542	0	0	0
supercont1.94[-]:2290566-2290763	supercont1.94:2290566-2290763	197	AAEL015684-RA	AAEL015684	0	Protein Coding Gene	6	25.3485	16.8148	7	25.4572	85.1551	0	0	0
supercont1.451[-]:663495-663583	supercont1.451:663495-663583	88	AAEL010069-RA	AAEL010069	esr1 protein [Source:VB External Description;Acc:AAEL010069]	Protein Coding Gene	0	0	0	0	0	165.775	0	0	0
supercont1.35[-]:1917937-1918043	supercont1.35:1917937-1918043	106	AAEL001510-RA	AAEL001510	odorant receptor [Source:VB External Description;Acc:AAEL001510]	Protein Coding Gene	32.2941	35.0976	28.1649	0	27.1782	36.3187	0	0	6.66667
supercont1.123[+]:2137406-2137518	supercont1.123:2137406-2137518	112	AAEL004565-RA	AAEL004565	ADP-ribosylation factor, arf [Source:VB External Description;Acc:AAEL004565]	Protein Coding Gene	29.8642	45.593	41.0405	0	7.81061	14.7894	7.2381	0	19.2667
supercont1.273[-]:1033609-1033784	supercont1.273:1033609-1033784	175	AAEL007670-RA	AAEL007670	tiptop [Source:VB External Description;Acc:AAEL007670]	Protein Coding Gene	33.9765	22.3944	28.4536	0	36.4133	44.1492	0	0	0
supercont1.299[-]:419965-419998	supercont1.299:419965-419998	33	AAEL008073-RA	AAEL008073	conserved hypothetical protein [Source:VB External Description;Acc:AAEL008073]	Protein Coding Gene	60.5161	47.6471	57.0333	0	0	0	0	0	0
supercont1.43[+]:650642-650670	supercont1.43:650642-650670	28	AAEL001830-RA	AAEL001830	geranylgeranyl transferase type i beta subunit [Source:VB External Description;Acc:AAEL001830]	Protein Coding Gene	0	5	0	0	45.2593	114.897	0	0	0
supercont1.766[+]:474722-474858	supercont1.766:474722-474858	136	AAEL012951-RA	AAEL012951	transformation/transcription domain-associated protein [Source:VB External Description;Acc:AAEL012951]	Protein Coding Gene	9.57692	7.42424	0	0	9.75862	138.394	0	0	0
supercont1.483[+]:47876-47903	supercont1.483:47876-47903	27	AAEL010516-RA	AAEL010516	conserved hypothetical protein [Source:VB External Description;Acc:AAEL010516]	Protein Coding Gene	94.7037	26.8846	24.4643	0	0	0	0	0	18.9643
supercont1.586[+]:429527-429555	supercont1.586:429527-429555	28	AAEL011518-RA	AAEL011518	aspartyl-tRNA synthetase [Source:VB External Description;Acc:AAEL011518]	Protein Coding Gene	37.5926	43.4643	53.5517	0	6	0	9.77778	0	14.6296
supercont1.213[+]:343029-343056	supercont1.213:343029-343056	27	AAEL006610-RA	AAEL006610	conserved hypothetical protein [Source:VB External Description;Acc:AAEL006610]	Protein Coding Gene	0	0	0	165	0	0	0	0	0
supercont1.4[+]:4615740-4615967	supercont1.4:4615740-4615967	227	AAEL000246-RA	AAEL000246	GPCR Frizzled/Smoothened Family [Source:VB External Description;Acc:AAEL000246]	Protein Coding Gene	10.5	0	8	0	13.5709	132.899	0	0	0
supercont1.82[+]:2556588-2556623	supercont1.82:2556588-2556623	35	AAEL003275-RA	AAEL003275	hypothetical protein [Source:VB External Description;Acc:AAEL003275]	Protein Coding Gene	12.4375	88.5	49	0	0	8.08333	0	0	6.2963
supercont1.1578[-]:15504-15538	supercont1.1578:15504-15538	34	AAEL015203-RA	AAEL015203	hypothetical protein [Source:VB External Description;Acc:AAEL015203]	Protein Coding Gene	20.0606	48.2667	17.8	0	29.4118	43.8	0	0	4.96296
supercont1.512[-]:472131-472230	supercont1.512:472131-472230	99	AAEL010864-RA	AAEL010864	TRP-phosphatase, putative [Source:VB External Description;Acc:AAEL010864]	Protein Coding Gene	43.125	24.0259	21.6866	0	38.4639	31.9828	0	0	4.81818
supercont1.673[+]:356910-357123	supercont1.673:356910-357123	213	AAEL012267-RA	AAEL012267	macroglobulin/complement [Source:VB External Description;Acc:AAEL012267]	Protein Coding Gene	0	0	3	0	24.3414	136.696	0	0	0
supercont1.991[-]:156045-156135	supercont1.991:156045-156135	90	AAEL014034-RA	AAEL014034	zinc finger protein [Source:VB External Description;Acc:AAEL014034]	Protein Coding Gene	19.2978	50.0488	24.1915	15.2963	13.6111	37.938	0	0	3.6087
supercont1.1170[-]:115884-115988	supercont1.1170:115884-115988	104	AAEL014568-RA	AAEL014568	hypothetical protein [Source:VB External Description;Acc:AAEL014568]	Protein Coding Gene	21.5226	0	9.71134	98	18.5316	12.1897	4	0	0
supercont1.2[+]:1472665-1472714	supercont1.2:1472665-1472714	49	AAEL000156-RA	AAEL000156	conserved hypothetical protein [Source:VB External Description;Acc:AAEL000156]	Protein Coding Gene	21.68	0	35.06	0	101.774	5.41935	0	0	0
supercont1.49[+]:1052787-1052843	supercont1.49:1052787-1052843	56	AAEL002134-RA	AAEL002134	conserved hypothetical protein [Source:VB External Description;Acc:AAEL002134]	Protein Coding Gene	46.6538	33.6142	19.4815	0	27.5	19.5556	0	0	17.0556
supercont1.340[+]:1146255-1146296	supercont1.340:1146255-1146296	41	AAEL008670-RA	AAEL008670	protein tara (trio-associated repeat on actin) [Source:VB External Description;Acc:AAEL008670]	Protein Coding Gene	70.4878	24.8462	14.9524	0	21.9268	28.5714	0	0	3
supercont1.721[-]:277433-277578	supercont1.721:277433-277578	145	AAEL012641-RA	AAEL012641	conserved hypothetical protein [Source:VB External Description;Acc:AAEL012641]	Protein Coding Gene	11.8416	11.1016	21.3764	49	21.7767	39.8595	0	0	8.79657
supercont1.41[-]:1595381-1595565	supercont1.41:1595381-1595565	184	AAEL017098-RA	AAEL017098	0	Protein Coding Gene	6.8	19.7836	6	6	12.8248	35.1581	50.4715	23.651	3
supercont1.656[+]:195161-195196	supercont1.656:195161-195196	35	AAEL012100-RA	AAEL012100	conserved hypothetical protein [Source:VB External Description;Acc:AAEL012100]	Protein Coding Gene	71.1538	29	43.5	0	0	13	3	0	4
supercont1.81[-]:859076-859165	supercont1.81:859076-859165	89	AAEL003184-RB	AAEL003184	mfs transporter [Source:VB External Description;Acc:AAEL003184]	Protein Coding Gene	11.0225	10.8605	19.1404	75	13.4	22.4222	0	0	11.6118
supercont1.264[-]:1143567-1143597	supercont1.264:1143567-1143597	30	AAEL007569-RA	AAEL007569	dihydropyridine-sensitive l-type calcium channel [Source:VB External Description;Acc:AAEL007569]	Protein Coding Gene	0	0	0	0	3	160.097	0	0	0
supercont1.674[-]:352183-352283	supercont1.674:352183-352283	100	AAEL012279-RA	AAEL012279	Eukaryotic translation initiation factor 3 subunit J (eIF3j) [Source:VB External Description;Acc:AAEL012279]	Protein Coding Gene	3.88889	14.3804	8.96	58	26.9024	47.9444	3	0	0
supercont1.402[-]:969812-969845	supercont1.402:969812-969845	33	AAEL009515-RA	AAEL009515	conserved hypothetical protein [Source:VB External Description;Acc:AAEL009515]	Protein Coding Gene	33.68	48.3529	72.04	0	0	0	6	0	3
supercont1.224[-]:301811-301840	supercont1.224:301811-301840	29	AAEL006864-RA	AAEL006864	conserved hypothetical protein [Source:VB External Description;Acc:AAEL006864]	Protein Coding Gene	46.1667	53.1724	48.6207	0	0	0	0	0	14.9643
supercont1.109[+]:458009-458199	supercont1.109:458009-458199	190	AAEL004172-RA	AAEL004172	tubulin alpha chain [Source:VB External Description;Acc:AAEL004172]	Protein Coding Gene	0	0	59.577	0	67.3151	36.0053	0	0	0
supercont1.323[+]:789604-789632	supercont1.323:789604-789632	28	AAEL008414-RA	AAEL008414	hypothetical protein [Source:VB External Description;Acc:AAEL008414]	Protein Coding Gene	21.1429	59.5172	17.8214	0	25.6786	33.75	0	0	4.96296
supercont1.417[-]:856423-856488	supercont1.417:856423-856488	65	AAEL009674-RA	AAEL009674	conserved hypothetical protein [Source:VB External Description;Acc:AAEL009674]	Protein Coding Gene	27.0179	45.2857	40.8276	0	3	0	8.92857	7	30.7586
supercont1.10[+]:3839403-3839429	supercont1.10:3839403-3839429	26	AAEL000540-RB	AAEL000540	fasciclin, putative [Source:VB External Description;Acc:AAEL000540]	Protein Coding Gene	49.2963	31.9259	81.5185	0	0	0	0	0	0
supercont1.309[+]:29709-29728	supercont1.309:29709-29728	19	AAEL008256-RA	AAEL008256	cyclin A3, putative [Source:VB External Description;Acc:AAEL008256]	Protein Coding Gene	5	23.2	31	0	103.474	0	0	0	0
supercont1.34[-]:2539247-2539305	supercont1.34:2539247-2539305	58	AAEL001495-RB	AAEL001495	conserved hypothetical protein [Source:VB External Description;Acc:AAEL001495]	Protein Coding Gene	0	0	27.7333	0	55.0294	79.8305	0	0	0
supercont1.51[-]:2980305-2980334	supercont1.51:2980305-2980334	29	AAEL002225-RA	AAEL002225	5-oxoprolyl-peptidase, putative [Source:VB External Description;Acc:AAEL002225]	Protein Coding Gene	3	13.5172	13	129	0	4	0	0	0
supercont1.165[+]:364395-364568	supercont1.165:364395-364568	173	AAEL005618-RA	AAEL005618	chitin synthase [Source:VB External Description;Acc:AAEL005618]	Protein Coding Gene	26.8012	28.3895	20.8965	0	41.8151	44.4815	0	0	0
supercont1.440[-]:917539-917660	supercont1.440:917539-917660	121	AAEL009950-RA	AAEL009950	homeotic deformed protein, putative [Source:VB External Description;Acc:AAEL009950]	Protein Coding Gene	29.9307	44.4377	16.5328	0	36.3299	20.0238	0	0	14.9656
supercont1.1077[+]:70148-70279	supercont1.1077:70148-70279	131	AAEL017157-RA	AAEL017157	0	Protein Coding Gene	22.4257	26.4904	22.7337	0	23.6029	47.8469	0	0	19.0714
supercont1.596[+]:648278-648384	supercont1.596:648278-648384	106	AAEL011627-RA	AAEL011627	ribose-5-phosphate isomerase [Source:VB External Description;Acc:AAEL011627]	Protein Coding Gene	12.5455	7.33333	15.25	98	16.0893	12.9439	0	0	0
supercont1.89[+]:1813623-1813659	supercont1.89:1813623-1813659	36	AAEL017367-RA	AAEL017367	0	Protein Coding Gene	31.7586	30.2759	19.931	0	26.5172	53.6486	0	0	0
supercont1.1170[+]:106594-106775	supercont1.1170:106594-106775	181	AAEL014571-RA	AAEL014571	oviductin [Source:VB External Description;Acc:AAEL014571]	Protein Coding Gene	29.5064	22.0596	43.0724	8	33.2155	19.554	0	0	6.6087
supercont1.323[-]:668431-668493	supercont1.323:668431-668493	62	AAEL008421-RA	AAEL008421	cadherin [Source:VB External Description;Acc:AAEL008421]	Protein Coding Gene	59.7302	10.0159	22.0159	0	39.3333	22.8095	0	0	8.09677
supercont1.10[+]:3840256-3840285	supercont1.10:3840256-3840285	29	AAEL000540-RB	AAEL000540	fasciclin, putative [Source:VB External Description;Acc:AAEL000540]	Protein Coding Gene	0	0	0	162	0	0	0	0	0
supercont1.439[+]:8803-8893	supercont1.439:8803-8893	90	AAEL009940-RA	AAEL009940	conserved hypothetical protein [Source:VB External Description;Acc:AAEL009940]	Protein Coding Gene	17.4945	16.8935	33.4396	0	57.23	17.1647	0	0	19.338
supercont1.89[+]:1153874-1153947	supercont1.89:1153874-1153947	73	AAEL017360-RA	AAEL017360	0	Protein Coding Gene	21.7143	14.9259	8.50704	0	17.549	88.4902	0	0	10.2679
supercont1.172[+]:1172179-1172241	supercont1.172:1172179-1172241	62	AAEL005733-RB	AAEL005733	myosin heavy chain, nonmuscle or smooth muscle [Source:VB External Description;Acc:AAEL005733]	Protein Coding Gene	45.1053	21.1935	34.8205	0	5.08	33	12.9649	9.22769	0
supercont1.9[-]:4027920-4027956	supercont1.9:4027920-4027956	36	AAEL000521-RA	AAEL000521	hypothetical protein [Source:VB External Description;Acc:AAEL000521]	Protein Coding Gene	51.3793	17.6897	44.7586	0	25.5946	21.8125	0	0	0
supercont1.21[+]:2244218-2244278	supercont1.21:2244218-2244278	60	AAEL001014-RA	AAEL001014	vacuolar protein sorting-associated [Source:VB External Description;Acc:AAEL001014]	Protein Coding Gene	14.8519	8.55556	14.2857	0	61.7672	58.2857	0	0	3.44
supercont1.3[+]:1368289-1368344	supercont1.3:1368289-1368344	55	AAEL000175-RA	AAEL000175	Eukaryotic translation initiation factor 3 subunit C (eIF3c)(Eukaryotic translation initiation factor 3 subunit 8) [Source:VB External Description;Acc:AAEL000175]	Protein Coding Gene	18.1607	47.6774	16.3696	0	32.4103	43.5625	0	0	3
supercont1.122[+]:1518791-1518983	supercont1.122:1518791-1518983	192	AAEL004523-RA	AAEL004523	preprotein translocase secy subunit (sec61) [Source:VB External Description;Acc:AAEL004523]	Protein Coding Gene	21.3968	12.4976	27.3596	0	49.8355	46.1418	0	0	3.78571
supercont1.430[-]:670622-670816	supercont1.430:670622-670816	194	AAEL009824-RA	AAEL009824	ubiquitin specific protease 9/faf [Source:VB External Description;Acc:AAEL009824]	Protein Coding Gene	4.25581	7.26923	0	0	22.9286	126.41	0	0	0
supercont1.195[+]:1635204-1635235	supercont1.195:1635204-1635235	31	AAEL006217-RA	AAEL006217	conserved hypothetical protein [Source:VB External Description;Acc:AAEL006217]	Protein Coding Gene	22.9286	8.75	40.6552	0	39.1034	44.4062	0	0	4.83333
supercont1.49[-]:1053187-1053260	supercont1.49:1053187-1053260	73	AAEL002134-RA	AAEL002134	conserved hypothetical protein [Source:VB External Description;Acc:AAEL002134]	Protein Coding Gene	30.9726	13.037	36.108	0	50.1212	18.9143	0	0	11.366
supercont1.323[-]:678761-678872	supercont1.323:678761-678872	111	AAEL008421-RA	AAEL008421	cadherin [Source:VB External Description;Acc:AAEL008421]	Protein Coding Gene	32.4393	26.3269	16.6636	0	34.7232	26.8267	0	0	23.4963
supercont1.287[+]:539254-539354	supercont1.287:539254-539354	100	AAEL007882-RB	AAEL007882	histone H1, putative [Source:VB External Description;Acc:AAEL007882]	Protein Coding Gene	29.1124	57.3247	29.0909	0	13.1724	21.1034	4.33333	0	5.82143
supercont1.449[-]:111882-111941	supercont1.449:111882-111941	59	AAEL010048-RA	AAEL010048	26S proteasome non-ATPase regulatory subunit [Source:VB External Description;Acc:AAEL010048]	Protein Coding Gene	10.2542	45.4872	23.2373	70	0	0	0	4	6.60714
supercont1.19[+]:3957162-3957342	supercont1.19:3957162-3957342	180	AAEL000968-RA	AAEL000968	hypothetical protein [Source:VB External Description;Acc:AAEL000968]	Protein Coding Gene	29.5563	22.0997	29.5413	0	29.152	42.1444	0	0	7.06667
supercont1.13[-]:683563-683688	supercont1.13:683563-683688	125	AAEL000641-RB	AAEL000641	protein disulfide isomerase [Source:VB External Description;Acc:AAEL000641]	Protein Coding Gene	12.9733	37.8679	45.6667	0	11.0341	36.1364	8.20513	3	4.60714
supercont1.579[-]:404625-404816	supercont1.579:404625-404816	191	AAEL017269-RA	AAEL017269	0	Protein Coding Gene	3	9.41667	31.4954	0	39.5948	69.2707	0	6.7	0
supercont1.156[+]:1728095-1728132	supercont1.156:1728095-1728132	37	AAEL005435-RB	AAEL005435	mitochondrial processing peptidase beta subunit [Source:VB External Description;Acc:AAEL005435]	Protein Coding Gene	27.2308	29.7778	43	0	0	15.1154	6	7.57692	30.6538
supercont1.326[-]:453831-453864	supercont1.326:453831-453864	33	AAEL008457-RA	AAEL008457	hypothetical protein [Source:VB External Description;Acc:AAEL008457]	Protein Coding Gene	14.2941	46.6471	16.8235	0	29.4412	49.1471	0	0	3
supercont1.24[-]:1208712-1208775	supercont1.24:1208712-1208775	63	AAEL001180-RA	AAEL001180	hypothetical protein [Source:VB External Description;Acc:AAEL001180]	Protein Coding Gene	22.7656	41.4074	26.3333	0	18.5469	38.7045	0	0	11.5128
supercont1.176[+]:198369-198428	supercont1.176:198369-198428	59	AAEL005839-RA	AAEL005839	uridine phosphorylase [Source:VB External Description;Acc:AAEL005839]	Protein Coding Gene	26.0769	31.0364	102.133	0	0	0	0	0	0
supercont1.403[+]:914920-915014	supercont1.403:914920-915014	94	AAEL009525-RA	AAEL009525	nucleoprotein, putative [Source:VB External Description;Acc:AAEL009525]	Protein Coding Gene	19.7866	14.5	23.7576	54	27.8369	15.0278	0	0	4.25926
supercont1.200[-]:141561-141629	supercont1.200:141561-141629	68	AAEL006307-RA	AAEL006307	acetyl-coa carboxylase [Source:VB External Description;Acc:AAEL006307]	Protein Coding Gene	0	0	3	0	3.26667	145.957	3.92857	0	3
supercont1.495[+]:98171-98197	supercont1.495:98171-98197	26	AAEL010655-RA	AAEL010655	class A scavenger receptor (SRCR domain) with serine protease domain [Source:VB External Description;Acc:AAEL010655]	Protein Coding Gene	4.88462	0	0	0	0	4	116.037	31.037	3
supercont1.224[-]:1028395-1028448	supercont1.224:1028395-1028448	53	AAEL006856-RA	AAEL006856	conserved hypothetical protein [Source:VB External Description;Acc:AAEL006856]	Protein Coding Gene	24.8	36.2973	43.3571	10	9.81481	16.4444	4.78261	0	13.3448
supercont1.35[+]:1870251-1870400	supercont1.35:1870251-1870400	149	AAEL001519-RA	AAEL001519	hypothetical protein [Source:VB External Description;Acc:AAEL001519]	Protein Coding Gene	21.6214	17.74	20.2067	6	34.625	48.7583	0	0	9.83333
supercont1.745[+]:445208-445254	supercont1.745:445208-445254	46	AAEL012827-RA	AAEL012827	endoplasmin [Source:VB External Description;Acc:AAEL012827]	Protein Coding Gene	5.56	25.9286	75.6786	44	0	0	4.39474	0	3
supercont1.766[+]:427058-427087	supercont1.766:427058-427087	29	AAEL012943-RA	AAEL012943	26S protease regulatory subunit [Source:VB External Description;Acc:AAEL012943]	Protein Coding Gene	16	58.4333	56.4828	0	0	0	0	19	8.61538
supercont1.470[+]:534672-534744	supercont1.470:534672-534744	72	AAEL010308-RA	AAEL010308	hypothetical protein [Source:VB External Description;Acc:AAEL010308]	Protein Coding Gene	16.5854	58.9118	16.8889	0	14.7333	43.3684	0	0	8.03704
supercont1.8[+]:3429737-3429823	supercont1.8:3429737-3429823	86	AAEL000428-RA	AAEL000428	Tryptophan 2,3-dioxygenase (TDO)(EC 1.13.11.11)(Tryptophan pyrrolase)(Tryptophanase)(Tryptophan oxygenase)(TRPO)(TO)(Tryptamin 2,3-dioxygenase) [Source:VB External Description;Acc:AAEL000428]	Protein Coding Gene	46.1718	12.7662	15.7143	0	30.7237	49.9655	0	0	3
supercont1.1235[-]:92416-92443	supercont1.1235:92416-92443	27	AAEL014720-RA	AAEL014720	hypothetical protein [Source:VB External Description;Acc:AAEL014720]	Protein Coding Gene	9.14286	15.0357	5.71429	0	29.6429	98.6071	0	0	0
supercont1.165[-]:364106-364196	supercont1.165:364106-364196	90	AAEL005618-RA	AAEL005618	chitin synthase [Source:VB External Description;Acc:AAEL005618]	Protein Coding Gene	31.594	40.04	19.6667	10	12.6616	40.4971	0	0	3
supercont1.196[+]:920058-920144	supercont1.196:920058-920144	86	AAEL006242-RA	AAEL006242	beta chain spectrin [Source:VB External Description;Acc:AAEL006242]	Protein Coding Gene	16.6667	15.0312	51	0	0	7	13.4375	6.74074	47.5
supercont1.542[-]:546519-546542	supercont1.542:546519-546542	23	AAEL011113-RA	AAEL011113	conserved hypothetical protein [Source:VB External Description;Acc:AAEL011113]	Protein Coding Gene	44	11.9583	5.95833	0	4	88.3333	0	0	3
supercont1.326[-]:254839-254867	supercont1.326:254839-254867	28	AAEL017011-RA	AAEL017011	0	Protein Coding Gene	0	0	0	157	0	0	0	0	0
supercont1.465[+]:583715-583756	supercont1.465:583715-583756	41	AAEL010245-RF	AAEL010245	chloride channel, putative [Source:VB External Description;Acc:AAEL010245]	Protein Coding Gene	8.66667	107.48	40.8095	0	0	0	0	0	0
supercont1.120[-]:1891744-1891800	supercont1.120:1891744-1891800	56	AAEL004469-RA	AAEL004469	adaptin, alpha/gamma/epsilon [Source:VB External Description;Acc:AAEL004469]	Protein Coding Gene	4	0	0	144	0	8.76923	0	0	0
supercont1.191[-]:653045-653095	supercont1.191:653045-653095	50	AAEL006155-RA	AAEL006155	conserved hypothetical protein [Source:VB External Description;Acc:AAEL006155]	Protein Coding Gene	0	8.89286	0	0	17.3793	130.471	0	0	0
supercont1.664[-]:461539-461589	supercont1.664:461539-461589	50	AAEL012193-RA	AAEL012193	hypothetical protein [Source:VB External Description;Acc:AAEL012193]	Protein Coding Gene	19.7838	20.5484	15.45	38	23.8333	34.225	0	0	4.8
supercont1.430[-]:687302-687395	supercont1.430:687302-687395	93	AAEL009824-RA	AAEL009824	ubiquitin specific protease 9/faf [Source:VB External Description;Acc:AAEL009824]	Protein Coding Gene	3	0	0	0	30.0377	123.468	0	0	0
supercont1.340[+]:1148739-1148773	supercont1.340:1148739-1148773	34	AAEL008670-RA	AAEL008670	protein tara (trio-associated repeat on actin) [Source:VB External Description;Acc:AAEL008670]	Protein Coding Gene	24.2857	0	0	0	17.75	111.433	0	0	3
supercont1.656[-]:597458-597496	supercont1.656:597458-597496	38	AAEL012102-RA	AAEL012102	conserved hypothetical protein [Source:VB External Description;Acc:AAEL012102]	Protein Coding Gene	63.7027	23.6562	23.6667	0	17.8929	18.1333	0	0	9.25
supercont1.1[+]:2800454-2800501	supercont1.1:2800454-2800501	47	AAEL000020-RA	AAEL000020	conserved hypothetical protein [Source:VB External Description;Acc:AAEL000020]	Protein Coding Gene	25.3704	44.4643	22.0714	0	22.1739	33.4333	0	0	8.77778
supercont1.360[+]:489384-489459	supercont1.360:489384-489459	75	AAEL008958-RA	AAEL008958	forkhead box protein (AaegFOXK1) [Source:VB External Description;Acc:AAEL008958]	Protein Coding Gene	21.2703	12.5769	19.8846	56	6.45833	20.9119	14.0612	4.9	0
supercont1.404[-]:528039-528065	supercont1.404:528039-528065	26	AAEL009536-RA	AAEL009536	hypothetical protein [Source:VB External Description;Acc:AAEL009536]	Protein Coding Gene	54.4615	34.5185	41.5926	0	25.4815	0	0	0	0
supercont1.171[+]:198860-198928	supercont1.171:198860-198928	68	AAEL005722-RA	AAEL005722	60S ribosomal protein L7a [Source:VB External Description;Acc:AAEL005722]	Protein Coding Gene	22.7661	37.4318	9.37037	0	23.1463	39.1159	9.25424	3	11.6897
supercont1.596[+]:551474-551726	supercont1.596:551474-551726	252	AAEL011631-RA	AAEL011631	hypothetical protein [Source:VB External Description;Acc:AAEL011631]	Protein Coding Gene	0	0	0	0	32.0193	123.7	0	0	0
supercont1.50[+]:278746-278773	supercont1.50:278746-278773	27	AAEL002161-RA	AAEL002161	UPF0184 protein AAEL002161 [Source:VB External Description;Acc:AAEL002161]	Protein Coding Gene	15.9615	88.8929	45	0	0	0	0	0	5.76923
supercont1.108[+]:2275588-2275617	supercont1.108:2275588-2275617	29	AAEL004125-RA	AAEL004125	signal transduction protein lnk-realted [Source:VB External Description;Acc:AAEL004125]	Protein Coding Gene	69	40	31.5385	0	3	0	0	0	11.9615
supercont1.273[+]:1033463-1033527	supercont1.273:1033463-1033527	64	AAEL007670-RA	AAEL007670	tiptop [Source:VB External Description;Acc:AAEL007670]	Protein Coding Gene	67.6574	53.5	3	0	13.2593	17.9123	0	0	0
supercont1.327[+]:139068-139095	supercont1.327:139068-139095	27	AAEL008462-RA	AAEL008462	apl5 protein (spac144.06 protein) [Source:VB External Description;Acc:AAEL008462]	Protein Coding Gene	3.92	12.9259	6	0	65.5556	63.8571	0	0	3
supercont1.113[-]:599650-599754	supercont1.113:599650-599754	104	AAEL017264-RA	AAEL017264	0	Protein Coding Gene	28.5104	26.1058	42.1755	0	15.3741	30.6571	0	0	12.3626
supercont1.234[+]:1535117-1535152	supercont1.234:1535117-1535152	35	AAEL007078-RA	AAEL007078	Eukaryotic translation initiation factor 3 subunit A (eIF3a)(Eukaryotic translation initiation factor 3 subunit 10) [Source:VB External Description;Acc:AAEL007078]	Protein Coding Gene	29.8056	30.5938	6.96667	0	0	15.069	27.7241	14	30.8966
supercont1.333[+]:854969-855080	supercont1.333:854969-855080	111	AAEL008578-RA	AAEL008578	conserved hypothetical protein [Source:VB External Description;Acc:AAEL008578]	Protein Coding Gene	10.1026	66	19.963	0	16.4808	32.2569	0	0	10.2045
supercont1.126[+]:1109010-1109080	supercont1.126:1109010-1109080	70	AAEL004658-RA	AAEL004658	hypothetical protein [Source:VB External Description;Acc:AAEL004658]	Protein Coding Gene	33.1471	22.0476	28.9344	4	28.806	26.1786	0	0	11.8929
supercont1.205[+]:580752-580872	supercont1.205:580752-580872	120	AAEL006433-RA	AAEL006433	conserved hypothetical protein [Source:VB External Description;Acc:AAEL006433]	Protein Coding Gene	0	11.25	3	0	17.5714	123.152	0	0	0
supercont1.479[+]:642582-642636	supercont1.479:642582-642636	54	AAEL010464-RC	AAEL010464	glutamate dehydrogenase [Source:VB External Description;Acc:AAEL010464]	Protein Coding Gene	19.6226	27.8302	23.2545	0	10.2903	46.3611	3.91304	0	23.6727
supercont1.650[+]:547206-547263	supercont1.650:547206-547263	57	AAEL012062-RC	AAEL012062	Na+/K+ ATPase alpha subunit [Source:VB External Description;Acc:AAEL012062]	Protein Coding Gene	60.1837	22.7586	46.3448	0	6.72	0	3	4.58333	11.1786
supercont1.873[+]:36201-36277	supercont1.873:36201-36277	76	AAEL013576-RA	AAEL013576	hyaluronidase [Source:VB External Description;Acc:AAEL013576]	Protein Coding Gene	40.8084	30.3902	25.5862	0	32.8813	25.0388	0	0	0
supercont1.695[-]:545338-545430	supercont1.695:545338-545430	92	AAEL012427-RA	AAEL012427	conserved hypothetical protein [Source:VB External Description;Acc:AAEL012427]	Protein Coding Gene	10.2222	7	25.6	0	32.7966	78.8222	0	0	0
supercont1.40[+]:2752800-2752860	supercont1.40:2752800-2752860	60	AAEL001726-RA	AAEL001726	hypothetical protein [Source:VB External Description;Acc:AAEL001726]	Protein Coding Gene	36.5208	29.5217	21.3607	0	33.3125	30.0545	0	0	3.64516
supercont1.163[+]:1897657-1897686	supercont1.163:1897657-1897686	29	AAEL005570-RA	AAEL005570	hypothetical protein [Source:VB External Description;Acc:AAEL005570]	Protein Coding Gene	50.9333	28	17.8	0	22.4333	17.4828	0	0	17.4828
supercont1.887[-]:20933-21088	supercont1.887:20933-21088	155	AAEL013625-RD	AAEL013625	40S ribosomal protein S5 [Source:VB External Description;Acc:AAEL013625]	Protein Coding Gene	17.7073	27.9272	18.2768	0	36.8873	23.8793	18.0692	3	8
supercont1.2[-]:1449951-1450149	supercont1.2:1449951-1450149	198	AAEL000156-RA	AAEL000156	conserved hypothetical protein [Source:VB External Description;Acc:AAEL000156]	Protein Coding Gene	24.7944	11.4884	21.8696	0	27.5759	51.4145	0	0	16.5382
supercont1.15[+]:1358886-1358913	supercont1.15:1358886-1358913	27	AAEL000732-RA	AAEL000732	conserved hypothetical protein [Source:VB External Description;Acc:AAEL000732]	Protein Coding Gene	13.9286	18.7407	5	104	3	3	0	0	5.80769
supercont1.114[+]:2103637-2103680	supercont1.114:2103637-2103680	43	AAEL004320-RA	AAEL004320	WOC protein, putative [Source:VB External Description;Acc:AAEL004320]	Protein Coding Gene	99.4286	38.4419	15.5909	0	0	0	0	0	0
supercont1.34[-]:660058-660099	supercont1.34:660058-660099	41	AAEL001477-RA	AAEL001477	laminin alpha-1, 2 chain [Source:VB External Description;Acc:AAEL001477]	Protein Coding Gene	54.45	6.63415	27.4054	0	28.825	30.5405	0	0	5.57143
supercont1.121[-]:1855823-1855966	supercont1.121:1855823-1855966	143	AAEL004500-RB	AAEL004500	eukaryotic translation elongation factor [Source:VB External Description;Acc:AAEL004500]	Protein Coding Gene	9.48077	18.2439	13.5636	0	31.9824	58.7609	9.3314	6.85185	5.18519
supercont1.181[-]:1409766-1409793	supercont1.181:1409766-1409793	27	AAEL005947-RB	AAEL005947	G-rich sequence factor-1, putative [Source:VB External Description;Acc:AAEL005947]	Protein Coding Gene	11.7037	106.929	17.8077	0	0	7.78261	3	0	6.08
supercont1.291[+]:921687-921756	supercont1.291:921687-921756	69	AAEL007951-RA	AAEL007951	glutathionetransferase [Source:VB External Description;Acc:AAEL007951]	Protein Coding Gene	0	6.28571	12.7931	0	28.8545	105.207	0	0	0
supercont1.321[-]:1125006-1125042	supercont1.321:1125006-1125042	36	AAEL008389-RA	AAEL008389	ankyrin repeat-rich membrane-spanning protein [Source:VB External Description;Acc:AAEL008389]	Protein Coding Gene	0	6	0	0	8.17143	138.879	0	0	0
supercont1.809[+]:255989-256037	supercont1.809:255989-256037	48	AAEL013233-RA	AAEL013233	PIWI [Source:VB External Description;Acc:AAEL013233]	Protein Coding Gene	50.5172	56.3061	28.898	0	0	0	0	3.58333	13.6552
supercont1.430[-]:686610-686693	supercont1.430:686610-686693	83	AAEL009824-RA	AAEL009824	ubiquitin specific protease 9/faf [Source:VB External Description;Acc:AAEL009824]	Protein Coding Gene	0	0	6.80769	0	9.41558	136.667	0	0	0
supercont1.464[-]:180970-181000	supercont1.464:180970-181000	30	AAEL010241-RA	AAEL010241	metalloprotease m41 ftsh [Source:VB External Description;Acc:AAEL010241]	Protein Coding Gene	63.0345	57.7586	24.9355	0	3.76	3	0	0	0
supercont1.432[-]:629215-629305	supercont1.432:629215-629305	90	AAEL009847-RA	AAEL009847	microtubule-associated protein [Source:VB External Description;Acc:AAEL009847]	Protein Coding Gene	58.5723	8.90196	22.5129	0	22.7966	39.6527	0	0	0
supercont1.127[+]:1371309-1371496	supercont1.127:1371309-1371496	187	AAEL004699-RB	AAEL004699	conserved hypothetical protein [Source:VB External Description;Acc:AAEL004699]	Protein Coding Gene	22.6093	63.0023	33.9864	0	3	22	4.74074	0	3
supercont1.165[+]:362433-362598	supercont1.165:362433-362598	165	AAEL005618-RA	AAEL005618	chitin synthase [Source:VB External Description;Acc:AAEL005618]	Protein Coding Gene	19.6449	41.5372	18.6797	5	27.3533	40.0899	0	0	0
supercont1.126[+]:1108494-1108640	supercont1.126:1108494-1108640	146	AAEL004658-RA	AAEL004658	hypothetical protein [Source:VB External Description;Acc:AAEL004658]	Protein Coding Gene	7.59677	18.8846	33.4793	0	34.4483	43.7907	0	0	13.8927
supercont1.34[-]:2371927-2372003	supercont1.34:2371927-2372003	76	AAEL001501-RA	AAEL001501	Anamorsin homolog (Fe-S cluster assembly protein DRE2 homolog) [Source:VB External Description;Acc:AAEL001501]	Protein Coding Gene	16.1867	52.3649	11.9315	10	4.14815	14.2	5.20833	4.17857	33.6667
supercont1.119[-]:1173437-1173484	supercont1.119:1173437-1173484	47	AAEL004438-RA	AAEL004438	conserved hypothetical protein [Source:VB External Description;Acc:AAEL004438]	Protein Coding Gene	32	20.5	21.6	0	18.3929	53.3793	3	0	3
supercont1.48[+]:1294672-1294737	supercont1.48:1294672-1294737	65	AAEL002048-RA	AAEL002048	histidyl-tRNA synthetase [Source:VB External Description;Acc:AAEL002048]	Protein Coding Gene	8.29412	80.3396	59.0417	0	0	4	0	0	0
supercont1.615[+]:230959-231067	supercont1.615:230959-231067	108	AAEL011801-RA	AAEL011801	hypothetical protein [Source:VB External Description;Acc:AAEL011801]	Protein Coding Gene	37.9388	17.12	39.5769	0	25.5625	20.4151	0	0	10.9523
supercont1.280[-]:161499-161528	supercont1.280:161499-161528	29	AAEL007787-RA	AAEL007787	5-aminolevulinic acid synthase [Source:VB External Description;Acc:AAEL007787]	Protein Coding Gene	0	15	10.7931	0	44.1667	81.5862	0	0	0
supercont1.121[-]:1856391-1856479	supercont1.121:1856391-1856479	88	AAEL004500-RB	AAEL004500	eukaryotic translation elongation factor [Source:VB External Description;Acc:AAEL004500]	Protein Coding Gene	16.5968	35.2353	47.0345	0	14.1659	23.1765	7.6	7.73684	0
supercont1.451[-]:663001-663102	supercont1.451:663001-663102	101	AAEL010069-RA	AAEL010069	esr1 protein [Source:VB External Description;Acc:AAEL010069]	Protein Coding Gene	0	0	0	0	6.03896	145.284	0	0	0
supercont1.260[-]:381910-382018	supercont1.260:381910-382018	108	AAEL007520-RA	AAEL007520	nucleoprotein, putative [Source:VB External Description;Acc:AAEL007520]	Protein Coding Gene	15.3375	35.4286	23.5238	0	54.6058	19.4158	0	0	3
supercont1.211[+]:1200629-1200719	supercont1.211:1200629-1200719	90	AAEL006582-RC	AAEL006582	calcium-transporting ATPase sarcoplasmic/endoplasmic reticulum type [Source:VB External Description;Acc:AAEL006582]	Protein Coding Gene	23.0696	29.6962	15.2353	0	28.4119	46.6484	8.04884	0	0
supercont1.180[+]:764646-764757	supercont1.180:764646-764757	111	AAEL005937-RA	AAEL005937	ATP-binding cassette transporter [Source:VB External Description;Acc:AAEL005937]	Protein Coding Gene	44.6538	30.9972	22.3636	0	6.9375	25.8451	5.75862	4.02128	10.5172
supercont1.46[-]:904428-904530	supercont1.46:904428-904530	102	AAEL001952-RB	AAEL001952	28 kDa heat- and acid-stable phosphoprotein (PDGF-associated protein), putative [Source:VB External Description;Acc:AAEL001952]	Protein Coding Gene	15.0558	76.3222	18.6957	0	6.34694	24.1389	7.40741	0	3
supercont1.432[+]:627049-627115	supercont1.432:627049-627115	66	AAEL009847-RA	AAEL009847	microtubule-associated protein [Source:VB External Description;Acc:AAEL009847]	Protein Coding Gene	30.7907	8.10345	14.1724	59	23.6226	15.2759	0	0	0
supercont1.806[+]:402891-402917	supercont1.806:402891-402917	26	AAEL013215-RA	AAEL013215	sulfonylurea receptor/ ABC transporter [Source:VB External Description;Acc:AAEL013215]	Protein Coding Gene	0	0	0	150.963	0	0	0	0	0
supercont1.766[+]:496595-496675	supercont1.766:496595-496675	80	AAEL012951-RA	AAEL012951	transformation/transcription domain-associated protein [Source:VB External Description;Acc:AAEL012951]	Protein Coding Gene	0	0	0	0	5.88525	145.025	0	0	0
supercont1.432[+]:626749-626929	supercont1.432:626749-626929	180	AAEL009847-RA	AAEL009847	microtubule-associated protein [Source:VB External Description;Acc:AAEL009847]	Protein Coding Gene	21.1282	14.824	36.3091	0	42.5199	36.1043	0	0	0
supercont1.65[+]:932566-932617	supercont1.65:932566-932617	51	AAEL002721-RA	AAEL002721	conserved hypothetical protein [Source:VB External Description;Acc:AAEL002721]	Protein Coding Gene	55	9.76923	22.8929	0	40.9643	18	0	0	4
supercont1.164[+]:309492-309640	supercont1.164:309492-309640	148	AAEL005600-RA	AAEL005600	conserved hypothetical protein [Source:VB External Description;Acc:AAEL005600]	Protein Coding Gene	23.8012	9.85989	42.819	0	31.1648	14.2273	0	0	28.7144
supercont1.260[+]:381781-381950	supercont1.260:381781-381950	169	AAEL007520-RA	AAEL007520	nucleoprotein, putative [Source:VB External Description;Acc:AAEL007520]	Protein Coding Gene	15.6296	31.6838	47.5411	0	27.3932	22.1723	0	0	6
supercont1.656[+]:596533-596591	supercont1.656:596533-596591	58	AAEL012102-RA	AAEL012102	conserved hypothetical protein [Source:VB External Description;Acc:AAEL012102]	Protein Coding Gene	39.8065	3	21.0938	0	14.0588	37.125	0	0	35.3333
supercont1.163[+]:1894707-1894740	supercont1.163:1894707-1894740	33	AAEL005570-RA	AAEL005570	hypothetical protein [Source:VB External Description;Acc:AAEL005570]	Protein Coding Gene	70.9655	17.6667	6	0	17.4062	27.7353	0	0	10.5
supercont1.4[+]:4611577-4611727	supercont1.4:4611577-4611727	150	AAEL000246-RA	AAEL000246	GPCR Frizzled/Smoothened Family [Source:VB External Description;Acc:AAEL000246]	Protein Coding Gene	0	0	0	0	6.91667	143.325	0	0	0
supercont1.2[+]:2605337-2605375	supercont1.2:2605337-2605375	38	AAEL017375-RA	AAEL017375	0	Protein Coding Gene	43.9667	5	38.6333	0	36.6333	26	0	0	0
supercont1.23[-]:2791466-2791511	supercont1.23:2791466-2791511	45	AAEL001113-RA	AAEL001113	inorganic phosphate cotransporter, putative [Source:VB External Description;Acc:AAEL001113]	Protein Coding Gene	32.3824	46.8529	20.5882	0	28.2286	15.6829	0	0	6.44444
supercont1.608[+]:176156-176233	supercont1.608:176156-176233	77	AAEL011758-RA	AAEL011758	peptidyl-prolyl cis-trans isomerase f, ppif [Source:VB External Description;Acc:AAEL011758]	Protein Coding Gene	8.2	12.5571	9.34783	92	7.24638	15.7273	0	0	4.85714
supercont1.470[+]:794328-794371	supercont1.470:794328-794371	43	AAEL010312-RA	AAEL010312	conserved hypothetical protein [Source:VB External Description;Acc:AAEL010312]	Protein Coding Gene	4.6087	13.9259	5	0	24	97.35	0	0	5
supercont1.1170[-]:51618-51684	supercont1.1170:51618-51684	66	AAEL014570-RA	AAEL014570	oviductin [Source:VB External Description;Acc:AAEL014570]	Protein Coding Gene	22.4677	8.59375	24.8955	12	41.9245	34.2128	0	0	5.74074
supercont1.721[+]:213814-213950	supercont1.721:213814-213950	136	AAEL012642-RA	AAEL012642	conserved hypothetical protein [Source:VB External Description;Acc:AAEL012642]	Protein Coding Gene	19.6641	33.1027	9.68613	0	26.0642	55.2646	0	0	6
supercont1.548[+]:717854-717881	supercont1.548:717854-717881	27	AAEL011178-RA	AAEL011178	posterior sex combs protein [Source:VB External Description;Acc:AAEL011178]	Protein Coding Gene	56.8889	6	5	62	14	0	0	0	5.82143
supercont1.55[+]:869270-869407	supercont1.55:869270-869407	137	AAEL002372-RC	AAEL002372	40S ribosomal protein S11 [Source:VB External Description;Acc:AAEL002372]	Protein Coding Gene	15.9259	34.1212	10.4531	0	23.6056	31.2937	13.9509	7.20833	13
supercont1.79[+]:228585-228617	supercont1.79:228585-228617	32	AAEL003134-RA	AAEL003134	conserved hypothetical protein [Source:VB External Description;Acc:AAEL003134]	Protein Coding Gene	21.0741	21.8667	19.6667	0	22.7879	43.7778	0	0	20.2069
supercont1.157[+]:1727806-1727991	supercont1.157:1727806-1727991	185	AAEL005451-RA	AAEL005451	60S ribosomal protein L38 [Source:VB External Description;Acc:AAEL005451]	Protein Coding Gene	9.82609	9.83851	12.7407	0	32.5484	51.0869	19.6658	6.125	7.48571
supercont1.137[+]:1108205-1108245	supercont1.137:1108205-1108245	40	AAEL004997-RA	AAEL004997	U3 small nucleolar ribonucleoprotein protein imp4 [Source:VB External Description;Acc:AAEL004997]	Protein Coding Gene	7.62857	66.4138	4.97222	0	17.8857	48.6129	0	0	3.7037
supercont1.175[+]:1462788-1462838	supercont1.175:1462788-1462838	50	AAEL005801-RA	AAEL005801	bifunctional aminoacyl-tRNA synthetase [Source:VB External Description;Acc:AAEL005801]	Protein Coding Gene	8.74074	74.7179	44.3793	0	3	14.3125	0	0	4
supercont1.166[+]:1423406-1423472	supercont1.166:1423406-1423472	66	AAEL005636-RA	AAEL005636	eukariotic translation initiation factor 2b, epsilon subunit [Source:VB External Description;Acc:AAEL005636]	Protein Coding Gene	30.8823	38.1724	18.4138	0	23.6552	25.902	0	0	12.02
supercont1.301[+]:531100-531221	supercont1.301:531100-531221	121	AAEL008107-RA	AAEL008107	f14p3.9 protein (auxin transport protein) [Source:VB External Description;Acc:AAEL008107]	Protein Coding Gene	0	0	0	0	15.7016	133.311	0	0	0
supercont1.128[-]:1355807-1355832	supercont1.128:1355807-1355832	25	AAEL004718-RA	AAEL004718	hypothetical protein [Source:VB External Description;Acc:AAEL004718]	Protein Coding Gene	0	0	4	145	0	0	0	0	0
supercont1.548[-]:380288-380316	supercont1.548:380288-380316	28	AAEL011181-RA	AAEL011181	hypothetical protein [Source:VB External Description;Acc:AAEL011181]	Protein Coding Gene	64.069	18.6667	32.2414	0	14.963	7	0	0	11.9655
supercont1.105[+]:1474804-1474831	supercont1.105:1474804-1474831	27	AAEL004021-RA	AAEL004021	glucose dehydrogenase [Source:VB External Description;Acc:AAEL004021]	Protein Coding Gene	12.2857	90	5.92857	0	5.64286	35	0	0	0
supercont1.484[-]:913117-913149	supercont1.484:913117-913149	32	AAEL010519-RA	AAEL010519	succinate dehydrogenase, putative [Source:VB External Description;Acc:AAEL010519]	Protein Coding Gene	33.6875	38.7778	61.8077	0	0	0	3	3.8	7.68
supercont1.132[+]:1682414-1682500	supercont1.132:1682414-1682500	86	AAEL004855-RA	AAEL004855	ADP,ATP carrier protein [Source:VB External Description;Acc:AAEL004855]	Protein Coding Gene	9.56818	47.3673	23.7959	0	7.45902	33.3415	9.95003	3	14.223
supercont1.596[+]:586314-586349	supercont1.596:586314-586349	35	AAEL011640-RA	AAEL011640	hypothetical protein [Source:VB External Description;Acc:AAEL011640]	Protein Coding Gene	0	0	0	0	7.97222	140.722	0	0	0
supercont1.1046[-]:256636-256689	supercont1.1046:256636-256689	53	AAEL014235-RA	AAEL014235	calmodulin, putative [Source:VB External Description;Acc:AAEL014235]	Protein Coding Gene	31.8148	30.0741	19.4074	0	23.5185	31	0	0	12.8519
supercont1.79[-]:228436-228463	supercont1.79:228436-228463	27	AAEL003134-RA	AAEL003134	conserved hypothetical protein [Source:VB External Description;Acc:AAEL003134]	Protein Coding Gene	38.7857	15	14	0	45.9286	31.0714	0	0	3.85185
supercont1.192[-]:1747471-1747517	supercont1.192:1747471-1747517	46	AAEL006157-RA	AAEL006157	aldehyde oxidase [Source:VB External Description;Acc:AAEL006157]	Protein Coding Gene	28.7442	15.6923	15.3043	57.4286	18.6444	9.8	0	0	3
supercont1.42[+]:1553506-1553685	supercont1.42:1553506-1553685	179	AAEL001760-RA	AAEL001760	conserved hypothetical protein [Source:VB External Description;Acc:AAEL001760]	Protein Coding Gene	19.6641	28.281	15.9672	0	23.4622	57.1987	0	0	4
supercont1.432[-]:630052-630185	supercont1.432:630052-630185	133	AAEL009854-RA	AAEL009854	conserved hypothetical protein [Source:VB External Description;Acc:AAEL009854]	Protein Coding Gene	30.8536	23.7489	18.2964	0	40.2247	35.3482	0	0	0
supercont1.1118[+]:208995-209044	supercont1.1118:208995-209044	49	AAEL014442-RA	AAEL014442	hypothetical protein [Source:VB External Description;Acc:AAEL014442]	Protein Coding Gene	3	8.90909	0	0	8.3913	128.08	0	0	0
supercont1.193[-]:222817-222888	supercont1.193:222817-222888	71	AAEL017064-RB	AAEL017064	0	Protein Coding Gene	10.8551	47.0357	43.3333	0	7	10.913	12.5833	10.6774	5.96552
supercont1.743[+]:198470-198497	supercont1.743:198470-198497	27	AAEL012805-RA	AAEL012805	hypothetical protein [Source:VB External Description;Acc:AAEL012805]	Protein Coding Gene	3	49.8519	58.9286	0	24.4815	3	0	0	9
supercont1.100[-]:2425183-2425286	supercont1.100:2425183-2425286	103	AAEL003904-RA	AAEL003904	conserved hypothetical protein [Source:VB External Description;Acc:AAEL003904]	Protein Coding Gene	32.5658	17.9639	25.5207	0	16.1757	55.7095	0	0	0
supercont1.313[-]:1277951-1277987	supercont1.313:1277951-1277987	36	AAEL008306-RA	AAEL008306	mitogen activated protein kinase kinase kinase 5, mapkkk5, mekk5 [Source:VB External Description;Acc:AAEL008306]	Protein Coding Gene	78.5806	22.3226	24.8333	0	0	18.1562	0	0	3.89474
supercont1.49[-]:1053140-1053173	supercont1.49:1053140-1053173	33	AAEL002134-RA	AAEL002134	conserved hypothetical protein [Source:VB External Description;Acc:AAEL002134]	Protein Coding Gene	32.8529	0	19.0333	0	79.5484	3.67857	0	0	12.6207
supercont1.136[+]:1950118-1950149	supercont1.136:1950118-1950149	31	AAEL017557-RA	AAEL017557	odorant receptor [Source:VB External Description;Acc:AAEL017557]	Protein Coding Gene	25.9375	11.8621	32.2759	0	33.3103	33.3793	0	0	10.8966
supercont1.24[+]:551994-552043	supercont1.24:551994-552043	49	AAEL001159-RA	AAEL001159	ribonuclease t2 [Source:VB External Description;Acc:AAEL001159]	Protein Coding Gene	17.5	17.8519	20.84	0	17.64	60.7857	0	0	12.75
supercont1.78[-]:1649446-1649686	supercont1.78:1649446-1649686	240	AAEL003111-RA	AAEL003111	tartan [Source:VB External Description;Acc:AAEL003111]	Protein Coding Gene	30.4703	39.1477	25.0832	0	19.0934	33.3321	0	0	0
supercont1.89[+]:1153836-1153865	supercont1.89:1153836-1153865	29	AAEL017360-RA	AAEL017360	0	Protein Coding Gene	36.8148	31.8519	16.6667	0	5.2963	43.6667	0	0	12.7778
supercont1.262[-]:1296599-1296630	supercont1.262:1296599-1296630	31	AAEL007551-RA	AAEL007551	vacuolar protein sorting-associated protein (vps13d) [Source:VB External Description;Acc:AAEL007551]	Protein Coding Gene	0	0	0	0	3	140.031	4	0	0
supercont1.301[+]:531727-532025	supercont1.301:531727-532025	298	AAEL008107-RA	AAEL008107	f14p3.9 protein (auxin transport protein) [Source:VB External Description;Acc:AAEL008107]	Protein Coding Gene	3	5.24	10.5122	0	12.7165	115.478	0	0	0
supercont1.262[-]:1292265-1292292	supercont1.262:1292265-1292292	27	AAEL007551-RA	AAEL007551	vacuolar protein sorting-associated protein (vps13d) [Source:VB External Description;Acc:AAEL007551]	Protein Coding Gene	0	0	3	0	0	143.929	0	0	0
supercont1.41[-]:2130126-2130154	supercont1.41:2130126-2130154	28	AAEL001737-RA	AAEL001737	conserved hypothetical protein [Source:VB External Description;Acc:AAEL001737]	Protein Coding Gene	16.4286	40.5	0	0	53.0345	28.2759	0	0	8.67857
supercont1.80[+]:1340010-1340133	supercont1.80:1340010-1340133	123	AAEL003160-RA	AAEL003160	conserved hypothetical protein [Source:VB External Description;Acc:AAEL003160]	Protein Coding Gene	17.8333	14.8462	23.4267	0	38.7416	40.8275	5.2	3	3
supercont1.655[+]:158632-158811	supercont1.655:158632-158811	179	AAEL012093-RA	AAEL012093	leucine-rich transmembrane protein [Source:VB External Description;Acc:AAEL012093]	Protein Coding Gene	46.7391	21.5644	14.8195	0	39.0385	24.5723	0	0	0
supercont1.664[+]:461409-461484	supercont1.664:461409-461484	75	AAEL012193-RA	AAEL012193	hypothetical protein [Source:VB External Description;Acc:AAEL012193]	Protein Coding Gene	13.5352	33.3	21.7206	18.6667	27.6053	25.0845	0	0	6.7
supercont1.699[+]:367648-367681	supercont1.699:367648-367681	33	AAEL012462-RA	AAEL012462	conserved hypothetical protein [Source:VB External Description;Acc:AAEL012462]	Protein Coding Gene	0	3	0	0	11.3667	132.088	0	0	0
supercont1.492[-]:658910-658935	supercont1.492:658910-658935	25	AAEL010640-RA	AAEL010640	phosphoribosylamine-glycine ligase [Source:VB External Description;Acc:AAEL010640]	Protein Coding Gene	28.3462	45.5	46.88	0	0	0	13.92	0	11.72
supercont1.125[+]:2070827-2070854	supercont1.125:2070827-2070854	27	AAEL004651-RA	AAEL004651	multiple ankyrin repeats single kh domain protein [Source:VB External Description;Acc:AAEL004651]	Protein Coding Gene	51.5	43.25	51.5	0	0	0	0	0	0
supercont1.301[+]:516189-516365	supercont1.301:516189-516365	176	AAEL008107-RA	AAEL008107	f14p3.9 protein (auxin transport protein) [Source:VB External Description;Acc:AAEL008107]	Protein Coding Gene	5.86207	8	9.13793	0	13.4122	102.808	7	0	0
supercont1.1854[+]:3230-3256	supercont1.1854:3230-3256	26	AAEL015340-RA	AAEL015340	hypothetical protein [Source:VB External Description;Acc:AAEL015340]	Protein Coding Gene	9.61538	40.7407	4.88462	86	0	0	0	0	4.92308
supercont1.190[+]:26119-26148	supercont1.190:26119-26148	29	AAEL006115-RB	AAEL006115	Eukaryotic translation initiation factor 3 subunit K (eIF3k)(eIF-3 p25) [Source:VB External Description;Acc:AAEL006115]	Protein Coding Gene	39.4	86.1	12.2963	0	0	0	0	0	7.92308
supercont1.548[+]:442405-442502	supercont1.548:442405-442502	97	AAEL011179-RA	AAEL011179	ring finger protein [Source:VB External Description;Acc:AAEL011179]	Protein Coding Gene	48.3882	13.1538	32.9853	0	21.9114	22.3418	0	0	6.89474
supercont1.114[+]:2413917-2413945	supercont1.114:2413917-2413945	28	AAEL004315-RA	AAEL004315	hypothetical protein [Source:VB External Description;Acc:AAEL004315]	Protein Coding Gene	12.8276	12	14.7931	0	16.9655	84.4643	0	0	4.6
supercont1.165[+]:364569-364665	supercont1.165:364569-364665	96	AAEL005618-RA	AAEL005618	chitin synthase [Source:VB External Description;Acc:AAEL005618]	Protein Coding Gene	27.7684	36.9459	32.2292	0	19.3053	29.32	0	0	0
supercont1.49[-]:1806382-1806431	supercont1.49:1806382-1806431	49	AAEL002129-RA	AAEL002129	conserved hypothetical protein [Source:VB External Description;Acc:AAEL002129]	Protein Coding Gene	29.8667	54.8667	20.8667	0	0	10.75	14	8	7
supercont1.86[+]:1413893-1414005	supercont1.86:1413893-1414005	112	AAEL003418-RA	AAEL003418	microsomal signal peptidase 25 kda subunit [Source:VB External Description;Acc:AAEL003418]	Protein Coding Gene	17.04	16.8065	64.2303	0	9.77905	32.9655	0	0	4.47826
supercont1.35[+]:1870560-1870710	supercont1.35:1870560-1870710	150	AAEL001519-RA	AAEL001519	hypothetical protein [Source:VB External Description;Acc:AAEL001519]	Protein Coding Gene	36.75	22.731	31.5409	0	19.9664	34.2284	0	0	0
supercont1.395[-]:245820-245848	supercont1.395:245820-245848	28	AAEL009422-RF	AAEL009422	conserved hypothetical protein [Source:VB External Description;Acc:AAEL009422]	Protein Coding Gene	52.9259	47.5517	33.7692	0	0	4	3.88462	0	3
supercont1.329[-]:266295-266392	supercont1.329:266295-266392	97	AAEL008493-RA	AAEL008493	zinc finger protein [Source:VB External Description;Acc:AAEL008493]	Protein Coding Gene	30.6111	9.95082	17.9111	0	58.0995	25.3229	0	0	3
supercont1.179[-]:192385-192511	supercont1.179:192385-192511	126	AAEL005895-RA	AAEL005895	conserved hypothetical protein [Source:VB External Description;Acc:AAEL005895]	Protein Coding Gene	20.886	50.8333	14.6657	0	10.7767	32.1	0	0	15.5517
supercont1.373[-]:415987-416139	supercont1.373:415987-416139	152	AAEL009151-RB	AAEL009151	40S ribosomal protein S8 [Source:VB External Description;Acc:AAEL009151]	Protein Coding Gene	12.1599	24.1657	36.9212	0	13.114	30.7121	13.6556	6.85714	7.18095
supercont1.1293[+]:88851-88889	supercont1.1293:88851-88889	38	AAEL014847-RA	AAEL014847	innexin [Source:VB External Description;Acc:AAEL014847]	Protein Coding Gene	34.1212	22.8519	29.7407	0	41.3333	16.6154	0	0	0
supercont1.188[-]:1464584-1464632	supercont1.188:1464584-1464632	48	AAEL006064-RA	AAEL006064	zinc finger protein [Source:VB External Description;Acc:AAEL006064]	Protein Coding Gene	43.8286	15.5	17.4062	0	36.7805	31.122	0	0	0
supercont1.306[+]:1243853-1243892	supercont1.306:1243853-1243892	39	AAEL017462-RC	AAEL017462	0	Protein Coding Gene	61.9259	20.8	50.0741	0	0	5.12	0	0	6.68
supercont1.209[-]:212151-212258	supercont1.209:212151-212258	107	AAEL017001-RA	AAEL017001	0	Protein Coding Gene	34.9875	55.0833	39.3673	0	3	0	5.92308	0	6.21875
supercont1.140[-]:2091617-2091650	supercont1.140:2091617-2091650	33	AAEL005073-RA	AAEL005073	hypothetical protein [Source:VB External Description;Acc:AAEL005073]	Protein Coding Gene	31.3333	21.2424	14.5758	0	35.7273	34.0882	0	0	7.53846
supercont1.470[+]:808093-808169	supercont1.470:808093-808169	76	AAEL010312-RA	AAEL010312	conserved hypothetical protein [Source:VB External Description;Acc:AAEL010312]	Protein Coding Gene	29.5556	49.44	47.88	0	0	5.47826	0	4	8.11538
supercont1.225[-]:258794-258905	supercont1.225:258794-258905	111	AAEL006885-RA	AAEL006885	14-3-3 protein zeta [Source:VB External Description;Acc:AAEL006885]	Protein Coding Gene	31.9663	27.7732	25.3061	8	4.11111	12.6667	10	20.3827	4.25926
supercont1.894[-]:206878-206974	supercont1.894:206878-206974	96	AAEL017342-RA	AAEL017342	0	Protein Coding Gene	52.6963	12.1193	5.54167	0	21.5967	40.7241	0	0	11.7083
supercont1.133[+]:1460945-1460971	supercont1.133:1460945-1460971	26	AAEL004865-RA	AAEL004865	cyclin g [Source:VB External Description;Acc:AAEL004865]	Protein Coding Gene	11.56	4	6	0	6.66667	97.8462	5.48	3	9.75
supercont1.432[-]:627104-627152	supercont1.432:627104-627152	48	AAEL009847-RA	AAEL009847	microtubule-associated protein [Source:VB External Description;Acc:AAEL009847]	Protein Coding Gene	10.3103	19.3878	18.9643	39	18.3793	38.2414	0	0	0
supercont1.45[-]:2107248-2107268	supercont1.45:2107248-2107268	20	AAEL001883-RA	AAEL001883	Mediator of RNA polymerase II transcription subunit 17 (Mediator complex subunit 17) [Source:VB External Description;Acc:AAEL001883]	Protein Coding Gene	0	0	0	144	0	0	0	0	0
supercont1.451[-]:662239-662292	supercont1.451:662239-662292	53	AAEL010069-RA	AAEL010069	esr1 protein [Source:VB External Description;Acc:AAEL010069]	Protein Coding Gene	0	0	0	0	3.25926	140.722	0	0	0
supercont1.38[+]:2909775-2909807	supercont1.38:2909775-2909807	32	AAEL001647-RA	AAEL001647	hypothetical protein [Source:VB External Description;Acc:AAEL001647]	Protein Coding Gene	0	9.75	0	0	9.3125	124.875	0	0	0
supercont1.34[-]:661035-661148	supercont1.34:661035-661148	113	AAEL001477-RA	AAEL001477	laminin alpha-1, 2 chain [Source:VB External Description;Acc:AAEL001477]	Protein Coding Gene	34.9706	10.3034	36.7755	0	27.6372	26.7822	0	0	7.44444
supercont1.575[+]:287508-287550	supercont1.575:287508-287550	42	AAEL011393-RB	AAEL011393	hypothetical protein [Source:VB External Description;Acc:AAEL011393]	Protein Coding Gene	0	0	0	0	0	143.86	0	0	0
supercont1.714[-]:523739-523928	supercont1.714:523739-523928	189	AAEL012584-RA	AAEL012584	DNA topoisomerase/gyrase [Source:VB External Description;Acc:AAEL012584]	Protein Coding Gene	25.0076	30.8601	27.4959	0	7	50.3199	0	0	3
supercont1.30[-]:472155-472336	supercont1.30:472155-472336	181	AAEL017357-RA	AAEL017357	0	Protein Coding Gene	0	0	6.46154	0	32.2911	104.78	0	0	0
supercont1.656[+]:194786-194813	supercont1.656:194786-194813	27	AAEL012100-RA	AAEL012100	conserved hypothetical protein [Source:VB External Description;Acc:AAEL012100]	Protein Coding Gene	11.5385	5.76	16.037	0	23.2857	80	0	0	6.81481
supercont1.415[+]:77599-77698	supercont1.415:77599-77698	99	AAEL009645-RB	AAEL009645	hypothetical protein [Source:VB External Description;Acc:AAEL009645]	Protein Coding Gene	29.7854	17.5526	23.3178	6.21053	8.25641	52.6667	0	0	5.53125
supercont1.219[+]:541564-541680	supercont1.219:541564-541680	116	AAEL006751-RA	AAEL006751	hypothetical protein [Source:VB External Description;Acc:AAEL006751]	Protein Coding Gene	25.5709	53.5714	46.5106	0	0	17.5954	0	0	0
supercont1.435[-]:943783-943943	supercont1.435:943783-943943	160	AAEL009873-RA	AAEL009873	conserved hypothetical protein [Source:VB External Description;Acc:AAEL009873]	Protein Coding Gene	18.8519	89.1221	28.8401	0	0	0	3	0	3.31579
supercont1.301[+]:516924-517055	supercont1.301:516924-517055	131	AAEL008107-RA	AAEL008107	f14p3.9 protein (auxin transport protein) [Source:VB External Description;Acc:AAEL008107]	Protein Coding Gene	0	7.07692	6.57143	0	14.8473	111.53	3	0	0
supercont1.48[-]:2012419-2012443	supercont1.48:2012419-2012443	24	AAEL002069-RA	AAEL002069	malonyl coa-acyl carrier protein transacylase [Source:VB External Description;Acc:AAEL002069]	Protein Coding Gene	26.72	63.72	52.56	0	0	0	0	0	0
supercont1.415[-]:153833-153861	supercont1.415:153833-153861	28	AAEL009649-RA	AAEL009649	brg-1 associated factor [Source:VB External Description;Acc:AAEL009649]	Protein Coding Gene	11.5769	19.6207	4.76923	107	0	0	0	0	0
supercont1.2[-]:4971956-4972024	supercont1.2:4971956-4972024	68	AAEL000119-RA	AAEL000119	AMP dependent coa ligase [Source:VB External Description;Acc:AAEL000119]	Protein Coding Gene	25.9557	38.431	33.3881	0	12.8519	14.9697	0	0	17.1859
supercont1.211[+]:1208917-1209029	supercont1.211:1208917-1209029	112	AAEL006582-RC	AAEL006582	calcium-transporting ATPase sarcoplasmic/endoplasmic reticulum type [Source:VB External Description;Acc:AAEL006582]	Protein Coding Gene	15.6807	11.8571	0	0	27.8294	77.823	9.57143	0	0
supercont1.472[+]:750681-750763	supercont1.472:750681-750763	82	AAEL010344-RA	AAEL010344	SEC14, putative [Source:VB External Description;Acc:AAEL010344]	Protein Coding Gene	26.0238	78.3286	27.4062	3	0	0	3	0	4.84
supercont1.3[-]:4874291-4874388	supercont1.3:4874291-4874388	97	AAEL000185-RA	AAEL000185	eukaryotic translation initiation factor [Source:VB External Description;Acc:AAEL000185]	Protein Coding Gene	26.6786	19.0714	24.3929	24	6.64935	11.7679	3	0	26.8571
supercont1.362[+]:1360521-1360568	supercont1.362:1360521-1360568	47	AAEL009017-RA	AAEL009017	glutathionetransferase [Source:VB External Description;Acc:AAEL009017]	Protein Coding Gene	3	3.48276	56.1034	0	59.9118	15.5517	0	0	4.28571
supercont1.161[+]:424368-424455	supercont1.161:424368-424455	87	AAEL005528-RA	AAEL005528	conserved hypothetical protein [Source:VB External Description;Acc:AAEL005528]	Protein Coding Gene	9.18519	81.8621	18.1436	0	12.4615	20.6351	0	0	0
supercont1.173[-]:1090165-1090249	supercont1.173:1090165-1090249	84	AAEL005765-RA	AAEL005765	conserved hypothetical protein [Source:VB External Description;Acc:AAEL005765]	Protein Coding Gene	12.1364	31.287	27.2592	0	15.95	46.9138	0	0	8.56614
supercont1.83[-]:1281822-1281972	supercont1.83:1281822-1281972	150	AAEL003309-RA	AAEL003309	alkaline phosphatase [Source:VB External Description;Acc:AAEL003309]	Protein Coding Gene	34.7209	11.6491	22.1079	0	20.45	46.4366	0	0	6.73333
supercont1.17[+]:3641152-3641178	supercont1.17:3641152-3641178	26	AAEL000840-RA	AAEL000840	skeletal muscle/kidney enriched inositol 5-phosphatase [Source:VB External Description;Acc:AAEL000840]	Protein Coding Gene	82.8148	11.7407	18	0	19.5926	4.96296	0	0	4.92308
supercont1.37[+]:2364612-2364634	supercont1.37:2364612-2364634	22	AAEL001612-RA	AAEL001612	dicer-1 [Source:VB External Description;Acc:AAEL001612]	Protein Coding Gene	0	0	0	142	0	0	0	0	0
supercont1.1170[-]:107296-107362	supercont1.1170:107296-107362	66	AAEL014571-RA	AAEL014571	oviductin [Source:VB External Description;Acc:AAEL014571]	Protein Coding Gene	11.06	18.1818	13.0724	6	28.9174	58.7	0	0	5.92
supercont1.116[+]:1067090-1067114	supercont1.116:1067090-1067114	24	AAEL004350-RA	AAEL004350	janus A, putative [Source:VB External Description;Acc:AAEL004350]	Protein Coding Gene	16.04	50.08	67.48	0	0	0	0	0	8.16
supercont1.206[-]:282095-282159	supercont1.206:282095-282159	64	AAEL006463-RA	AAEL006463	conserved hypothetical protein [Source:VB External Description;Acc:AAEL006463]	Protein Coding Gene	48.6226	38.3056	16.2615	0	0	0	10.8966	23.575	3.96
supercont1.340[+]:1148009-1148142	supercont1.340:1148009-1148142	133	AAEL008670-RA	AAEL008670	protein tara (trio-associated repeat on actin) [Source:VB External Description;Acc:AAEL008670]	Protein Coding Gene	21.506	21.3689	14.0769	59	6.06557	19.4302	0	0	0
supercont1.38[+]:707533-707601	supercont1.38:707533-707601	68	AAEL001651-RA	AAEL001651	conserved hypothetical protein [Source:VB External Description;Acc:AAEL001651]	Protein Coding Gene	26.5873	64.6786	33.5641	0	0	3	0	4.92	8.37037
supercont1.615[+]:231537-231604	supercont1.615:231537-231604	67	AAEL011801-RA	AAEL011801	hypothetical protein [Source:VB External Description;Acc:AAEL011801]	Protein Coding Gene	23.4167	17.4375	42.7059	0	21.0909	11.3585	0	0	24.9412
supercont1.301[+]:523025-523074	supercont1.301:523025-523074	49	AAEL008107-RA	AAEL008107	f14p3.9 protein (auxin transport protein) [Source:VB External Description;Acc:AAEL008107]	Protein Coding Gene	0	6.27586	0	0	10.1667	121.1	0	0	3.31818
supercont1.32[-]:2754581-2754616	supercont1.32:2754581-2754616	35	AAEL001411-RB	AAEL001411	myosin heavy chain, nonmuscle or smooth muscle [Source:VB External Description;Acc:AAEL001411]	Protein Coding Gene	32.4815	41.5	49.3571	0	4.67742	3	0	0	9.81481
supercont1.15[+]:1338490-1338584	supercont1.15:1338490-1338584	94	AAEL000748-RA	AAEL000748	conserved hypothetical protein [Source:VB External Description;Acc:AAEL000748]	Protein Coding Gene	14.4231	37.1358	9.96429	0	15.864	63.4436	0	0	0
supercont1.17[-]:1068754-1068810	supercont1.17:1068754-1068810	56	AAEL000806-RA	AAEL000806	hypothetical protein [Source:VB External Description;Acc:AAEL000806]	Protein Coding Gene	24.7193	29.2414	19.7353	0	12.6765	39.0294	0	0	15.4138
supercont1.76[+]:1913304-1913390	supercont1.76:1913304-1913390	86	AAEL003064-RA	AAEL003064	conserved hypothetical protein [Source:VB External Description;Acc:AAEL003064]	Protein Coding Gene	5.14286	0	6.90625	90	25.5738	5	0	0	8.1875
supercont1.416[-]:121284-121352	supercont1.416:121284-121352	68	AAEL009662-RA	AAEL009662	conserved hypothetical protein [Source:VB External Description;Acc:AAEL009662]	Protein Coding Gene	0	0	0	0	12.1	128.681	0	0	0
supercont1.322[-]:554550-554591	supercont1.322:554550-554591	41	AAEL008398-RA	AAEL008398	conserved hypothetical protein [Source:VB External Description;Acc:AAEL008398]	Protein Coding Gene	0	0	4	23	8.875	104.833	0	0	0
supercont1.51[+]:1914388-1914416	supercont1.51:1914388-1914416	28	AAEL002226-RA	AAEL002226	casein kinase [Source:VB External Description;Acc:AAEL002226]	Protein Coding Gene	62.1429	44.1034	29.3929	0	0	0	0	0	4.92857
supercont1.702[-]:285459-285511	supercont1.702:285459-285511	52	AAEL012484-RA	AAEL012484	hypothetical protein [Source:VB External Description;Acc:AAEL012484]	Protein Coding Gene	7.22222	10.2368	11.3962	103	0	0	5.69231	3	0
supercont1.662[-]:88504-88621	supercont1.662:88504-88621	117	AAEL012175-RA	AAEL012175	ATP synthase alpha subunit mitochondrial [Source:VB External Description;Acc:AAEL012175]	Protein Coding Gene	14.1071	26.9643	33.7573	0	19.0513	23.8018	16.4682	3	3
supercont1.24[-]:551714-551833	supercont1.24:551714-551833	119	AAEL001159-RA	AAEL001159	ribonuclease t2 [Source:VB External Description;Acc:AAEL001159]	Protein Coding Gene	20.7449	33.6569	22.0822	0	22.1918	22.4138	0	0	18.981
supercont1.42[-]:1553998-1554076	supercont1.42:1553998-1554076	78	AAEL001760-RA	AAEL001760	conserved hypothetical protein [Source:VB External Description;Acc:AAEL001760]	Protein Coding Gene	41.6659	26.6154	14.3571	0	37.5119	19.9114	0	0	0
supercont1.55[+]:862764-862818	supercont1.55:862764-862818	54	AAEL002372-RC	AAEL002372	40S ribosomal protein S11 [Source:VB External Description;Acc:AAEL002372]	Protein Coding Gene	7.66667	38.8837	36.0714	0	8.71739	24.4894	14.1633	3.3913	6.66667
supercont1.326[-]:453073-453165	supercont1.326:453073-453165	92	AAEL008451-RA	AAEL008451	alpha-amylase [Source:VB External Description;Acc:AAEL008451]	Protein Coding Gene	23.1087	17.8791	18.4891	0	39.8817	37.5054	0	0	3.18519
supercont1.395[-]:999949-999969	supercont1.395:999949-999969	20	AAEL009430-RA	AAEL009430	predicted protein [Source:VB External Description;Acc:AAEL009430]	Protein Coding Gene	0	0	0	139.952	0	0	0	0	0
supercont1.656[+]:524308-524353	supercont1.656:524308-524353	45	AAEL012094-RB	AAEL012094	casein kinase ii, alpha chain (cmgc group iv) [Source:VB External Description;Acc:AAEL012094]	Protein Coding Gene	3	0	0	126	0	10.913	0	0	0
supercont1.129[-]:1064511-1064544	supercont1.129:1064511-1064544	33	AAEL004775-RA	AAEL004775	conserved hypothetical protein [Source:VB External Description;Acc:AAEL004775]	Protein Coding Gene	60.3333	4	6.62963	0	8.54545	57.2581	0	0	3
supercont1.279[-]:549375-549414	supercont1.279:549375-549414	39	AAEL007768-RA	AAEL007768	TOLLpathway signalling. [Source:VB External Description;Acc:AAEL007768]	Protein Coding Gene	48.5385	21.75	10.3929	0	31.1852	14.5172	0	0	13.3333
supercont1.122[+]:1518514-1518555	supercont1.122:1518514-1518555	41	AAEL004523-RA	AAEL004523	preprotein translocase secy subunit (sec61) [Source:VB External Description;Acc:AAEL004523]	Protein Coding Gene	5.14634	9.22222	9.33333	97	9	10	0	0	0
supercont1.23[+]:278544-278567	supercont1.23:278544-278567	23	AAEL001126-RB	AAEL001126	rest corepressor (corest) protein [Source:VB External Description;Acc:AAEL001126]	Protein Coding Gene	58.9583	33.8182	40.0909	0	0	0	6.77273	0	0
supercont1.1131[-]:188579-188655	supercont1.1131:188579-188655	76	AAEL014489-RA	AAEL014489	D-tyrosyl-tRNA(Tyr) deacylase [Source:VB External Description;Acc:AAEL014489]	Protein Coding Gene	35.7803	13.6	21.1299	0	16.7556	29.0986	0	0	23.2745
supercont1.25[-]:3508391-3508415	supercont1.25:3508391-3508415	24	AAEL001201-RA	AAEL001201	hypothetical protein [Source:VB External Description;Acc:AAEL001201]	Protein Coding Gene	46.56	47.44	26.6	0	0	15	0	0	3.96
supercont1.790[-]:31911-31964	supercont1.790:31911-31964	53	AAEL013105-RA	AAEL013105	receptor protein tyrosine phosphatase [Source:VB External Description;Acc:AAEL013105]	Protein Coding Gene	12.7037	12.1259	0	0	5	13.6667	0	0	95.9722
supercont1.328[-]:761859-761889	supercont1.328:761859-761889	30	AAEL008484-RA	AAEL008484	steroid receptor-interacting snf2 domain protein [Source:VB External Description;Acc:AAEL008484]	Protein Coding Gene	34.2917	36.0323	63.4167	0	0	0	0	0	5.70833
supercont1.44[-]:564947-565007	supercont1.44:564947-565007	60	AAEL001871-RA	AAEL001871	conserved hypothetical protein [Source:VB External Description;Acc:AAEL001871]	Protein Coding Gene	42.8361	58.6471	10.0588	0	3.35294	8.82143	7.32258	5.36667	3
supercont1.39[-]:1692759-1692864	supercont1.39:1692759-1692864	105	AAEL001673-RA	AAEL001673	actin [Source:VB External Description;Acc:AAEL001673]	Protein Coding Gene	29.8491	42.7085	62	0	0	4.83333	0	0	0
supercont1.109[-]:265668-265686	supercont1.109:265668-265686	18	AAEL004176-RB	AAEL004176	microtubule binding protein, putative [Source:VB External Description;Acc:AAEL004176]	Protein Coding Gene	0	0	0	139	0	0	0	0	0
supercont1.2[+]:1449972-1450110	supercont1.2:1449972-1450110	138	AAEL000156-RA	AAEL000156	conserved hypothetical protein [Source:VB External Description;Acc:AAEL000156]	Protein Coding Gene	16.837	8	32.7718	0	43.7443	15.1838	0	0	22.4602
supercont1.51[+]:2062610-2062688	supercont1.51:2062610-2062688	78	AAEL002230-RA	AAEL002230	chromodomain helicase DNA binding protein [Source:VB External Description;Acc:AAEL002230]	Protein Coding Gene	37.9655	21	30.0357	24	4.3	6.61905	0	0	14.9655
supercont1.786[+]:370509-370592	supercont1.786:370509-370592	83	AAEL013069-RA	AAEL013069	receptor for activated protein kinase c (rack1) [Source:VB External Description;Acc:AAEL013069]	Protein Coding Gene	23.8958	45.2449	31.9524	0	15.4062	13.3548	4.76471	0	4.25926
supercont1.945[+]:121958-121986	supercont1.945:121958-121986	28	AAEL013863-RA	AAEL013863	phosphatidylinositol-binding clathrin assembly protein [Source:VB External Description;Acc:AAEL013863]	Protein Coding Gene	16.6552	14.3704	23.1481	80.875	0	0	0	0	3.76923
supercont1.44[+]:1421697-1421728	supercont1.44:1421697-1421728	31	AAEL017186-RA	AAEL017186	hypothetical protein [Source:VB External Description;Acc:AAEL017186]	Protein Coding Gene	0	0	0	113	10.25	15.4828	0	0	0
supercont1.9[+]:801351-801381	supercont1.9:801351-801381	30	AAEL000505-RA	AAEL000505	conserved hypothetical protein [Source:VB External Description;Acc:AAEL000505]	Protein Coding Gene	54.2333	19.3214	25.7097	0	26.9	6	0	0	6.53333
supercont1.436[-]:247344-247387	supercont1.436:247344-247387	43	AAEL009884-RA	AAEL009884	ran-binding protein [Source:VB External Description;Acc:AAEL009884]	Protein Coding Gene	0	3	0	0	3.65116	131.976	0	0	0
supercont1.175[-]:477857-477998	supercont1.175:477857-477998	141	AAEL005817-RA	AAEL005817	60S ribosomal protein L26 [Source:VB External Description;Acc:AAEL005817]	Protein Coding Gene	19.245	12.0789	10.7925	6	13.8885	29.3297	25.4592	7.19565	14.5577
supercont1.320[+]:616700-616881	supercont1.320:616700-616881	181	AAEL017385-RB	AAEL017385	0	Protein Coding Gene	16.9915	17.1326	19.5833	27	7.96795	13.3529	12.7419	15.1148	8.5
supercont1.662[-]:99132-99194	supercont1.662:99132-99194	62	AAEL012175-RA	AAEL012175	ATP synthase alpha subunit mitochondrial [Source:VB External Description;Acc:AAEL012175]	Protein Coding Gene	6	16.6667	9	0	15.1961	79.6271	7.92308	0	3.90476
supercont1.1170[-]:69635-69783	supercont1.1170:69635-69783	148	AAEL014567-RA	AAEL014567	oviductin [Source:VB External Description;Acc:AAEL014567]	Protein Coding Gene	34.4698	22.1651	18.4295	0	38.6434	15.4435	0	0	9.14624
supercont1.177[+]:290238-290329	supercont1.177:290238-290329	91	AAEL005867-RA	AAEL005867	conserved hypothetical protein [Source:VB External Description;Acc:AAEL005867]	Protein Coding Gene	10.8305	42.8581	10.9286	0	14.3448	35.1458	0	3	21.1724
supercont1.507[-]:279495-279557	supercont1.507:279495-279557	62	AAEL010781-RA	AAEL010781	ap endonuclease [Source:VB External Description;Acc:AAEL010781]	Protein Coding Gene	21.4915	18.7818	6.64	80	0	4.7931	0	0	6.52174
supercont1.301[+]:948617-948714	supercont1.301:948617-948714	97	AAEL008103-RB	AAEL008103	40S ribosomal protein S8 [Source:VB External Description;Acc:AAEL008103]	Protein Coding Gene	17.5962	24.6735	28.3226	0	9.34615	31.4359	15.3	5.53571	6
supercont1.206[+]:405444-405501	supercont1.206:405444-405501	57	AAEL006458-RA	AAEL006458	alcohol dehydrogenase [Source:VB External Description;Acc:AAEL006458]	Protein Coding Gene	6.88235	13.807	15.5091	0	6	22.6786	17.5	6.53571	49.2143
supercont1.512[+]:471793-471923	supercont1.512:471793-471923	130	AAEL010864-RA	AAEL010864	TRP-phosphatase, putative [Source:VB External Description;Acc:AAEL010864]	Protein Coding Gene	29.7017	37.0163	17.6396	0	25.26	24.92	0	0	3.42857
supercont1.49[-]:2220273-2220345	supercont1.49:2220273-2220345	72	AAEL002122-RA	AAEL002122	conserved hypothetical protein [Source:VB External Description;Acc:AAEL002122]	Protein Coding Gene	0	7	0	0	8.35897	122.458	0	0	0
supercont1.323[-]:667088-667133	supercont1.323:667088-667133	45	AAEL008421-RA	AAEL008421	cadherin [Source:VB External Description;Acc:AAEL008421]	Protein Coding Gene	54.25	7.92308	35.3125	0	29.4857	10.7826	0	0	0
supercont1.492[+]:359682-359743	supercont1.492:359682-359743	61	AAEL010644-RA	AAEL010644	ribonucleoside-diphosphate reductase large chain [Source:VB External Description;Acc:AAEL010644]	Protein Coding Gene	3.26087	3.88889	3	96	5.35556	26.2222	0	0	0
supercont1.377[+]:1030593-1030675	supercont1.377:1030593-1030675	82	AAEL009185-RA	AAEL009185	arginine or creatine kinase [Source:VB External Description;Acc:AAEL009185]	Protein Coding Gene	35.069	28.5156	34.02	0	5.02041	8.92857	13.2069	4.68966	8.17391
supercont1.288[-]:855393-855424	supercont1.288:855393-855424	31	AAEL007898-RA	AAEL007898	calmin [Source:VB External Description;Acc:AAEL007898]	Protein Coding Gene	28.0312	13.8333	3.58621	0	16.6552	75.5	0	0	0
supercont1.599[-]:224922-224977	supercont1.599:224922-224977	55	AAEL011657-RA	AAEL011657	importin alpha [Source:VB External Description;Acc:AAEL011657]	Protein Coding Gene	57.9722	23.2778	22.9286	0	0	20.5	5.97959	3	3.75
supercont1.70[-]:715715-715845	supercont1.70:715715-715845	130	AAEL002861-RB	AAEL002861	conserved hypothetical protein [Source:VB External Description;Acc:AAEL002861]	Protein Coding Gene	7.16	29.3182	50.7776	0	25.1683	21.9756	3	0	0
supercont1.136[+]:1949158-1949271	supercont1.136:1949158-1949271	113	AAEL017557-RA	AAEL017557	odorant receptor [Source:VB External Description;Acc:AAEL017557]	Protein Coding Gene	34.5119	10.8144	24.4834	0	34.8122	19.1224	0	0	13.6402
supercont1.55[+]:796523-796597	supercont1.55:796523-796597	74	AAEL002387-RA	AAEL002387	conserved hypothetical protein [Source:VB External Description;Acc:AAEL002387]	Protein Coding Gene	22.5	8.46667	18.4545	0	31.9574	51.1064	0	0	4.84615
supercont1.548[-]:716917-716979	supercont1.548:716917-716979	62	AAEL011178-RA	AAEL011178	posterior sex combs protein [Source:VB External Description;Acc:AAEL011178]	Protein Coding Gene	8.94915	44.5116	14.0333	0	10.3721	49.9206	0	0	9.34545
supercont1.225[-]:245247-245276	supercont1.225:245247-245276	29	AAEL006885-RA	AAEL006885	14-3-3 protein zeta [Source:VB External Description;Acc:AAEL006885]	Protein Coding Gene	37.8	28.3929	62	0	0	4.92593	0	0	3.96
supercont1.1118[-]:42823-42937	supercont1.1118:42823-42937	114	AAEL014445-RA	AAEL014445	conserved hypothetical protein [Source:VB External Description;Acc:AAEL014445]	Protein Coding Gene	4.9359	0	8.28571	108	6.51515	9.31667	0	0	0
supercont1.930[-]:83195-83215	supercont1.930:83195-83215	20	AAEL013816-RA	AAEL013816	conserved hypothetical protein [Source:VB External Description;Acc:AAEL013816]	Protein Coding Gene	0	0	0	137	0	0	0	0	0
supercont1.470[-]:100777-100861	supercont1.470:100777-100861	84	AAEL010318-RB	AAEL010318	polyadenylate-binding protein [Source:VB External Description;Acc:AAEL010318]	Protein Coding Gene	18.2549	46.8049	35.1772	0	7.67308	18.3333	7.02273	0	3.70213
supercont1.132[+]:1674767-1674862	supercont1.132:1674767-1674862	95	AAEL004855-RA	AAEL004855	ADP,ATP carrier protein [Source:VB External Description;Acc:AAEL004855]	Protein Coding Gene	5.66667	0	12.6522	0	18.932	39.8242	48.0562	11.8065	0
supercont1.192[+]:1755740-1755817	supercont1.192:1755740-1755817	77	AAEL006159-RA	AAEL006159	conserved hypothetical protein [Source:VB External Description;Acc:AAEL006159]	Protein Coding Gene	27.4675	11.1667	29.6	0	25.541	25.1918	0	0	17.8917
supercont1.3400[-]:3258-3384	supercont1.3400:3258-3384	126	AAEL015571-RA	AAEL015571	conserved hypothetical protein [Source:VB External Description;Acc:AAEL015571]	Protein Coding Gene	29.8488	17.5588	6.35714	0	29.5529	28.738	0	0	24.7471
supercont1.8[-]:3429021-3429119	supercont1.8:3429021-3429119	98	AAEL000428-RA	AAEL000428	Tryptophan 2,3-dioxygenase (TDO)(EC 1.13.11.11)(Tryptophan pyrrolase)(Tryptophanase)(Tryptophan oxygenase)(TRPO)(TO)(Tryptamin 2,3-dioxygenase) [Source:VB External Description;Acc:AAEL000428]	Protein Coding Gene	19.1429	32.2131	13.4318	22	11.4571	38.5469	0	0	0
supercont1.15[+]:1338616-1338643	supercont1.15:1338616-1338643	27	AAEL000748-RA	AAEL000748	conserved hypothetical protein [Source:VB External Description;Acc:AAEL000748]	Protein Coding Gene	11.2308	7.66667	12.1923	0	5.88889	63.6154	0	0	36.1071
supercont1.28[-]:2435414-2435461	supercont1.28:2435414-2435461	47	AAEL001264-RB	AAEL001264	conserved hypothetical protein [Source:VB External Description;Acc:AAEL001264]	Protein Coding Gene	4.82143	78.8929	35.3226	0	3	5.625	0	3	6
supercont1.580[-]:1308-1487	supercont1.580:1308-1487	179	AAEL011432-RA	AAEL011432	plexin b [Source:VB External Description;Acc:AAEL011432]	Protein Coding Gene	0	0	4	0	12.0815	120.578	0	0	0
supercont1.37[+]:1835479-1835506	supercont1.37:1835479-1835506	27	AAEL001605-RA	AAEL001605	microtubule binding protein, putative [Source:VB External Description;Acc:AAEL001605]	Protein Coding Gene	14.6071	75.1429	37	0	0	0	6.82143	0	3
supercont1.2[-]:1428006-1428100	supercont1.2:1428006-1428100	94	AAEL000114-RA	AAEL000114	nucleoprotein, putative [Source:VB External Description;Acc:AAEL000114]	Protein Coding Gene	18.172	13.0133	15.2553	23	24.2151	38.6447	0	0	4.24138
supercont1.123[+]:2104728-2104756	supercont1.123:2104728-2104756	28	AAEL004567-RA	AAEL004567	fermitin, putative [Source:VB External Description;Acc:AAEL004567]	Protein Coding Gene	5.84615	16.0345	12.4444	102	0	0	0	0	0
supercont1.32[-]:2414736-2414826	supercont1.32:2414736-2414826	90	AAEL001421-RA	AAEL001421	high density lipoprotien binding protein / vigilin [Source:VB External Description;Acc:AAEL001421]	Protein Coding Gene	13.3483	35.0333	12.4038	0	15.2892	41.3111	0	0	18.9294
supercont1.15[-]:1339401-1339521	supercont1.15:1339401-1339521	120	AAEL000748-RA	AAEL000748	conserved hypothetical protein [Source:VB External Description;Acc:AAEL000748]	Protein Coding Gene	40.1761	9.87273	20.6294	0	28.2774	27.5294	0	0	9.75862
supercont1.107[+]:2073334-2073361	supercont1.107:2073334-2073361	27	AAEL004110-RA	AAEL004110	cdk10/11 [Source:VB External Description;Acc:AAEL004110]	Protein Coding Gene	9.36	13.08	9.64	0	19.9286	52.5	0	0	31.7143
supercont1.40[-]:2747107-2747215	supercont1.40:2747107-2747215	108	AAEL001726-RA	AAEL001726	hypothetical protein [Source:VB External Description;Acc:AAEL001726]	Protein Coding Gene	39.5104	17.9451	18.0112	0	10.3611	26.6667	6.68966	3.96429	13.0625
[truncated: 34,110 more rows]
