# Supplementary material for: The Developmental Transcriptome of the Mosquito Aedes aegypti, an Invasive Species and Major Arbovirus Vector
Source: G3 (Bethesda). 2013 Sep 1;3(9):1493–509. doi: 10.1534/g3.113.006742 (PMC3755910; doi:10.1534/g3.113.006742)
Supplement: Supporting Information [file supp_g3.113.006742_TableS23.xlsx]

## Sheet: Sheet1
Name	Sequence	Notes
3' Ligation linker: Modban	AMP-5’p=5’pCTGTAGGCACCATCAATdideoxyC-3’	IDT – Product name: miRNA cloning linker 1
5' Ligation Solexa Linker	5'-rArCrArCrUrCrUrUrUrCrCrCrUrArCrArCrGrArCrGrC rUrCrUrUrCrCrGrArUrC-3'	IDT – Custom oligo – HPLC purified
3’ RT primer: BanOne	5’-ATTGATGGTGCCTACAG-3’	IDT – Custom oligo – HPLC purified
5' PCR primer Sol_5_SBS3:	5'-AATGATACGGCGACCACCGAACACTCTTTCCCT ACACGACG-3'	IDT – Custom oligo – Desalt
3' PCR primer Sol_3_Modban:	5'-CAAGCAGAAGACGGCATACGATTGATGGTGCCT ACAG-3'	IDT – Custom oligo – HPLC purified
