# Supplementary material for: The Developmental Transcriptome of the Mosquito Aedes aegypti, an Invasive Species and Major Arbovirus Vector
Source: G3 (Bethesda). 2013 Sep 1;3(9):1493–509. doi: 10.1534/g3.113.006742 (PMC3755910; doi:10.1534/g3.113.006742)
Supplement: Supporting Information [file supp_g3.113.006742_TableS24.xlsx]

## Sheet: Sheet1
tracking_id	gene_id	Type	gene_short_name	tss_id	locus	Size	Male Samples_FPKM	Female Carcass	Female_Ovaries_FPKM
XLOC_027445	TCONS_00054056	NTR	-	TSS39697	supercont1.882:276948-284416	7468	0	132708	0
XLOC_003726	TCONS_00006915	NTR	-	TSS5222	supercont1.1309:91125-132850	41725	0	87206.3	0
XLOC_027640	TCONS_00054441	NTR	-	TSS39982	supercont1.892:261779-407723	145944	0	84574.3	0
XLOC_022723	TCONS_00044587	NTR	-	TSS32848	supercont1.637:127179-127223	7103	0	730.068	0
XLOC_010679	TCONS_00020829	Annotated Gene	AAEL007420	TSS15273	supercont1.255:1148689-1150060	208	0	150.553	0
XLOC_028872	TCONS_00056792	NTR	-	TSS41733	supercont1.979:148692-148765	274	0	114.244	0
XLOC_028200	TCONS_00055451	Annotated Gene	AAEL003620	TSS40753	supercont1.93:1206257-1206434	315	0	101.419	0
XLOC_014034	TCONS_00027197	NTR	-	TSS20112	supercont1.3397:444-517	358	0	72.3597	0
XLOC_017682	TCONS_00034462	Annotated Gene	AAEL016154	TSS25428	supercont1.45:1043492-1043587	449	0	64.099	0
XLOC_028179	TCONS_00055405	Annotated Gene	AAEL016299	TSS40719	supercont1.93:1359308-1359379	667	0	59.4171	0
XLOC_019107	TCONS_00037498	NTR	-	TSS27571	supercont1.496:197409-197583	553	0	55.2142	0
XLOC_005841	TCONS_00011259	NTR	-	TSS8269	supercont1.1601:40124-40300	221	0	43.0068	0
XLOC_001770	TCONS_00003257	NTR	-	TSS2458	supercont1.1111:276260-276457	211	0	38.6292	0
XLOC_023792	TCONS_00046937	NTR	-	TSS34456	supercont1.69:1898652-1898762	240	0	37.5773	0
XLOC_011432	TCONS_00022164	Annotated Gene	AAEL016570	TSS16301	supercont1.275:728060-728133	306	0	23.0771	0
XLOC_011794	TCONS_00022772	Annotated Gene	AAEL016574	TSS16794	supercont1.283:570882-570955	276	0	23.0771	0
XLOC_013460	TCONS_00026020	Annotated Gene	AAEL016648	TSS19243	supercont1.322:598880-598953	297	0	23.0771	0
XLOC_026256	TCONS_00051767	Annotated Gene	AAEL016849	TSS38007	supercont1.815:414250-414323	283	0	23.0771	0
XLOC_020412	TCONS_00040142	NTR	-	TSS29493	supercont1.541:474088-474334	213	0	22.0448	0
XLOC_027247	TCONS_00053699	Annotated Gene	AAEL016294	TSS39422	supercont1.87:491412-491484	311	0	20.4202	0
XLOC_017684	TCONS_00034464	Annotated Gene	AAEL016157	TSS25430	supercont1.45:1046523-1046644	272	0	18.3109	0
XLOC_011609	TCONS_00022469	NTR	-	TSS16545	supercont1.279:944295-944569	229	0	17.479	0
XLOC_002998	TCONS_00005531	Annotated Gene	AAEL017933	TSS4173	supercont1.123:1845445-1845547	221	0	17.423	0
XLOC_026201	TCONS_00051674	Annotated Gene	AAEL017914	TSS37934	supercont1.812:291311-291409	320	0	16.5714	0
XLOC_028110	TCONS_00055273	NTR	-	TSS40621	supercont1.92:2264327-2264613	741	0	15.9307	0
XLOC_010701	TCONS_00020870	NTR	-	TSS15301	supercont1.255:1157719-1157957	307	0	14.9009	0
XLOC_013303	TCONS_00025674	Annotated Gene	AAEL016128	TSS19006	supercont1.32:763704-763834	506	0	14.5898	0
XLOC_019850	TCONS_00038906	NTR	-	TSS28617	supercont1.518:745824-745968	253	0	13.7733	0
XLOC_026083	TCONS_00051459	NTR	-	TSS37763	supercont1.805:379234-379427	1294	0	13.1508	0
XLOC_005840	TCONS_00011258	NTR	-	TSS8268	supercont1.1601:39751-40066	407	0	12.0824	0
XLOC_020593	TCONS_00040509	NTR	-	TSS29761	supercont1.55:163111-163228	244	0	11.1844	0
XLOC_010923	TCONS_00021279	NTR	-	TSS15615	supercont1.261:315447-315557	624	0	10.7543	0
XLOC_015351	TCONS_00029891	Annotated Gene	AAEL016684	TSS22065	supercont1.379:306826-306900	251	0	10.6737	0
XLOC_023797	TCONS_00046942	NTR	-	TSS34461	supercont1.69:2645769-2645867	1316	0	10.1593	0
