# Supplementary material for: The Developmental Transcriptome of the Mosquito Aedes aegypti, an Invasive Species and Major Arbovirus Vector
Source: G3 (Bethesda). 2013 Sep 1;3(9):1493–509. doi: 10.1534/g3.113.006742 (PMC3755910; doi:10.1534/g3.113.006742)
Supplement: Supporting Information [file supp_g3.113.006742_TableS26.xlsx]

## Sheet: Sheet1
tracking_id	gene_id	Type	gene_short_name	tss_id	locus	11357_MaleTestes	11356_FPKM_Male Carcass	11358_NBF_Fcarcass	11780_12hr_BF_Fcarcass	11781_24hr_BF_carcass	12072_36hr_BF_Fcarcass	12073_48hr_BF_Fcarcass	12074_60hr_BF_Fcarcass	11361_72hr_BF_Fcarcass	11359_NBF_Ovaries	12hr BF ovaries_11511_FPKM	11512_24hr_BF_Ovaries	11513_36hr_BF_Ovaries	11514_48hr_BF_ovaries	11515_60hr_BF_ovaries	11360_72hr_BF_Ovaries		11362_0-2Hr_Embryos	11507_2-4hr_Embryos	11508_4-8hr_Embryos	11509_8-12hr_Embryos	11724_12-16hr_embryos	11772_16-20hr_Embryos	11773_20-24hr_embryos	12105_24-28hr_Embryos	12170_28-32hr_embryos	12171_32-36hr_embryos	11774_36-40hr_embryos	11775_40-44hr_embryos	11776_44-48hr_embryos	12172_48-52hr_embryos	12173_52-56hr_embryos	12106_56-60hr_Embryos	11777_60-64hr_embryos	12174_64-68hr_embryos	12175_68-72hr_embryos	12107_72-76hr_embryos	11782_1st_Instar_larvae	11783_2nd_Instar_larvae	11784_3rd_Instar_Larvae	11363_4th_instar_larvae	11725_MalePupae	11666_FemalePupae
XLOC_016654	TCONS_00032400	NTR	-	TSS23912	supercont1.416:721537-721577	0	0	0	0	0	0	0	0	0	0	0	0	0	43168.9	130166	0	173335	0	0	0	0	0	0	0	0	0	0	0	0	0	0	0	0	0	0	0	0	0	0	0	0	0	0
XLOC_005939	TCONS_00011443	NTR	-	TSS8408	supercont1.162:2078766-2078806	0	0	0	0	0	0	0	0	0	0	0	0	0	43579.3	116136	0	159715	0	0	0	0	0	0	0	0	0	0	0	0	0	0	0	0	0	0	0	0	0	0	0	0	0	0
XLOC_016489	TCONS_00032063	NTR	-	TSS23668	supercont1.41:2737359-2737429	0	0	0	0	0	0	0	0	0	6130.95	1643.72	2412.72	24757	80.0991	454.278	123.602	35602.4	0	106.985	98.4004	0	0	0	0	0	0	0	0	75.1156	0	0	0	0	0	0	0	0	0	0	0	0	0	1020.6
XLOC_008255	TCONS_00015965	NTR	-	TSS11734	supercont1.201:484754-484800	0	0	0	0	0	0	0	0	0	27447	0	0	0	0	0	0	27447	0	0	0	0	1245.03	0	0	0	0	0	0	0	0	0	0	0	933.92	760.775	0	0	0	0	0	0	0	0
XLOC_009675	TCONS_00018823	NTR	-	TSS13824	supercont1.230:940854-940907	0	0	0	0	0	0	0	0	0	8728.5	0	509.277	650.516	0	0	0	9888.29	0	0	0	0	0	0	0	0	0	0	0	0	0	0	0	0	0	0	0	0	0	0	0	0	0	0
XLOC_022823	TCONS_00044800	NTR	-	TSS32987	supercont1.641:76254-76306	0	0	0	0	0	0	0	0	0	9783.6	0	0	0	0	0	0	9783.6	0	0	0	0	0	0	0	0	0	0	0	0	0	0	0	0	0	0	0	0	0	0	0	0	0	0
XLOC_000297	TCONS_00000506	NTR	-	TSS386	supercont1.100:712333-712405	0	0	0	0	0	0	0	0	0	8934.93	0	0	0	0	0	0	8934.93	0	0	0	0	0	0	0	0	0	0	0	0	0	0	0	0	0	0	68.5463	0	0	0	0	0	0	0
XLOC_002088	TCONS_00003819	NTR	-	TSS2891	supercont1.1144:140673-140728	0	0	0	0	0	0	0	0	0	0	831.37	1054.68	4244.11	476.297	896.091	406.354	7908.9	0	0	0	0	0	0	0	0	0	0	0	0	0	0	0	0	0	0	0	0	0	0	0	0	0	0
XLOC_002020	TCONS_00003683	NTR	-	TSS2798	supercont1.1139:164755-164812	0	0	0	0	0	0	0	0	0	7874	0	0	0	0	0	0	7874	0	0	0	0	0	0	0	0	0	0	0	0	0	0	0	0	0	0	0	0	0	0	0	0	0	0
XLOC_006189	TCONS_00011940	NTR	-	TSS8773	supercont1.168:921141-921193	0	0	0	0	0	0	0	0	0	6988.28	576.484	0	0	0	0	0	7564.76	0	0	0	0	0	0	0	0	0	0	0	0	0	0	0	0	0	0	0	0	0	0	0	577.246	0	0
XLOC_018821	TCONS_00036862	NTR	-	TSS27129	supercont1.486:796928-796978	0	0	0	0	0	0	0	0	0	7153.46	0	0	0	0	0	0	7153.46	0	0	0	628.898	0	0	416.937	3146.05	3689.34	3611.79	879.231	438.216	0	693.848	1257.99	430.049	1034.48	2184.19	0	406.256	0	0	0	0	0	0
XLOC_000961	TCONS_00001657	NTR	-	TSS1282	supercont1.105:787134-787188	0	0	0	0	0	0	0	0	0	6150.86	0	0	0	0	0	0	6150.86	0	0	0	1966.38	1293.6	282.127	521.455	0	445.549	288.669	549.82	1644.21	298.749	0	0	0	0	0	0	0	0	0	0	0	0	0
XLOC_002904	TCONS_00005382	NTR	-	TSS4053	supercont1.122:965740-965803	0	0	0	0	0	0	0	0	0	5738.04	0	111.569	0	0	0	0	5849.61	0	0	0	0	0	251.749	0	0	0	0	0	0	133.29	0	0	0	0	0	0	0	0	0	0	0	0	0
XLOC_018571	TCONS_00036256	NTR	-	TSS26720	supercont1.477:754458-754514	0	0	0	0	0	0	0	0	0	5483.25	188.114	0	0	108.935	0	0	5780.3	0	1273.35	0	320.767	0	0	0	0	0	0	0	0	0	0	0	0	0	0	0	0	0	0	0	0	0	0
XLOC_015830	TCONS_00030779	NTR	-	TSS22728	supercont1.390:334024-334081	0	0	0	0	0	0	0	0	0	5387.47	0	0	0	0	0	0	5387.47	0	0	0	0	0	0	0	0	0	0	0	0	0	0	0	0	0	0	0	0	0	0	0	0	0	0
XLOC_022896	TCONS_00044923	NTR	-	TSS33085	supercont1.646:11608-11667	0	0	0	0	0	0	0	0	0	1037.48	285.282	1804.59	738.265	169.783	409.988	0	4445.39	0	0	222.017	0	0	0	0	0	0	0	0	0	0	0	0	0	0	0	0	0	0	180.927	0	0	0	0
XLOC_004479	TCONS_00008393	NTR	-	TSS6292	supercont1.14:3663948-3664018	0	0	0	0	0	0	0	0	0	2145.83	0	0	83.6386	160.198	454.278	494.407	3338.35	0	534.923	688.803	107.801	118.196	77.3338	0	71.7537	68.3198	0	75.3554	0	0	70.6684	0	73.7157	0	0	0	69.6373	0	0	0	0	0	0
XLOC_017309	TCONS_00033813	NTR	-	TSS24916	supercont1.438:509453-509502	0	0	0	0	0	0	0	0	0	2044.61	843.331	0	0	0	0	0	2887.94	0	0	0	0	0	5158.01	0	0	752.009	0	1507.82	0	2184.76	388.931	0	0	0	0	0	0	0	0	0	844.446	0	1512.71
XLOC_000783	TCONS_00001299	NTR	-	TSS1019	supercont1.1034:12363-12435	0	0	0	0	0	0	0	0	0	2842.93	0	0	0	0	0	0	2842.93	0	0	0	95.2142	0	0	0	0	0	0	0	0	0	0	0	65.1088	0	0	0	0	0	0	0	0	0	0
XLOC_002905	TCONS_00005383	NTR	-	TSS4054	supercont1.122:965904-965992	0	0	0	0	0	0	0	0	0	2823.67	0	0	0	0	0	0	2823.67	0	0	0	0	0	0	0	0	0	0	0	0	0	0	0	0	0	0	0	0	0	0	0	0	0	0
XLOC_014605	TCONS_00028409	NTR	-	TSS20988	supercont1.355:662705-662802	0	0	0	0	0	0	0	0	0	2770.29	0	0	50.3479	0	0	0	2820.64	0	0	0	28.2362	0	0	37.4392	0	0	0	0	0	0	0	0	0	23.2229	0	0	0	0	0	0	0	0	0
XLOC_006984	TCONS_00013537	NTR	-	TSS9912	supercont1.18:1996695-1996761	0	0	0	0	0	0	0	0	0	2202.32	330.321	91.0313	0	0	0	0	2623.67	0	0	0	422.439	617.567	404.064	186.708	93.1375	0	0	590.591	98.1185	320.902	0	99.3129	0	0	0	0	0	0	0	0	165.379	0	0
XLOC_013261	TCONS_00025587	NTR	-	TSS18940	supercont1.318:645880-645939	0	0	0	0	0	0	0	0	0	0	0	0	2583.93	0	0	0	2583.93	0	0	0	0	0	0	0	0	0	0	0	0	0	0	0	0	0	0	0	0	0	0	0	0	0	0
XLOC_018197	TCONS_00035486	NTR	-	TSS26169	supercont1.466:479682-479746	0	0	0	0	0	0	0	0	0	2313.5	0	0	0	117.498	0	0	2431	0	0	0	0	0	0	0	0	0	0	0	0	0	0	0	0	0	0	0	0	0	0	0	0	0	0
XLOC_004476	TCONS_00008390	NTR	-	TSS6289	supercont1.14:3636585-3636655	0	0	0	0	0	0	0	0	0	1992.56	126.44	0	0	0	0	247.204	2366.2	0	427.939	0	431.203	0	154.668	0	0	0	0	75.3554	0	0	0	0	73.7157	88.6608	0	77.6076	0	0	0	0	0	0	0
XLOC_022173	TCONS_00043652	NTR	-	TSS32104	supercont1.61:1225395-1225459	0	0	0	0	0	0	0	0	0	2313.5	0	0	0	0	0	0	2313.5	0	0	0	0	0	0	0	0	0	0	0	0	0	0	0	0	0	0	0	0	0	0	0	0	0	0
XLOC_014579	TCONS_00028352	NTR	-	TSS20946	supercont1.354:827338-827427	0	0	0	0	0	0	0	0	0	2193.47	46.3964	0	0	0	33.3388	0	2273.21	0	0	0	0	0	0	0	0	0	0	0	0	0	0	0	0	0	0	0	0	0	0	0	0	0	0
XLOC_007185	TCONS_00013934	NTR	-	TSS10202	supercont1.1843:15584-15661	0	0	0	0	0	0	0	0	0	50.764	335.014	96.2061	558.567	54.3087	722.189	409.367	2226.42	0	425.198	260.72	432.012	78.2927	51.2256	0	0	0	0	49.9152	111.952	0	0	25.5484	48.829	0	0	0	0	0	0	0	0	0	0
XLOC_024742	TCONS_00048831	NTR	-	TSS35833	supercont1.734:53963-54054	0	0	0	0	0	0	0	0	0	1735.37	21.2471	12.564	64.4151	14.1849	68.7034	0	1916.48	0	112.361	167.419	121.772	0	0	0	0	0	0	0	0	0	0	0	0	0	0	0	0	0	0	0	0	0	0
XLOC_004770	TCONS_00008949	NTR	-	TSS6704	supercont1.1438:68468-68553	0	0	0	0	0	0	0	0	0	1689.91	0	0	0	0	0	0	1689.91	0	0	0	47.5421	0	34.1056	31.5186	0	31.4229	0	33.2331	0	0	0	0	0	0	0	34.2263	0	0	0	0	0	0	0
XLOC_017403	TCONS_00034000	NTR	-	TSS25056	supercont1.44:2274980-2275053	0	0	0	0	0	0	0	0	0	1657.41	0	0	0	0	0	0	1657.41	0	0	0	0	0	0	0	0	0	0	0	0	0	0	0	0	0	0	0	0	0	0	0	0	0	0
XLOC_000248	TCONS_00000422	NTR	-	TSS324	supercont1.10:499297-499366	0	0	0	0	0	0	0	0	0	1634.53	0	0	0	0	0	0	1634.53	0	0	104.935	0	0	0	0	0	0	0	0	0	0	0	0	0	0	0	0	0	0	0	0	0	0	0
XLOC_002073	TCONS_00003791	NTR	-	TSS2872	supercont1.114:2297932-2298009	0	0	0	0	0	0	0	0	0	1522.92	0	0	0	0	0	0	1522.92	0	0	0	0	0	0	0	0	0	0	0	0	0	0	0	0	0	0	0	0	0	0	0	0	0	0
XLOC_017658	TCONS_00034417	NTR	-	TSS25396	supercont1.449:215688-215764	0	0	0	0	0	0	0	0	0	1394.77	0	0	0	0	63.598	0	1458.37	0	0	0	0	82.7362	0	0	50.5888	0	0	0	0	57.3222	0	0	0	62.0617	0	0	0	0	0	53.9488	0	0	0
XLOC_016035	TCONS_00031218	NTR	-	TSS23032	supercont1.397:1068979-1069050	0	0	0	0	0	0	0	0	0	1439.45	0	0	0	0	0	0	1439.45	0	0	0	0	0	0	0	0	0	0	0	0	0	0	0	0	0	0	0	0	0	0	0	0	0	0
XLOC_024513	TCONS_00048387	NTR	-	TSS35508	supercont1.721:193891-193975	0	0	0	0	0	0	0	0	0	1205.42	116.987	34.161	0	0	0	0	1356.57	0	0	0	0	0	0	0	0	0	0	0	0	0	0	0	0	0	0	0	0	0	0	0	0	0	0
XLOC_021357	TCONS_00041994	NTR	-	TSS30869	supercont1.582:188213-188302	0	0	0	0	0	0	0	0	0	1293.58	0	0	0	0	0	0	1293.58	0	0	0	39.5568	43.3713	28.3771	0	26.7863	0	0	0	27.5632	0	0	28.5624	0	0	0	56.9552	0	0	0	0	0	0	0
XLOC_002756	TCONS_00005083	NTR	-	TSS3841	supercont1.1201:149654-149741	0	0	0	0	0	0	0	0	0	1170.7	0	29.8344	0	0	0	0	1200.53	0	0	39.528	0	0	0	0	0	0	0	0	0	0	0	0	0	0	0	0	0	0	0	0	0	0	0
XLOC_023198	TCONS_00045585	NTR	-	TSS33551	supercont1.66:1159836-1159912	0	0	0	0	0	0	0	0	0	1180.19	0	0	0	0	0	0	1180.19	0	0	0	0	0	0	0	0	0	0	0	0	0	0	0	0	0	0	0	0	0	0	0	0	0	0
XLOC_022391	TCONS_00044010	NTR	-	TSS32387	supercont1.62:2383723-2383812	0	0	0	0	0	0	0	0	0	1124.86	0	0	0	0	0	45.3549	1170.21	0	0	0	39.5568	86.7425	0	0	0	0	0	0	27.5632	0	0	0	27.0495	0	0	0	0	0	0	0	0	0	0
XLOC_012240	TCONS_00023685	Annotated Gene	AAEL016581	TSS17480	supercont1.293:1055492-1055578	0	0	0	0	0	0	0	0	0	1157.45	0	0	0	0	0	0	1157.45	0	0	0	0	0	0	1.75507e-20	0	0	8.36688e-174	0	0	0	0	0	0	19.1401	0	0	0	0	0	0	0	0	0
XLOC_020124	TCONS_00039466	NTR	-	TSS29031	supercont1.53:1372536-1372620	0	0	0	0	0	0	0	0	0	1134.52	0	0	0	0	0	0	1134.52	0	0	0	49.8707	0	35.7761	33.0625	0	0	0	34.8609	0	0	0	0	0	0	0	0	0	0	0	0	0	0	0
XLOC_000188	TCONS_00000301	NTR	-	TSS240	supercont1.1:4303086-4303163	0	0	0	0	0	0	0	0	0	1015.28	83.7535	0	0	0	0	0	1099.03	0	0	0	71.4069	78.2927	204.903	0	0	0	0	0	49.7563	54.2436	0	0	0	117.457	0	0	0	0	0	0	0	0	0
XLOC_020684	TCONS_00040664	NTR	-	TSS29885	supercont1.553:437625-437712	0	0	0	0	0	0	0	0	0	985.136	0	29.8344	34.1399	0	0	49.6516	1098.76	0	42.9764	79.056	0	0	0	0	0	0	0	30.2707	0	0	0	0	0	0	0	0	0	0	0	0	0	0	0
XLOC_009737	TCONS_00018991	NTR	-	TSS13919	supercont1.231:1640411-1640505	0	0	0	0	0	0	0	0	0	907.215	74.8388	22.2248	0	0	0	0	1004.28	0	0	0	0	34.9796	0	0	0	0	0	0	0	0	0	0	0	0	0	0	0	0	0	0	0	0	0
XLOC_020494	TCONS_00040322	NTR	-	TSS29614	supercont1.545:257063-257147	0	0	0	0	0	0	0	0	0	992.703	0	0	0	0	0	0	992.703	0	0	0	0	0	0	0	0	0	0	0	34.7499	0	0	0	0	0	0	0	0	0	0	0	0	0	0
XLOC_000296	TCONS_00000505	NTR	-	TSS385	supercont1.100:712077-712206	0	0	0	0	0	0	0	0	0	919.187	22.6348	0	0	0	0	0	941.822	0	0	0	0	0	0	0	0	0	0	0	0	0	0	0	0	0	0	0	0	0	0	0	0	0	0
XLOC_013649	TCONS_00026348	NTR	-	TSS19508	supercont1.328:309987-310069	0	0	0	0	0	0	0	0	0	938.554	0	0	0	0	0	0	938.554	0	0	0	0	0	0	0	0	0	0	0	0	0	0	0	0	0	0	0	0	0	0	0	0	0	0
XLOC_004013	TCONS_00007506	NTR	-	TSS5633	supercont1.134:591535-591620	0	0	0	0	0	0	0	0	0	811.157	55.7623	32.631	37.4319	0	0	0	936.982	0	94.3642	0	0	0	0	0	0	0	0	0	0	0	0	0	0	0	0	0	0	0	0	0	0	0	0
XLOC_019254	TCONS_00037776	NTR	-	TSS27787	supercont1.5:638052-638150	0	0	0	0	0	0	0	0	0	733.138	95.4928	38.0073	0	21.4553	0	31.1164	919.21	0	26.9331	24.772	54.2771	0	19.4685	0	0	0	0	0	0	0	0	0	0	0	0	0	0	0	0	0	0	0	0
XLOC_015449	TCONS_00030043	NTR	-	TSS22189	supercont1.38:3104731-3104835	0	0	0	0	0	0	0	0	0	860.522	0	15.2305	0	0	0	0	875.753	0	0	0	0	0	0	0	0	0	0	0	0	0	0	0	0	0	0	0	0	0	0	0	0	0	0
XLOC_001643	TCONS_00003041	NTR	-	TSS2289	supercont1.110:166630-166719	0	0	0	0	0	0	0	0	0	674.914	0	27.3475	0	30.8755	100.017	0	833.154	0	39.2573	0	0	0	0	0	0	0	0	0	0	0	0	0	0	0	0	0	0	0	0	0	0	0	0
XLOC_006150	TCONS_00011857	NTR	-	TSS8714	supercont1.1671:15868-15951	0	0	0	0	0	0	0	0	0	818.837	0	0	0	0	0	0	818.837	0	0	0	0	0	37.5583	0	0	0	0	0	0	0	0	0	0	43.0595	0	0	0	0	0	0	0	0	0
XLOC_007223	TCONS_00014015	NTR	-	TSS10255	supercont1.185:439202-439335	0	0	0	0	0	0	0	0	0	772.49	20.2301	24.789	0	0	0	0	817.509	0	0	0	0	9.45556	6.18662	0	0	0	0	0	0	0	6.17295	6.31053	0	0	6.57399	0	0	0	0	0	0	0	0
XLOC_015433	TCONS_00030027	NTR	-	TSS22173	supercont1.38:990067-990155	0	0	0	0	0	0	0	0	0	707.254	97.0553	0	0	0	0	0	804.309	0	0	0	0	136.091	29.6807	0	0	0	0	0	0	0	0	29.8568	0	0	0	0	0	0	0	0	0	0	0
XLOC_024988	TCONS_00049301	NTR	-	TSS36183	supercont1.747:60838-60915	0	0	0	0	0	0	0	0	0	0	0	0	0	488.778	300.912	0	789.69	0	70.8663	1264.63	957.072	0	51.2256	94.6804	0	0	0	0	0	54.2436	0	0	0	0	0	0	0	0	0	0	0	0	0
XLOC_000298	TCONS_00000507	NTR	-	TSS387	supercont1.100:780194-780278	0	0	0	0	0	0	0	0	0	779.981	0	0	0	0	0	0	779.981	0	0	0	0	0	0	0	0	0	0	0	0	0	0	0	0	0	0	0	0	0	0	0	0	0	0
XLOC_001022	TCONS_00001770	NTR	-	TSS1366	supercont1.1056:180877-180939	0	0	0	0	0	0	0	0	0	539.302	0	239.669	0	0	0	0	778.971	0	0	692.454	2275.82	3534.97	1360.52	377.196	124.426	230.796	0	0	0	144.067	0	0	129.686	155.979	0	0	122.511	0	0	0	0	0	0
XLOC_024607	TCONS_00048571	NTR	-	TSS35645	supercont1.727:370921-371006	0	0	0	0	0	0	0	0	0	743.561	0	0	0	0	0	0	743.561	0	0	0	0	52.1265	0	0	32.1129	0	73.7338	33.2331	0	0	0	0	0	0	0	0	0	0	0	0	0	0	0
XLOC_003640	TCONS_00006785	NTR	-	TSS5117	supercont1.13:805891-806020	0	0	0	0	0	0	0	0	0	685.961	11.3174	0	0	0	0	0	697.278	0	9.57597	0	0	0	0	0	0	0	0	0	0	0	0	0	0	0	0	0	0	0	0	0	0	0	0
XLOC_000757	TCONS_00001254	NTR	-	TSS984	supercont1.103:1081062-1081153	0	0	0	0	0	0	0	0	0	669.661	0	0	0	0	0	0	669.661	0	0	0	0	0	0	0	0	0	0	0	0	0	0	0	0	0	0	0	0	0	0	0	0	0	0
XLOC_026590	TCONS_00052468	NTR	-	TSS38514	supercont1.83:845924-846026	0	0	0	0	0	0	0	0	0	661.745	0	0	0	0	0	0	661.745	0	0	0	0	0	0	0	0	0	0	0	0	0	0	0	0	0	0	0	0	0	0	0	0	0	0
XLOC_011538	TCONS_00022341	NTR	-	TSS16445	supercont1.277:707142-707246	0	0	0	0	0	0	0	0	0	583.733	50.6883	15.2305	0	0	0	0	649.652	0	0	0	0	0	0	0	0	0	0	0	0	0	30.3415	0	0	0	0	0	0	0	0	0	0	0	0
XLOC_012539	TCONS_00024271	NTR	-	TSS17922	supercont1.3:4611793-4611879	0	0	0	0	0	0	0	0	0	644.896	0	0	0	0	0	0	644.896	0	0	0	0	0	0	0	0	0	0	0	0	0	0	0	0	0	0	0	0	0	0	0	0	0	0
XLOC_011404	TCONS_00022097	NTR	-	TSS16249	supercont1.273:1485930-1486003	0	0	0	0	0	0	0	0	0	637.466	0	0	0	0	0	0	637.466	0	0	0	89.6687	393.262	450.284	772.812	59.9162	57.458	0	313.403	0	68.116	0	0	0	0	0	193.662	57.9243	0	68.4635	0	0	0	94.3257
XLOC_012663	TCONS_00024488	NTR	-	TSS18092	supercont1.300:985644-985765	0	0	0	0	0	0	0	0	0	565.103	14.3428	0	0	0	2.57657	0	582.022	0	0	0	0	13.4077	19.7379	8.10703	0	2.10251	0	0	8.5208	2.32231	0	0	0	0	0	0	0	0	0	0	0	0	0
XLOC_021936	TCONS_00043186	NTR	-	TSS31768	supercont1.600:153873-154030	0	0	0	0	0	0	0	0	0	0	0	0	0	228.85	345.293	5.41331	579.556	0	0	0	0	0	0	0	0	0	0	0	0	0	0	0	0	0	0	0	0	0	0	0	0	0	0
XLOC_016816	TCONS_00032824	NTR	-	TSS24192	supercont1.421:54922-55017	0	0	0	0	0	0	0	0	0	565.865	0	0	0	0	0	0	565.865	0	0	0	0	0	0	0	0	0	0	0	0	46.5116	0	0	0	0	0	0	0	0	0	0	0	0	0
XLOC_013171	TCONS_00025444	NTR	-	TSS18826	supercont1.313:495587-495704	0	0	0	0	0	0	0	0	0	532.067	32.5125	0	0	0	0	0	564.58	0	0	0	13.8598	0	0	0	0	0	0	9.68835	0	10.5285	0	0	0	0	0	0	0	0	0	0	0	14.0091	0
XLOC_011610	TCONS_00022470	NTR	-	TSS16546	supercont1.279:1242315-1242440	0	0	0	0	0	0	0	0	0	523.988	0	15.5176	0	0	0	24.8559	564.362	0	0	0	0	0	0	0	0	0	0	0	0	0	0	0	0	0	0	0	0	0	0	0	0	0	0
XLOC_002070	TCONS_00003788	NTR	-	TSS2869	supercont1.114:2148155-2148272	0	0	0	0	0	0	0	0	0	532.856	0	9.87336	11.0535	0	0	0	553.783	0	0	0	6.9299	0	19.8854	0	0	0	0	0	0	10.5285	0	0	0	0	0	0	0	0	0	0	0	0	0
XLOC_003708	TCONS_00006880	NTR	-	TSS5200	supercont1.130:1980236-1980346	0	0	0	0	0	0	0	0	0	464.675	0	0	0	13.9776	0	0	478.653	0	17.3375	0	14.5581	0	6.2662	0	0	0	4.56591	0	4.05764	6.63537	0	0	0	0	0	0	0	0	0	0	0	0	0
XLOC_013445	TCONS_00026000	NTR	-	TSS19224	supercont1.321:572062-572171	0	0	0	0	0	0	0	0	0	411.359	42.4178	0	14.3912	0	5.07999	0	473.248	0	0	0	18.0824	0	0	0	0	12.3299	0	0	0	0	0	0	0	0	0	0	0	0	0	0	0	0	0
XLOC_027490	TCONS_00054141	NTR	-	TSS39759	supercont1.887:71816-71994	0	0	0	0	0	0	0	0	0	420.369	0	0	23.568	0	0	16.9495	460.887	0	0	0	29.5655	64.8329	10.6048	19.6008	20.219	50.6348	0	20.667	0	11.2296	10.4751	0	0	0	0	10.6423	0	0	0	0	17.3617	0	0
XLOC_007683	TCONS_00014900	NTR	-	TSS10914	supercont1.193:1372564-1372675	0	0	0	0	0	0	0	0	0	360.093	19.8034	23.9502	0	13.52	14.2301	19.3589	450.956	0	33.5125	15.4118	0	0	0	0	0	0	0	0	0	0	0	0	0	0	0	0	0	0	0	0	0	0	0
XLOC_013223	TCONS_00025529	NTR	-	TSS18893	supercont1.315:508570-508669	0	0	0	0	0	0	0	0	0	445.256	0	0	0	0	0	0	445.256	0	0	0	0	0	0	0	0	0	0	0	0	0	0	0	0	0	0	0	0	0	0	0	0	0	0
XLOC_006992	TCONS_00013545	NTR	-	TSS9920	supercont1.18:4211100-4211200	0	0	0	0	0	0	0	0	0	428.369	0	0	0	0	0	0	428.369	0	0	0	0	0	0	0	0	0	0	0	0	0	0	0	0	0	0	0	0	0	0	0	0	0	0
XLOC_020883	TCONS_00041106	NTR	-	TSS30196	supercont1.562:102932-103033	0	0	0	0	0	0	0	0	0	377.956	0	16.9804	0	0	0	27.708	422.644	0	0	0	0	0	0	16.0211	0	0	0	16.8926	0	0	0	0	0	0	0	0	0	0	0	0	0	0	0
XLOC_027833	TCONS_00054765	NTR	-	TSS40238	supercont1.90:1660487-1660590	0	0	0	0	0	0	0	0	0	318.762	78.8868	0	0	0	0	0	397.649	0	0	0	0	0	0	0	0	0	0	0	0	0	0	0	0	0	0	0	7.24119	0	0	0	0	0	0
XLOC_011191	TCONS_00021709	NTR	-	TSS15964	supercont1.268:70330-70452	0	0	0	0	0	0	0	0	0	387.855	0	0	0	0	0	0	387.855	0	0	10.8261	11.8603	26.008	25.5249	23.5889	0	0	9.3261	41.4532	0	27.0287	0	0	0	0	0	0	0	0	0	0	13.9294	47.9523	0
XLOC_018554	TCONS_00036227	NTR	-	TSS26701	supercont1.476:11973-12076	0	0	0	0	0	0	0	0	0	382.514	0	0	0	0	0	0	382.514	0	0	0	0	0	0	0	0	0	0	15.6716	0	0	0	0	0	0	0	0	0	0	0	0	0	0	0
XLOC_004321	TCONS_00008094	NTR	-	TSS6059	supercont1.1388:86008-86066	0	0	0	0	0	0	0	0	0	377.942	0	0	0	0	0	0	377.942	0	0	0	0	0	0	0	172.522	0	0	0	0	0	162.336	0	0	0	0	0	0	0	2957	4599.53	0	268.678	0
XLOC_011814	TCONS_00022820	NTR	-	TSS16825	supercont1.283:51348-51455	0	0	0	0	0	0	0	0	0	303.334	0	13.7092	0	15.4778	0	0	332.521	0	0	0	0	0	0	0	0	0	0	0	0	0	0	0	0	0	0	0	0	0	0	0	0	0	0
XLOC_017056	TCONS_00033291	NTR	-	TSS24536	supercont1.43:1065293-1065407	0	0	0	0	0	0	0	0	0	238.893	17.9154	10.8583	12.1729	0	0	17.5133	297.353	0	30.3176	0	15.2744	16.7473	0	0	0	0	0	10.6772	10.6432	11.6031	0	11.1356	0	0	0	0	0	0	0	0	0	0	0
XLOC_012021	TCONS_00023229	NTR	-	TSS17135	supercont1.288:186413-186568	0	0	0	0	0	0	0	0	0	288.2	5.79866	0	0	0	0	0	293.999	0	0	0	0	0	0	0	0	0	0	0	0	0	0	0	0	0	0	0	0	0	0	0	0	0	0
XLOC_024433	TCONS_00048247	NTR	-	TSS35394	supercont1.719:414414-414544	0	0	0	0	0	0	0	0	0	293.359	0	0	0	0	0	0	293.359	0	0	0	0	0	0	0	0	0	0	0	0	0	0	0	0	0	0	0	0	0	0	0	0	0	0
XLOC_013242	TCONS_00025552	NTR	-	TSS18915	supercont1.317:504888-504949	0	0	0	0	0	0	0	0	0	292.173	0	0	0	0	0	0	292.173	0	0	0	1643.93	6759.22	6633.67	7084.14	806.971	1738.76	308.812	6177.54	143.187	1873.2	385.401	143.413	140.518	1014.04	0	0	0	0	0	0	241.341	0	0
XLOC_016257	TCONS_00031641	NTR	-	TSS23346	supercont1.400:84991-85111	0	0	0	0	0	0	0	0	0	251.043	14.7923	0	0	10.1629	0	14.4603	290.459	0	12.5162	0	0	0	0	0	0	0	0	0	0	0	0	0	0	0	0	0	0	0	0	0	0	0	0
XLOC_014606	TCONS_00028410	NTR	-	TSS20989	supercont1.355:662859-663038	0	0	0	0	0	0	0	0	0	265.605	0	0	0	2.43574	0	1.69979	269.741	0	0	0	1.48249	1.62545	0	0.982837	0	0	0	0	0	0	0	0	0	0	0	0	0	0	0	0	0	0	0
XLOC_006334	TCONS_00012256	NTR	-	TSS8977	supercont1.17:1343252-1343372	0	0	0	0	0	0	0	0	0	233.111	0	9.00161	10.0648	0	0	14.4603	266.638	0	0	0	0	0	0	0	0	0	0	0	0	0	0	0	0	0	0	0	0	0	0	0	0	0	0
XLOC_006437	TCONS_00012426	NTR	-	TSS9118	supercont1.171:1091654-1091770	0	0	0	0	0	0	0	0	0	264.53	0	0	0	0	0	0	264.53	0	0	0	0	0	0	0	0	0	0	0	0	0	0	0	0	0	0	0	0	0	0	0	0	0	0
XLOC_025465	TCONS_00050225	NTR	-	TSS36865	supercont1.775:170573-170771	0	0	0	0	0	0	0	0	0	243.985	0	10.6862	1.68258	1.72354	0	2.39942	260.477	0	2.07684	1.9102	0	0	0	0	0	0	0	0	0	0	0	0	0	0	0	0	0	0	0	0	0	0	0
XLOC_028731	TCONS_00056540	NTR	-	TSS41537	supercont1.97:1042347-1042620	0	0	0	0	0	0	0	0	0	235.424	0	8.63879	0.679521	1.39332	4.44986	7.74872	258.334	0	0.838372	0	5.0686	3.70491	8.53473	5.6705	2.33185	1.18842	3.01169	2.36205	1.17727	0	0	0	2.31065	1.38956	0.647567	0	0	0	0	0	0	0	0
XLOC_016948	TCONS_00033060	NTR	-	TSS24367	supercont1.428:48740-48875	0	0	0	0	0	0	0	0	0	255.527	0	0	0	0	0	0	255.527	0	0	0	0	0	0	0	0	0	0	0	0	0	0	0	0	0	0	0	0	0	0	0	0	0	0
XLOC_025052	TCONS_00049441	NTR	-	TSS36277	supercont1.75:3666-3811	0	0	0	0	0	0	0	0	0	250.461	0	0	0	0	0	3.60669	254.068	0	6.24361	0	0	0	0	0	0	0	0	0	0	0	0	0	0	0	0	0	0	0	0	0	0	0	0
XLOC_000312	TCONS_00000524	NTR	-	TSS403	supercont1.1001:284561-284680	0	0	0	0	0	0	0	0	0	203.49	30.5208	9.28065	0	10.4779	0	0	253.769	0	0	5.93811	0	0	0	0	0	0	0	0	0	0	0	0	0	0	0	0	0	0	0	0	0	0	0
XLOC_009736	TCONS_00018990	NTR	-	TSS13918	supercont1.231:1640157-1640305	0	0	0	0	0	0	0	0	0	249.22	0	0	0	0	0	0	249.22	0	0	0	0	0	8.38047	3.8724	0	0	0	0	0	0	0	0	0	0	0	0	0	0	0	0	0	0	0
XLOC_014196	TCONS_00027553	NTR	-	TSS20369	supercont1.343:218628-218757	0	0	0	0	0	0	0	0	0	233.227	11.3174	0	0	0	0	0	244.544	0	0	0	9.64903	0	6.92198	0	0	0	0	6.74491	0	0	0	0	0	0	0	0	0	0	0	0	0	0	0
XLOC_016949	TCONS_00033061	NTR	-	TSS24368	supercont1.428:48946-49099	0	0	0	0	0	0	0	0	0	228.337	0	0	0	0	0	0	228.337	0	0	0	0	0	0	0	0	0	0	3.62128	0	0	0	0	0	0	0	0	0	0	0	0	0	0	0
XLOC_024078	TCONS_00047469	NTR	-	TSS34844	supercont1.70:2613155-2613270	0	0	0	0	0	0	0	0	0	210.184	17.3387	0	0	0	0	0	227.523	0	0	0	0	0	0	0	0	0	0	0	0	0	0	0	0	0	0	0	0	0	0	0	0	0	0
XLOC_020491	TCONS_00040319	NTR	-	TSS29611	supercont1.545:3820-3947	0	0	0	0	0	0	0	0	0	217.998	0	0	0	0	0	0	217.998	0	0	0	0	0	0	0	0	0	0	0	0	0	0	0	0	0	0	0	0	0	0	0	0	0	0
XLOC_013370	TCONS_00025833	NTR	-	TSS19113	supercont1.32:1987039-1987191	0	0	0	0	0	0	0	0	0	203.632	6.22156	7.67486	0	0	0	0	217.528	0	0	4.84185	0	0	0	0	0	0	0	0	0	0	0	0	0	0	0	0	0	0	0	0	0	0	0
XLOC_002902	TCONS_00005380	NTR	-	TSS4051	supercont1.122:755542-755656	0	0	0	0	0	0	0	0	0	217.175	0	0	0	0	0	0	217.175	0	0	0	0	0	0	0	0	0	0	0	0	0	0	0	0	0	0	0	0	0	0	0	0	0	0
XLOC_003707	TCONS_00006879	NTR	-	TSS5199	supercont1.130:1980009-1980133	0	0	0	0	0	0	0	0	0	206.395	0	7.98863	0	0	0	0	214.384	0	0	0	0	0	0	0	0	0	0	0	0	0	0	0	0	0	0	0	0	0	0	0	0	0	0
XLOC_016815	TCONS_00032823	NTR	-	TSS24191	supercont1.421:54673-54817	0	0	0	0	0	0	0	0	0	210.973	0	0	0	0	0	0	210.973	0	0	0	0	0	0	0	0	0	0	4.50968	0	0	0	0	0	0	0	0	0	0	0	0	0	0	0
XLOC_003849	TCONS_00007209	NTR	-	TSS5401	supercont1.132:44355-44486	0	0	0	0	0	0	0	0	0	194.456	0	0	7.29108	7.39065	0	0	209.138	0	0	0	0	9.99692	0	0	0	0	0	0	0	6.92618	0	0	0	0	0	0	0	0	0	0	0	0	0
XLOC_005654	TCONS_00010922	NTR	-	TSS8010	supercont1.158:410115-410236	0	0	0	0	0	0	0	0	0	208.641	0	0	0	0	0	0	208.641	0	0	0	0	0	0	0	0	0	0	0	0	0	0	0	0	0	0	0	0	0	0	0	0	0	0
XLOC_012662	TCONS_00024487	NTR	-	TSS18091	supercont1.300:985413-985581	0	0	0	0	0	0	0	0	0	202.142	0	0	0	0	0	4.25109	206.393	0	0	0	11.5864	2.03258	4.72848	0	1.27675	1.2964	1.46576	0	0	0	0	0	0	0	0	1.3346	0	0	0	1.36155	0	0	0
XLOC_005221	TCONS_00009924	NTR	-	TSS7373	supercont1.150:755962-756091	0	0	0	0	0	0	0	0	0	192.069	0	13.8421	0	0	0	0	205.911	0	0	8.80761	9.64903	0	0	0	0	0	0	0	0	0	0	0	0	0	0	0	0	0	0	0	0	0	0
XLOC_002069	TCONS_00003787	NTR	-	TSS2868	supercont1.114:2147897-2148074	0	0	0	0	0	0	0	0	0	197.325	0	2.24333	0	0	0	0	199.568	0	0	0	0	0	2.21243	0	0	0	0	4.31167	0	0	0	0	0	0	0	0	1.99224	0	0	0	0	0	0
XLOC_006663	TCONS_00012875	NTR	-	TSS9429	supercont1.175:1143491-1143780	0	0	0	0	0	0	0	0	0	190.92	0.75719	2.36713	0	0	0.544091	2.96077	197.549	0	0	1.17855	1.29114	1.41564	0	0.427988	1.7844	2.73538	2.5607	0	0	0	0.47157	1.42704	0.441449	1.0619	0	1.85902	1.25107	0	0	0	0	0	0
XLOC_007082	TCONS_00013739	NTR	-	TSS10053	supercont1.181:1173257-1173495	0	0	0	0	0	0	0	0	0	187.092	1.34207	0.837414	0	0	0	0	189.271	0	1.13556	0	0	0	0	0	0	0	0	0	0	0	0	0	0	0	0	0	0	0	0	0	0	0	0
XLOC_020695	TCONS_00040689	NTR	-	TSS29900	supercont1.554:106599-106835	0	0	0	0	0	0	0	0	0	158.38	18.6647	7.67486	0	0	0	0	184.72	0	0	4.84185	5.3044	0	3.80525	0	0	0	0	0	0	0	0	0	0	0	0	0	0	0	0	0	0	0	0
XLOC_011574	TCONS_00022407	NTR	-	TSS16493	supercont1.278:342450-342575	0	0	0	0	0	0	0	0	0	154.114	12.7133	0	8.65879	8.75977	0	0	184.246	0	0	0	0	0	0	0	0	0	0	0	0	0	0	0	0	0	0	0	0	0	0	0	0	0	0
XLOC_008300	TCONS_00016031	NTR	-	TSS11791	supercont1.202:508157-508459	0	0	0	0	0	0	0	0	0	163.1	7.40003	2.52451	0.462039	0.950065	0.483401	1.97289	176.893	0	0.569216	0.523543	0	0.628867	0	0	0	0	0	0.400932	0.399656	0.871397	0	0	0	0.471723	0.440311	0	0	0	0	0	0	0	0
XLOC_023784	TCONS_00046929	NTR	-	TSS34448	supercont1.69:174604-174815	0	0	0	0	0	0	0	0	0	170.558	0	4.93645	0	1.39332	0	0	176.888	0	0	0	13.5163	12.9672	13.3324	1.1201	1.16592	0	0	1.18103	1.17727	2.56688	0	0	1.15533	0	0	0	0	0	0	0	0	1.70773	0
XLOC_017196	TCONS_00033587	NTR	-	TSS24752	supercont1.435:10506-10637	0	0	0	0	0	0	0	0	0	168.529	0	0	0	0	7.68448	0	176.213	0	0	0	0	0	6.54082	0	0	0	0	0	0	0	0	0	0	0	0	0	0	0	0	0	0	0	0
XLOC_021347	TCONS_00041976	NTR	-	TSS30857	supercont1.581:682808-682932	0	0	0	0	0	0	0	0	0	174.642	0	0	0	0	0	0	174.642	0	0	0	11.1663	0	0	0	0	0	0	0	0	8.4824	0	0	7.63569	0	0	8.03883	7.21323	0	0	0	0	0	0
XLOC_016404	TCONS_00031900	NTR	-	TSS23547	supercont1.407:38831-38991	0	0	0	0	0	0	0	0	0	169.359	0	0	0	0	0	0	169.359	0	4.37823	0	0	0	0	0	0	0	0	0	0	0	0	0	0	0	0	0	0	0	0	0	0	0	0
XLOC_005825	TCONS_00011243	NTR	-	TSS8253	supercont1.160:741031-741165	0	0	0	0	0	0	0	0	0	167.01	0	0	0	0	0	0	167.01	0	0	0	8.39015	0	0	5.56236	0	0	0	0	0	0	6.00821	0	0	0	6.39671	0	0	0	6.58001	0	9.85386	0	0
XLOC_015145	TCONS_00029487	NTR	-	TSS21767	supercont1.370:251985-252217	0	0	0	0	0	0	0	0	0	160.493	0	0.907487	0	0	2.09087	1.42223	164.914	0	0	0	1.24042	0	0.889847	0	0	0	0	0	0	0	0	0	0	0	0	0	0	0	0	0	0	0	0
XLOC_006060	TCONS_00011721	NTR	-	TSS8599	supercont1.1647:28949-29171	0	0	0	0	0	0	0	0	0	160.557	0	0	0	0	2.40944	0	162.966	0	1.41859	0	1.42941	0	0	1.89529	0	0	0	0	0	0	0	0	0	0	0	0	0	0	1.12747	0	0	0	0
XLOC_017346	TCONS_00033885	NTR	-	TSS24971	supercont1.44:2430750-2431037	0	0	0	0	0	0	0	0	0	135.649	11.7226	6.13212	2.91482	2.75222	1.25941	2.20071	162.631	0	0	0	0	0	0	0	0	0	0	0	0	0	0	0	0	0	0	0	0	0	0	0	0	0	0
XLOC_028434	TCONS_00055901	NTR	-	TSS41107	supercont1.943:82107-82257	0	0	0	0	0	0	0	0	0	126.581	13.0526	20.1154	0	0	0	0	159.749	0	5.5221	0	5.56422	0	0	0	0	0	0	0	3.87715	0	0	0	0	0	0	0	0	0	0	0	0	0	0
XLOC_004885	TCONS_00009188	NTR	-	TSS6876	supercont1.145:569763-569888	0	0	0	0	0	0	0	0	0	154.114	0	0	0	0	0	0	154.114	0	0	0	0	0	0	0	0	0	0	0	0	0	0	0	0	0	0	0	0	0	0	0	0	0	0
XLOC_002332	TCONS_00004230	NTR	-	TSS3218	supercont1.1163:143821-143888	0	0	0	0	0	0	0	0	0	0	154.091	0	0	0	0	0	154.091	0	0	0	0	0	0	87.0975	174.091	0	0	275.505	915.427	598.791	255.031	185.634	179.673	108.05	290.076	0	0	0	0	0	0	0	0
XLOC_005223	TCONS_00009926	NTR	-	TSS7375	supercont1.150:917377-917519	0	0	0	0	0	0	0	0	0	144.772	7.96177	0	0	0	0	0	152.734	0	0	6.19614	0	0	4.8696	0	0	0	0	0	0	0	0	0	0	0	0	0	0	0	0	0	0	0	0
XLOC_006358	TCONS_00012290	Annotated Gene	AAEL016384	TSS9008	supercont1.170:306860-306930	0	0	0	0	0	0	0	0	0	0	0	70.9465	0	80.0991	0	0	151.046	0	0	0	0	0	0	0	0	0	0	0	0	0	0	0	0	0	0	0	0	0	0	0	0	0	0
XLOC_014370	TCONS_00027872	NTR	-	TSS20621	supercont1.349:697653-697784	0	0	0	0	0	0	0	0	0	129.638	10.6942	3.27307	0	0	3.84224	0	147.448	0	0	0	9.1177	0	6.54082	0	0	0	0	3.18675	0	0	0	0	0	0	0	0	0	7.6402	0	0	0	0	0
XLOC_011819	TCONS_00022825	NTR	-	TSS16830	supercont1.283:540730-540915	0	0	0	0	0	0	0	0	0	144.31	0	0	0	0	0	0	144.31	0	0	0	0	0	0	0	1.82211	0	0	0	0	0	0	0	0	0	0	0	0	0	0	0	0	0	0
XLOC_023697	TCONS_00046706	NTR	-	TSS34294	supercont1.685:394094-394280	0	0	0	0	0	0	0	0	0	143.846	0	0	0	0	0	0	143.846	0	0	0	0	0	0	0	0	0	0	0	0	0	0	0	0	0	0	0	0	0	0	0	0	0	0
XLOC_017733	TCONS_00034558	NTR	-	TSS25501	supercont1.45:1760791-1760925	0	0	0	0	0	0	0	0	0	143.152	0	0	0	0	0	0	143.152	0	0	0	0	0	0	0	0	0	0	0	0	0	0	0	0	0	0	0	0	0	0	0	0	0	0
XLOC_018994	TCONS_00037270	NTR	-	TSS27405	supercont1.490:767578-767638	0	0	0	0	0	0	0	0	0	0	0	139.107	0	0	0	0	139.107	0	0	611.335	2455.71	0	0	148.004	0	0	167.313	0	0	0	0	0	0	0	0	0	0	0	0	155.418	0	0	0
XLOC_020925	TCONS_00041161	NTR	-	TSS30247	supercont1.564:429721-429902	0	0	0	0	0	0	0	0	0	117.598	0	0	2.29137	0	7.21117	0	127.101	0	0	0	0	0	0	0	0	0	0	0	0	0	0	0	0	0	0	0	0	0	0	0	0	0	0
XLOC_011194	TCONS_00021712	NTR	-	TSS15967	supercont1.268:289317-289509	0	0	0	0	0	0	0	0	0	122.306	2.72686	1.69478	0	0	0	0	126.728	0	0	0	0	0	0	0	0	0	0	0	0	0	0	0	0	0	0	0	0	0	0	0	0	0	0
XLOC_006438	TCONS_00012427	NTR	-	TSS9119	supercont1.171:1091868-1092018	0	0	0	0	0	0	0	0	0	122.666	0	0	0	0	0	0	122.666	0	0	0	0	0	0	0	0	0	0	0	0	0	0	0	0	0	0	0	0	0	0	0	0	0	0
XLOC_016034	TCONS_00031217	NTR	-	TSS23031	supercont1.397:1068680-1068823	0	0	0	0	0	0	0	0	0	122.305	0	0	0	0	0	0	122.305	0	0	0	0	0	0	0	0	0	0	0	0	0	0	0	0	0	0	0	0	0	0	0	0	0	0
XLOC_006335	TCONS_00012257	NTR	-	TSS8978	supercont1.17:1344135-1344295	0	0	0	0	0	0	0	0	0	100.361	0	15.9908	0	0	3.71816	0	120.07	0	0	0	0	0	0	0	0	0	0	0	0	0	0	0	0	0	0	0	0	0	0	0	0	0	0
XLOC_005224	TCONS_00009927	NTR	-	TSS7376	supercont1.150:917580-917814	0	0	0	0	0	0	0	0	0	109.839	0	4.41596	0.971508	0	0	2.76797	117.994	0	2.39584	2.2036	6.0353	0	0	0	0	0	0.956843	0	0	0	1.75946	0	0.825405	0	0	0	0	0	0	0	0	0	0
XLOC_000247	TCONS_00000421	NTR	-	TSS323	supercont1.10:499067-499230	0	0	0	0	0	0	0	0	0	117.395	0	0	0	0	0	0	117.395	0	0	0	0	0	2.96157	0	0	0	0	0	0	0	0	0	0	0	0	0	0	0	0	0	0	0	0
XLOC_014022	TCONS_00027185	NTR	-	TSS20100	supercont1.339:429551-429788	0	0	0	0	0	0	0	0	0	113.751	1.35995	0	0	0	0.977212	0	116.088	0	1.15069	0	0	0	0	0	0	0	0	0	0	0.880781	0	0	0	0	0	0	0	0	0	0	0	0	0
XLOC_024959	TCONS_00049246	NTR	-	TSS36137	supercont1.745:565843-565914	0	0	0	0	0	0	0	0	0	0	0	0	0	0	0	116.079	116.079	0	0	277.235	0	222.005	290.508	67.1183	1079.65	1030.57	1549.36	566.153	282.176	153.812	532.998	143.905	346.146	166.529	149.913	364.421	130.798	0	0	0	0	0	0
XLOC_002555	TCONS_00004680	NTR	-	TSS3538	supercont1.119:199166-199314	0	0	0	0	0	0	0	0	0	113.572	0	0	2.34058	0	0	0	115.913	0	0	0	0	2.13477	0	1.2908	0	0	0	4.08304	0	0	0	0	0	1.60132	0	0	0	0	0	0	5.71671	0	6.14441
XLOC_011402	TCONS_00022095	NTR	-	TSS16247	supercont1.273:1262912-1263052	0	0	0	0	0	0	0	0	0	101.634	0	5.15126	0	0	0	8.19591	114.981	0	0	0	14.2963	0	0	0	0	0	0	0	0	0	0	0	0	0	0	0	0	0	0	0	0	0	15.0388
XLOC_023832	TCONS_00046996	NTR	-	TSS34505	supercont1.693:311876-312036	0	0	0	0	0	0	0	0	0	112.998	0	0	0	0	0	0	112.998	0	0	0	0	0	0	0	0	0	0	0	0	0	0	0	0	0	0	0	0	0	0	0	0	0	0
XLOC_027898	TCONS_00054900	NTR	-	TSS40334	supercont1.907:109761-109934	0	0	0	0	0	0	0	0	0	109.3	0	0	0	0	0	0	109.3	0	0	0	0	0	0	0	0	0	0	0	0	0	0	0	0	0	0	0	0	0	0	0	0	0	0
XLOC_015596	TCONS_00030335	NTR	-	TSS22401	supercont1.385:100967-101153	0	0	0	0	0	0	0	0	0	103.308	0	0	4.16934	0	0	0	107.477	0	0	2.36789	0	0	0	0	0	0	0	0	0	0	0	0	0	0	0	0	0	0	0	0	0	0	0
XLOC_023787	TCONS_00046932	NTR	-	TSS34451	supercont1.69:376789-376865	0	0	0	0	0	0	0	0	0	107.29	0	0	0	0	0	0	107.29	0	0	0	226.379	1323.78	757.861	700.377	0	146.435	0	632.977	210.321	229.289	100.979	53.943	0	124.123	0	0	0	0	0	0	177.248	0	0
XLOC_003945	TCONS_00007378	NTR	-	TSS5540	supercont1.1333:35516-35881	0	0	0	0	0	0	0	0	0	96.2827	4.58849	0.410003	1.35064	0.115724	0	3.84471	106.592	0	1.10927	0.127533	2.23547	6.54291	6.68476	1.85254	0	1.18447	0	1.56265	0	0.663342	0	0	0	0.919282	0	0	0	0	0	0	0.656365	0	0
XLOC_000790	TCONS_00001309	NTR	-	TSS1026	supercont1.1035:274989-275128	0	0	0	0	0	0	0	0	0	104.328	0	0	0	0	0	0	104.328	0	0	0	0	0	0	0	0	0	0	0	0	0	0	0	0	0	0	0	0	0	0	0	0	0	0
XLOC_012522	TCONS_00024254	NTR	-	TSS17905	supercont1.3:2094071-2094239	0	0	0	0	0	0	0	0	0	101.139	0	0.897495	0	0	0	1.41703	103.454	0	0	0	3.70764	0.677527	0.88659	2.45803	1.27675	0	0	0	0	0	0	0	0	0.762336	0	0	0	0	0	0	0	0	0
XLOC_002089	TCONS_00003820	NTR	-	TSS2892	supercont1.1144:169583-169767	0	0	0	0	0	0	0	0	0	103.394	0	0	0	0	0	0	103.394	0	0	0	0	0	0	0	0	0	0	0	0	0	0	0	0	0	0	0	0	0	0	0	0	0	0
XLOC_024080	TCONS_00047471	NTR	-	TSS34846	supercont1.70:2674073-2674243	0	0	0	0	0	0	0	0	0	91.0665	4.17012	7.74878	0	0	0	0	102.985	0	0	0	3.55538	0	0	0	4.89793	9.94918	2.81151	0	0	0	5.1456	5.22269	2.43122	0	0	2.55958	4.59341	0	0	0	4.17563	0	0
XLOC_027960	TCONS_00054996	NTR	-	TSS40414	supercont1.91:2240528-2240745	0	0	0	0	0	0	0	0	0	102.92	0	0	0	0	0	0	102.92	0	0	0	0	0	0	0	0	0	0	1.07647	0	0	0	0	0	0	0	0	0	0	0	0	0	0	0
XLOC_020683	TCONS_00040663	NTR	-	TSS29884	supercont1.553:437225-437414	0	0	0	0	0	0	0	0	0	97.7138	0	0	0	2.01927	0	2.8142	102.547	0	0	0	0	0	1.76076	0	0	0	0	0	1.71025	0	0	0	0	2.01865	0	1.76699	1.58552	0	0	0	0	0	0
XLOC_021086	TCONS_00041457	NTR	-	TSS30468	supercont1.570:137394-137543	0	0	0	0	0	0	0	0	0	97.26	0	0	0	4.65189	0	0	101.912	0	0	5.20334	0	0	0	0	0	0	4.49997	0	0	0	0	0	0	0	4.35408	0	0	0	0	0	0	0	0
XLOC_003791	TCONS_00007062	NTR	-	TSS5311	supercont1.1315:114233-114432	0	0	0	0	0	0	0	0	0	93.6202	4.82567	1.50084	0	0	1.73378	0	101.68	0	0	0	0	0	0	0	0	1.44528	1.6291	0	0	0	0	0	0	0	0	0	0	0	0	0	0	0	0
XLOC_023196	TCONS_00045583	NTR	-	TSS33549	supercont1.66:816019-816167	0	0	0	0	0	0	0	0	0	99.6593	0	0	0	0	0	0	99.6593	0	0	0	0	0	0	0	0	0	0	0	0	0	0	0	0	0	0	0	0	0	0	0	0	0	0
XLOC_007172	TCONS_00013921	NTR	-	TSS10189	supercont1.184:220319-220440	0	0	0	0	0	0	0	0	0	86.9337	0	0	0	0	10.3063	0	97.24	0	0	401.837	48.9139	13.4077	0	0	0	0	0	8.54801	0	0	0	0	0	0	0	0	0	0	0	0	0	0	0
XLOC_018851	TCONS_00036915	NTR	-	TSS27171	supercont1.487:549859-550154	0	0	0	0	0	0	0	0	0	94.6201	0.7161	0.447804	0	0	0	0	95.784	0	0	0	0	0	0	0	0	0	0	0	0	0	0	0	0	0.502135	0	0	0	0	0	0	0	0	0
XLOC_007607	TCONS_00014759	NTR	-	TSS10803	supercont1.191:1208061-1208446	0	0	0	0	0	0	0	0	0	87.4598	2.67391	1.42666	1.30453	0	0	0	92.8649	0	0	0.591036	0.647499	0	0	0.107317	0	0	0	0	0	0	0	0	0	0	0	0	0	0	0	0	0	0	0
XLOC_015604	TCONS_00030343	NTR	-	TSS22409	supercont1.385:984522-984673	0	0	0	0	0	0	0	0	0	92.6847	0	0	0	0	0	0	92.6847	0	0	0	0	0	0	0	0	0	0	0	0	0	0	0	0	0	0	0	0	0	0	0	0	0	0
XLOC_024717	TCONS_00048761	NTR	-	TSS35791	supercont1.732:498190-498467	0	0	0	0	0	0	0	0	0	82.6474	5.15578	1.06528	0.585163	0	0.306179	1.8744	91.6342	0	0	0	0	0	0.260611	0	0	0	0	0	0	0.275965	0	0	0	0	0	0	0	0	0	0	0	0	0
XLOC_028763	TCONS_00056611	NTR	-	TSS41593	supercont1.97:2362859-2363146	0	0	0	0	0	0	0	0	0	82.7331	6.06658	0.945822	0	0	0	0	89.7455	0	0	0	0	0	4.63808	1.71451	0	0.910804	0	0	0	2.9468	0	0	0	0	0.991684	0	0	0	0	0.952043	0	0	0
XLOC_002071	TCONS_00003789	NTR	-	TSS2870	supercont1.114:2180588-2180781	0	0	0	0	0	0	0	0	0	81.1786	5.35733	0	0	0	0	0	86.5359	0	0	0	0	0	0	0	0	0	0	0	0	0	0	0	0	0	0	0	0	0	0	0	0	0	0
XLOC_015445	TCONS_00030039	NTR	-	TSS22185	supercont1.38:2705920-2706102	0	0	0	0	0	0	0	0	0	75.5802	3.28149	2.03668	2.24787	2.29943	0	0	85.4457	0	2.77657	0	0	0	0	0	0	0	0	0	0	0	0	0	0	0	0	0	0	0	0	0	0	0	0
XLOC_003142	TCONS_00005764	NTR	-	TSS4363	supercont1.1247:3569-3791	0	0	0	0	0	0	0	0	0	85.3595	0	0	0	0	0	0	85.3595	0	0	0	1.42941	0	0	0	0	0	0	0	0	0	0	0	0	0	1.09607	0	0	0	0	0	0	0	0
XLOC_000252	TCONS_00000426	NTR	-	TSS328	supercont1.10:1446586-1446790	0	0	0	0	0	0	0	0	0	83.3711	0	0	1.52116	0	0	0	84.8923	0	0	0	0	1.03695	0	0	0	0	0	0	0	0	0	0	0	0	1.44963	0	0	0	0	0	0	0	0
XLOC_018372	TCONS_00035828	NTR	-	TSS26425	supercont1.47:2080664-2080826	0	0	0	0	0	0	0	0	0	78.0015	0	3.06066	3.38631	0	0	0	84.4485	0	0	0	0	4.62695	0	0	0	0	0	0	0	0	0	0	0	0	0	0	0.54521	0	0	0	0	0	0
XLOC_016448	TCONS_00031980	NTR	-	TSS23607	supercont1.409:1119131-1119330	0	0	0	0	0	0	0	0	0	81.8971	0	1.50084	0	0	0	0	83.3979	0	0	0	0	0	0	0	0	0	0	0	0	0	0	0	0	0	0	0	0	0	0	0	0	0	0
XLOC_021166	TCONS_00041634	NTR	-	TSS30586	supercont1.576:384994-385175	0	0	0	0	0	0	0	0	0	81.1019	0	2.07589	0	0	0	0	83.1778	0	0	0	0	0	0	0	0	0	0	0	0	0	0	0	0	0	0	0	0	0	0	0	0	0	0
XLOC_024079	TCONS_00047470	NTR	-	TSS34845	supercont1.70:2673853-2674023	0	0	0	0	0	0	0	0	0	75.8268	4.17012	0	0	0	2.99651	0	82.9934	0	0	0	0	3.89822	0	0	9.99995	4.97459	0	0	0	0	5.1456	5.22269	2.43122	0	0	7.67873	0	0	0	0	0	0	0
XLOC_004664	TCONS_00008753	NTR	-	TSS6562	supercont1.142:1097777-1097946	0	0	0	0	0	0	0	0	0	51.6185	4.25816	0	8.74403	6.69854	6.11954	4.16258	81.6013	0	0	0	0	0	0	0	0	0	0	0	2.52969	0	0	0	0	0	0	0	0	0	0	0	0	0	0
XLOC_027896	TCONS_00054898	NTR	-	TSS40332	supercont1.906:282337-282504	0	0	0	0	0	0	0	0	0	80.7676	0	0	0	0	0	0	80.7676	0	0	0	0	0	0	2.51067	0	0	0	0	2.63881	0	0	0	0	0	0	0	0	0	0	0	0	0	7.96745
XLOC_006833	TCONS_00013185	NTR	-	TSS9670	supercont1.178:1722717-1722887	0	0	0	0	0	0	0	0	0	70.7717	0	2.58293	2.8546	0	0	4.07651	80.2857	0	0	0	0	0	2.55054	0	0	2.4873	0	0	0	0	0	0	0	2.92412	0	0	0	0	0	0	4.17563	0	0
XLOC_006337	TCONS_00012259	NTR	-	TSS8980	supercont1.17:2747282-2747454	0	0	0	0	0	0	0	0	0	77.606	0	2.47924	0	0	0	0	80.0852	0	0	0	3.41138	0	0	0	0	0	0	0	0	0	0	0	0	0	0	0	0	0	0	0	0	0	0
XLOC_021937	TCONS_00043187	NTR	-	TSS31769	supercont1.600:159713-159902	0	0	0	0	0	0	0	0	0	72.1415	5.75764	1.78854	0	0	0	0	79.6877	0	0	0	0	0	0	0	0	0	5.82878	0	0	0	0	4.91252	1.67838	0	0	0	0	0	0	0	0	0	0
XLOC_016988	TCONS_00033128	NTR	-	TSS24422	supercont1.429:92417-92536	0	0	0	0	0	0	0	0	0	43.4214	12.717	18.5613	0	3.49264	0	0	78.1923	0	6.45614	0	29.2743	142.654	46.6682	37.4378	36.3658	30.0384	51.7608	9.09486	0	9.88353	9.24427	4.74821	4.44848	19.0235	9.89289	7.80557	8.40472	0	0	0	0	6.57547	0
XLOC_021595	TCONS_00042468	NTR	-	TSS31224	supercont1.591:336284-336423	0	0	0	0	0	0	0	0	0	41.7311	0	5.2858	5.87435	11.9354	12.3684	0	77.195	0	14.5641	13.3955	7.33761	24.1355	15.7915	9.72913	70.6514	71.2614	58.0174	0	0	5.57394	21.0603	5.37376	0	0	5.59811	15.8474	0	0	0	0	0	0	0
XLOC_016821	TCONS_00032829	NTR	-	TSS24197	supercont1.421:556626-556994	0	0	0	0	0	0	0	0	0	74.0076	0.836316	1.5708	0	0	0.300474	0	76.7152	0	0	0	0.356515	0	0	0	0	0	0	0	0	0	0	0	0	0	0	0	0	0	0	0	0	0	0
XLOC_025059	TCONS_00049448	Annotated Gene	AAEL016830	TSS36284	supercont1.750:18897-18967	0	0	0	0	0	0	0	0	0	76.6369	0	0	0	0	0	0	76.6369	0	0	0	0	0	0	0	0	0	0	0	0	0	0	0	0	0	0	0	0	0	0	0	0	0	0
XLOC_012697	TCONS_00024564	NTR	-	TSS18154	supercont1.301:145102-145294	0	0	0	0	0	0	0	0	0	66.1114	2.72686	3.38957	0	0	1.95943	1.33283	75.5201	0	2.30728	0	6.97464	2.54907	0.833907	3.46795	0	0	0	0	0	0.883037	0.84407	0	0	0	0	0.83686	0	0	3.66395	0.854876	0	0	7.33687
XLOC_011426	TCONS_00022158	NTR	-	TSS16295	supercont1.274:1218952-1219116	0	0	0	0	0	0	0	0	0	74.6612	0	0	0	0	0	0	74.6612	0	0	0	0	0	0	0	0	0	0	0	0	0	0	0	0	0	0	0	0	0	0	0	0	0	0
XLOC_008991	TCONS_00017327	NTR	-	TSS12762	supercont1.217:1201536-1201766	0	0	0	0	0	0	0	0	0	74.335	0	0	0	0	0	0	74.335	0	0	0	0	0	0	0	0	0	0	0	0	0	0	0	0	0	0	0	0	0	0	0	0	0	0
XLOC_027158	TCONS_00053529	NTR	-	TSS39291	supercont1.860:335103-335198	0	0	0	0	0	0	0	0	0	0	0	0	24.2397	24.111	25.802	0	74.1527	0	0	0	61.2285	335.664	351.391	202.961	103.976	82.2611	0	128.401	21.332	46.5116	21.2722	22.1741	0	25.1787	46.1997	0	0	0	0	0	0	0	0
XLOC_005394	TCONS_00010344	NTR	-	TSS7631	supercont1.153:2022290-2022447	0	0	0	0	0	0	0	0	0	73.8411	0	0	0	0	0	0	73.8411	0	0	0	0	0	0	0	0	0	0	0	0	0	0	0	0	0	0	0	0	0	0	0	0	0	0
XLOC_003968	TCONS_00007411	NTR	-	TSS5571	supercont1.1336:119926-120104	0	0	0	0	0	0	0	0	0	73.0866	0	0	0	0	0	0	73.0866	0	0	0	0	0	0	0	6.25132	0	0	0	0	0	2.19119	0	2.06767	0	0	0	0	0	2.38103	0	0	0	0
XLOC_021167	TCONS_00041635	NTR	-	TSS30587	supercont1.576:385245-385481	0	0	0	0	0	0	0	0	0	66.8267	4.13455	1.7197	0	0	0	0	72.681	0	0	0	0	0	0	0	0	0	0	0	0	0	0	0	0	0	0	0	0	0	0	0	0	0	0
XLOC_025308	TCONS_00049956	NTR	-	TSS36650	supercont1.766:55585-55742	0	0	0	0	0	0	0	0	0	67.1283	5.53761	0	0	0	0	0	72.6659	0	0	0	0	0	0	0	0	0	0	0	3.28979	0	0	0	0	0	0	0	0	0	0	0	0	0	0
XLOC_011817	TCONS_00022823	NTR	-	TSS16828	supercont1.283:384272-384446	0	0	0	0	0	0	0	0	0	69.9322	0	2.38106	0	0	0	0	72.3133	0	0	0	3.27509	0	0	0	0	0	0	0	4.56417	0	2.37172	0	0	1.3468	0	0	0	0	0	0	0	0	0
XLOC_002160	TCONS_00003942	NTR	-	TSS2994	supercont1.115:792423-792726	0	0	0	0	0	0	0	0	0	58.2072	8.0028	1.66846	1.37412	0	0.479212	1.30386	71.0357	0	0.564284	0	0	0	0.407892	0	0	0	0	0	0	0	0	0	0	0	0	0	0	0	0	0	0	0	0
XLOC_024481	TCONS_00048336	NTR	-	TSS35467	supercont1.72:2321696-2321955	0	0	0	0	0	0	0	0	0	69.0756	1.03605	0.647125	0	0	0	0	70.7588	0	0	0	0	0	0	0.585606	0	0	0	0	0	0	0	0	0	0	0	0	0	0	0	0	0	0	0
XLOC_009478	TCONS_00018392	NTR	-	TSS13515	supercont1.228:345851-346020	0	0	0	0	0	0	0	0	0	67.104	0	0	2.91468	0	0	0	70.0187	0	0	3.31386	0	0	0	0	0	0	0	0	0	0	0	0	0	0	0	0	0	0	0	0	0	3.66955	0
XLOC_009311	TCONS_00018032	NTR	-	TSS13251	supercont1.223:455547-455852	0	0	0	0	0	0	0	0	0	65.1582	1.9665	0.410003	1.80086	0	0.471019	0	69.8066	0	0	0	0.558868	0	0	0	0	0	0	0.390662	0	0	0	0	0.382162	0	0	0	0	0	0	0	0	0	0
XLOC_021921	TCONS_00043163	NTR	-	TSS31749	supercont1.60:2233239-2233583	0	0	0	0	0	0	0	0	0	67.8719	0.973732	0	0	0	0	0.475937	69.3216	0	0	0.378897	0	0	0	0	0	0.586896	0	0	0	0	0	0	0	0	0.318741	0	0	0	0	0	0.48751	0	0
XLOC_018831	TCONS_00036878	Annotated Gene	AAEL017940	TSS27142	supercont1.487:351648-351729	0	0	0	0	0	0	0	0	0	0	67.8489	0	0	0	0	0	67.8489	0	0	0	0	0	0	0	0	0	0	0	0	0	0	0	0	0	0	0	0	0	0	0	0	0	0
XLOC_018724	TCONS_00036612	NTR	-	TSS26972	supercont1.481:874838-875061	0	0	0	0	0	0	0	0	0	56.0812	4.95676	3.08989	0	1.16284	2.3745	0	67.6652	0	1.39802	1.28584	0	0	0	0.933906	0	0	0	0	0	0	0	0	0	0	0	0	0	0	0	0	0	0	0
XLOC_010893	TCONS_00021218	NTR	-	TSS15565	supercont1.260:498100-498261	0	0	0	0	0	0	0	0	0	67.4777	0	0	0	0	0	0	67.4777	0	0	0	0	0	0	0	0	0	0	0	0	0	0	0	0	0	0	0	0	0	0	0	0	0	0
XLOC_017625	TCONS_00034355	NTR	-	TSS25352	supercont1.447:359617-359789	0	0	0	0	0	0	0	0	0	63.0549	4.00122	0	0	0	0	0	67.0561	0	0	0	0	0	0	0	2.35008	2.38745	0	0	0	0	0	0	0	0	0	0	0	0	0	0	0	0	0
XLOC_027952	TCONS_00054988	NTR	-	TSS40406	supercont1.91:1268266-1268520	0	0	0	0	0	0	0	0	0	65.2436	0	0.685923	0	0	0	0	65.9295	0	0	0	0	0	0	0	0	0	0	0	0	0	0	0	0	0	0	0	0	0	0	0	0	0	0
XLOC_021596	TCONS_00042469	NTR	-	TSS31225	supercont1.591:336482-336668	0	0	0	0	0	0	0	0	0	40.5719	0	1.88954	0	4.2666	13.118	5.94868	65.7947	0	0	0	0	2.84425	0.930475	0	4.02399	10.9175	8.3839	4.08002	0	0	5.64639	1.90702	1.77388	0	0	4.20196	0	0	0	0	0	0	0
XLOC_009884	TCONS_00019295	NTR	-	TSS14135	supercont1.235:1319544-1319760	0	0	0	0	0	0	0	0	0	60.0228	0	1.14256	0	1.28996	2.63552	0	65.0908	0	3.10339	0	0	0	0	0	0	0	0	1.09295	0	0	0	0	0	0	0	0	0	0	0	0	0	0	0
XLOC_007805	TCONS_00015164	NTR	-	TSS11101	supercont1.196:1263142-1263383	0	0	0	0	0	0	0	0	0	56.3175	5.162	1.61074	0	1.81854	0	0	64.9088	0	0	0	0	0	0	0	0	0	0	0	0	0	0	0	0	0	0	0	0	0	0	0	0	0	0
XLOC_013697	TCONS_00026455	Annotated Gene	AAEL016135	TSS19586	supercont1.33:3536654-3536727	0	0	0	0	0	0	0	0	0	63.7466	0	0	0	0	0	0	63.7466	0	0	0	0	0	0	0	0	0	0	0	0	0	0	0	0	0	0	0	0	0	0	0	0	0	0
XLOC_026275	TCONS_00051802	NTR	-	TSS38035	supercont1.817:440165-440781	0	0	0	0	0	0	0	0	0	61.5577	0	1.32467	0	0.299113	0	0	63.1815	0	0	0	0	0	0	0	0	0	0	0	0	0	0	0	0	0	0	0	0.233064	0	0	0	0	0	0
XLOC_008322	TCONS_00016056	NTR	-	TSS11816	supercont1.203:1416853-1417205	0	0	0	0	0	0	0	0	0	59.876	0.771773	0.482516	0	0	0	0	61.1303	0	0	0.600622	4.60601	2.16436	0.944069	1.74492	0	0	0	0.459959	0	0.499845	0	0	0	0	0	0	0	0	0	0	0	0	0
XLOC_027899	TCONS_00054901	NTR	-	TSS40335	supercont1.907:256008-256241	0	0	0	0	0	0	0	0	0	55.6705	1.43513	2.68565	0	1.01071	0	0	60.802	0	0	1.11687	0	0	0	0	0.844841	0	2.90973	0	0	0.929474	0.891708	2.70257	0	1.00633	0	0	0	0	0	0	0	1.23675	0
XLOC_016390	TCONS_00031874	NTR	-	TSS23525	supercont1.406:441821-441971	0	0	0	0	0	0	0	0	0	0	0	0	0	9.08418	51.5854	0	60.6696	0	0	0	0	0	0	0	0	0	0	0	0	0	0	0	0	0	0	0	0	0	0	0	0	0	0
XLOC_011724	TCONS_00022685	NTR	-	TSS16714	supercont1.280:154031-154197	0	0	0	0	0	0	0	0	0	60.6447	0	0	0	0	0	0	60.6447	0	0	0	0	0	0	0	0	0	0	0	0	0	0	0	0	1.59092	0	0	0	0	0	0	0	0	0
XLOC_012297	TCONS_00023782	NTR	-	TSS17557	supercont1.294:1203055-1203217	0	0	0	0	0	0	0	0	0	60.0012	0	0	0	0	0	0	60.0012	0	0	0	0	0	0	0	0	0	0	0	0	0	0	0	0	0	0	0	0	0	0	0	0	0	0
XLOC_012614	TCONS_00024394	NTR	-	TSS18021	supercont1.30:2360896-2361105	0	0	0	0	0	0	0	0	0	47.1136	4.09109	1.27367	0	1.43798	2.93972	1.99963	58.8557	0	1.7308	0	0	0	0	0	0	0	0	0	0	0	0	0	0	0	0	0	0	0	0	0	0	0	0
XLOC_010104	TCONS_00019695	NTR	-	TSS14440	supercont1.240:155817-155980	0	0	0	0	0	0	0	0	0	58.6977	0	0	0	0	0	0	58.6977	0	0	0	0	0	0	0	0	0	0	0	0	0	0	3.03068	0	0	3.1572	0	0	0	0	0	0	0	0
XLOC_027994	TCONS_00055058	NTR	-	TSS40455	supercont1.912:265136-265373	0	0	0	0	0	0	0	0	0	57.6997	0	0.848521	0	0	0	0	58.5482	0	1.15069	0	1.15947	0	0	0	0	0	0.306391	0	0	0	0	0	0	0	0	0	0	0	0	0	0	0	0
XLOC_024903	TCONS_00049147	NTR	-	TSS36060	supercont1.741:115371-115588	0	0	0	0	0	0	0	0	0	56.9281	0	0	0	1.27061	0	0	58.1987	0	0	0	0	0	0	0	0	0	0	0	0	0	0	0	1.05304	0	0	0	0.99478	0	0	0	0	0	0
XLOC_017438	TCONS_00034043	NTR	-	TSS25098	supercont1.440:667821-668084	0	0	0	0	0	0	0	0	0	52.8077	0	2.52555	1.35943	0	1.42285	0	58.1155	0	1.67544	2.3115	1.68822	0.925506	0	0	0	0	0.669453	0	0	0	0	0	0	0	0	0	0	0	0	0	0	0	0
XLOC_020174	TCONS_00039570	NTR	-	TSS29105	supercont1.532:101657-101808	0	0	0	0	0	0	0	0	0	0	0	0	0	44.3566	13.7351	0	58.0917	0	0	0	0	5.9561	0	0	0	0	0	0	0	4.12657	0	0	0	0	0	0	0	0	0	0	0	0	0
XLOC_028460	TCONS_00055947	NTR	-	TSS41137	supercont1.946:71663-71952	0	0	0	0	0	0	0	0	0	51.9187	0	0	0	3.92921	0	1.82034	57.6683	0	0	7.24594	6.35053	10.4444	7.97251	5.26271	1.09573	0	5.03177	1.10979	0	0	0	0	0	0	0	1.14296	0	0	0	1.16851	0	0	0
XLOC_003221	TCONS_00005969	NTR	-	TSS4506	supercont1.125:1777983-1778166	0	0	0	0	0	0	0	0	0	55.9464	0	0	0	1.12815	0	0	57.0745	0	0	0	0	0	0	0	0.630697	0	0	0.639573	0	0.695034	0	0	0.625656	0.752501	0	0	0	0.770364	0	0	0	0	0
XLOC_001180	TCONS_00002092	Annotated Gene	AAEL017878	TSS1603	supercont1.107:508966-509051	0	0	0	0	0	0	0	0	0	0	55.7623	0	0	0	0	0	55.7623	0	47.1821	43.3963	0	0	0	0	0	31.4229	0	0	0	36.1149	0	0	0	0	0	0	0	0	0	0	0	0	0
XLOC_020006	TCONS_00039238	NTR	-	TSS28858	supercont1.524:576493-576685	0	0	0	0	0	0	0	0	0	52.8891	0	0	0	0	0	2.66565	55.5547	0	0	0	0	0	0	0	0	0	0	0	0	0	0	0	0	0	0	0	0	0	0	0	0	0	0
XLOC_021669	TCONS_00042633	NTR	-	TSS31347	supercont1.597:88716-88897	0	0	0	0	0	0	0	0	0	48.6612	0	2.07589	0	2.34369	0	0	53.0808	0	2.83045	0	8.55612	0	0	0	0	0	0	0	0	0	0	0	0	0	0	0	0	0	0	0	0	0	0
XLOC_010603	TCONS_00020678	NTR	-	TSS15170	supercont1.252:790029-790299	0	0	0	0	0	0	0	0	0	50.0217	0	2.865	0	0	0	0	52.8867	0	0	0	0	0	0	0	0	0	0	0	0	0	0	0	0	0	0	0	0	0	0	0	0	0	0.822413
XLOC_015446	TCONS_00030040	NTR	-	TSS22186	supercont1.38:2706197-2706506	0	0	0	0	0	0	0	0	0	44.5535	0.633681	2.37834	0.870484	0.447527	0.455342	3.09728	52.4362	0	0	0.493154	0	0	0	0	0.373395	0	0	0	0	0	0	0	0	0	0	0	0	0	0	0	0	0	0.568326
XLOC_009526	TCONS_00018518	NTR	-	TSS13596	supercont1.229:1019309-1019510	0	0	0	0	0	0	0	0	0	50.8925	0	1.45111	0	0	0	0	52.3436	0	0	0	0	0	0	0	0	0	0	0	0	0	0	0	0	1.63548	0	0	0	0	0	0	0	2.00997	0
XLOC_009477	TCONS_00018391	NTR	-	TSS13514	supercont1.228:334444-334620	0	0	0	0	0	0	0	0	0	49.2041	0	0	0	0	2.6515	0	51.8556	0	0	0	0	0	0	0	0	0	0	0	0	0	0	0	0	0	0	0	0	0	0	0	0	3.17992	0
XLOC_027534	TCONS_00054216	NTR	-	TSS39818	supercont1.888:299692-299770	0	0	0	0	0	0	0	0	0	0	0	0	0	51.5869	0	0	51.5869	0	0	0	0	74.1669	0	134.537	45.4375	88.0011	156.492	472.848	141.403	154.155	91.0264	96.9004	138.768	55.6338	0	97.3961	0	0	0	0	79.4449	0	355.786
XLOC_013613	TCONS_00026275	NTR	-	TSS19450	supercont1.327:346177-346406	0	0	0	0	0	0	0	0	0	47.8013	0	1.89164	0	0	0	1.4826	51.1755	0	0	0	0	0	0	0	0	0	0	0	0	0	0	0	0	0	0	0	0	0	0	0	0	0	0
XLOC_001582	TCONS_00002934	NTR	-	TSS2209	supercont1.11:1714963-1715153	0	0	0	0	0	0	0	0	0	47.9758	2.8269	0	0	0	0	0	50.8027	0	0	0	0	0	0	0	0	0	0	0	0	0	0	0	0	0	0	0	0	0	0	0	0	0	0
XLOC_000186	TCONS_00000299	NTR	-	TSS238	supercont1.1:3443431-3443643	0	0	0	0	0	0	0	0	0	49.69	0	0	0.668951	0	0	0	50.359	0	0	0	0	0	0	0	0	0	0	0	0	0	0	0	0	0	0	0	0	0	0	0	0	0	0
XLOC_010608	TCONS_00020683	NTR	-	TSS15175	supercont1.252:1472169-1472352	0	0	0	0	0	0	0	0	0	46.8324	3.21945	0	0	0	0	0	50.0519	0	0	2.5055	0	0	0	0	0	0	0	0	0	0	0	0	0	0	0	0	0	0	0	0	0	0	0
XLOC_002162	TCONS_00003944	NTR	-	TSS2996	supercont1.115:849323-849596	0	0	0	0	0	0	0	0	0	33.3805	9.77104	3.88582	1.21982	0.626731	0	0.868337	49.7522	0	0	0	0	0	0	0	0	0	0	0	0	0	0	0	0	0	0	0	0	0	0	0	0	0.765489	0
XLOC_010788	TCONS_00021027	NTR	-	TSS15421	supercont1.257:456816-456918	0	0	0	0	0	0	0	0	0	33.0872	0	16.3691	0	0	0	0	49.4563	0	0	0	46.542	178.605	100.164	185.134	31.7055	31.5262	0	97.6019	32.4304	0	32.6099	50.7115	0	19.1392	0	0	0	0	0	16.9056	0	0	0
XLOC_012234	TCONS_00023663	NTR	-	TSS17467	supercont1.293:541285-582516	0	0	0	0	0	0	0	0	0	43.7995	0.588969	1.96526	0	0	0	2.30299	48.6567	0	0	1.83343	0	0	0	0	0	0	0	0	0	0	0	0	0	0	0	0	0	0	0	0	0	0	0
XLOC_022621	TCONS_00044396	NTR	-	TSS32703	supercont1.63:214324-214496	0	0	0	0	0	0	0	0	0	48.5038	0	0	0	0	0	0	48.5038	0	0	0	0	0	0	0	0	0	0	0	0	0	0	0	0	0	0	0	0	0	0	0	0	0	0
XLOC_011723	TCONS_00022684	NTR	-	TSS16713	supercont1.280:153729-153952	0	0	0	0	0	0	0	0	0	40.058	1.65225	5.14982	1.1335	0	0	0	47.9936	0	0	1.28584	1.40868	4.63357	0	0	0.972434	0	1.11639	0	0	1.07009	2.05185	1.03691	0	0	3.2406	0	0	0	0	0	0	1.42386	0
XLOC_022095	TCONS_00043495	NTR	-	TSS31986	supercont1.609:329327-329590	0	0	0	0	0	0	0	0	0	39.027	0	1.99848	4.41097	0	2.31339	0	47.7498	0	0	0	0	0	1.96909	0	0	1.92449	2.17219	0	1.91261	6.2553	0	2.01754	0	2.2575	0	0	0	0	0	0	0	0	0
XLOC_014101	TCONS_00027360	NTR	-	TSS20227	supercont1.34:3295852-3296056	0	0	0	0	0	0	0	0	0	40.3408	2.21856	0	1.52116	0	3.18836	0	47.2689	0	1.87719	0	0	0	0	0	0	0	0	0	0	0	0	0	0	0	0	0	0	0	0	0	0	0	0
XLOC_006196	TCONS_00011947	NTR	-	TSS8780	supercont1.168:1345927-1346226	0	0	0	0	0	0	0	0	0	43.5421	0.690753	0	0.474406	0	0.992704	1.3505	47.0505	0	0	0	0	0	0	0	0	0	0	0	0	0	0	0	0	0	0	0	0	0	0	0	0	0	0
XLOC_000307	TCONS_00000519	NTR	-	TSS398	supercont1.1001:284746-285392	0	0	0	0	0	0	0	0	0	37.2609	2.51948	3.16243	1.75244	0.178026	1.44833	0.492584	46.8142	0	0.426361	1.17645	0.429613	0.471041	0	0	0	0	0	0	0	0.979055	0	0.158331	0	0.353335	0	0	0	0	0.169667	0	0.252281	0	0
XLOC_013224	TCONS_00025530	NTR	-	TSS18894	supercont1.315:755046-755225	0	0	0	0	0	0	0	0	0	46.3725	0	0	0	0	0	0	46.3725	0	0	0	0	0	0	0	0	0	0	0	0	0	0	0	0	0	0	0	0	0	0	0	0	0	0
XLOC_008906	TCONS_00017172	NTR	-	TSS12648	supercont1.215:1046239-1046468	0	0	0	0	0	0	0	0	0	44.1243	0	0	1.04062	1.06784	0	0	46.2328	0	1.28328	0	0	0	0	0	0	0	0	0	0	0	0	0	0	0	0	0	0	0	0	0	0	0	0
XLOC_028457	TCONS_00055944	NTR	-	TSS41134	supercont1.945:79296-79509	0	0	0	0	0	0	0	0	0	27.9381	3.84116	1.19628	5.26891	2.70122	1.38006	3.75493	46.0807	0	1.62506	1.49466	0	0	0	0	0	0	0	2.28924	1.14098	0	0	0	0	0	0	0	0	0	0	0	0	0	0
XLOC_015979	TCONS_00031128	NTR	-	TSS22959	supercont1.395:232622-233038	0	0	0	0	0	0	0	0	0	43.6514	2.27412	0	0	0	0	0	45.9255	0	0	0	0.276982	0	0	0.183629	0	0	0	0	0	0	0	0	0	0	0	0	0	0	0	0	0	0	0
XLOC_013325	TCONS_00025721	Annotated Gene	AAEL016117	TSS19043	supercont1.32:543656-543750	0	0	0	0	0	0	0	0	0	45.3607	0	0	0	0	0	0	45.3607	0	0	0	0	0	0	0	0	0	0	0	0	0	0	0	0	0	0	0	0	0	0	0	0	0	0
XLOC_005775	TCONS_00011156	NTR	-	TSS8186	supercont1.16:2258922-2259373	0	0	0	0	0	0	0	0	0	44.6675	0.279148	0	0.191827	0	0	0	45.1385	0	0	0	0	0	0	0	0	0	0	0	0	0	0	0	0	0	0	0	0	0	0	0	0	0	0
XLOC_015144	TCONS_00029486	NTR	-	TSS21766	supercont1.370:251675-251927	0	0	0	0	0	0	0	0	0	45.003	0	0	0	0	0	0	45.003	0	0	0	0	0	0	0	0	0	0	0	0	0	0	0	1.31175	0	0	0	0.619586	0	0	0	0	0	0
XLOC_024608	TCONS_00048572	NTR	-	TSS35646	supercont1.727:371066-371256	0	0	0	0	0	0	0	0	0	44.549	0	0	0	0	0	0	44.549	0	0	0	0	0	1.729	0	1.66194	1.69148	1.90797	3.36954	1.67941	0	0	0	0	0	0	0	0	0	0	0	0	0	0
XLOC_008028	TCONS_00015567	NTR	-	TSS11425	supercont1.2:146185-146443	0	0	0	0	0	0	0	0	0	41.5312	2.09613	0	0.719489	0	0	0	44.3468	0	0.4434	3.33055	6.619	2.2044	0.641023	1.05316	0.20575	0	0	0	0.622636	1.84781	0.217347	0	0	0	0	0	0	0	0	0	0	0	0
XLOC_018370	TCONS_00035826	NTR	-	TSS26423	supercont1.47:2066685-2066888	0	0	0	0	0	0	0	0	0	10.9372	2.25561	14.0365	0	7.92364	0	8.81993	43.9729	0	9.54271	3.51081	0	2.10855	0	0	0	0	0	0	1.34002	1.46087	0	0	0	0	0	0	0	0	0	0	0	0	0
XLOC_011643	TCONS_00022553	NTR	-	TSS16606	supercont1.28:3509716-3509998	0	0	0	0	0	0	0	0	0	43.7333	0	0	0	0	0	0	43.7333	0	0	0	0	0	0	0	0	0	0	0	0	0	0	0	0	0	0	0	0	0	0	0	0	0	0
XLOC_023233	TCONS_00045651	NTR	-	TSS33601	supercont1.661:371944-372133	0	0	0	0	0	0	0	0	0	41.8773	0	0	0	0	0	1.4071	43.2844	0	0	0	7.67012	0	0	1.6272	0	0	0	1.71571	0	1.86449	0	0	0	0	0	0	0	0	0	0	2.88263	0	0
XLOC_011530	TCONS_00022333	NTR	-	TSS16437	supercont1.277:110963-111148	0	0	0	0	0	0	0	0	0	37.5798	0	0	4.24783	0	0	0	41.8276	0	0	0	0	0	0	0	0	0	0	0	0	0	0	0	0	0	0	0	0	0	0	0	0	2.67154	0
XLOC_024953	TCONS_00049240	NTR	-	TSS36131	supercont1.745:124370-124607	0	0	0	0	0	0	0	0	0	36.2684	1.35995	0.848521	0.933262	1.91597	0	0	41.3261	0	0	1.05836	0	0	0	0	0	0	0	0	0	0	0	0	0	0	0	0	0	0	0	0	0	0	0
XLOC_006380	TCONS_00012328	NTR	-	TSS9041	supercont1.170:1829213-1829552	0	0	0	0	0	0	0	0	0	37.7011	0.818441	1.02321	1.12402	0	0.588104	0	41.2549	0	0	0	0	0	0	0	0	0	0	0	0.48622	0.53007	0	0	0	0.573897	0	0	0	0	0	0	0	0	0
XLOC_024879	TCONS_00049109	NTR	-	TSS36029	supercont1.74:320441-320622	0	0	0	0	0	0	0	0	0	40.551	0	0	0	0	0	0	40.551	0	0	0	0	0	0	0	0	0	0	0	0	0	0	0	0	0	0	0	0	0	0	0	0	0	0
XLOC_009265	TCONS_00017971	NTR	-	TSS13200	supercont1.222:466039-466241	0	0	0	0	0	0	0	0	0	36.1438	2.29355	0	1.57247	0	0	0	40.0098	0	0	0	0	0	0	0	0	0	0	0	0	0	0	0	0	0	0	0	0	0	0	0	0	0	0
XLOC_011692	TCONS_00022644	NTR	-	TSS16677	supercont1.28:2421077-2421293	0	0	0	0	0	0	0	0	0	38.43	0	1.14256	0	0	0	0	39.5726	0	0	1.86408	0	0	1.09494	0.148081	0	0	0	1.94302	0.155638	0	0	0	0.356388	0	0	0	0	0	0	0	0.262328	1.58038	0
XLOC_011769	TCONS_00022739	NTR	-	TSS16765	supercont1.282:860905-861189	0	0	0	0	0	0	0	0	0	33.7107	0.794541	1.49013	1.09123	0.560788	1.14186	0.776705	39.566	0	0.672284	0	0	0	0.48596	0	0	0	0	0	0	0.51459	0	0	0	0	0	0	0	0	0	0	0	0	0
XLOC_009519	TCONS_00018510	Annotated Gene	AAEL017742	TSS13588	supercont1.229:1434844-1434961	0	0	0	0	0	0	0	0	0	39.4124	0	0	0	0	0	0	39.4124	0	0	0	0	0	0	0	0	0	0	0	0	0	0	0	0	0	0	0	0	0	0	0	0	0	0
XLOC_027649	TCONS_00054454	NTR	-	TSS39994	supercont1.893:197490-197751	0	0	0	0	0	0	0	0	0	36.8265	1.01264	1.26512	0	0	0	0	39.1043	0	0	0	0.863363	0	0.619356	0	0	0	0	0	0	0	0	0	0	0	0	0	0	0	0	0	0	0	0
XLOC_006824	TCONS_00013176	NTR	-	TSS9661	supercont1.178:59340-59523	0	0	0	0	0	0	0	0	0	39.027	0	0	0	0	0	0	39.027	0	0	0	0	0	0	0	0	0	0	0	0	0	0	0	0	0	2.10177	0	0	0	0	0	0	0	0
XLOC_007366	TCONS_00014297	NTR	-	TSS10463	supercont1.188:434289-434489	0	0	0	0	0	0	0	0	0	37.3822	0	1.47568	0	0	0	0	38.8579	0	0	0	0	0	0	0	0	0	0	0	0	0	0	0	0	0	1.54975	0	0	0	0	0	0	0	0
XLOC_022597	TCONS_00044365	Annotated Gene	AAEL016237	TSS32676	supercont1.63:703498-703596	0	0	0	0	0	0	0	0	0	38.5862	0	0	0	0	0	0	38.5862	0	0	0	0	0	0	0	0	0	0	0	0	0	0	0	0	0	0	0	0	0	0	0	0	0	28.548
XLOC_008189	TCONS_00015850	NTR	-	TSS11649	supercont1.200:1070593-1070794	0	0	0	0	0	0	0	0	0	36.7557	0	0	0	0	1.67596	0	38.4317	0	1.97349	1.81514	0	0	0	0	0	0	0	0	0	0	0	0	0	0	0	2.86318	0	0	0	0	0	0	0
XLOC_017079	TCONS_00033355	NTR	-	TSS24579	supercont1.430:314858-315429	0	0	0	0	0	0	0	0	0	32.9829	1.1243	0.852415	0.631011	1.1135	0.287248	0.879251	37.8706	0	1.29483	0.174995	0	0	0	0.127098	0	0.135679	0	0	0	0.145632	0.140343	0	0	0.473021	0.0490888	0.138017	0.123842	0	0.302973	0	0.112579	0	0.201669
XLOC_022182	TCONS_00043661	NTR	-	TSS32113	supercont1.61:2609531-2609750	0	0	0	0	0	0	0	0	0	36.1188	0	0	0	0	0	1.71333	37.8321	0	0	0	0	0	0	0	0	0	0	1.04456	0	1.13513	0	0	5.10913	0	0	0	0	0	0	0	0	1.5104	0
XLOC_025385	TCONS_00050097	NTR	-	TSS36761	supercont1.77:984994-985179	0	0	0	0	0	0	0	0	0	37.5798	0	0	0	0	0	0	37.5798	0	0	0	0	0	0	0	0	0	0	0	0	0	0	0	0	0	0	0	0	0	0	0	0	0	0
XLOC_000618	TCONS_00000968	Annotated Gene	AAEL017604	TSS785	supercont1.102:310962-311081	0	0	0	0	0	0	0	0	0	36.9981	0	0	0	0	0	0	36.9981	0	0	0	0	0	0	0	0	0	0	0	0	0	0	0	0	0	0	0	0	0	0	0	0	0	0
XLOC_000619	TCONS_00000969	Annotated Gene	AAEL017695	TSS786	supercont1.102:311392-311511	0	0	0	0	0	0	0	0	0	36.9981	0	0	0	0	0	0	36.9981	0	0	0	0	0	0	0	0	0	0	0	0	0	0	0	0	0	0	0	0	0	0	0	0	0	0
XLOC_011166	TCONS_00021666	NTR	-	TSS15929	supercont1.267:434762-434988	0	0	0	0	0	0	0	0	0	28.772	4.74698	0	1.08561	1.11386	1.13701	0	36.8555	0	1.33885	2.46285	0	0	0	0	0	0	0	0	0	0	0	0	0	0	0	0	0	0	0	0	0	0	0
XLOC_024605	TCONS_00048569	NTR	-	TSS35643	supercont1.727:96154-96436	0	0	0	0	0	0	0	0	0	35.3635	0	0	0	0.571909	0	0.792154	36.7276	0	0	0	0	0	0	0	0	0	0	0	0	0	0	0	0	0	0	0	0	0	0	0	0	0	0
XLOC_014685	TCONS_00028552	NTR	-	TSS21098	supercont1.359:961637-961860	0	0	0	0	0	0	0	0	0	34.0493	2.58165	0	0	0	0	0	36.6309	0	0	0	2.81737	0	1.01056	0	0	0	0	0.984705	0	0	0	0	0	0	1.0802	0	0	0	0	0	0	0	0
XLOC_009835	TCONS_00019198	NTR	-	TSS14067	supercont1.234:699482-699706	0	0	0	0	0	0	0	0	0	35.5329	0	1.0152	0	0	0	0	36.5481	0	1.37788	1.26732	2.77679	3.04455	0.996	0.920454	0	0.977613	0	0	0	0	0	0	0	0	0	0	0	0	0	0	0	0	0
XLOC_008656	TCONS_00016669	Annotated Gene	AAEL001035	TSS12279	supercont1.21:2664749-2676217	0	0	0	0	0	0	0	0	0	0.112803	0	0	0	33.3498	2.79519	0	36.2578	0	0	0.0724183	0	0	0.256114	0.210389	0	0.252808	0.0629974	0	0	0	0	0	0	0	0	0	0	0	0	0	0	0	0
XLOC_005525	TCONS_00010644	NTR	-	TSS7816	supercont1.1553:28556-28761	0	0	0	0	0	0	0	0	0	31.746	0	0	4.48916	0	0	0	36.2352	0	0	0	0	0	0	0	0	0	0	0	1.29649	0	0	0	0	1.53028	1.42602	0	0	0	0	0	0	0	0
XLOC_022957	TCONS_00045041	Annotated Gene	AAEL016260	TSS33180	supercont1.65:1013494-1013589	0	0	0	0	0	0	0	0	0	0	35.9076	0	0	0	0	0	35.9076	0	0	0	0	0	0	0	0	0	0	0	0	0	0	0	0	0	0	0	0	0	0	0	0	0	0
XLOC_026618	TCONS_00052501	NTR	-	TSS38546	supercont1.831:114108-114430	0	0	0	0	0	0	0	0	0	30.2641	1.08547	1.35576	2.23539	0.76533	0	0	35.7061	0	0	0	0	0	0	0	0	0	0	0	0	0.703011	0	0	0	0.761138	0	0	0	0	0	0	0	0	0
XLOC_017424	TCONS_00034027	Annotated Gene	AAEL017912	TSS25082	supercont1.440:813535-813635	0	0	0	0	0	0	0	0	0	35.6974	0	0	0	0	0	0	35.6974	0	0	0	0	0	0	0	0	33.9391	0	0	0	0	0	0	0	0	18.9844	0	16.2185	0	0	0	0	0	0
XLOC_002962	TCONS_00005463	NTR	-	TSS4124	supercont1.123:644464-692695	0	0	0	0	0	0	0	0	0	35.4256	0	0	0	0	0	0	35.4256	0	0	1.197	0	0	0	0	0	0	0	0	0	0	0	0	0	0	0	0	0	0	0	0	0	0	0
XLOC_014312	TCONS_00027765	NTR	-	TSS20535	supercont1.348:15000-15439	0	0	0	0	0	0	0	0	0	32.0003	0	0.734929	0	0.622305	0.843052	1.14691	35.3475	0	0.248179	0.684796	0	0.274187	0.179396	0.165789	0.172915	0	0	0	0	0	0.183012	0	0	0	0	0	0	0	0	0.184399	0	0	0
XLOC_020348	TCONS_00039968	NTR	-	TSS29383	supercont1.54:2100836-2101229	0	0	0	0	0	0	0	0	0	34.9366	0	0.322082	0	0	0	0	35.2587	0	0	0	0.43878	0	0.31477	0	0	0	0	0	0	0	0	0	0	0	0	0	0	0	0	0	0	0	0
XLOC_014894	TCONS_00028994	NTR	-	TSS21403	supercont1.361:1044228-1044314	0	0	0	0	0	0	0	0	0	0	0	0	0	35.2149	0	0	35.2149	0	0	0	0	0	0	0	0	0	0	0	0	0	0	65.3801	434.22	1342.94	1362.19	1012.25	703.193	299.571	420.369	621.178	106.539	0	0
XLOC_012134	TCONS_00023422	NTR	-	TSS17289	supercont1.29:3299444-3299845	0	0	0	0	0	0	0	0	0	33.0307	1.048	0.875094	0.240034	0	0	0	35.1938	0	0	0	0	0	0	0	0	0	0.47282	0	0	0	0	0	0	0	0	0	0	0	0	0	0	0	0
XLOC_012732	TCONS_00024621	NTR	-	TSS18203	supercont1.302:345689-345898	0	0	0	0	0	0	0	0	0	34.7153	0	0	0	0	0	0	34.7153	0	0	0	0	0	0	0	0	0	0	0	0	0	0	0	0	0	0	0	0	0	0	0	0	0	0
XLOC_015643	TCONS_00030402	NTR	-	TSS22456	supercont1.386:637992-638255	0	0	0	0	0	0	0	0	0	21.6031	3.96024	1.8555	2.03914	2.79317	1.42285	0.967835	34.6418	0	0.837718	0.770501	0	0	0.605544	0	0	0	0	0	0	0	0	0	0	0	0	0	0	0	0	0	0	0	0
XLOC_021558	TCONS_00042382	NTR	-	TSS31165	supercont1.59:1798414-1798854	0	0	0	0	0	0	0	0	0	5.31092	12.5593	5.12287	5.82051	1.23938	1.25925	2.85519	34.1674	0	0.494268	0.681913	0	0	0	0.165091	0	0	0	0	0.347033	0	0	0	0	0	0.191269	0	0	0	0	0	0	0	0
XLOC_023976	TCONS_00047310	NTR	-	TSS34721	supercont1.7:1143141-1143349	0	0	0	0	0	0	0	0	0	32.7563	0	1.29412	0	0	0	0	34.0504	0	1.75875	0	0	0	0	0	0	0	0	0	0	0	0	0	0	0	0	0	0	0	0	0	0	0	0
XLOC_002075	TCONS_00003793	NTR	-	TSS2874	supercont1.114:2359532-2359774	0	0	0	0	0	0	0	0	0	28.0796	3.82191	1.5902	0	0.224418	0	0	33.7161	0	0	0	1.08617	3.79253	0.0708355	0	0.0681909	0	0	1.51852	0.756841	0.825097	0	0	0	0	0	0.0868834	0	0	0	0	0	0	0
XLOC_013210	TCONS_00025515	NTR	-	TSS18879	supercont1.315:929175-929519	0	0	0	0	0	0	0	0	0	17.5829	2.07209	1.29425	3.55623	0	2.97787	6.07673	33.5601	0	2.62989	0.806289	4.41658	0	0	0	0	0	0	0	0.615495	0	0	0	0	0	0	0	0	0	0	0	0	0	0
XLOC_012299	TCONS_00023784	NTR	-	TSS17559	supercont1.294:1363512-1363732	0	0	0	0	0	0	0	0	0	33.4915	0	0	0	0	0	0	33.4915	0	0	0	0	0	0	0	0	0	0	0	0	0	0	0	0	0	0	0	0	0	0	0	0	0	0
XLOC_017282	TCONS_00033753	NTR	-	TSS24872	supercont1.437:538765-539016	0	0	0	0	0	0	0	0	0	31.0606	0	0	0	0	0	2.22617	33.2868	0	0	0.886137	0	0	0	0	0	0.684638	0	0.678607	0.225483	0	0	0	0	0	0	0	0.209038	0	0	0	0	0.327083	0
XLOC_000680	TCONS_00001112	NTR	-	TSS879	supercont1.102:2253550-2253826	0	0	0	0	0	0	0	0	0	31.3114	0.86099	0	0	0	0	0.841663	33.0141	0	0	0	0	0	0.526602	0	0	0	0	0	0.511497	0	0	0	0	0	0	0	0	0	0	0	0	0	0
XLOC_013425	TCONS_00025971	NTR	-	TSS19198	supercont1.321:885638-885938	0	0	0	0	0	0	0	0	0	32.8106	0	0	0	0	0	0	32.8106	0	0	0	0	0	0.799609	0	1.73189	0.785639	0	0	0	0	1.62529	0	0.381099	0	0	0.40122	0.720029	0	0	0	0	0	0
XLOC_000886	TCONS_00001500	NTR	-	TSS1163	supercont1.1046:248988-249186	0	0	0	0	0	0	0	0	0	32.7297	0	0	0	0	0	0	32.7297	0	0	0	0	0	0	0	2.88698	0	0	0	0	0	0	0	1.43101	0	0	0	0	0	0	0	0	0	0
XLOC_002161	TCONS_00003943	NTR	-	TSS2995	supercont1.115:803950-804319	0	0	0	0	0	0	0	0	0	27.2113	1.24708	2.08207	0	0	0.896107	1.21908	32.6556	0	0	0	0	0	0	0	0	0	0	0	0	0	0	0	0	0	0	0	0	0	0	0	0	0.716461	0
XLOC_010579	TCONS_00020624	NTR	-	TSS15137	supercont1.251:1010050-1010646	0	0	0	0	0	0	0	0	0	30.7734	0.881454	0.441939	0.121163	0	0.0422255	0.172333	32.4325	0	0.149165	0	0.150303	0	0	0	0	0	0	0	0	0	0	0	0	0	0	0.072137	0	0	0	0	0	0	0
XLOC_021598	TCONS_00042471	NTR	-	TSS31227	supercont1.591:458893-459216	0	0	0	0	0	0	0	0	0	29.5318	0	1.44731	0	0.800337	0	0.553757	32.3332	0	0	0	0	0	0.779553	0	0.333823	0	0	0.337605	0	0	0.176527	0	0.330259	0	0	0	0	0	0	0	0	0	0
XLOC_022297	TCONS_00043843	NTR	-	TSS32266	supercont1.617:273968-274478	0	0	0	0	0	0	0	0	0	30.7606	0.275818	0.691151	0.18954	0	0.396387	0	32.3135	0	0.466756	0.643956	0.470317	0.773504	0	0	0	0	0.186679	0.164382	0	0.178636	0	0	0	0	0	0	0	0	0	0	0	0	0
XLOC_027957	TCONS_00054993	NTR	-	TSS40411	supercont1.91:2107741-2107959	0	0	0	0	0	0	0	0	0	31.6493	0	0	0	0.417225	0	0	32.0665	0	0.752699	0	0	0	0	0	0.523494	0	0	0	0	0	0	0	0	0	0	0	0	0	0	0	0	0	0
XLOC_002663	TCONS_00004903	NTR	-	TSS3702	supercont1.12:806531-806711	0	0	0	0	0	0	0	0	0	0	0	0	0	0	31.859	0	31.859	0	0	0	0	0	0	0	0	0	0	0	0	0	0	0	0	0	0	0	0	0	0	0	0	0	0
XLOC_028148	TCONS_00055346	NTR	-	TSS40675	supercont1.925:301977-302186	0	0	0	0	0	0	0	0	0	29.7559	2.04555	0	0	0	0	0	31.8014	0	0	0	0	0	0	0	0	0	0	0	0	0	1.26867	0	0	0	0	0	0	0	0	0	0	0	0
XLOC_021348	TCONS_00041977	NTR	-	TSS30858	supercont1.581:683006-683297	0	0	0	0	0	0	0	0	0	27.9235	2.22919	0.464616	0.510297	0	0.533939	0	31.6615	0	0	0.578279	1.26705	0	0.454475	1.26001	0	0	0	0.442848	0	0.48125	0	0	1.73285	0.521041	0.972601	0	0.818488	0	0	0	0	1.92104	0
XLOC_023197	TCONS_00045584	NTR	-	TSS33550	supercont1.66:1159484-1159783	0	0	0	0	0	0	0	0	0	30.1505	0	0.86399	0	0	0	0.337624	31.3521	0	0	0	0.588925	0	0	0	0	0	0	0	0	0	0	0	0	0	0	0	0	0	0	0	0	0	0
XLOC_010118	TCONS_00019709	NTR	-	TSS14454	supercont1.240:1131084-1131170	0	0	0	0	0	0	0	0	0	0	0	31.1911	0	0	0	0	31.1911	0	0	0	544.283	0	0	0	0	0	0	0	0	0	0	0	31.0157	0	0	0	0	0	0	0	0	0	0
XLOC_015565	TCONS_00030273	NTR	-	TSS22357	supercont1.384:500431-500554	0	0	0	0	0	0	0	0	0	0	13.496	8.22737	0	9.28876	0	0	31.0121	0	0	0	0	0	0	0	0	0	0	0	0	0	0	0	7.8683	4.73176	4.37815	0	0	0	0	0	0	0	133.448
XLOC_011537	TCONS_00022340	NTR	-	TSS16444	supercont1.277:695049-695318	0	0	0	0	0	0	0	0	0	24.7192	2.78067	0	1.27279	0.653885	0.666031	0.906084	30.9987	0	0.784269	0.72134	0.790252	0	0	0	0	0	0	0	0	0	0.576898	0	0	0	0	0	0	0	0	0	0	0	0
XLOC_013837	TCONS_00026768	NTR	-	TSS19815	supercont1.332:696266-696519	0	0	0	0	0	0	0	0	0	29.6603	1.11157	0	0	0	0	0	30.7719	0	0	0	0	1.03909	0	0	0	0	0	0	0	0	0	0	0	0	0	0	0	0	0	0	0	0	0
XLOC_001648	TCONS_00003046	NTR	-	TSS2294	supercont1.110:732524-732749	0	0	0	0	0	0	0	0	0	30.4986	0	0	0	0	0	0	30.4986	0	0	0	0.456175	0.500164	0.327249	0	0	0.321231	0	1.70068	0	2.07917	3.98728	1.0074	0	0	0	0	0	0	0	0	0	0	0
XLOC_015448	TCONS_00030042	NTR	-	TSS22188	supercont1.38:3104447-3104674	0	0	0	0	0	0	0	0	0	30.2567	0	0	0	0	0	0	30.2567	0	0	0	0	0	0	0	0	0	0	0	0	0	0	0	0	0	0	0	0	0	0	0	0	0	0
XLOC_019871	TCONS_00038949	NTR	-	TSS28648	supercont1.519:811449-811727	0	0	0	0	0	0	0	0	0	24.5527	2.53064	1.0545	1.15846	0	0	0.824611	30.1209	0	0	0	0.719194	0	0	0	0	0	0	0	0	0	0	0	0	0	0	0	0	0	0	0	0	0	0
XLOC_019805	TCONS_00038817	Annotated Gene	AAEL017544	TSS28555	supercont1.516:821986-822136	0	0	0	0	0	0	0	0	0	7.91134	13.0526	0	4.46022	0	4.68958	0	30.1137	0	11.0442	0	0	0	0	0	0	3.87413	0	0	0	4.22681	0	0	0	0	0	0	0	0	0	0	0	11.2483	0
XLOC_020188	TCONS_00039589	NTR	-	TSS29123	supercont1.533:539213-539521	0	0	0	0	0	0	0	0	0	29.436	0	0	0	0	0	0.624672	30.0607	0	0	0	0	0	0.390838	0	0	0	0	0	0	0	0	0	0	0	0	0	0	0	0	0	0	0	0
XLOC_000200	TCONS_00000313	NTR	-	TSS252	supercont1.1:5827981-5828267	0	0	0	0	0	0	0	0	0	21.7261	1.55848	0.487172	1.07024	1.10004	1.67981	2.28525	29.9071	0	0.659338	0	1.32874	0	0	0	0	0	0	0	0	0	0	0	0	0	0	0	0	0	0	0	0	0	0
XLOC_015441	TCONS_00030035	NTR	-	TSS22181	supercont1.38:1770714-1770941	0	0	0	0	0	0	0	0	0	24.623	0	2.91815	0	0	2.24189	0	29.783	0	0	3.6421	0	1.45827	0	0	0	0	0	0	0	0	0	0	0	0	0	0	0	0	0	0	0	0	0
XLOC_003071	TCONS_00005669	NTR	-	TSS4279	supercont1.124:1336089-1336353	0	0	0	0	0	0	0	0	0	29.7543	0	0	0	0	0	0	29.7543	0	0	0	0	0	0	0	0	0	0	0	0	0	0	0	0	0	0	0	0	0	0	0	0	0	0
XLOC_027153	TCONS_00053516	NTR	-	TSS39281	supercont1.86:2380620-2381600	0	0	0	0	0	0	0	0	0	26.3911	1.78449	0.503455	0.367986	0.126312	0.128228	0	29.3016	0	0	0.069438	0	0.0834072	0	0.0504327	0	0	0	0	0	0	0	0	0	0	0	0	0	0	0.0601217	0	0	0	0
XLOC_004727	TCONS_00008893	Annotated Gene	AAEL017855	TSS6656	supercont1.143:1714442-1714575	0	0	0	0	0	0	0	0	0	29.2255	0	0	0	0	0	0	29.2255	0	0	0	0	0	0	0.952894	0	0.994632	0	0	0	0	0	0	0	0	1.09566	1.03475	0	7.22869	0	0	10.1284	0	1.81437
XLOC_014100	TCONS_00027359	NTR	-	TSS20226	supercont1.34:3167928-3168156	0	0	0	0	0	0	0	0	0	22.3741	1.53809	0.95913	2.11061	0	2.21043	0	29.1924	0	0	0	0	0	0	0	0	0	0	0	0	0	0	0	0	0	0	0	0	0	0	0	0	0	0
XLOC_003633	TCONS_00006778	NTR	-	TSS5110	supercont1.13:65109-65382	0	0	0	0	0	0	0	0	0	26.9198	0.888276	0.555117	0.609911	0	0	0	28.9731	0	0	0	0	0	0	0	0.523244	0	0	0	0	0	0	0	0	0	0	0	0	0	0	0	0	0.765489	0
XLOC_013480	TCONS_00026057	NTR	-	TSS19274	supercont1.322:748051-748279	0	0	0	0	0	0	0	0	0	27.9676	0	0.479565	0	0	0	0	28.4472	0	1.30142	0	0	0	0	0	0.905349	0	0	0	0	0	0	0	0	0	0	0	0	0	0	0	0	0	0
XLOC_019255	TCONS_00037777	NTR	-	TSS27788	supercont1.5:862219-862540	0	0	0	0	0	0	0	0	0	25.8028	1.15057	1.07983	0	0.406379	0	0	28.4396	0	0.486765	0	0	0	0	0	0	0	0	0	0	0	0	0	0	0	0	0	0	0	0	0	1.15209	0	0
XLOC_003101	TCONS_00005700	NTR	-	TSS4309	supercont1.124:2067349-2067666	0	0	0	0	0	0	0	0	0	27.3515	0.593659	0	0	0	0.426583	0	28.3717	0	0.502313	0	0.506145	0.277476	0.181548	0.167778	0	0	0	0.707615	0	0	1.10987	0	0.173054	0	0	0	0	0	0.199868	0	0	0	0
XLOC_008058	TCONS_00015597	NTR	-	TSS11455	supercont1.2:5048611-5048852	0	0	0	0	0	0	0	0	0	28.1818	0	0	0	0	0	0	28.1818	0	0	0	0	0	0	0	0	0	0	0.769109	0	0	0	0	0	0	0	0	0	0	0	0.405142	0	0	0
XLOC_027073	TCONS_00053358	NTR	-	TSS39165	supercont1.859:109521-109830	0	0	0	0	0	0	0	0	0	26.8857	0	0	0	0.447527	0.455342	0	27.7886	0	0.536176	0	0	0	0	0	0	0	0	0	0	0	0	0	0	0	0	0	0	0	0	0	0	0	0
XLOC_008401	TCONS_00016196	NTR	-	TSS11925	supercont1.204:454083-454322	0	0	0	0	0	0	0	0	0	24.0846	2.64908	0.826524	0	0	0	0	27.5602	0	0	2.06161	0	0	0	0	0	0	0	0.789397	0	0	0	0	0	0	0	0	0	0	0	0	0	0	0
XLOC_011396	TCONS_00022089	NTR	-	TSS16241	supercont1.273:93831-94044	0	0	0	0	0	0	0	0	0	23.2817	3.84116	0	0	0	0	0	27.1229	0	0	0	0	0	0	1.08557	0	0	0	0	0	0	0	0	0	0	0	0	0	0	0	0	0	0	0
XLOC_028458	TCONS_00055945	NTR	-	TSS41135	supercont1.945:168950-169085	0	0	0	0	0	0	0	0	0	11.6086	9.57626	5.87216	0	0	0	0	27.057	0	0	0	0	0	0	0	0	0	0	0	0	0	0	0	0	0	0	11.7556	0	0	0	0	0	82.5252	0
XLOC_019839	TCONS_00038895	NTR	-	TSS28606	supercont1.517:564655-564897	0	0	0	0	0	0	0	0	0	26.2538	0	0.795098	0	0	0	0	27.0489	0	0	0	0	0	0	0	0.7501	0	0	0	1.51368	0	0	0	0	0	0	0	0	0	0	0	0	0	0
XLOC_013810	TCONS_00026711	NTR	-	TSS19773	supercont1.331:304459-304699	0	0	0	0	0	0	0	0	0	26.9417	0	0	0	0	0	0	26.9417	0	0	0	0	0	1.59922	0	0	0	0	0	0.776674	0	0	0	0	0	0	0	0	0	0	0	0	0	0
XLOC_020834	TCONS_00040996	NTR	-	TSS30116	supercont1.560:241352-241582	0	0	0	0	0	0	0	0	0	26.049	0	0	0.684152	0	0	0	26.7332	0	0	0	0	0	0	0	0	0.898247	0	0	0	0	0	0	0	0	0	0	0	0	0	0	0	0	0.894256
XLOC_015548	TCONS_00030245	NTR	-	TSS22336	supercont1.384:494625-499420	0	0	0	0	0	0	0	0	0	26.669	0	0	0	0	0	0	26.669	0	0	0	0	0	0	0	0	0	7.3852	0	0	0	0	0	38.4787	0	0	6.75171	0	0	0	0	0	0	187.445
XLOC_004730	TCONS_00008897	NTR	-	TSS6659	supercont1.143:803850-804096	0	0	0	0	0	0	0	0	0	25.5458	0	0	0	0.853448	0	0	26.3992	0	1.02463	0	0	0	0.185163	0	0	0	0	0	0	0	0	0	0	0	0	0	0	0	0	0	0	0	0
XLOC_003972	TCONS_00007416	NTR	-	TSS5575	supercont1.1337:71291-71550	0	0	0	0	0	0	0	0	0	25.1184	1.03605	0	0	0	0	0	26.1545	0	0	0	0	0	0	0	0	0	0	0	0	0	0	0	0	0	0	0	0	0	0	0	0	0	0
XLOC_024960	TCONS_00049248	NTR	-	TSS36138	supercont1.746:137924-138192	0	0	0	0	0	0	0	0	0	26.1237	0	0	0	0	0	0	26.1237	0	0	0	0.798842	0	0	0	0	0	0	0	0	0	0	0	0	0.657007	0	0	0	0	0	0	0	0	0
XLOC_012563	TCONS_00024312	Annotated Gene	AAEL016099	TSS17956	supercont1.30:3718033-3718115	0	0	0	0	0	0	0	0	0	26.0709	0	0	0	0	0	0	26.0709	0	0	0	0	0	0	0	0	0	0	0	0	0	0	0	0	0	0	39.6018	0	0	0	0	0	0	0
XLOC_012770	TCONS_00024677	Annotated Gene	AAEL016604	TSS18255	supercont1.303:586375-586457	0	0	0	0	0	0	0	0	0	26.0709	0	0	0	0	0	0	26.0709	0	0	0	0	0	0	0	0	0	0	0	0	0	0	0	0	0	0	39.6018	0	0	0	0	0	0	0
XLOC_012786	TCONS_00024693	Annotated Gene	AAEL016622	TSS18271	supercont1.303:1351651-1351733	0	0	0	0	0	0	0	0	0	26.0709	0	0	0	0	0	0	26.0709	0	0	0	0	0	0	0	0	0	0	0	0	0	0	0	0	0	0	39.6018	0	0	0	0	0	0	0
XLOC_007160	TCONS_00013899	NTR	-	TSS10168,TSS10169	supercont1.184:248438-264805	0	0	0	0	0	0	0	0	0	24.5683	0	0	0	0	1.2282	0	25.7965	0	3.44844	33.3901	4.82711	0	0.521223	0.966118	0	0	0	0	0.0305396	0	0	0.535298	0	0.0360466	0	0	0.968822	0	0	0	0	0	0
XLOC_014246	TCONS_00027651	NTR	-	TSS20446	supercont1.345:700179-700440	0	0	0	0	0	0	0	0	0	25.7785	0	0	0	0	0	0	25.7785	0	0	0	0	0	0.619356	0	0	0	0	0	0	0	0	0	0	0	0	0	0	0	0	0	0	0.872663	0
XLOC_021863	TCONS_00042988	NTR	-	TSS31632	supercont1.6:4378561-4378800	0	0	0	0	0	0	0	0	0	25.6903	0	0	0	0	0	0	25.6903	0	0	0	0	0	0	0	0	0	0	0	0	0	0	0	0	0	0	0	0	0	0	0	0	0	0
XLOC_020556	TCONS_00040418	NTR	-	TSS29699	supercont1.55:1291443-1291881	0	0	0	0	0	0	0	0	0	25.1878	0	0	0	0	0	0.451372	25.6392	0	0	0	0	0	0	0	0	0	0	0	0	0	0	0	0	0	0	0	0	0	0	0	0	0	0
XLOC_006432	TCONS_00012421	NTR	-	TSS9113	supercont1.171:212526-213033	0	0	0	0	0	0	0	0	0	22.0929	1.36688	0.71372	0.156563	0.483477	0.327399	0.4454	25.5863	0	0.9638	0.354586	0.194231	0	0.139336	0.128768	0	0	0	0	0	0.442636	0	0	0	0.159745	0	0	0.125469	0	0	0	0	0	0
XLOC_016718	TCONS_00032552	NTR	-	TSS24013	supercont1.419:986521-986813	0	0	0	0	0	0	0	0	0	22.3099	2.20849	0	0.505564	0.519699	0	0	25.5437	0	0	0.57291	0	0	0	0.416103	0	0	0	0	0	0	0	0	0	0	0	0	0	0	0	0	0	0	0
XLOC_000927	TCONS_00001592	Annotated Gene	AAEL004015	TSS1235	supercont1.105:2059370-2061146	0	0	0	0	0	0	0	0	0	0	0	0.0575987	0.0315713	16.0623	9.30649	0	25.458	0	0	0	0	0	0	0.0259596	0.0812551	0.0277331	0.155473	0.492689	0.054569	0.0892354	0.0286865	0.173285	0.883608	2.06109	0.601733	0.422845	0.379419	0	2.07357	2.31072	2.02347	11.5965	5.39595
XLOC_008301	TCONS_00016032	NTR	-	TSS11792	supercont1.202:582721-583060	0	0	0	0	0	0	0	0	0	23.2117	0	0.315367	0.34616	0.712104	0.362082	0.492584	25.44	0	1.70544	0.7843	0.429613	0	0	0	0	0	0	0	0.598709	0.326352	0	0.633323	2.05643	1.06001	1.64941	2.78357	1.94265	2.17641	1.35734	0	0	0	0
XLOC_010429	TCONS_00020317	NTR	-	TSS14913	supercont1.248:1450882-1451237	0	0	0	0	0	0	0	0	0	24.7072	0	0.283528	0	0	0.325458	0	25.3162	0	0	0	0	0	0	0	0	0	0	0	0	0	0	0	0	0	0	0	0	0	0	0	0	0	0
XLOC_019520	TCONS_00038211	NTR	-	TSS28127	supercont1.507:432536-432862	0	0	0	0	0	0	0	0	0	24.1683	1.1074	0	0	0	0	0	25.2757	0	0	0	0.94415	1.16459	0.169328	0.156484	0	0	0.374606	0.329992	0	0.358607	1.03533	0	0.161406	0	0	0	0	0	0.186424	0	0	0	0
XLOC_004817	TCONS_00009010	NTR	-	TSS6762	supercont1.144:1777326-1777574	0	0	0	0	0	0	0	0	0	24.3422	0	0.737433	0	0	0	0	25.0796	0	0	0	0	0	0	0	0	0	0	0	0	0	0	0	0	0	0	0	0	0	0	0	0	0	0
XLOC_018464	TCONS_00036045	NTR	-	TSS26571	supercont1.473:69552-69821	0	0	0	0	0	0	0	0	0	19.1187	2.0855	1.8099	0.636394	0.653885	0.333016	0	24.6374	0	0	0	0.395126	0	0	0	0	0	0	0	0	0	0	0	0	0.324971	0	0	0	0	0	0	0	0	0
XLOC_027958	TCONS_00054994	NTR	-	TSS40412	supercont1.91:2229403-2229671	0	0	0	0	0	0	0	0	0	20.4446	0.936965	0.585442	0	2.64387	0	0	24.6109	0	1.58559	0.729181	0	0	0	0	0	0	0	0	0	0	0	0	0	0	0	0	0	0	0	0	0	0	0
XLOC_020886	TCONS_00041109	NTR	-	TSS30199	supercont1.562:263377-263598	0	0	0	0	0	0	0	0	0	20.6247	1.70139	1.06044	0	0	1.22256	0	24.6091	0	0	0	0	0	1.04061	0.961682	1.0013	0	0	1.01399	0	0	0	0	0	1.19303	0	0	0	1.22304	0	0	1.70364	0	0
XLOC_027681	TCONS_00054506	NTR	-	TSS40036	supercont1.895:284231-284509	0	0	0	0	0	0	0	0	0	24.5527	0	0	0	0	0	0	24.5527	0	0	0	0	0	0.257966	0.2384	0	0	0	0	0	0	0.262591	0	0	0	0	0	0	0	0	0	0	0	0
XLOC_023334	TCONS_00045897	NTR	-	TSS33754	supercont1.667:324874-325116	0	0	0	0	0	0	0	0	0	18.5321	5.09588	0	0.874343	0	0	0	24.5023	0	0	0	1.08617	0	0	0	0.7501	0	0	0	0	0	0	0	0	0	0	0	0.701643	0	0	0	0	0	0
XLOC_023599	TCONS_00046506	NTR	-	TSS34152	supercont1.68:981102-981341	0	0	0	0	0	0	0	0	0	24.0846	0	0	0	0	0	0	24.0846	0	0	0	0	0	0	0	0	0	0	0	0	0	0	0	0	0	0	0	0	0	0	0	0	0	0
XLOC_027786	TCONS_00054706	NTR	-	TSS40186	supercont1.9:578266-578482	0	0	0	0	0	0	0	0	0	22.2307	0	0	0	0	0	1.79271	24.0234	0	0	0	0	0	0	0	0	0	0	0	0	0	0	0	0	0	0	0	0	0	0	0	0	0	0
XLOC_014092	TCONS_00027351	NTR	-	TSS20218	supercont1.34:2448559-2448811	0	0	0	0	0	0	0	0	0	23.1834	0	0	0	0	0.808372	0	23.9918	0	0	0	0	0	0	0	0	0	0	0	0	0	0	0	0	0	0	0	0	0	0	0	0	0	0
XLOC_001364	TCONS_00002441	NTR	-	TSS1865	supercont1.1084:236487-236727	0	0	0	0	0	0	0	0	0	23.7721	0	0	0	0	0	0	23.7721	0	0	0	0	0	0	0	0	0	0	0	0	0	0	0	0	0	0	0	0	0	0	0	0	0	0
XLOC_021988	TCONS_00043268	NTR	-	TSS31834	supercont1.603:799965-800272	0	0	0	0	0	0	0	0	0	21.8734	0	1.20929	0	0	0	0.629964	23.7127	0	0	0	0	0	0	0	0	0	0	0	0	0	0	0	0	0	0	0	0	0	0	0	0	0	0
XLOC_007145	TCONS_00013877	NTR	-	TSS10149	supercont1.183:540944-541176	0	0	0	0	0	0	0	0	0	21.1639	1.45489	0.907487	0	0	0	0	23.5263	0	1.23103	0	0	0	0	0	0	0	0	0	0	0	0	0	0	0	0	0	0	0	0	0	0	1.25378	0
XLOC_005782	TCONS_00011163	NTR	-	TSS8193	supercont1.16:3966854-3967268	0	0	0	0	0	0	0	0	0	22.262	0.327939	0	0.225339	0	0	0.641154	23.4564	0	0	0	0	0	0	0	0.193319	0	0	0	0	0	0	0	0	0	0	0	0	0	0	0	0	0	0
XLOC_020375	TCONS_00040017	NTR	-	TSS29420	supercont1.540:220772-221144	0	0	0	0	0	0	0	0	0	19.2632	0.794541	0	1.09123	1.12158	1.14186	0	23.4124	0	0	0	0	0	0	0	0	0	0	0	0	0	0	0	0	0	0	0	0	0	0	0	0	0	0
XLOC_000251	TCONS_00000425	NTR	-	TSS327	supercont1.10:1396106-1396325	0	0	0	0	0	0	0	0	0	23.371	0	0	0	0	0	0	23.371	0	0	0	0	0	0	0	0	0	0	0	0	0	0	0	0	0	0	0	0	0	0	0	0	0	0
XLOC_006725	TCONS_00012970	NTR	-	TSS9508	supercont1.176:1320216-1320312	0	0	0	0	0	0	0	0	0	0	0	0	23.2837	0	0	0	23.2837	0	0	0	0	0	0	0	0	0	0	0	0	22.3284	0	0	0	0	0	21.1608	0	0	45.6492	0	0	0	0
XLOC_011232	TCONS_00021789	NTR	-	TSS16019	supercont1.269:1481945-1482193	0	0	0	0	0	0	0	0	0	22.9103	0	0	0	0	0	0	22.9103	0	0	0	0	0	0	0	0	0	0	0	0	0	0	0	0	0	0	0	0	0	0	0	0	0	0
XLOC_000424	TCONS_00000720	NTR	-	TSS558	supercont1.101:1418195-1418537	0	0	0	0	0	0	0	0	0	20.3419	0	0.617809	1.01717	0.348756	0	0.48247	22.8081	0	0	0	0	0.922738	0	0	0	0	0	0	0	0	0	0	0	0	0	0	0	0	0	0	0	0	0
XLOC_004731	TCONS_00008898	NTR	-	TSS6660	supercont1.143:804168-804466	0	0	0	0	0	0	0	0	0	20.2857	0	0.871715	0	0.246043	0	1.3626	22.7661	0	0.589706	0	0.594205	0	0	0	0.410639	0	0	0	0	0	0	0	0	0	0	0	0	0	0	0.437913	0	0	0
XLOC_027458	TCONS_00054076	Annotated Gene	AAEL013607	TSS39716	supercont1.884:220060-223156	0	0	0	0	0	0	0	0	0	0	6.0762	3.74882	8.30765	4.23244	0	0	22.3651	0	0	0	0	0	0	0	0	0	0	0	0	0	3.73413	0	0	0	0	0	0	0	0	0	0	0	0
XLOC_024474	TCONS_00048329	NTR	-	TSS35460	supercont1.72:1083055-1083388	0	0	0	0	0	0	0	0	0	16.5729	2.1033	0.658127	1.44486	0	1.51136	0	22.2905	0	0.444917	1.22765	0	0	0	0	0	0	0	0	0	0	0	0	0	0	0	0	0	0	0	0	0	0	0
XLOC_008039	TCONS_00015578	NTR	-	TSS11436	supercont1.2:1414061-1414311	0	0	0	0	0	0	0	0	0	20.9576	1.15257	0	0	0	0	0	22.1102	0	0	0	0	0	0	0	0	0	0	0	0	0	0	0	1.34392	1.61638	0	0.707435	1.26956	0	0	0	0	0	2.0674
XLOC_026993	TCONS_00053217	NTR	-	TSS39053	supercont1.85:1942024-1942341	0	0	0	0	0	0	0	0	0	13.6733	3.56196	1.48565	0.407775	1.25798	0.426583	1.16067	21.9739	0	0	0.462008	0.506145	0	0	0	0.699662	0.357662	0	0	0.352682	0.384488	0	0	0	0	0.3886	0	0	0	0	0	0	0	1.59729
XLOC_013195	TCONS_00025496	NTR	-	TSS18861	supercont1.314:770937-771186	0	0	0	0	0	0	0	0	0	21.2156	0	0.728443	0	0	0	0	21.944	0	0	0	0.994758	0	0	0	0	0	0	0	0	0	0	0	0	0	0	0	0	0	0	0	0	0	0
XLOC_012120	TCONS_00023408	NTR	-	TSS17275	supercont1.29:1814739-1814980	0	0	0	0	0	0	0	0	0	20.3695	0	0	0	0	0.231827	1.26153	21.8629	0	0	0	0	0	0.7893	1.45886	0	0	0	0	0.766661	0	0	0.270066	0	0	0	0.792096	0.236916	0.30936	0	0	0	0	0
XLOC_021349	TCONS_00041978	NTR	-	TSS30859	supercont1.581:695198-695447	0	0	0	0	0	0	0	0	0	18.3868	2.33351	0	0.800857	0	0	0	21.5212	0	0	0.908013	0	0	0.713616	0	0	0	0	0	0	0	0	0	0	0	0	0	0.642595	0	0	0	0	0	0
XLOC_022025	TCONS_00043338	NTR	-	TSS31881	supercont1.605:184062-184193	0	0	0	0	0	0	0	0	0	0	21.3884	0	0	0	0	0	21.3884	0	0	0	218.825	219.932	215.847	217.609	125.101	50.4303	21.5431	114.723	50.8257	6.92618	6.52049	6.66976	6.23481	14.9977	6.94822	6.56399	0	0	0	0	10.7083	9.21592	0
XLOC_006042	TCONS_00011700	NTR	-	TSS8579	supercont1.164:593254-593578	0	0	0	0	0	0	0	0	0	21.1253	0	0.175874	0	0	0	0	21.3012	0	0	0	0	0	0	0	0	0	0	0	0	0	0	0	0	0	0	0	0	0	0	0	0	0.484449	0
XLOC_025057	TCONS_00049446	NTR	-	TSS36282	supercont1.75:1896614-1896833	0	0	0	0	0	0	0	0	0	21.2464	0	0	0	0	0	0	21.2464	0	0	0	0	0	0	0	0	0	0	0	0	0	0	0	0	0	0	0	0	0	0	0	0	0	0
XLOC_023676	TCONS_00046670	NTR	-	TSS34267	supercont1.684:506686-506928	0	0	0	0	0	0	0	0	0	20.1086	0	0	0	0.897672	0	0	21.0063	0	0	0.991451	1.08617	1.19091	0	0	0	0	0	0	0	0	0	0	0	0	0	0	0	0	0	0.39996	0	0	0
XLOC_024805	TCONS_00048947	NTR	-	TSS35910	supercont1.738:469801-470122	0	0	0	0	0	0	0	0	0	20.2239	0	0	0	0	0.41338	0	20.6373	0	0.486765	0	0	0	0.351858	0	0	0	0	0	0	0	0	0	0	0	0	0	0	0	0	0	0	0	0
XLOC_018961	TCONS_00037198	NTR	-	TSS27353	supercont1.49:1636436-1636657	0	0	0	0	0	0	0	0	0	20.6247	0	0	0	0	0	0	20.6247	0	0	0	0	0	0	0	1.0013	3.06353	0	0	0	0	1.05628	0	0.991927	0	0	1.0443	2.81114	0	0	0	0	1.46621	1.52592
XLOC_009673	TCONS_00018821	NTR	-	TSS13822	supercont1.230:122437-122653	0	0	0	0	0	0	0	0	0	15.5615	3.66775	0	0	0	1.31776	0	20.547	0	0	2.85438	17.1989	44.881	81.2075	51.8282	1.07913	11.4471	6.19441	19.6731	2.17894	6.75682	1.13808	0	0	3.85778	0	0	0	0	0	0	0	0.316075	0
XLOC_004376	TCONS_00008208	NTR	-	TSS6149	supercont1.139:847675-847913	0	0	0	0	0	0	0	0	0	19.5227	0	0	0	0	0.964365	0	20.4871	0	0	0	1.14423	0	0	0	0	0	0	0	0	0	0	0	0	0	0	0	0	0	0	0	0	0	0
XLOC_026170	TCONS_00051623	NTR	-	TSS37893	supercont1.81:878808-879115	0	0	0	0	0	0	0	0	0	19.5298	0	0	0	0.455099	0.463065	0	20.448	0	0	0	0	0	0.394149	0	0	0	0	0	0.382843	0	0	0	0	0	0	0	0	0	0	0	0	0	0
XLOC_022687	TCONS_00044501	NTR	-	TSS32790	supercont1.632:398523-398764	0	0	0	0	0	0	0	0	0	20.3369	0	0	0	0	0	0	20.3369	0	0	0	0	0	0	0	0	0	0	0	0	0	0	0	0	0	0	0	0	0	0	0	0	0	0
XLOC_017370	TCONS_00033959	NTR	-	TSS25017	supercont1.44:2388753-2389124	0	0	0	0	0	0	0	0	0	17.5503	1.80972	0.377393	0.414351	0	0	0	20.1518	0	0	0.469464	0	0	0	1.36388	0	0	0.408096	1.07855	0.358374	0.781387	0	0	1.05508	0	0	0	0.332237	0	0	0	0	0	0
XLOC_001598	TCONS_00002950	NTR	-	TSS2225	supercont1.11:3578932-3579225	0	0	0	0	0	0	0	0	0	19.4621	0	0.456079	0	0	0	0	19.9182	0	0	0	0	0	0	0	0	0	0	0	0	0	0	0	0	0	0	0	0	0	0	0	0	0	0
XLOC_008031	TCONS_00015570	NTR	-	TSS11428	supercont1.2:1263767-1264057	0	0	0	0	0	0	0	0	0	19.0943	0.750071	0	0	0	0	0	19.8444	0	0	0	0	0	0	0	0	0	0	0	0	0	0	0	0	0	0	0	0	0	0	0	0	0	0
XLOC_026171	TCONS_00051624	NTR	-	TSS37894	supercont1.81:950889-951199	0	0	0	0	0	0	0	0	0	19.8065	0	0	0	0	0	0	19.8065	0	0	0	0	0	0	0	0	0	0	0	0	0	0	0	0	0	0	0	0	0	0	0	0	0	0
XLOC_019931	TCONS_00039080	NTR	-	TSS28742	supercont1.52:2594861-2595219	0	0	0	0	0	0	0	0	0	18.8561	0.888857	0	0	0	0	0	19.745	0	0	0	0	16.2026	8.42651	0.753616	0.785838	0.535833	0.300725	19.8652	4.22442	1.72703	0.554253	0.558628	0.259106	1.24655	0.290975	0	0	0	0	0	0.445016	0.765989	0
XLOC_012116	TCONS_00023404	NTR	-	TSS17271	supercont1.29:526407-526637	0	0	0	0	0	0	0	0	0	18.1305	1.49564	0	0	0	0	0	19.6261	0	0	0	0	0	0	0	0.880403	0	0	0	0.888529	0	0	0	0	0	0	0	0	0	0	0	0	0	0
XLOC_020939	TCONS_00041196	NTR	-	TSS30266	supercont1.565:152711-153055	0	0	0	0	0	0	0	0	0	18.2959	0.486866	0.30473	0	0	0.349845	0	19.4373	0	0	0	0	0	0	0	0	0	0	0	0	0	0	0	0	0	0	0	0	0	0	0	0	0	0
XLOC_021864	TCONS_00042989	NTR	-	TSS31633	supercont1.6:4740843-4741168	0	0	0	0	0	0	0	0	0	18.9364	0	0.34909	0	0	0	0	19.2855	0	0	0	0	0	0	0	0	0	0	0	0	0	0	0	0	0	0	0	0	0	0	0	0	0	0
XLOC_023793	TCONS_00046938	NTR	-	TSS34457	supercont1.69:1962837-1963266	0	0	0	0	0	0	0	0	0	18.1912	0.306255	0.383659	0	0	0.220064	0	19.1012	0	0	0	0	0	0	0	0	0	0	0	0	0	0	0	0	0.214748	0	0	0	0	0	0	0.306659	0	0
XLOC_028115	TCONS_00055278	NTR	-	TSS40626	supercont1.92:2395880-2396237	0	0	0	0	0	0	0	0	0	16.8064	0.894456	0.279966	0	0.316084	0.321363	0.437189	19.0555	0	0.756825	0	0	0	0	0	0	0	0	0.266538	0	0	0	0	0	0	0	0	0	0	0	0	0	0	0
XLOC_010786	TCONS_00021025	NTR	-	TSS15419	supercont1.257:291201-291556	0	0	0	0	0	0	0	0	0	13.1772	3.62342	0.567055	0.311169	0	0.325458	0.88552	18.8898	0	0.76647	0	0.386159	0	0	0	0	0	0	0	0	0	0	0	0	0	0	0	0	0.326068	0	0	0	0	0
XLOC_008306	TCONS_00016037	NTR	-	TSS11797	supercont1.202:1267970-1268222	0	0	0	0	0	0	0	0	0	17.7285	1.12498	0	0	0	0	0	18.8535	0	0	0	0	0	0.688065	0	0	0	0	0	0	0	0	0	0	0	0	0	0	0	0	0	0	0	0
XLOC_026609	TCONS_00052491	NTR	-	TSS38536	supercont1.830:364115-364416	0	0	0	0	0	0	0	0	0	17.2761	0	0.424444	0	0.4792	0	0.663413	18.8432	0	0	0.528148	0.578604	0	0.415077	0	0	0	0	0	0	0	0	0	0	0	0	0	0	0	0	0	0	0	0
XLOC_003293	TCONS_00006129	NTR	-	TSS4622	supercont1.126:1264879-1265178	0	0	0	0	0	0	0	0	0	15.0723	0.690753	1.72798	0	0.487726	0	0.675248	18.654	0	2.33787	0.53757	0	0	0	0	0	0	0	0.411673	0	0.447372	0	0	0	0	0	0	0	0	0	0	0	0	0
XLOC_014515	TCONS_00028211	NTR	-	TSS20844	supercont1.352:969681-969909	0	0	0	0	0	0	0	0	0	18.6451	0	0	0	0	0	0	18.6451	0	0	0	0	0	0	0	0	0	0	0	0	0	0	0	0	0	0	0	0	0	0	0	0	0	0
XLOC_011132	TCONS_00021604	NTR	-	TSS15881	supercont1.266:285401-285661	0	0	0	0	0	0	0	0	0	18.6241	0	0	0	0	0	0	18.6241	0	0	0	0	0	0	0	0	0	0	0	0	0	0	0	0	0	0	0	0	0	0	0	0	0	0
XLOC_000558	TCONS_00000908	Annotated Gene	AAEL017641	TSS725	supercont1.102:270730-270849	0	0	0	0	0	0	0	0	0	18.499	0	0	0	0	0	0	18.499	0	0	0	0	0	0	0	0	0	0	0	0	0	0	0	0	0	0	0	0	0	0	0	15.2806	0	0
XLOC_000576	TCONS_00000926	Annotated Gene	AAEL017756	TSS743	supercont1.102:279867-279986	0	0	0	0	0	0	0	0	0	18.499	0	0	0	0	0	0	18.499	0	0	0	0	0	0	0	0	0	0	0	0	0	0	0	0	0	0	0	0	0	0	0	0	0	0
XLOC_000609	TCONS_00000959	Annotated Gene	AAEL017768	TSS776	supercont1.102:307085-307204	0	0	0	0	0	0	0	0	0	18.499	0	0	0	0	0	0	18.499	0	0	0	0	0	0	0	0	0	0	0	0	0	0	0	0	0	0	0	0	0	0	0	0	0	0
XLOC_021473	TCONS_00042192	NTR	-	TSS31028	supercont1.588:642143-642402	0	0	0	0	0	0	0	0	0	17.5829	0	0.647125	0	0	0	0	18.23	0	0	0	0	0	0	0	0	0	0	0	0	0	0.644589	0	0	0	0	0	0	0	0	0	0	0	0
XLOC_026128	TCONS_00051537	NTR	-	TSS37828	supercont1.809:219911-220164	0	0	0	0	0	0	0	0	0	14.8221	1.11157	0.694115	1.52605	0	0	0	18.1538	0	0	0	6.63392	3.11727	3.3993	3.76975	0	2.67367	9.01806	0.662468	1.32072	0	0.691395	0	0	0	0.727142	0	0.612198	0	0	0.698076	1.11303	0	0
XLOC_020058	TCONS_00039319	NTR	-	TSS28925	supercont1.528:359958-360225	0	0	0	0	0	0	0	0	0	16.0974	1.89443	0	0	0	0	0	17.9918	0	0	0	0	0	0	0	0	0	0	0	0	0	0	0	0	0	0	0	0	0	0	0	0	0	0
XLOC_008503	TCONS_00016384	NTR	-	TSS12061	supercont1.206:1084044-1084346	0	0	0	0	0	0	0	0	0	17.941	0	0	0	0	0	0	17.941	0	0	0	0	0	0	0	0	0	0	0	0	0	0	0	0	0	0	0	0	0	0	0	0	0	0
XLOC_025895	TCONS_00051163	NTR	-	TSS37526	supercont1.8:2372208-2372516	0	0	0	0	0	0	0	0	0	16.7661	0	0	0	0	0	1.1267	17.8928	0	0	0	0.491331	0.53871	0.704939	0	0	1.38595	0	0.686905	0.684719	0	0	0	0	0	0.75393	0	0	0	0	0	0	0	0
XLOC_017450	TCONS_00034059	NTR	-	TSS25114	supercont1.441:134855-135198	0	0	0	0	0	0	0	0	0	17.2323	0.490186	0	0	0	0	0	17.7225	0	0	0	0	0	0	0	0	0	0	0	0	0	0	0.308052	0	0	0	0	0	0	0	0	0	0	0
XLOC_020126	TCONS_00039468	NTR	-	TSS29033	supercont1.53:1636416-1636648	0	0	0	0	0	0	0	0	0	17.6366	0	0	0	0	0	0	17.6366	0	0	0	0	0	0	0	0	0	0	0	0	0	0	0	0	0	0	0	0.801286	0	0	0	0	0	0
XLOC_012943	TCONS_00025007	NTR	-	TSS18500	supercont1.308:132009-132268	0	0	0	0	0	0	0	0	0	17.5829	0	0	0	0	0	0	17.5829	0	0	0	0	0	0	0	0	0	0	0	0	0	0	0	0	0	0	0	0	0	0	0	0	0	0
XLOC_014769	TCONS_00028788	NTR	-	TSS21247	supercont1.36:816615-816720	0	0	0	0	0	0	0	0	0	0	0	0	0	0	17.5599	0	17.5599	0	0	0	20.835	0	0	0	0	0	0	0	0	0	14.6423	15.1501	14.2472	68.5429	94.6955	149.995	26.918	0	0	0	0	63.1782	0
XLOC_007037	TCONS_00013656	NTR	-	TSS9989	supercont1.180:1085184-1085439	0	0	0	0	0	0	0	0	0	15.79	1.08547	0.677879	0	0	0	0	17.5533	0	2.75534	0.84475	0	0	0	0	0	0	0	0	0	0	0.675222	0	0	0	0	0	0	0	0	0	0	0	0
XLOC_007234	TCONS_00014026	NTR	-	TSS10266	supercont1.185:1723985-1724349	0	0	0	0	0	0	0	0	0	11.9416	2.14152	0.804423	0.588525	0.605466	0.615529	0.837379	17.5344	0	0.724801	0.999966	0	0.400378	0	0	0.252448	0.258213	0.28982	0	0	0	0	0	0	0.30033	0.841274	0.262889	0	0.308352	0.288461	0	0	0	0
XLOC_019276	TCONS_00037798	NTR	-	TSS27809	supercont1.5:3167790-3168109	0	0	0	0	0	0	0	0	0	16.2922	0	0.731197	0	0	0.41989	0	17.4433	0	0	0	0	0	0	0	0	0	0	0	0	0	0	0	0	0	0	0	0	0	0	0	0	0	0
XLOC_012789	TCONS_00024696	NTR	-	TSS18274	supercont1.303:687767-688038	0	0	0	0	0	0	0	0	0	16.4969	0.907253	0	0	0	0	0	17.4042	0	1.53531	0	0	0	0.554898	0	0	0	0	0	0	0	0	0	0	0	0	0	0	0	0	0	0	0	0
XLOC_021063	TCONS_00041417	NTR	-	TSS30438	supercont1.57:2374376-2374497	0	0	0	0	0	0	0	0	0	17.3867	0	0	0	0	0	0	17.3867	0	0	0	0	0	0	0	0	0	0	0	0	0	0	0	16.724	0	46.5099	140.856	39.4968	0	28.7056	98.2317	0	0	0
XLOC_009154	TCONS_00017703	NTR	-	TSS13010	supercont1.22:2654372-2654653	0	0	0	0	0	0	0	0	0	14.882	0	0.511605	0	1.15521	0	0.800069	17.3489	0	0	0	0	0	0	0	0	0	0	0	0	0	0	0	0	0	0	0	0	0	0	0	0	0	0
XLOC_011277	TCONS_00021861	NTR	-	TSS16078	supercont1.27:1154458-1154741	0	0	0	0	0	0	0	0	0	12.6446	2.40714	0.501594	0	0.566303	1.15312	0	17.2728	0	1.35783	0	0	0	0	0	0	0	0	0	0	0	0	0	0.467794	0	0	0	0	0	0	0	0	0.691464	0
XLOC_005522	TCONS_00010641	NTR	-	TSS7813	supercont1.1553:28095-28470	0	0	0	0	0	0	0	0	0	12.8235	1.32231	1.2406	0.454097	1.40064	0	0	17.2411	0	0.559424	0	0	0	0	0	0	0	0.447243	0	0	0	0	0	0	0	0	0	0	0.475841	0	0	0	0	0
XLOC_020492	TCONS_00040320	NTR	-	TSS29612	supercont1.545:4009-4352	0	0	0	0	0	0	0	0	0	17.2323	0	0	0	0	0	0	17.2323	0	0	0	0	0	0	0	0	0	0	0	0	0.317473	0	0	0	0	0	0	0	0	0	0	0	0	0
XLOC_020979	TCONS_00041283	NTR	-	TSS30330	supercont1.567:739163-739506	0	0	0	0	0	0	0	0	0	7.7248	1.47056	3.37485	0.336749	1.38554	1.40892	1.43755	17.139	0	1.24428	0	0.83585	0	0	0	0	0	0	0	0	0	0	0	0	0	0	0	0	0	0	0	0	0	0
XLOC_020815	TCONS_00040949	NTR	-	TSS30084	supercont1.56:3160469-3160838	0	0	0	0	0	0	0	0	0	14.6135	1.24708	0	0.856808	0	0	0.406361	17.1237	0	0	0	0.354413	0.777178	1.27124	0.939851	0.490038	0.250623	0	0.74323	0	0.269226	0.259239	0	0	0	0	0	0	0	0	0	0.832484	0.358231	0
XLOC_004281	TCONS_00008046	NTR	-	TSS6014	supercont1.138:92795-93106	0	0	0	0	0	0	0	0	0	14.3547	0	0.77975	0.428077	0.440172	0.44784	0.609251	17.0598	0	0	0	0.531365	0	0	0	0	0	0	0	0	0	0	0	0	0	0	0	0	0	0	0	0	0	0
XLOC_021677	TCONS_00042641	NTR	-	TSS31355	supercont1.597:436309-436551	0	0	0	0	0	0	0	0	0	16.9877	0	0	0	0	0	0	16.9877	0	0	0	0	0	0	0	0	0	0	0	0.756841	0	0	0	0	0	0	0	0	0	0	0	0	0	0
XLOC_021268	TCONS_00041851	NTR	-	TSS30748	supercont1.58:380823-381142	0	0	0	0	0	0	0	0	0	13.4588	1.75303	0.365599	0.802763	0	0	0.571227	16.9514	0	0	0	0	0	0	0	0	0	0	0	0.347147	0	0	0	0	0	0	0	0	0	0	0	0	0	0
XLOC_016818	TCONS_00032826	NTR	-	TSS24194	supercont1.421:175722-175967	0	0	0	0	0	0	0	0	0	14.865	1.22626	0.765442	0	0	0	0	16.8567	0	0	0	0	0	0	0	0	0	0	0	0	0	0	0	0	0	0	0	0	0	0	0	0	0	0
XLOC_003655	TCONS_00006800	NTR	-	TSS5132	supercont1.13:1698711-1698956	0	0	0	0	0	0	0	0	0	16.3515	0	0	0	0	0	0	16.3515	0	0	0	0	0	0	0.693122	0	0	0	0	0	0	0.762442	0	0	0	0	0	0	0	0	0	0	0	0
XLOC_025235	TCONS_00049831	NTR	-	TSS36552	supercont1.76:2472685-2472963	0	0	0	0	0	0	0	0	0	0	0	0	0	3.57161	12.729	0	16.3006	0	0	0	0	0	0.515933	0.476799	0.496922	0	0.570487	0	0.501134	0	0	0.529871	0	0	0	0	0	0	0	0	0	2.18082	0
XLOC_007179	TCONS_00013928	NTR	-	TSS10196	supercont1.184:414947-415210	0	0	0	0	0	0	0	0	0	15.6023	0	0	0.679714	0	0	0	16.282	0	0	0	0	0	0	0	0	0.595602	0	0	0	0	0	0	0	0	0	0	0	0	0	0	0	0	0
XLOC_024016	TCONS_00047350	NTR	-	TSS34761	supercont1.7:4593975-4594249	0	0	0	0	0	0	0	0	0	13.8525	1.75805	0	0	0	0.631639	0	16.2422	0	0.743771	0	0	0	0	0	0	0	0	0	0	0	0	0	0	0	0	0	0	0	0	0	0	0	0
XLOC_016189	TCONS_00031511	NTR	-	TSS23251	supercont1.4:4665656-4665941	0	0	0	0	0	0	0	0	0	16.2148	0	0	0	0	0	0	16.2148	0	0	0.61234	0	0	0.481243	0	0.463544	0	0	0	0	0	0.489974	0	0	0	0	0	0	0.566196	0	0	0	0	0
XLOC_000441	TCONS_00000742	NTR	-	TSS578	supercont1.1013:80605-80900	0	0	0	0	0	0	0	0	0	14.7708	1.4322	0	0	0	0	0	16.203	0	0	0	0	0	0	0	0	0	0	0	0	0.231894	0	0	0	0	0	0	0	0	0	0	0	0	0
XLOC_026763	TCONS_00052716	NTR	-	TSS38717	supercont1.838:60647-60848	0	0	0	0	0	0	0	0	0	8.48208	2.33237	2.90222	1.59903	0.819157	0	0	16.1349	0	1.97349	1.81514	0	2.1803	0	1.31833	9.65984	19.5634	7.87447	0.695021	0	0	10.118	3.29123	6.79897	0	0	1.43159	2.56912	1.6756	0	0	0	0	0
XLOC_010424	TCONS_00020312	NTR	-	TSS14908	supercont1.248:958385-958850	0	0	0	0	0	0	0	0	0	15.0562	0.528523	0.165556	0.363202	0	0	0	16.1135	0	0	0	0.45061	0	0	0	0	0	0	0.157494	0	0	0	0	0	0	0	0	0	0	0	0	0	0	0
XLOC_007221	TCONS_00014013	NTR	-	TSS10253	supercont1.185:345837-346159	0	0	0	0	0	0	0	0	0	14.5406	1.1417	0	0.392119	0	0	0	16.0744	0	0	0	0	0	0.174572	0.322662	0	0	0.128733	1.06316	0	0	0.177887	0.358704	0	0	0	0	0	0	0	0	0	0	0
XLOC_003012	TCONS_00005559	NTR	-	TSS4193	supercont1.123:731759-732015	0	0	0	0	0	0	0	0	0	14.7961	0	0.66998	0.490952	0	0	0	15.957	0	0	0	0	0	0	0	0	0	0	0	0	0	0	0	0	0	0	0	0	0	0	0	0	0	0.64142
XLOC_017394	TCONS_00033991	NTR	-	TSS25047	supercont1.44:1691253-1691512	0	0	0	0	0	0	0	0	0	13.8151	2.07209	0	0	0	0	0	15.8872	0	0.876629	0	0	0	0	0	0	0	0	0	0	0	0	0	0	0	0	0	0	0	0	0	0	0	0
XLOC_017393	TCONS_00033990	NTR	-	TSS25046	supercont1.44:1690673-1690961	0	0	0	0	0	0	0	0	0	15.7531	0	0	0	0	0	0	15.7531	0	0	0	0	0	0	0	0	0	0	0	0	0	0	0	0	0	0	0	0	0	0	0	0	0	0
XLOC_002472	TCONS_00004495	NTR	-	TSS3416	supercont1.118:1739468-1739793	0	0	0	0	0	0	0	0	0	12.8497	1.6737	0	0.38323	0.394125	0.400887	0	15.7016	0	0.472055	0	0.475656	0	0	0	0	0	0	0	0	0	0	0.350573	0	0	0	0	0	0	0	0	0	0	0
XLOC_026127	TCONS_00051536	NTR	-	TSS37827	supercont1.809:219553-219810	0	0	0	0	0	0	0	0	0	14.1386	0	0	1.45576	0	0	0	15.5944	0	0	0.825171	11.752	6.93822	3.89106	1.79796	3.7467	1.91312	0.716894	3.1596	1.25982	0.686716	1.31926	0	0	0	1.38731	0.650806	0	0	0	0.665925	1.06171	0	0
XLOC_028231	TCONS_00055501	NTR	-	TSS40800	supercont1.93:2495458-2495843	0	0	0	0	0	0	0	0	0	12.8888	0.379727	0.713332	0.260906	0.536905	0	0.742407	15.5221	0	0	0	0.323749	0	0	0	0	0	0	0	0	0	0	0	0	0	0	0	0	0	0	0	0	0	0
XLOC_024081	TCONS_00047472	NTR	-	TSS34847	supercont1.70:2801186-2801998	0	0	0	0	0	0	0	0	0	12.9698	1.02436	0.642153	0.234698	0.0805551	0.0817853	0.44505	15.4784	0	0	0	0.0970389	0	0	0.128666	0	0	0	0	0.135233	0.0737147	0	0.0715659	0	0	0	0.0698599	0	0	0	0	0	0	0
XLOC_003646	TCONS_00006791	NTR	-	TSS5123	supercont1.13:1094067-1094342	0	0	0	0	0	0	0	0	0	13.7092	1.73987	0	0	0	0	0	15.4491	0	0.736075	0	0	0.813212	0	0	0	0	0	0	0	0	0	0	0	0	0	0	0	0	0.585552	0	0	0	0
XLOC_000840	TCONS_00001431	NTR	-	TSS1104	supercont1.104:181745-182056	0	0	0	0	0	0	0	0	0	14.3547	0	0	0	0.440172	0	0.609251	15.4041	0	0	0	0.265683	0	0.381189	0.352276	0	0	0	0	0	0	0	0	0	0	0	0	0	0	0	0	0	0	0
XLOC_010847	TCONS_00021146	NTR	-	TSS15509	supercont1.259:839163-839432	0	0	0	0	0	0	0	0	0	13.4832	0	0.579168	1.27279	0	0	0	15.3352	0	0	0	0	0	0	0	0	0	0	0	0	0	0	0	0	0	0	0	0	0	0	0	0	0	0
XLOC_010322	TCONS_00020098	NTR	-	TSS14753	supercont1.245:764261-764525	0	0	0	0	0	0	0	0	0	13.0553	0	0.611656	0	0.690564	0	0.957087	15.3146	0	0	0	0	0	0	0	0	0	0	0	0	0	0	0	0	0	0	0	0	0	0	0	0	0	0
XLOC_008952	TCONS_00017266	NTR	-	TSS12715	supercont1.216:1812378-1812668	0	0	0	0	0	0	0	0	0	13.6388	0	0.468986	0	1.05898	0	0	15.1668	0	0	0	0	0	0	0	0	0	0	0	0	0	0	0	0	0	0	0	0	0	0	0	0	0	0
XLOC_014090	TCONS_00027349	NTR	-	TSS20216	supercont1.34:1256445-1256739	0	0	0	0	0	0	0	0	0	3.50422	2.16805	1.35573	0.992631	0.510209	5.19296	1.41292	15.1367	0	1.22297	1.68726	0.616149	0	0	0.816969	0	0	0	0	0	0	0	0	0	0.506752	0	0	0	0	0	0	0	0	0
XLOC_020131	TCONS_00039473	NTR	-	TSS29038	supercont1.53:2284302-2284577	0	0	0	0	0	0	0	0	0	11.6001	0.869933	0.54369	0	1.22766	0	0.850405	15.0918	0	0	0.677014	0	0	0	0	1.53735	0	0	0	0	0	0	0	0	0	0	0	0	0	0	0	0	0	0
XLOC_011759	TCONS_00022728	NTR	-	TSS16754	supercont1.281:1193028-1193338	0	0	0	0	0	0	0	0	0	13.7122	0	0.393109	0.863268	0	0	0	14.9686	0	0	0	0	0	0	0	0	0	0	0	0	0	0	0	0	0	0	0	0	0	0	0	0	0	0
XLOC_002901	TCONS_00005379	NTR	-	TSS4050	supercont1.122:755065-755356	0	0	0	0	0	0	0	0	0	14.4121	0	0	0.510297	0	0	0	14.9224	0	0	0	0	0	0	0	0	0	0	0	0	0	0	0	0	0	0	0	0	0	0	0	0	0	0
XLOC_004741	TCONS_00008908	NTR	-	TSS6670	supercont1.143:1698813-1699128	0	0	0	0	0	0	0	0	0	13.894	0.603241	0	0.414351	0	0	0	14.9116	0	0	0	0	0	0	0	0	0	0	0	0	0	0	0	0	0	0	0.370263	0	0	0	0	0.604038	0	0
XLOC_009964	TCONS_00019421	NTR	-	TSS14240	supercont1.238:396222-396516	0	0	0	0	0	0	0	0	0	12.2648	0.722684	0.45191	0	0	0	1.41292	14.8523	0	0	0	0	0.675565	0	0	0	0	0	0	0	0	0	0	0	0	0	0	0	0	0	0	0	0	0
XLOC_013992	TCONS_00027109	NTR	-	TSS20049	supercont1.338:1110132-1110351	0	0	0	0	0	0	0	0	0	0	0	0	0	13.5646	1.25941	0	14.824	0	0	0	1.4943	0	0	0	0	0	0	0	0	0	0	0	0	0	0	0	0	0	0	1.09994	0	0	0
XLOC_026669	TCONS_00052606	Annotated Gene	AAEL017585	TSS38618	supercont1.836:61801-61954	0	0	0	0	0	0	0	0	0	14.7314	0	0	0	0	0	0	14.7314	0	0	0	0	0	0	0	0	0	0	0	0	0	0	0	0	0	0	0	0	0	4.07192	0	0	0	5.44952
XLOC_000756	TCONS_00001253	NTR	-	TSS983	supercont1.103:1067792-1068116	0	0	0	0	0	0	0	0	0	14.3107	0	0	0.386153	0	0	0	14.6969	0	0.475657	0	0	0.525503	0	0	0	0	0	0	0	0.364085	0	0	0	0	0	0	0	0	0	0	0	0	0
XLOC_001268	TCONS_00002262	NTR	-	TSS1733	supercont1.1075:233116-233485	0	0	0	0	0	0	0	0	0	14.1096	0	0.520518	0	0	0	0	14.6301	0	0	0	0	0	0	0	0	0	0	0	0	0	0	0	0	0	0	0	0	0	0	0	0	0	0
XLOC_007946	TCONS_00015432	NTR	-	TSS11319	supercont1.199:1886768-1887064	0	0	0	0	0	0	0	0	0	14.6237	0	0	0	0	0	0	14.6237	0	0	0	0	0	0.434019	0.401098	0	0	0	0	0	0	0	0	0	0	0	0	0	0	0	0	0.710555	0	0
XLOC_026934	TCONS_00053070	NTR	-	TSS38950	supercont1.849:431848-432280	0	0	0	0	0	0	0	0	0	13.1904	0.604508	0	0	0	0.434379	0.295469	14.5248	0	0	0	0	0	0	0.341687	0.356369	0	0	0	0	0	0	0	0	0	0	0	0	0	0	0.190019	0	0	0
XLOC_018573	TCONS_00036258	NTR	-	TSS26722	supercont1.477:892628-892929	0	0	0	0	0	0	0	0	0	0	0	0	0	7.188	7.31479	0	14.5028	0	0	0	0	0	0	0	0	0	0	0	0	0	0	0	0	0	0	0	0	0	0	0	0	0	0
XLOC_022513	TCONS_00044221	Annotated Gene	AAEL011894	TSS32558	supercont1.627:775424-775595	0	0	0	0	0	0	0	0	0	0	0	0	5.59235	0	8.80495	0	14.3973	0	0	0	0	0	0	0	0	1.21834	1.37698	0	0	0	0	0	0	0	0	1.25351	0	0	0	0	0	0	0
XLOC_004550	TCONS_00008550	NTR	-	TSS6408	supercont1.1407:75628-75928	0	0	0	0	0	0	0	0	0	12.4493	1.36931	0	0	0	0.491969	0	14.3106	0	0	0	0	0	0	0	0	0	0	0	0	0	0	0	0	0	0	0	0	0	0	0	0	1.18003	0
XLOC_002149	TCONS_00003931	NTR	-	TSS2983	supercont1.115:60467-60744	0	0	0	0	0	0	0	0	0	13.4297	0	0	0	0	0	0.833066	14.2628	0	0.721067	0	0.726568	0	0	0	0	0	0	0	0	0	0	0	0	0	0	0	0	0	0	0	0	0	0
XLOC_013612	TCONS_00026274	NTR	-	TSS19449	supercont1.327:299863-300166	0	0	0	0	0	0	0	0	0	10.2476	0	1.40197	1.53104	1.05959	0	0	14.2402	0	0.282142	0	0	0.311709	0.135964	0	0.392952	0.401672	1.01503	0	0.396192	0	0.20774	0	0	0	0	0	0	0	0	0	0	0	0
XLOC_009400	TCONS_00018228	NTR	-	TSS13398	supercont1.225:690244-690469	0	0	0	0	0	0	0	0	0	0	0	2.00149	11.0124	0	1.1534	0	14.1673	0	0	0	0	0	0.981747	0	0	0	0	0	0	0	0	0	0	0	0	0	0	0	0	0	0	0	0
XLOC_020177	TCONS_00039573	NTR	-	TSS29108	supercont1.532:802664-802990	0	0	0	0	0	0	0	0	0	14.0954	0	0	0	0	0	0	14.0954	0	0	0	0	0	0.338655	0	0	0	0	0.329992	0.657884	0	0	0	0	0	0	0	0	0	0	0	0	0	0
XLOC_023539	TCONS_00046349	NTR	-	TSS34048	supercont1.679:728936-729263	0	0	0	0	0	0	0	0	0	11.9913	0.549555	0.343881	0	1.16473	0	0	14.0495	0	0	0.427684	0.468542	0	0	0	0	0	0	0	0	0	0	0	0	0	0	0	0	0	0	0	0	0	0
XLOC_003603	TCONS_00006710	NTR	-	TSS5064	supercont1.13:4042046-4043285	0	0	0	0	0	0	0	0	0	12.9477	0	0	0	0	0	1.09908	14.0468	0	0	0.874982	0	0	0	0	0	0	0	0	0.333966	0	0	0	0	0	0	0	0	0	0	0	0	0	0
XLOC_011134	TCONS_00021606	NTR	-	TSS15883	supercont1.266:779220-779493	0	0	0	0	0	0	0	0	0	13.9983	0	0	0	0	0	0	13.9983	0	0	0	0	0	0	0.502082	0	0	0	0	0	0	0	0	0	0	0	0	0	0	0	0	0	0	0
XLOC_028983	TCONS_00056987	NTR	-	TSS41877	supercont1.984:356356-356703	0	0	0	0	0	0	0	0	0	13.8882	0	0.0995538	0	0	0	0	13.9878	0	1.21119	0.123779	0	0	0	0	0.0937398	0	0	0.284371	0.141733	0	0	0	0	0.167291	0.156192	0	0	0	0.321336	0	0	0	0
XLOC_004222	TCONS_00007954	NTR	-	TSS5939	supercont1.137:567552-567697	0	0	0	0	0	0	0	0	0	8.94503	0	0	5.04031	0	0	0	13.9853	0	0	0	0	0	0	0	8.64817	61.2291	14.8927	0	0	0	4.52386	0	0	0	0	0	0	0	0	0	0	0	0
XLOC_023036	TCONS_00045228	NTR	-	TSS33305	supercont1.651:39716-40027	0	0	0	0	0	0	0	0	0	12.0881	0.623241	0.389875	0.428077	0	0.44784	0	13.9771	0	0	0.970059	0	0	0	0	0	0	0	0	0	0	0	0	0	0	0	0	0	0	0	0	0	0	0
XLOC_008056	TCONS_00015595	NTR	-	TSS11453	supercont1.2:4917167-4917460	0	0	0	0	0	0	0	0	0	11.4941	0.729371	0	0	0.514917	0.524101	0.712999	13.9755	0	0	0	0	0	0	0	0	0.878387	0	0	0	0.472383	0	0	0	0	0	0	0.401703	0	0	0	0.730336	0	0
XLOC_004473	TCONS_00008387	NTR	-	TSS6286	supercont1.14:3425315-3425592	0	0	0	0	0	0	0	0	0	13.4297	0	0.532638	0	0	0	0	13.9623	0	0	0	0	0	0	0	0	0	0	0	0	0	0	0	0	0	0	0	0	0	0	0	0	0	0
XLOC_007255	TCONS_00014077	NTR	-	TSS10297	supercont1.186:1812377-1812883	0	0	0	0	0	0	0	0	0	13.5818	0	0	0.366501	0	0	0	13.9483	0	0	0	0	0	0	0	0	0	0	0	0	0	0	0	0	0	0	0	0	0	0	0	0	0	0
XLOC_010048	TCONS_00019589	NTR	-	TSS14365	supercont1.24:317359-317646	0	0	0	0	0	0	0	0	0	13.0979	0.771773	0	0	0	0	0	13.8697	0	0	0	0	0	0	0	0	0	0	0	0	0	0	0.484831	0	0	0	0	0	0	0	1.45465	3.86397	0	0
XLOC_015712	TCONS_00030578	NTR	-	TSS22570	supercont1.389:146581-146832	0	0	0	0	0	0	0	0	0	13.8029	0	0	0	0	0	0	13.8029	0	0	0	0.970792	0	0	0	0	0	0	0	0	0	0	0	0	0	0	0	0	0	0	0	0	0	0
XLOC_018946	TCONS_00037183	NTR	-	TSS27338	supercont1.49:414920-415275	0	0	0	0	0	0	0	0	0	13.7262	0	0	0	0	0	0	13.7262	0	0	0	0	0	0	0	0	0	0	0	0	0	0	0	0	0	0	0	0	0	0	0	0	0	0
XLOC_024823	TCONS_00048977	NTR	-	TSS35937	supercont1.739:552820-553155	0	0	0	0	0	0	0	0	0	13.1948	0	0	0	0	0	0.50669	13.7015	0	0	0	0	0	0	0	0	0	0	0	0	0	0	0	0	0	0	0	0	0	0	0	0	0	0
XLOC_028230	TCONS_00055500	NTR	-	TSS40799	supercont1.93:2407029-2407350	0	0	0	0	0	0	0	0	0	13.6516	0	0	0	0	0	0	13.6516	0	0	0	0	0	0	0	0	0	0	0	0	0	0	0	0	0	0	0	0	0	0	0	0	0	0
XLOC_018819	TCONS_00036860	NTR	-	TSS27127	supercont1.486:664320-664709	0	0	0	0	0	0	0	0	0	13.5198	0	0	0	0.131378	0	0	13.6512	0	0	0.289237	0	0	0	0	0	0	0	0	0	0	0	0	0	0	0	0	0	0	0	0	0	0	0
XLOC_016757	TCONS_00032687	NTR	-	TSS24097	supercont1.42:494794-495116	0	0	0	0	0	0	0	0	0	13.636	0	0	0	0	0	0	13.636	0	0	0.148085	0	0	0.174572	0	0	0	0	0	0	0	0	0	0	0	0	0	0	0	0	0	0	0	0
XLOC_023318	TCONS_00045865	NTR	-	TSS33734	supercont1.666:375087-375355	0	0	0	0	0	0	0	0	0	13.6297	0	0	0	0	0	0	13.6297	0	0	0	0	0	0	0	0	1.12753	0.633593	0	0	0	0.583148	0	0	0	0	0	0	0	0	0	0	0	0
XLOC_005000	TCONS_00009445	NTR	-	TSS7049	supercont1.147:104323-104666	0	0	0	0	0	0	0	0	0	10.6959	2.45093	0	0	0	0	0.479183	13.626	0	0	0	0	0	0	0	0	0	0	0	0	0	0	0	0	0	0	0	0	0	0	0	0	0	0
XLOC_005938	TCONS_00011442	NTR	-	TSS8407	supercont1.162:1662908-1663184	0	0	0	0	0	0	0	0	0	13.5683	0	0	0	0	0	0	13.5683	0	0	0	0	0	0	0	0	0	0	0	0	0	0	0	0	0	0	0	0	0	0	0	0	0	0
XLOC_010865	TCONS_00021173	NTR	-	TSS15530	supercont1.26:772-1122	0	0	0	0	0	0	0	0	0	13.0425	0	0	0	0	0.336137	0	13.3786	0	0.39581	0.364051	0.39883	0.437289	0.286111	0.528819	0.275706	0	0	0.836375	0	0	0	0	0.272725	0	0	0	0.257636	0	0	0	0	0	0
XLOC_011747	TCONS_00022716	NTR	-	TSS16742	supercont1.281:973423-973808	0	0	0	0	0	0	0	0	0	13.2246	0	0	0	0	0	0	13.2246	0	0	0	0	0	0	0	0	0	0	0	0	0	0	0	0	0	0	0	0	0	0	0	0	0	0
XLOC_002757	TCONS_00005084	NTR	-	TSS3842	supercont1.1201:149812-150330	0	0	0	0	0	0	0	0	0	13.0602	0	0	0	0	0.157992	0	13.2182	0	0	0.171112	0	0	0.134479	0.124279	0	0	0	0	0	0	0	0	0	0	0	0	0	0	0	0	0	0	0
XLOC_006776	TCONS_00013085	NTR	-	TSS9592	supercont1.177:1162629-1162922	0	0	0	0	0	0	0	0	0	1.76832	8.75246	0	0	0.514917	0	2.139	13.1747	0	1.23428	0.567624	0	0	0	0	0	0	0	0.869378	0	1.41715	0	0	0	1.02288	0.477349	0	0	0	0	0.458268	0	0	0
XLOC_019868	TCONS_00038946	NTR	-	TSS28645	supercont1.519:467168-467616	0	0	0	0	0	0	0	0	0	9.93628	0.282559	0.896089	0.38834	0.39968	0.634491	0.621486	13.1589	0	0	0.219898	0.120453	0	0	0	0	0	0	0.0841993	0	0	0	0	0	0	0	0	0	0	0	0	0	0	0
XLOC_010868	TCONS_00021176	NTR	-	TSS15533	supercont1.26:398460-398744	0	0	0	0	0	0	0	0	0	12.5412	0	0.496709	0	0	0	0	13.0379	0	0	0	0	0	0	0	0	0	0	0	0	0	0	0	0	0	0	0	0	0	0	0	0	0	0
XLOC_005225	TCONS_00009928	NTR	-	TSS7377	supercont1.150:1020427-1020795	0	0	0	0	0	0	0	0	0	12.1656	0	0.5236	0.287296	0	0	0	12.9765	0	0.353816	0.325426	0	0	0	0	0	0	0	0	0.248419	0	0	0	0	0	0	0	0	0	0	0	0	0	0
XLOC_008344	TCONS_00016101	NTR	-	TSS11850	supercont1.203:1095306-1095904	0	0	0	0	0	0	0	0	0	11.6943	0.701597	0	0	0	0	0.514386	12.9103	0	0	0	0	0	0	0	0	0.105857	0	0	0	0	0	0	0	0	0	0	0	0	0	0	0	0	0
XLOC_020488	TCONS_00040309	NTR	-	TSS29605	supercont1.544:734439-734764	0	0	0	0	0	0	0	0	0	12.8497	0	0	0	0	0	0	12.8497	0	0	0	0	0	0	0	0	0	0	0	0	0	0	0	0	0	0	0	0	0	0	0	0	0	0
XLOC_023603	TCONS_00046510	NTR	-	TSS34156	supercont1.68:1972120-1972475	0	0	0	0	0	0	0	0	0	10.981	0.452927	0	0.311169	0.320105	0.325458	0.44276	12.8334	0	0	0	0.772317	0.423396	0.831063	2.04807	0.533904	0.27303	0.306472	0.809803	0.807226	1.17337	0.282416	0	0	0.317596	0	0.278002	0	0	0.610067	0.284683	0.453526	0	0
XLOC_021181	TCONS_00041654	NTR	-	TSS30604	supercont1.577:241299-241582	0	0	0	0	0	0	0	0	0	10.219	1.60476	1.00319	0	0	0	0	12.827	0	0	0	0	0	0	0	0	0	0	0	0	0	0	0	0	0	0	0	0	0	0	0	0	0	0
XLOC_014087	TCONS_00027346	NTR	-	TSS20213	supercont1.34:159375-159650	0	0	0	0	0	0	0	0	0	12.6546	0	0	0	0	0	0	12.6546	0	0	0	2.96676	0.813212	0	0	0	0	0	0	0	0	0	0	0	0	0	0	0	0	0	0	0	0	0
XLOC_023199	TCONS_00045586	NTR	-	TSS33552	supercont1.66:1369249-1369532	0	0	0	0	0	0	0	0	0	12.6446	0	0	0	0	0	0	12.6446	0	0	0	0	0	0	0	0	0	0	0	0	0	0	0	0	0	0	0	0	0	0	0	0	0	0
XLOC_016479	TCONS_00032053	NTR	-	TSS23658	supercont1.41:749794-750214	0	0	0	0	0	0	0	0	0	10.438	0.956733	0.399493	0.219139	0	0.229158	0.311752	12.5543	0	0.53968	0	0	0	0	0	0	0	0	0	0.189459	0	0	0	0	0	0	0	0	0	0	0	0	0	0
XLOC_020606	TCONS_00040522	NTR	-	TSS29774	supercont1.55:856944-857220	0	0	0	0	0	0	0	0	0	12.5246	0	0	0	0	0	0	12.5246	0	0	1.34011	7.34066	10.4631	8.95223	4.86659	3.55031	0.518195	0	2.56565	0	2.23051	0	0.540816	0	0	0	0.528467	0.474193	0	0	0.540874	0	2.22592	2.31657
XLOC_022817	TCONS_00044794	NTR	-	TSS32981	supercont1.640:543990-544266	0	0	0	0	0	0	0	0	0	12.5246	0	0	0	0	0	0	12.5246	0	0	0	0	0	0	0	0	0	0	0	0	0	0	0	0	0	0	0	0	0	0	0	0	0	0
XLOC_014050	TCONS_00027251	NTR	-	TSS20147	supercont1.34:2321472-2322544	0	0	0	0	0	0	0	0	0	11.7179	0	0	0.442619	0	0	0	12.1605	0	0	0	0	0	0	0	0	0	0	0	0	0	0	0	0	0	0	0	0.0394358	0	0	0	0	0	0
XLOC_010192	TCONS_00019847	NTR	-	TSS14557	supercont1.242:792603-792865	0	0	0	0	0	0	0	0	0	12.1374	0	0	0	0	0	0	12.1374	0	0	1.55842	0	0	0	0	0	0	0	0	0	0	0	0	0	0	0	0	0	0	0	0	0	0	0
XLOC_009317	TCONS_00018038	NTR	-	TSS13257	supercont1.223:1571596-1571864	0	0	0	0	0	0	0	0	0	11.3581	0	0	0	0	0.673271	0	12.0314	0	0	0	0	0	0	0	0	0	0	0	0	0	0	0	0	0	0	0	0	0	0	0	0	0	0
XLOC_003928	TCONS_00007356	NTR	-	TSS5520	supercont1.133:1154394-1154803	0	0	0	0	0	0	0	0	0	11.8068	0	0.210345	0	0	0	0	12.0171	0	0	0.261375	0	0.313957	0	0	0	0	0	0	0	0	0	0	0.195807	0	0	0	0	0	0	0	0	0	0
XLOC_002321	TCONS_00004216	NTR	-	TSS3205	supercont1.116:2235590-2235926	0	0	0	0	0	0	0	0	0	10.6058	0.514647	0	0.795467	0	0	0	11.9159	0	0	0	0	0	0	0	0.101101	0	0	0	0	0	0	0	0	0	0	0	0	0	0	0	0	0	0
XLOC_021852	TCONS_00042976	NTR	-	TSS31620	supercont1.6:2727985-2728505	0	0	0	0	0	0	0	0	0	8.47536	2.40335	0.410716	0.450464	0.154567	0	0	11.8945	0	0	0.680138	0.186278	0	0	0.123496	0	0	0	0	0	0	0	0	0	0	0	0	0	0	0	0	0	0	0
XLOC_023794	TCONS_00046939	NTR	-	TSS34458	supercont1.69:1989869-1990220	0	0	0	0	0	0	0	0	0	11.8309	0	0	0	0	0	0	11.8309	0	0	0	0	0	0	0	0	0	0	0	0	0	0	0	0	0	0	0	0	0	0	0	0	0	0
XLOC_018369	TCONS_00035825	NTR	-	TSS26422	supercont1.47:1993552-1993851	0	0	0	0	0	0	0	0	0	11.7229	0	0	0	0	0	0	11.7229	0	0	0	0	0	0	0	0	0	0	0.411673	0	0	0	0	0	0	0	0	0	0	0	0	0	0	0
XLOC_025061	TCONS_00049450	NTR	-	TSS36286	supercont1.750:239560-239957	0	0	0	0	0	0	0	0	0	10.3712	0.712956	0	0.24494	0	0	0.348476	11.6776	0	0	0	0.303928	0	0	0	0	0	0	0	0.211777	0	0	0	0	0	0.233422	0	0	0	0	0	0	0	0
XLOC_018786	TCONS_00036781	NTR	-	TSS27074	supercont1.484:182023-182158	0	0	0	0	0	0	0	0	0	11.6086	0	0	0	0	0	0	11.6086	0	0	0	8.16457	17.9038	0	5.41281	0	0	0	0	39.8235	86.8299	163.776	119.523	11.1661	33.5747	0	0	0	0	0	0	9.58892	8.25252	25.7658
XLOC_002320	TCONS_00004215	NTR	-	TSS3204	supercont1.116:2196974-2197338	0	0	0	0	0	0	0	0	0	10.9032	0.428304	0	0	0	0	0	11.3315	0	0	0	0	0	0	0	0	0	0	0	0	0	0	0	0	0	0	0	0	0	0	0	0	0	0
XLOC_015597	TCONS_00030336	NTR	-	TSS22402	supercont1.385:391117-391460	0	0	0	0	0	0	0	0	0	11.2901	0	0	0	0	0	0	11.2901	0	0	0	0	0	0	0	0.288897	0	0.331665	0	0	0	0.916806	0.308052	0.285783	0	0	0.300871	0	0	0	0	0	0	0
XLOC_006606	TCONS_00012756	NTR	-	TSS9343	supercont1.174:546870-547227	0	0	0	0	0	0	0	0	0	10.8428	0.447228	0	0	0	0	0	11.29	0	0	0	0	0	0	0	0	0	0	0	0	0	0	0	0	0	0	0	0	0	0	0	0	0	0
XLOC_003929	TCONS_00007357	NTR	-	TSS5521	supercont1.133:1530527-1530805	0	0	0	0	0	0	0	0	0	10.2257	0	1.0545	0	0	0	0	11.2802	0	0	0.656479	0	1.57709	0.515933	0	0.496922	0.507728	0	0	0	0	1.05037	1.58961	0.983589	0	0	0.51776	0	0	0	0	0	0	0
XLOC_006156	TCONS_00011863	NTR	-	TSS8720	supercont1.1677:25495-25841	0	0	0	0	0	0	0	0	0	0	0	0	0	7.12838	4.14195	0	11.2703	0	0	0	0	0	0	0	0	0	0	0	0	0	0	0	0	0	0	0	0	0	0	0	0	0	0
XLOC_022333	TCONS_00043911	NTR	-	TSS32314	supercont1.619:82442-82720	0	0	0	0	0	0	0	0	0	11.2482	0	0	0	0	0	0	11.2482	0	0	0	0	0	0	0	0	0	0	0	0.501134	0	0	0	0	0	0	0	0	0	0	0	0	0	0
XLOC_005699	TCONS_00011006	NTR	-	TSS8074	supercont1.1596:37750-38013	0	0	0	0	0	0	0	0	0	0	0	6.80351	2.71886	0.698292	0	0.967835	11.1885	0	0	0	0	0	0	0	0.583127	0	0	0	0	0	0	0.621791	0.577213	0	0.64775	0.607688	0	0	0	0	0	0.853202	0
XLOC_017089	TCONS_00033377	NTR	-	TSS24598	supercont1.430:315487-315819	0	0	0	0	0	0	0	0	0	10.2836	0.529651	0	0	0.374212	0	0	11.1875	0	0.224076	0	0	0	0	0	0	0	0	0	0	0	0	0	0	0	0	0	0	0	0	0	0	0	0
XLOC_003548	TCONS_00006612	NTR	-	TSS4986	supercont1.129:233996-234339	0	0	0	0	0	0	0	0	0	11.1163	0	0	0	0	0	0	11.1163	0	0	0	0	0.916451	0	0	0.0962991	0	0	0	0	0.105824	0	0	0	0	0	0	0	0	0	0	0	0	0
XLOC_001973	TCONS_00003596	NTR	-	TSS2732	supercont1.113:1603477-1603793	0	0	0	0	0	0	0	0	0	9.9202	0	0.124794	0	0.42268	0	0.584983	11.0527	0	0	0.155237	0	0	0	0	0.235088	0	0	0.634031	0	0.775138	0.24861	0.125338	0.116294	1.16559	0	0	0	0	0	0	0	0	0
XLOC_016754	TCONS_00032684	NTR	-	TSS24094	supercont1.42:320184-320570	0	0	0	0	0	0	0	0	0	10.9879	0	0	0	0	0	0	10.9879	0	0	0	0	0	0	0	0	0	0	0	0	0	0	0	0.22019	0	0	0	0	0	0	0	0	0	0
XLOC_001388	TCONS_00002495	NTR	-	TSS1902	supercont1.1086:164354-164706	0	0	0	0	0	0	0	0	0	10.8599	0	0.0578063	0	0	0	0	10.9177	0	0	0	0	0	0	0	0	0	0	0	0	0	0	0	0	0	0	0	0	0	0	0	0	0	0
XLOC_005778	TCONS_00011159	NTR	-	TSS8189	supercont1.16:3170688-3171020	0	0	0	0	0	0	0	0	0	10.9149	0	0	0	0	0	0	10.9149	0	0	0	0	0	0	0	0	0	0	0	0.314655	0	0	0	0	0	0	0	0	0	0.713333	0	0	0	0
XLOC_028436	TCONS_00055903	NTR	-	TSS41109	supercont1.943:148585-148900	0	0	0	0	0	0	0	0	0	9.50642	0	0.377393	0.414351	0	0	0.5897	10.8879	0	0	0	0	0	0	0	0	0	0	0	0	0	0	0	0	0	0	0	0	0	0	0	0	0	0
XLOC_012523	TCONS_00024255	NTR	-	TSS17906	supercont1.3:2094308-2094596	0	0	0	0	0	0	0	0	0	10.8522	0	0	0	0	0	0	10.8522	0	0	0	0.260694	0.714582	1.83912	0.302454	0.112589	0	0	1.27587	0	0	0	0	0	0	0	0	0	0	0	0	0	0	0
XLOC_027508	TCONS_00054175	NTR	-	TSS39783	supercont1.887:168788-169216	0	0	0	0	0	0	0	0	0	10.0717	0.692126	0	0	0	0	0	10.7638	0	0	0	0	0	0.188142	0	0.0906708	0.185545	0	0.183329	0.365492	0	0	0.435072	0	0	0	0	0.169418	0	0	0	0	0	0
XLOC_023037	TCONS_00045229	NTR	-	TSS33306	supercont1.651:514761-515096	0	0	0	0	0	0	0	0	0	10.6815	0	0	0	0	0	0	10.6815	0	0	0	0	0	0	0	0	0	0	0	0	0	0	0	0	0	0	0	0	0	0	0	0	0	0
XLOC_004475	TCONS_00008389	NTR	-	TSS6288	supercont1.14:3620770-3621044	0	0	0	0	0	0	0	0	0	10.6558	0	0	0	0	0	0	10.6558	0	0	0	0	0	0	0	0	0	0	0	0	0	0	0	0	0	0	0	0	0	0	0	0	0	0
XLOC_024688	TCONS_00048715	NTR	-	TSS35756	supercont1.73:2117333-2117631	0	0	0	0	0	0	0	0	0	10.1383	0	0.435857	0	0	0	0	10.5742	0	0	0	0	0	0	0	0	0	0	0	0	0	0	0	0	0	0	0	0	0	0	0	0	0	0
XLOC_003078	TCONS_00005677	NTR	-	TSS4286	supercont1.124:505989-506265	0	0	0	0	0	0	0	0	0	10.4371	0	0	0	0	0	0	10.4371	0	0	0	0	0	0	0	0	0	0	0	0	0	0	0	0	0	0	0	0	0	0	0	0	0	0
XLOC_022475	TCONS_00044148	NTR	-	TSS32501	supercont1.624:679703-680199	0	0	0	0	0	0	0	0	0	7.7358	0.945406	0.740441	0	0.501578	0	0.462092	10.3853	0	0	0.551812	0.20151	0	0	0	0	0	0	0	0	0	0	0	0.137795	0	0	0.14507	0.130171	0	0	0	0	0	0
XLOC_024482	TCONS_00048337	NTR	-	TSS35468	supercont1.72:2375761-2376097	0	0	0	0	0	0	0	0	0	9.98188	0	0	0.353541	0	0	0	10.3354	0	0	0	0	0	0	0.290895	0	0	0	0	0	0	0	0	0	0	0	0	0	0.370469	0	0	0	0	0
XLOC_016237	TCONS_00031621	NTR	-	TSS23326	supercont1.40:747303-747705	0	0	0	0	0	0	0	0	0	10.1126	0	0.217684	0	0	0	0	10.3303	0	0	0	0	0	0	0	0	0	0	0	0	0	0	0	0	0	0	0	0	0	0	0	0	0	0
XLOC_012250	TCONS_00023701	NTR	-	TSS17492	supercont1.293:573468-610087	0	0	0	0	0	0	0	0	0	8.61229	0.789392	0.247135	0.271185	0	0	0.385836	10.3058	0	0	0	0	0	0	0	0	0	0	0	0	0	0	0	0	0.276764	0	0	0	0	0.265839	0	0	0	0
XLOC_019464	TCONS_00038084	NTR	-	TSS28046	supercont1.505:815680-816077	0	0	0	0	0	0	0	0	0	1.72853	4.63421	0.446482	1.2247	1.2602	0.256153	0.696952	10.2472	0	0.90488	0	0	0	0	0	0	0	0	0	0	0	0	0	0	0	0	0	0	0	0	0	0	0	0
XLOC_021046	TCONS_00041395	NTR	-	TSS30420	supercont1.57:2223410-2229410	0	0	0	0	0	0	0	0	0	9.83844	0	0	0	0	0	0.344949	10.1834	0	0	0	0	0	0	0.398908	0	0	0	0	0.419267	0.228539	0	0	0	0	0	0	0	0	0	0	0	0	0
XLOC_001473	TCONS_00002686	NTR	-	TSS2033	supercont1.109:1249712-1250005	0	0	0	0	0	0	0	0	0	8.84162	0	0	0.500904	0	0	0.712999	10.0555	0	0	0	0	0	0	0	0	0	0	0.434689	0.866611	0	0	0	0	0	0	0	0	0	0	0	0	0	0
XLOC_028561	TCONS_00056187	NTR	-	TSS41284	supercont1.951:339312-339619	0	0	0	0	0	0	0	0	0	9.37432	0	0	0	0	0	0.629964	10.0043	0	0	0	0	0	0	0	0	0.388173	0.435937	0	0	0	0	0	0	0	0	0	0	0	0	0	0	0	0
