# Supplementary material for: The Developmental Transcriptome of the Mosquito Aedes aegypti, an Invasive Species and Major Arbovirus Vector
Source: G3 (Bethesda). 2013 Sep 1;3(9):1493–509. doi: 10.1534/g3.113.006742 (PMC3755910; doi:10.1534/g3.113.006742)
Supplement: Supporting Information [file supp_g3.113.006742_TableS27.xlsx]

## Sheet: Sheet1
tracking_id	gene_id	Type	gene_short_name	tss_id	locus	11357_MaleTestes	11356_FPKM_Male Carcass	11358_NBF_Fcarcass	11780_12hr_BF_Fcarcass	11781_24hr_BF_carcass	12072_36hr_BF_Fcarcass	12073_48hr_BF_Fcarcass	12074_60hr_BF_Fcarcass	11361_72hr_BF_Fcarcass	11359_NBF_Ovaries	12hr BF ovaries_11511_FPKM	11512_24hr_BF_Ovaries	11513_36hr_BF_Ovaries	11514_48hr_BF_ovaries	11515_60hr_BF_ovaries	11360_72hr_BF_Ovaries	11362_0-2Hr_Embryos	11507_2-4hr_Embryos	11508_4-8hr_Embryos	11509_8-12hr_Embryos	11724_12-16hr_embryos	11772_16-20hr_Embryos	11773_20-24hr_embryos	12105_24-28hr_Embryos	12170_28-32hr_embryos	12171_32-36hr_embryos	11774_36-40hr_embryos	11775_40-44hr_embryos	11776_44-48hr_embryos	12172_48-52hr_embryos	12173_52-56hr_embryos	12106_56-60hr_Embryos	11777_60-64hr_embryos	12174_64-68hr_embryos	12175_68-72hr_embryos	12107_72-76hr_embryos	11782_1st_Instar_larvae	11783_2nd_Instar_larvae	11784_3rd_Instar_Larvae	11363_4th_instar_larvae	11725_MalePupae	11666_FemalePupae
XLOC_005598	TCONS_00010823	NTR	-	TSS7933	supercont1.157:22491-22622	0	0	0	0	0	0	0	0	0	0	0	0	0	0	0	0	0	36.1947	108.194	9.1177	0	0	0	0	0	0	0	0	0	0	0	0	0	0	0	0	0	0	0	0	0	0
XLOC_008451	TCONS_00016296	NTR	-	TSS11993	supercont1.205:1160938-1161725	0	0	0	0	0	0	0	0	0	0	0	0	0	0	0	0	0	19.1141	21.9214	0.708325	0.0554735	0	0	0.0699859	0	0	0	0	0	0	0	0	0	0	0.0728479	0	0	0	0	0	0	0
XLOC_010926	TCONS_00021282	NTR	-	TSS15618	supercont1.261:613042-613677	0	0	0	0	0	0	0	0	0	0	0	0	0	0	0	0	0	18.8192	49.8055	6.10851	1.20485	0.490506	0.246797	0.0945752	0	0	0	0	0	0	0.100846	0	0.11247	0	0	0	0.115519	0	0	0	0	0.719261
XLOC_024703	TCONS_00048734	NTR	-	TSS35774	supercont1.731:403376-403766	0	0	0	0	0	0	0	0	0	0	0	0	0	0	0	0	0	17.5172	102.999	8.19501	0	0.226112	0	0	0	0	0.220328	0.219626	0	0	0	0.215533	0	0	0	0	0	0	0	0	0	0
XLOC_010927	TCONS_00021283	NTR	-	TSS15619	supercont1.261:627308-627942	0	0	0	0	0	0	0	0	0	0	0	0	0	0	0	0	0	16.5958	91.1667	37.1453	4.05912	1.24641	0.788805	0.479896	0	0	0.0958132	0.0477541	0.104122	0	0	0	0.338192	0	0	0	0	0	0	0	0	0
XLOC_008450	TCONS_00016295	NTR	-	TSS11992	supercont1.205:1152399-1153375	0	0	0	0	0	0	0	0	0	0	0	0	0	0	0	0	0	15.0509	26.6159	0.382325	0.0419192	0.109708	0	0	0	0	0	0	0	0	0	0	0	0.0587491	0	0	0	0	0	0	0	0
XLOC_008452	TCONS_00016297	NTR	-	TSS11994	supercont1.205:1165453-1166250	0	0	0	0	0	0	0	0	0	0	0	0	0	0	0	0	0	14.6456	28.7269	0.397949	0	0	0	0	0	0	0	0	0	0	0	0	0	0	0	0	0	0	0	0	0	0
XLOC_016234	TCONS_00031618	NTR	-	TSS23323	supercont1.40:282500-283349	0	0	0	0	0	0	0	0	0	0	0	0	0	0	0	0	0	13.8007	44.5931	0.548912	0.100307	0	0	0.126551	0	0	0	0	0	0	0	0.062559	0.0752422	0	0	0	0	0	0	0	0	0
XLOC_025113	TCONS_00049549	NTR	-	TSS36359	supercont1.753:268373-269838	0	0	0	0	0	0	0	0.0295714	0	0	0	0	0	0	0	0	0	12.0884	37.7172	2.43612	0.616393	0.134432	0.0310589	0.25924	0.199077	0.0372022	0.0327483	0	0	0.0686403	0.0691071	0.0320357	0.0770611	0	0.033727	0.0605265	0	0	0	0	0	0
XLOC_015506	TCONS_00030172	NTR	-	TSS22273	supercont1.381:164650-165242	0	0	0	0	0	0	0	0	0	0	0	0	0	0	0	0	0	9.94597	52.4853	14.2752	2.16435	0.954874	0.274042	0.0525064	0	0	0	0.0529032	0	0	0	0	0	0	0	0	0	0	0	0	0	0
XLOC_015507	TCONS_00030173	NTR	-	TSS22274	supercont1.381:185363-185843	0	0	0	0	0	0	0	0	0	0	0	0	0	0	0	0	0	9.37724	19.5853	2.41598	0.233679	0.12741	0	0.147378	0	0	0	0	0	0	0	0	0	0	0	0	0	0	0	0	0	0.224196
XLOC_004793	TCONS_00008986	Annotated Gene	AAEL005168	TSS6738	supercont1.144:1627511-1628264	0	0	0	0	0	0	0	0	0	0	0	0	0	0	0	0	0	8.69004	5.36243	0	0	0.0192685	0.035614	0	0	0	0	0.0249544	0.0816148	0	0	0	0	0	0	0	0	0	0	0	0.054298	0.226037
XLOC_022287	TCONS_00043833	NTR	-	TSS32256	supercont1.616:9614-10036	6.31082	0	0	0	0	0.240063	0	0	0	0	0	0	0	0	0	0	0	6.68463	12.7884	0.269425	0.295406	0	0.178619	0	0	0	0	0	0.204666	0	0	0	0	0	0	0	0	0	0	0	0	0
XLOC_001649	TCONS_00003047	NTR	-	TSS2295	supercont1.110:750551-751499	0	0	0	0	0	0	0	0	0	0	0	0	0	0	0	0	0	4.96038	160.697	54.0283	11.6563	8.02492	5.89091	1.15235	0.0561796	0	0.388209	0.221127	0.0602675	0.0581109	0	0.108503	1.37026	0	0	0.05125	0	0	0	0	0	0.500743
XLOC_023279	TCONS_00045783	Annotated Gene	AAEL012193	TSS33679	supercont1.664:445352-461821	0	0	0	0	0	0	0	0	0	0	0	0	0	0	0	0	0	3.64931	16.0457	0.468284	0.212924	0.175707	0	0	0	0	0.0338198	0.0337121	0	0	0	0	0	0	0	0	0	0	0	0	0	0
XLOC_011227	TCONS_00021784	NTR	-	TSS16014	supercont1.269:732748-732979	0	0	0	0	0	0	0	0	0	0	0	0	0	0	0	0	0	3.46691	108.673	61.4179	11.2609	3.91571	3.9082	0.868307	0.738287	0.332284	0	0.292101	0.238833	0.2291	0	0.286657	1.61613	0	0	0	0	0	0	0	0	1.32293
XLOC_011399	TCONS_00022092	NTR	-	TSS16244	supercont1.273:965913-966527	0	0	0	0	0	0	0	0	0	0	0	0	0	0	0	0	0	3.42337	107.842	21.5593	1.73347	0.206215	0.190573	0.0994002	0.203487	0.114115	0	0	0.109182	0	0	0	0	0.110416	0	0	0	0	0	0	0	0
XLOC_001896	TCONS_00003447	Annotated Gene	AAEL014481	TSS2618	supercont1.1124:205792-206674	0	0	0	0	0	0	0	0	0	0	0	0	0	0	0	0	0	3.12422	3.73426	0.0725355	0	0.0156106	0	0	0	0.0345577	0	0.0404342	0	0	0.0641947	0	0	0	0	0	0	0	0	0	0	0
XLOC_027170	TCONS_00053543	NTR	-	TSS39304	supercont1.861:138868-139436	0	0.215096	0	0	0	0	0	0	0	0	0	0	0	0	0	0	0	3.05346	133.23	31.2308	6.74317	3.25033	2.36012	0.895249	0.114538	0.0642363	0.226227	0.225507	0.384132	0	0	0	0	0	0	0	0	0	0.0596694	0	0	0
XLOC_021883	TCONS_00043039	Annotated Gene	AAEL002552	TSS31669	supercont1.60:2979913-2980091	0	0	0	0	0	0	0	0	0	0	0	0	0	0	0	0	0	3.00084	0	3.02373	0	0	0	0	0	0	0	0	0	0	0	0	0	0	0	0	0	0	0	0	1.52815	0
XLOC_000864	TCONS_00001466	NTR	-	TSS1133	supercont1.1044:261253-261832	0	0	0	0	0	0	0	0	0.0977023	0	0	0	0	0	0	0	0	2.96209	11.5054	6.00232	0.688948	0.338076	0.149968	0.633575	0.250187	0	0.658854	0.218919	0.238662	0.39259	0.231682	0.537098	0.645989	0.120677	0	0.304429	0	0.243305	0.231706	1.29146	0.158781	0.165247
XLOC_001895	TCONS_00003446	Annotated Gene	AAEL014480	TSS2617	supercont1.1124:187748-188648	0	0	0	0	0	0	0	0	0	0	0	0	0	0	0	0	0	2.79201	2.55487	0.28501	0	0.0152077	0	0	0	0	0	0.0196954	0	0	0	0	0	0	0	0	0	0	0	0	0	0
XLOC_019519	TCONS_00038210	NTR	-	TSS28126	supercont1.507:303123-303643	0.0363605	0.0309503	0	0.0154963	0	0	0	0	0	0	0	0	0	0	0	0	0	2.58815	17.9412	10.6184	2.42833	0.431801	1.25291	1.12301	0.084752	0.0917844	0.594206	0.648993	0.283009	0.0365273	0.0152621	0.12738	0.306409	0	0	0	0	0	0	0	0	0
XLOC_012615	TCONS_00024395	NTR	-	TSS18022	supercont1.30:2600385-2600805	0	0	0.0699756	0	0	0	0	0.114331	0	0	0	0	0	0	0	0	0	2.5235	19.8498	16.3114	3.37507	2.39235	1.5661	2.27786	0.266103	0	0.760255	0.411152	0.245806	0.116062	0	0.371856	0.503151	0.0417668	0	0.175641	0	0	0	0	0	0
XLOC_017855	TCONS_00034769	NTR	-	TSS25669	supercont1.453:616124-616554	0	0.345499	0.669034	0.778531	1.0489	0.694891	0.508774	0.327947	0.970105	0	0	0	0	0	0	0	0	2.51632	24.2043	11.7851	1.9952	1.12826	0.344689	0.749268	0	0.0515898	0.545157	0.493105	0	0	0	0.533295	0.213805	0.199669	0.947448	0.33586	0.658664	0.616173	0.191688	0	0	0.546924
XLOC_020717	TCONS_00040715	NTR	-	TSS29924	supercont1.555:289289-289751	0	0	0	0	0	0	0	0	0	0	0	0	0	0	0	0	0	2.26184	4.99285	0.455819	0	0	0	0	0	0	0.159314	0	0	0	0	0	0	0	0	0	0	0	0	0	0	0
XLOC_003539	TCONS_00006587	Annotated Gene	AAEL004737	TSS4970	supercont1.129:650149-651889	0	0.0511464	0	0	0	0	0	0	0	0	0	0	0	0	0	0	0	1.94708	28.3375	2.65438	0.168715	0.137985	0.0765111	0.106438	0.0272462	0.0305487	0.0268909	0	0.0292228	0.0281828	0	0.0263058	0.031639	0	0.110779	0.0248504	0	0	0	0	0	0.0809343
XLOC_018042	TCONS_00035158	NTR	-	TSS25946	supercont1.46:2414016-2414389	0.0675834	0.153365	0	0.0936099	0.0698504	0	0.164901	0	0.323016	0	0	0	0	0	0	0	0	1.84356	29.1394	48.16	7.16904	4.57394	2.81517	4.47825	1.59925	0.831186	0.488677	0.741108	0.438301	0.07387	0.219791	0.165733	0.653791	0.0332371	0.0830872	0.646384	0	0	0	0	0	2.12412
XLOC_017488	TCONS_00034110	NTR	-	TSS25161	supercont1.442:537415-538107	0	0	0	0.180926	0.0975032	0	0.0788426	0	0.150298	0	0	0	0	0	0	0	0	1.79868	41.028	4.10811	0	0.173357	0.240311	0.0835651	0.0855417	0	0.168922	0.0841921	0.36714	0.0884823	0.0891058	0	0.298122	0.185652	0	0.0780518	0	0.0954859	0	0	0.122128	0
XLOC_006979	TCONS_00013532	NTR	-	TSS9907	supercont1.18:757593-757856	0	0	0	0	0	0	0	0	0	0	0	0	0	0	0	0	0	1.67544	0	0.844109	0.925506	0	0	0	6.55162	2.00836	0	0.588175	0	1.23215	3.73075	0.577213	0	2.591	0.607688	0	0	0	0	0	0	0
XLOC_025122	TCONS_00049561	NTR	-	TSS36369	supercont1.754:219751-220129	0	0.22359	0	0	0.0543108	0.0599677	0.0548757	0.159154	0	0	0	0	0	0	0	0	0	1.66982	16.0855	11.8488	2.21377	1.84678	1.33857	1.43102	0.371852	0.240383	0.94092	0.732754	0.511256	0.123083	0.062019	0.230111	1.13012	0.258433	0.109017	0.10869	0.568341	0	0.0620256	0	0	0
XLOC_013723	TCONS_00026535	NTR	-	TSS19633	supercont1.33:1488485-1488701	0	0	0	0	0	0	0	0	0	0	0	0	0	0	0	0	0	1.5517	44.2429	6.25413	0	0	0	0	0	0	0	0	0	0	0	0	0	0	0	0	0	0	0	0	0	0
XLOC_025311	TCONS_00049959	NTR	-	TSS36653	supercont1.766:421804-422011	0	0	0.463501	0.26968	1.33223	0.320943	0	0.282823	0	0	0	0	0	0	0	0	0	1.48946	48.8109	25.4545	1.54681	4.40998	4.16083	3.38319	1.26635	1.67433	0	4.46382	1.07168	0	0	0	0.789985	0.276079	0.259312	0.232681	0	1.32529	1.55529	0	0.606796	1.10514
XLOC_009498	TCONS_00018435	NTR	-	TSS13544,TSS13545	supercont1.229:589650-608302	0.123611	0	0.142606	0	0	0	0	0.0367466	0.229756	0	0	0	0	0	0	0	0	1.37451	35.6839	53.544	31.7228	19.2725	7.48836	26.6595	7.75051	3.1384	2.27999	1.5166	2.95336	0	1.02384	1.86986	1.98633	0	1.97383	1.55359	0	0	0.0680652	0	0	0
XLOC_006406	TCONS_00012364	NTR	-	TSS9073	supercont1.170:2025895-2026120	0	0	0	0	0	0	0	0	0	0	0	0	0	0	0	0	0	1.35816	12.4919	5.4741	0	1.96349	0	0	0	0	0.956632	0.953587	0	0	0	0	1.12554	0	0	0	0	0	0	0	0	0
XLOC_011345	TCONS_00022007	NTR	-	TSS16175	supercont1.271:421539-421871	0	0	0	0	0.182202	0.20118	0.279774	0.284656	0.140429	0	0	0	0	0	0	0	0	1.34446	7.88792	8.02023	0.0990234	0.0539911	0.874218	1.95774	1.28978	1.03563	0	0.856561	0.134763	0.231107	0.260721	1.00048	0.931067	0.571046	0.189638	0.297289	0	0.279389	0.114127	0	0	0
XLOC_000835	TCONS_00001426	NTR	-	TSS1099	supercont1.104:141024-141366	0	0.27955	0.108295	0.0630094	0.0848912	1.34264	0	0.265279	0	0	0	0	0	0	0	0	0	1.25282	25.2007	11.3054	1.89571	1.05195	0.54678	1.55296	0.24789	0.52178	0.423567	0.991042	0.319651	0	0.103388	0	0.498355	0.0646226	1.1042	0.0543647	0.355292	1.12342	0.0516995	0.494201	0.425325	0
XLOC_021345	TCONS_00041974	NTR	-	TSS30855	supercont1.581:496707-497224	0	0	0	0	0	0	0	0	0	0	0	0	0	0	0	0	0	1.12912	38.2794	7.71143	3.09652	2.1585	0.623368	0.390138	0	0.074649	0	0	0.0714271	0	0	0	0.154666	0	0	0	0	0.297195	0.976563	0	0	0
XLOC_012135	TCONS_00023423	NTR	-	TSS17290	supercont1.29:3424851-3425362	0	0.509646	0	0	0	0	0	0	0	0	0	0	0	0	0	0	0	1.08237	12.0392	6.84203	0.926978	0.55012	0.353051	0.557475	0.505389	0.0761003	0.268023	0.363648	0.190214	0.046781	0	0.0524382	0	0.0589066	0	0.0589726	0	0	0.0201971	0	0	0.605007
XLOC_027401	TCONS_00053984	Annotated Gene	AAEL003507	TSS39639	supercont1.88:1504359-1511330	0.0335187	0.0285394	0	0	0.0173215	0	0	0	0	0	0	0	0	0	0	0	0	1.06512	57.1534	13.5659	0.282418	0.184782	0.184997	0.0148479	0	0	0.16505	0.299136	0.0978341	0	0	0.0293561	0.0353078	0	0	0	0	0	0	0	0	0.180638
