# Supplementary material for: The Developmental Transcriptome of the Mosquito Aedes aegypti, an Invasive Species and Major Arbovirus Vector
Source: G3 (Bethesda). 2013 Sep 1;3(9):1493–509. doi: 10.1534/g3.113.006742 (PMC3755910; doi:10.1534/g3.113.006742)
Supplement: Supporting Information [file supp_g3.113.006742_TableS28.xlsx]

## Sheet: Sheet1
tracking_id	gene_id	Type
XLOC_016654	TCONS_00032400	NTR
XLOC_005939	TCONS_00011443	NTR
XLOC_027445	TCONS_00054056	NTR
XLOC_008776	TCONS_00016916	NTR
XLOC_018686	TCONS_00036512	NTR
XLOC_003726	TCONS_00006915	NTR
XLOC_027640	TCONS_00054441	NTR
XLOC_021698	TCONS_00042672	NTR
XLOC_027641	TCONS_00054442	NTR
XLOC_023146	TCONS_00045485	NTR
XLOC_016489	TCONS_00032063	NTR
XLOC_008255	TCONS_00015965	NTR
XLOC_007116	TCONS_00013799	NTR
XLOC_004842	TCONS_00009045	Annotated Gene
XLOC_011096	TCONS_00021542	Annotated Gene
XLOC_025996	TCONS_00051323	NTR
XLOC_005568	TCONS_00010739	NTR
XLOC_017739	TCONS_00034564	NTR
XLOC_011077	TCONS_00021513	NTR
XLOC_000437	TCONS_00000738	Annotated Gene
XLOC_009934	TCONS_00019362	NTR
XLOC_011233	TCONS_00021790	NTR
XLOC_009675	TCONS_00018823	NTR
XLOC_022823	TCONS_00044800	NTR
XLOC_000297	TCONS_00000506	NTR
XLOC_010194	TCONS_00019849	NTR
XLOC_005222	TCONS_00009925	NTR
XLOC_028947	TCONS_00056924	NTR
XLOC_021779	TCONS_00042836	Annotated Gene
XLOC_007585	TCONS_00014724	Annotated Gene
XLOC_015713	TCONS_00030579	NTR
XLOC_002088	TCONS_00003819	NTR
XLOC_002020	TCONS_00003683	NTR
XLOC_011106	TCONS_00021570	Annotated Gene
XLOC_014514	TCONS_00028210	NTR
XLOC_006189	TCONS_00011940	NTR
XLOC_019778	TCONS_00038765	Annotated Gene
XLOC_007518	TCONS_00014586	NTR
XLOC_018821	TCONS_00036862	NTR
XLOC_024876	TCONS_00049106	NTR
XLOC_025501	TCONS_00050294	NTR
XLOC_000961	TCONS_00001657	NTR
XLOC_002904	TCONS_00005382	NTR
XLOC_018571	TCONS_00036256	NTR
XLOC_003662	TCONS_00006807	NTR
XLOC_026272	TCONS_00051795	Annotated Gene
XLOC_015830	TCONS_00030779	NTR
XLOC_010435	TCONS_00020332	Annotated Gene
XLOC_021776	TCONS_00042833	Annotated Gene
XLOC_028008	TCONS_00055073	NTR
XLOC_017637	TCONS_00034383	NTR
XLOC_021774	TCONS_00042830	NTR
XLOC_008333	TCONS_00016076	Annotated Gene
XLOC_022896	TCONS_00044923	NTR
XLOC_017309	TCONS_00033813	NTR
XLOC_006678	TCONS_00012891	NTR
XLOC_008331	TCONS_00016074	Annotated Gene
XLOC_003802	TCONS_00007085	Annotated Gene
XLOC_016381	TCONS_00031864	Annotated Gene
XLOC_019947	TCONS_00039099	NTR
XLOC_026483	TCONS_00052261	Annotated Gene
XLOC_015750	TCONS_00030637	Annotated Gene
XLOC_015781	TCONS_00030696	Annotated Gene
XLOC_009872	TCONS_00019283	Annotated Gene
XLOC_016469	TCONS_00032035	NTR
XLOC_008936	TCONS_00017250	Annotated Gene
XLOC_004479	TCONS_00008393	NTR
XLOC_027848	TCONS_00054798	Annotated Gene
XLOC_004841	TCONS_00009044	Annotated Gene
XLOC_006502	TCONS_00012581	Annotated Gene
XLOC_018557	TCONS_00036230	Annotated Gene
XLOC_012594	TCONS_00024372	NTR
XLOC_022824	TCONS_00044801	NTR
XLOC_024293	TCONS_00047928	NTR
XLOC_008949	TCONS_00017263	NTR
XLOC_000783	TCONS_00001299	NTR
XLOC_002905	TCONS_00005383	NTR
XLOC_014605	TCONS_00028409	NTR
XLOC_025269	TCONS_00049881	Annotated Gene
XLOC_027719	TCONS_00054562	Annotated Gene
XLOC_012466	TCONS_00024112	NTR
XLOC_021824	TCONS_00042948	NTR
XLOC_002341	TCONS_00004242	Annotated Gene
XLOC_004563	TCONS_00008577	Annotated Gene
XLOC_006984	TCONS_00013537	NTR
XLOC_013261	TCONS_00025587	NTR
XLOC_018197	TCONS_00035486	NTR
XLOC_025484	TCONS_00050269	Annotated Gene
XLOC_009938	TCONS_00019366	NTR
XLOC_021727	TCONS_00042740	NTR
XLOC_025747	TCONS_00050772	NTR
XLOC_004476	TCONS_00008390	NTR
XLOC_004903	TCONS_00009208	NTR
XLOC_019137	TCONS_00037548	Annotated Gene
XLOC_022173	TCONS_00043652	NTR
XLOC_010676	TCONS_00020824	Annotated Gene
XLOC_004019	TCONS_00007512	NTR
XLOC_014579	TCONS_00028352	NTR
XLOC_016459	TCONS_00031996	NTR
XLOC_007185	TCONS_00013934	NTR
XLOC_002807	TCONS_00005210	NTR
XLOC_028358	TCONS_00055745	Annotated Gene
XLOC_023319	TCONS_00045866	Annotated Gene
XLOC_006521	TCONS_00012608	Annotated Gene
XLOC_014942	TCONS_00029084	NTR
XLOC_016512	TCONS_00032097	Annotated Gene
XLOC_007361	TCONS_00014286	Annotated Gene
XLOC_016458	TCONS_00031995	NTR
XLOC_024742	TCONS_00048831	NTR
XLOC_008713	TCONS_00016791	Annotated Gene
XLOC_029011	TCONS_00057044	NTR
XLOC_005756	TCONS_00011129	Annotated Gene
XLOC_019380	TCONS_00037964	Annotated Gene
XLOC_003152	TCONS_00005779	NTR
XLOC_025490	TCONS_00050276	NTR
XLOC_015992	TCONS_00031145	Annotated Gene
XLOC_023785	TCONS_00046930	NTR
XLOC_013077	TCONS_00025283	Annotated Gene
XLOC_004770	TCONS_00008949	NTR
XLOC_028386	TCONS_00055820	Annotated Gene
XLOC_017403	TCONS_00034000	NTR
XLOC_000248	TCONS_00000422	NTR
XLOC_018117	TCONS_00035310	Annotated Gene
XLOC_025750	TCONS_00050779	Annotated Gene
XLOC_004557	TCONS_00008569	Annotated Gene
XLOC_011100	TCONS_00021547	Annotated Gene
XLOC_002368	TCONS_00004300	Annotated Gene
XLOC_002073	TCONS_00003791	NTR
XLOC_025268	TCONS_00049880	Annotated Gene
XLOC_015444	TCONS_00030038	NTR
XLOC_000220	TCONS_00000360	Annotated Gene
XLOC_016142	TCONS_00031411	Annotated Gene
XLOC_017658	TCONS_00034417	NTR
XLOC_028386	TCONS_00055820	Annotated Gene
XLOC_016035	TCONS_00031218	NTR
XLOC_004022	TCONS_00007515	NTR
XLOC_010348	TCONS_00020141	NTR
XLOC_015751	TCONS_00030644	Annotated Gene
XLOC_008380	TCONS_00016166	Annotated Gene
XLOC_006840	TCONS_00013193	Annotated Gene
XLOC_015476	TCONS_00030111	NTR
XLOC_024513	TCONS_00048387	NTR
XLOC_018050	TCONS_00035168	Annotated Gene
XLOC_003803	TCONS_00007086	Annotated Gene
XLOC_005745	TCONS_00011115	Annotated Gene
XLOC_021780	TCONS_00042839	Annotated Gene
XLOC_013551	TCONS_00026181	Annotated Gene
XLOC_021357	TCONS_00041994	NTR
XLOC_021755	TCONS_00042803	Annotated Gene
XLOC_016589	TCONS_00032268	Annotated Gene
XLOC_007559	TCONS_00014657	Annotated Gene
XLOC_016297	TCONS_00031725	Annotated Gene
XLOC_028356	TCONS_00055742	Annotated Gene
XLOC_004904	TCONS_00009209	NTR
XLOC_014203	TCONS_00027560	NTR
XLOC_004477	TCONS_00008391	NTR
XLOC_011097	TCONS_00021543	Annotated Gene
XLOC_000434	TCONS_00000734	NTR
XLOC_002884	TCONS_00005345	NTR
XLOC_002353	TCONS_00004267	Annotated Gene
XLOC_021783	TCONS_00042843	Annotated Gene
XLOC_002756	TCONS_00005083	NTR
XLOC_003801	TCONS_00007084	Annotated Gene
XLOC_027099	TCONS_00053415	Annotated Gene
XLOC_023198	TCONS_00045585	NTR
XLOC_020357	TCONS_00039992	Annotated Gene
XLOC_004547	TCONS_00008545	NTR
XLOC_022391	TCONS_00044010	NTR
XLOC_007605	TCONS_00014757	NTR
XLOC_012240	TCONS_00023685	Annotated Gene
XLOC_013164	TCONS_00025427	Annotated Gene
XLOC_013322	TCONS_00025717	Annotated Gene
XLOC_020124	TCONS_00039466	NTR
XLOC_016098	TCONS_00031327	Annotated Gene
XLOC_025264	TCONS_00049870	NTR
XLOC_000188	TCONS_00000301	NTR
XLOC_020684	TCONS_00040664	NTR
XLOC_006404	TCONS_00012362	NTR
XLOC_005680	TCONS_00010979	Annotated Gene
XLOC_025751	TCONS_00050780	Annotated Gene
XLOC_015059	TCONS_00029324	Annotated Gene
XLOC_004000	TCONS_00007488	Annotated Gene
XLOC_013161	TCONS_00025424	Annotated Gene
XLOC_008357	TCONS_00016119	Annotated Gene
XLOC_017457	TCONS_00034067	Annotated Gene
XLOC_009737	TCONS_00018991	NTR
XLOC_002344	TCONS_00004250	NTR
XLOC_015442	TCONS_00030036	NTR
XLOC_020751	TCONS_00040816	Annotated Gene
XLOC_015787	TCONS_00030707	Annotated Gene
XLOC_020494	TCONS_00040322	NTR
XLOC_020919	TCONS_00041155	Annotated Gene
XLOC_000428	TCONS_00000724	NTR
XLOC_004478	TCONS_00008392	NTR
XLOC_017829	TCONS_00034700	Annotated Gene
XLOC_020778	TCONS_00040893	NTR
XLOC_014300	TCONS_00027747	Annotated Gene
XLOC_021226	TCONS_00041747	Annotated Gene
XLOC_025752	TCONS_00050781	Annotated Gene
XLOC_012696	TCONS_00024563	NTR
XLOC_025199	TCONS_00049765	Annotated Gene
XLOC_000296	TCONS_00000505	NTR
XLOC_028356	TCONS_00055742	Annotated Gene
XLOC_013649	TCONS_00026348	NTR
XLOC_004013	TCONS_00007506	NTR
XLOC_019140	TCONS_00037551	NTR
XLOC_000242	TCONS_00000411	Annotated Gene
XLOC_015985	TCONS_00031134	NTR
XLOC_019254	TCONS_00037776	NTR
XLOC_006322	TCONS_00012242	Annotated Gene
XLOC_002425	TCONS_00004401	Annotated Gene
XLOC_015759	TCONS_00030655	Annotated Gene
XLOC_008355	TCONS_00016112	Annotated Gene
XLOC_021782	TCONS_00042842	Annotated Gene
XLOC_015449	TCONS_00030043	NTR
XLOC_027556	TCONS_00054265	Annotated Gene
XLOC_017912	TCONS_00034892	Annotated Gene
XLOC_000732	TCONS_00001221	Annotated Gene
XLOC_028355	TCONS_00055738	Annotated Gene
XLOC_009367	TCONS_00018149	NTR
XLOC_001643	TCONS_00003041	NTR
XLOC_008170	TCONS_00015797	Annotated Gene
XLOC_015143	TCONS_00029485	NTR
XLOC_006150	TCONS_00011857	NTR
XLOC_025273	TCONS_00049889	NTR
XLOC_007223	TCONS_00014015	NTR
XLOC_008779	TCONS_00016920	Annotated Gene
XLOC_007495	TCONS_00014563	NTR
XLOC_015590	TCONS_00030321	Annotated Gene
XLOC_015433	TCONS_00030027	NTR
XLOC_006323	TCONS_00012244	Annotated Gene
XLOC_021777	TCONS_00042834	NTR
XLOC_024988	TCONS_00049301	NTR
XLOC_012277	TCONS_00023754	NTR
XLOC_000298	TCONS_00000507	NTR
XLOC_021756	TCONS_00042804	Annotated Gene
XLOC_001022	TCONS_00001770	NTR
XLOC_024656	TCONS_00048650	NTR
XLOC_017458	TCONS_00034068	Annotated Gene
XLOC_021731	TCONS_00042748	NTR
XLOC_003827	TCONS_00007151	Annotated Gene
XLOC_016766	TCONS_00032696	NTR
XLOC_025754	TCONS_00050783	Annotated Gene
XLOC_000017	TCONS_00000035	NTR
XLOC_001041	TCONS_00001800	Annotated Gene
XLOC_024607	TCONS_00048571	NTR
XLOC_006938	TCONS_00013428	Annotated Gene
XLOC_011404	TCONS_00022097	NTR
XLOC_024897	TCONS_00049139	NTR
XLOC_022723	TCONS_00044587	NTR
XLOC_008379	TCONS_00016165	Annotated Gene
XLOC_009928	TCONS_00019355	Annotated Gene
XLOC_022328	TCONS_00043904	Annotated Gene
XLOC_019126	TCONS_00037535	Annotated Gene
XLOC_014311	TCONS_00027764	Annotated Gene
XLOC_003640	TCONS_00006785	NTR
XLOC_028354	TCONS_00055735	Annotated Gene
XLOC_027582	TCONS_00054332	Annotated Gene
XLOC_027581	TCONS_00054331	Annotated Gene
XLOC_013285	TCONS_00025636	NTR
XLOC_000757	TCONS_00001254	NTR
XLOC_021781	TCONS_00042840	Annotated Gene
XLOC_027859	TCONS_00054810	NTR
XLOC_002932	TCONS_00005412	NTR
XLOC_026590	TCONS_00052468	NTR
XLOC_008330	TCONS_00016067	NTR
XLOC_017369	TCONS_00033958	Annotated Gene
XLOC_011538	TCONS_00022341	NTR
XLOC_012539	TCONS_00024271	NTR
XLOC_009700	TCONS_00018878	Annotated Gene
XLOC_023597	TCONS_00046504	NTR
XLOC_007018	TCONS_00013616	Annotated Gene
XLOC_006997	TCONS_00013552	Annotated Gene
XLOC_018127	TCONS_00035352	Annotated Gene
XLOC_020986	TCONS_00041291	NTR
XLOC_012820	TCONS_00024754	Annotated Gene
XLOC_011715	TCONS_00022668	Annotated Gene
XLOC_008332	TCONS_00016075	Annotated Gene
XLOC_028909	TCONS_00056848	Annotated Gene
XLOC_028911	TCONS_00056850	Annotated Gene
XLOC_028914	TCONS_00056853	Annotated Gene
XLOC_028916	TCONS_00056855	Annotated Gene
XLOC_001602	TCONS_00002954	NTR
XLOC_012280	TCONS_00023757	NTR
XLOC_012663	TCONS_00024488	NTR
XLOC_013442	TCONS_00025997	NTR
XLOC_021936	TCONS_00043186	NTR
XLOC_028387	TCONS_00055822	Annotated Gene
XLOC_025184	TCONS_00049730	Annotated Gene
XLOC_022664	TCONS_00044463	Annotated Gene
XLOC_016816	TCONS_00032824	NTR
XLOC_022360	TCONS_00043969	Annotated Gene
XLOC_011610	TCONS_00022470	NTR
XLOC_025656	TCONS_00050592	Annotated Gene
XLOC_028066	TCONS_00055195	Annotated Gene
XLOC_013685	TCONS_00026424	Annotated Gene
XLOC_007604	TCONS_00014756	NTR
XLOC_003201	TCONS_00005949	NTR
XLOC_015801	TCONS_00030721	NTR
XLOC_002070	TCONS_00003788	NTR
XLOC_026297	TCONS_00051838	Annotated Gene
XLOC_025836	TCONS_00050978	Annotated Gene
XLOC_014751	TCONS_00028749	Annotated Gene
XLOC_016476	TCONS_00032050	NTR
XLOC_027851	TCONS_00054801	Annotated Gene
XLOC_014683	TCONS_00028550	NTR
XLOC_002366	TCONS_00004296	Annotated Gene
XLOC_013855	TCONS_00026806	Annotated Gene
XLOC_019136	TCONS_00037547	Annotated Gene
XLOC_026487	TCONS_00052268	NTR
XLOC_004480	TCONS_00008394	NTR
XLOC_010620	TCONS_00020710	Annotated Gene
XLOC_014467	TCONS_00028070	NTR
XLOC_021591	TCONS_00042464	NTR
XLOC_020915	TCONS_00041148	Annotated Gene
XLOC_027759	TCONS_00054644	Annotated Gene
XLOC_020588	TCONS_00040499	Annotated Gene
XLOC_026992	TCONS_00053216	NTR
XLOC_013552	TCONS_00026182	Annotated Gene
XLOC_027892	TCONS_00054892	Annotated Gene
XLOC_005147	TCONS_00009762	Annotated Gene
XLOC_003708	TCONS_00006880	NTR
XLOC_009926	TCONS_00019353	Annotated Gene
XLOC_014761	TCONS_00028780	NTR
XLOC_008321	TCONS_00016055	Annotated Gene
XLOC_006343	TCONS_00012265	NTR
XLOC_013445	TCONS_00026000	NTR
XLOC_019015	TCONS_00037302	Annotated Gene
XLOC_014941	TCONS_00029083	NTR
XLOC_017755	TCONS_00034585	Annotated Gene
XLOC_011539	TCONS_00022342	NTR
XLOC_001291	TCONS_00002289	NTR
XLOC_027490	TCONS_00054141	NTR
XLOC_028385	TCONS_00055817	Annotated Gene
XLOC_027725	TCONS_00054571	Annotated Gene
XLOC_007683	TCONS_00014900	NTR
XLOC_010014	TCONS_00019523	NTR
XLOC_013223	TCONS_00025529	NTR
XLOC_000739	TCONS_00001229	Annotated Gene
XLOC_004002	TCONS_00007490	Annotated Gene
XLOC_027844	TCONS_00054790	Annotated Gene
XLOC_015242	TCONS_00029673	Annotated Gene
XLOC_007375	TCONS_00014306	NTR
XLOC_006992	TCONS_00013545	NTR
XLOC_020883	TCONS_00041106	NTR
XLOC_020563	TCONS_00040437	Annotated Gene
XLOC_010793	TCONS_00021032	NTR
XLOC_028384	TCONS_00055816	Annotated Gene
XLOC_002970	TCONS_00005484	Annotated Gene
XLOC_012613	TCONS_00024393	NTR
XLOC_027534	TCONS_00054216	NTR
XLOC_008830	TCONS_00017027	NTR
XLOC_014990	TCONS_00029173	NTR
XLOC_004567	TCONS_00008581	NTR
XLOC_027833	TCONS_00054765	NTR
XLOC_021728	TCONS_00042741	NTR
XLOC_020851	TCONS_00041022	Annotated Gene
XLOC_017467	TCONS_00034082	Annotated Gene
XLOC_028548	TCONS_00056173	NTR
XLOC_027845	TCONS_00054792	Annotated Gene
XLOC_026145	TCONS_00051575	Annotated Gene
XLOC_012766	TCONS_00024672	Annotated Gene
XLOC_018554	TCONS_00036227	NTR
XLOC_005146	TCONS_00009761	Annotated Gene
XLOC_003997	TCONS_00007479	Annotated Gene
XLOC_013958	TCONS_00027034	NTR
XLOC_017481	TCONS_00034103	NTR
XLOC_013601	TCONS_00026257	Annotated Gene
XLOC_003223	TCONS_00005971	NTR
XLOC_028111	TCONS_00055274	NTR
XLOC_005757	TCONS_00011130	Annotated Gene
XLOC_000676	TCONS_00001108	NTR
XLOC_025491	TCONS_00050277	NTR
XLOC_027854	TCONS_00054804	Annotated Gene
XLOC_005148	TCONS_00009763	Annotated Gene
XLOC_008233	TCONS_00015925	Annotated Gene
XLOC_002634	TCONS_00004857	Annotated Gene
XLOC_013295	TCONS_00025661	Annotated Gene
XLOC_000850	TCONS_00001441	Annotated Gene
XLOC_018048	TCONS_00035166	Annotated Gene
XLOC_007019	TCONS_00013623	Annotated Gene
XLOC_024766	TCONS_00048890	NTR
XLOC_027870	TCONS_00054823	NTR
XLOC_015404	TCONS_00029980	Annotated Gene
XLOC_025661	TCONS_00050601	NTR
XLOC_011398	TCONS_00022091	NTR
XLOC_014493	TCONS_00028128	Annotated Gene
XLOC_025753	TCONS_00050782	Annotated Gene
XLOC_027635	TCONS_00054434	Annotated Gene
XLOC_014472	TCONS_00028088	Annotated Gene
XLOC_004944	TCONS_00009309	Annotated Gene
XLOC_017128	TCONS_00033428	Annotated Gene
XLOC_005659	TCONS_00010927	NTR
XLOC_027062	TCONS_00053343	Annotated Gene
XLOC_011814	TCONS_00022820	NTR
XLOC_010410	TCONS_00020296	Annotated Gene
XLOC_028067	TCONS_00055196	Annotated Gene
XLOC_013036	TCONS_00025209	NTR
XLOC_027790	TCONS_00054710	NTR
XLOC_004635	TCONS_00008685	NTR
XLOC_002065	TCONS_00003783	NTR
XLOC_003628	TCONS_00006771	Annotated Gene
XLOC_015706	TCONS_00030560	Annotated Gene
XLOC_013680	TCONS_00026400	NTR
XLOC_023098	TCONS_00045390	Annotated Gene
XLOC_011317	TCONS_00021919	Annotated Gene
XLOC_014138	TCONS_00027439	Annotated Gene
XLOC_012319	TCONS_00023827	Annotated Gene
XLOC_010770	TCONS_00021003	Annotated Gene
XLOC_009068	TCONS_00017471	Annotated Gene
XLOC_019119	TCONS_00037518	Annotated Gene
XLOC_004802	TCONS_00008995	NTR
XLOC_020958	TCONS_00041235	NTR
XLOC_027413	TCONS_00054012	NTR
XLOC_009529	TCONS_00018521	NTR
XLOC_017056	TCONS_00033291	NTR
XLOC_011314	TCONS_00021916	NTR
XLOC_025607	TCONS_00050492	NTR
XLOC_022151	TCONS_00043619	Annotated Gene
XLOC_011820	TCONS_00022826	NTR
XLOC_012021	TCONS_00023229	NTR
XLOC_027344	TCONS_00053889	Annotated Gene
XLOC_004768	TCONS_00008947	NTR
XLOC_024433	TCONS_00048247	NTR
XLOC_016286	TCONS_00031693	Annotated Gene
XLOC_013242	TCONS_00025552	NTR
XLOC_018841	TCONS_00036892	NTR
XLOC_009699	TCONS_00018877	Annotated Gene
XLOC_016257	TCONS_00031641	NTR
XLOC_019379	TCONS_00037963	Annotated Gene
XLOC_028419	TCONS_00055869	Annotated Gene
XLOC_028135	TCONS_00055317	Annotated Gene
XLOC_009832	TCONS_00019195	NTR
XLOC_016610	TCONS_00032303	NTR
XLOC_020740	TCONS_00040765	NTR
XLOC_025555	TCONS_00050388	NTR
XLOC_001642	TCONS_00003040	NTR
XLOC_025762	TCONS_00050818	Annotated Gene
XLOC_007963	TCONS_00015456	Annotated Gene
XLOC_001012	TCONS_00001746	Annotated Gene
XLOC_018787	TCONS_00036782	NTR
XLOC_000677	TCONS_00001109	NTR
XLOC_001192	TCONS_00002115	Annotated Gene
XLOC_026144	TCONS_00051572	Annotated Gene
XLOC_021257	TCONS_00041827	Annotated Gene
XLOC_020753	TCONS_00040818	NTR
XLOC_020923	TCONS_00041159	NTR
XLOC_012391	TCONS_00023950	NTR
XLOC_006329	TCONS_00012251	NTR
XLOC_013522	TCONS_00026128	NTR
XLOC_024425	TCONS_00048228	Annotated Gene
XLOC_014606	TCONS_00028410	NTR
XLOC_021206	TCONS_00041702	Annotated Gene
XLOC_011847	TCONS_00022869	NTR
XLOC_017801	TCONS_00034657	Annotated Gene
XLOC_006334	TCONS_00012256	NTR
XLOC_011966	TCONS_00023072	Annotated Gene
XLOC_011414	TCONS_00022134	Annotated Gene
XLOC_006437	TCONS_00012426	NTR
XLOC_018810	TCONS_00036843	Annotated Gene
XLOC_002733	TCONS_00005048	NTR
XLOC_025465	TCONS_00050225	NTR
XLOC_017245	TCONS_00033674	Annotated Gene
XLOC_011885	TCONS_00022942	Annotated Gene
XLOC_006325	TCONS_00012247	Annotated Gene
XLOC_028731	TCONS_00056540	NTR
XLOC_017439	TCONS_00034044	NTR
XLOC_025101	TCONS_00049524	Annotated Gene
XLOC_017989	TCONS_00035048	Annotated Gene
XLOC_013321	TCONS_00025716	Annotated Gene
XLOC_022982	TCONS_00045110	NTR
XLOC_016948	TCONS_00033060	NTR
XLOC_025052	TCONS_00049441	NTR
XLOC_000312	TCONS_00000524	NTR
XLOC_020429	TCONS_00040174	Annotated Gene
XLOC_006436	TCONS_00012425	NTR
XLOC_023462	TCONS_00046207	Annotated Gene
XLOC_024188	TCONS_00047713	NTR
XLOC_003153	TCONS_00005780	NTR
XLOC_009736	TCONS_00018990	NTR
XLOC_021457	TCONS_00042175	Annotated Gene
XLOC_007466	TCONS_00014486	Annotated Gene
XLOC_006996	TCONS_00013551	Annotated Gene
XLOC_022034	TCONS_00043357	Annotated Gene
XLOC_014196	TCONS_00027553	NTR
XLOC_020123	TCONS_00039465	NTR
XLOC_014241	TCONS_00027634	Annotated Gene
XLOC_018047	TCONS_00035165	Annotated Gene
XLOC_013570	TCONS_00026209	NTR
XLOC_017238	TCONS_00033666	NTR
XLOC_000849	TCONS_00001440	Annotated Gene
XLOC_009927	TCONS_00019354	Annotated Gene
XLOC_005219	TCONS_00009922	NTR
XLOC_008214	TCONS_00015880	Annotated Gene
XLOC_004644	TCONS_00008702	Annotated Gene
XLOC_026976	TCONS_00053179	Annotated Gene
XLOC_025337	TCONS_00049999	Annotated Gene
XLOC_001540	TCONS_00002823	Annotated Gene
XLOC_002847	TCONS_00005270	NTR
XLOC_011657	TCONS_00022586	Annotated Gene
XLOC_028883	TCONS_00056804	Annotated Gene
XLOC_008574	TCONS_00016484	NTR
XLOC_028067	TCONS_00055196	Annotated Gene
XLOC_016949	TCONS_00033061	NTR
XLOC_021248	TCONS_00041789	Annotated Gene
XLOC_024078	TCONS_00047469	NTR
XLOC_001197	TCONS_00002133	Annotated Gene
XLOC_021924	TCONS_00043166	NTR
XLOC_002037	TCONS_00003730	Annotated Gene
XLOC_013174	TCONS_00025447	NTR
XLOC_006285	TCONS_00012155	Annotated Gene
XLOC_019860	TCONS_00038934	NTR
XLOC_014459	TCONS_00028054	NTR
XLOC_016187	TCONS_00031509	NTR
XLOC_023767	TCONS_00046896	NTR
XLOC_005175	TCONS_00009818	NTR
XLOC_028827	TCONS_00056710	NTR
XLOC_027555	TCONS_00054263	NTR
XLOC_014508	TCONS_00028184	Annotated Gene
XLOC_020491	TCONS_00040319	NTR
XLOC_027852	TCONS_00054802	Annotated Gene
XLOC_013370	TCONS_00025833	NTR
XLOC_002902	TCONS_00005380	NTR
XLOC_002369	TCONS_00004302	Annotated Gene
XLOC_009010	TCONS_00017357	NTR
XLOC_003707	TCONS_00006879	NTR
XLOC_015548	TCONS_00030245	NTR
XLOC_003985	TCONS_00007456	Annotated Gene
XLOC_000735	TCONS_00001225	NTR
XLOC_008076	TCONS_00015631	Annotated Gene
XLOC_000666	TCONS_00001098	NTR
XLOC_010985	TCONS_00021372	Annotated Gene
XLOC_020793	TCONS_00040916	Annotated Gene
XLOC_016815	TCONS_00032823	NTR
XLOC_007170	TCONS_00013919	NTR
XLOC_014835	TCONS_00028921	NTR
XLOC_018564	TCONS_00036247	Annotated Gene
XLOC_013927	TCONS_00026967	NTR
XLOC_013429	TCONS_00025976	Annotated Gene
XLOC_017480	TCONS_00034102	NTR
XLOC_003986	TCONS_00007457	Annotated Gene
XLOC_003849	TCONS_00007209	NTR
XLOC_005654	TCONS_00010922	NTR
XLOC_021719	TCONS_00042722	Annotated Gene
XLOC_004508	TCONS_00008469	Annotated Gene
XLOC_012662	TCONS_00024487	NTR
XLOC_005221	TCONS_00009924	NTR
XLOC_024850	TCONS_00049055	Annotated Gene
XLOC_024852	TCONS_00049057	Annotated Gene
XLOC_024853	TCONS_00049058	Annotated Gene
XLOC_024854	TCONS_00049059	Annotated Gene
XLOC_024855	TCONS_00049060	Annotated Gene
XLOC_024872	TCONS_00049098	Annotated Gene
XLOC_018562	TCONS_00036245	Annotated Gene
XLOC_027366	TCONS_00053921	Annotated Gene
XLOC_027897	TCONS_00054899	NTR
XLOC_000411	TCONS_00000707	NTR
XLOC_001411	TCONS_00002542	NTR
XLOC_017804	TCONS_00034661	Annotated Gene
XLOC_003843	TCONS_00007201	Annotated Gene
XLOC_017984	TCONS_00035043	Annotated Gene
XLOC_016625	TCONS_00032342	Annotated Gene
XLOC_028293	TCONS_00055604	NTR
XLOC_006165	TCONS_00011879	NTR
XLOC_028997	TCONS_00057019	Annotated Gene
XLOC_023370	TCONS_00045963	Annotated Gene
XLOC_002700	TCONS_00004951	Annotated Gene
XLOC_003250	TCONS_00006024	NTR
XLOC_002069	TCONS_00003787	NTR
XLOC_002087	TCONS_00003818	NTR
XLOC_021192	TCONS_00041668	Annotated Gene
XLOC_001824	TCONS_00003340	NTR
XLOC_015150	TCONS_00029492	Annotated Gene
XLOC_019328	TCONS_00037896	NTR
XLOC_018113	TCONS_00035298	Annotated Gene
XLOC_006663	TCONS_00012875	NTR
XLOC_006713	TCONS_00012958	NTR
XLOC_008268	TCONS_00015978	NTR
XLOC_022279	TCONS_00043812	Annotated Gene
XLOC_007954	TCONS_00015442	NTR
XLOC_026550	TCONS_00052388	Annotated Gene
XLOC_004819	TCONS_00009012	NTR
XLOC_015371	TCONS_00029911	NTR
XLOC_019299	TCONS_00037826	NTR
XLOC_011761	TCONS_00022730	NTR
XLOC_021753	TCONS_00042801	Annotated Gene
XLOC_024139	TCONS_00047614	Annotated Gene
XLOC_001405	TCONS_00002530	Annotated Gene
XLOC_018049	TCONS_00035167	Annotated Gene
XLOC_011056	TCONS_00021478	Annotated Gene
XLOC_028864	TCONS_00056781	NTR
XLOC_025363	TCONS_00050041	Annotated Gene
XLOC_020384	TCONS_00040044	Annotated Gene
XLOC_001818	TCONS_00003334	NTR
XLOC_007082	TCONS_00013739	NTR
XLOC_024777	TCONS_00048911	NTR
XLOC_025257	TCONS_00049862	NTR
XLOC_013896	TCONS_00026869	Annotated Gene
XLOC_008726	TCONS_00016823	NTR
XLOC_010140	TCONS_00019731	NTR
XLOC_006497	TCONS_00012575	NTR
XLOC_009527	TCONS_00018519	NTR
XLOC_011389	TCONS_00022079	NTR
XLOC_010060	TCONS_00019601	NTR
XLOC_020695	TCONS_00040689	NTR
XLOC_012969	TCONS_00025053	NTR
XLOC_011574	TCONS_00022407	NTR
XLOC_019696	TCONS_00038563	Annotated Gene
XLOC_016016	TCONS_00031196	NTR
XLOC_010043	TCONS_00019582	Annotated Gene
XLOC_000413	TCONS_00000709	NTR
XLOC_011978	TCONS_00023113	Annotated Gene
XLOC_027450	TCONS_00054065	NTR
XLOC_005851	TCONS_00011269	NTR
XLOC_011408	TCONS_00022120	Annotated Gene
XLOC_004879	TCONS_00009179	NTR
XLOC_018873	TCONS_00036999	Annotated Gene
XLOC_014983	TCONS_00029157	Annotated Gene
XLOC_027337	TCONS_00053878	Annotated Gene
XLOC_008300	TCONS_00016031	NTR
XLOC_006909	TCONS_00013361	Annotated Gene
XLOC_004188	TCONS_00007851	Annotated Gene
XLOC_017196	TCONS_00033587	NTR
XLOC_018267	TCONS_00035587	NTR
XLOC_014670	TCONS_00028534	NTR
XLOC_008551	TCONS_00016450	Annotated Gene
XLOC_003185	TCONS_00005926	Annotated Gene
XLOC_018563	TCONS_00036246	Annotated Gene
XLOC_016989	TCONS_00033129	NTR
XLOC_021347	TCONS_00041976	NTR
XLOC_007581	TCONS_00014719	Annotated Gene
XLOC_024960	TCONS_00049248	NTR
XLOC_003745	TCONS_00006960	Annotated Gene
XLOC_004452	TCONS_00008359	Annotated Gene
XLOC_010315	TCONS_00020091	NTR
XLOC_019062	TCONS_00037416	Annotated Gene
XLOC_021838	TCONS_00042962	NTR
XLOC_023547	TCONS_00046369	Annotated Gene
XLOC_016404	TCONS_00031900	NTR
XLOC_027893	TCONS_00054893	Annotated Gene
XLOC_005104	TCONS_00009665	Annotated Gene
XLOC_005825	TCONS_00011243	NTR
XLOC_008083	TCONS_00015653	Annotated Gene
XLOC_021589	TCONS_00042461	Annotated Gene
XLOC_011861	TCONS_00022890	Annotated Gene
XLOC_015145	TCONS_00029487	NTR
XLOC_024642	TCONS_00048617	Annotated Gene
XLOC_023916	TCONS_00047183	Annotated Gene
XLOC_000239	TCONS_00000403	NTR
XLOC_004210	TCONS_00007895	Annotated Gene
XLOC_023579	TCONS_00046442	Annotated Gene
XLOC_015565	TCONS_00030273	NTR
XLOC_027855	TCONS_00054806	Annotated Gene
XLOC_009725	TCONS_00018972	Annotated Gene
XLOC_006060	TCONS_00011721	NTR
XLOC_017346	TCONS_00033885	NTR
XLOC_001158	TCONS_00002028	Annotated Gene
XLOC_006326	TCONS_00012248	Annotated Gene
XLOC_000740	TCONS_00001232	NTR
XLOC_015942	TCONS_00031052	Annotated Gene
XLOC_019194	TCONS_00037663	NTR
XLOC_002336	TCONS_00004234	NTR
XLOC_000436	TCONS_00000736	Annotated Gene
XLOC_022960	TCONS_00045044	NTR
XLOC_028434	TCONS_00055901	NTR
XLOC_024234	TCONS_00047786	Annotated Gene
XLOC_027758	TCONS_00054641	Annotated Gene
XLOC_022719	TCONS_00044579	Annotated Gene
XLOC_012647	TCONS_00024453	Annotated Gene
XLOC_001997	TCONS_00003639	Annotated Gene
XLOC_024301	TCONS_00047936	NTR
XLOC_016616	TCONS_00032320	Annotated Gene
XLOC_024568	TCONS_00048504	NTR
XLOC_020975	TCONS_00041276	NTR
XLOC_021543	TCONS_00042336	Annotated Gene
XLOC_028876	TCONS_00056797	Annotated Gene
XLOC_028877	TCONS_00056798	Annotated Gene
XLOC_028879	TCONS_00056800	Annotated Gene
XLOC_014025	TCONS_00027188	NTR
XLOC_004885	TCONS_00009188	NTR
XLOC_002332	TCONS_00004230	NTR
XLOC_005145	TCONS_00009758	Annotated Gene
XLOC_014650	TCONS_00028468	NTR
XLOC_019106	TCONS_00037497	NTR
XLOC_005223	TCONS_00009926	NTR
XLOC_024227	TCONS_00047773	Annotated Gene
XLOC_021057	TCONS_00041411	NTR
XLOC_006358	TCONS_00012290	Annotated Gene
XLOC_010679	TCONS_00020829	Annotated Gene
XLOC_011672	TCONS_00022622	Annotated Gene
XLOC_016261	TCONS_00031645	NTR
XLOC_016628	TCONS_00032347	NTR
XLOC_014370	TCONS_00027872	NTR
XLOC_025364	TCONS_00050042	Annotated Gene
XLOC_018352	TCONS_00035786	Annotated Gene
XLOC_028714	TCONS_00056499	NTR
XLOC_021398	TCONS_00042074	NTR
XLOC_025487	TCONS_00050273	NTR
XLOC_013752	TCONS_00026576	Annotated Gene
XLOC_012645	TCONS_00024451	Annotated Gene
XLOC_011592	TCONS_00022436	Annotated Gene
XLOC_001289	TCONS_00002287	Annotated Gene
XLOC_012338	TCONS_00023873	NTR
XLOC_016796	TCONS_00032784	NTR
XLOC_019296	TCONS_00037821	NTR
XLOC_027200	TCONS_00053606	NTR
XLOC_007222	TCONS_00014014	NTR
XLOC_002196	TCONS_00003982	Annotated Gene
XLOC_011819	TCONS_00022825	NTR
XLOC_019744	TCONS_00038720	Annotated Gene
XLOC_023697	TCONS_00046706	NTR
XLOC_027381	TCONS_00053941	NTR
XLOC_015925	TCONS_00031004	NTR
XLOC_017733	TCONS_00034558	NTR
XLOC_028313	TCONS_00055643	NTR
XLOC_025262	TCONS_00049868	NTR
XLOC_016054	TCONS_00031242	Annotated Gene
XLOC_002750	TCONS_00005076	NTR
XLOC_005214	TCONS_00009911	Annotated Gene
XLOC_023136	TCONS_00045474	NTR
XLOC_020114	TCONS_00039447	Annotated Gene
XLOC_023074	TCONS_00045333	NTR
XLOC_023577	TCONS_00046439	NTR
XLOC_021544	TCONS_00042337	Annotated Gene
XLOC_001221	TCONS_00002193	NTR
XLOC_011884	TCONS_00022941	NTR
XLOC_000423	TCONS_00000719	NTR
XLOC_020229	TCONS_00039676	NTR
XLOC_010936	TCONS_00021305	Annotated Gene
XLOC_013212	TCONS_00025517	Annotated Gene
XLOC_008014	TCONS_00015547	Annotated Gene
XLOC_018994	TCONS_00037270	NTR
XLOC_009952	TCONS_00019388	Annotated Gene
XLOC_022043	TCONS_00043375	Annotated Gene
XLOC_004474	TCONS_00008388	NTR
XLOC_020968	TCONS_00041252	Annotated Gene
XLOC_016289	TCONS_00031698	Annotated Gene
XLOC_009175	TCONS_00017743	Annotated Gene
XLOC_016022	TCONS_00031203	Annotated Gene
XLOC_000496	TCONS_00000843	Annotated Gene
XLOC_006122	TCONS_00011819	NTR
XLOC_004938	TCONS_00009298	Annotated Gene
XLOC_013154	TCONS_00025413	Annotated Gene
XLOC_012953	TCONS_00025018	NTR
XLOC_015960	TCONS_00031076	NTR
XLOC_023555	TCONS_00046382	Annotated Gene
XLOC_004726	TCONS_00008891	Annotated Gene
XLOC_022426	TCONS_00044060	NTR
XLOC_021994	TCONS_00043277	NTR
XLOC_004001	TCONS_00007489	Annotated Gene
XLOC_021097	TCONS_00041476	Annotated Gene
XLOC_007523	TCONS_00014591	NTR
XLOC_027382	TCONS_00053942	NTR
XLOC_021922	TCONS_00043164	NTR
XLOC_028885	TCONS_00056806	Annotated Gene
XLOC_028281	TCONS_00055589	NTR
XLOC_005098	TCONS_00009652	NTR
XLOC_002724	TCONS_00005025	NTR
XLOC_009521	TCONS_00018513	NTR
XLOC_009462	TCONS_00018358	NTR
XLOC_012631	TCONS_00024425	Annotated Gene
XLOC_028261	TCONS_00055551	NTR
XLOC_011402	TCONS_00022095	NTR
XLOC_000016	TCONS_00000030	Annotated Gene
XLOC_006446	TCONS_00012437	Annotated Gene
XLOC_017534	TCONS_00034184	Annotated Gene
XLOC_021418	TCONS_00042113	Annotated Gene
XLOC_028233	TCONS_00055503	Annotated Gene
XLOC_026471	TCONS_00052241	Annotated Gene
XLOC_028241	TCONS_00055519	Annotated Gene
XLOC_014600	TCONS_00028395	NTR
XLOC_006618	TCONS_00012776	Annotated Gene
XLOC_015842	TCONS_00030817	Annotated Gene
XLOC_000925	TCONS_00001590	Annotated Gene
XLOC_028116	TCONS_00055279	NTR
XLOC_006154	TCONS_00011861	Annotated Gene
XLOC_022864	TCONS_00044865	Annotated Gene
XLOC_027688	TCONS_00054517	Annotated Gene
XLOC_023590	TCONS_00046496	Annotated Gene
XLOC_020925	TCONS_00041161	NTR
XLOC_005292	TCONS_00010096	Annotated Gene
XLOC_028345	TCONS_00055710	Annotated Gene
XLOC_027155	TCONS_00053518	Annotated Gene
XLOC_011194	TCONS_00021712	NTR
XLOC_020033	TCONS_00039268	NTR
XLOC_007341	TCONS_00014250	NTR
XLOC_006694	TCONS_00012930	NTR
XLOC_004192	TCONS_00007865	Annotated Gene
XLOC_025746	TCONS_00050771	NTR
XLOC_016172	TCONS_00031494	NTR
XLOC_009381	TCONS_00018185	NTR
XLOC_012118	TCONS_00023406	NTR
XLOC_008238	TCONS_00015930	Annotated Gene
XLOC_023745	TCONS_00046809	Annotated Gene
XLOC_021395	TCONS_00042066	Annotated Gene
XLOC_025256	TCONS_00049861	Annotated Gene
XLOC_003333	TCONS_00006187	Annotated Gene
XLOC_002782	TCONS_00005137	Annotated Gene
XLOC_024323	TCONS_00048006	NTR
XLOC_012445	TCONS_00024075	Annotated Gene
XLOC_013578	TCONS_00026219	Annotated Gene
XLOC_006438	TCONS_00012427	NTR
XLOC_016034	TCONS_00031217	NTR
XLOC_017129	TCONS_00033430	Annotated Gene
XLOC_024203	TCONS_00047738	Annotated Gene
XLOC_002555	TCONS_00004680	NTR
XLOC_013335	TCONS_00025732	Annotated Gene
XLOC_025480	TCONS_00050264	Annotated Gene
XLOC_025255	TCONS_00049860	Annotated Gene
XLOC_017532	TCONS_00034182	Annotated Gene
XLOC_006040	TCONS_00011698	NTR
XLOC_005156	TCONS_00009773	NTR
XLOC_008043	TCONS_00015582	NTR
XLOC_004694	TCONS_00008785	NTR
XLOC_012593	TCONS_00024371	NTR
XLOC_019538	TCONS_00038252	NTR
XLOC_017797	TCONS_00034651	Annotated Gene
XLOC_006335	TCONS_00012257	NTR
XLOC_008302	TCONS_00016033	NTR
XLOC_010079	TCONS_00019628	Annotated Gene
XLOC_001344	TCONS_00002408	NTR
XLOC_015956	TCONS_00031072	NTR
XLOC_022584	TCONS_00044345	Annotated Gene
XLOC_024145	TCONS_00047623	Annotated Gene
XLOC_008879	TCONS_00017120	Annotated Gene
XLOC_015457	TCONS_00030051	NTR
XLOC_022588	TCONS_00044354	Annotated Gene
XLOC_008347	TCONS_00016104	NTR
XLOC_019673	TCONS_00038504	NTR
XLOC_006907	TCONS_00013355	Annotated Gene
XLOC_005224	TCONS_00009927	NTR
XLOC_011835	TCONS_00022845	Annotated Gene
XLOC_000247	TCONS_00000421	NTR
XLOC_025655	TCONS_00050591	Annotated Gene
XLOC_009373	TCONS_00018157	Annotated Gene
XLOC_012121	TCONS_00023409	NTR
XLOC_012716	TCONS_00024591	NTR
XLOC_014022	TCONS_00027185	NTR
XLOC_024959	TCONS_00049246	NTR
XLOC_005299	TCONS_00010108	Annotated Gene
XLOC_011980	TCONS_00023119	Annotated Gene
XLOC_005183	TCONS_00009826	NTR
XLOC_004166	TCONS_00007796	NTR
XLOC_028872	TCONS_00056792	NTR
XLOC_026746	TCONS_00052687	NTR
XLOC_011809	TCONS_00022810	Annotated Gene
XLOC_017671	TCONS_00034447	Annotated Gene
XLOC_016782	TCONS_00032762	Annotated Gene
XLOC_027497	TCONS_00054153	Annotated Gene
XLOC_027272	TCONS_00053766	NTR
XLOC_009013	TCONS_00017363	Annotated Gene
XLOC_028294	TCONS_00055605	Annotated Gene
XLOC_010716	TCONS_00020885	NTR
XLOC_023832	TCONS_00046996	NTR
XLOC_016422	TCONS_00031932	Annotated Gene
XLOC_001343	TCONS_00002406	Annotated Gene
XLOC_028329	TCONS_00055668	NTR
XLOC_001798	TCONS_00003304	Annotated Gene
XLOC_027921	TCONS_00054943	Annotated Gene
XLOC_014414	TCONS_00028002	NTR
XLOC_028679	TCONS_00056431	Annotated Gene
XLOC_024291	TCONS_00047926	NTR
XLOC_013664	TCONS_00026371	Annotated Gene
XLOC_015786	TCONS_00030705	Annotated Gene
XLOC_003471	TCONS_00006476	Annotated Gene
XLOC_016932	TCONS_00033009	Annotated Gene
XLOC_012025	TCONS_00023233	NTR
XLOC_006447	TCONS_00012439	Annotated Gene
XLOC_009337	TCONS_00018075	NTR
XLOC_009463	TCONS_00018359	NTR
XLOC_013786	TCONS_00026638	NTR
XLOC_012960	TCONS_00025035	Annotated Gene
XLOC_027898	TCONS_00054900	NTR
XLOC_008570	TCONS_00016480	NTR
XLOC_015924	TCONS_00031003	Annotated Gene
XLOC_020960	TCONS_00041237	NTR
XLOC_024778	TCONS_00048912	NTR
XLOC_001744	TCONS_00003225	NTR
XLOC_007253	TCONS_00014074	NTR
XLOC_002828	TCONS_00005231	NTR
XLOC_023684	TCONS_00046679	Annotated Gene
XLOC_014337	TCONS_00027814	Annotated Gene
XLOC_021873	TCONS_00043024	Annotated Gene
XLOC_012293	TCONS_00023778	NTR
XLOC_015596	TCONS_00030335	NTR
XLOC_000730	TCONS_00001219	Annotated Gene
XLOC_023787	TCONS_00046932	NTR
XLOC_024594	TCONS_00048548	Annotated Gene
XLOC_003945	TCONS_00007378	NTR
XLOC_016188	TCONS_00031510	NTR
XLOC_024987	TCONS_00049300	NTR
XLOC_002092	TCONS_00003823	Annotated Gene
XLOC_007783	TCONS_00015080	Annotated Gene
XLOC_019019	TCONS_00037311	Annotated Gene
XLOC_017368	TCONS_00033954	Annotated Gene
XLOC_010610	TCONS_00020685	NTR
XLOC_020262	TCONS_00039728	NTR
XLOC_009348	TCONS_00018098	NTR
XLOC_000790	TCONS_00001309	NTR
XLOC_024923	TCONS_00049187	Annotated Gene
XLOC_012522	TCONS_00024254	NTR
XLOC_002089	TCONS_00003820	NTR
XLOC_009475	TCONS_00018389	NTR
XLOC_010232	TCONS_00019923	NTR
XLOC_018161	TCONS_00035424	Annotated Gene
XLOC_013185	TCONS_00025474	Annotated Gene
XLOC_002064	TCONS_00003782	NTR
XLOC_020007	TCONS_00039239	NTR
XLOC_024080	TCONS_00047471	NTR
XLOC_021894	TCONS_00043088	Annotated Gene
XLOC_027960	TCONS_00054996	NTR
XLOC_004942	TCONS_00009304	NTR
XLOC_026305	TCONS_00051875	NTR
XLOC_020683	TCONS_00040663	NTR
XLOC_028429	TCONS_00055891	Annotated Gene
XLOC_005690	TCONS_00010995	NTR
XLOC_021086	TCONS_00041457	NTR
XLOC_012356	TCONS_00023906	NTR
XLOC_003791	TCONS_00007062	NTR
XLOC_000404	TCONS_00000695	Annotated Gene
XLOC_028200	TCONS_00055451	Annotated Gene
XLOC_001499	TCONS_00002745	Annotated Gene
XLOC_001184	TCONS_00002098	Annotated Gene
XLOC_013929	TCONS_00026969	NTR
XLOC_026797	TCONS_00052805	Annotated Gene
XLOC_019826	TCONS_00038870	NTR
XLOC_012291	TCONS_00023776	NTR
XLOC_017528	TCONS_00034178	Annotated Gene
XLOC_020227	TCONS_00039674	NTR
XLOC_024089	TCONS_00047496	NTR
XLOC_024899	TCONS_00049141	NTR
XLOC_023196	TCONS_00045583	NTR
XLOC_015539	TCONS_00030233	Annotated Gene
XLOC_014239	TCONS_00027632	Annotated Gene
XLOC_021488	TCONS_00042219	Annotated Gene
XLOC_005386	TCONS_00010336	NTR
XLOC_014532	TCONS_00028233	NTR
XLOC_010158	TCONS_00019787	Annotated Gene
XLOC_018996	TCONS_00037272	Annotated Gene
XLOC_002876	TCONS_00005324	Annotated Gene
XLOC_018569	TCONS_00036254	Annotated Gene
XLOC_012840	TCONS_00024812	NTR
XLOC_009830	TCONS_00019193	NTR
XLOC_011470	TCONS_00022235	NTR
XLOC_005011	TCONS_00009458	NTR
XLOC_012399	TCONS_00023961	NTR
XLOC_020212	TCONS_00039640	NTR
XLOC_016656	TCONS_00032402	NTR
XLOC_011569	TCONS_00022398	Annotated Gene
XLOC_001656	TCONS_00003054	NTR
XLOC_007172	TCONS_00013921	NTR
XLOC_018530	TCONS_00036177	Annotated Gene
XLOC_028657	TCONS_00056373	NTR
XLOC_025210	TCONS_00049800	Annotated Gene
XLOC_008343	TCONS_00016100	NTR
XLOC_002771	TCONS_00005105	NTR
XLOC_006780	TCONS_00013090	NTR
XLOC_015851	TCONS_00030858	NTR
XLOC_007265	TCONS_00014117	Annotated Gene
XLOC_018851	TCONS_00036915	NTR
XLOC_009479	TCONS_00018393	NTR
XLOC_016734	TCONS_00032631	Annotated Gene
XLOC_004405	TCONS_00008243	NTR
XLOC_019895	TCONS_00039036	Annotated Gene
XLOC_012616	TCONS_00024396	NTR
XLOC_021900	TCONS_00043121	NTR
XLOC_023686	TCONS_00046687	Annotated Gene
XLOC_000088	TCONS_00000146	Annotated Gene
XLOC_022672	TCONS_00044477	NTR
XLOC_002605	TCONS_00004767	Annotated Gene
XLOC_004896	TCONS_00009199	NTR
XLOC_000907	TCONS_00001535	Annotated Gene
XLOC_001535	TCONS_00002796	NTR
XLOC_012283	TCONS_00023762	NTR
XLOC_015487	TCONS_00030140	NTR
XLOC_007607	TCONS_00014759	NTR
XLOC_015923	TCONS_00031000	Annotated Gene
XLOC_015604	TCONS_00030343	NTR
XLOC_025763	TCONS_00050820	NTR
XLOC_008227	TCONS_00015914	Annotated Gene
XLOC_006448	TCONS_00012440	NTR
XLOC_013926	TCONS_00026966	NTR
XLOC_024254	TCONS_00047828	Annotated Gene
XLOC_000743	TCONS_00001235	NTR
XLOC_024717	TCONS_00048761	NTR
XLOC_015427	TCONS_00030021	NTR
XLOC_004804	TCONS_00008997	NTR
XLOC_005157	TCONS_00009777	Annotated Gene
XLOC_020162	TCONS_00039551	NTR
XLOC_013962	TCONS_00027046	Annotated Gene
XLOC_021224	TCONS_00041742	Annotated Gene
XLOC_028068	TCONS_00055199	NTR
XLOC_017227	TCONS_00033635	Annotated Gene
XLOC_028884	TCONS_00056805	Annotated Gene
XLOC_028918	TCONS_00056857	Annotated Gene
XLOC_002875	TCONS_00005323	Annotated Gene
XLOC_025809	TCONS_00050928	Annotated Gene
XLOC_001084	TCONS_00001886	NTR
XLOC_029046	TCONS_00057184	Annotated Gene
XLOC_028763	TCONS_00056611	NTR
XLOC_000469	TCONS_00000794	NTR
XLOC_012725	TCONS_00024612	Annotated Gene
XLOC_008356	TCONS_00016113	Annotated Gene
XLOC_014308	TCONS_00027759	Annotated Gene
XLOC_013490	TCONS_00026068	Annotated Gene
XLOC_010333	TCONS_00020109	Annotated Gene
XLOC_027896	TCONS_00054898	NTR
XLOC_008693	TCONS_00016733	Annotated Gene
XLOC_012329	TCONS_00023852	Annotated Gene
XLOC_011390	TCONS_00022080	NTR
XLOC_023852	TCONS_00047045	Annotated Gene
XLOC_027184	TCONS_00053569	Annotated Gene
XLOC_004417	TCONS_00008276	Annotated Gene
XLOC_011764	TCONS_00022733	NTR
XLOC_028762	TCONS_00056607	Annotated Gene
XLOC_020435	TCONS_00040187	Annotated Gene
XLOC_011694	TCONS_00022646	NTR
XLOC_023265	TCONS_00045743	Annotated Gene
XLOC_005237	TCONS_00009941	NTR
XLOC_002071	TCONS_00003789	NTR
XLOC_007810	TCONS_00015169	Annotated Gene
XLOC_029095	TCONS_00057258	NTR
XLOC_013666	TCONS_00026376	Annotated Gene
XLOC_000813	TCONS_00001364	NTR
XLOC_028202	TCONS_00055455	Annotated Gene
XLOC_016985	TCONS_00033125	Annotated Gene
XLOC_017765	TCONS_00034602	NTR
XLOC_009766	TCONS_00019053	Annotated Gene
XLOC_025787	TCONS_00050889	Annotated Gene
XLOC_012822	TCONS_00024759	NTR
XLOC_015445	TCONS_00030039	NTR
XLOC_003142	TCONS_00005764	NTR
XLOC_017577	TCONS_00034263	NTR
XLOC_000252	TCONS_00000426	NTR
XLOC_012957	TCONS_00025030	Annotated Gene
XLOC_002133	TCONS_00003887	Annotated Gene
XLOC_016031	TCONS_00031213	Annotated Gene
XLOC_018372	TCONS_00035828	NTR
XLOC_003816	TCONS_00007123	Annotated Gene
XLOC_013028	TCONS_00025179	NTR
XLOC_008999	TCONS_00017335	Annotated Gene
XLOC_012628	TCONS_00024408	Annotated Gene
XLOC_024826	TCONS_00048980	Annotated Gene
XLOC_016320	TCONS_00031758	Annotated Gene
XLOC_016448	TCONS_00031980	NTR
XLOC_007340	TCONS_00014249	NTR
XLOC_018840	TCONS_00036890	Annotated Gene
XLOC_029083	TCONS_00057231	NTR
XLOC_021166	TCONS_00041634	NTR
XLOC_027760	TCONS_00054646	Annotated Gene
XLOC_024079	TCONS_00047470	NTR
XLOC_012697	TCONS_00024564	NTR
XLOC_026779	TCONS_00052745	Annotated Gene
XLOC_018116	TCONS_00035308	Annotated Gene
XLOC_010943	TCONS_00021321	Annotated Gene
XLOC_021361	TCONS_00041999	Annotated Gene
XLOC_011960	TCONS_00023063	NTR
XLOC_009001	TCONS_00017340	Annotated Gene
XLOC_027359	TCONS_00053912	Annotated Gene
XLOC_023689	TCONS_00046696	Annotated Gene
XLOC_027571	TCONS_00054302	Annotated Gene
XLOC_023442	TCONS_00046166	Annotated Gene
XLOC_019772	TCONS_00038758	Annotated Gene
XLOC_006315	TCONS_00012223	Annotated Gene
XLOC_004664	TCONS_00008753	NTR
XLOC_023476	TCONS_00046232	NTR
XLOC_024240	TCONS_00047800	Annotated Gene
XLOC_015064	TCONS_00029331	NTR
XLOC_013938	TCONS_00026978	Annotated Gene
XLOC_006833	TCONS_00013185	NTR
XLOC_006337	TCONS_00012259	NTR
XLOC_003454	TCONS_00006458	NTR
XLOC_021937	TCONS_00043187	NTR
XLOC_017656	TCONS_00034415	NTR
XLOC_013563	TCONS_00026197	Annotated Gene
XLOC_027384	TCONS_00053944	NTR
XLOC_011871	TCONS_00022915	NTR
XLOC_018148	TCONS_00035389	NTR
XLOC_024640	TCONS_00048609	Annotated Gene
XLOC_022863	TCONS_00044864	Annotated Gene
XLOC_027121	TCONS_00053461	Annotated Gene
XLOC_011127	TCONS_00021599	NTR
XLOC_024302	TCONS_00047937	NTR
XLOC_028878	TCONS_00056799	Annotated Gene
XLOC_028880	TCONS_00056801	Annotated Gene
XLOC_028881	TCONS_00056802	Annotated Gene
XLOC_028882	TCONS_00056803	Annotated Gene
XLOC_020187	TCONS_00039588	NTR
XLOC_010922	TCONS_00021278	NTR
XLOC_029114	TCONS_00057303	Annotated Gene
XLOC_019382	TCONS_00037967	Annotated Gene
XLOC_025195	TCONS_00049760	NTR
XLOC_004003	TCONS_00007491	Annotated Gene
XLOC_025244	TCONS_00049843	Annotated Gene
XLOC_016039	TCONS_00031223	Annotated Gene
XLOC_016670	TCONS_00032450	Annotated Gene
XLOC_018813	TCONS_00036848	NTR
XLOC_021595	TCONS_00042468	NTR
XLOC_004977	TCONS_00009382	Annotated Gene
XLOC_014448	TCONS_00028038	NTR
XLOC_002293	TCONS_00004170	NTR
XLOC_005779	TCONS_00011160	NTR
XLOC_016821	TCONS_00032829	NTR
XLOC_021996	TCONS_00043279	Annotated Gene
XLOC_025059	TCONS_00049448	Annotated Gene
XLOC_019603	TCONS_00038380	NTR
XLOC_003812	TCONS_00007115	Annotated Gene
XLOC_026422	TCONS_00052143	Annotated Gene
XLOC_001290	TCONS_00002288	Annotated Gene
XLOC_004049	TCONS_00007566	Annotated Gene
XLOC_016770	TCONS_00032704	NTR
XLOC_013062	TCONS_00025244	Annotated Gene
XLOC_027828	TCONS_00054760	NTR
XLOC_000507	TCONS_00000857	Annotated Gene
XLOC_022390	TCONS_00044009	NTR
XLOC_021230	TCONS_00041756	NTR
XLOC_013931	TCONS_00026971	NTR
XLOC_014560	TCONS_00028302	Annotated Gene
XLOC_020088	TCONS_00039378	Annotated Gene
XLOC_012925	TCONS_00024985	Annotated Gene
XLOC_021155	TCONS_00041622	Annotated Gene
XLOC_003583	TCONS_00006665	Annotated Gene
XLOC_007695	TCONS_00014916	Annotated Gene
XLOC_009698	TCONS_00018876	Annotated Gene
XLOC_008307	TCONS_00016038	NTR
XLOC_022313	TCONS_00043872	NTR
XLOC_018153	TCONS_00035404	Annotated Gene
XLOC_013443	TCONS_00025998	NTR
XLOC_010778	TCONS_00021015	Annotated Gene
XLOC_011426	TCONS_00022158	NTR
XLOC_002021	TCONS_00003684	NTR
XLOC_026849	TCONS_00052895	NTR
XLOC_023400	TCONS_00046045	NTR
XLOC_005753	TCONS_00011126	Annotated Gene
XLOC_010962	TCONS_00021340	Annotated Gene
XLOC_012368	TCONS_00023920	Annotated Gene
XLOC_013215	TCONS_00025521	Annotated Gene
XLOC_018651	TCONS_00036445	Annotated Gene
XLOC_025735	TCONS_00050757	Annotated Gene
XLOC_019498	TCONS_00038178	Annotated Gene
XLOC_027141	TCONS_00053504	NTR
XLOC_008991	TCONS_00017327	NTR
XLOC_007143	TCONS_00013875	NTR
XLOC_027158	TCONS_00053529	NTR
XLOC_008389	TCONS_00016179	Annotated Gene
XLOC_001493	TCONS_00002729	Annotated Gene
XLOC_002883	TCONS_00005337	Annotated Gene
XLOC_005394	TCONS_00010344	NTR
XLOC_014126	TCONS_00027406	NTR
XLOC_019221	TCONS_00037740	NTR
XLOC_019827	TCONS_00038871	Annotated Gene
XLOC_007579	TCONS_00014716	Annotated Gene
XLOC_021690	TCONS_00042655	Annotated Gene
XLOC_003968	TCONS_00007411	NTR
XLOC_025525	TCONS_00050340	NTR
XLOC_010455	TCONS_00020386	Annotated Gene
XLOC_019511	TCONS_00038200	Annotated Gene
XLOC_027871	TCONS_00054824	Annotated Gene
XLOC_021231	TCONS_00041758	Annotated Gene
XLOC_028725	TCONS_00056525	Annotated Gene
XLOC_021167	TCONS_00041635	NTR
XLOC_025308	TCONS_00049956	NTR
XLOC_000577	TCONS_00000927	Annotated Gene
XLOC_013856	TCONS_00026807	NTR
XLOC_014034	TCONS_00027197	NTR
XLOC_003687	TCONS_00006843	Annotated Gene
XLOC_011817	TCONS_00022823	NTR
XLOC_009275	TCONS_00017981	NTR
XLOC_003615	TCONS_00006742	Annotated Gene
XLOC_010688	TCONS_00020845	Annotated Gene
XLOC_027521	TCONS_00054191	Annotated Gene
XLOC_025391	TCONS_00050103	NTR
XLOC_015921	TCONS_00030995	Annotated Gene
XLOC_019417	TCONS_00038019	NTR
XLOC_012149	TCONS_00023444	Annotated Gene
XLOC_018871	TCONS_00036996	Annotated Gene
XLOC_025727	TCONS_00050741	Annotated Gene
XLOC_002160	TCONS_00003942	NTR
XLOC_000651	TCONS_00001044	Annotated Gene
XLOC_009798	TCONS_00019132	Annotated Gene
XLOC_019564	TCONS_00038303	Annotated Gene
XLOC_024481	TCONS_00048336	NTR
XLOC_015582	TCONS_00030296	Annotated Gene
XLOC_027672	TCONS_00054491	NTR
XLOC_000713	TCONS_00001186	NTR
XLOC_022479	TCONS_00044158	Annotated Gene
XLOC_013290	TCONS_00025648	NTR
XLOC_007751	TCONS_00015027	Annotated Gene
XLOC_021829	TCONS_00042953	NTR
XLOC_009842	TCONS_00019205	Annotated Gene
XLOC_001697	TCONS_00003120	NTR
XLOC_022247	TCONS_00043754	Annotated Gene
XLOC_009311	TCONS_00018032	NTR
XLOC_006613	TCONS_00012763	Annotated Gene
XLOC_005060	TCONS_00009603	Annotated Gene
XLOC_018071	TCONS_00035210	Annotated Gene
XLOC_002050	TCONS_00003766	Annotated Gene
XLOC_000337	TCONS_00000562	Annotated Gene
XLOC_021921	TCONS_00043163	NTR
XLOC_025482	TCONS_00050267	NTR
XLOC_027383	TCONS_00053943	NTR
XLOC_026658	TCONS_00052595	NTR
XLOC_019532	TCONS_00038236	Annotated Gene
XLOC_016514	TCONS_00032101	Annotated Gene
XLOC_000744	TCONS_00001237	NTR
XLOC_008226	TCONS_00015908	Annotated Gene
XLOC_019143	TCONS_00037554	Annotated Gene
XLOC_013450	TCONS_00026005	NTR
XLOC_018439	TCONS_00035986	Annotated Gene
XLOC_001934	TCONS_00003522	Annotated Gene
XLOC_027542	TCONS_00054229	NTR
XLOC_027651	TCONS_00054456	NTR
XLOC_018992	TCONS_00037268	NTR
XLOC_017130	TCONS_00033431	Annotated Gene
XLOC_014359	TCONS_00027857	Annotated Gene
XLOC_023149	TCONS_00045488	NTR
XLOC_014383	TCONS_00027888	Annotated Gene
XLOC_028753	TCONS_00056587	NTR
XLOC_008601	TCONS_00016553	Annotated Gene
XLOC_028747	TCONS_00056573	Annotated Gene
XLOC_026580	TCONS_00052455	Annotated Gene
XLOC_014619	TCONS_00028423	NTR
XLOC_018831	TCONS_00036878	Annotated Gene
XLOC_013755	TCONS_00026584	Annotated Gene
XLOC_018724	TCONS_00036612	NTR
XLOC_021033	TCONS_00041362	NTR
XLOC_028993	TCONS_00057008	NTR
XLOC_010893	TCONS_00021218	NTR
XLOC_022597	TCONS_00044365	Annotated Gene
XLOC_011613	TCONS_00022473	NTR
XLOC_017625	TCONS_00034355	NTR
XLOC_008346	TCONS_00016103	NTR
XLOC_018789	TCONS_00036784	NTR
XLOC_021229	TCONS_00041754	Annotated Gene
XLOC_015926	TCONS_00031005	NTR
XLOC_009568	TCONS_00018616	Annotated Gene
XLOC_016438	TCONS_00031957	Annotated Gene
XLOC_017522	TCONS_00034166	Annotated Gene
XLOC_018030	TCONS_00035146	NTR
XLOC_019115	TCONS_00037506	Annotated Gene
XLOC_023867	TCONS_00047085	NTR
XLOC_000793	TCONS_00001312	Annotated Gene
XLOC_009708	TCONS_00018929	Annotated Gene
XLOC_027498	TCONS_00054154	Annotated Gene
XLOC_027952	TCONS_00054988	NTR
XLOC_025548	TCONS_00050365	Annotated Gene
XLOC_017263	TCONS_00033724	Annotated Gene
XLOC_019913	TCONS_00039062	NTR
XLOC_012485	TCONS_00024153	Annotated Gene
XLOC_021596	TCONS_00042469	NTR
XLOC_012572	TCONS_00024338	Annotated Gene
XLOC_022951	TCONS_00045026	Annotated Gene
XLOC_010833	TCONS_00021113	NTR
XLOC_026484	TCONS_00052262	Annotated Gene
XLOC_026728	TCONS_00052666	Annotated Gene
XLOC_024122	TCONS_00047564	NTR
XLOC_007371	TCONS_00014302	NTR
XLOC_017524	TCONS_00034169	Annotated Gene
XLOC_009884	TCONS_00019295	NTR
XLOC_008463	TCONS_00016310	NTR
XLOC_007805	TCONS_00015164	NTR
XLOC_018582	TCONS_00036293	Annotated Gene
XLOC_011083	TCONS_00021521	Annotated Gene
XLOC_011888	TCONS_00022947	Annotated Gene
XLOC_023784	TCONS_00046929	NTR
XLOC_017340	TCONS_00033874	Annotated Gene
XLOC_013296	TCONS_00025662	Annotated Gene
XLOC_011098	TCONS_00021544	Annotated Gene
XLOC_026554	TCONS_00052395	Annotated Gene
XLOC_003794	TCONS_00007076	Annotated Gene
XLOC_020542	TCONS_00040389	NTR
XLOC_026535	TCONS_00052353	Annotated Gene
XLOC_005127	TCONS_00009693	Annotated Gene
XLOC_016511	TCONS_00032096	Annotated Gene
XLOC_005589	TCONS_00010783	NTR
XLOC_016986	TCONS_00033126	Annotated Gene
XLOC_017682	TCONS_00034462	Annotated Gene
XLOC_023464	TCONS_00046209	Annotated Gene
XLOC_009497	TCONS_00018433	Annotated Gene
XLOC_021938	TCONS_00043188	NTR
XLOC_021423	TCONS_00042122	NTR
XLOC_013697	TCONS_00026455	Annotated Gene
XLOC_000794	TCONS_00001313	Annotated Gene
XLOC_000398	TCONS_00000680	Annotated Gene
XLOC_019046	TCONS_00037383	Annotated Gene
XLOC_024716	TCONS_00048760	NTR
XLOC_016958	TCONS_00033070	Annotated Gene
XLOC_011802	TCONS_00022788	Annotated Gene
XLOC_026647	TCONS_00052562	Annotated Gene
XLOC_026275	TCONS_00051802	NTR
XLOC_006324	TCONS_00012246	Annotated Gene
XLOC_018578	TCONS_00036280	Annotated Gene
XLOC_009829	TCONS_00019191	Annotated Gene
XLOC_019770	TCONS_00038756	NTR
XLOC_008891	TCONS_00017153	NTR
XLOC_008834	TCONS_00017031	NTR
XLOC_009225	TCONS_00017901	Annotated Gene
XLOC_020102	TCONS_00039430	NTR
XLOC_017627	TCONS_00034357	NTR
XLOC_017186	TCONS_00033561	NTR
XLOC_015854	TCONS_00030861	NTR
XLOC_003690	TCONS_00006856	NTR
XLOC_023150	TCONS_00045489	Annotated Gene
XLOC_028917	TCONS_00056856	Annotated Gene
XLOC_009105	TCONS_00017561	Annotated Gene
XLOC_027543	TCONS_00054230	Annotated Gene
XLOC_008322	TCONS_00016056	NTR
XLOC_004326	TCONS_00008101	NTR
XLOC_014293	TCONS_00027728	Annotated Gene
XLOC_018024	TCONS_00035140	NTR
XLOC_028908	TCONS_00056847	Annotated Gene
XLOC_028910	TCONS_00056849	Annotated Gene
XLOC_028912	TCONS_00056851	Annotated Gene
XLOC_028913	TCONS_00056852	Annotated Gene
XLOC_028915	TCONS_00056854	Annotated Gene
XLOC_026455	TCONS_00052208	Annotated Gene
XLOC_004984	TCONS_00009391	NTR
XLOC_016390	TCONS_00031874	NTR
XLOC_011724	TCONS_00022685	NTR
XLOC_025277	TCONS_00049898	Annotated Gene
XLOC_011781	TCONS_00022753	Annotated Gene
XLOC_022153	TCONS_00043624	Annotated Gene
XLOC_014301	TCONS_00027748	Annotated Gene
XLOC_028100	TCONS_00055263	NTR
XLOC_006259	TCONS_00012085	Annotated Gene
XLOC_006260	TCONS_00012086	Annotated Gene
XLOC_006261	TCONS_00012087	Annotated Gene
XLOC_010956	TCONS_00021334	Annotated Gene
XLOC_010989	TCONS_00021376	Annotated Gene
XLOC_012297	TCONS_00023782	NTR
XLOC_025189	TCONS_00049746	Annotated Gene
XLOC_014471	TCONS_00028084	NTR
XLOC_017546	TCONS_00034206	Annotated Gene
XLOC_010717	TCONS_00020886	NTR
XLOC_023172	TCONS_00045536	Annotated Gene
XLOC_012471	TCONS_00024119	Annotated Gene
XLOC_000049	TCONS_00000083	Annotated Gene
XLOC_028179	TCONS_00055405	Annotated Gene
XLOC_004383	TCONS_00008215	NTR
XLOC_008100	TCONS_00015684	NTR
XLOC_025935	TCONS_00051223	NTR
XLOC_002374	TCONS_00004320	Annotated Gene
XLOC_020707	TCONS_00040701	NTR
XLOC_004212	TCONS_00007901	NTR
XLOC_016848	TCONS_00032872	NTR
XLOC_027199	TCONS_00053603	NTR
XLOC_025622	TCONS_00050522	Annotated Gene
XLOC_018899	TCONS_00037038	Annotated Gene
XLOC_012614	TCONS_00024394	NTR
XLOC_024464	TCONS_00048299	Annotated Gene
XLOC_020836	TCONS_00040998	NTR
XLOC_021157	TCONS_00041625	NTR
XLOC_009043	TCONS_00017397	Annotated Gene
XLOC_010104	TCONS_00019695	NTR
XLOC_027994	TCONS_00055058	NTR
XLOC_002705	TCONS_00004964	NTR
XLOC_005235	TCONS_00009939	NTR
XLOC_019050	TCONS_00037397	Annotated Gene
XLOC_008783	TCONS_00016925	Annotated Gene
XLOC_024903	TCONS_00049147	NTR
XLOC_027564	TCONS_00054287	Annotated Gene
XLOC_013781	TCONS_00026629	Annotated Gene
XLOC_004020	TCONS_00007513	NTR
XLOC_017131	TCONS_00033434	Annotated Gene
XLOC_017438	TCONS_00034043	NTR
XLOC_020174	TCONS_00039570	NTR
XLOC_003969	TCONS_00007412	Annotated Gene
XLOC_010550	TCONS_00020570	NTR
XLOC_011179	TCONS_00021680	Annotated Gene
XLOC_014568	TCONS_00028323	Annotated Gene
XLOC_002111	TCONS_00003849	NTR
XLOC_028460	TCONS_00055947	NTR
XLOC_028271	TCONS_00055571	Annotated Gene
XLOC_016047	TCONS_00031233	Annotated Gene
XLOC_018193	TCONS_00035474	NTR
XLOC_008816	TCONS_00016993	Annotated Gene
XLOC_028365	TCONS_00055772	Annotated Gene
XLOC_007891	TCONS_00015329	NTR
XLOC_014538	TCONS_00028243	Annotated Gene
XLOC_012866	TCONS_00024848	Annotated Gene
XLOC_009710	TCONS_00018931	Annotated Gene
XLOC_026785	TCONS_00052771	Annotated Gene
XLOC_003221	TCONS_00005969	NTR
XLOC_014530	TCONS_00028230	NTR
XLOC_022407	TCONS_00044036	Annotated Gene
XLOC_013839	TCONS_00026770	NTR
XLOC_010894	TCONS_00021219	NTR
XLOC_014321	TCONS_00027778	NTR
XLOC_000588	TCONS_00000938	Annotated Gene
XLOC_001479	TCONS_00002692	NTR
XLOC_005707	TCONS_00011015	Annotated Gene
XLOC_007494	TCONS_00014562	NTR
XLOC_001218	TCONS_00002190	NTR
XLOC_024061	TCONS_00047452	Annotated Gene
XLOC_017215	TCONS_00033606	Annotated Gene
XLOC_025422	TCONS_00050153	Annotated Gene
XLOC_020899	TCONS_00041122	Annotated Gene
XLOC_012036	TCONS_00023244	Annotated Gene
XLOC_012682	TCONS_00024523	NTR
XLOC_005451	TCONS_00010461	Annotated Gene
XLOC_003988	TCONS_00007460	Annotated Gene
XLOC_006208	TCONS_00011959	NTR
XLOC_005442	TCONS_00010446	Annotated Gene
XLOC_025261	TCONS_00049867	NTR
XLOC_023120	TCONS_00045439	Annotated Gene
XLOC_000190	TCONS_00000303	NTR
XLOC_009769	TCONS_00019064	NTR
XLOC_022405	TCONS_00044034	NTR
XLOC_025586	TCONS_00050442	Annotated Gene
XLOC_005635	TCONS_00010881	Annotated Gene
XLOC_001180	TCONS_00002092	Annotated Gene
XLOC_011130	TCONS_00021602	Annotated Gene
XLOC_010609	TCONS_00020684	NTR
XLOC_021737	TCONS_00042763	Annotated Gene
XLOC_009101	TCONS_00017550	Annotated Gene
XLOC_018007	TCONS_00035086	Annotated Gene
XLOC_007315	TCONS_00014215	Annotated Gene
XLOC_024631	TCONS_00048598	Annotated Gene
XLOC_020006	TCONS_00039238	NTR
XLOC_006893	TCONS_00013320	Annotated Gene
XLOC_011490	TCONS_00022269	Annotated Gene
XLOC_011073	TCONS_00021509	NTR
XLOC_010330	TCONS_00020106	Annotated Gene
XLOC_003731	TCONS_00006924	Annotated Gene
XLOC_019107	TCONS_00037498	NTR
XLOC_011782	TCONS_00022755	Annotated Gene
XLOC_000710	TCONS_00001180	NTR
XLOC_010582	TCONS_00020627	NTR
XLOC_015941	TCONS_00031047	Annotated Gene
XLOC_003904	TCONS_00007298	Annotated Gene
XLOC_022319	TCONS_00043879	NTR
XLOC_011787	TCONS_00022765	Annotated Gene
XLOC_016873	TCONS_00032905	NTR
XLOC_015086	TCONS_00029365	Annotated Gene
XLOC_019632	TCONS_00038439	Annotated Gene
XLOC_025798	TCONS_00050905	NTR
XLOC_013245	TCONS_00025555	NTR
XLOC_010687	TCONS_00020844	NTR
XLOC_013846	TCONS_00026779	NTR
XLOC_023637	TCONS_00046583	NTR
XLOC_022711	TCONS_00044544	NTR
XLOC_001562	TCONS_00002894	NTR
XLOC_020725	TCONS_00040734	Annotated Gene
XLOC_025202	TCONS_00049768	Annotated Gene
XLOC_025788	TCONS_00050894	Annotated Gene
XLOC_028619	TCONS_00056290	Annotated Gene
XLOC_006917	TCONS_00013374	Annotated Gene
XLOC_001769	TCONS_00003256	NTR
XLOC_024567	TCONS_00048499	Annotated Gene
XLOC_014125	TCONS_00027405	NTR
XLOC_014322	TCONS_00027786	Annotated Gene
XLOC_000681	TCONS_00001113	NTR
XLOC_010603	TCONS_00020678	NTR
XLOC_018906	TCONS_00037061	Annotated Gene
XLOC_014937	TCONS_00029075	Annotated Gene
XLOC_001800	TCONS_00003307	Annotated Gene
XLOC_000406	TCONS_00000699	NTR
XLOC_022934	TCONS_00044997	Annotated Gene
XLOC_025372	TCONS_00050063	Annotated Gene
XLOC_016629	TCONS_00032348	NTR
XLOC_003601	TCONS_00006705	Annotated Gene
XLOC_011357	TCONS_00022021	Annotated Gene
XLOC_004438	TCONS_00008337	Annotated Gene
XLOC_019508	TCONS_00038195	Annotated Gene
XLOC_021669	TCONS_00042633	NTR
XLOC_022056	TCONS_00043401	Annotated Gene
XLOC_009352	TCONS_00018120	Annotated Gene
XLOC_015446	TCONS_00030040	NTR
XLOC_025082	TCONS_00049483	Annotated Gene
XLOC_028361	TCONS_00055756	Annotated Gene
XLOC_016453	TCONS_00031986	NTR
XLOC_000238	TCONS_00000402	NTR
XLOC_024226	TCONS_00047772	NTR
XLOC_008109	TCONS_00015701	Annotated Gene
XLOC_014528	TCONS_00028225	Annotated Gene
XLOC_014556	TCONS_00028292	NTR
XLOC_020607	TCONS_00040523	NTR
XLOC_028945	TCONS_00056917	Annotated Gene
XLOC_017894	TCONS_00034836	Annotated Gene
XLOC_007708	TCONS_00014944	Annotated Gene
XLOC_027959	TCONS_00054995	NTR
XLOC_002596	TCONS_00004746	Annotated Gene
XLOC_011691	TCONS_00022643	NTR
XLOC_015940	TCONS_00031045	Annotated Gene
XLOC_005288	TCONS_00010092	NTR
XLOC_010297	TCONS_00020053	Annotated Gene
XLOC_004136	TCONS_00007720	Annotated Gene
XLOC_028675	TCONS_00056426	NTR
XLOC_027606	TCONS_00054371	NTR
XLOC_021099	TCONS_00041485	Annotated Gene
XLOC_008581	TCONS_00016495	NTR
XLOC_004982	TCONS_00009389	Annotated Gene
XLOC_022451	TCONS_00044107	Annotated Gene
XLOC_007374	TCONS_00014305	NTR
XLOC_011433	TCONS_00022165	Annotated Gene
XLOC_001825	TCONS_00003341	NTR
XLOC_010587	TCONS_00020632	NTR
XLOC_020671	TCONS_00040636	NTR
XLOC_005307	TCONS_00010118	Annotated Gene
XLOC_011068	TCONS_00021497	Annotated Gene
XLOC_006424	TCONS_00012394	NTR
XLOC_018355	TCONS_00035792	Annotated Gene
XLOC_015989	TCONS_00031138	Annotated Gene
XLOC_009052	TCONS_00017412	Annotated Gene
XLOC_015499	TCONS_00030158	NTR
XLOC_001600	TCONS_00002952	NTR
XLOC_009308	TCONS_00018029	NTR
XLOC_014253	TCONS_00027659	NTR
XLOC_001982	TCONS_00003605	Annotated Gene
XLOC_026737	TCONS_00052675	NTR
XLOC_025072	TCONS_00049472	NTR
XLOC_027664	TCONS_00054476	NTR
XLOC_013613	TCONS_00026275	NTR
XLOC_022339	TCONS_00043917	NTR
XLOC_018942	TCONS_00037179	NTR
XLOC_005636	TCONS_00010886	Annotated Gene
XLOC_017810	TCONS_00034673	Annotated Gene
XLOC_013165	TCONS_00025428	Annotated Gene
XLOC_020935	TCONS_00041190	Annotated Gene
XLOC_003032	TCONS_00005588	NTR
XLOC_001582	TCONS_00002934	NTR
XLOC_015279	TCONS_00029761	NTR
XLOC_024498	TCONS_00048359	Annotated Gene
XLOC_017901	TCONS_00034864	Annotated Gene
XLOC_012695	TCONS_00024562	NTR
XLOC_006021	TCONS_00011666	NTR
XLOC_020330	TCONS_00039876	NTR
XLOC_012320	TCONS_00023828	NTR
XLOC_000186	TCONS_00000299	NTR
XLOC_026909	TCONS_00053015	Annotated Gene
XLOC_012043	TCONS_00023270	Annotated Gene
XLOC_021148	TCONS_00041598	Annotated Gene
XLOC_014724	TCONS_00028667	NTR
XLOC_019482	TCONS_00038137	Annotated Gene
XLOC_024491	TCONS_00048349	Annotated Gene
XLOC_010608	TCONS_00020683	NTR
XLOC_019048	TCONS_00037389	Annotated Gene
XLOC_002127	TCONS_00003879	Annotated Gene
XLOC_020618	TCONS_00040536	Annotated Gene
XLOC_016205	TCONS_00031532	Annotated Gene
XLOC_004404	TCONS_00008241	Annotated Gene
XLOC_022846	TCONS_00044833	Annotated Gene
XLOC_004271	TCONS_00008029	Annotated Gene
XLOC_007597	TCONS_00014745	NTR
XLOC_019896	TCONS_00039037	NTR
XLOC_023126	TCONS_00045453	NTR
XLOC_024541	TCONS_00048446	NTR
XLOC_004128	TCONS_00007696	NTR
XLOC_023610	TCONS_00046523	Annotated Gene
XLOC_009581	TCONS_00018655	Annotated Gene
XLOC_010788	TCONS_00021027	NTR
XLOC_026557	TCONS_00052398	Annotated Gene
XLOC_004680	TCONS_00008769	Annotated Gene
XLOC_004607	TCONS_00008639	Annotated Gene
XLOC_027083	TCONS_00053371	Annotated Gene
XLOC_001065	TCONS_00001839	Annotated Gene
XLOC_010968	TCONS_00021346	Annotated Gene
XLOC_013774	TCONS_00026614	Annotated Gene
XLOC_023083	TCONS_00045353	Annotated Gene
XLOC_025941	TCONS_00051232	Annotated Gene
XLOC_014453	TCONS_00028048	NTR
XLOC_023258	TCONS_00045736	NTR
XLOC_018027	TCONS_00035143	NTR
XLOC_000980	TCONS_00001684	NTR
XLOC_024239	TCONS_00047799	Annotated Gene
XLOC_009230	TCONS_00017916	Annotated Gene
XLOC_014679	TCONS_00028545	NTR
XLOC_019198	TCONS_00037670	Annotated Gene
XLOC_024253	TCONS_00047826	Annotated Gene
XLOC_017725	TCONS_00034550	NTR
XLOC_012462	TCONS_00024107	NTR
XLOC_028989	TCONS_00056996	Annotated Gene
XLOC_011309	TCONS_00021911	NTR
XLOC_017571	TCONS_00034253	Annotated Gene
XLOC_024276	TCONS_00047899	Annotated Gene
XLOC_014080	TCONS_00027319	Annotated Gene
XLOC_028992	TCONS_00057007	NTR
XLOC_012234	TCONS_00023663	NTR
XLOC_011958	TCONS_00023058	Annotated Gene
XLOC_020199	TCONS_00039609	Annotated Gene
XLOC_013031	TCONS_00025202	Annotated Gene
XLOC_024386	TCONS_00048137	NTR
XLOC_022621	TCONS_00044396	NTR
XLOC_026745	TCONS_00052686	Annotated Gene
XLOC_006560	TCONS_00012662	Annotated Gene
XLOC_005344	TCONS_00010277	NTR
XLOC_019411	TCONS_00038007	NTR
XLOC_008097	TCONS_00015681	NTR
XLOC_005915	TCONS_00011395	Annotated Gene
XLOC_022152	TCONS_00043621	NTR
XLOC_007962	TCONS_00015455	NTR
XLOC_019349	TCONS_00037930	Annotated Gene
XLOC_000993	TCONS_00001702	NTR
XLOC_007785	TCONS_00015089	NTR
XLOC_007697	TCONS_00014920	Annotated Gene
XLOC_006757	TCONS_00013040	Annotated Gene
XLOC_026765	TCONS_00052718	NTR
XLOC_010028	TCONS_00019558	Annotated Gene
XLOC_012048	TCONS_00023279	Annotated Gene
XLOC_026848	TCONS_00052892	Annotated Gene
XLOC_022095	TCONS_00043495	NTR
XLOC_017626	TCONS_00034356	NTR
XLOC_019934	TCONS_00039083	Annotated Gene
XLOC_023628	TCONS_00046560	Annotated Gene
XLOC_009960	TCONS_00019409	Annotated Gene
XLOC_016967	TCONS_00033090	Annotated Gene
XLOC_006955	TCONS_00013462	NTR
XLOC_013139	TCONS_00025393	NTR
XLOC_002449	TCONS_00004444	Annotated Gene
XLOC_027037	TCONS_00053284	NTR
XLOC_008005	TCONS_00015534	Annotated Gene
XLOC_016880	TCONS_00032922	Annotated Gene
XLOC_028280	TCONS_00055588	NTR
XLOC_009429	TCONS_00018283	NTR
XLOC_027885	TCONS_00054871	Annotated Gene
XLOC_014101	TCONS_00027360	NTR
XLOC_006055	TCONS_00011713	NTR
XLOC_015167	TCONS_00029524	Annotated Gene
XLOC_005102	TCONS_00009661	NTR
XLOC_006196	TCONS_00011947	NTR
XLOC_012632	TCONS_00024427	NTR
XLOC_012649	TCONS_00024462	NTR
XLOC_024104	TCONS_00047540	NTR
XLOC_003610	TCONS_00006724	Annotated Gene
XLOC_000307	TCONS_00000519	NTR
XLOC_024167	TCONS_00047672	Annotated Gene
XLOC_001430	TCONS_00002580	Annotated Gene
XLOC_007890	TCONS_00015328	NTR
XLOC_001996	TCONS_00003638	NTR
XLOC_003389	TCONS_00006300	Annotated Gene
XLOC_001930	TCONS_00003516	Annotated Gene
XLOC_011326	TCONS_00021943	NTR
XLOC_024484	TCONS_00048339	NTR
XLOC_018847	TCONS_00036902	Annotated Gene
XLOC_023834	TCONS_00046998	Annotated Gene
XLOC_017554	TCONS_00034221	NTR
XLOC_023254	TCONS_00045731	NTR
XLOC_013224	TCONS_00025530	NTR
XLOC_019512	TCONS_00038201	NTR
XLOC_014604	TCONS_00028405	Annotated Gene
XLOC_008906	TCONS_00017172	NTR
XLOC_009825	TCONS_00019183	Annotated Gene
XLOC_020875	TCONS_00041089	NTR
XLOC_022049	TCONS_00043383	NTR
XLOC_002949	TCONS_00005445	Annotated Gene
XLOC_028457	TCONS_00055944	NTR
XLOC_004532	TCONS_00008518	NTR
XLOC_011268	TCONS_00021852	NTR
XLOC_007871	TCONS_00015269	Annotated Gene
XLOC_015979	TCONS_00031128	NTR
XLOC_017034	TCONS_00033260	Annotated Gene
XLOC_017530	TCONS_00034180	NTR
XLOC_012314	TCONS_00023818	NTR
XLOC_014275	TCONS_00027687	NTR
XLOC_017613	TCONS_00034337	NTR
XLOC_024099	TCONS_00047524	NTR
XLOC_026191	TCONS_00051650	Annotated Gene
XLOC_009728	TCONS_00018982	NTR
XLOC_013023	TCONS_00025163	Annotated Gene
XLOC_002521	TCONS_00004598	Annotated Gene
XLOC_015294	TCONS_00029805	Annotated Gene
XLOC_027953	TCONS_00054989	NTR
XLOC_013325	TCONS_00025721	Annotated Gene
XLOC_015894	TCONS_00030950	NTR
XLOC_023696	TCONS_00046705	NTR
XLOC_015503	TCONS_00030163	Annotated Gene
XLOC_021464	TCONS_00042182	Annotated Gene
XLOC_016117	TCONS_00031365	Annotated Gene
XLOC_009211	TCONS_00017842	Annotated Gene
XLOC_005775	TCONS_00011156	NTR
XLOC_018788	TCONS_00036783	NTR
XLOC_027027	TCONS_00053273	NTR
XLOC_013963	TCONS_00027047	Annotated Gene
XLOC_016299	TCONS_00031727	Annotated Gene
XLOC_015144	TCONS_00029486	NTR
XLOC_014054	TCONS_00027259	NTR
XLOC_026837	TCONS_00052875	NTR
XLOC_004981	TCONS_00009387	Annotated Gene
XLOC_015633	TCONS_00030392	NTR
XLOC_006781	TCONS_00013091	NTR
XLOC_027767	TCONS_00054679	Annotated Gene
XLOC_017232	TCONS_00033657	Annotated Gene
XLOC_017142	TCONS_00033456	Annotated Gene
XLOC_006644	TCONS_00012842	NTR
XLOC_028751	TCONS_00056580	Annotated Gene
XLOC_000891	TCONS_00001513	NTR
XLOC_012597	TCONS_00024375	NTR
XLOC_024608	TCONS_00048572	NTR
XLOC_014403	TCONS_00027972	NTR
XLOC_015744	TCONS_00030615	Annotated Gene
XLOC_008028	TCONS_00015567	NTR
XLOC_024102	TCONS_00047538	NTR
XLOC_000945	TCONS_00001637	Annotated Gene
XLOC_025640	TCONS_00050564	Annotated Gene
XLOC_029089	TCONS_00057248	Annotated Gene
XLOC_004779	TCONS_00008964	Annotated Gene
XLOC_027964	TCONS_00055000	Annotated Gene
XLOC_006284	TCONS_00012154	Annotated Gene
XLOC_002036	TCONS_00003727	Annotated Gene
XLOC_015076	TCONS_00029344	Annotated Gene
XLOC_002046	TCONS_00003760	NTR
XLOC_018370	TCONS_00035826	NTR
XLOC_012477	TCONS_00024133	Annotated Gene
XLOC_004495	TCONS_00008433	Annotated Gene
XLOC_011643	TCONS_00022553	NTR
XLOC_015337	TCONS_00029869	NTR
XLOC_020283	TCONS_00039773	Annotated Gene
XLOC_016984	TCONS_00033122	Annotated Gene
XLOC_004229	TCONS_00007961	NTR
XLOC_012767	TCONS_00024673	Annotated Gene
XLOC_004627	TCONS_00008673	Annotated Gene
XLOC_006668	TCONS_00012880	NTR
XLOC_023233	TCONS_00045651	NTR
XLOC_003845	TCONS_00007204	NTR
XLOC_017581	TCONS_00034267	NTR
XLOC_011438	TCONS_00022176	Annotated Gene
XLOC_026166	TCONS_00051619	NTR
XLOC_009128	TCONS_00017625	Annotated Gene
XLOC_004625	TCONS_00008671	Annotated Gene
XLOC_001454	TCONS_00002660	NTR
XLOC_005841	TCONS_00011259	NTR
XLOC_018072	TCONS_00035211	NTR
XLOC_020454	TCONS_00040229	Annotated Gene
XLOC_006888	TCONS_00013300	NTR
XLOC_026761	TCONS_00052714	NTR
XLOC_016221	TCONS_00031594	Annotated Gene
XLOC_027279	TCONS_00053783	Annotated Gene
XLOC_027873	TCONS_00054834	Annotated Gene
XLOC_024075	TCONS_00047466	NTR
XLOC_010718	TCONS_00020887	NTR
XLOC_009985	TCONS_00019454	NTR
XLOC_021691	TCONS_00042657	Annotated Gene
XLOC_002231	TCONS_00004034	Annotated Gene
XLOC_009507	TCONS_00018489	Annotated Gene
XLOC_004129	TCONS_00007697	NTR
XLOC_025387	TCONS_00050099	NTR
XLOC_021341	TCONS_00041969	NTR
XLOC_019120	TCONS_00037519	Annotated Gene
XLOC_025211	TCONS_00049802	Annotated Gene
XLOC_019391	TCONS_00037982	Annotated Gene
XLOC_008090	TCONS_00015664	Annotated Gene
XLOC_022521	TCONS_00044230	NTR
XLOC_008126	TCONS_00015737	NTR
XLOC_027418	TCONS_00054022	NTR
XLOC_023719	TCONS_00046748	Annotated Gene
XLOC_007669	TCONS_00014877	Annotated Gene
XLOC_005227	TCONS_00009930	NTR
XLOC_013037	TCONS_00025210	NTR
XLOC_014968	TCONS_00029132	NTR
XLOC_008647	TCONS_00016652	Annotated Gene
XLOC_008127	TCONS_00015738	NTR
XLOC_015958	TCONS_00031074	NTR
XLOC_015077	TCONS_00029345	Annotated Gene
XLOC_007061	TCONS_00013710	Annotated Gene
XLOC_001764	TCONS_00003251	Annotated Gene
XLOC_023169	TCONS_00045525	Annotated Gene
XLOC_023355	TCONS_00045931	NTR
XLOC_026302	TCONS_00051855	Annotated Gene
XLOC_003531	TCONS_00006569	Annotated Gene
XLOC_022818	TCONS_00044795	NTR
XLOC_005532	TCONS_00010655	Annotated Gene
XLOC_013518	TCONS_00026112	NTR
XLOC_001350	TCONS_00002422	NTR
XLOC_008092	TCONS_00015669	Annotated Gene
XLOC_010357	TCONS_00020155	Annotated Gene
XLOC_019211	TCONS_00037712	Annotated Gene
XLOC_010722	TCONS_00020895	Annotated Gene
XLOC_010030	TCONS_00019563	NTR
XLOC_015700	TCONS_00030548	Annotated Gene
XLOC_024011	TCONS_00047345	NTR
XLOC_027860	TCONS_00054811	NTR
XLOC_024038	TCONS_00047401	Annotated Gene
XLOC_003680	TCONS_00006829	NTR
XLOC_027829	TCONS_00054761	NTR
XLOC_024570	TCONS_00048506	Annotated Gene
XLOC_021663	TCONS_00042621	NTR
XLOC_014230	TCONS_00027603	Annotated Gene
XLOC_016481	TCONS_00032055	NTR
XLOC_020914	TCONS_00041145	Annotated Gene
XLOC_015107	TCONS_00029413	Annotated Gene
XLOC_006696	TCONS_00012937	Annotated Gene
XLOC_009765	TCONS_00019052	Annotated Gene
XLOC_016879	TCONS_00032921	NTR
XLOC_013230	TCONS_00025537	NTR
XLOC_009862	TCONS_00019237	Annotated Gene
XLOC_024953	TCONS_00049240	NTR
XLOC_005264	TCONS_00009987	Annotated Gene
XLOC_006380	TCONS_00012328	NTR
XLOC_021810	TCONS_00042913	NTR
XLOC_022208	TCONS_00043696	Annotated Gene
XLOC_027739	TCONS_00054615	Annotated Gene
XLOC_027741	TCONS_00054617	Annotated Gene
XLOC_027743	TCONS_00054619	Annotated Gene
XLOC_027745	TCONS_00054621	Annotated Gene
XLOC_028907	TCONS_00056846	Annotated Gene
XLOC_006918	TCONS_00013377	Annotated Gene
XLOC_005685	TCONS_00010990	NTR
XLOC_024397	TCONS_00048158	NTR
XLOC_000800	TCONS_00001323	Annotated Gene
XLOC_014479	TCONS_00028101	NTR
XLOC_019850	TCONS_00038906	NTR
XLOC_015615	TCONS_00030366	Annotated Gene
XLOC_017603	TCONS_00034317	Annotated Gene
XLOC_008965	TCONS_00017288	NTR
XLOC_002731	TCONS_00005045	Annotated Gene
XLOC_003439	TCONS_00006436	Annotated Gene
XLOC_005966	TCONS_00011481	Annotated Gene
XLOC_017578	TCONS_00034264	NTR
XLOC_013227	TCONS_00025534	NTR
XLOC_026795	TCONS_00052785	Annotated Gene
XLOC_019510	TCONS_00038197	Annotated Gene
XLOC_024879	TCONS_00049109	NTR
XLOC_023350	TCONS_00045921	Annotated Gene
XLOC_017256	TCONS_00033699	Annotated Gene
XLOC_028246	TCONS_00055526	NTR
XLOC_025596	TCONS_00050457	Annotated Gene
XLOC_001484	TCONS_00002701	Annotated Gene
XLOC_004339	TCONS_00008118	Annotated Gene
XLOC_005959	TCONS_00011469	Annotated Gene
XLOC_021647	TCONS_00042591	Annotated Gene
XLOC_015477	TCONS_00030112	NTR
XLOC_004450	TCONS_00008354	Annotated Gene
XLOC_009648	TCONS_00018760	Annotated Gene
XLOC_011116	TCONS_00021579	NTR
XLOC_013089	TCONS_00025297	NTR
XLOC_005744	TCONS_00011106	Annotated Gene
XLOC_026780	TCONS_00052747	Annotated Gene
XLOC_024252	TCONS_00047823	Annotated Gene
XLOC_007537	TCONS_00014630	NTR
XLOC_023264	TCONS_00045742	NTR
XLOC_023971	TCONS_00047305	Annotated Gene
XLOC_008724	TCONS_00016821	NTR
XLOC_009265	TCONS_00017971	NTR
XLOC_018858	TCONS_00036929	Annotated Gene
XLOC_020278	TCONS_00039765	Annotated Gene
XLOC_008235	TCONS_00015927	Annotated Gene
XLOC_025016	TCONS_00049352	NTR
XLOC_025103	TCONS_00049534	Annotated Gene
XLOC_002930	TCONS_00005410	Annotated Gene
XLOC_027558	TCONS_00054272	NTR
XLOC_026806	TCONS_00052817	Annotated Gene
XLOC_019812	TCONS_00038839	Annotated Gene
XLOC_005794	TCONS_00011186	Annotated Gene
XLOC_000150	TCONS_00000263	NTR
XLOC_011769	TCONS_00022739	NTR
XLOC_017959	TCONS_00034990	NTR
XLOC_017305	TCONS_00033808	Annotated Gene
XLOC_014908	TCONS_00029016	Annotated Gene
XLOC_014632	TCONS_00028447	NTR
XLOC_009519	TCONS_00018510	Annotated Gene
XLOC_006413	TCONS_00012372	Annotated Gene
XLOC_017788	TCONS_00034641	NTR
XLOC_026496	TCONS_00052277	Annotated Gene
XLOC_017431	TCONS_00034036	NTR
XLOC_015974	TCONS_00031112	Annotated Gene
XLOC_021511	TCONS_00042251	NTR
XLOC_028175	TCONS_00055397	Annotated Gene
XLOC_011060	TCONS_00021485	Annotated Gene
XLOC_007081	TCONS_00013738	NTR
XLOC_001929	TCONS_00003515	NTR
XLOC_017134	TCONS_00033441	Annotated Gene
XLOC_027649	TCONS_00054454	NTR
XLOC_006824	TCONS_00013176	NTR
XLOC_021397	TCONS_00042073	NTR
XLOC_014566	TCONS_00028320	Annotated Gene
XLOC_009709	TCONS_00018930	Annotated Gene
XLOC_024365	TCONS_00048081	NTR
XLOC_007366	TCONS_00014297	NTR
XLOC_017479	TCONS_00034101	NTR
XLOC_017841	TCONS_00034736	Annotated Gene
XLOC_007987	TCONS_00015498	Annotated Gene
XLOC_022803	TCONS_00044761	NTR
XLOC_023463	TCONS_00046208	Annotated Gene
XLOC_021930	TCONS_00043177	Annotated Gene
XLOC_004154	TCONS_00007777	Annotated Gene
XLOC_008472	TCONS_00016339	Annotated Gene
XLOC_027791	TCONS_00054711	NTR
XLOC_001770	TCONS_00003257	NTR
XLOC_022916	TCONS_00044954	NTR
XLOC_021139	TCONS_00041566	Annotated Gene
XLOC_022244	TCONS_00043750	Annotated Gene
XLOC_016053	TCONS_00031239	Annotated Gene
XLOC_026586	TCONS_00052464	NTR
XLOC_024536	TCONS_00048438	Annotated Gene
XLOC_015946	TCONS_00031061	Annotated Gene
XLOC_027772	TCONS_00054689	Annotated Gene
XLOC_027774	TCONS_00054691	Annotated Gene
XLOC_027776	TCONS_00054693	Annotated Gene
XLOC_027778	TCONS_00054695	Annotated Gene
XLOC_016636	TCONS_00032355	NTR
XLOC_004970	TCONS_00009358	NTR
XLOC_008189	TCONS_00015850	NTR
XLOC_010475	TCONS_00020414	NTR
XLOC_020639	TCONS_00040582	Annotated Gene
XLOC_009416	TCONS_00018261	Annotated Gene
XLOC_017483	TCONS_00034105	NTR
XLOC_010811	TCONS_00021058	Annotated Gene
XLOC_013122	TCONS_00025351	NTR
XLOC_027577	TCONS_00054325	Annotated Gene
XLOC_017079	TCONS_00033355	NTR
XLOC_007856	TCONS_00015245	NTR
XLOC_005960	TCONS_00011470	Annotated Gene
XLOC_026073	TCONS_00051439	Annotated Gene
XLOC_009822	TCONS_00019179	Annotated Gene
XLOC_021534	TCONS_00042303	Annotated Gene
XLOC_007889	TCONS_00015327	NTR
XLOC_013977	TCONS_00027083	NTR
XLOC_026733	TCONS_00052671	NTR
XLOC_008038	TCONS_00015577	NTR
XLOC_024516	TCONS_00048393	Annotated Gene
XLOC_023003	TCONS_00045151	NTR
XLOC_019599	TCONS_00038376	Annotated Gene
XLOC_009513	TCONS_00018496	Annotated Gene
XLOC_023168	TCONS_00045524	NTR
XLOC_024540	TCONS_00048445	NTR
XLOC_015036	TCONS_00029267	NTR
XLOC_008769	TCONS_00016906	NTR
XLOC_024341	TCONS_00048033	Annotated Gene
XLOC_011803	TCONS_00022790	Annotated Gene
XLOC_001935	TCONS_00003525	Annotated Gene
XLOC_027174	TCONS_00053547	Annotated Gene
XLOC_025385	TCONS_00050097	NTR
XLOC_023792	TCONS_00046937	NTR
XLOC_025797	TCONS_00050904	NTR
XLOC_005174	TCONS_00009817	NTR
XLOC_020741	TCONS_00040769	NTR
XLOC_017597	TCONS_00034305	Annotated Gene
XLOC_010903	TCONS_00021228	NTR
XLOC_006873	TCONS_00013268	Annotated Gene
XLOC_024602	TCONS_00048563	Annotated Gene
XLOC_009210	TCONS_00017833	Annotated Gene
XLOC_001872	TCONS_00003419	NTR
XLOC_000852	TCONS_00001445	Annotated Gene
XLOC_016318	TCONS_00031755	NTR
XLOC_001907	TCONS_00003467	Annotated Gene
XLOC_013557	TCONS_00026187	NTR
XLOC_012834	TCONS_00024803	Annotated Gene
XLOC_018060	TCONS_00035188	NTR
XLOC_000618	TCONS_00000968	Annotated Gene
XLOC_000619	TCONS_00000969	Annotated Gene
XLOC_028403	TCONS_00055845	NTR
XLOC_015890	TCONS_00030933	Annotated Gene
XLOC_006601	TCONS_00012748	Annotated Gene
XLOC_011166	TCONS_00021666	NTR
XLOC_009606	TCONS_00018710	NTR
XLOC_016009	TCONS_00031189	NTR
XLOC_024605	TCONS_00048569	NTR
XLOC_020547	TCONS_00040402	Annotated Gene
XLOC_024299	TCONS_00047934	NTR
XLOC_013171	TCONS_00025444	NTR
XLOC_027354	TCONS_00053905	Annotated Gene
XLOC_014685	TCONS_00028552	NTR
XLOC_009228	TCONS_00017906	Annotated Gene
XLOC_020554	TCONS_00040416	Annotated Gene
XLOC_017026	TCONS_00033239	Annotated Gene
XLOC_002516	TCONS_00004586	Annotated Gene
XLOC_012837	TCONS_00024807	Annotated Gene
XLOC_009835	TCONS_00019198	NTR
XLOC_026810	TCONS_00052828	Annotated Gene
XLOC_020822	TCONS_00040961	NTR
XLOC_025163	TCONS_00049684	Annotated Gene
XLOC_014382	TCONS_00027886	Annotated Gene
XLOC_028863	TCONS_00056780	Annotated Gene
XLOC_007916	TCONS_00015368	Annotated Gene
XLOC_013417	TCONS_00025943	NTR
XLOC_016059	TCONS_00031265	Annotated Gene
XLOC_023255	TCONS_00045732	Annotated Gene
XLOC_007445	TCONS_00014419	Annotated Gene
XLOC_026547	TCONS_00052382	Annotated Gene
XLOC_023563	TCONS_00046401	NTR
XLOC_008656	TCONS_00016669	Annotated Gene
XLOC_001033	TCONS_00001791	Annotated Gene
XLOC_005525	TCONS_00010644	NTR
XLOC_021129	TCONS_00041543	Annotated Gene
XLOC_014762	TCONS_00028781	NTR
XLOC_018165	TCONS_00035432	Annotated Gene
XLOC_010757	TCONS_00020974	Annotated Gene
XLOC_020974	TCONS_00041273	Annotated Gene
XLOC_007099	TCONS_00013762	Annotated Gene
XLOC_018396	TCONS_00035892	Annotated Gene
XLOC_021668	TCONS_00042631	NTR
XLOC_011436	TCONS_00022171	Annotated Gene
XLOC_010728	TCONS_00020920	NTR
XLOC_010466	TCONS_00020405	NTR
XLOC_022957	TCONS_00045041	Annotated Gene
XLOC_018129	TCONS_00035354	Annotated Gene
XLOC_023283	TCONS_00045789	NTR
XLOC_019830	TCONS_00038885	NTR
XLOC_018839	TCONS_00036889	NTR
XLOC_025637	TCONS_00050556	Annotated Gene
XLOC_016271	TCONS_00031670	Annotated Gene
XLOC_006100	TCONS_00011773	Annotated Gene
XLOC_011915	TCONS_00023003	Annotated Gene
XLOC_020245	TCONS_00039699	NTR
XLOC_011158	TCONS_00021646	Annotated Gene
XLOC_003085	TCONS_00005684	NTR
XLOC_026618	TCONS_00052501	NTR
XLOC_017424	TCONS_00034027	Annotated Gene
XLOC_004892	TCONS_00009195	NTR
[truncated: 1,784 more rows]
