# Supplementary material for: The Developmental Transcriptome of the Mosquito Aedes aegypti, an Invasive Species and Major Arbovirus Vector
Source: G3 (Bethesda). 2013 Sep 1;3(9):1493–509. doi: 10.1534/g3.113.006742 (PMC3755910; doi:10.1534/g3.113.006742)
Supplement: Supporting Information [file supp_g3.113.006742_TableS29.xlsx]

## Sheet: Sheet1
tracking_id	gene_id	Type
XLOC_024009	TCONS_00047343	NTR
XLOC_004008	TCONS_00007501	NTR
XLOC_017454	TCONS_00034063	NTR
XLOC_000295	TCONS_00000504	NTR
XLOC_027665	TCONS_00054477	NTR
XLOC_017732	TCONS_00034557	NTR
XLOC_024944	TCONS_00049221	NTR
XLOC_011727	TCONS_00022688	NTR
XLOC_026105	TCONS_00051499	NTR
XLOC_023000	TCONS_00045148	NTR
XLOC_023963	TCONS_00047286	NTR
XLOC_025064	TCONS_00049454	Annotated Gene
XLOC_018325	TCONS_00035706	Annotated Gene
XLOC_016201	TCONS_00031525	Annotated Gene
XLOC_026540	TCONS_00052363	Annotated Gene
XLOC_001027	TCONS_00001775	NTR
XLOC_026025	TCONS_00051380	NTR
XLOC_008364	TCONS_00016136	Annotated Gene
XLOC_019686	TCONS_00038522	Annotated Gene
XLOC_015762	TCONS_00030665	NTR
XLOC_016357	TCONS_00031827	NTR
XLOC_014740	TCONS_00028704	NTR
XLOC_002175	TCONS_00003957	NTR
XLOC_026959	TCONS_00053146	NTR
XLOC_021726	TCONS_00042739	NTR
XLOC_008384	TCONS_00016172	Annotated Gene
XLOC_008366	TCONS_00016139	Annotated Gene
XLOC_008409	TCONS_00016204	NTR
XLOC_016361	TCONS_00031837	NTR
XLOC_013400	TCONS_00025909	NTR
XLOC_002189	TCONS_00003971	NTR
XLOC_002141	TCONS_00003916	NTR
XLOC_022962	TCONS_00045047	Annotated Gene
XLOC_002167	TCONS_00003949	NTR
XLOC_000317	TCONS_00000530	NTR
XLOC_010783	TCONS_00021022	NTR
XLOC_021481	TCONS_00042207	Annotated Gene
XLOC_001641	TCONS_00003039	NTR
XLOC_008386	TCONS_00016175	Annotated Gene
XLOC_002140	TCONS_00003915	NTR
XLOC_026562	TCONS_00052418	NTR
XLOC_002667	TCONS_00004907	NTR
XLOC_026906	TCONS_00053012	Annotated Gene
XLOC_014737	TCONS_00028700	Annotated Gene
XLOC_005455	TCONS_00010476	NTR
XLOC_002171	TCONS_00003953	NTR
XLOC_014708	TCONS_00028618	NTR
XLOC_008477	TCONS_00016346	Annotated Gene
XLOC_002616	TCONS_00004810	Annotated Gene
XLOC_008365	TCONS_00016138	Annotated Gene
XLOC_014707	TCONS_00028617	NTR
XLOC_009272	TCONS_00017978	NTR
XLOC_016536	TCONS_00032127	NTR
XLOC_024131	TCONS_00047594	NTR
XLOC_014776	TCONS_00028795	NTR
XLOC_017849	TCONS_00034763	NTR
XLOC_016032	TCONS_00031215	Annotated Gene
XLOC_021337	TCONS_00041965	Annotated Gene
XLOC_000316	TCONS_00000529	Annotated Gene
XLOC_024204	TCONS_00047739	NTR
XLOC_014777	TCONS_00028796	NTR
XLOC_011767	TCONS_00022737	NTR
XLOC_014738	TCONS_00028702	NTR
XLOC_002660	TCONS_00004900	NTR
XLOC_025070	TCONS_00049461	NTR
XLOC_019705	TCONS_00038585	NTR
XLOC_008363	TCONS_00016134	Annotated Gene
XLOC_003268	TCONS_00006078	Annotated Gene
XLOC_017850	TCONS_00034764	NTR
XLOC_002615	TCONS_00004809	NTR
XLOC_014024	TCONS_00027187	NTR
XLOC_025499	TCONS_00050292	Annotated Gene
XLOC_025492	TCONS_00050278	Annotated Gene
XLOC_020498	TCONS_00040326	NTR
XLOC_002640	TCONS_00004870	Annotated Gene
XLOC_021318	TCONS_00041928	Annotated Gene
XLOC_026027	TCONS_00051384	NTR
XLOC_022365	TCONS_00043981	NTR
XLOC_028428	TCONS_00055890	NTR
XLOC_003220	TCONS_00005968	NTR
XLOC_015568	TCONS_00030276	NTR
XLOC_008515	TCONS_00016396	NTR
XLOC_015773	TCONS_00030684	NTR
XLOC_024129	TCONS_00047592	NTR
XLOC_004138	TCONS_00007722	Annotated Gene
XLOC_022583	TCONS_00044344	Annotated Gene
XLOC_024128	TCONS_00047591	NTR
XLOC_004935	TCONS_00009293	Annotated Gene
XLOC_008365	TCONS_00016138	Annotated Gene
XLOC_027198	TCONS_00053602	NTR
XLOC_011635	TCONS_00022536	Annotated Gene
XLOC_014295	TCONS_00027734	Annotated Gene
XLOC_025068	TCONS_00049459	Annotated Gene
XLOC_013291	TCONS_00025653	Annotated Gene
XLOC_009669	TCONS_00018814	Annotated Gene
XLOC_014778	TCONS_00028797	NTR
XLOC_024223	TCONS_00047768	NTR
XLOC_000798	TCONS_00001320	NTR
XLOC_028953	TCONS_00056930	NTR
XLOC_008313	TCONS_00016044	NTR
XLOC_014137	TCONS_00027438	Annotated Gene
XLOC_025937	TCONS_00051225	Annotated Gene
XLOC_022343	TCONS_00043923	NTR
XLOC_000272	TCONS_00000454	Annotated Gene
XLOC_023272	TCONS_00045774	Annotated Gene
XLOC_005759	TCONS_00011132	Annotated Gene
XLOC_002213	TCONS_00004005	NTR
XLOC_015526	TCONS_00030205	Annotated Gene
XLOC_019462	TCONS_00038082	NTR
XLOC_006485	TCONS_00012563	NTR
XLOC_015348	TCONS_00029889	Annotated Gene
XLOC_003659	TCONS_00006804	NTR
XLOC_000870	TCONS_00001474	NTR
XLOC_016365	TCONS_00031845	NTR
XLOC_007451	TCONS_00014439	NTR
XLOC_001820	TCONS_00003336	NTR
XLOC_016983	TCONS_00033121	Annotated Gene
XLOC_006565	TCONS_00012669	Annotated Gene
XLOC_019789	TCONS_00038784	Annotated Gene
XLOC_013219	TCONS_00025525	NTR
XLOC_006418	TCONS_00012381	Annotated Gene
XLOC_024121	TCONS_00047563	Annotated Gene
XLOC_020503	TCONS_00040334	NTR
XLOC_000742	TCONS_00001234	Annotated Gene
XLOC_004693	TCONS_00008784	NTR
XLOC_010327	TCONS_00020103	NTR
XLOC_014259	TCONS_00027670	NTR
XLOC_027412	TCONS_00054010	Annotated Gene
XLOC_016212	TCONS_00031576	NTR
XLOC_015523	TCONS_00030201	NTR
XLOC_024996	TCONS_00049315	NTR
XLOC_023858	TCONS_00047052	NTR
XLOC_002432	TCONS_00004411	NTR
XLOC_004277	TCONS_00008042	NTR
XLOC_000323	TCONS_00000536	NTR
XLOC_027605	TCONS_00054370	NTR
XLOC_002659	TCONS_00004899	NTR
XLOC_024201	TCONS_00047735	NTR
XLOC_010190	TCONS_00019845	NTR
XLOC_011522	TCONS_00022321	NTR
XLOC_015557	TCONS_00030265	NTR
XLOC_027966	TCONS_00055004	Annotated Gene
XLOC_004700	TCONS_00008793	NTR
XLOC_019023	TCONS_00037321	NTR
XLOC_016200	TCONS_00031522	NTR
XLOC_025556	TCONS_00050389	NTR
XLOC_029107	TCONS_00057287	NTR
XLOC_016962	TCONS_00033077	Annotated Gene
XLOC_019402	TCONS_00037995	Annotated Gene
XLOC_026981	TCONS_00053205	NTR
XLOC_002260	TCONS_00004082	Annotated Gene
XLOC_013329	TCONS_00025725	Annotated Gene
XLOC_017015	TCONS_00033200	Annotated Gene
XLOC_000872	TCONS_00001477	Annotated Gene
XLOC_010939	TCONS_00021311	NTR
XLOC_019313	TCONS_00037861	NTR
XLOC_014240	TCONS_00027633	Annotated Gene
XLOC_021392	TCONS_00042062	Annotated Gene
XLOC_006965	TCONS_00013496	NTR
XLOC_023583	TCONS_00046473	Annotated Gene
XLOC_027781	TCONS_00054699	NTR
XLOC_004951	TCONS_00009338	NTR
XLOC_002106	TCONS_00003839	NTR
XLOC_020185	TCONS_00039586	NTR
XLOC_014066	TCONS_00027284	Annotated Gene
XLOC_026135	TCONS_00051548	Annotated Gene
XLOC_015892	TCONS_00030947	NTR
XLOC_006804	TCONS_00013125	Annotated Gene
XLOC_019365	TCONS_00037949	NTR
XLOC_015771	TCONS_00030681	NTR
XLOC_009793	TCONS_00019123	Annotated Gene
XLOC_002359	TCONS_00004280	NTR
XLOC_025282	TCONS_00049907	Annotated Gene
XLOC_010182	TCONS_00019829	Annotated Gene
XLOC_029023	TCONS_00057075	Annotated Gene
XLOC_008505	TCONS_00016386	NTR
XLOC_019368	TCONS_00037952	NTR
XLOC_024320	TCONS_00047996	NTR
XLOC_017693	TCONS_00034478	NTR
XLOC_008041	TCONS_00015580	NTR
XLOC_019624	TCONS_00038426	Annotated Gene
XLOC_017709	TCONS_00034514	Annotated Gene
XLOC_017434	TCONS_00034039	NTR
XLOC_026539	TCONS_00052359	NTR
XLOC_013264	TCONS_00025590	NTR
XLOC_015741	TCONS_00030611	NTR
XLOC_001745	TCONS_00003226	NTR
XLOC_006137	TCONS_00011841	NTR
XLOC_016678	TCONS_00032465	NTR
XLOC_028610	TCONS_00056272	NTR
XLOC_019463	TCONS_00038083	NTR
XLOC_005772	TCONS_00011153	NTR
XLOC_007980	TCONS_00015484	Annotated Gene
XLOC_017499	TCONS_00034138	NTR
XLOC_022587	TCONS_00044351	Annotated Gene
XLOC_012224	TCONS_00023648	NTR
XLOC_016586	TCONS_00032251	Annotated Gene
XLOC_015765	TCONS_00030673	Annotated Gene
XLOC_023232	TCONS_00045650	NTR
XLOC_025999	TCONS_00051329	NTR
XLOC_009078	TCONS_00017492	Annotated Gene
XLOC_003598	TCONS_00006694	Annotated Gene
XLOC_013636	TCONS_00026319	NTR
XLOC_023763	TCONS_00046888	NTR
XLOC_029108	TCONS_00057288	NTR
XLOC_018679	TCONS_00036505	NTR
XLOC_004269	TCONS_00008026	Annotated Gene
XLOC_021178	TCONS_00041651	Annotated Gene
XLOC_004917	TCONS_00009234	Annotated Gene
XLOC_004898	TCONS_00009201	NTR
XLOC_015338	TCONS_00029870	Annotated Gene
XLOC_028459	TCONS_00055946	NTR
XLOC_024067	TCONS_00047458	NTR
XLOC_003797	TCONS_00007080	NTR
XLOC_022357	TCONS_00043961	Annotated Gene
XLOC_004916	TCONS_00009233	NTR
XLOC_006471	TCONS_00012538	Annotated Gene
XLOC_015772	TCONS_00030683	NTR
XLOC_014287	TCONS_00027722	NTR
XLOC_015320	TCONS_00029841	NTR
XLOC_003373	TCONS_00006279	NTR
XLOC_022388	TCONS_00044007	NTR
XLOC_021653	TCONS_00042606	Annotated Gene
XLOC_017835	TCONS_00034723	Annotated Gene
XLOC_002434	TCONS_00004414	NTR
XLOC_020235	TCONS_00039687	Annotated Gene
XLOC_025557	TCONS_00050390	NTR
XLOC_021603	TCONS_00042481	Annotated Gene
XLOC_014764	TCONS_00028783	NTR
XLOC_016964	TCONS_00033079	Annotated Gene
XLOC_021382	TCONS_00042043	Annotated Gene
XLOC_011281	TCONS_00021865	NTR
XLOC_005758	TCONS_00011131	Annotated Gene
XLOC_019864	TCONS_00038942	NTR
