# Supplementary material for: The Developmental Transcriptome of the Mosquito Aedes aegypti, an Invasive Species and Major Arbovirus Vector
Source: G3 (Bethesda). 2013 Sep 1;3(9):1493–509. doi: 10.1534/g3.113.006742 (PMC3755910; doi:10.1534/g3.113.006742)
Supplement: Supporting Information [file supp_g3.113.006742_TableS30.xlsx]

## Sheet: Sheet1
Cluster 1 Biological Process (BP)											Cluster 1 Cellular component (CC)										Cluster 1 Molecular Function (MF)
	GOBPID	Pvalue	OddsRatio	ExpCount	Count	Size	Term					GOCCID	Pvalue	OddsRatio	ExpCount	Count	Size	Term				GOMFID	Pvalue	OddsRatio	ExpCount	Count	Size	Term
1	GO:0006528	0.000629045	137.25	0.0438405	2	3	asparagine metabolic process				1	GO:0016020	2.69728e-09	4.84399	22.8677	46	1857	membrane			1	GO:0022838	2.71464e-05	5.16358	2.39961	11	196	substrate-specific channel activity
2	GO:0006529	0.000629045	137.25	0.0438405	2	3	asparagine biosynthetic process				2	GO:0044425	3.8807e-06	3.26187	16.8706	34	1370	membrane part			2	GO:0022803	2.71464e-05	5.16358	2.39961	11	196	passive transmembrane transporter activity
3	GO:0006508	0.00165311	2.24329	10.5802	21	724	proteolysis				3	GO:0016021	1.34637e-05	3.08013	15.2697	31	1240	integral to membrane			3	GO:0005216	2.71464e-05	5.16358	2.39961	11	196	ion channel activity
4	GO:0006811	0.00257318	2.79024	4.72016	12	323	ion transport				4	GO:0031224	1.8693e-05	3.01748	15.5037	31	1259	intrinsic to membrane			4	GO:0015267	2.71464e-05	5.16358	2.39961	11	196	channel activity
5	GO:0051234	0.00307079	1.8987	18.223	30	1247	establishment of localization				5	GO:0032580	0.00398433	27.5792	0.0985145	2	8	Golgi cisterna membrane			5	GO:0016787	7.16318e-05	2.18131	23.7635	42	1941	hydrolase activity
6	GO:0006810	0.00307079	1.8987	18.223	30	1247	transport				6	GO:0031984	0.00398433	27.5792	0.0985145	2	8	organelle subcompartment			6	GO:0008233	0.000102511	2.74125	9.19442	22	751	peptidase activity
7	GO:0051179	0.00342811	1.88214	18.3546	30	1256	localization				7	GO:0031985	0.00398433	27.5792	0.0985145	2	8	Golgi cisterna			7	GO:0004415	0.000148704	Inf	0.0244858	2	2	hyalurononglucosaminidase activity
8	GO:0009067	0.00712679	19.5918	0.131522	2	9	aspartate family amino acid biosynthetic process				8	GO:0005795	0.00909833	16.5344	0.147772	2	12	Golgi stack			8	GO:0070011	0.000274204	2.6596	8.49657	20	694	peptidase activity, acting on L-amino acid peptides
9	GO:0006518	0.00712679	19.5918	0.131522	2	9	peptide metabolic process				9	GO:0044431	0.0102658	7.38088	0.455629	3	37	Golgi apparatus part			9	GO:0015075	0.000406477	3.2967	4.35847	13	356	ion transmembrane transporter activity
10	GO:0009066	0.0106824	15.2341	0.160749	2	11	aspartate family amino acid metabolic process				10	GO:0000139	0.0430023	6.5941	0.332486	2	27	Golgi membrane			10	GO:0004066	0.000442529	163.967	0.0367287	2	3	asparagine synthase (glutamine-hydrolyzing) activity
11	GO:0042246	0.0126974	13.7089	0.175362	2	12	tissue regeneration														11	GO:0004504	0.000877954	81.9756	0.0489716	2	4	peptidylglycine monooxygenase activity
12	GO:0031099	0.0126974	13.7089	0.175362	2	12	regeneration														12	GO:0005215	0.00125344	2.38122	8.8761	19	725	transporter activity
13	GO:0044106	0.013184	2.96402	2.52814	7	173	cellular amine metabolic process														13	GO:0008417	0.00145152	54.645	0.0612145	2	5	fucosyltransferase activity
14	GO:0055085	0.0145609	2.11996	6.61992	13	453	transmembrane transport														14	GO:0022857	0.00148875	2.71947	5.64398	14	461	transmembrane transporter activity
15	GO:0006467	0.0146135	Inf	0.0146135	1	1	protein thiol-disulfide exchange														15	GO:0005261	0.00162175	5.19172	1.26102	6	103	cation channel activity
16	GO:0042060	0.014864	12.461	0.189976	2	13	wound healing														16	GO:0022891	0.00167483	2.79582	5.0808	13	415	substrate-specific transmembrane transporter activity
17	GO:0048589	0.014864	12.461	0.189976	2	13	developmental growth														17	GO:0015929	0.00215985	40.9797	0.0734574	2	6	hexosaminidase activity
18	GO:0043436	0.0150147	2.66109	3.21497	8	220	oxoacid metabolic process														18	GO:0022892	0.00382781	2.43319	6.25612	14	511	substrate-specific transporter activity
19	GO:0006082	0.0150147	2.66109	3.21497	8	220	organic acid metabolic process														19	GO:0008237	0.00514397	3.56651	2.10578	7	172	metallopeptidase activity
20	GO:0019752	0.0150147	2.66109	3.21497	8	220	carboxylic acid metabolic process														20	GO:0004620	0.00518873	9.51356	0.355044	3	29	phospholipase activity
21	GO:0042180	0.0195753	2.5261	3.37572	8	231	cellular ketone metabolic process														21	GO:0004553	0.00925827	4.16042	1.2855	5	105	hydrolase activity, hydrolyzing O-glycosyl compounds
22	GO:0009611	0.0196328	10.5412	0.219203	2	15	response to wounding														22	GO:0003824	0.01034	1.54157	53.7096	67	4387	catalytic activity
23	GO:0015672	0.0223217	2.91011	2.19203	6	150	monovalent inorganic cation transport														23	GO:0008324	0.0108617	2.81687	3.024	8	247	cation transmembrane transporter activity
24	GO:0006520	0.0250206	2.82995	2.25048	6	154	cellular amino acid metabolic process														24	GO:0004352	0.0122429	Inf	0.0122429	1	1	glutamate dehydrogenase (NAD+) activity
25	GO:0043450	0.0290153	68.0177	0.029227	1	2	alkene biosynthetic process														25	GO:0004359	0.0122429	Inf	0.0122429	1	1	glutaminase activity
26	GO:0019370	0.0290153	68.0177	0.029227	1	2	leukotriene biosynthetic process														26	GO:0004457	0.0122429	Inf	0.0122429	1	1	lactate dehydrogenase activity
27	GO:0046456	0.0290153	68.0177	0.029227	1	2	icosanoid biosynthetic process														27	GO:0004459	0.0122429	Inf	0.0122429	1	1	L-lactate dehydrogenase activity
28	GO:0043449	0.0290153	68.0177	0.029227	1	2	cellular alkene metabolic process														28	GO:0004067	0.0122429	Inf	0.0122429	1	1	asparaginase activity
29	GO:0006690	0.0290153	68.0177	0.029227	1	2	icosanoid metabolic process														29	GO:0016286	0.0122429	Inf	0.0122429	1	1	small conductance calcium-activated potassium channel activity
30	GO:0006691	0.0290153	68.0177	0.029227	1	2	leukotriene metabolic process														30	GO:0005272	0.0136123	6.50151	0.501959	3	41	sodium channel activity
31	GO:0033559	0.0290153	68.0177	0.029227	1	2	unsaturated fatty acid metabolic process														31	GO:0016298	0.0136123	6.50151	0.501959	3	41	lipase activity
32	GO:0006636	0.0290153	68.0177	0.029227	1	2	unsaturated fatty acid biosynthetic process														32	GO:0004175	0.0137682	2.12642	6.54995	13	535	endopeptidase activity
33	GO:0030001	0.0310556	2.68198	2.36739	6	162	metal ion transport														33	GO:0016884	0.0140681	12.5979	0.183643	2	15	carbon-nitrogen ligase activity, with glutamine as amido-N-donor
34	GO:0009309	0.0362555	4.39333	0.730676	3	50	amine biosynthetic process														34	GO:0016798	0.0143166	3.71019	1.43242	5	117	hydrolase activity, acting on glycosyl bonds
35	GO:0006812	0.0393368	2.32928	3.17113	7	217	cation transport														35	GO:0019842	0.0187257	4.18705	1.01616	4	83	vitamin binding
36	GO:0009653	0.040429	6.84554	0.321497	2	22	anatomical structure morphogenesis														36	GO:0004222	0.0187257	4.18705	1.01616	4	83	metalloendopeptidase activity
37	GO:0008295	0.0432084	34.0044	0.0438405	1	3	spermidine biosynthetic process														37	GO:0004463	0.0243371	81.3226	0.0244858	1	2	leukotriene-A4 hydrolase activity
38	GO:0008215	0.0432084	34.0044	0.0438405	1	3	spermine metabolic process														38	GO:0004069	0.0243371	81.3226	0.0244858	1	2	L-aspartate:2-oxoglutarate aminotransferase activity
39	GO:0008216	0.0432084	34.0044	0.0438405	1	3	spermidine metabolic process														39	GO:0004014	0.0243371	81.3226	0.0244858	1	2	adenosylmethionine decarboxylase activity
40	GO:0006597	0.0432084	34.0044	0.0438405	1	3	spermine biosynthetic process														40	GO:0017171	0.0313201	2.07303	5.09305	10	416	serine hydrolase activity
41	GO:0040007	0.0474057	6.22159	0.350724	2	24	growth														41	GO:0008236	0.0313201	2.07303	5.09305	10	416	serine-type peptidase activity
42	GO:0016042	0.0474057	6.22159	0.350724	2	24	lipid catabolic process														42	GO:0016715	0.0318118	7.79249	0.281587	2	23	oxidoreductase activity, acting on paired donors, with incorporation or reduction of molecular oxygen, reduced ascorbate as one donor, and incorporation of one atom of oxygen
																					43	GO:0008238	0.034156	3.43974	1.22429	4	100	exopeptidase activity
																					44	GO:0008518	0.0362844	40.6573	0.0367287	1	3	reduced folate carrier activity
																					45	GO:0016639	0.0362844	40.6573	0.0367287	1	3	oxidoreductase activity, acting on the CH-NH2 group of donors, NAD or NADP as acceptor
																					46	GO:0004177	0.0399085	6.8164	0.318315	2	26	aminopeptidase activity
																					47	GO:0016705	0.0401778	4.17866	0.75906	3	62	oxidoreductase activity, acting on paired donors, with incorporation or reduction of molecular oxygen
																					48	GO:0005230	0.0418211	4.10861	0.771303	3	63	extracellular ligand-gated ion channel activity
																					49	GO:0030414	0.045208	3.97528	0.795788	3	65	peptidase inhibitor activity
																					50	GO:0061134	0.045208	3.97528	0.795788	3	65	peptidase regulator activity
																					51	GO:0016831	0.0456914	6.29081	0.342801	2	28	carboxy-lyase activity
																					52	GO:0005542	0.0480865	27.1022	0.0489716	1	4	folic acid binding
																					53	GO:0022839	0.0480865	27.1022	0.0489716	1	4	ion gated channel activity
																					54	GO:0019798	0.0480865	27.1022	0.0489716	1	4	procollagen-proline dioxygenase activity
																					55	GO:0016803	0.0480865	27.1022	0.0489716	1	4	ether hydrolase activity
																					56	GO:0004656	0.0480865	27.1022	0.0489716	1	4	procollagen-proline 4-dioxygenase activity
																					57	GO:0031543	0.0480865	27.1022	0.0489716	1	4	peptidyl-proline dioxygenase activity
																					58	GO:0031545	0.0480865	27.1022	0.0489716	1	4	peptidyl-proline 4-dioxygenase activity
																					59	GO:0016671	0.0480865	27.1022	0.0489716	1	4	oxidoreductase activity, acting on a sulfur group of donors, disulfide as acceptor
																					60	GO:0005227	0.0480865	27.1022	0.0489716	1	4	calcium activated cation channel activity
																					61	GO:0015269	0.0480865	27.1022	0.0489716	1	4	calcium-activated potassium channel activity
																					62	GO:0016811	0.0486916	6.05721	0.355044	2	29	hydrolase activity, acting on carbon-nitrogen (but not peptide) bonds, in linear amides
Cluster 2 Biological Process (BP)											Cluster 2 Cellular component (CC)										Cluster 2 Molecular Function (MF)
	GOBPID	Pvalue	OddsRatio	ExpCount	Count	Size	Term					GOCCID	Pvalue	OddsRatio	ExpCount	Count	Size	Term				GOMFID	Pvalue	OddsRatio	ExpCount	Count	Size	Term
1	GO:0009069	2.68637e-14	53.0397	0.579413	12	20	serine family amino acid metabolic process				1	GO:0005576	9.01203e-07	4.71904	4.88741	18	329	extracellular region			1	GO:0003824	4.15426e-21	3.76135	98.396	168	4387	catalytic activity
2	GO:0006508	3.48193e-10	3.06989	20.9747	52	724	proteolysis				2	GO:0005960	0.00021782	Inf	0.0297107	2	2	glycine cleavage complex			2	GO:0004252	1.34147e-19	6.70327	8.65759	44	386	serine-type endopeptidase activity
3	GO:0006544	1.09353e-08	48.3927	0.347648	7	12	glycine metabolic process				3	GO:0044421	0.000904979	5.99879	1.14386	6	77	extracellular region part			3	GO:0017171	3.96921e-19	6.33496	9.33046	45	416	serine hydrolase activity
4	GO:0006520	1.53503e-08	5.39125	4.46148	20	154	cellular amino acid metabolic process				4	GO:0005615	0.00148791	9.27778	0.505082	4	34	extracellular space			4	GO:0008236	3.96921e-19	6.33496	9.33046	45	416	serine-type peptidase activity
5	GO:0044106	2.22924e-08	5.00266	5.01192	21	173	cellular amine metabolic process				5	GO:0000323	0.00211584	45.3784	0.0742768	2	5	lytic vacuole			5	GO:0004175	2.58839e-16	5.02354	11.9995	47	535	endopeptidase activity
6	GO:0051707	3.91257e-07	85.6674	0.202795	5	7	response to other organism				6	GO:0005764	0.00211584	45.3784	0.0742768	2	5	lysosome			6	GO:0008233	3.37436e-16	4.325	16.8442	56	751	peptidase activity
7	GO:0042742	3.91257e-07	85.6674	0.202795	5	7	defense response to bacterium				7	GO:0016020	0.00246752	1.97089	27.5864	40	1857	membrane			7	GO:0070011	4.09191e-15	4.27362	15.5657	52	694	peptidase activity, acting on L-amino acid peptides
8	GO:0009617	3.91257e-07	85.6674	0.202795	5	7	response to bacterium				8	GO:0005783	0.00674609	4.5997	1.20328	5	81	endoplasmic reticulum			8	GO:0016787	6.80843e-11	2.58406	43.5347	85	1941	hydrolase activity
9	GO:0006188	6.86399e-07	Inf	0.115883	4	4	IMP biosynthetic process				9	GO:0031226	0.007597	5.65873	0.787334	4	53	intrinsic to plasma membrane			9	GO:0016702	2.53364e-06	20.6306	0.426151	6	19	oxidoreductase activity, acting on single donors with incorporation of molecular oxygen, incorporation of two atoms of oxygen
10	GO:0046040	6.86399e-07	Inf	0.115883	4	4	IMP metabolic process				10	GO:0005887	0.007597	5.65873	0.787334	4	53	integral to plasma membrane			10	GO:0016701	3.55197e-06	19.155	0.44858	6	20	oxidoreductase activity, acting on single donors with incorporation of molecular oxygen
11	GO:0006725	7.77967e-07	8.02297	1.70927	11	59	cellular aromatic compound metabolic process				11	GO:0005773	0.00907319	17	0.148554	2	10	vacuole			11	GO:0051213	4.88002e-06	17.8762	0.471009	6	21	dioxygenase activity
12	GO:0009072	1.01873e-06	57.1041	0.231765	5	8	aromatic amino acid family metabolic process				12	GO:0031224	0.0112741	1.80497	18.7029	28	1259	intrinsic to membrane			12	GO:0005319	6.58495e-06	16.7573	0.493438	6	22	lipid transporter activity
13	GO:0044281	1.06642e-06	2.61758	17.3244	39	598	small molecule metabolic process				13	GO:0016021	0.0173553	1.73846	18.4206	27	1240	integral to membrane			13	GO:0019238	4.38161e-05	132.478	0.089716	3	4	cyclohydrolase activity
14	GO:0044271	1.47354e-06	3.77744	6.40251	21	221	cellular nitrogen compound biosynthetic process				14	GO:0044425	0.0191646	1.70198	20.3518	29	1370	membrane part			14	GO:0016814	4.65573e-05	29.5556	0.22429	4	10	hydrolase activity, acting on carbon-nitrogen (but not peptide) bonds, in cyclic amidines
15	GO:0009308	1.68526e-06	3.06581	10.4874	28	362	amine metabolic process				15	GO:0044459	0.0269088	3.78006	1.14386	4	77	plasma membrane part			15	GO:0016742	0.000107723	66.2323	0.112145	3	5	hydroxymethyl-, formyl- and related transferase activity
16	GO:0009071	2.2381e-06	42.8224	0.260736	5	9	serine family amino acid catabolic process				16	GO:0034706	0.0294929	67.1867	0.0297107	1	2	sodium channel complex			16	GO:0048037	0.000109677	3.10851	6.01097	17	268	cofactor binding
17	GO:0006546	2.2381e-06	42.8224	0.260736	5	9	glycine catabolic process				17	GO:0001518	0.0294929	67.1867	0.0297107	1	2	voltage-gated sodium channel complex			17	GO:0004375	0.000500912	Inf	0.044858	2	2	glycine dehydrogenase (decarboxylating) activity
18	GO:0009607	2.2381e-06	42.8224	0.260736	5	9	response to biotic stimulus				18	GO:0005737	0.0312072	1.70308	14.0235	21	944	cytoplasm			18	GO:0003868	0.000500912	Inf	0.044858	2	2	4-hydroxyphenylpyruvate dioxygenase activity
19	GO:0042180	3.01402e-06	3.59268	6.69222	21	231	cellular ketone metabolic process				19	GO:0030126	0.0439158	33.5867	0.0445661	1	3	COPI vesicle coat			19	GO:0017172	0.000500912	Inf	0.044858	2	2	cysteine dioxygenase activity
20	GO:0009063	3.25581e-06	11.0826	0.956031	8	33	cellular amino acid catabolic process				20	GO:0030137	0.0439158	33.5867	0.0445661	1	3	COPI-coated vesicle			20	GO:0004488	0.000500912	Inf	0.044858	2	2	methylenetetrahydrofolate dehydrogenase (NADP+) activity
21	GO:0009310	3.25581e-06	11.0826	0.956031	8	33	amine catabolic process				21	GO:0030663	0.0439158	33.5867	0.0445661	1	3	COPI coated vesicle membrane			21	GO:0004476	0.000500912	Inf	0.044858	2	2	mannose-6-phosphate isomerase activity
22	GO:0009161	5.24033e-06	18.7537	0.492501	6	17	ribonucleoside monophosphate metabolic process														22	GO:0004477	0.000500912	Inf	0.044858	2	2	methenyltetrahydrofolate cyclohydrolase activity
23	GO:0009156	5.24033e-06	18.7537	0.492501	6	17	ribonucleoside monophosphate biosynthetic process														23	GO:0016642	0.000500912	Inf	0.044858	2	2	oxidoreductase activity, acting on the CH-NH2 group of donors, disulfide as acceptor
24	GO:0043436	5.24104e-06	3.5801	6.37354	20	220	oxoacid metabolic process														24	GO:0004018	0.000500912	Inf	0.044858	2	2	N6-(1,2-dicarboxyethyl)AMP AMP-lyase (fumarate-forming) activity
25	GO:0006082	5.24104e-06	3.5801	6.37354	20	220	organic acid metabolic process														25	GO:0008963	0.000500912	Inf	0.044858	2	2	phospho-N-acetylmuramoyl-pentapeptide-transferase activity
26	GO:0019752	5.24104e-06	3.5801	6.37354	20	220	carboxylic acid metabolic process														26	GO:0019842	0.0005259	4.78118	1.86161	8	83	vitamin binding
27	GO:0006869	8.45192e-06	12.0742	0.782207	7	27	lipid transport														27	GO:0070279	0.00125272	5.56783	1.21117	6	54	vitamin B6 binding
28	GO:0010876	8.45192e-06	12.0742	0.782207	7	27	lipid localization														28	GO:0030170	0.00125272	5.56783	1.21117	6	54	pyridoxal phosphate binding
29	GO:0006563	9.83249e-06	68.2252	0.173824	4	6	L-serine metabolic process														29	GO:0016491	0.00141847	1.91321	17.6292	31	786	oxidoreductase activity
30	GO:0016054	1.24159e-05	8.93045	1.12986	8	39	organic acid catabolic process														30	GO:0016842	0.00148046	87.9295	0.067287	2	3	amidine-lyase activity
31	GO:0046395	1.24159e-05	8.93045	1.12986	8	39	carboxylic acid catabolic process														31	GO:0004348	0.00148046	87.9295	0.067287	2	3	glucosylceramidase activity
32	GO:0009167	1.30972e-05	24.4602	0.347648	5	12	purine ribonucleoside monophosphate metabolic process														32	GO:0004749	0.00148046	87.9295	0.067287	2	3	ribose phosphate diphosphokinase activity
33	GO:0009168	1.30972e-05	24.4602	0.347648	5	12	purine ribonucleoside monophosphate biosynthetic process														33	GO:0004866	0.00166469	5.23872	1.27845	6	57	endopeptidase inhibitor activity
34	GO:0009126	1.30972e-05	24.4602	0.347648	5	12	purine nucleoside monophosphate metabolic process														34	GO:0061135	0.00166469	5.23872	1.27845	6	57	endopeptidase regulator activity
35	GO:0009127	1.30972e-05	24.4602	0.347648	5	12	purine nucleoside monophosphate biosynthetic process														35	GO:0016646	0.00210909	14.708	0.269148	3	12	oxidoreductase activity, acting on the CH-NH group of donors, NAD or NADP as acceptor
36	GO:0051704	1.30972e-05	24.4602	0.347648	5	12	multi-organism process														36	GO:0030414	0.00326688	4.52474	1.45788	6	65	peptidase inhibitor activity
37	GO:0006189	2.40024e-05	Inf	0.0869119	3	3	'de novo' IMP biosynthetic process														37	GO:0061134	0.00326688	4.52474	1.45788	6	65	peptidase regulator activity
38	GO:0019464	2.40024e-05	Inf	0.0869119	3	3	glycine decarboxylation via glycine cleavage system														38	GO:0016645	0.00337581	12.0314	0.314006	3	14	oxidoreductase activity, acting on the CH-NH group of donors
39	GO:0009074	2.40024e-05	Inf	0.0869119	3	3	aromatic amino acid family catabolic process														39	GO:0016757	0.00454134	2.83885	3.76807	10	168	transferase activity, transferring glycosyl groups
40	GO:0006564	2.40024e-05	Inf	0.0869119	3	3	L-serine biosynthetic process														40	GO:0016798	0.00475262	3.27851	2.62419	8	117	hydrolase activity, acting on glycosyl bonds
41	GO:0019439	9.39505e-05	101.892	0.115883	3	4	aromatic compound catabolic process														41	GO:0004857	0.00580774	3.98126	1.63732	6	73	enzyme inhibitor activity
42	GO:0018130	0.000311694	3.22499	4.80913	14	166	heterocycle biosynthetic process														42	GO:0004047	0.00707909	21.9758	0.134574	2	6	aminomethyltransferase activity
43	GO:0006952	0.000376849	7.35097	0.985002	6	34	defense response														43	GO:0016778	0.00707909	21.9758	0.134574	2	6	diphosphotransferase activity
44	GO:0009108	0.000417573	5.87348	1.39059	7	48	coenzyme biosynthetic process														44	GO:0003995	0.00708387	8.81947	0.403722	3	18	acyl-CoA dehydrogenase activity
45	GO:0009070	0.000449859	33.9552	0.173824	3	6	serine family amino acid biosynthetic process														45	GO:0008483	0.00827467	8.26742	0.426151	3	19	transaminase activity
46	GO:0044282	0.000744542	4.09235	2.4625	9	85	small molecule catabolic process														46	GO:0004553	0.0092451	3.17986	2.35504	7	105	hydrolase activity, hydrolyzing O-glycosyl compounds
47	GO:0046439	0.000835692	Inf	0.0579413	2	2	L-cysteine metabolic process														47	GO:0016840	0.00976486	17.5789	0.157003	2	7	carbon-nitrogen lyase activity
48	GO:0007040	0.000835692	Inf	0.0579413	2	2	lysosome organization														48	GO:0016810	0.012465	3.88628	1.3906	5	62	hydrolase activity, acting on carbon-nitrogen (but not peptide) bonds
49	GO:0006558	0.000835692	Inf	0.0579413	2	2	L-phenylalanine metabolic process														49	GO:0016861	0.0128286	14.6476	0.179432	2	8	intramolecular oxidoreductase activity, interconverting aldoses and ketoses
50	GO:0006559	0.000835692	Inf	0.0579413	2	2	L-phenylalanine catabolic process														50	GO:0016741	0.0129134	2.96577	2.51205	7	112	transferase activity, transferring one-carbon groups
51	GO:0009165	0.000841666	3.40918	3.56339	11	123	nucleotide biosynthetic process														51	GO:0005506	0.0140518	2.10064	6.52684	13	291	iron ion binding
52	GO:0045087	0.000935609	7.76738	0.782207	5	27	innate immune response														52	GO:0050662	0.0146592	2.35304	4.4858	10	200	coenzyme binding
53	GO:0034654	0.00124833	3.23323	3.73721	11	129	nucleobase-containing compound biosynthetic process														53	GO:0016853	0.0147754	3.2086	1.99618	6	89	isomerase activity
54	GO:0009260	0.0016503	3.99202	2.23074	8	77	ribonucleotide biosynthetic process														54	GO:0016709	0.016252	12.5538	0.201861	2	9	oxidoreductase activity, acting on paired donors, with incorporation or reduction of molecular oxygen, NADH or NADPH as one donor, and incorporation of one atom of oxygen
55	GO:0009123	0.00245375	4.89156	1.39059	6	48	nucleoside monophosphate metabolic process														55	GO:0016860	0.016252	12.5538	0.201861	2	9	intramolecular oxidoreductase activity
56	GO:0009124	0.00245375	4.89156	1.39059	6	48	nucleoside monophosphate biosynthetic process														56	GO:0043176	0.016252	12.5538	0.201861	2	9	amine binding
57	GO:0009113	0.00245907	67.625	0.0869119	2	3	purine base biosynthetic process														57	GO:0016597	0.016252	12.5538	0.201861	2	9	amino acid binding
58	GO:0007033	0.00245907	67.625	0.0869119	2	3	vacuole organization														58	GO:0016740	0.0176999	1.51397	26.1073	37	1164	transferase activity
59	GO:0009396	0.00247627	14.5445	0.289706	3	10	folic acid-containing compound biosynthetic process														59	GO:0016769	0.0177994	6.00905	0.560725	3	25	transferase activity, transferring nitrogenous groups
60	GO:0009309	0.00302851	4.66798	1.44853	6	50	amine biosynthetic process														60	GO:0050660	0.0188937	3.02477	2.10833	6	94	flavin adenine dinucleotide binding
61	GO:0051188	0.00309841	4.00342	1.94103	7	67	cofactor biosynthetic process														61	GO:0004576	0.0200177	10.9835	0.22429	2	10	oligosaccharyl transferase activity
62	GO:0006760	0.00333256	12.7248	0.318677	3	11	folic acid-containing compound metabolic process														62	GO:0004833	0.022429	Inf	0.022429	1	1	tryptophan 2,3-dioxygenase activity
63	GO:0006955	0.00353588	5.50577	1.04294	5	36	immune response														63	GO:0004372	0.022429	Inf	0.022429	1	1	glycine hydroxymethyltransferase activity
64	GO:0008652	0.00353588	5.50577	1.04294	5	36	cellular amino acid biosynthetic process														64	GO:0004329	0.022429	Inf	0.022429	1	1	formate-tetrahydrofolate ligase activity
65	GO:0002376	0.00353588	5.50577	1.04294	5	36	immune system process														65	GO:0003937	0.022429	Inf	0.022429	1	1	IMP cyclohydrolase activity
66	GO:0042559	0.00393719	7.16548	0.666325	4	23	pteridine-containing compound biosynthetic process														66	GO:0004502	0.022429	Inf	0.022429	1	1	kynurenine 3-monooxygenase activity
67	GO:0046483	0.00427752	2.24165	7.67722	16	265	heterocycle metabolic process														67	GO:0004505	0.022429	Inf	0.022429	1	1	phenylalanine 4-monooxygenase activity
68	GO:0000096	0.00434916	11.3094	0.347648	3	12	sulfur amino acid metabolic process														68	GO:0003876	0.022429	Inf	0.022429	1	1	AMP deaminase activity
69	GO:0042558	0.00461888	6.80631	0.695295	4	24	pteridine-containing compound metabolic process														69	GO:0017174	0.022429	Inf	0.022429	1	1	glycine N-methyltransferase activity
70	GO:0009152	0.00464696	3.69301	2.08589	7	72	purine ribonucleotide biosynthetic process														70	GO:0004411	0.022429	Inf	0.022429	1	1	homogentisate 1,2-dioxygenase activity
71	GO:0071702	0.00477933	3.03863	3.21574	9	111	organic substance transport														71	GO:0043754	0.022429	Inf	0.022429	1	1	dihydrolipoyllysine-residue (2-methylpropanoyl)transferase activity
72	GO:0006144	0.00482419	33.808	0.115883	2	4	purine base metabolic process														72	GO:0004615	0.022429	Inf	0.022429	1	1	phosphomannomutase activity
73	GO:0006164	0.00538326	3.23368	2.69427	8	93	purine nucleotide biosynthetic process														73	GO:0004617	0.022429	Inf	0.022429	1	1	phosphoglycerate dehydrogenase activity
74	GO:0006665	0.00553417	10.1771	0.376618	3	13	sphingolipid metabolic process														74	GO:0004641	0.022429	Inf	0.022429	1	1	phosphoribosylformylglycinamidine cyclo-ligase activity
75	GO:0006643	0.00553417	10.1771	0.376618	3	13	membrane lipid metabolic process														75	GO:0004642	0.022429	Inf	0.022429	1	1	phosphoribosylformylglycinamidine synthase activity
76	GO:0019438	0.00621121	6.18591	0.753237	4	26	aromatic compound biosynthetic process														76	GO:0004643	0.022429	Inf	0.022429	1	1	phosphoribosylaminoimidazolecarboxamide formyltransferase activity
77	GO:0072522	0.0078095	3.01805	2.86809	8	99	purine-containing compound biosynthetic process														77	GO:0004644	0.022429	Inf	0.022429	1	1	phosphoribosylglycinamide formyltransferase activity
78	GO:0006534	0.00788709	22.5357	0.144853	2	5	cysteine metabolic process														78	GO:0004647	0.022429	Inf	0.022429	1	1	phosphoserine phosphatase activity
79	GO:0055086	0.0135967	2.11974	6.5184	13	225	nucleobase-containing small molecule metabolic process														79	GO:0004648	0.022429	Inf	0.022429	1	1	O-phospho-L-serine:2-oxoglutarate aminotransferase activity
80	GO:0006732	0.0161188	2.85046	2.63633	7	91	coenzyme metabolic process														80	GO:0004637	0.022429	Inf	0.022429	1	1	phosphoribosylamine-glycine ligase activity
81	GO:0009117	0.0201226	2.06776	6.14178	12	212	nucleotide metabolic process														81	GO:0004638	0.022429	Inf	0.022429	1	1	phosphoribosylaminoimidazole carboxylase activity
82	GO:0006753	0.0201226	2.06776	6.14178	12	212	nucleoside phosphate metabolic process														82	GO:0004639	0.022429	Inf	0.022429	1	1	phosphoribosylaminoimidazolesuccinocarboxamide synthase activity
83	GO:0046112	0.0208509	11.2634	0.231765	2	8	nucleobase biosynthetic process														83	GO:0008108	0.022429	Inf	0.022429	1	1	UDP-glucose:hexose-1-phosphate uridylyltransferase activity
84	GO:0046148	0.0208509	11.2634	0.231765	2	8	pigment biosynthetic process														84	GO:0070569	0.022429	Inf	0.022429	1	1	uridylyltransferase activity
85	GO:0008152	0.0221086	1.3965	163.394	177	5640	metabolic process														85	GO:0004044	0.022429	Inf	0.022429	1	1	amidophosphoribosyltransferase activity
86	GO:0009259	0.0229463	2.44528	3.47648	8	120	ribonucleotide metabolic process														86	GO:0004747	0.022429	Inf	0.022429	1	1	ribokinase activity
87	GO:0006790	0.0246125	5.35001	0.637354	3	22	sulfur compound metabolic process														87	GO:0004731	0.022429	Inf	0.022429	1	1	purine-nucleoside phosphorylase activity
88	GO:0042440	0.0263023	9.65306	0.260736	2	9	pigment metabolic process														88	GO:0016638	0.0241087	9.76211	0.246719	2	11	oxidoreductase activity, acting on the CH-NH2 group of donors
89	GO:0035383	0.0289706	Inf	0.0289706	1	1	thioester metabolic process														89	GO:0008199	0.0285086	8.78502	0.269148	2	12	ferric iron binding
90	GO:0035384	0.0289706	Inf	0.0289706	1	1	thioester biosynthetic process														90	GO:0015399	0.0320641	2.98836	1.77189	5	79	primary active transmembrane transporter activity
91	GO:0035337	0.0289706	Inf	0.0289706	1	1	fatty-acyl-CoA metabolic process														91	GO:0015405	0.0320641	2.98836	1.77189	5	79	P-P-bond-hydrolysis-driven transmembrane transporter activity
92	GO:0042436	0.0289706	Inf	0.0289706	1	1	indole-containing compound catabolic process														92	GO:0008168	0.0344168	2.60591	2.42233	6	108	methyltransferase activity
93	GO:0019307	0.0289706	Inf	0.0289706	1	1	mannose biosynthetic process														93	GO:0004180	0.0365318	3.39453	1.25602	4	56	carboxypeptidase activity
94	GO:0042402	0.0289706	Inf	0.0289706	1	1	cellular biogenic amine catabolic process														94	GO:0016627	0.0370701	4.4031	0.740157	3	33	oxidoreductase activity, acting on the CH-CH group of donors
95	GO:0019441	0.0289706	Inf	0.0289706	1	1	tryptophan catabolic process to kynurenine														95	GO:0016780	0.0381726	7.31938	0.314006	2	14	phosphotransferase activity, for other substituted phosphate groups
96	GO:0046949	0.0289706	Inf	0.0289706	1	1	fatty-acyl-CoA biosynthetic process														96	GO:0016880	0.0443571	43.7719	0.044858	1	2	acid-ammonia (or amide) ligase activity
97	GO:0050829	0.0289706	Inf	0.0289706	1	1	defense response to Gram-negative bacterium														97	GO:0004356	0.0443571	43.7719	0.044858	1	2	glutamate-ammonia ligase activity
98	GO:0050830	0.0289706	Inf	0.0289706	1	1	defense response to Gram-positive bacterium														98	GO:0008410	0.0443571	43.7719	0.044858	1	2	CoA-transferase activity
99	GO:0050832	0.0289706	Inf	0.0289706	1	1	defense response to fungus														99	GO:0005248	0.0443571	43.7719	0.044858	1	2	voltage-gated sodium channel activity
100	GO:0046218	0.0289706	Inf	0.0289706	1	1	indolalkylamine catabolic process														100	GO:0016211	0.0443571	43.7719	0.044858	1	2	ammonia ligase activity
101	GO:0006014	0.0289706	Inf	0.0289706	1	1	D-ribose metabolic process														101	GO:0004756	0.0443571	43.7719	0.044858	1	2	selenide, water dikinase activity
102	GO:0071616	0.0289706	Inf	0.0289706	1	1	acyl-CoA biosynthetic process														102	GO:0016781	0.0443571	43.7719	0.044858	1	2	phosphotransferase activity, paired acceptors
103	GO:0006568	0.0289706	Inf	0.0289706	1	1	tryptophan metabolic process
104	GO:0006569	0.0289706	Inf	0.0289706	1	1	tryptophan catabolic process
105	GO:0006570	0.0289706	Inf	0.0289706	1	1	tyrosine metabolic process
106	GO:0009620	0.0289706	Inf	0.0289706	1	1	response to fungus
107	GO:0006637	0.0289706	Inf	0.0289706	1	1	acyl-CoA metabolic process
108	GO:0070189	0.0289706	Inf	0.0289706	1	1	kynurenine metabolic process
109	GO:0009112	0.0322588	8.44531	0.289706	2	10	nucleobase metabolic process
110	GO:0005975	0.0324711	1.63743	12.863	20	444	carbohydrate metabolic process
111	GO:0019725	0.0331993	2.98404	1.79618	5	62	cellular homeostasis
112	GO:0044283	0.0363122	2.5878	2.4625	6	85	small molecule biosynthetic process
113	GO:0051186	0.0418773	2.29615	3.21574	7	111	cofactor metabolic process
114	GO:0006826	0.0455545	6.75446	0.347648	2	12	iron ion transport
115	GO:0042592	0.0466148	2.69769	1.97	5	68	homeostatic process
116	GO:0016053	0.0466148	2.69769	1.97	5	68	organic acid biosynthetic process
117	GO:0046394	0.0466148	2.69769	1.97	5	68	carboxylic acid biosynthetic process
118	GO:0006163	0.0468465	2.10162	3.99795	8	138	purine nucleotide metabolic process
119	GO:0009150	0.0491146	2.20992	3.33162	7	115	purine ribonucleotide metabolic process
Cluster 3 Biological Process (BP)											Cluster 3 Cellular component (CC)										Cluster 3 Molecular Function (MF)
	GOBPID	Pvalue	OddsRatio	ExpCount	Count	Size	Term					GOCCID	Pvalue	OddsRatio	ExpCount	Count	Size	Term				GOMFID	Pvalue	OddsRatio	ExpCount	Count	Size	Term
1	GO:0006091	1.30459e-13	15.2752	1.57928	17	70	generation of precursor metabolites and energy				1	GO:0016020	1.53398e-16	4.95673	43.1945	87	1857	membrane			1	GO:0015075	1.96689e-17	6.57488	7.67091	39	356	ion transmembrane transporter activity
2	GO:0015980	1.60774e-13	23.4475	0.947571	14	42	energy derivation by oxidation of organic compounds				2	GO:0044425	1.00068e-13	4.06264	31.8667	70	1370	membrane part			2	GO:0022891	1.10349e-16	5.88916	8.94221	41	415	substrate-specific transmembrane transporter activity
3	GO:0055114	1.05965e-10	3.71001	14.3489	42	636	oxidation-reduction process				3	GO:0016021	3.12792e-11	3.52632	28.8428	62	1240	integral to membrane			3	GO:0005215	2.13584e-16	4.51786	15.6219	54	725	transporter activity
4	GO:0045333	1.471e-10	21.1139	0.789642	11	35	cellular respiration				4	GO:0031224	6.25121e-11	3.45308	29.2848	62	1259	intrinsic to membrane			4	GO:0008324	1.20171e-15	7.42196	5.32223	31	247	cation transmembrane transporter activity
5	GO:0006811	2.75565e-09	4.48674	7.28727	27	323	ion transport				5	GO:0031975	7.03217e-10	8.33163	2.67494	17	115	envelope			5	GO:0022857	4.44209e-15	5.21907	9.9334	41	461	transmembrane transporter activity
6	GO:0018298	1.00032e-07	44.8176	0.270735	6	12	protein-chromophore linkage				6	GO:0005739	3.92923e-08	6.59451	3.04711	16	131	mitochondrion			6	GO:0022892	6.24939e-15	4.94285	11.0108	43	511	substrate-specific transporter activity
7	GO:0009581	1.00032e-07	44.8176	0.270735	6	12	detection of external stimulus				7	GO:0005740	1.47432e-07	8.50956	1.79105	12	77	mitochondrial envelope			7	GO:0022890	1.62965e-14	9.36023	3.29677	24	153	inorganic cation transmembrane transporter activity
8	GO:0009582	1.00032e-07	44.8176	0.270735	6	12	detection of abiotic stimulus				8	GO:0031967	1.85836e-07	7.44328	2.18647	13	94	organelle envelope			8	GO:0015077	3.39783e-14	9.60279	3.08129	23	143	monovalent inorganic cation transmembrane transporter activity
9	GO:0009583	1.00032e-07	44.8176	0.270735	6	12	detection of light stimulus				9	GO:0044429	9.61826e-07	6.98166	2.11669	12	91	mitochondrial part			9	GO:0016491	1.13366e-13	3.9032	16.9363	52	786	oxidoreductase activity
10	GO:0051606	1.00032e-07	44.8176	0.270735	6	12	detection of stimulus				10	GO:0070469	2.58682e-06	36.4839	0.255864	5	11	respiratory chain			10	GO:0015078	4.12908e-13	15.5922	1.42214	16	66	hydrogen ion transmembrane transporter activity
11	GO:0007602	1.00032e-07	44.8176	0.270735	6	12	phototransduction				11	GO:0044455	3.09703e-05	18.22	0.395426	5	17	mitochondrial membrane part			11	GO:0015002	1.99744e-10	35.4668	0.452498	9	21	heme-copper terminal oxidase activity
12	GO:0009628	1.46114e-07	13.6437	0.879887	9	39	response to abiotic stimulus				12	GO:0031966	0.000155874	5.93033	1.5817	8	68	mitochondrial membrane			12	GO:0016675	1.99744e-10	35.4668	0.452498	9	21	oxidoreductase activity, acting on a heme group of donors
13	GO:0007186	1.73557e-07	4.37571	5.6403	21	250	G-protein coupled receptor signaling pathway				13	GO:0005746	0.000233223	43.0517	0.139562	3	6	mitochondrial respiratory chain			13	GO:0016676	1.99744e-10	35.4668	0.452498	9	21	oxidoreductase activity, acting on a heme group of donors, oxygen as acceptor
14	GO:0009416	3.13087e-07	33.6044	0.315857	6	14	response to light stimulus				14	GO:0030288	0.00101053	10.8283	0.465207	4	20	outer membrane-bounded periplasmic space			14	GO:0004129	1.99744e-10	35.4668	0.452498	9	21	cytochrome-c oxidase activity
15	GO:0009314	3.13087e-07	33.6044	0.315857	6	14	response to radiation				15	GO:0042597	0.00101053	10.8283	0.465207	4	20	periplasmic space			15	GO:0016651	2.52274e-09	34.2333	0.409403	8	19	oxidoreductase activity, acting on NADH or NADPH
16	GO:0009605	5.12079e-07	29.8667	0.338418	6	15	response to external stimulus				16	GO:0044462	0.00122607	10.1893	0.488468	4	21	external encapsulating structure part			16	GO:0003954	3.01513e-09	54.6854	0.280118	7	13	NADH dehydrogenase activity
17	GO:0007166	5.15258e-07	3.78865	7.08422	23	314	cell surface receptor signaling pathway				17	GO:0030312	0.00122607	10.1893	0.488468	4	21	external encapsulating structure			17	GO:0009055	2.38459e-08	4.91457	4.97747	21	231	electron carrier activity
18	GO:0007601	8.04051e-07	26.8765	0.360979	6	16	visual perception				18	GO:0030313	0.00122607	10.1893	0.488468	4	21	cell envelope			18	GO:0004872	3.71509e-08	3.40963	10.9246	32	507	receptor activity
19	GO:0050953	8.04051e-07	26.8765	0.360979	6	16	sensory perception of light stimulus				19	GO:0071944	0.00149898	2.75094	5.69879	14	245	cell periphery			19	GO:0050136	7.7553e-08	46.6542	0.25857	6	12	NADH dehydrogenase (quinone) activity
20	GO:0006812	1.67963e-06	4.25126	4.89578	18	217	cation transport				20	GO:0019866	0.0015957	5.36175	1.27932	6	55	organelle inner membrane			20	GO:0016655	7.7553e-08	46.6542	0.25857	6	12	oxidoreductase activity, acting on NADH or NADPH, quinone or similar compound as acceptor
21	GO:0022900	1.79511e-06	22.3912	0.406102	6	18	electron transport chain				21	GO:0005743	0.0015957	5.36175	1.27932	6	55	mitochondrial inner membrane			21	GO:0008137	7.7553e-08	46.6542	0.25857	6	12	NADH dehydrogenase (ubiquinone) activity
22	GO:0006119	2.28614e-06	37.1296	0.248173	5	11	oxidative phosphorylation				22	GO:0045259	0.00455149	10.7435	0.348905	3	15	proton-transporting ATP synthase complex			22	GO:0009881	7.7553e-08	46.6542	0.25857	6	12	photoreceptor activity
23	GO:0042773	2.28614e-06	37.1296	0.248173	5	11	ATP synthesis coupled electron transport				23	GO:0000276	0.00512465	28.4558	0.116302	2	5	mitochondrial proton-transporting ATP synthase complex, coupling factor F(o)			23	GO:0020037	1.3556e-07	4.59014	5.02057	20	233	heme binding
24	GO:0006099	4.95954e-06	17.9059	0.473785	6	21	tricarboxylic acid cycle				24	GO:0031226	0.00737083	4.52211	1.2328	5	53	intrinsic to plasma membrane			24	GO:0046906	1.45435e-07	4.56822	5.04212	20	234	tetrapyrrole binding
25	GO:0009060	4.95954e-06	17.9059	0.473785	6	21	aerobic respiration				25	GO:0005887	0.00737083	4.52211	1.2328	5	53	integral to plasma membrane			25	GO:0004888	2.03901e-07	4.10942	6.14104	22	285	transmembrane signaling receptor activity
26	GO:0046356	4.95954e-06	17.9059	0.473785	6	21	acetyl-CoA catabolic process				26	GO:0005753	0.00757036	21.3376	0.139562	2	6	mitochondrial proton-transporting ATP synthase complex			26	GO:0038023	3.05938e-07	3.86395	6.80901	23	316	signaling receptor activity
27	GO:0022904	6.13849e-06	27.8399	0.293296	5	13	respiratory electron transport chain				27	GO:0044459	0.00862883	3.68391	1.79105	6	77	plasma membrane part			27	GO:0022838	1.06101e-06	4.59	4.22331	17	196	substrate-specific channel activity
28	GO:0009109	6.69245e-06	16.7846	0.496347	6	22	coenzyme catabolic process				28	GO:0005886	0.0128035	2.33333	5.11728	11	220	plasma membrane			28	GO:0022803	1.06101e-06	4.59	4.22331	17	196	passive transmembrane transporter activity
29	GO:0006084	6.69245e-06	16.7846	0.496347	6	22	acetyl-CoA metabolic process				29	GO:0005875	0.013687	6.77586	0.511728	3	22	microtubule associated complex			29	GO:0005216	1.06101e-06	4.59	4.22331	17	196	ion channel activity
30	GO:0051234	8.16992e-06	2.19317	28.1338	51	1247	establishment of localization				30	GO:0045263	0.013707	14.2194	0.186083	2	8	proton-transporting ATP synthase complex, coupling factor F(o)			30	GO:0015267	1.06101e-06	4.59	4.22331	17	196	channel activity
31	GO:0006810	8.16992e-06	2.19317	28.1338	51	1247	transport				31	GO:0031090	0.021284	2.50039	3.44253	8	148	organelle membrane			31	GO:0005506	1.18477e-06	3.79899	6.27032	21	291	iron ion binding
32	GO:0051187	8.88604e-06	15.7952	0.518908	6	23	cofactor catabolic process				32	GO:0045211	0.021607	5.59295	0.604769	3	26	postsynaptic membrane			32	GO:0004930	1.38453e-06	5.07454	3.38296	15	157	G-protein coupled receptor activity
33	GO:0051179	1.00552e-05	2.17374	28.3369	51	1256	localization				33	GO:0097060	0.021607	5.59295	0.604769	3	26	synaptic membrane			33	GO:0016681	3.04228e-06	92.4815	0.129285	4	6	oxidoreductase activity, acting on diphenols and related substances as donors, cytochrome as acceptor
34	GO:0070838	4.9675e-05	15.896	0.428663	5	19	divalent metal ion transport				34	GO:0070470	0.0232604	Inf	0.0232604	1	1	plasma membrane respiratory chain			34	GO:0016679	3.04228e-06	92.4815	0.129285	4	6	oxidoreductase activity, acting on diphenols and related substances as donors
35	GO:0072511	4.9675e-05	15.896	0.428663	5	19	divalent inorganic cation transport				35	GO:0030141	0.0232604	Inf	0.0232604	1	1	secretory granule			35	GO:0008121	3.04228e-06	92.4815	0.129285	4	6	ubiquinol-cytochrome-c reductase activity
36	GO:0006816	4.9675e-05	15.896	0.428663	5	19	calcium ion transport				36	GO:0030964	0.0232604	Inf	0.0232604	1	1	NADH dehydrogenase complex			36	GO:0004871	6.78202e-06	3.07982	8.74829	24	406	signal transducer activity
37	GO:0030001	7.00367e-05	4.00165	3.65492	13	162	metal ion transport				37	GO:0005641	0.0232604	Inf	0.0232604	1	1	nuclear envelope lumen			37	GO:0060089	6.78202e-06	3.07982	8.74829	24	406	molecular transducer activity
38	GO:0006754	0.000149983	6.97699	1.17318	7	52	ATP biosynthetic process				38	GO:0045281	0.0232604	Inf	0.0232604	1	1	succinate dehydrogenase complex			38	GO:0005516	2.42814e-05	36.9815	0.193928	4	9	calmodulin binding
39	GO:0046034	0.000149983	6.97699	1.17318	7	52	ATP metabolic process				39	GO:0045282	0.0232604	Inf	0.0232604	1	1	plasma membrane succinate dehydrogenase complex			39	GO:0022836	3.61097e-05	5.00304	2.47796	11	115	gated channel activity
40	GO:0055085	0.000201183	2.51535	10.2202	23	453	transmembrane transport				40	GO:0045271	0.0232604	Inf	0.0232604	1	1	respiratory chain complex I			40	GO:0004497	4.0119e-05	3.73399	4.46033	15	207	monooxygenase activity
41	GO:0009145	0.00030085	6.15129	1.30855	7	58	purine nucleoside triphosphate biosynthetic process				41	GO:0045273	0.0232604	Inf	0.0232604	1	1	respiratory chain complex II			41	GO:0005262	9.06455e-05	23.1065	0.25857	4	12	calcium channel activity
42	GO:0009201	0.00030085	6.15129	1.30855	7	58	ribonucleoside triphosphate biosynthetic process				42	GO:0045274	0.0232604	Inf	0.0232604	1	1	plasma membrane respiratory chain complex II			42	GO:0015926	9.55916e-05	69.0415	0.107738	3	5	glucosidase activity
43	GO:0009206	0.00030085	6.15129	1.30855	7	58	purine ribonucleoside triphosphate biosynthetic process				43	GO:0005747	0.0232604	Inf	0.0232604	1	1	mitochondrial respiratory chain complex I			43	GO:0005261	0.000369009	4.49047	2.21939	9	103	cation channel activity
44	GO:0023052	0.000302889	2.17927	15.4996	30	687	signaling				44	GO:0048471	0.0232604	Inf	0.0232604	1	1	perinuclear region of cytoplasm			44	GO:0048038	0.00046223	Inf	0.043095	2	2	quinone binding
45	GO:0009142	0.000334946	6.0322	1.33111	7	59	nucleoside triphosphate biosynthetic process				45	GO:0030286	0.0353991	7.74825	0.302385	2	13	dynein complex			45	GO:0004339	0.00046223	Inf	0.043095	2	2	glucan 1,4-alpha-glucosidase activity
46	GO:0005977	0.000369642	33.039	0.157928	3	7	glycogen metabolic process				46	GO:0044456	0.0372911	4.43044	0.744332	3	32	synapse part			46	GO:0004983	0.000510187	27.6083	0.17238	3	8	neuropeptide Y receptor activity
47	GO:0006112	0.000369642	33.039	0.157928	3	7	energy reserve metabolic process				47	GO:0045202	0.040344	4.2819	0.767592	3	33	synapse			47	GO:0016798	0.000936861	3.90284	2.52106	9	117	hydrolase activity, acting on glycosyl bonds
48	GO:0006073	0.000369642	33.039	0.157928	3	7	cellular glucan metabolic process				48	GO:0034708	0.0459841	42.339	0.0465207	1	2	methyltransferase complex			48	GO:0022843	0.00110276	7.23692	0.797258	5	37	voltage-gated cation channel activity
49	GO:0044042	0.000369642	33.039	0.157928	3	7	glucan metabolic process				49	GO:0045277	0.0459841	42.339	0.0465207	1	2	respiratory chain complex IV			49	GO:0046873	0.00130294	4.10491	2.1332	8	99	metal ion transmembrane transporter activity
50	GO:0050896	0.000445745	1.99655	20.4405	36	906	response to stimulus				50	GO:0005751	0.0459841	42.339	0.0465207	1	2	mitochondrial respiratory chain complex IV			50	GO:0004449	0.00136695	91.6422	0.0646425	2	3	isocitrate dehydrogenase (NAD+) activity
51	GO:0050877	0.000467423	3.24335	4.422	13	196	neurological system process				51	GO:0005964	0.0459841	42.339	0.0465207	1	2	phosphorylase kinase complex			51	GO:0051287	0.00249394	8.02496	0.581783	4	27	NAD binding
52	GO:0003008	0.000490746	3.22529	4.44456	13	197	system process				52	GO:0031533	0.0459841	42.339	0.0465207	1	2	mRNA cap methyltransferase complex			52	GO:0022832	0.00268882	5.78488	0.969638	5	45	voltage-gated channel activity
53	GO:0007154	0.000505572	2.10541	15.9733	30	708	cell communication				53	GO:0033177	0.0462402	6.55358	0.348905	2	15	proton-transporting two-sector ATPase complex, proton-transporting domain			53	GO:0005244	0.00268882	5.78488	0.969638	5	45	voltage-gated ion channel activity
54	GO:0019684	0.000506181	Inf	0.0451224	2	2	photosynthesis, light reaction				54	GO:0016469	0.0468167	4.01266	0.814113	3	35	proton-transporting two-sector ATPase complex			54	GO:0030594	0.00370757	11.4954	0.323213	3	15	neurotransmitter receptor activity
55	GO:0007165	0.00053172	2.1241	15.2739	29	677	signal transduction														55	GO:0008188	0.00370757	11.4954	0.323213	3	15	neuropeptide receptor activity
56	GO:0015672	0.000554845	3.59041	3.38418	11	150	monovalent inorganic cation transport														56	GO:0015276	0.00417365	4.28109	1.52987	6	71	ligand-gated ion channel activity
57	GO:0042775	0.000581628	26.4277	0.18049	3	8	mitochondrial ATP synthesis coupled electron transport														57	GO:0022834	0.00417365	4.28109	1.52987	6	71	ligand-gated channel activity
58	GO:0009152	0.00113129	4.81748	1.62441	7	72	purine ribonucleotide biosynthetic process														58	GO:0004448	0.004428	30.5413	0.107738	2	5	isocitrate dehydrogenase activity
59	GO:0007600	0.00118573	3.06125	4.28663	12	190	sensory perception														59	GO:0042625	0.00469868	6.58862	0.68952	4	32	ATPase activity, coupled to transmembrane movement of ions
60	GO:0009260	0.00168069	4.47041	1.73721	7	77	ribonucleotide biosynthetic process														60	GO:0048037	0.00531157	2.39756	5.77473	13	268	cofactor binding
61	GO:0051716	0.00268308	1.86698	17.7331	30	786	cellular response to stimulus														61	GO:0051539	0.00536793	9.85122	0.366308	3	17	4 iron, 4 sulfur cluster binding
62	GO:0044264	0.0027331	13.2052	0.293296	3	13	cellular polysaccharide metabolic process														62	GO:0001653	0.00634029	9.19355	0.387855	3	18	peptide receptor activity
63	GO:0006122	0.00294749	43.8103	0.0902448	2	4	mitochondrial electron transport, ubiquinol to cytochrome c														63	GO:0008528	0.00634029	9.19355	0.387855	3	18	G-protein coupled peptide receptor activity
64	GO:0015979	0.00294749	43.8103	0.0902448	2	4	photosynthesis														64	GO:0051540	0.0064374	4.62326	1.18511	5	55	metal cluster binding
65	GO:0006164	0.00490176	3.631	2.09819	7	93	purine nucleotide biosynthetic process														65	GO:0051536	0.0064374	4.62326	1.18511	5	55	iron-sulfur cluster binding
66	GO:0072522	0.00688416	3.3915	2.23356	7	99	purine-containing compound biosynthetic process														66	GO:0005245	0.00654793	22.9037	0.129285	2	6	voltage-gated calcium channel activity
67	GO:0009199	0.00766158	3.31846	2.27868	7	101	ribonucleoside triphosphate metabolic process														67	GO:0004553	0.0074953	3.31724	2.26249	7	105	hydrolase activity, hydrolyzing O-glycosyl compounds
68	GO:0009144	0.00766158	3.31846	2.27868	7	101	purine nucleoside triphosphate metabolic process														68	GO:0015662	0.00858199	8.11033	0.43095	3	20	ATPase activity, coupled to transmembrane movement of ions, phosphorylative mechanism
69	GO:0009205	0.00766158	3.31846	2.27868	7	101	purine ribonucleoside triphosphate metabolic process														69	GO:0050662	0.0113133	2.45614	4.3095	10	200	coenzyme binding
70	GO:0009141	0.00894701	3.21454	2.34637	7	104	nucleoside triphosphate metabolic process														70	GO:0005230	0.0113301	3.98236	1.35749	5	63	extracellular ligand-gated ion channel activity
71	GO:0007218	0.0111349	7.32852	0.473785	3	21	neuropeptide signaling pathway														71	GO:0003824	0.0142508	1.36081	94.5289	111	4387	catalytic activity
72	GO:0032501	0.0113499	2.11008	7.08422	14	314	multicellular organismal process														72	GO:0022804	0.0176148	2.56213	3.29677	8	153	active transmembrane transporter activity
73	GO:0009150	0.0150321	2.88292	2.59454	7	115	purine ribonucleotide metabolic process														73	GO:0000036	0.0185591	11.4472	0.215475	2	10	acyl carrier activity
74	GO:0006732	0.0166222	3.1308	2.05307	6	91	coenzyme metabolic process														74	GO:0015370	0.019723	5.74078	0.581783	3	27	solute:sodium symporter activity
75	GO:0009408	0.0180313	5.99291	0.56403	3	25	response to heat														75	GO:0004517	0.0215475	Inf	0.0215475	1	1	nitric-oxide synthase activity
76	GO:0009266	0.0180313	5.99291	0.56403	3	25	response to temperature stimulus														76	GO:0005212	0.0215475	Inf	0.0215475	1	1	structural constituent of eye lens
77	GO:0009259	0.0185984	2.75352	2.70735	7	120	ribonucleotide metabolic process														77	GO:0005218	0.0215475	Inf	0.0215475	1	1	intracellular ligand-gated calcium channel activity
78	GO:0009165	0.0210032	2.68124	2.77503	7	123	nucleotide biosynthetic process														78	GO:0005219	0.0215475	Inf	0.0215475	1	1	ryanodine-sensitive calcium-release channel activity
79	GO:0047496	0.0225612	Inf	0.0225612	1	1	vesicle transport along microtubule														79	GO:0000104	0.0215475	Inf	0.0215475	1	1	succinate dehydrogenase activity
80	GO:0048489	0.0225612	Inf	0.0225612	1	1	synaptic vesicle transport														80	GO:0009882	0.0215475	Inf	0.0215475	1	1	blue light photoreceptor activity
81	GO:0055074	0.0225612	Inf	0.0225612	1	1	calcium ion homeostasis														81	GO:0010181	0.0223649	10.1743	0.237023	2	11	FMN binding
82	GO:0046209	0.0225612	Inf	0.0225612	1	1	nitric oxide metabolic process														82	GO:0038024	0.0223649	10.1743	0.237023	2	11	cargo receptor activity
83	GO:0072503	0.0225612	Inf	0.0225612	1	1	cellular divalent inorganic cation homeostasis														83	GO:0005044	0.0223649	10.1743	0.237023	2	11	scavenger receptor activity
84	GO:0072507	0.0225612	Inf	0.0225612	1	1	divalent inorganic cation homeostasis														84	GO:0005249	0.023879	5.29812	0.624878	3	29	voltage-gated potassium channel activity
85	GO:0000060	0.0225612	Inf	0.0225612	1	1	protein import into nucleus, translocation														85	GO:0016820	0.0250536	3.20349	1.65916	5	77	hydrolase activity, acting on acid anhydrides, catalyzing transmembrane movement of substances
86	GO:0042752	0.0225612	Inf	0.0225612	1	1	regulation of circadian rhythm														86	GO:0015293	0.0389539	4.30213	0.754163	3	35	symporter activity
87	GO:0006874	0.0225612	Inf	0.0225612	1	1	cellular calcium ion homeostasis														87	GO:0015294	0.0389539	4.30213	0.754163	3	35	solute:cation symporter activity
88	GO:0006809	0.0225612	Inf	0.0225612	1	1	nitric oxide biosynthetic process														88	GO:0004556	0.0426328	45.6119	0.043095	1	2	alpha-amylase activity
89	GO:0051648	0.0225612	Inf	0.0225612	1	1	vesicle localization														89	GO:0004558	0.0426328	45.6119	0.043095	1	2	alpha-glucosidase activity
90	GO:0007623	0.0225612	Inf	0.0225612	1	1	circadian rhythm														90	GO:0004689	0.0426328	45.6119	0.043095	1	2	phosphorylase kinase activity
91	GO:0048511	0.0225612	Inf	0.0225612	1	1	rhythmic process														91	GO:0004649	0.0426328	45.6119	0.043095	1	2	poly(ADP-ribose) glycohydrolase activity
92	GO:0034654	0.0264468	2.54734	2.9104	7	129	nucleobase-containing compound biosynthetic process														92	GO:0051393	0.0426328	45.6119	0.043095	1	2	alpha-actinin binding
93	GO:0048523	0.0293321	4.8799	0.676836	3	30	negative regulation of cellular process														93	GO:0016160	0.0426328	45.6119	0.043095	1	2	amylase activity
94	GO:0015985	0.0346868	4.54216	0.721959	3	32	energy coupled proton transport, down electrochemical gradient														94	GO:0051371	0.0426328	45.6119	0.043095	1	2	muscle alpha-actinin binding
95	GO:0015986	0.0346868	4.54216	0.721959	3	32	ATP synthesis coupled proton transport														95	GO:0042805	0.0426328	45.6119	0.043095	1	2	actinin binding
96	GO:0034220	0.0346868	4.54216	0.721959	3	32	ion transmembrane transport														96	GO:0004890	0.0426328	45.6119	0.043095	1	2	GABA-A receptor activity
97	GO:0006163	0.0363047	2.36948	3.11345	7	138	purine nucleotide metabolic process														97	GO:0016917	0.0426328	45.6119	0.043095	1	2	GABA receptor activity
98	GO:0051186	0.0392328	2.52773	2.50429	6	111	cofactor metabolic process
99	GO:0001952	0.0446162	43.5657	0.0451224	1	2	regulation of cell-matrix adhesion
100	GO:0051640	0.0446162	43.5657	0.0451224	1	2	organelle localization
101	GO:0072384	0.0446162	43.5657	0.0451224	1	2	organelle transport along microtubule
102	GO:0010810	0.0446162	43.5657	0.0451224	1	2	regulation of cell-substrate adhesion
103	GO:0050794	0.0460123	1.41791	26.4192	35	1171	regulation of cellular process
104	GO:0015992	0.0467968	3.98949	0.812204	3	36	proton transport
Cluster 4 Biological Process (BP)											Cluster 4 Cellular component (CC)										Cluster 4 Molecular Function (MF)
	GOBPID	Pvalue	OddsRatio	ExpCount	Count	Size	Term					GOCCID	Pvalue	OddsRatio	ExpCount	Count	Size	Term				GOMFID	Pvalue	OddsRatio	ExpCount	Count	Size	Term
1	GO:0006508	6.15289e-14	2.97131	33.7823	80	724	proteolysis				1	GO:0005576	7.03749e-17	5.90336	10.6751	44	329	extracellular region			1	GO:0004252	7.06701e-25	5.51517	16.7103	69	386	serine-type endopeptidase activity
2	GO:0055114	0.000149681	1.86164	29.6762	50	636	oxidation-reduction process				2	GO:0005615	8.56272e-05	8.02725	1.10321	7	34	extracellular space			2	GO:0017171	6.48096e-23	5.02236	18.009	69	416	serine hydrolase activity
3	GO:0009064	0.000160087	9.57112	0.886553	6	19	glutamine family amino acid metabolic process				3	GO:0044421	0.000165381	4.67183	2.49844	10	77	extracellular region part			3	GO:0008236	6.48096e-23	5.02236	18.009	69	416	serine-type peptidase activity
4	GO:0008643	0.000224941	4.53881	2.613	10	56	carbohydrate transport				4	GO:0031224	0.00158023	1.6764	40.8511	58	1259	intrinsic to membrane			4	GO:0004175	5.8868e-21	4.21136	23.1606	76	535	endopeptidase activity
5	GO:0009084	0.000303744	11.4949	0.65325	5	14	glutamine family amino acid biosynthetic process				5	GO:0016021	0.00320046	1.61929	40.2346	56	1240	integral to membrane			5	GO:0070011	1.32737e-18	3.52263	30.0439	84	694	peptidase activity, acting on L-amino acid peptides
6	GO:0043604	0.000939236	30.8934	0.233303	3	5	amide biosynthetic process				6	GO:0016020	0.00671482	1.50255	60.2545	76	1857	membrane			6	GO:0008233	1.41754e-18	3.41386	32.5115	88	751	peptidase activity
7	GO:0006091	0.00140216	3.47316	3.26625	10	70	generation of precursor metabolites and energy				7	GO:0044425	0.00722157	1.53055	44.4527	59	1370	membrane part			7	GO:0005549	4.51843e-13	5.164	8.44172	35	195	odorant binding
8	GO:0043603	0.00181355	20.5928	0.279964	3	6	cellular amide metabolic process				8	GO:0009279	0.0324472	Inf	0.0324472	1	1	cell outer membrane			8	GO:0003824	2.99111e-09	1.77231	189.917	250	4387	catalytic activity
9	GO:0044283	0.00187464	3.10057	3.96616	11	85	small molecule biosynthetic process														9	GO:0016787	1.49324e-07	1.78864	84.0276	128	1941	hydrolase activity
10	GO:0009309	0.00199851	3.95666	2.33303	8	50	amine biosynthetic process														10	GO:0005102	4.80539e-06	4.66539	3.8096	15	88	receptor binding
11	GO:0005992	0.00217152	Inf	0.0933214	2	2	trehalose biosynthetic process														11	GO:0020037	8.59669e-06	2.88678	10.0868	26	233	heme binding
12	GO:0016138	0.00217152	Inf	0.0933214	2	2	glycoside biosynthetic process														12	GO:0005506	8.73309e-06	2.65233	12.5976	30	291	iron ion binding
13	GO:0006536	0.00217152	Inf	0.0933214	2	2	glutamate metabolic process														13	GO:0046906	9.28974e-06	2.8726	10.1301	26	234	tetrapyrrole binding
14	GO:0006537	0.00217152	Inf	0.0933214	2	2	glutamate biosynthetic process														14	GO:0016491	9.43622e-06	1.95621	34.0266	60	786	oxidoreductase activity
15	GO:0046351	0.00217152	Inf	0.0933214	2	2	disaccharide biosynthetic process														15	GO:0004497	9.98556e-06	3.00729	8.96121	24	207	monooxygenase activity
16	GO:0005975	0.00278772	1.76584	20.7173	34	444	carbohydrate metabolic process														16	GO:0009055	2.17345e-05	2.78282	10.0002	25	231	electron carrier activity
17	GO:0006096	0.00360816	5.74048	1.0732	5	23	glycolysis														17	GO:0004867	0.000129903	5.46651	1.99138	9	46	serine-type endopeptidase inhibitor activity
18	GO:0051179	0.0037483	1.44907	58.6058	78	1256	localization														18	GO:0004866	0.000144682	4.78773	2.46758	10	57	endopeptidase inhibitor activity
19	GO:0016053	0.00408493	3.1703	3.17293	9	68	organic acid biosynthetic process														19	GO:0061135	0.000144682	4.78773	2.46758	10	57	endopeptidase regulator activity
20	GO:0046394	0.00408493	3.1703	3.17293	9	68	carboxylic acid biosynthetic process														20	GO:0003796	0.000211091	22.2922	0.346327	4	8	lysozyme activity
21	GO:0006952	0.00438818	4.43476	1.58646	6	34	defense response														21	GO:0030414	0.000440229	4.08796	2.81391	10	65	peptidase inhibitor activity
22	GO:0051234	0.00463805	1.43709	58.1859	77	1247	establishment of localization														22	GO:0061134	0.000440229	4.08796	2.81391	10	65	peptidase regulator activity
23	GO:0006810	0.00463805	1.43709	58.1859	77	1247	transport														23	GO:0005529	0.0004992	4.01455	2.8572	10	66	sugar binding
24	GO:0071702	0.0054153	2.52686	5.17934	12	111	organic substance transport														24	GO:0005242	0.000754944	33.369	0.216454	3	5	inward rectifier potassium channel activity
25	GO:0016052	0.00547923	2.81073	3.9195	10	84	carbohydrate catabolic process														25	GO:0004857	0.00112258	3.56592	3.16024	10	73	enzyme inhibitor activity
26	GO:0009308	0.00563865	1.77221	16.8912	28	362	amine metabolic process														26	GO:0003994	0.00187004	Inf	0.0865818	2	2	aconitate hydratase activity
27	GO:0008652	0.00587634	4.13799	1.67978	6	36	cellular amino acid biosynthetic process														27	GO:0004743	0.00187004	Inf	0.0865818	2	2	pyruvate kinase activity
28	GO:0005991	0.00631296	41.0829	0.139982	2	3	trehalose metabolic process														28	GO:0016645	0.00245264	8.91142	0.606072	4	14	oxidoreductase activity, acting on the CH-NH group of donors
29	GO:0005984	0.00631296	41.0829	0.139982	2	3	disaccharide metabolic process														29	GO:0016885	0.00544892	44.3955	0.129873	2	3	ligase activity, forming carbon-carbon bonds
30	GO:0019428	0.00631296	41.0829	0.139982	2	3	allantoin biosynthetic process														30	GO:0030955	0.00544892	44.3955	0.129873	2	3	potassium ion binding
31	GO:0016137	0.00631296	41.0829	0.139982	2	3	glycoside metabolic process														31	GO:0031420	0.00544892	44.3955	0.129873	2	3	alkali metal ion binding
32	GO:0016998	0.00685765	10.2922	0.419946	3	9	cell wall macromolecule catabolic process														32	GO:0004198	0.00770061	9.52912	0.432909	3	10	calcium-dependent cysteine-type endopeptidase activity
33	GO:0071554	0.00685765	10.2922	0.419946	3	9	cell wall organization or biogenesis														33	GO:0008745	0.00770061	9.52912	0.432909	3	10	N-acetylmuramoyl-L-alanine amidase activity
34	GO:0006560	0.00685765	10.2922	0.419946	3	9	proline metabolic process														34	GO:0030246	0.0100256	1.89646	10.6063	19	245	carbohydrate binding
35	GO:0044036	0.00685765	10.2922	0.419946	3	9	cell wall macromolecule metabolic process														35	GO:0016847	0.0105858	22.1955	0.173164	2	4	1-aminocyclopropane-1-carboxylate synthase activity
36	GO:0000270	0.00946128	8.82074	0.466607	3	10	peptidoglycan metabolic process														36	GO:0004499	0.0171397	14.7955	0.216454	2	5	N,N-dimethylaniline monooxygenase activity
37	GO:0009253	0.00946128	8.82074	0.466607	3	10	peptidoglycan catabolic process														37	GO:0004984	0.0202619	2.3678	4.06934	9	94	olfactory receptor activity
38	GO:0006027	0.00946128	8.82074	0.466607	3	10	glycosaminoglycan catabolic process														38	GO:0048037	0.0237343	1.71714	11.602	19	268	cofactor binding
39	GO:0000255	0.0122367	20.5387	0.186643	2	4	allantoin metabolic process														39	GO:0004091	0.0249789	11.0955	0.259745	2	6	carboxylesterase activity
40	GO:0009312	0.0122367	20.5387	0.186643	2	4	oligosaccharide biosynthetic process														40	GO:0016903	0.033877	3.00915	1.81822	5	42	oxidoreductase activity, acting on the aldehyde or oxo group of donors
41	GO:0030203	0.0161827	6.85873	0.559928	3	12	glycosaminoglycan metabolic process														41	GO:0016846	0.0339803	8.87545	0.303036	2	7	carbon-sulfur lyase activity
42	GO:0046164	0.0173061	3.1792	2.09973	6	45	alcohol catabolic process														42	GO:0004553	0.0379632	2.09411	4.54554	9	105	hydrolase activity, hydrolyzing O-glycosyl compounds
43	GO:0044275	0.0173061	3.1792	2.09973	6	45	cellular carbohydrate catabolic process														43	GO:0004838	0.0432909	Inf	0.0432909	1	1	L-tyrosine:2-oxoglutarate aminotransferase activity
44	GO:0009109	0.0174963	4.57963	1.02654	4	22	coenzyme catabolic process														44	GO:0019202	0.0432909	Inf	0.0432909	1	1	amino acid kinase activity
45	GO:0055085	0.0198157	1.54751	21.1373	31	453	transmembrane transport														45	GO:0004396	0.0432909	Inf	0.0432909	1	1	hexokinase activity
46	GO:0051187	0.0204201	4.33801	1.0732	4	23	cofactor catabolic process														46	GO:0004594	0.0432909	Inf	0.0432909	1	1	pantothenate kinase activity
47	GO:0006955	0.0246572	3.32734	1.67978	5	36	immune response														47	GO:0050113	0.0432909	Inf	0.0432909	1	1	inositol oxygenase activity
48	GO:0002376	0.0246572	3.32734	1.67978	5	36	immune system process														48	GO:0004350	0.0432909	Inf	0.0432909	1	1	glutamate-5-semialdehyde dehydrogenase activity
49	GO:0044262	0.0247421	2.01054	6.34585	12	136	cellular carbohydrate metabolic process														49	GO:0004586	0.0432909	Inf	0.0432909	1	1	ornithine decarboxylase activity
50	GO:0006006	0.0254527	2.8819	2.28637	6	49	glucose metabolic process														50	GO:0004349	0.0432909	Inf	0.0432909	1	1	glutamate 5-kinase activity
51	GO:0009311	0.0287459	10.2666	0.279964	2	6	oligosaccharide metabolic process														51	GO:0015930	0.0432909	Inf	0.0432909	1	1	glutamate synthase activity
52	GO:0007608	0.0307523	2.19281	4.3861	9	94	sensory perception of smell														52	GO:0003810	0.0432909	Inf	0.0432909	1	1	protein-glutamine gamma-glutamyltransferase activity
53	GO:0045087	0.0349938	3.58164	1.25984	4	27	innate immune response														53	GO:0004657	0.0432909	Inf	0.0432909	1	1	proline dehydrogenase activity
54	GO:0019318	0.0357483	2.41078	3.12627	7	67	hexose metabolic process														54	GO:0008478	0.0432909	Inf	0.0432909	1	1	pyridoxal kinase activity
55	GO:0031163	0.0390185	8.21215	0.326625	2	7	metallo-sulfur cluster assembly														55	GO:0016649	0.0432909	Inf	0.0432909	1	1	oxidoreductase activity, acting on the CH-NH group of donors, quinone or similar compound as acceptor
56	GO:0016226	0.0390185	8.21215	0.326625	2	7	iron-sulfur cluster assembly														56	GO:0042287	0.0432909	Inf	0.0432909	1	1	MHC protein binding
57	GO:0005996	0.0438297	2.29505	3.26625	7	70	monosaccharide metabolic process														57	GO:0042289	0.0432909	Inf	0.0432909	1	1	MHC class II protein binding
58	GO:0044282	0.0440476	2.14796	3.96616	8	85	small molecule catabolic process														58	GO:0015574	0.0432909	Inf	0.0432909	1	1	trehalose transmembrane transporter activity
59	GO:0019320	0.0444204	2.78552	1.95975	5	42	hexose catabolic process														59	GO:0005000	0.0432909	Inf	0.0432909	1	1	vasopressin receptor activity
60	GO:0006007	0.0444204	2.78552	1.95975	5	42	glucose catabolic process														60	GO:0004174	0.0432909	Inf	0.0432909	1	1	electron-transferring-flavoprotein dehydrogenase activity
61	GO:0042450	0.0466607	Inf	0.0466607	1	1	arginine biosynthetic process via ornithine														61	GO:0016155	0.0432909	Inf	0.0432909	1	1	formyltetrahydrofolate dehydrogenase activity
62	GO:0019310	0.0466607	Inf	0.0466607	1	1	inositol catabolic process														62	GO:0045181	0.0432909	Inf	0.0432909	1	1	glutamate synthase activity, NADH or NADPH as acceptor
63	GO:0006121	0.0466607	Inf	0.0466607	1	1	mitochondrial electron transport, succinate to ubiquinone														63	GO:0004056	0.0432909	Inf	0.0432909	1	1	argininosuccinate lyase activity
64	GO:0009256	0.0466607	Inf	0.0466607	1	1	10-formyltetrahydrofolate metabolic process														64	GO:0070547	0.0432909	Inf	0.0432909	1	1	L-tyrosine aminotransferase activity
65	GO:0009258	0.0466607	Inf	0.0466607	1	1	10-formyltetrahydrofolate catabolic process														65	GO:0042947	0.0432909	Inf	0.0432909	1	1	glucoside transmembrane transporter activity
66	GO:0042946	0.0466607	Inf	0.0466607	1	1	glucoside transport														66	GO:0016040	0.0432909	Inf	0.0432909	1	1	glutamate synthase (NADH) activity
67	GO:0016999	0.0466607	Inf	0.0466607	1	1	antibiotic metabolic process														67	GO:0031071	0.0432909	Inf	0.0432909	1	1	cysteine desulfurase activity
68	GO:0017144	0.0466607	Inf	0.0466607	1	1	drug metabolic process														68	GO:0015151	0.0432909	Inf	0.0432909	1	1	alpha-glucoside transmembrane transporter activity
69	GO:0018149	0.0466607	Inf	0.0466607	1	1	peptide cross-linking														69	GO:0015154	0.0432909	Inf	0.0432909	1	1	disaccharide transmembrane transporter activity
70	GO:0018106	0.0466607	Inf	0.0466607	1	1	peptidyl-histidine phosphorylation														70	GO:0004736	0.0432909	Inf	0.0432909	1	1	pyruvate carboxylase activity
71	GO:0018293	0.0466607	Inf	0.0466607	1	1	protein-FAD linkage														71	GO:0004806	0.044029	7.39545	0.346327	2	8	triglyceride lipase activity
72	GO:0009065	0.0466607	Inf	0.0466607	1	1	glutamine family amino acid catabolic process														72	GO:0016624	0.044029	7.39545	0.346327	2	8	oxidoreductase activity, acting on the aldehyde or oxo group of donors, disulfide as acceptor
73	GO:0000017	0.0466607	Inf	0.0466607	1	1	alpha-glucoside transport														73	GO:0009374	0.044029	7.39545	0.346327	2	8	biotin binding
74	GO:0015766	0.0466607	Inf	0.0466607	1	1	disaccharide transport
75	GO:0006591	0.0466607	Inf	0.0466607	1	1	ornithine metabolic process
76	GO:0015771	0.0466607	Inf	0.0466607	1	1	trehalose transport
77	GO:0015772	0.0466607	Inf	0.0466607	1	1	oligosaccharide transport
78	GO:0006562	0.0466607	Inf	0.0466607	1	1	proline catabolic process
79	GO:0072338	0.0466607	Inf	0.0466607	1	1	cellular lactam metabolic process
80	GO:0072339	0.0466607	Inf	0.0466607	1	1	cellular lactam biosynthetic process
81	GO:0042560	0.0466607	Inf	0.0466607	1	1	pteridine-containing compound catabolic process
82	GO:0019882	0.0466607	Inf	0.0466607	1	1	antigen processing and presentation
83	GO:0017000	0.0466607	Inf	0.0466607	1	1	antibiotic biosynthetic process
84	GO:0009397	0.0466607	Inf	0.0466607	1	1	folic acid-containing compound catabolic process
85	GO:0030653	0.0466607	Inf	0.0466607	1	1	beta-lactam antibiotic metabolic process
86	GO:0030654	0.0466607	Inf	0.0466607	1	1	beta-lactam antibiotic biosynthetic process
87	GO:0042316	0.0466607	Inf	0.0466607	1	1	penicillin metabolic process
88	GO:0042318	0.0466607	Inf	0.0466607	1	1	penicillin biosynthetic process
89	GO:0046365	0.0484232	2.71185	2.00641	5	43	monosaccharide catabolic process
90	GO:0022900	0.0488458	4.11191	0.839892	3	18	electron transport chain
Cluster 5 Biological Process (BP)											Cluster 5 Cellular component (CC)										Cluster 5 Molecular Function (MF)
	GOBPID	Pvalue	OddsRatio	ExpCount	Count	Size	Term					GOCCID	Pvalue	OddsRatio	ExpCount	Count	Size	Term				GOMFID	Pvalue	OddsRatio	ExpCount	Count	Size	Term
1	GO:0006412	1.2952e-31	4.43698	54.4769	140	1507	translation				1	GO:0030529	1.19677e-17	6.38336	9.72752	43	298	ribonucleoprotein complex			1	GO:0003735	3.237e-22	12.2184	3.77512	33	176	structural constituent of ribosome
2	GO:0034645	7.92203e-29	3.96287	74.142	161	2051	cellular macromolecule biosynthetic process				2	GO:0005840	7.778e-17	7.28092	7.05082	36	216	ribosome			2	GO:0004984	4.18411e-16	14.4097	2.01626	21	94	olfactory receptor activity
3	GO:0009059	1.00954e-28	3.95169	74.2866	161	2055	macromolecule biosynthetic process				3	GO:0044444	8.90864e-15	4.18729	19.6509	57	602	cytoplasmic part			3	GO:0004888	3.79947e-10	5.06196	6.11312	26	285	transmembrane signaling receptor activity
4	GO:0010467	1.55858e-27	3.82644	75.9495	161	2101	gene expression				4	GO:0005737	7.05953e-10	2.87308	30.8147	64	944	cytoplasm			4	GO:0005549	1.03483e-09	5.98389	4.18266	21	195	odorant binding
5	GO:0044249	1.88762e-27	3.79995	85.4567	172	2364	cellular biosynthetic process				5	GO:0032991	1.02605e-09	2.92879	27.3219	59	837	macromolecular complex			5	GO:0005198	1.7201e-09	3.84207	10.1671	33	474	structural molecule activity
6	GO:0009058	5.1512e-26	3.65473	87.6618	172	2425	biosynthetic process				6	GO:0043228	4.47396e-08	3.02261	17.0395	41	522	non-membrane-bounded organelle			6	GO:0034062	2.37491e-09	15.0434	0.98668	11	46	RNA polymerase activity
7	GO:0044267	3.92466e-21	3.18855	81.6611	156	2259	cellular protein metabolic process				7	GO:0043232	4.47396e-08	3.02261	17.0395	41	522	intracellular non-membrane-bounded organelle			7	GO:0038023	3.50591e-09	4.50645	6.77806	26	316	signaling receptor activity
8	GO:0044260	1.7058e-17	2.84476	111.593	181	3087	cellular macromolecule metabolic process				8	GO:0005739	0.000304412	3.45603	4.27619	13	131	mitochondrion			8	GO:0003899	1.35603e-08	14.8908	0.900881	10	42	DNA-directed RNA polymerase activity
9	GO:0007606	2.91684e-17	7.85384	5.89232	34	163	sensory perception of chemical stimulus				9	GO:0043226	0.000529304	1.70103	61.1398	82	1873	organelle			9	GO:0016779	4.40785e-07	7.36752	1.93046	12	90	nucleotidyltransferase activity
10	GO:0007600	3.95909e-15	6.47079	6.86835	34	190	sensory perception				10	GO:0043229	0.000529304	1.70103	61.1398	82	1873	intracellular organelle			10	GO:0004871	5.54117e-07	3.40723	8.70852	26	406	signal transducer activity
11	GO:0050877	1.04183e-14	6.22606	7.08525	34	196	neurological system process				11	GO:0044424	0.00106887	1.64458	76.0248	96	2329	intracellular part			11	GO:0060089	5.54117e-07	3.40723	8.70852	26	406	molecular transducer activity
12	GO:0003008	1.21948e-14	6.18702	7.12139	34	197	system process				12	GO:0005786	0.00310976	59.9758	0.0979281	2	3	signal recognition particle, endoplasmic reticulum targeting			12	GO:0004930	1.30731e-06	5.09994	3.36758	15	157	G-protein coupled receptor activity
13	GO:0044237	1.75808e-13	2.52436	137.222	197	3796	cellular metabolic process				13	GO:0005740	0.00336953	3.55847	2.51349	8	77	mitochondrial envelope			13	GO:0004872	3.7515e-06	2.91113	10.8749	28	507	receptor activity
14	GO:0009987	3.02631e-12	2.94454	193.362	243	5349	cellular process				14	GO:0044391	0.00352365	7.56595	0.652854	4	20	ribosomal subunit			14	GO:0008320	0.000743201	23.1134	0.193046	3	9	protein transmembrane transporter activity
15	GO:0019538	3.51082e-12	2.32511	105.7	162	2924	protein metabolic process				15	GO:0019012	0.00394718	5.42438	1.07721	5	33	virion			15	GO:0015450	0.000743201	23.1134	0.193046	3	9	P-P-bond-hydrolysis-driven protein transmembrane transporter activity
16	GO:0007608	1.10725e-11	8.2069	3.39803	21	94	sensory perception of smell				16	GO:0005886	0.005131	2.2837	7.18139	15	220	plasma membrane			16	GO:0022884	0.000743201	23.1134	0.193046	3	9	macromolecule transmembrane transporter activity
17	GO:0032501	6.97742e-09	3.54444	11.3509	34	314	multicellular organismal process				17	GO:0031966	0.0063202	3.50574	2.2197	7	68	mitochondrial membrane			17	GO:0000175	0.00104497	19.8095	0.214496	3	10	3'-5'-exoribonuclease activity
18	GO:0043170	4.07397e-08	1.9679	142.681	187	3947	macromolecule metabolic process				18	GO:0015935	0.00767565	9.03476	0.424355	3	13	small ribosomal subunit			18	GO:0015399	0.00148604	4.54881	1.69452	7	79	primary active transmembrane transporter activity
19	GO:0006414	6.80602e-07	11.7708	1.08448	9	30	translational elongation				19	GO:0031090	0.00859618	2.4767	4.83112	11	148	organelle membrane			19	GO:0015405	0.00148604	4.54881	1.69452	7	79	P-P-bond-hydrolysis-driven transmembrane transporter activity
20	GO:0050909	1.2087e-06	6.2167	2.56659	13	71	sensory perception of taste				20	GO:0044429	0.00926084	2.94976	2.97048	8	91	mitochondrial part			20	GO:0016896	0.0018559	15.4043	0.257395	3	12	exoribonuclease activity, producing 5'-phosphomonoesters
21	GO:0044238	4.97895e-05	1.66918	168.6	200	4664	primary metabolic process				21	GO:0019013	0.00933811	5.49582	0.84871	4	26	viral nucleocapsid			21	GO:0004532	0.0018559	15.4043	0.257395	3	12	exoribonuclease activity
22	GO:0045900	0.00381339	53.7	0.108448	2	3	negative regulation of translational elongation				22	GO:0030880	0.00992642	19.9838	0.163213	2	5	RNA polymerase complex			22	GO:0016796	0.00237472	13.8625	0.278844	3	13	exonuclease activity, active with either ribo- or deoxyribonucleic acids and producing 5'-phosphomonoesters
23	GO:0009396	0.0046426	11.5392	0.361492	3	10	folic acid-containing compound biosynthetic process				23	GO:0031967	0.0111723	2.84511	3.06841	8	94	organelle envelope			23	GO:0030272	0.00267089	46.0323	0.0857982	2	4	5-formyltetrahydrofolate cyclo-ligase activity
24	GO:0006760	0.00621441	10.0954	0.397641	3	11	folic acid-containing compound metabolic process				24	GO:0045259	0.0116401	7.52591	0.48964	3	15	proton-transporting ATP synthase complex			24	GO:0015078	0.00282875	4.66244	1.41567	6	66	hydrogen ion transmembrane transporter activity
25	GO:0009108	0.00724311	3.87008	1.73516	6	48	coenzyme biosynthetic process				25	GO:0071944	0.0133435	2.02474	7.99746	15	245	cell periphery			25	GO:0003723	0.00311892	2.46818	6.07023	14	283	RNA binding
26	GO:0042559	0.00859785	5.67967	0.831432	4	23	pteridine-containing compound biosynthetic process				26	GO:0005753	0.0145719	14.9848	0.195856	2	6	mitochondrial proton-transporting ATP synthase complex			26	GO:0004540	0.00411351	6.86581	0.664936	4	31	ribonuclease activity
27	GO:0007186	0.00900696	2.00602	9.0373	17	250	G-protein coupled receptor signaling pathway				27	GO:0019028	0.0154752	4.64653	0.979281	4	30	viral capsid			27	GO:0016882	0.00438862	30.6851	0.107248	2	5	cyclo-ligase activity
28	GO:0042558	0.0100298	5.39496	0.867581	4	24	pteridine-containing compound metabolic process				28	GO:0044423	0.0173266	4.47353	1.01192	4	31	virion part			28	GO:0003968	0.00438862	30.6851	0.107248	2	5	RNA-directed RNA polymerase activity
29	GO:0006448	0.0121127	17.8952	0.180746	2	5	regulation of translational elongation				29	GO:0045261	0.0199664	11.9855	0.228499	2	7	proton-transporting ATP synthase complex, catalytic core F(1)			29	GO:0004550	0.00649012	23.0115	0.128697	2	6	nucleoside diphosphate kinase activity
30	GO:0019438	0.0133369	4.9032	0.93988	4	26	aromatic compound biosynthetic process				30	GO:0048500	0.0199664	11.9855	0.228499	2	7	signal recognition particle			30	GO:0008430	0.00649012	23.0115	0.128697	2	6	selenium binding
31	GO:0006605	0.0133369	4.9032	0.93988	4	26	protein targeting				31	GO:0016020	0.0269348	1.37776	60.6175	73	1857	membrane			31	GO:0008408	0.00731844	8.65885	0.407542	3	19	3'-5' exonuclease activity
32	GO:0006612	0.0153989	6.7267	0.542238	3	15	protein targeting to membrane				32	GO:0019866	0.0326319	3.02407	1.79535	5	55	organelle inner membrane			32	GO:0008312	0.00895829	18.4074	0.150147	2	7	7S RNA binding
33	GO:0006183	0.0177381	13.4196	0.216895	2	6	GTP biosynthetic process				33	GO:0005743	0.0326319	3.02407	1.79535	5	55	mitochondrial inner membrane			33	GO:0016772	0.0109258	1.79558	13.0199	22	607	transferase activity, transferring phosphorus-containing groups
34	GO:0006228	0.0177381	13.4196	0.216895	2	6	UTP biosynthetic process				34	GO:0032806	0.0326427	Inf	0.0326427	1	1	carboxy-terminal domain protein kinase complex			34	GO:0031072	0.0112109	5.00515	0.879432	4	41	heat shock protein binding
35	GO:0006241	0.0177381	13.4196	0.216895	2	6	CTP biosynthetic process				35	GO:0000441	0.0326427	Inf	0.0326427	1	1	SSL2-core TFIIH complex			35	GO:0019843	0.014929	13.1455	0.193046	2	9	rRNA binding
36	GO:0009208	0.0177381	13.4196	0.216895	2	6	pyrimidine ribonucleoside triphosphate metabolic process				36	GO:0000275	0.0326427	Inf	0.0326427	1	1	mitochondrial proton-transporting ATP synthase complex, catalytic core F(1)			36	GO:0016859	0.0158102	6.29356	0.536239	3	25	cis-trans isomerase activity
37	GO:0009209	0.0177381	13.4196	0.216895	2	6	pyrimidine ribonucleoside triphosphate biosynthetic process				37	GO:0005736	0.0326427	Inf	0.0326427	1	1	DNA-directed RNA polymerase I complex			37	GO:0003755	0.0158102	6.29356	0.536239	3	25	peptidyl-prolyl cis-trans isomerase activity
38	GO:0046051	0.0177381	13.4196	0.216895	2	6	UTP metabolic process				38	GO:0000439	0.0326427	Inf	0.0326427	1	1	core TFIIH complex			38	GO:0022804	0.0171858	2.57454	3.28178	8	153	active transmembrane transporter activity
39	GO:0046036	0.0177381	13.4196	0.216895	2	6	CTP metabolic process				39	GO:0031975	0.0334832	2.27685	3.75391	8	115	envelope			39	GO:0015035	0.0184	11.5012	0.214496	2	10	protein disulfide oxidoreductase activity
40	GO:0019725	0.0238958	2.89713	2.24125	6	62	cellular homeostasis				40	GO:0044446	0.0468785	1.51696	16.8763	24	517	intracellular organelle part			40	GO:0015036	0.0184	11.5012	0.214496	2	10	disulfide oxidoreductase activity
41	GO:0051248	0.0242461	10.7343	0.253044	2	7	negative regulation of protein metabolic process				41	GO:0044422	0.0468785	1.51696	16.8763	24	517	organelle part			41	GO:0008565	0.0205523	4.11204	1.05103	4	49	protein transporter activity
42	GO:0009148	0.0242461	10.7343	0.253044	2	7	pyrimidine nucleoside triphosphate biosynthetic process				42	GO:0005741	0.0480093	6.6532	0.35907	2	11	mitochondrial outer membrane			42	GO:0002094	0.0214496	Inf	0.0214496	1	1	polyprenyltransferase activity
43	GO:0017148	0.0242461	10.7343	0.253044	2	7	negative regulation of translation				43	GO:0031968	0.0480093	6.6532	0.35907	2	11	organelle outer membrane			43	GO:0003848	0.0214496	Inf	0.0214496	1	1	2-amino-4-hydroxy-6-hydroxymethyldihydropteridine diphosphokinase activity
44	GO:0032269	0.0242461	10.7343	0.253044	2	7	negative regulation of cellular protein metabolic process														44	GO:0008412	0.0214496	Inf	0.0214496	1	1	4-hydroxybenzoate octaprenyltransferase activity
45	GO:0045454	0.0243489	3.29224	1.66286	5	46	cell redox homeostasis														45	GO:0008124	0.0214496	Inf	0.0214496	1	1	4-alpha-hydroxytetrahydrobiopterin dehydratase activity
46	GO:0072594	0.025502	5.37921	0.650686	3	18	establishment of protein localization to organelle														46	GO:0004146	0.0214496	Inf	0.0214496	1	1	dihydrofolate reductase activity
47	GO:0072599	0.031566	8.94405	0.289194	2	8	establishment of protein localization in endoplasmic reticulum														47	GO:0004750	0.0214496	Inf	0.0214496	1	1	ribulose-phosphate 3-epimerase activity
48	GO:0045047	0.031566	8.94405	0.289194	2	8	protein targeting to ER														48	GO:0016776	0.0305772	8.36196	0.278844	2	13	phosphotransferase activity, phosphate group as acceptor
49	GO:0006614	0.031566	8.94405	0.289194	2	8	SRP-dependent cotranslational protein targeting to membrane														49	GO:0046961	0.0351775	7.66436	0.300294	2	14	proton-transporting ATPase activity, rotational mechanism
50	GO:0051188	0.033455	2.65788	2.422	6	67	cofactor biosynthetic process														50	GO:0004527	0.0385115	4.32248	0.750735	3	35	exonuclease activity
51	GO:0042592	0.0356251	2.61466	2.45815	6	68	homeostatic process														51	GO:0046933	0.0400264	7.07409	0.321743	2	15	hydrogen ion transporting ATP synthase activity, rotational mechanism
52	GO:0046416	0.0361492	Inf	0.0361492	1	1	D-amino acid metabolic process														52	GO:0046983	0.0413684	4.19108	0.772184	3	36	protein dimerization activity
53	GO:0019478	0.0361492	Inf	0.0361492	1	1	D-amino acid catabolic process														53	GO:0003964	0.0424411	45.8257	0.0428991	1	2	RNA-directed DNA polymerase activity
54	GO:0006545	0.0361492	Inf	0.0361492	1	1	glycine biosynthetic process														54	GO:0004526	0.0424411	45.8257	0.0428991	1	2	ribonuclease P activity
55	GO:0006360	0.0361492	Inf	0.0361492	1	1	transcription from RNA polymerase I promoter														55	GO:0031386	0.0424411	45.8257	0.0428991	1	2	protein tag
56	GO:0065008	0.0374459	2.36695	3.14498	7	87	regulation of biological quality
57	GO:0031324	0.0384013	4.48088	0.759133	3	21	negative regulation of cellular metabolic process
58	GO:0009147	0.039631	7.66531	0.325343	2	9	pyrimidine nucleoside triphosphate metabolic process
59	GO:0006613	0.039631	7.66531	0.325343	2	9	cotranslational protein targeting to membrane
60	GO:0046907	0.0468635	1.80184	6.9768	12	193	intracellular transport
61	GO:0006457	0.0473485	2.10219	4.01256	8	111	protein folding
62	GO:0009220	0.0483781	6.70625	0.361492	2	10	pyrimidine ribonucleotide biosynthetic process
63	GO:0009218	0.0483781	6.70625	0.361492	2	10	pyrimidine ribonucleotide metabolic process
64	GO:0006743	0.0483781	6.70625	0.361492	2	10	ubiquinone metabolic process
65	GO:0006744	0.0483781	6.70625	0.361492	2	10	ubiquinone biosynthetic process
66	GO:0006888	0.0483781	6.70625	0.361492	2	10	ER to Golgi vesicle-mediated transport
Cluster 6 Biological Process (BP)											Cluster 6 Cellular component (CC)										Cluster 6 Molecular Function (MF)
GOBPID	Pvalue		OddsRatio	ExpCount	Count	Size	Term					GOCCID	Pvalue	OddsRatio	ExpCount	Count	Size	Term				GOMFID	Pvalue	OddsRatio	ExpCount	Count	Size	Term
1	GO:0051234	1.85954e-17	6.3091	15.1859	51	1247	establishment of localization				1	GO:0005576	1.23847e-07	10.0294	1.92924	12	329	extracellular region			1	GO:0005549	2.68845e-53	59.79	1.8144	45	195	odorant binding
2	GO:0006810	1.85954e-17	6.3091	15.1859	51	1247	transport				2	GO:0031224	0.00690607	2.6995	7.38272	14	1259	intrinsic to membrane			2	GO:0008061	1.44829e-08	10.3012	1.4143	12	152	chitin binding
3	GO:0051179	2.54867e-17	6.25332	15.2955	51	1256	localization				3	GO:0044425	0.0150156	2.4069	8.03362	14	1370	membrane part			3	GO:0030247	2.24071e-08	9.87193	1.47013	12	158	polysaccharide binding
4	GO:0006030	1.98369e-09	8.95728	2.10678	15	173	chitin metabolic process				4	GO:0016020	0.0179336	2.30694	10.8894	17	1857	membrane			4	GO:0001871	2.24071e-08	9.87193	1.47013	12	158	pattern binding
5	GO:0006022	5.02735e-09	8.31176	2.25292	15	185	aminoglycan metabolic process				5	GO:0016021	0.0403513	2.09446	7.27131	12	1240	integral to membrane			5	GO:0030246	2.60901e-06	6.13186	2.27963	12	245	carbohydrate binding
6	GO:0005976	1.27462e-08	7.70799	2.41123	15	198	polysaccharide metabolic process														6	GO:0004568	0.000104766	19.2871	0.251224	4	27	chitinase activity
7	GO:0009308	2.7613e-05	3.9764	4.40841	15	362	amine metabolic process														7	GO:0050660	0.000233256	7.68156	0.874633	6	94	flavin adenine dinucleotide binding
8	GO:0005975	0.000275838	3.18051	5.407	15	444	carbohydrate metabolic process														8	GO:0005488	0.000525327	2.46154	66.7791	81	7177	binding
9	GO:0006032	0.000292236	14.6832	0.328804	4	27	chitin catabolic process														9	GO:0016684	0.00194143	13.7106	0.251224	3	27	oxidoreductase activity, acting on peroxide as acceptor
10	GO:0000272	0.00100206	10.2204	0.450583	4	37	polysaccharide catabolic process														10	GO:0004601	0.00194143	13.7106	0.251224	3	27	peroxidase activity
11	GO:0006026	0.00100206	10.2204	0.450583	4	37	aminoglycan catabolic process														11	GO:0004553	0.00291171	5.56389	0.976983	5	105	hydrolase activity, hydrolyzing O-glycosyl compounds
12	GO:0006979	0.00371312	10.8927	0.316626	3	26	response to oxidative stress														12	GO:0016798	0.00463081	4.96181	1.08864	5	117	hydrolase activity, acting on glycosyl bonds
13	GO:0042221	0.0124827	6.75881	0.487117	3	40	response to chemical stimulus														13	GO:0016209	0.00601042	8.8819	0.372184	3	40	antioxidant activity
14	GO:0016052	0.0189854	4.19011	1.02295	4	84	carbohydrate catabolic process														14	GO:0016614	0.0090443	5.24908	0.818805	4	88	oxidoreductase activity, acting on CH-OH group of donors
15	GO:0045087	0.042288	6.60731	0.328804	2	27	innate immune response														15	GO:0050662	0.0107686	3.44758	1.86092	6	200	coenzyme binding
																					16	GO:0048037	0.0123304	3.00322	2.49363	7	268	cofactor binding
																					17	GO:0051537	0.0132163	12.7742	0.176787	2	19	2 iron, 2 sulfur cluster binding
																					18	GO:0004930	0.0154307	3.64145	1.46082	5	157	G-protein coupled receptor activity
																					19	GO:0004888	0.0167906	2.81471	2.65181	7	285	transmembrane signaling receptor activity
																					20	GO:0008518	0.0276576	53.7926	0.0279138	1	3	reduced folate carrier activity
																					21	GO:0008474	0.0276576	53.7926	0.0279138	1	3	palmitoyl-(protein) hydrolase activity
																					22	GO:0016670	0.0276576	53.7926	0.0279138	1	3	oxidoreductase activity, acting on a sulfur group of donors, oxygen as acceptor
																					23	GO:0008265	0.0276576	53.7926	0.0279138	1	3	Mo-molybdopterin cofactor sulfurase activity
																					24	GO:0016972	0.0276576	53.7926	0.0279138	1	3	thiol oxidase activity
																					25	GO:0038023	0.0276831	2.52435	2.94025	7	316	signaling receptor activity
																					26	GO:0005542	0.0367075	35.8582	0.0372184	1	4	folic acid binding
Cluster 7 Biological Process (BP)											Cluster 7 Cellular component (CC)										Cluster 7 Molecular Function (MF)
	GOBPID	Pvalue	OddsRatio	ExpCount	Count	Size	Term					GOCCID	Pvalue	OddsRatio	ExpCount	Count	Size	Term				GOMFID	Pvalue	OddsRatio	ExpCount	Count	Size	Term
1	GO:0006259	2.94675e-14	4.7236	11.5539	43	259	DNA metabolic process				1	GO:0005667	0.0110073	5.50313	0.910477	4	17	transcription factor complex			1	GO:0005488	3.69747e-07	1.65195	409.11	461	7177	binding
2	GO:0033554	1.25635e-13	7.56086	4.86245	27	109	cellular response to stress				2	GO:0005634	0.0160616	1.36639	61.8053	77	1154	nucleus			2	GO:0005524	4.22402e-05	1.7078	50.0486	78	878	ATP binding
3	GO:0006281	2.87441e-13	7.63458	4.63941	26	104	DNA repair				3	GO:0043227	0.0172871	1.33413	78.8901	95	1473	membrane-bounded organelle			3	GO:0032559	4.56725e-05	1.70315	50.1626	78	880	adenyl ribonucleotide binding
4	GO:0006974	3.66736e-13	7.53691	4.68401	26	105	response to DNA damage stimulus				4	GO:0043231	0.0172871	1.33413	78.8901	95	1473	intracellular membrane-bounded organelle			4	GO:0030554	4.74839e-05	1.70084	50.2196	78	881	adenyl nucleotide binding
5	GO:0006139	9.42796e-11	2.34123	50.8104	96	1139	nucleobase-containing compound metabolic process														5	GO:0004003	6.15362e-05	20.8492	0.513026	5	9	ATP-dependent DNA helicase activity
6	GO:0006950	1.1662e-09	3.94078	10.0818	33	226	response to stress														6	GO:0005083	0.000104609	3.51117	4.95926	15	87	small GTPase regulator activity
7	GO:0034641	2.35431e-09	2.14137	57.8141	101	1296	cellular nitrogen compound metabolic process														7	GO:0004016	0.000142961	33.308	0.342018	4	6	adenylate cyclase activity
8	GO:0090304	2.59049e-09	2.33363	40.1041	78	899	nucleic acid metabolic process														8	GO:0003678	0.000163655	10.0188	0.912047	6	16	DNA helicase activity
9	GO:0051716	3.98885e-08	2.27805	35.0632	68	786	cellular response to stimulus														9	GO:0003676	0.000201691	1.43344	116.4	151	2042	nucleic acid binding
10	GO:0006302	5.09379e-08	130.737	0.312268	6	7	double-strand break repair														10	GO:0008060	0.000334997	11.9101	0.684035	5	12	ARF GTPase activator activity
11	GO:0050896	9.84523e-08	2.14922	40.4164	74	906	response to stimulus														11	GO:0035639	0.000399673	1.54422	59.5681	85	1045	purine ribonucleoside triphosphate binding
12	GO:0006807	1.02813e-06	1.83215	66.6468	103	1494	nitrogen compound metabolic process														12	GO:0032553	0.000425062	1.54066	59.6821	85	1047	ribonucleotide binding
13	GO:0043412	1.06477e-06	2.25049	26.9442	53	604	macromolecule modification														13	GO:0032555	0.000425062	1.54066	59.6821	85	1047	purine ribonucleotide binding
14	GO:0009987	1.76583e-06	1.83148	238.617	277	5349	cellular process														14	GO:0017076	0.000451905	1.53711	59.7961	85	1049	purine nucleotide binding
15	GO:0006464	9.41125e-06	2.14208	25.2491	48	566	protein modification process														15	GO:0036094	0.000474174	1.46877	79.8611	108	1401	small molecule binding
16	GO:0006310	1.55079e-05	11.7483	0.892193	7	20	DNA recombination														16	GO:0030695	0.000532875	2.72888	6.95436	17	122	GTPase regulator activity
17	GO:0007049	4.74991e-05	5.62434	2.18587	10	49	cell cycle														17	GO:0008270	0.000596646	1.44488	85.6754	114	1503	zinc ion binding
18	GO:0022403	5.93046e-05	8.97913	1.07063	7	24	cell cycle phase														18	GO:0060589	0.000644599	2.67731	7.06836	17	124	nucleoside-triphosphatase regulator activity
19	GO:0006468	8.22308e-05	2.37289	13.5613	29	304	protein phosphorylation														19	GO:0004879	0.00065115	7.15327	1.14006	6	20	ligand-activated sequence-specific DNA binding RNA polymerase II transcription factor activity
20	GO:0000724	8.80443e-05	Inf	0.133829	3	3	double-strand break repair via homologous recombination														20	GO:0008094	0.00065115	7.15327	1.14006	6	20	DNA-dependent ATPase activity
21	GO:0000725	8.80443e-05	Inf	0.133829	3	3	recombinational repair														21	GO:0000981	0.00065115	7.15327	1.14006	6	20	sequence-specific DNA binding RNA polymerase II transcription factor activity
22	GO:0006793	9.00321e-05	2.17147	17.8439	35	400	phosphorus metabolic process														22	GO:0000166	0.000662021	1.46588	75.3009	102	1321	nucleotide binding
23	GO:0006796	9.00321e-05	2.17147	17.8439	35	400	phosphate-containing compound metabolic process														23	GO:0016849	0.001215	5.08393	1.71009	7	30	phosphorus-oxygen lyase activity
24	GO:0006260	9.0757e-05	4.64569	2.81041	11	63	DNA replication														24	GO:0004672	0.00130085	1.93524	16.7019	30	293	protein kinase activity
25	GO:0046578	9.24997e-05	4.25749	3.30112	12	74	regulation of Ras protein signal transduction														25	GO:0004674	0.00130393	1.95913	15.9608	29	280	protein serine/threonine kinase activity
26	GO:0032312	0.000104877	15.506	0.535316	5	12	regulation of ARF GTPase activity														26	GO:0005515	0.00151703	1.31856	162.857	195	2857	protein binding
27	GO:0006289	0.000104877	15.506	0.535316	5	12	nucleotide-excision repair														27	GO:0016772	0.00192664	1.60393	34.6008	52	607	transferase activity, transferring phosphorus-containing groups
28	GO:0022402	0.000173842	7.26491	1.24907	7	28	cell cycle process														28	GO:0016740	0.00204913	1.43633	66.3514	89	1164	transferase activity
29	GO:0051056	0.000202213	3.62222	4.10409	13	92	regulation of small GTPase mediated signal transduction														29	GO:0003887	0.00206256	6.94396	0.96905	5	17	DNA-directed DNA polymerase activity
30	GO:0009190	0.000276721	6.63139	1.33829	7	30	cyclic nucleotide biosynthetic process														30	GO:0003712	0.00249893	9.51162	0.627032	4	11	transcription cofactor activity
31	GO:0009187	0.000276721	6.63139	1.33829	7	30	cyclic nucleotide metabolic process														31	GO:0000989	0.00249893	9.51162	0.627032	4	11	transcription factor binding transcription factor activity
32	GO:0016310	0.000292907	2.18273	14.5874	29	327	phosphorylation														32	GO:0003684	0.00272357	6.40915	1.02605	5	18	damaged DNA binding
33	GO:0065007	0.00029631	1.61117	55.539	80	1245	biological regulation														33	GO:0046872	0.00274197	1.32076	128.029	156	2246	metal ion binding
34	GO:0050794	0.00032188	1.62237	52.2379	76	1171	regulation of cellular process														34	GO:0070035	0.00274471	2.79415	4.78825	12	84	purine NTP-dependent helicase activity
35	GO:0048583	0.000323235	3.24652	4.86245	14	109	regulation of response to stimulus														35	GO:0008026	0.00274471	2.79415	4.78825	12	84	ATP-dependent helicase activity
36	GO:0007126	0.000340491	64.8	0.178439	3	4	meiosis														36	GO:0004514	0.00324407	Inf	0.114006	2	2	nicotinate-nucleotide diphosphorylase (carboxylating) activity
37	GO:0051321	0.000340491	64.8	0.178439	3	4	meiotic cell cycle														37	GO:0004516	0.00324407	Inf	0.114006	2	2	nicotinate phosphoribosyltransferase activity
38	GO:0051327	0.000340491	64.8	0.178439	3	4	M phase of meiotic cell cycle														38	GO:0005220	0.00324407	Inf	0.114006	2	2	inositol 1,4,5-trisphosphate-sensitive calcium-release channel activity
39	GO:0050789	0.000361936	1.60644	54.1561	78	1214	regulation of biological process														39	GO:0034061	0.00352533	5.95073	1.08306	5	19	DNA polymerase activity
40	GO:0048610	0.000410304	17.3209	0.401487	4	9	cellular process involved in reproduction														40	GO:0003707	0.00353691	4.76538	1.53908	6	27	steroid hormone receptor activity
41	GO:0009966	0.000820703	3.0711	4.72862	13	106	regulation of signal transduction														41	GO:0000988	0.0035809	8.3218	0.684035	4	12	protein binding transcription factor activity
42	GO:0023051	0.000820703	3.0711	4.72862	13	106	regulation of signaling														42	GO:0016788	0.00368247	1.75468	19.438	32	341	hydrolase activity, acting on ester bonds
43	GO:0055085	0.000954975	1.88196	20.2082	35	453	transmembrane transport														43	GO:0042623	0.00396618	2.10391	9.7475	19	171	ATPase activity, coupled
44	GO:0032012	0.00118874	7.74573	0.847584	5	19	regulation of ARF protein signal transduction														44	GO:0016773	0.00442213	1.71514	20.4641	33	359	phosphotransferase activity, alcohol group as acceptor
45	GO:0051726	0.00144857	10.8212	0.535316	4	12	regulation of cell cycle														45	GO:0004518	0.00495855	2.70835	4.50323	11	79	nuclease activity
46	GO:0032318	0.00147968	4.76054	1.73978	7	39	regulation of Ras GTPase activity														46	GO:0043167	0.00619389	1.28301	132.532	158	2325	ion binding
47	GO:0010564	0.00159171	21.5942	0.267658	3	6	regulation of cell cycle process														47	GO:0043169	0.00619389	1.28301	132.532	158	2325	cation binding
48	GO:0007346	0.00159171	21.5942	0.267658	3	6	regulation of mitotic cell cycle														48	GO:0005096	0.00651653	2.94949	3.42018	9	60	GTPase activator activity
49	GO:0000279	0.00193276	6.77569	0.936803	5	21	M phase														49	GO:0016209	0.00679209	3.53966	2.28012	7	40	antioxidant activity
50	GO:0033261	0.00198456	Inf	0.0892193	2	2	regulation of S phase														50	GO:0004386	0.00822252	2.21412	6.84035	14	120	helicase activity
51	GO:0007090	0.00198456	Inf	0.0892193	2	2	regulation of S phase of mitotic cell cycle														51	GO:0008170	0.00844769	4.62642	1.31107	5	23	N-methyltransferase activity
52	GO:0000084	0.00198456	Inf	0.0892193	2	2	S phase of mitotic cell cycle														52	GO:0004221	0.00850408	3.84696	1.82409	6	32	ubiquitin thiolesterase activity
53	GO:0051320	0.00198456	Inf	0.0892193	2	2	S phase														53	GO:0008047	0.00897258	2.78476	3.59119	9	63	enzyme activator activity
54	GO:2000602	0.00198456	Inf	0.0892193	2	2	regulation of interphase of mitotic cell cycle														54	GO:0015278	0.00936356	33.1966	0.171009	2	3	calcium-release channel activity
55	GO:0031329	0.00266039	4.22931	1.91822	7	43	regulation of cellular catabolic process														55	GO:0005217	0.00936356	33.1966	0.171009	2	3	intracellular ligand-gated ion channel activity
56	GO:0006195	0.00266039	4.22931	1.91822	7	43	purine nucleotide catabolic process														56	GO:0008967	0.00936356	33.1966	0.171009	2	3	phosphoglycolate phosphatase activity
57	GO:0006184	0.00266039	4.22931	1.91822	7	43	GTP catabolic process														57	GO:0016887	0.00954666	1.79285	13.6237	23	239	ATPase activity
58	GO:0009154	0.00266039	4.22931	1.91822	7	43	purine ribonucleotide catabolic process														58	GO:0009975	0.0121435	4.16291	1.42507	5	25	cyclase activity
59	GO:0009143	0.00266039	4.22931	1.91822	7	43	nucleoside triphosphate catabolic process														59	GO:0003677	0.0152754	1.35921	52.5567	68	922	DNA binding
60	GO:0009146	0.00266039	4.22931	1.91822	7	43	purine nucleoside triphosphate catabolic process														60	GO:0016684	0.0168042	3.78368	1.53908	5	27	oxidoreductase activity, acting on peroxide as acceptor
61	GO:0009261	0.00266039	4.22931	1.91822	7	43	ribonucleotide catabolic process														61	GO:0004601	0.0168042	3.78368	1.53908	5	27	peroxidase activity
62	GO:0033121	0.00266039	4.22931	1.91822	7	43	regulation of purine nucleotide catabolic process														62	GO:0008757	0.0171623	3.2248	2.10911	6	37	S-adenosylmethionine-dependent methyltransferase activity
63	GO:0033124	0.00266039	4.22931	1.91822	7	43	regulation of GTP catabolic process														63	GO:0016829	0.017804	2.05236	6.78335	13	119	lyase activity
64	GO:0009203	0.00266039	4.22931	1.91822	7	43	ribonucleoside triphosphate catabolic process														64	GO:0004563	0.0180212	16.5966	0.228012	2	4	beta-N-acetylhexosaminidase activity
65	GO:0009207	0.00266039	4.22931	1.91822	7	43	purine ribonucleoside triphosphate catabolic process														65	GO:0016790	0.0194291	3.1237	2.16611	6	38	thiolester hydrolase activity
66	GO:0072523	0.00266039	4.22931	1.91822	7	43	purine-containing compound catabolic process														66	GO:0017111	0.0216313	1.44435	29.6985	41	521	nucleoside-triphosphatase activity
67	GO:0043087	0.00266039	4.22931	1.91822	7	43	regulation of GTPase activity														67	GO:0016462	0.0255287	1.42558	30.0405	41	527	pyrophosphatase activity
68	GO:0030811	0.00266039	4.22931	1.91822	7	43	regulation of nucleotide catabolic process														68	GO:0005088	0.0257959	3.3286	1.71009	5	30	Ras guanyl-nucleotide exchange factor activity
69	GO:0031167	0.00269368	16.1935	0.312268	3	7	rRNA methylation														69	GO:0005089	0.0257959	3.3286	1.71009	5	30	Rho guanyl-nucleotide exchange factor activity
70	GO:0006140	0.00347127	4.00563	2.00743	7	45	regulation of nucleotide metabolic process														70	GO:0016301	0.0264133	1.43474	28.3875	39	498	kinase activity
71	GO:0051336	0.00394122	3.9024	2.05204	7	46	regulation of hydrolase activity														71	GO:0030234	0.0272128	1.66906	12.5976	20	221	enzyme regulator activity
72	GO:0007178	0.00416814	12.953	0.356877	3	8	transmembrane receptor protein serine/threonine kinase signaling pathway														72	GO:0008649	0.0275499	5.53771	0.684035	3	12	rRNA methyltransferase activity
73	GO:0009894	0.00445791	3.80433	2.09665	7	47	regulation of catabolic process														73	GO:0005262	0.0275499	5.53771	0.684035	3	12	calcium channel activity
74	GO:0051234	0.00476795	1.44592	55.6283	74	1247	establishment of localization														74	GO:0043566	0.0275499	5.53771	0.684035	3	12	structure-specific DNA binding
75	GO:0006810	0.00476795	1.44592	55.6283	74	1247	transport														75	GO:0016818	0.0276751	1.41637	30.2116	41	530	hydrolase activity, acting on acid anhydrides, in phosphorus-containing anhydrides
76	GO:0009123	0.00502415	3.71104	2.14126	7	48	nucleoside monophosphate metabolic process														76	GO:0035091	0.0288214	3.91248	1.19706	4	21	phosphatidylinositol binding
77	GO:0009124	0.00502415	3.71104	2.14126	7	48	nucleoside monophosphate biosynthetic process														77	GO:0005548	0.0289087	11.0632	0.285015	2	5	phospholipid transporter activity
78	GO:0046039	0.00564283	3.62219	2.18587	7	49	GTP metabolic process														78	GO:0019213	0.0289087	11.0632	0.285015	2	5	deacetylase activity
79	GO:0051179	0.00571015	1.43285	56.0297	74	1256	localization														79	GO:0005451	0.0289087	11.0632	0.285015	2	5	monovalent cation:hydrogen antiporter activity
80	GO:0051325	0.00577759	43.0751	0.133829	2	3	interphase														80	GO:0005402	0.0289087	11.0632	0.285015	2	5	cation:sugar symporter activity
81	GO:0051329	0.00577759	43.0751	0.133829	2	3	interphase of mitotic cell cycle														81	GO:0004697	0.0289087	11.0632	0.285015	2	5	protein kinase C activity
82	GO:0001510	0.00604706	10.7928	0.401487	3	9	RNA methylation														82	GO:0015385	0.0289087	11.0632	0.285015	2	5	sodium:hydrogen antiporter activity
83	GO:0044248	0.00631735	2.00166	10.171	19	228	cellular catabolic process														83	GO:0004176	0.0289087	11.0632	0.285015	2	5	ATP-dependent peptidase activity
84	GO:0009117	0.00642307	2.04096	9.45725	18	212	nucleotide metabolic process														84	GO:0003697	0.0289087	11.0632	0.285015	2	5	single-stranded DNA binding
85	GO:0006753	0.00642307	2.04096	9.45725	18	212	nucleoside phosphate metabolic process														85	GO:0004012	0.0289087	11.0632	0.285015	2	5	phospholipid-translocating ATPase activity
86	GO:0007266	0.00841883	4.51227	1.29368	5	29	Rho protein signal transduction														86	GO:0015295	0.0289087	11.0632	0.285015	2	5	solute:hydrogen symporter activity
87	GO:0035023	0.00841883	4.51227	1.29368	5	29	regulation of Rho protein signal transduction														87	GO:0005351	0.0289087	11.0632	0.285015	2	5	sugar:hydrogen symporter activity
88	GO:0006261	0.00885713	5.76589	0.847584	4	19	DNA-dependent DNA replication														88	GO:0016779	0.0317013	2.08654	5.13026	10	90	nucleotidyltransferase activity
89	GO:0007154	0.00902339	1.52099	31.5836	45	708	cell communication														89	GO:0016817	0.0332348	1.39531	30.6106	41	537	hydrolase activity, acting on acid anhydrides
90	GO:0048869	0.00974184	4.3312	1.33829	5	30	cellular developmental process														90	GO:0046914	0.0405469	1.2108	105.569	122	1852	transition metal ion binding
91	GO:0071840	0.00984981	1.76617	14.4535	24	324	cellular component organization or biogenesis														91	GO:0015929	0.0417446	8.29655	0.342018	2	6	hexosaminidase activity
92	GO:0019219	0.0104322	1.65036	19.316	30	433	regulation of nucleobase-containing compound metabolic process														92	GO:0004784	0.0417446	8.29655	0.342018	2	6	superoxide dismutase activity
93	GO:0051171	0.0104322	1.65036	19.316	30	433	regulation of nitrogen compound metabolic process														93	GO:0015144	0.0417446	8.29655	0.342018	2	6	carbohydrate transmembrane transporter activity
94	GO:0022414	0.0106895	5.4048	0.892193	4	20	reproductive process														94	GO:0016721	0.0417446	8.29655	0.342018	2	6	oxidoreductase activity, acting on superoxide radicals as acceptor
95	GO:0000278	0.0106895	5.4048	0.892193	4	20	mitotic cell cycle														95	GO:0051119	0.0417446	8.29655	0.342018	2	6	sugar transmembrane transporter activity
96	GO:0000003	0.0106895	5.4048	0.892193	4	20	reproduction														96	GO:0015291	0.0421381	2.33203	3.24917	7	57	secondary active transmembrane transporter activity
97	GO:0007179	0.0112147	21.5347	0.178439	2	4	transforming growth factor beta receptor signaling pathway														97	GO:0004527	0.0466377	2.77239	1.9951	5	35	exonuclease activity
98	GO:0032989	0.0112147	21.5347	0.178439	2	4	cellular component morphogenesis
99	GO:0055086	0.0115862	1.90935	10.0372	18	225	nucleobase-containing small molecule metabolic process
100	GO:0009166	0.0128265	3.03935	2.54275	7	57	nucleotide catabolic process
101	GO:0034655	0.0128265	3.03935	2.54275	7	57	nucleobase-containing compound catabolic process
102	GO:0000154	0.0143359	7.19227	0.535316	3	12	rRNA modification
103	GO:0072593	0.0143359	7.19227	0.535316	3	12	reactive oxygen species metabolic process
104	GO:0044265	0.0161645	2.4781	3.92565	9	88	cellular macromolecule catabolic process
105	GO:0031323	0.0168948	1.57004	20.8773	31	468	regulation of cellular metabolic process
106	GO:0007165	0.0169366	1.47371	30.2007	42	677	signal transduction
107	GO:0009435	0.0181424	14.3545	0.223048	2	5	NAD biosynthetic process
108	GO:0019359	0.0181424	14.3545	0.223048	2	5	nicotinamide nucleotide biosynthetic process
109	GO:0055067	0.0181424	14.3545	0.223048	2	5	monovalent inorganic cation homeostasis
110	GO:0015914	0.0181424	14.3545	0.223048	2	5	phospholipid transport
111	GO:0006885	0.0181424	14.3545	0.223048	2	5	regulation of pH
112	GO:0050790	0.0182026	2.8127	2.72119	7	61	regulation of catalytic activity
113	GO:0044270	0.0182026	2.8127	2.72119	7	61	cellular nitrogen compound catabolic process
114	GO:0065009	0.0197617	2.76118	2.7658	7	62	regulation of molecular function
115	GO:0043414	0.0203848	4.32151	1.07063	4	24	macromolecule methylation
116	GO:0019222	0.020576	1.52188	22.8848	33	513	regulation of metabolic process
117	GO:0007265	0.0207401	3.49008	1.60595	5	36	Ras protein signal transduction
118	GO:0009165	0.0211192	2.13944	5.48699	11	123	nucleotide biosynthetic process
119	GO:0023052	0.0211786	1.44873	30.6468	42	687	signaling
120	GO:0033014	0.0222041	5.883	0.624535	3	14	tetrapyrrole biosynthetic process
121	GO:0080090	0.0233069	1.51487	22.2602	32	499	regulation of primary metabolic process
122	GO:0035556	0.0240102	1.95582	7.04833	13	158	intracellular signal transduction
123	GO:0046700	0.0249943	2.6173	2.89963	7	65	heterocycle catabolic process
124	GO:0016192	0.0253883	2.27423	4.23792	9	95	vesicle-mediated transport
125	GO:0071702	0.0260113	2.15361	4.95167	10	111	organic substance transport
126	GO:0019363	0.0264178	10.7645	0.267658	2	6	pyridine nucleotide biosynthetic process
127	GO:0072525	0.0264178	10.7645	0.267658	2	6	pyridine-containing compound biosynthetic process
128	GO:0019674	0.0264178	10.7645	0.267658	2	6	NAD metabolic process
129	GO:0006979	0.0267529	3.92759	1.15985	4	26	response to oxidative stress
130	GO:0033013	0.0268573	5.39203	0.669145	3	15	tetrapyrrole metabolic process
131	GO:0009451	0.0284336	3.18084	1.73978	5	39	RNA modification
132	GO:0034654	0.0288417	2.02899	5.75465	11	129	nucleobase-containing compound biosynthetic process
133	GO:0034660	0.0305809	2.09063	5.0855	10	114	ncRNA metabolic process
134	GO:0030154	0.0341866	3.59932	1.24907	4	28	cell differentiation
135	GO:0009199	0.0358492	2.12418	4.50558	9	101	ribonucleoside triphosphate metabolic process
136	GO:0009144	0.0358492	2.12418	4.50558	9	101	purine nucleoside triphosphate metabolic process
137	GO:0009205	0.0358492	2.12418	4.50558	9	101	purine ribonucleoside triphosphate metabolic process
138	GO:0006401	0.0359075	8.6104	0.312268	2	7	RNA catabolic process
139	GO:0006402	0.0359075	8.6104	0.312268	2	7	mRNA catabolic process
140	GO:0007167	0.0375926	4.6205	0.758364	3	17	enzyme linked receptor protein signaling pathway
141	GO:0042157	0.0375926	4.6205	0.758364	3	17	lipoprotein metabolic process
142	GO:0042158	0.0375926	4.6205	0.758364	3	17	lipoprotein biosynthetic process
143	GO:0006497	0.0375926	4.6205	0.758364	3	17	protein lipidation
144	GO:0044271	0.0380182	1.70391	9.85874	16	221	cellular nitrogen compound biosynthetic process
145	GO:0044281	0.0386337	1.4148	26.6766	36	598	small molecule metabolic process
146	GO:0016043	0.0393634	1.61702	12.3123	19	276	cellular component organization
147	GO:0009141	0.0420542	2.05626	4.63941	9	104	nucleoside triphosphate metabolic process
148	GO:0009401	0.0446097	Inf	0.0446097	1	1	phosphoenolpyruvate-dependent sugar phosphotransferase system
149	GO:0018377	0.0446097	Inf	0.0446097	1	1	protein myristoylation
150	GO:0006921	0.0446097	Inf	0.0446097	1	1	cellular component disassembly involved in apoptosis
151	GO:0006911	0.0446097	Inf	0.0446097	1	1	phagocytosis, engulfment
152	GO:0006900	0.0446097	Inf	0.0446097	1	1	membrane budding
153	GO:0006901	0.0446097	Inf	0.0446097	1	1	vesicle coating
154	GO:0006282	0.0446097	Inf	0.0446097	1	1	regulation of DNA repair
155	GO:0007243	0.0446097	Inf	0.0446097	1	1	intracellular protein kinase cascade
156	GO:0018175	0.0446097	Inf	0.0446097	1	1	protein nucleotidylation
157	GO:0048268	0.0446097	Inf	0.0446097	1	1	clathrin coat assembly
158	GO:0018117	0.0446097	Inf	0.0446097	1	1	protein adenylylation
159	GO:0030262	0.0446097	Inf	0.0446097	1	1	apoptotic nuclear change
160	GO:2000779	0.0446097	Inf	0.0446097	1	1	regulation of double-strand break repair
161	GO:0019932	0.0446097	Inf	0.0446097	1	1	second-messenger-mediated signaling
162	GO:0000737	0.0446097	Inf	0.0446097	1	1	DNA catabolic process, endonucleolytic
163	GO:0006891	0.0446097	Inf	0.0446097	1	1	intra-Golgi vesicle-mediated transport
164	GO:0000018	0.0446097	Inf	0.0446097	1	1	regulation of DNA recombination
165	GO:2001020	0.0446097	Inf	0.0446097	1	1	regulation of response to DNA damage stimulus
166	GO:0019722	0.0446097	Inf	0.0446097	1	1	calcium-mediated signaling
167	GO:0019835	0.0446097	Inf	0.0446097	1	1	cytolysis
168	GO:0010569	0.0446097	Inf	0.0446097	1	1	regulation of double-strand break repair via homologous recombination
169	GO:0046654	0.0446097	Inf	0.0446097	1	1	tetrahydrofolate biosynthetic process
170	GO:0080134	0.0446097	Inf	0.0446097	1	1	regulation of response to stress
171	GO:0080135	0.0446097	Inf	0.0446097	1	1	regulation of cellular response to stress
172	GO:0006308	0.0446097	Inf	0.0446097	1	1	DNA catabolic process
173	GO:0006309	0.0446097	Inf	0.0446097	1	1	DNA fragmentation involved in apoptotic nuclear change
174	GO:0006498	0.0446097	Inf	0.0446097	1	1	N-terminal protein lipidation
175	GO:0006499	0.0446097	Inf	0.0446097	1	1	N-terminal protein myristoylation
176	GO:0006450	0.0446097	Inf	0.0446097	1	1	regulation of translational fidelity
177	GO:0031365	0.0446097	Inf	0.0446097	1	1	N-terminal protein amino acid modification
178	GO:0006904	0.0464872	7.17437	0.356877	2	8	vesicle docking involved in exocytosis
Cluster 8 Biological Process (BP)											Cluster 8 Cellular component (CC)										Cluster 8 Molecular Function (MF)
	GOBPID	Pvalue	OddsRatio	ExpCount	Count	Size	Term					GOCCID	Pvalue	OddsRatio	ExpCount	Count	Size	Term				GOMFID	Pvalue	OddsRatio	ExpCount	Count	Size	Term
1	GO:0043412	6.53239e-30	4.47172	35.3062	111	604	macromolecule modification				1	GO:0005622	1.23726e-16	2.5569	277.891	355	3202	intracellular			1	GO:0008270	2.40292e-23	2.34372	131.457	240	1503	zinc ion binding
2	GO:0006464	7.14858e-30	4.59952	33.085	107	566	protein modification process				2	GO:0005623	3.8898e-14	2.44086	296.984	365	3422	cell			2	GO:0005488	5.0499e-17	2.02603	627.724	732	7177	binding
3	GO:0006793	8.03952e-26	4.93335	23.3816	83	400	phosphorus metabolic process				3	GO:0044464	3.8898e-14	2.44086	296.984	365	3422	cell part			3	GO:0046914	3.98065e-16	1.9442	161.982	256	1852	transition metal ion binding
4	GO:0006796	8.03952e-26	4.93335	23.3816	83	400	phosphate-containing compound metabolic process				4	GO:0005634	1.67704e-10	1.99407	100.152	156	1154	nucleus			4	GO:0003676	6.21122e-16	1.90132	178.6	275	2042	nucleic acid binding
5	GO:0006468	7.90982e-24	5.39436	17.77	69	304	protein phosphorylation				5	GO:0043227	5.79957e-08	1.74502	127.837	178	1473	membrane-bounded organelle			5	GO:0046872	1.00684e-15	1.8625	196.443	295	2246	metal ion binding
6	GO:0016310	2.71653e-23	5.10673	19.1145	71	327	phosphorylation				6	GO:0043231	5.79957e-08	1.74502	127.837	178	1473	intracellular membrane-bounded organelle			6	GO:0016773	1.52297e-15	3.18763	31.3993	80	359	phosphotransferase activity, alcohol group as acceptor
7	GO:0009987	3.51821e-12	2.24179	312.671	376	5349	cellular process				7	GO:0043226	0.00213564	1.34202	162.551	191	1873	organelle			7	GO:0043167	3.71615e-14	1.79106	203.352	297	2325	ion binding
8	GO:0006139	1.19211e-10	2.1353	66.5792	117	1139	nucleobase-containing compound metabolic process				8	GO:0043229	0.00213564	1.34202	162.551	191	1873	intracellular organelle			8	GO:0043169	3.71615e-14	1.79106	203.352	297	2325	cation binding
9	GO:0050789	1.27811e-08	1.9411	70.9632	116	1214	regulation of biological process				9	GO:0008287	0.00344204	6.64009	1.12823	5	13	protein serine/threonine phosphatase complex			9	GO:0016772	1.23799e-12	2.37009	53.0902	106	607	transferase activity, transferring phosphorus-containing groups
10	GO:0051716	1.6387e-08	2.1368	45.9449	84	786	cellular response to stimulus				10	GO:0000786	0.0045098	2.46108	6.50899	14	75	nucleosome			10	GO:0004674	1.15061e-11	3.04585	24.4897	61	280	protein serine/threonine kinase activity
11	GO:0065007	2.86073e-08	1.90221	72.7753	117	1245	biological regulation				11	GO:0032993	0.00510259	2.42086	6.59578	14	76	protein-DNA complex			11	GO:0016301	2.64835e-11	2.41096	43.5567	89	498	kinase activity
12	GO:0034641	4.22089e-08	1.87348	75.7564	120	1296	cellular nitrogen compound metabolic process				12	GO:0000785	0.0190345	1.95719	8.4183	15	97	chromatin			12	GO:0004672	2.87451e-11	2.93462	25.6267	62	293	protein kinase activity
13	GO:0050794	4.65297e-08	1.90767	68.4497	111	1171	regulation of cellular process				13	GO:0044424	0.0268316	1.21737	202.126	222	2329	intracellular part			13	GO:0003677	6.89139e-08	1.77725	80.6411	127	922	DNA binding
14	GO:0090304	5.24433e-08	2.01705	52.5502	91	899	nucleic acid metabolic process				14	GO:0000159	0.0400695	10.5656	0.347146	2	4	protein phosphatase type 2A complex			14	GO:0016740	1.71511e-07	1.66821	101.807	151	1164	transferase activity
15	GO:0080090	9.95036e-08	2.33224	29.1686	59	499	regulation of primary metabolic process				15	GO:0005942	0.0400695	10.5656	0.347146	2	4	phosphatidylinositol 3-kinase complex			15	GO:0005515	5.64968e-07	1.44461	249.883	314	2857	protein binding
16	GO:0006259	1.04029e-07	2.93048	15.1396	38	259	DNA metabolic process														16	GO:0030695	4.39782e-05	2.73766	10.6705	25	122	GTPase regulator activity
17	GO:0050896	1.5352e-07	1.96751	52.9594	90	906	response to stimulus														17	GO:0060589	5.8366e-05	2.68177	10.8454	25	124	nucleoside-triphosphatase regulator activity
18	GO:0019222	2.63662e-07	2.25573	29.9869	59	513	regulation of metabolic process														18	GO:0004143	6.79718e-05	15.7492	0.874633	6	10	diacylglycerol kinase activity
19	GO:0007154	3.42655e-07	2.05053	41.3855	74	708	cell communication														19	GO:0005524	0.000438222	1.4728	76.7928	105	878	ATP binding
20	GO:0031323	8.07742e-07	2.24886	27.3565	54	468	regulation of cellular metabolic process														20	GO:0005083	0.000442	2.75717	7.6093	18	87	small GTPase regulator activity
21	GO:0050790	1.47396e-06	5.39707	3.5657	15	61	regulation of catalytic activity														21	GO:0032559	0.00047614	1.46866	76.9677	105	880	adenyl ribonucleotide binding
22	GO:0065009	1.84176e-06	5.28152	3.62415	15	62	regulation of molecular function														22	GO:0030554	0.000496195	1.46659	77.0551	105	881	adenyl nucleotide binding
23	GO:0045859	2.81043e-06	19.0694	0.759903	7	13	regulation of protein kinase activity														23	GO:0004707	0.000755243	20.9561	0.52478	4	6	MAP kinase activity
24	GO:0051338	2.81043e-06	19.0694	0.759903	7	13	regulation of transferase activity														24	GO:0035639	0.000839533	1.4084	91.3991	120	1045	purine ribonucleoside triphosphate binding
25	GO:0043549	2.81043e-06	19.0694	0.759903	7	13	regulation of kinase activity														25	GO:0032553	0.000902544	1.40502	91.574	120	1047	ribonucleotide binding
26	GO:0023052	3.88312e-06	1.94076	40.1579	69	687	signaling														26	GO:0032555	0.000902544	1.40502	91.574	120	1047	purine ribonucleotide binding
27	GO:0006807	6.04838e-06	1.6485	87.3303	125	1494	nitrogen compound metabolic process														27	GO:0017076	0.000969788	1.40167	91.749	120	1049	purine nucleotide binding
28	GO:0060255	6.16121e-06	2.1245	27.0058	51	462	regulation of macromolecule metabolic process														28	GO:0004221	0.00127378	4.11401	2.79882	9	32	ubiquitin thiolesterase activity
29	GO:0032147	6.63089e-06	24.47	0.58454	6	10	activation of protein kinase activity														29	GO:0035091	0.00148825	5.25	1.83673	7	21	phosphatidylinositol binding
30	GO:0007205	6.63089e-06	24.47	0.58454	6	10	activation of protein kinase C activity by G-protein coupled receptor protein signaling pathway														30	GO:0005097	0.00163242	4.42367	2.36151	8	27	Rab GTPase activator activity
31	GO:0044237	8.05707e-06	1.52759	221.892	267	3796	cellular metabolic process														31	GO:0005096	0.00171816	2.91368	5.2478	13	60	GTPase activator activity
32	GO:0001932	8.65103e-06	10.9122	1.16908	8	20	regulation of protein phosphorylation														32	GO:0005099	0.00211283	4.20203	2.44897	8	28	Ras GTPase activator activity
33	GO:0031399	8.65103e-06	10.9122	1.16908	8	20	regulation of protein modification process														33	GO:0004748	0.00249363	31.4022	0.349853	3	4	ribonucleoside-diphosphate reductase activity
34	GO:0007165	9.0543e-06	1.90166	39.5734	67	677	signal transduction														34	GO:0016728	0.00249363	31.4022	0.349853	3	4	oxidoreductase activity, acting on CH or CH2 groups, disulfide as acceptor
35	GO:0009186	1.15309e-05	Inf	0.233816	4	4	deoxyribonucleoside diphosphate metabolic process														35	GO:0008047	0.00272623	2.73798	5.51019	13	63	enzyme activator activity
36	GO:0009132	1.15309e-05	Inf	0.233816	4	4	nucleoside diphosphate metabolic process														36	GO:0016881	0.00332198	2.29866	8.30901	17	95	acid-amino acid ligase activity
37	GO:0042325	1.32657e-05	10.0714	1.22753	8	21	regulation of phosphorylation														37	GO:0016790	0.00460217	3.26073	3.3236	9	38	thiolester hydrolase activity
38	GO:0045860	1.3869e-05	19.5733	0.642994	6	11	positive regulation of protein kinase activity														38	GO:0051020	0.00511874	8.37975	0.787169	4	9	GTPase binding
39	GO:0051347	1.3869e-05	19.5733	0.642994	6	11	positive regulation of transferase activity														39	GO:0004659	0.00511874	8.37975	0.787169	4	9	prenyltransferase activity
40	GO:0033674	1.3869e-05	19.5733	0.642994	6	11	positive regulation of kinase activity														40	GO:0005085	0.00538374	2.75416	4.63555	11	53	guanyl-nucleotide exchange factor activity
41	GO:0046578	1.88516e-05	4.20039	4.3256	15	74	regulation of Ras protein signal transduction														41	GO:0017048	0.00582826	15.6994	0.437316	3	5	Rho GTPase binding
42	GO:0051056	1.92335e-05	3.75368	5.37777	17	92	regulation of small GTPase mediated signal transduction														42	GO:0005057	0.00722346	5.24043	1.31195	5	15	receptor signaling protein activity
43	GO:0019220	1.97892e-05	9.35077	1.28599	8	22	regulation of phosphate metabolic process														43	GO:0004474	0.00764201	Inf	0.174927	2	2	malate synthase activity
44	GO:0051174	1.97892e-05	9.35077	1.28599	8	22	regulation of phosphorus metabolic process														44	GO:0004140	0.00764201	Inf	0.174927	2	2	dephospho-CoA kinase activity
45	GO:0051246	2.07813e-05	4.44231	3.85797	14	66	regulation of protein metabolic process														45	GO:0004703	0.00764201	Inf	0.174927	2	2	G-protein coupled receptor kinase activity
46	GO:0072521	4.86976e-05	2.88102	8.70965	22	149	purine-containing compound metabolic process														46	GO:0005543	0.00883429	3.49737	2.44897	7	28	phospholipid binding
47	GO:0071844	6.78835e-05	3.08738	7.07294	19	121	cellular component assembly at cellular level														47	GO:0017016	0.0109013	10.4652	0.52478	3	6	Ras GTPase binding
48	GO:0032268	8.04619e-05	6.14178	1.92898	9	33	regulation of cellular protein metabolic process														48	GO:0031267	0.0109013	10.4652	0.52478	3	6	small GTPase binding
49	GO:0006281	9.77357e-05	3.23059	6.07922	17	104	DNA repair														49	GO:0005088	0.0130345	3.19256	2.6239	7	30	Ras guanyl-nucleotide exchange factor activity
50	GO:0019219	9.84946e-05	1.96318	25.3106	45	433	regulation of nucleobase-containing compound metabolic process														50	GO:0005089	0.0130345	3.19256	2.6239	7	30	Rho guanyl-nucleotide exchange factor activity
51	GO:0051171	9.84946e-05	1.96318	25.3106	45	433	regulation of nitrogen compound metabolic process														51	GO:0004702	0.0162609	5.23566	1.04956	4	12	receptor signaling protein serine/threonine kinase activity
52	GO:0032313	0.000105973	6.88534	1.57826	8	27	regulation of Rab GTPase activity														52	GO:0004386	0.0162741	1.85849	10.4956	18	120	helicase activity
53	GO:0032483	0.000105973	6.88534	1.57826	8	27	regulation of Rab protein signal transduction														53	GO:0030234	0.0175344	1.5952	19.3294	29	221	enzyme regulator activity
54	GO:0022607	0.000106528	2.96924	7.30676	19	125	cellular component assembly														54	GO:0016725	0.0178471	7.84803	0.612243	3	7	oxidoreductase activity, acting on CH or CH2 groups
55	GO:0006974	0.000110463	3.19344	6.13767	17	105	response to DNA damage stimulus														55	GO:0052742	0.021592	20.9113	0.26239	2	3	phosphatidylinositol kinase activity
56	GO:0006996	0.000117532	2.40911	12.5092	27	214	organelle organization														56	GO:0016303	0.021592	20.9113	0.26239	2	3	1-phosphatidylinositol-3-kinase activity
57	GO:0044093	0.000122811	10.8681	0.876811	6	15	positive regulation of molecular function														57	GO:0016307	0.021592	20.9113	0.26239	2	3	phosphatidylinositol phosphate kinase activity
58	GO:0043085	0.000122811	10.8681	0.876811	6	15	positive regulation of catalytic activity														58	GO:0017124	0.021592	20.9113	0.26239	2	3	SH3 domain binding
59	GO:0009966	0.000124622	3.15712	6.19613	17	106	regulation of signal transduction														59	GO:0008093	0.021592	20.9113	0.26239	2	3	cytoskeletal adaptor activity
60	GO:0023051	0.000124622	3.15712	6.19613	17	106	regulation of signaling														60	GO:0035004	0.021592	20.9113	0.26239	2	3	phosphatidylinositol 3-kinase activity
61	GO:0019637	0.000148964	3.81961	4.03333	13	69	organophosphate metabolic process														61	GO:0004713	0.0216101	2.42203	4.19824	9	48	protein tyrosine kinase activity
62	GO:0031497	0.000165901	3.54751	4.61787	14	79	chromatin assembly														62	GO:0016788	0.0221954	1.44639	29.825	41	341	hydrolase activity, acting on ester bonds
63	GO:0071824	0.000165901	3.54751	4.61787	14	79	protein-DNA complex subunit organization														63	GO:0016779	0.0238794	1.93662	7.87169	14	90	nucleotidyltransferase activity
64	GO:0065004	0.000165901	3.54751	4.61787	14	79	protein-DNA complex assembly														64	GO:0000166	0.0255607	1.22102	115.539	135	1321	nucleotide binding
65	GO:0006334	0.000165901	3.54751	4.61787	14	79	nucleosome assembly														65	GO:0016780	0.0285771	4.18763	1.22449	4	14	phosphotransferase activity, for other substituted phosphate groups
66	GO:0006644	0.0001738	4.02427	3.5657	12	61	phospholipid metabolic process														66	GO:0070035	0.0299214	1.92378	7.34691	13	84	purine NTP-dependent helicase activity
67	GO:0048583	0.000177081	3.05291	6.37149	17	109	regulation of response to stimulus														67	GO:0008026	0.0299214	1.92378	7.34691	13	84	ATP-dependent helicase activity
68	GO:0033554	0.000177081	3.05291	6.37149	17	109	cellular response to stress														68	GO:0016879	0.0389579	1.68634	10.758	17	123	ligase activity, forming carbon-nitrogen bonds
69	GO:0034728	0.000190573	3.49328	4.67632	14	80	nucleosome organization														69	GO:0060090	0.0406903	10.4545	0.349853	2	4	binding, bridging
70	GO:0006323	0.000218345	3.44067	4.73478	14	81	DNA packaging														70	GO:0008318	0.0406903	10.4545	0.349853	2	4	protein prenyltransferase activity
71	GO:0071842	0.000220344	2.19823	15.0811	30	258	cellular component organization at cellular level														71	GO:0008601	0.0406903	10.4545	0.349853	2	4	protein phosphatase type 2A regulator activity
72	GO:0046488	0.000239184	5.94399	1.75362	8	30	phosphatidylinositol metabolic process														72	GO:0030674	0.0406903	10.4545	0.349853	2	4	protein binding, bridging
73	GO:0034622	0.000247871	2.95528	6.54685	17	112	cellular macromolecular complex assembly														73	GO:0036094	0.0437809	1.18778	122.536	140	1401	small molecule binding
74	GO:0006325	0.000262319	2.83366	7.18985	18	123	chromatin organization
75	GO:0055086	0.000271678	2.27177	13.1522	27	225	nucleobase-containing small molecule metabolic process
76	GO:0016043	0.000323138	2.11381	16.1333	31	276	cellular component organization
77	GO:0065003	0.000379722	2.83431	6.78067	17	116	macromolecular complex assembly
78	GO:0046486	0.000387621	5.44717	1.87053	8	32	glycerolipid metabolic process
79	GO:0006650	0.000387621	5.44717	1.87053	8	32	glycerophospholipid metabolic process
80	GO:0044260	0.000425461	1.38943	180.448	215	3087	cellular macromolecule metabolic process
81	GO:0046039	0.00044049	4.2003	2.86425	10	49	GTP metabolic process
82	GO:0033036	0.000483892	2.0848	15.7826	30	270	macromolecule localization
83	GO:0006333	0.000517552	2.97599	5.7285	15	98	chromatin assembly or disassembly
84	GO:0051276	0.00057479	2.63014	7.65748	18	131	chromosome organization
85	GO:0009117	0.000591535	2.22031	12.3923	25	212	nucleotide metabolic process
86	GO:0006753	0.000591535	2.22031	12.3923	25	212	nucleoside phosphate metabolic process
87	GO:0009262	0.000667904	16.2412	0.467632	4	8	deoxyribonucleotide metabolic process
88	GO:0071103	0.000667977	3.02947	5.26086	14	90	DNA conformation change
89	GO:0009119	0.000740117	6.9819	1.16908	6	20	ribonucleoside metabolic process
90	GO:0035556	0.000848373	2.39563	9.23574	20	158	intracellular signal transduction
91	GO:0019941	0.000853827	3.28153	4.20869	12	72	modification-dependent protein catabolic process
92	GO:0006511	0.000853827	3.28153	4.20869	12	72	ubiquitin-dependent protein catabolic process
93	GO:0043632	0.000853827	3.28153	4.20869	12	72	modification-dependent macromolecule catabolic process
94	GO:0045184	0.000879946	2.11658	13.4444	26	230	establishment of protein localization
95	GO:0015031	0.000879946	2.11658	13.4444	26	230	protein transport
96	GO:0007265	0.000907282	4.66645	2.10435	8	36	Ras protein signal transduction
97	GO:0034621	0.000912758	2.59489	7.30676	17	125	cellular macromolecular complex subunit organization
98	GO:0009141	0.000979042	2.77306	6.07922	15	104	nucleoside triphosphate metabolic process
99	GO:0030036	0.000985644	6.51556	1.22753	6	21	actin cytoskeleton organization
100	GO:0006351	0.00103296	1.78113	24.9599	41	427	transcription, DNA-dependent
101	GO:0016311	0.0010699	3.40098	3.74106	11	64	dephosphorylation
102	GO:0006163	0.00107187	2.47432	8.06666	18	138	purine nucleotide metabolic process
103	GO:0071841	0.00112752	1.94117	17.3609	31	297	cellular component organization or biogenesis at cellular level
104	GO:0032774	0.0011316	1.77144	25.0768	41	429	RNA biosynthetic process
105	GO:0046128	0.00114691	12.9912	0.526086	4	9	purine ribonucleoside metabolic process
106	GO:0042278	0.00114691	12.9912	0.526086	4	9	purine nucleoside metabolic process
107	GO:0043933	0.0011948	2.52371	7.48212	17	128	macromolecular complex subunit organization
108	GO:0030029	0.00128926	6.1075	1.28599	6	22	actin filament-based process
109	GO:0044085	0.00135426	2.2939	9.58646	20	164	cellular component biogenesis
110	GO:0008104	0.00145516	2.03442	13.9121	26	238	protein localization
111	GO:0032318	0.00158088	4.21313	2.27971	8	39	regulation of Ras GTPase activity
112	GO:0051252	0.0016209	1.78627	22.3879	37	383	regulation of RNA metabolic process
113	GO:2001141	0.0016209	1.78627	22.3879	37	383	regulation of RNA biosynthetic process
114	GO:0006355	0.0016209	1.78627	22.3879	37	383	regulation of transcription, DNA-dependent
115	GO:0008654	0.0017163	4.75566	1.81208	7	31	phospholipid biosynthetic process
116	GO:0031326	0.00190411	1.75364	23.3816	38	400	regulation of cellular biosynthetic process
117	GO:2000112	0.00190411	1.75364	23.3816	38	400	regulation of cellular macromolecule biosynthetic process
118	GO:0009889	0.00190411	1.75364	23.3816	38	400	regulation of biosynthetic process
119	GO:0010556	0.00190411	1.75364	23.3816	38	400	regulation of macromolecule biosynthetic process
120	GO:0043687	0.00208834	4.56481	1.87053	7	32	post-translational protein modification
121	GO:0009199	0.00210551	2.64243	5.90386	14	101	ribonucleoside triphosphate metabolic process
122	GO:0009144	0.00210551	2.64243	5.90386	14	101	purine nucleoside triphosphate metabolic process
123	GO:0009205	0.00210551	2.64243	5.90386	14	101	purine ribonucleoside triphosphate metabolic process
124	GO:0044257	0.00219151	2.89229	4.67632	12	80	cellular protein catabolic process
125	GO:0051603	0.00219151	2.89229	4.67632	12	80	proteolysis involved in cellular protein catabolic process
126	GO:0010468	0.00227265	1.73348	23.6154	38	404	regulation of gene expression
127	GO:0071840	0.00233113	1.82295	18.9391	32	324	cellular component organization or biogenesis
128	GO:0007264	0.0025727	2.2631	8.70965	18	149	small GTPase mediated signal transduction
129	GO:0070727	0.00258394	2.15626	10.1125	20	173	cellular macromolecule localization
130	GO:0034613	0.00258394	2.15626	10.1125	20	173	cellular protein localization
131	GO:0009150	0.00272792	2.46429	6.72222	15	115	purine ribonucleotide metabolic process
132	GO:0031329	0.00303497	3.72959	2.51352	8	43	regulation of cellular catabolic process
133	GO:0006195	0.00303497	3.72959	2.51352	8	43	purine nucleotide catabolic process
134	GO:0006184	0.00303497	3.72959	2.51352	8	43	GTP catabolic process
135	GO:0009154	0.00303497	3.72959	2.51352	8	43	purine ribonucleotide catabolic process
136	GO:0009143	0.00303497	3.72959	2.51352	8	43	nucleoside triphosphate catabolic process
137	GO:0009146	0.00303497	3.72959	2.51352	8	43	purine nucleoside triphosphate catabolic process
138	GO:0009261	0.00303497	3.72959	2.51352	8	43	ribonucleotide catabolic process
139	GO:0033121	0.00303497	3.72959	2.51352	8	43	regulation of purine nucleotide catabolic process
140	GO:0033124	0.00303497	3.72959	2.51352	8	43	regulation of GTP catabolic process
141	GO:0009203	0.00303497	3.72959	2.51352	8	43	ribonucleoside triphosphate catabolic process
142	GO:0009207	0.00303497	3.72959	2.51352	8	43	purine ribonucleoside triphosphate catabolic process
143	GO:0072523	0.00303497	3.72959	2.51352	8	43	purine-containing compound catabolic process
144	GO:0043087	0.00303497	3.72959	2.51352	8	43	regulation of GTPase activity
145	GO:0030811	0.00303497	3.72959	2.51352	8	43	regulation of nucleotide catabolic process
146	GO:0046487	0.00340982	Inf	0.116908	2	2	glyoxylate metabolic process
147	GO:0006097	0.00340982	Inf	0.116908	2	2	glyoxylate cycle
148	GO:0006886	0.00391504	2.11428	9.76183	19	167	intracellular protein transport
149	GO:0006140	0.00407266	3.52703	2.63043	8	45	regulation of nucleotide metabolic process
150	GO:0009259	0.00412133	2.34532	7.01449	15	120	ribonucleotide metabolic process
151	GO:0051336	0.0046845	3.43374	2.68889	8	46	regulation of hydrolase activity
152	GO:0044265	0.00489716	2.58499	5.14396	12	88	cellular macromolecule catabolic process
153	GO:0009894	0.00536446	3.34524	2.74734	8	47	regulation of catabolic process
154	GO:0009116	0.00579697	4.24464	1.69517	6	29	nucleoside metabolic process
155	GO:0007266	0.00579697	4.24464	1.69517	6	29	Rho protein signal transduction
156	GO:0035023	0.00579697	4.24464	1.69517	6	29	regulation of Rho protein signal transduction
157	GO:0009148	0.00581811	12.154	0.409178	3	7	pyrimidine nucleoside triphosphate biosynthetic process
158	GO:0044248	0.00717453	1.85005	13.3275	23	228	cellular catabolic process
159	GO:0016070	0.00797999	1.4752	38.9888	54	667	RNA metabolic process
160	GO:0046907	0.00883832	1.90168	11.2816	20	193	intracellular transport
161	GO:0030163	0.00978072	2.33623	5.61159	12	96	protein catabolic process
162	GO:0015937	0.00983247	32.3524	0.175362	2	3	coenzyme A biosynthetic process
163	GO:0046847	0.00983247	32.3524	0.175362	2	3	filopodium assembly
164	GO:0030031	0.00983247	32.3524	0.175362	2	3	cell projection assembly
165	GO:0046483	0.0118213	1.71718	15.4903	25	265	heterocycle metabolic process
166	GO:0006506	0.0119464	5.40782	0.935265	4	16	GPI anchor biosynthetic process
167	GO:0006661	0.0119464	5.40782	0.935265	4	16	phosphatidylinositol biosynthetic process
168	GO:0072522	0.0123669	2.25474	5.78695	12	99	purine-containing compound biosynthetic process
169	GO:0006950	0.0125499	1.77444	13.2106	22	226	response to stress
170	GO:0009147	0.0127889	8.10044	0.526086	3	9	pyrimidine nucleoside triphosphate metabolic process
171	GO:0051641	0.0140275	1.77949	12.5676	21	215	cellular localization
172	GO:0046474	0.0149154	4.99115	0.993719	4	17	glycerophospholipid biosynthetic process
173	GO:0042157	0.0149154	4.99115	0.993719	4	17	lipoprotein metabolic process
174	GO:0042158	0.0149154	4.99115	0.993719	4	17	lipoprotein biosynthetic process
175	GO:0045017	0.0149154	4.99115	0.993719	4	17	glycerolipid biosynthetic process
176	GO:0006497	0.0149154	4.99115	0.993719	4	17	protein lipidation
177	GO:0009166	0.0169625	2.65889	3.33188	8	57	nucleotide catabolic process
178	GO:0034655	0.0169625	2.65889	3.33188	8	57	nucleobase-containing compound catabolic process
179	GO:0034654	0.018119	1.99134	7.54057	14	129	nucleobase-containing compound biosynthetic process
180	GO:0006865	0.0183114	4.63401	1.05217	4	18	amino acid transport
181	GO:0015837	0.0183114	4.63401	1.05217	4	18	amine transport
182	GO:0009057	0.0184976	1.93315	8.30047	15	142	macromolecule catabolic process
183	GO:0018342	0.0189056	16.174	0.233816	2	4	protein prenylation
184	GO:0015936	0.0189056	16.174	0.233816	2	4	coenzyme A metabolic process
185	GO:0033865	0.0189056	16.174	0.233816	2	4	nucleoside bisphosphate metabolic process
186	GO:0051649	0.0190065	1.74629	12.1584	20	208	establishment of localization in cell
187	GO:0044281	0.0212639	1.41693	34.9555	47	598	small molecule metabolic process
188	GO:0071705	0.0221498	4.32448	1.11063	4	19	nitrogen compound transport
189	GO:0001522	0.0230209	6.07368	0.642994	3	11	pseudouridine synthesis
190	GO:0044270	0.0247053	2.45687	3.5657	8	61	cellular nitrogen compound catabolic process
191	GO:0006505	0.0264432	4.05365	1.16908	4	20	GPI anchor metabolic process
192	GO:0009056	0.0279456	1.52075	20.0497	29	343	catabolic process
193	GO:0030203	0.0293898	5.39809	0.701449	3	12	glycosaminoglycan metabolic process
194	GO:0042451	0.0302986	10.7812	0.29227	2	5	purine nucleoside biosynthetic process
195	GO:0042455	0.0302986	10.7812	0.29227	2	5	ribonucleoside biosynthetic process
196	GO:0009163	0.0302986	10.7812	0.29227	2	5	nucleoside biosynthetic process
197	GO:0046129	0.0302986	10.7812	0.29227	2	5	purine ribonucleoside biosynthetic process
198	GO:0015914	0.0302986	10.7812	0.29227	2	5	phospholipid transport
199	GO:0006081	0.0302986	10.7812	0.29227	2	5	cellular aldehyde metabolic process
200	GO:0006354	0.0302986	10.7812	0.29227	2	5	transcription elongation, DNA-dependent
201	GO:0046700	0.034635	2.28321	3.79951	8	65	heterocycle catabolic process
202	GO:0007010	0.0374725	2.63351	2.51352	6	43	cytoskeleton organization
203	GO:0006470	0.0398533	2.37004	3.21497	7	55	protein dephosphorylation
204	GO:0006183	0.0437106	8.0848	0.350724	2	6	GTP biosynthetic process
205	GO:0006228	0.0437106	8.0848	0.350724	2	6	UTP biosynthetic process
206	GO:0006241	0.0437106	8.0848	0.350724	2	6	CTP biosynthetic process
207	GO:0009208	0.0437106	8.0848	0.350724	2	6	pyrimidine ribonucleoside triphosphate metabolic process
208	GO:0009209	0.0437106	8.0848	0.350724	2	6	pyrimidine ribonucleoside triphosphate biosynthetic process
209	GO:0018205	0.0437106	8.0848	0.350724	2	6	peptidyl-lysine modification
210	GO:0007031	0.0437106	8.0848	0.350724	2	6	peroxisome organization
211	GO:0046051	0.0437106	8.0848	0.350724	2	6	UTP metabolic process
212	GO:0007548	0.0437106	8.0848	0.350724	2	6	sex differentiation
213	GO:0046036	0.0437106	8.0848	0.350724	2	6	CTP metabolic process
214	GO:0030030	0.0437106	8.0848	0.350724	2	6	cell projection organization
215	GO:0006164	0.044254	1.96175	5.43623	10	93	purine nucleotide biosynthetic process
216	GO:0006221	0.0446001	4.41541	0.818357	3	14	pyrimidine nucleotide biosynthetic process
217	GO:0072528	0.0446001	4.41541	0.818357	3	14	pyrimidine-containing compound biosynthetic process
Cluster 9 Biological Process (BP)											Cluster 9 Cellular component (CC)										Cluster 9 Molecular Function (MF)
	GOBPID	Pvalue	OddsRatio	ExpCount	Count	Size	Term					GOCCID	Pvalue	OddsRatio	ExpCount	Count	Size	Term				GOMFID	Pvalue	OddsRatio	ExpCount	Count	Size	Term
1	GO:0090304	1.28407e-22	3.85563	36.5316	100	899	nucleic acid metabolic process				1	GO:0005622	9.75854e-59	10.3365	284.149	426	3202	intracellular			1	GO:0003676	4.95873e-58	3.79851	141.6	323	2042	nucleic acid binding
2	GO:0006139	1.32813e-20	3.38397	46.2842	111	1139	nucleobase-containing compound metabolic process				2	GO:0005623	6.39583e-53	10.9806	303.672	432	3422	cell			2	GO:0008270	1.44551e-53	3.93785	104.224	263	1503	zinc ion binding
3	GO:0034641	1.1224e-16	2.90705	52.664	112	1296	cellular nitrogen compound metabolic process				3	GO:0044464	6.39583e-53	10.9806	303.672	432	3422	cell part			3	GO:0005488	6.2971e-42	4.41635	497.68	642	7177	binding
4	GO:0009987	1.58121e-15	3.2932	217.361	277	5349	cellular process				4	GO:0005634	8.41493e-28	3.12383	102.407	202	1154	nucleus			4	GO:0046914	1.37383e-37	3.02416	128.425	267	1852	transition metal ion binding
5	GO:0006259	1.30363e-13	4.7904	10.5247	40	259	DNA metabolic process				5	GO:0043227	1.70803e-17	2.36272	130.716	212	1473	membrane-bounded organelle			5	GO:0046872	4.49098e-30	2.59093	155.746	285	2246	metal ion binding
6	GO:0006807	1.31069e-12	2.44792	60.7099	113	1494	nitrogen compound metabolic process				6	GO:0043231	1.70803e-17	2.36272	130.716	212	1473	intracellular membrane-bounded organelle			6	GO:0043167	9.08182e-28	2.48056	161.224	286	2325	ion binding
7	GO:0016070	7.3869e-10	2.70445	27.1041	61	667	RNA metabolic process				7	GO:0043226	1.06751e-10	1.88671	166.212	230	1873	organelle			7	GO:0043169	9.08182e-28	2.48056	161.224	286	2325	cation binding
8	GO:0006396	1.03449e-09	4.90075	6.50173	26	160	RNA processing				8	GO:0043229	1.06751e-10	1.88671	166.212	230	1873	intracellular organelle			8	GO:0003677	3.99998e-21	2.80539	63.935	142	922	DNA binding
9	GO:0006260	2.45319e-09	8.41111	2.56006	16	63	DNA replication				9	GO:0044424	1.02132e-09	1.81838	206.678	268	2329	intracellular part			9	GO:0005515	6.22206e-06	1.44367	198.115	250	2857	protein binding
10	GO:0006464	5.23636e-09	2.72803	22.9999	53	566	protein modification process				10	GO:0044428	2.47999e-07	3.81878	8.78538	26	99	nuclear part			10	GO:0004519	9.98934e-05	6.10429	2.01097	9	29	endonuclease activity
11	GO:0006974	5.65534e-09	5.86175	4.26676	20	105	response to DNA damage stimulus				11	GO:0046930	3.1255e-06	16.7067	1.15364	8	13	pore complex			11	GO:0004842	0.000751786	4.35653	2.56572	9	37	ubiquitin-protein ligase activity
12	GO:0043412	7.01137e-09	2.65177	24.544	55	604	macromolecule modification				12	GO:0005643	3.1255e-06	16.7067	1.15364	8	13	nuclear pore			12	GO:0019787	0.00130512	3.13329	4.438	12	64	small conjugating protein ligase activity
13	GO:0033554	1.11085e-08	5.59528	4.4293	20	109	cellular response to stress				13	GO:0005635	4.28207e-05	9.27354	1.5086	8	17	nuclear envelope			13	GO:0004386	0.00148881	2.40409	8.32125	18	120	helicase activity
14	GO:0006281	2.81048e-08	5.54998	4.22612	19	104	DNA repair				14	GO:0000151	5.79221e-05	6.15395	2.39601	10	27	ubiquitin ligase complex			14	GO:0008094	0.00181753	5.79243	1.38688	6	20	DNA-dependent ATPase activity
15	GO:0016568	3.17292e-08	15.2036	1.05653	10	26	chromatin modification				15	GO:0043234	0.000209241	1.7249	41.6196	64	469	protein complex			15	GO:0004521	0.00186778	7.50198	0.970813	5	14	endoribonuclease activity
16	GO:0046907	5.86871e-08	3.91469	7.84271	26	193	intracellular transport				16	GO:0005819	0.000284782	41.4311	0.443706	4	5	spindle			16	GO:0044389	0.00217927	10.792	0.624094	4	9	small conjugating protein ligase binding
17	GO:0051649	7.11626e-08	3.75654	8.45225	27	208	establishment of localization in cell				17	GO:0000922	0.000284782	41.4311	0.443706	4	5	spindle pole			17	GO:0031625	0.00217927	10.792	0.624094	4	9	ubiquitin protein ligase binding
18	GO:0008380	1.13879e-07	33.7761	0.48763	7	12	RNA splicing				18	GO:0005815	0.00079436	20.7111	0.532447	4	6	microtubule organizing center			18	GO:0016894	0.00298669	20.2128	0.346719	3	5	endonuclease activity, active with either ribo- or deoxyribonucleic acids and producing 3'-phosphomonoesters
19	GO:0016071	1.41651e-07	8.88346	1.82861	12	45	mRNA metabolic process				19	GO:0044451	0.000996156	3.59269	3.81587	11	43	nucleoplasm part			19	GO:0000166	0.00478766	1.33403	91.6031	115	1321	nucleotide binding
20	GO:0051641	1.4249e-07	3.61321	8.7367	27	215	cellular localization				20	GO:0016591	0.00251785	7.40535	1.06489	5	12	DNA-directed RNA polymerase II, holoenzyme			20	GO:0004523	0.00480224	Inf	0.138688	2	2	ribonuclease H activity
21	GO:0006397	1.8885e-07	9.92823	1.54416	11	38	mRNA processing				21	GO:0031981	0.00258343	2.77519	5.50195	13	62	nuclear lumen			21	GO:0017056	0.00480224	Inf	0.138688	2	2	structural constituent of nuclear pore
22	GO:0044260	3.03485e-07	1.7868	125.443	169	3087	cellular macromolecule metabolic process				22	GO:0005657	0.00259472	31.0044	0.354965	3	4	replication fork			22	GO:0000213	0.00480224	Inf	0.138688	2	2	tRNA-intron endonuclease activity
23	GO:0032446	2.46504e-06	9.91116	1.25971	9	31	protein modification by small protein conjugation				23	GO:0005654	0.00431006	2.86919	4.5258	11	51	nucleoplasm			23	GO:0003684	0.00633866	5.19149	1.24819	5	18	damaged DNA binding
24	GO:0070647	3.30836e-06	9.47897	1.30035	9	32	protein modification by small protein conjugation or removal				24	GO:0005669	0.00605963	15.4989	0.443706	3	5	transcription factor TFIID complex			24	GO:0008168	0.00740196	2.18987	7.48913	15	108	methyltransferase activity
25	GO:0016569	5.7884e-06	20.6073	0.528266	6	13	covalent chromatin modification				25	GO:0043189	0.00785919	Inf	0.177482	2	2	H4/H2A histone acetyltransferase complex			25	GO:0004518	0.00786849	2.42795	5.47816	12	79	nuclease activity
26	GO:0016570	5.7884e-06	20.6073	0.528266	6	13	histone modification				26	GO:0030119	0.0103068	4.70844	1.41986	5	16	AP-type membrane coat adaptor complex			26	GO:0003725	0.00812013	4.82016	1.31753	5	19	double-stranded RNA binding
27	GO:0006996	1.7599e-05	2.98712	8.69606	23	214	organelle organization				27	GO:0030131	0.0103068	4.70844	1.41986	5	16	clathrin adaptor complex			27	GO:0016741	0.0102758	2.09867	7.7665	15	112	transferase activity, transferring one-carbon groups
28	GO:0016567	1.81985e-05	8.78141	1.21907	8	30	protein ubiquitination				28	GO:0000808	0.0113249	10.3304	0.532447	3	6	origin recognition complex			28	GO:0017111	0.0113715	1.457	36.1281	50	521	nucleoside-triphosphatase activity
29	GO:0045184	1.89679e-05	2.89393	9.34624	24	230	establishment of protein localization				29	GO:0044454	0.0113249	10.3304	0.532447	3	6	nuclear chromosome part			29	GO:0016881	0.0137025	2.1488	6.58766	13	95	acid-amino acid ligase activity
30	GO:0015031	1.89679e-05	2.89393	9.34624	24	230	protein transport				30	GO:0005667	0.0135592	4.31514	1.5086	5	17	transcription factor complex			30	GO:0033170	0.0137425	26.915	0.208031	2	3	protein-DNA loading ATPase activity
31	GO:0007264	3.11242e-05	3.37905	6.05474	18	149	small GTPase mediated signal transduction				31	GO:0016585	0.0185257	7.74612	0.621188	3	7	chromatin remodeling complex			31	GO:0003689	0.0137425	26.915	0.208031	2	3	DNA clamp loader activity
32	GO:0008104	3.34332e-05	2.78269	9.67132	24	238	protein localization				32	GO:0043233	0.0186209	2.08481	6.92181	13	78	organelle lumen			32	GO:0016462	0.0139162	1.43772	36.5442	50	527	pyrophosphatase activity
33	GO:0006325	3.44913e-05	3.66479	4.99821	16	123	chromatin organization				33	GO:0070013	0.0186209	2.08481	6.92181	13	78	intracellular organelle lumen			33	GO:0042054	0.0142839	8.08255	0.55475	3	8	histone methyltransferase activity
34	GO:0033036	3.50193e-05	2.65112	10.9717	26	270	macromolecule localization				34	GO:0005663	0.0221883	20.6239	0.266224	2	3	DNA replication factor C complex			34	GO:0016818	0.0153543	1.42825	36.7522	50	530	hydrolase activity, acting on acid anhydrides, in phosphorus-containing anhydrides
35	GO:0006338	3.7625e-05	47.8083	0.243815	4	6	chromatin remodeling				35	GO:0000123	0.0221883	20.6239	0.266224	2	3	histone acetyltransferase complex			35	GO:0004540	0.0180134	3.24	2.14966	6	31	ribonuclease activity
36	GO:0006886	4.37675e-05	3.16035	6.78618	19	167	intracellular protein transport				36	GO:0031461	0.0228995	4.59556	1.15364	4	13	cullin-RING ubiquitin ligase complex			36	GO:0016817	0.0191868	1.40663	37.2376	50	537	hydrolase activity, acting on acid anhydrides
37	GO:0071842	4.47898e-05	2.6644	10.484	25	258	cellular component organization at cellular level				37	GO:0030118	0.0272383	3.44989	1.77482	5	20	clathrin coat			37	GO:0016892	0.0262252	13.4561	0.277375	2	4	endoribonuclease activity, producing 3'-phosphomonoesters
38	GO:0010605	5.77636e-05	8.87182	1.05653	7	26	negative regulation of macromolecule metabolic process				38	GO:0000228	0.027717	6.19557	0.70993	3	8	nuclear chromosome			38	GO:0003896	0.0262252	13.4561	0.277375	2	4	DNA primase activity
39	GO:0008156	6.64926e-05	Inf	0.121907	3	3	negative regulation of DNA replication				39	GO:0030904	0.0417819	10.3097	0.354965	2	4	retromer complex			39	GO:0004549	0.0262252	13.4561	0.277375	2	4	tRNA-specific ribonuclease activity
40	GO:0051053	6.64926e-05	Inf	0.121907	3	3	negative regulation of DNA metabolic process				40	GO:0031974	0.04181	1.82766	7.72048	13	87	membrane-enclosed lumen			40	GO:0004402	0.0262252	13.4561	0.277375	2	4	histone acetyltransferase activity
41	GO:0044237	6.66005e-05	1.56562	154.254	188	3796	cellular metabolic process				41	GO:0016592	0.0471674	3.44444	1.41986	4	16	mediator complex			41	GO:0004407	0.0262252	13.4561	0.277375	2	4	histone deacetylase activity
42	GO:0051716	6.66474e-05	1.89391	31.9398	54	786	cellular response to stimulus														42	GO:0008641	0.0262252	13.4561	0.277375	2	4	small protein activating enzyme activity
43	GO:0071841	6.78499e-05	2.48759	12.0688	27	297	cellular component organization or biogenesis at cellular level														43	GO:0033558	0.0262252	13.4561	0.277375	2	4	protein deacetylase activity
44	GO:0035556	6.83178e-05	3.15796	6.42046	18	158	intracellular signal transduction														44	GO:0036094	0.0265882	1.23898	97.1506	115	1401	small molecule binding
45	GO:0070727	7.12184e-05	3.03473	7.03	19	173	cellular macromolecule localization														45	GO:0016891	0.0275799	5.77204	0.693438	3	10	endoribonuclease activity, producing 5'-phosphomonoesters
46	GO:0034613	7.12184e-05	3.03473	7.03	19	173	cellular protein localization														46	GO:0005525	0.0277314	1.6963	11.8578	19	171	GTP binding
47	GO:0051276	7.51042e-05	3.40615	5.32329	16	131	chromosome organization														47	GO:0032561	0.0277314	1.6963	11.8578	19	171	guanyl ribonucleotide binding
48	GO:0009892	9.69308e-05	8.02473	1.1378	7	28	negative regulation of metabolic process														48	GO:0019001	0.0277314	1.6963	11.8578	19	171	guanyl nucleotide binding
49	GO:0006950	0.000120704	2.66135	9.18369	22	226	response to stress														49	GO:0019899	0.038532	3.59356	1.31753	4	19	enzyme binding
50	GO:0006913	0.000131655	5.43799	1.99115	9	49	nucleocytoplasmic transport														50	GO:0019213	0.0417176	8.96978	0.346719	2	5	deacetylase activity
51	GO:0051169	0.000131655	5.43799	1.99115	9	49	nuclear transport
52	GO:0016043	0.000134336	2.46719	11.2155	25	276	cellular component organization
53	GO:0006366	0.000138954	6.22445	1.5848	8	39	transcription from RNA polymerase II promoter
54	GO:0045934	0.000158746	13.3102	0.568901	5	14	negative regulation of nucleobase-containing compound metabolic process
55	GO:0051172	0.000158746	13.3102	0.568901	5	14	negative regulation of nitrogen compound metabolic process
56	GO:0019222	0.000205211	2.00975	20.8462	38	513	regulation of metabolic process
57	GO:0006275	0.000257938	71.4936	0.162543	3	4	regulation of DNA replication
58	GO:0071840	0.000289457	2.25298	13.166	27	324	cellular component organization or biogenesis
59	GO:0006793	0.00037545	2.08999	16.2543	31	400	phosphorus metabolic process
60	GO:0006796	0.00037545	2.08999	16.2543	31	400	phosphate-containing compound metabolic process
61	GO:0050789	0.000403173	1.63202	49.3319	72	1214	regulation of biological process
62	GO:0016192	0.000433898	3.50828	3.8604	12	95	vesicle-mediated transport
63	GO:0050896	0.000436236	1.71331	36.816	57	906	response to stimulus
64	GO:0060255	0.000507452	1.98065	18.7737	34	462	regulation of macromolecule metabolic process
65	GO:0019941	0.000607376	3.89934	2.92578	10	72	modification-dependent protein catabolic process
66	GO:0006511	0.000607376	3.89934	2.92578	10	72	ubiquitin-dependent protein catabolic process
67	GO:0043632	0.000607376	3.89934	2.92578	10	72	modification-dependent macromolecule catabolic process
68	GO:0048519	0.000615287	5.61054	1.50353	7	37	negative regulation of biological process
69	GO:0051052	0.000625409	35.742	0.203179	3	5	regulation of DNA metabolic process
70	GO:0007049	0.000715126	4.69998	1.99115	8	49	cell cycle
71	GO:0031327	0.000779549	8.55082	0.772081	5	19	negative regulation of cellular biosynthetic process
72	GO:2000113	0.000779549	8.55082	0.772081	5	19	negative regulation of cellular macromolecule biosynthetic process
73	GO:0009890	0.000779549	8.55082	0.772081	5	19	negative regulation of biosynthetic process
74	GO:0010558	0.000779549	8.55082	0.772081	5	19	negative regulation of macromolecule biosynthetic process
75	GO:0044265	0.000817424	3.45798	3.57595	11	88	cellular macromolecule catabolic process
76	GO:0065007	0.000842449	1.58113	50.5916	72	1245	biological regulation
77	GO:0080090	0.0010025	1.87775	20.2773	35	499	regulation of primary metabolic process
78	GO:0031324	0.00127592	7.47997	0.853352	5	21	negative regulation of cellular metabolic process
79	GO:0006468	0.00134179	2.10746	12.3533	24	304	protein phosphorylation
80	GO:0044257	0.00139998	3.44998	3.25087	10	80	cellular protein catabolic process
81	GO:0007017	0.00139998	3.44998	3.25087	10	80	microtubule-based process
82	GO:0051603	0.00139998	3.44998	3.25087	10	80	proteolysis involved in cellular protein catabolic process
83	GO:0019219	0.00141087	1.90953	17.5953	31	433	regulation of nucleobase-containing compound metabolic process
84	GO:0051171	0.00141087	1.90953	17.5953	31	433	regulation of nitrogen compound metabolic process
85	GO:0016458	0.00142927	10.6141	0.528266	4	13	gene silencing
86	GO:0000226	0.00142927	10.6141	0.528266	4	13	microtubule cytoskeleton organization
87	GO:0006352	0.00156282	4.67168	1.74734	7	43	transcription initiation, DNA-dependent
88	GO:0035601	0.00205935	17.8662	0.284451	3	7	protein deacylation
89	GO:0006476	0.00205935	17.8662	0.284451	3	7	protein deacetylation
90	GO:0032774	0.00241211	1.85612	17.4328	30	429	RNA biosynthetic process
91	GO:0006367	0.00255829	8.68196	0.609537	4	15	transcription initiation from RNA polymerase II promoter
92	GO:0010629	0.00330312	7.9574	0.650173	4	16	negative regulation of gene expression
93	GO:0016310	0.00352254	1.94127	13.2879	24	327	phosphorylation
94	GO:0006351	0.00432638	1.79277	17.3515	29	427	transcription, DNA-dependent
95	GO:0050794	0.00437254	1.48745	47.5845	65	1171	regulation of cellular process
96	GO:0031323	0.00464915	1.74791	19.0176	31	468	regulation of cellular metabolic process
97	GO:0040029	0.00465104	11.9076	0.365722	3	9	regulation of gene expression, epigenetic
98	GO:0006284	0.00480583	47.5111	0.121907	2	3	base-excision repair
99	GO:0000394	0.00480583	47.5111	0.121907	2	3	RNA splicing, via endonucleolytic cleavage and ligation
100	GO:0016575	0.00480583	47.5111	0.121907	2	3	histone deacetylation
101	GO:0006388	0.00480583	47.5111	0.121907	2	3	tRNA splicing, via endonucleolytic cleavage and ligation
102	GO:0006357	0.00520839	6.8188	0.731445	4	18	regulation of transcription from RNA polymerase II promoter
103	GO:0030163	0.00541803	2.80206	3.90104	10	96	protein catabolic process
104	GO:0031326	0.00632299	1.77496	16.2543	27	400	regulation of cellular biosynthetic process
105	GO:2000112	0.00632299	1.77496	16.2543	27	400	regulation of cellular macromolecule biosynthetic process
106	GO:0009889	0.00632299	1.77496	16.2543	27	400	regulation of biosynthetic process
107	GO:0010556	0.00632299	1.77496	16.2543	27	400	regulation of macromolecule biosynthetic process
108	GO:0006261	0.00638941	6.36337	0.772081	4	19	DNA-dependent DNA replication
109	GO:0051301	0.00638941	6.36337	0.772081	4	19	cell division
110	GO:0048523	0.00662361	4.78141	1.21907	5	30	negative regulation of cellular process
111	GO:0007275	0.00672592	2.70651	4.02295	10	99	multicellular organismal development
112	GO:0010468	0.00719645	1.75514	16.4169	27	404	regulation of gene expression
113	GO:0032259	0.00876089	4.42604	1.30035	5	32	methylation
114	GO:0000279	0.00925536	5.61323	0.853352	4	21	M phase
115	GO:0018393	0.00935372	23.7524	0.162543	2	4	internal peptidyl-lysine acetylation
116	GO:0018394	0.00935372	23.7524	0.162543	2	4	peptidyl-lysine acetylation
117	GO:0016573	0.00935372	23.7524	0.162543	2	4	histone acetylation
118	GO:0006473	0.00935372	23.7524	0.162543	2	4	protein acetylation
119	GO:0006475	0.00935372	23.7524	0.162543	2	4	internal protein amino acid acetylation
120	GO:0044248	0.0113388	1.95325	9.26497	17	228	cellular catabolic process
121	GO:0006730	0.0125052	3.41847	1.95052	6	48	one-carbon metabolic process
122	GO:0009057	0.012665	2.22567	5.77029	12	142	macromolecule catabolic process
123	GO:0006457	0.0145422	2.38108	4.51058	10	111	protein folding
124	GO:0016311	0.0145992	2.94222	2.60069	7	64	dephosphorylation
125	GO:0022403	0.014936	4.76933	0.97526	4	24	cell cycle phase
126	GO:0006403	0.0151726	15.8328	0.203179	2	5	RNA localization
127	GO:0051236	0.0151726	15.8328	0.203179	2	5	establishment of RNA localization
128	GO:0051028	0.0151726	15.8328	0.203179	2	5	mRNA transport
129	GO:0007034	0.0151726	15.8328	0.203179	2	5	vacuolar transport
130	GO:0050657	0.0151726	15.8328	0.203179	2	5	nucleic acid transport
131	GO:0050658	0.0151726	15.8328	0.203179	2	5	RNA transport
132	GO:0043543	0.0151726	15.8328	0.203179	2	5	protein acylation
133	GO:0000398	0.0151726	15.8328	0.203179	2	5	nuclear mRNA splicing, via spliceosome
134	GO:0000375	0.0151726	15.8328	0.203179	2	5	RNA splicing, via transesterification reactions
135	GO:0000377	0.0151726	15.8328	0.203179	2	5	RNA splicing, via transesterification reactions with bulged adenosine as nucleophile
136	GO:0043170	0.0187846	1.2792	160.39	179	3947	macromolecule metabolic process
137	GO:0015931	0.0221523	11.873	0.243815	2	6	nucleobase-containing compound transport
138	GO:0018205	0.0221523	11.873	0.243815	2	6	peptidyl-lysine modification
139	GO:0045814	0.0221523	11.873	0.243815	2	6	negative regulation of gene expression, epigenetic
140	GO:0031047	0.0221523	11.873	0.243815	2	6	gene silencing by RNA
141	GO:0006342	0.0221523	11.873	0.243815	2	6	chromatin silencing
142	GO:0051252	0.0224714	1.62568	15.5635	24	383	regulation of RNA metabolic process
143	GO:2001141	0.0224714	1.62568	15.5635	24	383	regulation of RNA biosynthetic process
144	GO:0006355	0.0224714	1.62568	15.5635	24	383	regulation of transcription, DNA-dependent
145	GO:0006470	0.0233506	2.92736	2.23497	6	55	protein dephosphorylation
146	GO:0000280	0.0251171	5.49069	0.650173	3	16	nuclear division
147	GO:0048285	0.0251171	5.49069	0.650173	3	16	organelle fission
148	GO:0007067	0.0251171	5.49069	0.650173	3	16	mitosis
149	GO:0022402	0.0253572	3.97231	1.1378	4	28	cell cycle process
150	GO:0000087	0.029603	5.09782	0.690809	3	17	M phase of mitotic cell cycle
151	GO:0006298	0.0301895	9.49714	0.284451	2	7	mismatch repair
152	GO:0032502	0.0385174	1.99891	5.28266	10	130	developmental process
153	GO:0043687	0.0392701	3.40301	1.30035	4	32	post-translational protein modification
154	GO:0006405	0.0406358	Inf	0.0406358	1	1	RNA export from nucleus
155	GO:0006406	0.0406358	Inf	0.0406358	1	1	mRNA export from nucleus
156	GO:0047497	0.0406358	Inf	0.0406358	1	1	mitochondrion transport along microtubule
157	GO:0043486	0.0406358	Inf	0.0406358	1	1	histone exchange
158	GO:0009162	0.0406358	Inf	0.0406358	1	1	deoxyribonucleoside monophosphate metabolic process
159	GO:0009157	0.0406358	Inf	0.0406358	1	1	deoxyribonucleoside monophosphate biosynthetic process
160	GO:0048478	0.0406358	Inf	0.0406358	1	1	replication fork protection
161	GO:0009176	0.0406358	Inf	0.0406358	1	1	pyrimidine deoxyribonucleoside monophosphate metabolic process
162	GO:0009177	0.0406358	Inf	0.0406358	1	1	pyrimidine deoxyribonucleoside monophosphate biosynthetic process
163	GO:2000104	0.0406358	Inf	0.0406358	1	1	negative regulation of DNA-dependent DNA replication
164	GO:0000290	0.0406358	Inf	0.0406358	1	1	deadenylation-dependent decapping of nuclear-transcribed mRNA
165	GO:0000288	0.0406358	Inf	0.0406358	1	1	nuclear-transcribed mRNA catabolic process, deadenylation-dependent decay
166	GO:0034969	0.0406358	Inf	0.0406358	1	1	histone arginine methylation
167	GO:0009225	0.0406358	Inf	0.0406358	1	1	nucleotide-sugar metabolic process
168	GO:0045116	0.0406358	Inf	0.0406358	1	1	protein neddylation
169	GO:0006231	0.0406358	Inf	0.0406358	1	1	dTMP biosynthetic process
170	GO:0031123	0.0406358	Inf	0.0406358	1	1	RNA 3'-end processing
171	GO:0016973	0.0406358	Inf	0.0406358	1	1	poly(A)+ mRNA export from nucleus
172	GO:0019919	0.0406358	Inf	0.0406358	1	1	peptidyl-arginine methylation, to asymmetrical-dimethyl arginine
173	GO:0035246	0.0406358	Inf	0.0406358	1	1	peptidyl-arginine N-methylation
174	GO:0035247	0.0406358	Inf	0.0406358	1	1	peptidyl-arginine omega-N-methylation
175	GO:0000012	0.0406358	Inf	0.0406358	1	1	single strand break repair
176	GO:0051654	0.0406358	Inf	0.0406358	1	1	establishment of mitochondrion localization
177	GO:0051656	0.0406358	Inf	0.0406358	1	1	establishment of organelle localization
178	GO:0051646	0.0406358	Inf	0.0406358	1	1	mitochondrion localization
179	GO:0046073	0.0406358	Inf	0.0406358	1	1	dTMP metabolic process
180	GO:0045005	0.0406358	Inf	0.0406358	1	1	maintenance of fidelity involved in DNA-dependent DNA replication
181	GO:0019067	0.0406358	Inf	0.0406358	1	1	viral assembly, maturation, egress, and release
182	GO:0019068	0.0406358	Inf	0.0406358	1	1	virion assembly
183	GO:0015074	0.0406358	Inf	0.0406358	1	1	DNA integration
184	GO:0043547	0.0406358	Inf	0.0406358	1	1	positive regulation of GTPase activity
185	GO:0090329	0.0406358	Inf	0.0406358	1	1	regulation of DNA-dependent DNA replication
186	GO:0016571	0.0406358	Inf	0.0406358	1	1	histone methylation
187	GO:0000379	0.0406358	Inf	0.0406358	1	1	tRNA-type intron splice site recognition and cleavage
188	GO:0043631	0.0406358	Inf	0.0406358	1	1	RNA polyadenylation
189	GO:0007349	0.0406358	Inf	0.0406358	1	1	cellularization
190	GO:0006348	0.0406358	Inf	0.0406358	1	1	chromatin silencing at telomere
191	GO:0034643	0.0406358	Inf	0.0406358	1	1	establishment of mitochondrion localization, microtubule-mediated
192	GO:0006304	0.0406358	Inf	0.0406358	1	1	DNA modification
193	GO:0006305	0.0406358	Inf	0.0406358	1	1	DNA alkylation
194	GO:0006306	0.0406358	Inf	0.0406358	1	1	DNA methylation
195	GO:0051168	0.0406358	Inf	0.0406358	1	1	nuclear export
196	GO:0019673	0.0406358	Inf	0.0406358	1	1	GDP-mannose metabolic process
197	GO:0000278	0.0453988	4.19652	0.812716	3	20	mitotic cell cycle
198	GO:0051253	0.0490547	6.78186	0.365722	2	9	negative regulation of RNA metabolic process
199	GO:0045892	0.0490547	6.78186	0.365722	2	9	negative regulation of transcription, DNA-dependent
200	GO:0048610	0.0490547	6.78186	0.365722	2	9	cellular process involved in reproduction
Cluster 10 Biological Process (BP)											Cluster 10 Cellular component (CC)										Cluster 10 Molecular Function (MF)
	GOBPID	Pvalue	OddsRatio	ExpCount	Count	Size	Term					GOCCID	Pvalue	OddsRatio	ExpCount	Count	Size	Term				GOMFID	Pvalue	OddsRatio	ExpCount	Count	Size	Term
1	GO:0006396	8.16831e-16	22.0365	1.18959	17	160	RNA processing				1	GO:0030529	9.38178e-22	20.7148	3.02893	28	298	ribonucleoprotein complex			1	GO:0003735	1.18849e-07	8.36585	1.70656	12	176	structural constituent of ribosome
2	GO:0071843	6.76962e-15	56.3969	0.319703	11	43	cellular component biogenesis at cellular level				2	GO:0005840	9.16484e-19	20.0166	2.19547	23	216	ribosome			2	GO:0003723	5.26319e-07	6.02615	2.74407	14	283	RNA binding
3	GO:0034660	5.31892e-14	24.3186	0.847584	14	114	ncRNA metabolic process				3	GO:0005737	1.03594e-14	9.41079	9.595	35	944	cytoplasm			3	GO:0008168	9.28685e-07	10.1131	1.04721	9	108	methyltransferase activity
4	GO:0042254	2.14889e-13	51.828	0.304833	10	41	ribosome biogenesis				4	GO:0044444	1.51945e-14	9.88231	6.11884	29	602	cytoplasmic part			4	GO:0016741	1.26363e-06	9.7165	1.08599	9	112	transferase activity, transferring one-carbon groups
5	GO:0022613	2.80458e-13	50.2018	0.312268	10	42	ribonucleoprotein complex biogenesis				5	GO:0043228	3.25996e-12	8.50846	5.30571	25	522	non-membrane-bounded organelle			5	GO:0004812	3.10251e-05	11.3797	0.610872	6	63	aminoacyl-tRNA ligase activity
6	GO:0016072	3.24372e-13	70.9255	0.215613	9	29	rRNA metabolic process				6	GO:0043232	3.25996e-12	8.50846	5.30571	25	522	intracellular non-membrane-bounded organelle			6	GO:0016875	3.10251e-05	11.3797	0.610872	6	63	ligase activity, forming carbon-oxygen bonds
7	GO:0006364	3.24372e-13	70.9255	0.215613	9	29	rRNA processing				7	GO:0032991	1.15382e-11	7.19331	8.50743	30	837	macromolecular complex			7	GO:0016876	3.10251e-05	11.3797	0.610872	6	63	ligase activity, forming aminoacyl-tRNA and related compounds
8	GO:0016070	1.22639e-11	7.79435	4.95911	24	667	RNA metabolic process				8	GO:0044424	7.60507e-10	7.82462	23.6724	45	2329	intracellular part			8	GO:0008757	0.000429718	12.8587	0.358766	4	37	S-adenosylmethionine-dependent methyltransferase activity
9	GO:0034470	3.51274e-11	28.5975	0.490706	10	66	ncRNA processing				9	GO:0005622	1.22179e-07	9.89946	32.5457	49	3202	intracellular			9	GO:0004830	0.000551424	104.216	0.0387855	2	4	tryptophan-tRNA ligase activity
10	GO:0044085	1.92336e-09	13.028	1.21933	12	164	cellular component biogenesis				10	GO:0030684	1.1522e-06	84.3167	0.0914777	4	9	preribosome			10	GO:0005198	0.00204262	2.88073	4.59608	12	474	structural molecule activity
11	GO:0044260	3.70158e-09	5.34934	22.9517	45	3087	cellular macromolecule metabolic process				11	GO:0005623	2.29875e-06	8.18846	34.7819	49	3422	cell			11	GO:0004540	0.00326439	11.2533	0.300588	3	31	ribonuclease activity
12	GO:0090304	6.06371e-09	5.54057	6.68401	24	899	nucleic acid metabolic process				12	GO:0044464	2.29875e-06	8.18846	34.7819	49	3422	cell part			12	GO:0000175	0.00398145	26.0387	0.0969638	2	10	3'-5'-exoribonuclease activity
13	GO:0010467	1.94531e-08	4.49941	15.6208	36	2101	gene expression				13	GO:0032040	3.9349e-06	309.98	0.0406568	3	4	small-subunit processome			13	GO:0016896	0.00576617	20.8268	0.116357	2	12	exoribonuclease activity, producing 5'-phosphomonoesters
14	GO:0071840	6.64559e-08	7.62918	2.40892	14	324	cellular component organization or biogenesis				14	GO:0043226	6.15581e-06	3.61358	19.0375	35	1873	organelle			14	GO:0004532	0.00576617	20.8268	0.116357	2	12	exoribonuclease activity
15	GO:0006139	1.36108e-07	4.50805	8.4684	25	1139	nucleobase-containing compound metabolic process				15	GO:0043229	6.15581e-06	3.61358	19.0375	35	1873	intracellular organelle			15	GO:0009982	0.00677171	18.9316	0.126053	2	13	pseudouridine synthase activity
16	GO:0071841	1.83433e-07	7.5874	2.20818	13	297	cellular component organization or biogenesis at cellular level				16	GO:0031974	0.000221085	8.02415	0.884285	6	87	membrane-enclosed lumen			16	GO:0016796	0.00677171	18.9316	0.126053	2	13	exonuclease activity, active with either ribo- or deoxyribonucleic acids and producing 5'-phosphomonoesters
17	GO:0034641	4.1134e-07	4.14119	9.63569	26	1296	cellular nitrogen compound metabolic process				17	GO:0005739	0.000314829	6.19713	1.33151	7	131	mitochondrion			17	GO:0000166	0.00708019	1.93819	12.8089	22	1321	nucleotide binding
18	GO:0044237	1.46878e-06	4.08173	28.223	46	3796	cellular metabolic process				18	GO:0005759	0.0003332	28.1243	0.142299	3	14	mitochondrial matrix			18	GO:0004821	0.00969638	Inf	0.00969638	1	1	histidine-tRNA ligase activity
19	GO:0006807	6.73347e-06	3.47305	11.1078	26	1494	nitrogen compound metabolic process				19	GO:0043233	0.00107491	7.27339	0.792807	5	78	organelle lumen			19	GO:0004809	0.00969638	Inf	0.00969638	1	1	tRNA (guanine-N2-)-methyltransferase activity
20	GO:0043170	2.08059e-05	3.40742	29.3457	45	3947	macromolecule metabolic process				20	GO:0070013	0.00107491	7.27339	0.792807	5	78	intracellular organelle lumen			20	GO:0004164	0.00969638	Inf	0.00969638	1	1	diphthine synthase activity
21	GO:0006399	3.85091e-05	11.0524	0.639405	6	86	tRNA metabolic process				21	GO:0005730	0.00348546	28.8971	0.0914777	2	9	nucleolus			21	GO:0000774	0.00969638	Inf	0.00969638	1	1	adenyl-nucleotide exchange factor activity
22	GO:0006436	0.000322881	138.232	0.0297398	2	4	tryptophanyl-tRNA aminoacylation				22	GO:0044429	0.0132348	4.76724	0.924941	4	91	mitochondrial part			22	GO:0005488	0.0118985	1.78815	69.5909	80	7177	binding
23	GO:0043038	0.00045436	12.6716	0.364312	4	49	amino acid activation				23	GO:0030686	0.020227	99.2745	0.0203284	1	2	90S preribosome			23	GO:0036094	0.0137702	1.80918	13.5846	22	1401	small molecule binding
24	GO:0043039	0.00045436	12.6716	0.364312	4	49	tRNA aminoacylation				24	GO:0070545	0.020227	99.2745	0.0203284	1	2	PeBoW complex			24	GO:0008408	0.0142957	12.2426	0.184231	2	19	3'-5' exonuclease activity
25	GO:0006418	0.00045436	12.6716	0.364312	4	49	tRNA aminoacylation for protein translation				25	GO:0000313	0.0301895	49.6275	0.0304926	1	3	organellar ribosome			25	GO:0008173	0.0189518	10.4031	0.21332	2	22	RNA methyltransferase activity
26	GO:0009987	0.000532657	3.36232	39.7695	51	5349	cellular process				26	GO:0005761	0.0301895	49.6275	0.0304926	1	3	mitochondrial ribosome			26	GO:0016423	0.0192997	103.163	0.0193928	1	2	tRNA (guanine) methyltransferase activity
27	GO:0070585	0.00147818	46.0536	0.0594796	2	8	protein localization in mitochondrion				27	GO:0044452	0.0498174	24.8039	0.050821	1	5	nucleolar part			27	GO:0060590	0.0192997	103.163	0.0193928	1	2	ATPase regulator activity
28	GO:0072655	0.00147818	46.0536	0.0594796	2	8	establishment of protein localization in mitochondrion														28	GO:0016768	0.0192997	103.163	0.0193928	1	2	spermine synthase activity
29	GO:0006626	0.00147818	46.0536	0.0594796	2	8	protein targeting to mitochondrion														29	GO:0042803	0.0192997	103.163	0.0193928	1	2	protein homodimerization activity
30	GO:0001522	0.00286222	30.6905	0.0817844	2	11	pseudouridine synthesis														30	GO:0008170	0.0206271	9.90673	0.223017	2	23	N-methyltransferase activity
31	GO:0009451	0.00294821	11.6773	0.289963	3	39	RNA modification														31	GO:0016866	0.022362	9.45548	0.232713	2	24	intramolecular transferase activity
32	GO:0044238	0.00323342	2.34117	34.6766	45	4664	primary metabolic process														32	GO:0008175	0.0288108	51.5765	0.0290891	1	3	tRNA methyltransferase activity
33	GO:0006839	0.0034183	27.6179	0.0892193	2	12	mitochondrial transport														33	GO:0016874	0.0379749	2.54477	2.48227	6	256	ligase activity
34	GO:0007005	0.0034183	27.6179	0.0892193	2	12	mitochondrion organization														34	GO:0051087	0.0382306	34.381	0.0387855	1	4	chaperone binding
35	GO:0008152	0.00355994	2.80791	41.9331	51	5640	metabolic process														35	GO:0042802	0.0382306	34.381	0.0387855	1	4	identical protein binding
36	GO:0006412	0.0045898	2.21428	11.2045	20	1507	translation														36	GO:0004518	0.041188	4.12623	0.766014	3	79	nuclease activity
37	GO:0017038	0.0068778	18.4	0.126394	2	17	protein import														37	GO:0004527	0.0450161	6.29678	0.339373	2	35	exonuclease activity
38	GO:0044267	0.0071655	2.00487	16.7955	26	2259	cellular protein metabolic process														38	GO:0004815	0.0475599	25.7832	0.0484819	1	5	aspartate-tRNA ligase activity
39	GO:0043461	0.00743494	Inf	0.00743494	1	1	proton-transporting ATP synthase complex assembly														39	GO:0004571	0.0475599	25.7832	0.0484819	1	5	mannosyl-oligosaccharide 1,2-alpha-mannosidase activity
40	GO:0030150	0.00743494	Inf	0.00743494	1	1	protein import into mitochondrial matrix														40	GO:0015924	0.0475599	25.7832	0.0484819	1	5	mannosyl-oligosaccharide mannosidase activity
41	GO:0070071	0.00743494	Inf	0.00743494	1	1	proton-transporting two-sector ATPase complex assembly														41	GO:0004525	0.0475599	25.7832	0.0484819	1	5	ribonuclease III activity
42	GO:0071806	0.00743494	Inf	0.00743494	1	1	protein transmembrane transport														42	GO:0003676	0.0491406	1.5067	19.8	27	2042	nucleic acid binding
43	GO:0065002	0.00743494	Inf	0.00743494	1	1	intracellular protein transmembrane transport
44	GO:0006427	0.00743494	Inf	0.00743494	1	1	histidyl-tRNA aminoacylation
45	GO:0070272	0.00743494	Inf	0.00743494	1	1	proton-transporting ATP synthase complex biogenesis
46	GO:0072594	0.00770077	17.2478	0.133829	2	18	establishment of protein localization to organelle
47	GO:0044106	0.008987	4.25371	1.28625	5	173	cellular amine metabolic process
48	GO:0042273	0.0148156	135.825	0.0148699	1	2	ribosomal large subunit biogenesis
49	GO:0000463	0.0148156	135.825	0.0148699	1	2	maturation of LSU-rRNA from tricistronic rRNA transcript (SSU-rRNA, 5.8S rRNA, LSU-rRNA)
50	GO:0000470	0.0148156	135.825	0.0148699	1	2	maturation of LSU-rRNA
51	GO:0006605	0.0157479	11.4866	0.193309	2	26	protein targeting
52	GO:0033365	0.0169273	11.0257	0.200743	2	27	protein localization to organelle
53	GO:0008215	0.0221422	67.9035	0.0223048	1	3	spermine metabolic process
54	GO:0006597	0.0221422	67.9035	0.0223048	1	3	spermine biosynthetic process
55	GO:0006461	0.0261738	8.60603	0.252788	2	34	protein complex assembly
56	GO:0070271	0.0261738	8.60603	0.252788	2	34	protein complex biogenesis
57	GO:0006520	0.0271889	3.74963	1.14498	4	154	cellular amino acid metabolic process
58	GO:0017182	0.0294153	45.2632	0.0297398	1	4	peptidyl-diphthamide metabolic process
59	GO:0017183	0.0294153	45.2632	0.0297398	1	4	peptidyl-diphthamide biosynthetic process from peptidyl-histidine
60	GO:0008033	0.0321861	7.64583	0.282528	2	38	tRNA processing
61	GO:0018202	0.0366353	33.943	0.0371747	1	5	peptidyl-histidine modification
62	GO:0006422	0.0366353	33.943	0.0371747	1	5	aspartyl-tRNA aminoacylation
63	GO:0007006	0.0438024	27.1509	0.0446097	1	6	mitochondrial membrane organization
64	GO:0007007	0.0438024	27.1509	0.0446097	1	6	inner mitochondrial membrane organization
65	GO:0045039	0.0438024	27.1509	0.0446097	1	6	protein import into mitochondrial inner membrane
66	GO:0071822	0.043859	6.39535	0.334572	2	45	protein complex subunit organization
Cluster 11 Biological Process (BP)											Cluster 11 Cellular component (CC)										Cluster 11 Molecular Function (MF)
	GOBPID	Pvalue	OddsRatio	ExpCount	Count	Size	Term					GOCCID	Pvalue	OddsRatio	ExpCount	Count	Size	Term				GOMFID	Pvalue	OddsRatio	ExpCount	Count	Size	Term
1	GO:0006740	9.55459e-16	66.6537	0.628381	13	19	NADPH regeneration				1	GO:0005622	8.98601e-28	6.20308	173.995	252	3202	intracellular			1	GO:0003676	1.32611e-27	2.89832	102.6	207	2042	nucleic acid binding
2	GO:0006739	9.55459e-16	66.6537	0.628381	13	19	NADP metabolic process				2	GO:0005623	2.38963e-25	6.46898	185.949	257	3422	cell			2	GO:0005488	1.26972e-26	3.7692	360.607	459	7177	binding
3	GO:0006098	9.55459e-16	66.6537	0.628381	13	19	pentose-phosphate shunt				3	GO:0044464	2.38963e-25	6.46898	185.949	257	3422	cell part			3	GO:0004616	5.47541e-15	84.0147	0.803918	13	16	phosphogluconate dehydrogenase (decarboxylating) activity
4	GO:0006139	1.0482e-15	3.19749	37.6698	88	1139	nucleobase-containing compound metabolic process				4	GO:0005634	8.57236e-23	3.53813	62.7076	135	1154	nucleus			4	GO:0000166	7.82491e-13	2.26359	66.3735	124	1321	nucleotide binding
5	GO:0034641	3.75607e-14	2.91792	42.8622	92	1296	cellular nitrogen compound metabolic process				5	GO:0044424	9.26042e-23	3.58828	126.556	205	2329	intracellular part			5	GO:0036094	2.21909e-11	2.12614	70.393	125	1401	small molecule binding
6	GO:0046496	1.53296e-13	33.3003	0.826817	13	25	nicotinamide nucleotide metabolic process				6	GO:0043227	9.15429e-17	2.83737	80.0418	144	1473	membrane-bounded organelle			6	GO:0003677	5.76537e-11	2.33456	46.3258	92	922	DNA binding
7	GO:0019362	1.53296e-13	33.3003	0.826817	13	25	pyridine nucleotide metabolic process				7	GO:0043231	9.15429e-17	2.83737	80.0418	144	1473	intracellular membrane-bounded organelle			7	GO:0003682	2.00981e-08	17.5059	1.05514	10	21	chromatin binding
8	GO:0072524	1.53296e-13	33.3003	0.826817	13	25	pyridine-containing compound metabolic process				8	GO:0043226	7.51164e-16	2.71856	101.778	166	1873	organelle			8	GO:0016616	2.56895e-06	5.41315	3.21567	14	64	oxidoreductase activity, acting on the CH-OH group of donors, NAD or NADP as acceptor
9	GO:0006733	3.23608e-11	18.1397	1.15754	13	35	oxidoreduction coenzyme metabolic process				9	GO:0043229	7.51164e-16	2.71856	101.778	166	1873	intracellular organelle			9	GO:0035639	1.27881e-05	1.75266	52.5059	83	1045	purine ribonucleoside triphosphate binding
10	GO:0009987	3.73526e-11	2.90592	176.906	222	5349	cellular process				10	GO:0000502	8.61844e-10	10.9802	2.17357	15	40	proteasome complex			10	GO:0032553	1.37418e-05	1.74862	52.6064	83	1047	ribonucleotide binding
11	GO:0006807	6.97059e-11	2.47099	49.4106	93	1494	nitrogen compound metabolic process				11	GO:0044428	2.22522e-07	4.66981	5.37959	20	99	nuclear part			11	GO:0032555	1.37418e-05	1.74862	52.6064	83	1047	purine ribonucleotide binding
12	GO:0006366	1.5815e-10	15.3408	1.28983	13	39	transcription from RNA polymerase II promoter				12	GO:0031981	3.87423e-06	5.29198	3.36904	14	62	nuclear lumen			12	GO:0017076	1.47615e-05	1.7446	52.7069	83	1049	purine nucleotide binding
13	GO:0071842	3.04192e-10	4.40133	8.53275	31	258	cellular component organization at cellular level				13	GO:0044446	1.21221e-05	2.10784	28.0934	51	517	intracellular organelle part			13	GO:0016859	1.94685e-05	9.02038	1.25612	8	25	cis-trans isomerase activity
14	GO:0016043	3.88077e-10	4.2356	9.12806	32	276	cellular component organization				14	GO:0044422	1.21221e-05	2.10784	28.0934	51	517	organelle part			14	GO:0003755	1.94685e-05	9.02038	1.25612	8	25	peptidyl-prolyl cis-trans isomerase activity
15	GO:0019320	4.54634e-10	13.7483	1.38905	13	42	hexose catabolic process				15	GO:0005694	1.47328e-05	3.39506	6.95543	20	128	chromosome			15	GO:0016614	2.8393e-05	3.97095	4.42155	15	88	oxidoreductase activity, acting on CH-OH group of donors
16	GO:0006007	4.54634e-10	13.7483	1.38905	13	42	glucose catabolic process				16	GO:0043234	1.87722e-05	2.12913	25.4851	47	469	protein complex			16	GO:0008442	3.02565e-05	76.1965	0.251224	4	5	3-hydroxyisobutyrate dehydrogenase activity
17	GO:0046365	6.32631e-10	13.2883	1.42213	13	43	monosaccharide catabolic process				17	GO:0043233	6.20259e-05	3.95573	4.23847	14	78	organelle lumen			17	GO:0005515	5.95185e-05	1.45646	143.55	183	2857	protein binding
18	GO:0090304	1.07902e-09	2.65024	29.7323	64	899	nucleic acid metabolic process				18	GO:0070013	6.20259e-05	3.95573	4.23847	14	78	intracellular organelle lumen			18	GO:0005524	5.97455e-05	1.73834	44.115	70	878	ATP binding
19	GO:0046164	1.19011e-09	12.4545	1.48827	13	45	alcohol catabolic process				19	GO:0016592	0.000122993	10.65	0.869429	6	16	mediator complex			19	GO:0032559	6.41959e-05	1.73366	44.2155	70	880	adenyl ribonucleotide binding
20	GO:0044275	1.19011e-09	12.4545	1.48827	13	45	cellular carbohydrate catabolic process				20	GO:0031974	0.000210556	3.4615	4.72752	14	87	membrane-enclosed lumen			20	GO:0030554	6.65338e-05	1.73133	44.2657	70	881	adenyl nucleotide binding
21	GO:0051276	1.45231e-09	5.98746	4.33252	21	131	chromosome organization				21	GO:0005654	0.000334826	4.36567	2.77131	10	51	nucleoplasm			21	GO:0004386	9.80489e-05	3.19249	6.02938	17	120	helicase activity
22	GO:0006996	1.56477e-09	4.59782	7.07755	27	214	organelle organization				22	GO:0000228	0.000502017	17.6423	0.434715	4	8	nuclear chromosome			22	GO:0004675	0.000195272	25.3936	0.351714	4	7	transmembrane receptor protein serine/threonine kinase activity
23	GO:0006006	3.80273e-09	11.0647	1.62056	13	49	glucose metabolic process				23	GO:0032991	0.000693072	1.64221	45.482	66	837	macromolecular complex			23	GO:0003723	0.000459841	2.13767	14.2193	28	283	RNA binding
24	GO:0071841	9.82436e-09	3.736	9.82259	31	297	cellular component organization or biogenesis at cellular level				24	GO:0005869	0.00294272	Inf	0.108679	2	2	dynactin complex			24	GO:0017111	0.000858952	1.76452	26.1776	43	521	nucleoside-triphosphatase activity
25	GO:0071840	2.14017e-08	3.51606	10.7155	32	324	cellular component organization or biogenesis				25	GO:0044430	0.00298808	2.53849	6.14034	14	113	cytoskeletal part			25	GO:0070035	0.000942138	3.20193	4.22057	12	84	purine NTP-dependent helicase activity
26	GO:0016071	1.56696e-07	9.83556	1.48827	11	45	mRNA metabolic process				26	GO:0016585	0.00471769	13.1836	0.380375	3	7	chromatin remodeling complex			26	GO:0008026	0.000942138	3.20193	4.22057	12	84	ATP-dependent helicase activity
27	GO:0019318	2.15732e-07	7.35881	2.21587	13	67	hexose metabolic process				27	GO:0015630	0.00586873	2.65229	4.61884	11	85	microtubule cytoskeleton			27	GO:0016462	0.00108056	1.74151	26.479	43	527	pyrophosphatase activity
28	GO:0009056	2.75539e-07	3.16504	11.3439	31	343	catabolic process				28	GO:0000785	0.00589199	2.5226	5.27091	12	97	chromatin			28	GO:0016818	0.00120921	1.73022	26.6298	43	530	hydrolase activity, acting on acid anhydrides, in phosphorus-containing anhydrides
29	GO:0005996	3.69345e-07	6.96871	2.31509	13	70	monosaccharide metabolic process				29	GO:0044427	0.00624773	2.3977	5.97733	13	110	chromosomal part			29	GO:0019199	0.00155891	7.33192	0.904407	5	18	transmembrane receptor protein kinase activity
30	GO:0016070	3.99863e-07	2.48724	22.0595	47	667	RNA metabolic process				30	GO:0044451	0.00774114	3.44547	2.33659	7	43	nucleoplasm part			30	GO:0016817	0.00156307	1.70441	26.9815	43	537	hydrolase activity, acting on acid anhydrides
31	GO:0016052	5.26985e-07	6.12541	2.77811	14	84	carbohydrate catabolic process				31	GO:0000790	0.00851051	35.0507	0.163018	2	3	nuclear chromatin			31	GO:0016853	0.00157685	2.99246	4.47179	12	89	isomerase activity
32	GO:0006357	9.29514e-07	19.096	0.595308	7	18	regulation of transcription from RNA polymerase II promoter				32	GO:0005856	0.00977095	2.00802	9.18335	17	169	cytoskeleton			32	GO:0017002	0.00251987	Inf	0.10049	2	2	activin-activated receptor activity
33	GO:0006396	1.19338e-06	4.17336	5.29163	19	160	RNA processing				33	GO:0005874	0.0136082	2.78112	3.20602	8	59	microtubule			33	GO:0003887	0.00888462	5.85401	0.854163	4	17	DNA-directed DNA polymerase activity
34	GO:0006732	1.44172e-06	5.56334	3.00961	14	91	coenzyme metabolic process				34	GO:0005839	0.0207256	4.39964	1.08679	4	20	proteasome core complex			34	GO:0008270	0.0123081	1.31963	75.518	94	1503	zinc ion binding
35	GO:0006397	2.89511e-06	9.36518	1.25676	9	38	mRNA processing				35	GO:0005681	0.0263771	11.6787	0.271697	2	5	spliceosomal complex			35	GO:0034061	0.0133639	5.07243	0.954652	4	19	DNA polymerase activity
36	GO:0044282	3.69108e-06	5.50584	2.81118	13	85	small molecule catabolic process				36	GO:0043228	0.0351123	1.42435	28.3651	38	522	non-membrane-bounded organelle			36	GO:0003713	0.014129	18.9726	0.200979	2	4	transcription coactivator activity
37	GO:0006325	1.17987e-05	4.24954	4.06794	15	123	chromatin organization				37	GO:0043232	0.0351123	1.42435	28.3651	38	522	intracellular non-membrane-bounded organelle			37	GO:0008641	0.014129	18.9726	0.200979	2	4	small protein activating enzyme activity
38	GO:0051186	1.57037e-05	4.40443	3.67107	14	111	cofactor metabolic process				38	GO:0005815	0.0381616	8.75725	0.326036	2	6	microtubule organizing center			38	GO:0008242	0.014129	18.9726	0.200979	2	4	omega peptidase activity
39	GO:0006573	1.6643e-05	59.378	0.198436	4	6	valine metabolic process				39	GO:0044454	0.0381616	8.75725	0.326036	2	6	nuclear chromosome part			39	GO:0070003	0.016056	4.75491	1.0049	4	20	threonine-type peptidase activity
40	GO:0007049	2.65301e-05	6.77982	1.62056	9	49	cell cycle														40	GO:0004298	0.016056	4.75491	1.0049	4	20	threonine-type endopeptidase activity
41	GO:0009081	3.78237e-05	39.5801	0.231509	4	7	branched chain family amino acid metabolic process														41	GO:0005024	0.0227692	12.6471	0.251224	2	5	transforming growth factor beta-activated receptor activity
42	GO:0044237	4.23222e-05	1.66765	125.544	157	3796	cellular metabolic process														42	GO:0016779	0.0364378	2.11993	4.52204	9	90	nucleotidyltransferase activity
43	GO:0055086	5.11703e-05	3.00799	7.44135	20	225	nucleobase-containing small molecule metabolic process														43	GO:0008135	0.0461423	2.01933	4.72302	9	94	translation factor activity, nucleic acid binding
44	GO:0009057	6.56017e-05	3.60455	4.69632	15	142	macromolecule catabolic process														44	GO:0042623	0.0489956	1.70481	8.59187	14	171	ATPase activity, coupled
45	GO:0006066	6.60938e-05	3.80686	4.16716	14	126	alcohol metabolic process
46	GO:0006457	6.97125e-05	4.03103	3.67107	13	111	protein folding
47	GO:0030163	6.99154e-05	4.33159	3.17498	12	96	protein catabolic process
48	GO:0043412	7.83812e-05	2.12918	19.9759	38	604	macromolecule modification
49	GO:0006464	9.89511e-05	2.14574	18.7191	36	566	protein modification process
50	GO:0044262	0.00015176	3.49012	4.49788	14	136	cellular carbohydrate metabolic process
51	GO:0016568	0.000162735	8.95595	0.85989	6	26	chromatin modification
52	GO:0000087	0.000169903	12.4028	0.562236	5	17	M phase of mitotic cell cycle
53	GO:0006260	0.000203989	5.01272	2.08358	9	63	DNA replication
54	GO:0006270	0.000209726	19.7822	0.330727	4	10	DNA-dependent DNA replication initiation
55	GO:0009117	0.000217953	2.84111	7.01141	18	212	nucleotide metabolic process
56	GO:0006753	0.000217953	2.84111	7.01141	18	212	nucleoside phosphate metabolic process
57	GO:0022402	0.000251893	8.13961	0.926035	6	28	cell cycle process
58	GO:0007017	0.000281419	4.30472	2.64581	10	80	microtubule-based process
59	GO:0000398	0.000340375	44.3588	0.165363	3	5	nuclear mRNA splicing, via spliceosome
60	GO:0000375	0.000340375	44.3588	0.165363	3	5	RNA splicing, via transesterification reactions
61	GO:0000377	0.000340375	44.3588	0.165363	3	5	RNA splicing, via transesterification reactions with bulged adenosine as nucleophile
62	GO:0000278	0.000392383	9.91831	0.661454	5	20	mitotic cell cycle
63	GO:0060429	0.000469091	14.8327	0.396872	4	12	epithelium development
64	GO:0000279	0.000501225	9.29718	0.694526	5	21	M phase
65	GO:0044265	0.000611874	3.85908	2.9104	10	88	cellular macromolecule catabolic process
66	GO:0008283	0.000664108	29.5686	0.198436	3	6	cell proliferation
67	GO:0022403	0.000965263	7.82609	0.793744	5	24	cell cycle phase
68	GO:0032924	0.0010897	Inf	0.0661454	2	2	activin receptor signaling pathway
69	GO:0030261	0.0010897	Inf	0.0661454	2	2	chromosome condensation
70	GO:0048513	0.00119593	10.7831	0.49609	4	15	organ development
71	GO:0046483	0.00120651	2.35811	8.76426	19	265	heterocycle metabolic process
72	GO:0051649	0.00141363	2.53134	6.87912	16	208	establishment of localization in cell
73	GO:0019222	0.00154434	1.92329	16.9663	30	513	regulation of metabolic process
74	GO:0000280	0.00155349	9.8832	0.529163	4	16	nuclear division
75	GO:0048285	0.00155349	9.8832	0.529163	4	16	organelle fission
76	GO:0007067	0.00155349	9.8832	0.529163	4	16	mitosis
77	GO:0048731	0.00155349	9.8832	0.529163	4	16	system development
78	GO:0051641	0.00199164	2.43997	7.11063	16	215	cellular localization
79	GO:0006259	0.00228354	2.27241	8.56582	18	259	DNA metabolic process
80	GO:0006468	0.00253449	2.14789	10.0541	20	304	protein phosphorylation
81	GO:0031424	0.00259026	14.7784	0.297654	3	9	keratinization
82	GO:0030216	0.00259026	14.7784	0.297654	3	9	keratinocyte differentiation
83	GO:0030855	0.00259026	14.7784	0.297654	3	9	epithelial cell differentiation
84	GO:0016310	0.00266316	2.0956	10.8148	21	327	phosphorylation
85	GO:0006352	0.00269192	4.83012	1.42213	6	43	transcription initiation, DNA-dependent
86	GO:0006261	0.00305979	7.90341	0.628381	4	19	DNA-dependent DNA replication
87	GO:0006793	0.003293	1.95499	13.2291	24	400	phosphorus metabolic process
88	GO:0006796	0.003293	1.95499	13.2291	24	400	phosphate-containing compound metabolic process
89	GO:0006886	0.00350982	2.54591	5.52314	13	167	intracellular protein transport
90	GO:0009913	0.00361049	12.6655	0.330727	3	10	epidermal cell differentiation
91	GO:0008544	0.00361049	12.6655	0.330727	3	10	epidermis development
92	GO:0006351	0.00375094	1.90597	14.122	25	427	transcription, DNA-dependent
93	GO:0032774	0.00398564	1.89601	14.1882	25	429	RNA biosynthetic process
94	GO:0080090	0.00399601	1.8279	16.5033	28	499	regulation of primary metabolic process
95	GO:0044260	0.00437125	1.40755	102.095	123	3087	cellular macromolecule metabolic process
96	GO:0046907	0.00470797	2.36047	6.38303	14	193	intracellular transport
97	GO:0070727	0.00474149	2.44844	5.72157	13	173	cellular macromolecule localization
98	GO:0034613	0.00474149	2.44844	5.72157	13	173	cellular protein localization
99	GO:0044257	0.00475467	3.32044	2.64581	8	80	cellular protein catabolic process
100	GO:0051603	0.00475467	3.32044	2.64581	8	80	proteolysis involved in cellular protein catabolic process
101	GO:0006333	0.00497235	3.02721	3.24112	9	98	chromatin assembly or disassembly
102	GO:0060255	0.00529147	1.82678	15.2796	26	462	regulation of macromolecule metabolic process
103	GO:0051258	0.00534207	6.58355	0.727599	4	22	protein polymerization
104	GO:0042176	0.00625557	29.457	0.132291	2	4	regulation of protein catabolic process
105	GO:0008380	0.00630236	9.84837	0.396872	3	12	RNA splicing
106	GO:0045184	0.00918257	2.10393	7.60672	15	230	establishment of protein localization
107	GO:0015031	0.00918257	2.10393	7.60672	15	230	protein transport
108	GO:0009888	0.00984547	5.38368	0.85989	4	26	tissue development
109	GO:0006354	0.010199	19.6354	0.165363	2	5	transcription elongation, DNA-dependent
110	GO:0006367	0.0121135	7.38333	0.49609	3	15	transcription initiation from RNA polymerase II promoter
111	GO:0008104	0.01233	2.02624	7.8713	15	238	protein localization
112	GO:0030154	0.0128071	4.93373	0.926035	4	28	cell differentiation
113	GO:0006338	0.0149665	14.7246	0.198436	2	6	chromatin remodeling
114	GO:0007018	0.014981	3.24156	2.01743	6	61	microtubule-based movement
115	GO:0048869	0.0162832	4.553	0.99218	4	30	cellular developmental process
116	GO:0043623	0.0162832	4.553	0.99218	4	30	cellular protein complex assembly
117	GO:0033036	0.0170356	1.89731	8.92962	16	270	macromolecule localization
118	GO:0006928	0.0173622	3.12698	2.08358	6	63	cellular component movement
119	GO:0009894	0.0188155	3.52955	1.55442	5	47	regulation of catabolic process
120	GO:0043687	0.0202988	4.22666	1.05833	4	32	post-translational protein modification
121	GO:0006401	0.0204996	11.7781	0.231509	2	7	RNA catabolic process
122	GO:0006402	0.0204996	11.7781	0.231509	2	7	mRNA catabolic process
123	GO:0051246	0.0214028	2.96944	2.1828	6	66	regulation of protein metabolic process
124	GO:0051301	0.0234105	5.53456	0.628381	3	19	cell division
125	GO:0006461	0.0248737	3.94383	1.12447	4	34	protein complex assembly
126	GO:0070271	0.0248737	3.94383	1.12447	4	34	protein complex biogenesis
127	GO:0050789	0.0265247	1.38618	40.1502	52	1214	regulation of biological process
128	GO:0007178	0.0267428	9.8138	0.264581	2	8	transmembrane receptor protein serine/threonine kinase signaling pathway
129	GO:0019219	0.0290349	1.61763	14.3205	22	433	regulation of nucleobase-containing compound metabolic process
130	GO:0051171	0.0290349	1.61763	14.3205	22	433	regulation of nitrogen compound metabolic process
131	GO:0048856	0.0300229	3.69636	1.19062	4	36	anatomical structure development
132	GO:0019941	0.0312934	2.69733	2.38123	6	72	modification-dependent protein catabolic process
133	GO:0006511	0.0312934	2.69733	2.38123	6	72	ubiquitin-dependent protein catabolic process
134	GO:0043632	0.0312934	2.69733	2.38123	6	72	modification-dependent macromolecule catabolic process
135	GO:0035303	0.0330727	Inf	0.0330727	1	1	regulation of dephosphorylation
136	GO:0006906	0.0330727	Inf	0.0330727	1	1	vesicle fusion
137	GO:0035195	0.0330727	Inf	0.0330727	1	1	gene silencing by miRNA
138	GO:0035196	0.0330727	Inf	0.0330727	1	1	production of miRNAs involved in gene silencing by miRNA
139	GO:0000245	0.0330727	Inf	0.0330727	1	1	spliceosome assembly
140	GO:0051090	0.0330727	Inf	0.0330727	1	1	regulation of sequence-specific DNA binding transcription factor activity
141	GO:0010921	0.0330727	Inf	0.0330727	1	1	regulation of phosphatase activity
142	GO:0048280	0.0330727	Inf	0.0330727	1	1	vesicle fusion with Golgi apparatus
143	GO:0070646	0.0330727	Inf	0.0330727	1	1	protein modification by small protein removal
144	GO:0031050	0.0330727	Inf	0.0330727	1	1	dsRNA fragmentation
145	GO:0031053	0.0330727	Inf	0.0330727	1	1	primary miRNA processing
146	GO:0071359	0.0330727	Inf	0.0330727	1	1	cellular response to dsRNA
147	GO:0035520	0.0330727	Inf	0.0330727	1	1	monoubiquitinated protein deubiquitination
148	GO:0035521	0.0330727	Inf	0.0330727	1	1	monoubiquitinated histone deubiquitination
149	GO:0035522	0.0330727	Inf	0.0330727	1	1	monoubiquitinated histone H2A deubiquitination
150	GO:0043666	0.0330727	Inf	0.0330727	1	1	regulation of phosphoprotein phosphatase activity
151	GO:0016578	0.0330727	Inf	0.0330727	1	1	histone deubiquitination
152	GO:0016579	0.0330727	Inf	0.0330727	1	1	protein deubiquitination
153	GO:0070918	0.0330727	Inf	0.0330727	1	1	production of small RNA involved in gene silencing by RNA
154	GO:0043331	0.0330727	Inf	0.0330727	1	1	response to dsRNA
155	GO:0022406	0.0336435	8.41071	0.297654	2	9	membrane docking
156	GO:0048278	0.0336435	8.41071	0.297654	2	9	vesicle docking
157	GO:0040029	0.0336435	8.41071	0.297654	2	9	regulation of gene expression, epigenetic
158	GO:0009607	0.0336435	8.41071	0.297654	2	9	response to biotic stimulus
159	GO:0031323	0.0360899	1.56112	15.478	23	468	regulation of cellular metabolic process
160	GO:0016192	0.0374486	2.3626	3.1419	7	95	vesicle-mediated transport
161	GO:0044248	0.0390104	1.80852	7.54057	13	228	cellular catabolic process
162	GO:0065007	0.0400864	1.3436	41.1755	52	1245	biological regulation
163	GO:0044238	0.0427556	1.26507	154.251	168	4664	primary metabolic process
164	GO:0016055	0.043352	4.21401	0.793744	3	24	Wnt receptor signaling pathway
165	GO:0010468	0.0457508	1.56666	13.3614	20	404	regulation of gene expression
166	GO:0006887	0.0492202	6.53993	0.3638	2	11	exocytosis
167	GO:0051252	0.0498612	1.5679	12.6668	19	383	regulation of RNA metabolic process
168	GO:2001141	0.0498612	1.5679	12.6668	19	383	regulation of RNA biosynthetic process
169	GO:0006355	0.0498612	1.5679	12.6668	19	383	regulation of transcription, DNA-dependent
Cluster 12 Biological Process (BP)											Cluster 12 Cellular component (CC)										Cluster 12 Molecular Function (MF)
	GOBPID	Pvalue	OddsRatio	ExpCount	Count	Size	Term					GOCCID	Pvalue	OddsRatio	ExpCount	Count	Size	Term				GOMFID	Pvalue	OddsRatio	ExpCount	Count	Size	Term
1	GO:0009408	4.51573e-12	40.8053	0.432637	10	25	response to heat				1	GO:0005634	2.04308e-05	2.12886	32.9328	55	1154	nucleus			1	GO:0003677	2.42141e-09	2.88114	21.3117	51	922	DNA binding
2	GO:0009266	4.51573e-12	40.8053	0.432637	10	25	response to temperature stimulus				2	GO:0044423	0.00164924	6.74304	0.884676	5	31	virion part			2	GO:0003676	1.21687e-08	2.26246	47.2	84	2042	nucleic acid binding
3	GO:0009628	7.15007e-10	21.0676	0.674913	10	39	response to abiotic stimulus				3	GO:0019012	0.00220051	6.25887	0.941751	5	33	virion			3	GO:0043565	2.20826e-07	4.25145	5.66308	21	245	sequence-specific DNA binding
4	GO:0051252	1.3394e-07	4.16761	6.628	23	383	regulation of RNA metabolic process				4	GO:0043227	0.00259223	1.65588	42.0364	58	1473	membrane-bounded organelle			4	GO:0003700	2.3934e-06	3.49497	7.09618	22	307	sequence-specific DNA binding transcription factor activity
5	GO:2001141	1.3394e-07	4.16761	6.628	23	383	regulation of RNA biosynthetic process				5	GO:0043231	0.00259223	1.65588	42.0364	58	1473	intracellular membrane-bounded organelle			5	GO:0001071	2.3934e-06	3.49497	7.09618	22	307	nucleic acid binding transcription factor activity
6	GO:0006355	1.3394e-07	4.16761	6.628	23	383	regulation of transcription, DNA-dependent				6	GO:0019013	0.00583449	6.33547	0.741986	4	26	viral nucleocapsid			6	GO:0005488	6.13034e-05	1.86727	165.893	192	7177	binding
7	GO:0065007	1.42627e-07	2.78774	21.5453	46	1245	biological regulation				7	GO:0019028	0.00979349	5.35645	0.856138	4	30	viral capsid			7	GO:0008134	0.000626639	25.6712	0.184917	3	8	transcription factor binding
8	GO:0050794	1.87125e-07	2.80543	20.2647	44	1171	regulation of cellular process				8	GO:0005622	0.0103656	1.54882	91.3784	105	3202	intracellular			8	GO:0005515	0.00106223	1.54715	66.0384	88	2857	protein binding
9	GO:0050789	1.89949e-07	2.77887	21.0088	45	1214	regulation of biological process				9	GO:0005921	0.011252	17.2431	0.171228	2	6	gap junction			9	GO:0019904	0.0135891	14.1994	0.184917	2	8	protein domain specific binding
10	GO:0006351	2.37498e-07	3.89672	7.38944	24	427	transcription, DNA-dependent				10	GO:0005911	0.011252	17.2431	0.171228	2	6	cell-cell junction			10	GO:0016715	0.0153486	6.40815	0.531636	3	23	oxidoreductase activity, acting on paired donors, with incorporation or reduction of molecular oxygen, reduced ascorbate as one donor, and incorporation of one atom of oxygen
11	GO:0032774	2.5898e-07	3.87641	7.42405	24	429	RNA biosynthetic process				11	GO:0043226	0.0122308	1.48582	53.4515	67	1873	organelle			11	GO:0004489	0.0231146	Inf	0.0231146	1	1	methylenetetrahydrofolate reductase (NADPH) activity
12	GO:0031326	2.93227e-07	3.97042	6.92219	23	400	regulation of cellular biosynthetic process				12	GO:0043229	0.0122308	1.48582	53.4515	67	1873	intracellular organelle			12	GO:0005003	0.0231146	Inf	0.0231146	1	1	ephrin receptor activity
13	GO:2000112	2.93227e-07	3.97042	6.92219	23	400	regulation of cellular macromolecule biosynthetic process				13	GO:0070161	0.0202304	11.4907	0.228303	2	8	anchoring junction			13	GO:0004139	0.0231146	Inf	0.0231146	1	1	deoxyribose-phosphate aldolase activity
14	GO:0009889	2.93227e-07	3.97042	6.92219	23	400	regulation of biosynthetic process				14	GO:0005912	0.0202304	11.4907	0.228303	2	8	adherens junction			14	GO:0003774	0.0239536	3.24938	1.64114	5	71	motor activity
15	GO:0010556	2.93227e-07	3.97042	6.92219	23	400	regulation of macromolecule biosynthetic process				15	GO:0044421	0.0219317	2.95714	2.19742	6	77	extracellular region part			15	GO:0003777	0.0317243	3.56537	1.20196	4	52	microtubule motor activity
16	GO:0019219	3.07436e-07	3.83638	7.49327	24	433	regulation of nucleobase-containing compound metabolic process				16	GO:0030054	0.0262432	3.86072	1.14152	4	40	cell junction			16	GO:0003998	0.0456971	42.4383	0.0462292	1	2	acylphosphatase activity
17	GO:0051171	3.07436e-07	3.83638	7.49327	24	433	regulation of nitrogen compound metabolic process				17	GO:0019031	0.0285379	Inf	0.0285379	1	1	viral envelope			17	GO:0016832	0.0456971	42.4383	0.0462292	1	2	aldehyde-lyase activity
18	GO:0010468	3.50278e-07	3.92658	6.99141	23	404	regulation of gene expression				18	GO:0032116	0.0285379	Inf	0.0285379	1	1	SMC loading complex			18	GO:0003830	0.0456971	42.4383	0.0462292	1	2	beta-1,4-mannosylglycoprotein 4-beta-N-acetylglucosaminyltransferase activity
19	GO:0019222	5.27454e-07	3.51627	8.87771	26	513	regulation of metabolic process				19	GO:0005623	0.0375906	1.4202	97.6568	108	3422	cell			19	GO:0004416	0.0456971	42.4383	0.0462292	1	2	hydroxyacylglutathione hydrolase activity
20	GO:0060255	1.00114e-06	3.56806	7.99513	24	462	regulation of macromolecule metabolic process				20	GO:0044464	0.0375906	1.4202	97.6568	108	3422	cell part			20	GO:0050839	0.0456971	42.4383	0.0462292	1	2	cell adhesion molecule binding
21	GO:0080090	1.12404e-06	3.44841	8.63543	25	499	regulation of primary metabolic process				21	GO:0019898	0.0442627	6.88889	0.342455	2	12	extrinsic to membrane			21	GO:0045296	0.0456971	42.4383	0.0462292	1	2	cadherin binding
22	GO:0031323	1.26162e-06	3.51692	8.09896	24	468	regulation of cellular metabolic process				22	GO:0005578	0.0443042	4.14965	0.799062	3	28	proteinaceous extracellular matrix
23	GO:0050896	5.24985e-05	2.41434	15.6788	32	906	response to stimulus
24	GO:0090304	0.000111462	2.33448	15.5576	31	899	nucleic acid metabolic process
25	GO:0016070	0.00016395	2.48655	11.5428	25	667	RNA metabolic process
26	GO:0051276	0.00042326	4.41686	2.26702	9	131	chromosome organization
27	GO:0006950	0.000520295	3.39731	3.91104	12	226	response to stress
28	GO:0016055	0.000696561	11.6733	0.415331	4	24	Wnt receptor signaling pathway
29	GO:0007223	0.000994585	19.3359	0.207666	3	12	Wnt receptor signaling pathway, calcium modulating pathway
30	GO:0006139	0.00157712	1.91894	19.7109	33	1139	nucleobase-containing compound metabolic process
31	GO:0035567	0.00160437	15.8161	0.242277	3	14	non-canonical Wnt receptor signaling pathway
32	GO:0034641	0.00195096	1.84877	22.4279	36	1296	cellular nitrogen compound metabolic process
33	GO:0006807	0.0037868	1.73417	25.8544	39	1494	nitrogen compound metabolic process
34	GO:0006325	0.00534813	3.5594	2.12857	7	123	chromatin organization
35	GO:0042981	0.00589727	23.0406	0.121138	2	7	regulation of apoptotic process
36	GO:0010941	0.00589727	23.0406	0.121138	2	7	regulation of cell death
37	GO:0043067	0.00589727	23.0406	0.121138	2	7	regulation of programmed cell death
38	GO:0007275	0.00723204	3.78745	1.71324	6	99	multicellular organismal development
39	GO:0006996	0.0117667	2.59965	3.70337	9	214	organelle organization
40	GO:0007165	0.0121906	1.85534	11.7158	20	677	signal transduction
41	GO:0023052	0.0141559	1.82491	11.8889	20	687	signaling
42	GO:0006171	0.0173055	Inf	0.0173055	1	1	cAMP biosynthetic process
43	GO:0010498	0.0173055	Inf	0.0173055	1	1	proteasomal protein catabolic process
44	GO:0043161	0.0173055	Inf	0.0173055	1	1	proteasomal ubiquitin-dependent protein catabolic process
45	GO:0009264	0.0173055	Inf	0.0173055	1	1	deoxyribonucleotide catabolic process
46	GO:0007062	0.0173055	Inf	0.0173055	1	1	sister chromatid cohesion
47	GO:0007064	0.0173055	Inf	0.0173055	1	1	mitotic sister chromatid cohesion
48	GO:0000070	0.0173055	Inf	0.0173055	1	1	mitotic sister chromatid segregation
49	GO:0007059	0.0173055	Inf	0.0173055	1	1	chromosome segregation
50	GO:0000819	0.0173055	Inf	0.0173055	1	1	sister chromatid segregation
51	GO:0046058	0.0173055	Inf	0.0173055	1	1	cAMP metabolic process
52	GO:0034086	0.0173055	Inf	0.0173055	1	1	maintenance of sister chromatid cohesion
53	GO:0034088	0.0173055	Inf	0.0173055	1	1	maintenance of mitotic sister chromatid cohesion
54	GO:0007154	0.0191041	1.7639	12.2523	20	708	cell communication
55	GO:0016569	0.0204662	10.4648	0.224971	2	13	covalent chromatin modification
56	GO:0016570	0.0204662	10.4648	0.224971	2	13	histone modification
57	GO:0007018	0.0209344	4.07607	1.05563	4	61	microtubule-based movement
58	GO:0051056	0.0213604	3.35057	1.5921	5	92	regulation of small GTPase mediated signal transduction
59	GO:0006928	0.0232761	3.93686	1.09024	4	63	cellular component movement
60	GO:0032502	0.0250102	2.82896	2.24971	6	130	developmental process
61	GO:0006333	0.0271954	3.13193	1.69594	5	98	chromatin assembly or disassembly
62	GO:0051716	0.0285728	1.66175	13.6021	21	786	cellular response to stimulus
63	GO:0061245	0.0343136	57.2015	0.0346109	1	2	establishment or maintenance of bipolar cell polarity
64	GO:0007163	0.0343136	57.2015	0.0346109	1	2	establishment or maintenance of cell polarity
65	GO:2000116	0.0343136	57.2015	0.0346109	1	2	regulation of cysteine-type endopeptidase activity
66	GO:0006917	0.0343136	57.2015	0.0346109	1	2	induction of apoptosis
67	GO:0006919	0.0343136	57.2015	0.0346109	1	2	activation of cysteine-type endopeptidase activity involved in apoptotic process
68	GO:0045197	0.0343136	57.2015	0.0346109	1	2	establishment or maintenance of epithelial cell apical/basal polarity
69	GO:0097202	0.0343136	57.2015	0.0346109	1	2	activation of cysteine-type endopeptidase activity
70	GO:0010950	0.0343136	57.2015	0.0346109	1	2	positive regulation of endopeptidase activity
71	GO:0010952	0.0343136	57.2015	0.0346109	1	2	positive regulation of peptidase activity
72	GO:0043280	0.0343136	57.2015	0.0346109	1	2	positive regulation of cysteine-type endopeptidase activity involved in apoptotic process
73	GO:0043281	0.0343136	57.2015	0.0346109	1	2	regulation of cysteine-type endopeptidase activity involved in apoptotic process
74	GO:0052547	0.0343136	57.2015	0.0346109	1	2	regulation of peptidase activity
75	GO:0052548	0.0343136	57.2015	0.0346109	1	2	regulation of endopeptidase activity
76	GO:2001056	0.0343136	57.2015	0.0346109	1	2	positive regulation of cysteine-type endopeptidase activity
77	GO:0035088	0.0343136	57.2015	0.0346109	1	2	establishment or maintenance of apical/basal cell polarity
78	GO:0012502	0.0343136	57.2015	0.0346109	1	2	induction of programmed cell death
79	GO:0071842	0.0346647	2.12765	4.46481	9	258	cellular component organization at cellular level
80	GO:0009966	0.0364281	2.88081	1.83438	5	106	regulation of signal transduction
81	GO:0023051	0.0364281	2.88081	1.83438	5	106	regulation of signaling
82	GO:0048583	0.0403325	2.7966	1.8863	5	109	regulation of response to stimulus
83	GO:0051301	0.0419465	6.76603	0.328804	2	19	cell division
84	GO:0007264	0.0442948	2.4469	2.57852	6	149	small GTPase mediated signal transduction
85	GO:0031497	0.0476448	3.09048	1.36713	4	79	chromatin assembly
86	GO:0071824	0.0476448	3.09048	1.36713	4	79	protein-DNA complex subunit organization
87	GO:0065004	0.0476448	3.09048	1.36713	4	79	protein-DNA complex assembly
88	GO:0006334	0.0476448	3.09048	1.36713	4	79	nucleosome assembly
89	GO:0007017	0.0495054	3.04942	1.38444	4	80	microtubule-based process
90	GO:0034728	0.0495054	3.04942	1.38444	4	80	nucleosome organization
91	GO:0016043	0.0496473	1.9794	4.77631	9	276	cellular component organization
Cluster 13 Biological Process (BP)											Cluster 13 Cellular component (CC)										Cluster 13 Molecular Function (MF)
	GOBPID	Pvalue	OddsRatio	ExpCount	Count	Size	Term					GOCCID	Pvalue	OddsRatio	ExpCount	Count	Size	Term				GOMFID	Pvalue	OddsRatio	ExpCount	Count	Size	Term
1	GO:0051252	4.11231e-49	16.6531	8.39546	71	383	regulation of RNA metabolic process				1	GO:0005634	1.99963e-13	3.02608	45.1134	91	1154	nucleus			1	GO:0003700	6.22438e-37	10.6041	9.14084	64	307	sequence-specific DNA binding transcription factor activity
2	GO:2001141	4.11231e-49	16.6531	8.39546	71	383	regulation of RNA biosynthetic process				2	GO:0043227	2.39367e-10	2.52683	57.5841	99	1473	membrane-bounded organelle			2	GO:0001071	6.22438e-37	10.6041	9.14084	64	307	nucleic acid binding transcription factor activity
3	GO:0006355	4.11231e-49	16.6531	8.39546	71	383	regulation of transcription, DNA-dependent				3	GO:0043231	2.39367e-10	2.52683	57.5841	99	1473	intracellular membrane-bounded organelle			3	GO:0043565	2.495e-30	10.3848	7.29481	52	245	sequence-specific DNA binding
4	GO:0031326	6.11701e-49	16.1907	8.76811	72	400	regulation of cellular biosynthetic process				4	GO:0043226	5.13076e-07	2.0522	73.2213	107	1873	organelle			4	GO:0003677	1.08008e-21	4.13166	27.4523	84	922	DNA binding
5	GO:2000112	6.11701e-49	16.1907	8.76811	72	400	regulation of cellular macromolecule biosynthetic process				5	GO:0043229	5.13076e-07	2.0522	73.2213	107	1873	intracellular organelle			5	GO:0003676	2.31794e-16	2.78815	60.8	122	2042	nucleic acid binding
6	GO:0009889	6.11701e-49	16.1907	8.76811	72	400	regulation of biosynthetic process				6	GO:0005622	6.2797e-07	2.24346	125.176	157	3202	intracellular			6	GO:0005515	1.39775e-12	2.32163	85.0664	142	2857	protein binding
7	GO:0010556	6.11701e-49	16.1907	8.76811	72	400	regulation of macromolecule biosynthetic process				7	GO:0005623	2.08007e-05	2.0282	133.776	160	3422	cell			7	GO:0005488	9.52593e-11	2.62415	213.693	261	7177	binding
8	GO:0010468	1.27608e-48	15.9869	8.85579	72	404	regulation of gene expression				8	GO:0044464	2.08007e-05	2.0282	133.776	160	3422	cell part			8	GO:0004714	0.00361035	12.3314	0.327522	3	11	transmembrane receptor protein tyrosine kinase activity
9	GO:0006351	7.44815e-47	14.904	9.35995	72	427	transcription, DNA-dependent				9	GO:0044424	0.00034958	1.65115	91.0477	115	2329	intracellular part			9	GO:0019798	0.00509539	32.7947	0.119099	2	4	procollagen-proline dioxygenase activity
10	GO:0032774	1.04778e-46	14.8164	9.40379	72	429	RNA biosynthetic process														10	GO:0004656	0.00509539	32.7947	0.119099	2	4	procollagen-proline 4-dioxygenase activity
11	GO:0060255	1.64608e-45	13.8658	10.1272	73	462	regulation of macromolecule metabolic process														11	GO:0031543	0.00509539	32.7947	0.119099	2	4	peptidyl-proline dioxygenase activity
12	GO:0019219	2.98688e-45	14.2549	9.49148	71	433	regulation of nucleobase-containing compound metabolic process														12	GO:0031545	0.00509539	32.7947	0.119099	2	4	peptidyl-proline 4-dioxygenase activity
13	GO:0051171	2.98688e-45	14.2549	9.49148	71	433	regulation of nitrogen compound metabolic process														13	GO:0004713	0.0136146	3.83565	1.42919	5	48	protein tyrosine kinase activity
14	GO:0031323	5.71176e-44	13.2856	10.2587	72	468	regulation of cellular metabolic process														14	GO:0019199	0.0153065	6.57209	0.535945	3	18	transmembrane receptor protein kinase activity
15	GO:0080090	4.4641e-43	12.5968	10.9382	73	499	regulation of primary metabolic process														15	GO:0004871	0.0188071	1.73685	12.0885	20	406	signal transducer activity
16	GO:0019222	3.27434e-42	12.1723	11.2451	73	513	regulation of metabolic process														16	GO:0060089	0.0188071	1.73685	12.0885	20	406	molecular transducer activity
17	GO:0065007	1.4441e-38	8.18039	27.2907	101	1245	biological regulation														17	GO:0008270	0.0206133	1.38053	44.7514	58	1503	zinc ion binding
18	GO:0050794	3.05231e-38	8.20368	25.6686	98	1171	regulation of cellular process														18	GO:0016706	0.0277015	9.36518	0.267973	2	9	oxidoreductase activity, acting on paired donors, with incorporation or reduction of molecular oxygen, 2-oxoglutarate as one donor, and incorporation of one atom each of oxygen into both donors
19	GO:0050789	9.56801e-38	8.03419	26.6112	99	1214	regulation of biological process														19	GO:0016901	0.0297747	Inf	0.0297747	1	1	oxidoreductase activity, acting on the CH-OH group of donors, quinone or similar compound as acceptor
20	GO:0016070	2.75535e-33	8.59893	14.6208	72	667	RNA metabolic process														20	GO:0004363	0.0297747	Inf	0.0297747	1	1	glutathione synthase activity
21	GO:0090304	6.19964e-29	6.78439	19.7063	77	899	nucleic acid metabolic process														21	GO:0004368	0.0297747	Inf	0.0297747	1	1	glycerol-3-phosphate dehydrogenase activity
22	GO:0006139	3.88867e-22	5.06607	24.9672	77	1139	nucleobase-containing compound metabolic process														22	GO:0004322	0.0297747	Inf	0.0297747	1	1	ferroxidase activity
23	GO:0034641	2.83314e-21	4.75185	28.4087	81	1296	cellular nitrogen compound metabolic process														23	GO:0005007	0.0297747	Inf	0.0297747	1	1	fibroblast growth factor-activated receptor activity
24	GO:0006807	1.5361e-18	4.15709	32.7489	83	1494	nitrogen compound metabolic process														24	GO:0016722	0.0297747	Inf	0.0297747	1	1	oxidoreductase activity, oxidizing metal ions
25	GO:0007275	3.0491e-09	8.63782	2.17011	15	99	multicellular organismal development														25	GO:0016724	0.0297747	Inf	0.0297747	1	1	oxidoreductase activity, oxidizing metal ions, oxygen as acceptor
26	GO:0034645	4.73411e-09	2.52407	44.9585	80	2051	cellular macromolecule biosynthetic process														26	GO:0005509	0.0357051	1.87917	6.66954	12	224	calcium ion binding
27	GO:0009059	5.21529e-09	2.51718	45.0461	80	2055	macromolecule biosynthetic process														27	GO:0038024	0.0406991	7.28256	0.327522	2	11	cargo receptor activity
28	GO:0032502	1.32706e-07	6.28344	2.84963	15	130	developmental process														28	GO:0005044	0.0406991	7.28256	0.327522	2	11	scavenger receptor activity
29	GO:0010467	2.12384e-07	2.26885	46.0545	77	2101	gene expression														29	GO:0003707	0.0451252	4.10382	0.803918	3	27	steroid hormone receptor activity
30	GO:0044249	7.40862e-07	2.15923	51.8195	82	2364	cellular biosynthetic process														30	GO:0008199	0.0478972	6.55364	0.357297	2	12	ferric iron binding
31	GO:0009058	1.08308e-06	2.12961	53.1566	83	2425	biosynthetic process
32	GO:0044260	3.41441e-06	2.03417	67.6679	97	3087	cellular macromolecule metabolic process
33	GO:0009987	0.000443339	1.86936	117.252	137	5349	cellular process
34	GO:0007169	0.000788835	22.6905	0.197282	3	9	transmembrane receptor protein tyrosine kinase signaling pathway
35	GO:0043170	0.000950245	1.65011	86.5193	107	3947	macromolecule metabolic process
36	GO:0044237	0.00139398	1.61478	83.2093	103	3796	cellular metabolic process
37	GO:0032501	0.00139869	2.53977	6.88296	16	314	multicellular organismal process
38	GO:0009952	0.00141254	90.284	0.0657608	2	3	anterior/posterior pattern specification
39	GO:0007154	0.00145494	2.00123	15.5195	28	708	cell communication
40	GO:0007165	0.00157737	2.01346	14.84	27	677	signal transduction
41	GO:0016055	0.0016809	9.11377	0.526086	4	24	Wnt receptor signaling pathway
42	GO:0051716	0.00169882	1.93459	17.2293	30	786	cellular response to stimulus
43	GO:0023052	0.00195208	1.98011	15.0592	27	687	signaling
44	GO:0007223	0.00196814	15.121	0.263043	3	12	Wnt receptor signaling pathway, calcium modulating pathway
45	GO:0035567	0.00315299	12.3685	0.306884	3	14	non-canonical Wnt receptor signaling pathway
46	GO:0050896	0.00404329	1.77956	19.8598	32	906	response to stimulus
47	GO:0007167	0.00561265	9.71429	0.372645	3	17	enzyme linked receptor protein signaling pathway
48	GO:0006955	0.00759939	5.68713	0.78913	4	36	immune response
49	GO:0002376	0.00759939	5.68713	0.78913	4	36	immune system process
50	GO:0003002	0.00933108	18.0473	0.153442	2	7	regionalization
51	GO:0007389	0.00933108	18.0473	0.153442	2	7	pattern specification process
52	GO:0007156	0.0102959	7.55159	0.460326	3	21	homophilic cell adhesion
53	GO:0016337	0.0102959	7.55159	0.460326	3	21	cell-cell adhesion
54	GO:0045087	0.0205779	5.65923	0.591847	3	27	innate immune response
55	GO:0009968	0.0219203	Inf	0.0219203	1	1	negative regulation of signal transduction
56	GO:0071774	0.0219203	Inf	0.0219203	1	1	response to fibroblast growth factor stimulus
57	GO:0016480	0.0219203	Inf	0.0219203	1	1	negative regulation of transcription from RNA polymerase III promoter
58	GO:0009267	0.0219203	Inf	0.0219203	1	1	cellular response to starvation
59	GO:0008284	0.0219203	Inf	0.0219203	1	1	positive regulation of cell proliferation
60	GO:0070848	0.0219203	Inf	0.0219203	1	1	response to growth factor stimulus
61	GO:0016236	0.0219203	Inf	0.0219203	1	1	macroautophagy
62	GO:0000045	0.0219203	Inf	0.0219203	1	1	autophagic vacuole assembly
63	GO:0071363	0.0219203	Inf	0.0219203	1	1	cellular response to growth factor stimulus
64	GO:0008543	0.0219203	Inf	0.0219203	1	1	fibroblast growth factor receptor signaling pathway
65	GO:0023057	0.0219203	Inf	0.0219203	1	1	negative regulation of signaling
66	GO:0042594	0.0219203	Inf	0.0219203	1	1	response to starvation
67	GO:0071496	0.0219203	Inf	0.0219203	1	1	cellular response to external stimulus
68	GO:0048585	0.0219203	Inf	0.0219203	1	1	negative regulation of response to stimulus
69	GO:0006359	0.0219203	Inf	0.0219203	1	1	regulation of transcription from RNA polymerase III promoter
70	GO:0031668	0.0219203	Inf	0.0219203	1	1	cellular response to extracellular stimulus
71	GO:0031669	0.0219203	Inf	0.0219203	1	1	cellular response to nutrient levels
72	GO:0010646	0.0219203	Inf	0.0219203	1	1	regulation of cell communication
73	GO:0010648	0.0219203	Inf	0.0219203	1	1	negative regulation of cell communication
74	GO:0044344	0.0219203	Inf	0.0219203	1	1	cellular response to fibroblast growth factor stimulus
75	GO:0048523	0.0272357	5.02844	0.657608	3	30	negative regulation of cellular process
76	GO:0006826	0.0272929	9.01775	0.263043	2	12	iron ion transport
77	GO:0055072	0.0317975	8.19688	0.284963	2	13	iron ion homeostasis
78	GO:0006879	0.0317975	8.19688	0.284963	2	13	cellular iron ion homeostasis
79	GO:0044272	0.0365715	7.51282	0.306884	2	14	sulfur compound biosynthetic process
80	GO:0006952	0.0376845	4.3773	0.745289	3	34	defense response
81	GO:0019343	0.0433628	44.8765	0.0438405	1	2	cysteine biosynthetic process via cystathionine
82	GO:0019344	0.0433628	44.8765	0.0438405	1	2	cysteine biosynthetic process
83	GO:0006750	0.0433628	44.8765	0.0438405	1	2	glutathione biosynthetic process
84	GO:0006749	0.0433628	44.8765	0.0438405	1	2	glutathione metabolic process
85	GO:0009719	0.0433628	44.8765	0.0438405	1	2	response to endogenous stimulus
86	GO:0043043	0.0433628	44.8765	0.0438405	1	2	peptide biosynthetic process
87	GO:0006535	0.0433628	44.8765	0.0438405	1	2	cysteine biosynthetic process from serine
88	GO:0071495	0.0433628	44.8765	0.0438405	1	2	cellular response to endogenous stimulus
89	GO:0033578	0.0433628	44.8765	0.0438405	1	2	protein glycosylation in Golgi
90	GO:0048519	0.0466763	3.9895	0.81105	3	37	negative regulation of biological process
91	GO:0055065	0.0468733	6.43787	0.350724	2	16	metal ion homeostasis
92	GO:0055082	0.0468733	6.43787	0.350724	2	16	cellular chemical homeostasis
93	GO:0006873	0.0468733	6.43787	0.350724	2	16	cellular ion homeostasis
94	GO:0006875	0.0468733	6.43787	0.350724	2	16	cellular metal ion homeostasis
95	GO:0006506	0.0468733	6.43787	0.350724	2	16	GPI anchor biosynthetic process
96	GO:0030003	0.0468733	6.43787	0.350724	2	16	cellular cation homeostasis
97	GO:0006661	0.0468733	6.43787	0.350724	2	16	phosphatidylinositol biosynthetic process
Cluster 14 Biological Process (BP)											Cluster 14 Cellular component (CC)										Cluster 14 Molecular Function (MF)
	GOBPID	Pvalue	OddsRatio	ExpCount	Count	Size	Term					GOCCID	Pvalue	OddsRatio	ExpCount	Count	Size	Term				GOMFID	Pvalue	OddsRatio	ExpCount	Count	Size	Term
1	GO:0007155	1.5984e-09	8.35725	2.42007	16	93	cell adhesion				1	GO:0031012	6.72954e-09	12.201	1.41204	12	43	extracellular matrix			1	GO:0005515	8.33753e-10	2.04174	89.8234	140	2857	protein binding
2	GO:0022610	1.5984e-09	8.35725	2.42007	16	93	biological adhesion				2	GO:0005578	8.79291e-09	17.3347	0.919468	10	28	proteinaceous extracellular matrix			2	GO:0000030	3.07961e-05	Inf	0.0943193	3	3	mannosyltransferase activity
3	GO:0050794	3.82537e-09	2.63583	30.4721	63	1171	regulation of cellular process				3	GO:0044421	1.3695e-07	7.04906	2.52854	14	77	extracellular region part			3	GO:0005509	8.10377e-05	2.97199	7.04251	19	224	calcium ion binding
4	GO:0050789	1.61292e-08	2.52055	31.5911	63	1214	regulation of biological process				4	GO:0042995	4.07643e-06	37.9141	0.295543	5	9	cell projection			4	GO:0043565	0.000261946	2.68999	7.70274	19	245	sequence-specific DNA binding
5	GO:0065007	1.70981e-08	2.50177	32.3978	64	1245	biological regulation				5	GO:0005856	0.000384125	3.05195	5.54965	15	169	cytoskeleton			5	GO:0003700	0.000269478	2.47947	9.65201	22	307	sequence-specific DNA binding transcription factor activity
6	GO:0051252	1.91433e-06	3.12075	9.96654	27	383	regulation of RNA metabolic process				6	GO:0019861	0.000646776	29.9697	0.197029	3	6	flagellum			6	GO:0001071	0.000269478	2.47947	9.65201	22	307	nucleic acid binding transcription factor activity
7	GO:2001141	1.91433e-06	3.12075	9.96654	27	383	regulation of RNA biosynthetic process				7	GO:0044430	0.00109905	3.32871	3.71071	11	113	cytoskeletal part			7	GO:0004887	0.000293748	46.6368	0.157199	3	5	thyroid hormone receptor activity
8	GO:0006355	1.91433e-06	3.12075	9.96654	27	383	regulation of transcription, DNA-dependent				8	GO:0015629	0.00404962	5.39001	1.08366	5	33	actin cytoskeleton			8	GO:0008092	0.000659913	4.16615	2.42086	9	77	cytoskeletal protein binding
9	GO:0031323	3.50384e-06	2.83475	12.1784	30	468	regulation of cellular metabolic process				9	GO:0044448	0.00614958	9.97778	0.394058	3	12	cell cortex part			9	GO:0003779	0.00067388	4.65507	1.94927	8	62	actin binding
10	GO:0031326	4.37406e-06	2.97153	10.4089	27	400	regulation of cellular biosynthetic process				10	GO:0005938	0.00780364	8.97818	0.426896	3	13	cell cortex			10	GO:0005200	0.000985476	Inf	0.0628795	2	2	structural constituent of cytoskeleton
11	GO:2000112	4.37406e-06	2.97153	10.4089	27	400	regulation of cellular macromolecule biosynthetic process				11	GO:0005576	0.0108557	1.90782	10.8038	19	329	extracellular region			11	GO:0003707	0.0013594	7.09652	0.848874	5	27	steroid hormone receptor activity
12	GO:0009889	4.37406e-06	2.97153	10.4089	27	400	regulation of biosynthetic process				12	GO:0032156	0.0147397	14.8916	0.197029	2	6	septin cytoskeleton			12	GO:0004181	0.00189946	6.50382	0.911753	5	29	metallocarboxypeptidase activity
13	GO:0010556	4.37406e-06	2.97153	10.4089	27	400	regulation of macromolecule biosynthetic process				13	GO:0031105	0.0147397	14.8916	0.197029	2	6	septin complex			13	GO:0005344	0.00189946	6.50382	0.911753	5	29	oxygen transporter activity
14	GO:0010468	5.27142e-06	2.93837	10.513	27	404	regulation of gene expression				14	GO:0016459	0.0168518	6.40779	0.558249	3	17	myosin complex			14	GO:0005158	0.00289484	61.9937	0.0943193	2	3	insulin receptor binding
15	GO:0019219	6.52469e-06	2.84168	11.2677	28	433	regulation of nucleobase-containing compound metabolic process				15	GO:0044447	0.0328382	Inf	0.0328382	1	1	axoneme part			15	GO:0032403	0.00289484	61.9937	0.0943193	2	3	protein complex binding
16	GO:0051171	6.52469e-06	2.84168	11.2677	28	433	regulation of nitrogen compound metabolic process				16	GO:0005879	0.0328382	Inf	0.0328382	1	1	axonemal microtubule			16	GO:0004879	0.00311757	7.78628	0.628795	4	20	ligand-activated sequence-specific DNA binding RNA polymerase II transcription factor activity
17	GO:0006351	1.46088e-05	2.7606	11.1115	27	427	transcription, DNA-dependent				17	GO:0043256	0.0328382	Inf	0.0328382	1	1	laminin complex			17	GO:0000981	0.00311757	7.78628	0.628795	4	20	sequence-specific DNA binding RNA polymerase II transcription factor activity
18	GO:0032774	1.58972e-05	2.7461	11.1636	27	429	RNA biosynthetic process				18	GO:0005605	0.0328382	Inf	0.0328382	1	1	basal lamina			18	GO:0060090	0.00566937	30.9937	0.125759	2	4	binding, bridging
19	GO:0006493	1.73684e-05	Inf	0.0780669	3	3	protein O-linked glycosylation				19	GO:0005606	0.0328382	Inf	0.0328382	1	1	laminin-1 complex			19	GO:0030674	0.00566937	30.9937	0.125759	2	4	protein binding, bridging
20	GO:0019222	2.15536e-05	2.55448	13.3494	30	513	regulation of metabolic process				20	GO:0030863	0.0328382	Inf	0.0328382	1	1	cortical cytoskeleton			20	GO:0005488	0.00603234	1.39983	225.643	246	7177	binding
21	GO:0060255	2.19109e-05	2.64111	12.0223	28	462	regulation of macromolecule metabolic process				21	GO:0030864	0.0328382	Inf	0.0328382	1	1	cortical actin cytoskeleton			21	GO:0005085	0.00610112	3.98865	1.66631	6	53	guanyl-nucleotide exchange factor activity
22	GO:0080090	3.3721e-05	2.52766	12.9851	29	499	regulation of primary metabolic process				22	GO:0001726	0.0328382	Inf	0.0328382	1	1	ruffle			22	GO:0005102	0.00634214	3.13387	2.7667	8	88	receptor binding
23	GO:0007165	0.000290978	2.09611	17.6171	33	677	signal transduction				23	GO:0008091	0.0328382	Inf	0.0328382	1	1	spectrin			23	GO:0008235	0.0107673	4.10185	1.35191	5	43	metalloexopeptidase activity
24	GO:0007154	0.000307797	2.06676	18.4238	34	708	cell communication				24	GO:0031252	0.0328382	Inf	0.0328382	1	1	cell leading edge			24	GO:0004500	0.0236073	5.47836	0.628795	3	20	dopamine beta-monooxygenase activity
25	GO:0030030	0.000327729	37.975	0.156134	3	6	cell projection organization				25	GO:0044459	0.0398859	2.54408	2.52854	6	77	plasma membrane part			25	GO:0004180	0.0307742	3.05225	1.76063	5	56	carboxypeptidase activity
26	GO:0023052	0.000380153	2.06109	17.8773	33	687	signaling				26	GO:0008305	0.0405661	7.43976	0.328382	2	10	integrin complex			26	GO:0004871	0.0313238	1.63583	12.7645	20	406	signal transducer activity
27	GO:0032502	0.000548581	3.60071	3.3829	11	130	developmental process				27	GO:0043235	0.0485308	6.61178	0.36122	2	11	receptor complex			27	GO:0060089	0.0313238	1.63583	12.7645	20	406	molecular transducer activity
28	GO:0018200	0.000673911	Inf	0.0520446	2	2	peptidyl-glutamic acid modification														28	GO:0051015	0.0314398	Inf	0.0314398	1	1	actin filament binding
29	GO:0007275	0.00104779	3.8701	2.57621	9	99	multicellular organismal development														29	GO:0030898	0.0314398	Inf	0.0314398	1	1	actin-dependent ATPase activity
30	GO:0050896	0.00181654	1.78564	23.5762	38	906	response to stimulus														30	GO:0008488	0.0314398	Inf	0.0314398	1	1	gamma-glutamyl carboxylase activity
31	GO:0007156	0.0018816	8.96364	0.546468	4	21	homophilic cell adhesion														31	GO:0047988	0.0314398	Inf	0.0314398	1	1	hydroxyacid-oxoacid transhydrogenase activity
32	GO:0016337	0.0018816	8.96364	0.546468	4	21	cell-cell adhesion														32	GO:0017022	0.0314398	Inf	0.0314398	1	1	myosin binding
33	GO:0016055	0.00314302	7.61608	0.624535	4	24	Wnt receptor signaling pathway														33	GO:0031419	0.0314398	Inf	0.0314398	1	1	cobalamin binding
34	GO:0007223	0.00321099	12.6483	0.312268	3	12	Wnt receptor signaling pathway, calcium modulating pathway														34	GO:0032027	0.0314398	Inf	0.0314398	1	1	myosin light chain binding
35	GO:0051716	0.00369619	1.76459	20.4535	33	786	cellular response to stimulus														35	GO:0050524	0.0314398	Inf	0.0314398	1	1	coenzyme-B sulfoethylthiotransferase activity
36	GO:0035567	0.00511265	10.3459	0.364312	3	14	non-canonical Wnt receptor signaling pathway														36	GO:0050497	0.0314398	Inf	0.0314398	1	1	transferase activity, transferring alkylthio groups
37	GO:0006928	0.00570885	4.02939	1.63941	6	63	cellular component movement														37	GO:0016715	0.0342334	4.65519	0.723115	3	23	oxidoreductase activity, acting on paired donors, with incorporation or reduction of molecular oxygen, reduced ascorbate as one donor, and incorporation of one atom of oxygen
38	GO:0009075	0.00901836	8.12571	0.442379	3	17	histidine family amino acid metabolic process														38	GO:0004198	0.0375307	7.74373	0.314398	2	10	calcium-dependent cysteine-type endopeptidase activity
39	GO:0009077	0.00901836	8.12571	0.442379	3	17	histidine family amino acid catabolic process														39	GO:0030695	0.03836	2.19158	3.83565	8	122	GTPase regulator activity
40	GO:0006547	0.00901836	8.12571	0.442379	3	17	histidine metabolic process														40	GO:0060589	0.0416003	2.15335	3.89853	8	124	nucleoside-triphosphatase regulator activity
41	GO:0006548	0.00901836	8.12571	0.442379	3	17	histidine catabolic process														41	GO:0070011	0.0465049	1.43228	21.8192	30	694	peptidase activity, acting on L-amino acid peptides
42	GO:0051056	0.00987434	3.15672	2.39405	7	92	regulation of small GTPase mediated signal transduction														42	GO:0004872	0.0489926	1.49977	15.94	23	507	receptor activity
43	GO:0006508	0.012212	1.6554	18.8401	29	724	proteolysis
44	GO:0007160	0.0129822	15.1104	0.182156	2	7	cell-matrix adhesion
45	GO:0031589	0.0129822	15.1104	0.182156	2	7	cell-substrate adhesion
46	GO:0016070	0.0136367	1.66784	17.3569	27	667	RNA metabolic process
47	GO:0007017	0.0175815	3.09672	2.08178	6	80	microtubule-based process
48	GO:0009966	0.0203057	2.70527	2.75836	7	106	regulation of signal transduction
49	GO:0023051	0.0203057	2.70527	2.75836	7	106	regulation of signaling
50	GO:0048583	0.0232766	2.62465	2.83643	7	109	regulation of response to stimulus
51	GO:0030334	0.0260223	Inf	0.0260223	1	1	regulation of cell migration
52	GO:0035315	0.0260223	Inf	0.0260223	1	1	hair cell differentiation
53	GO:0035316	0.0260223	Inf	0.0260223	1	1	non-sensory hair organization
54	GO:0035317	0.0260223	Inf	0.0260223	1	1	imaginal disc-derived wing hair organization
55	GO:0008407	0.0260223	Inf	0.0260223	1	1	chaeta morphogenesis
56	GO:0051270	0.0260223	Inf	0.0260223	1	1	regulation of cellular component movement
57	GO:0002165	0.0260223	Inf	0.0260223	1	1	instar larval or pupal development
58	GO:0043446	0.0260223	Inf	0.0260223	1	1	cellular alkane metabolic process
59	GO:0043447	0.0260223	Inf	0.0260223	1	1	alkane biosynthetic process
60	GO:2000145	0.0260223	Inf	0.0260223	1	1	regulation of cell motility
61	GO:0022416	0.0260223	Inf	0.0260223	1	1	chaeta development
62	GO:0045995	0.0260223	Inf	0.0260223	1	1	regulation of embryonic development
63	GO:0016477	0.0260223	Inf	0.0260223	1	1	cell migration
64	GO:0035120	0.0260223	Inf	0.0260223	1	1	post-embryonic appendage morphogenesis
65	GO:0015993	0.0260223	Inf	0.0260223	1	1	molecular hydrogen transport
66	GO:0017187	0.0260223	Inf	0.0260223	1	1	peptidyl-glutamic acid carboxylation
67	GO:0009791	0.0260223	Inf	0.0260223	1	1	post-embryonic development
68	GO:0015975	0.0260223	Inf	0.0260223	1	1	energy derivation by oxidation of reduced inorganic compounds
69	GO:0015947	0.0260223	Inf	0.0260223	1	1	methane metabolic process
70	GO:0015948	0.0260223	Inf	0.0260223	1	1	methanogenesis
71	GO:0035220	0.0260223	Inf	0.0260223	1	1	wing disc development
72	GO:0018214	0.0260223	Inf	0.0260223	1	1	protein carboxylation
73	GO:0009061	0.0260223	Inf	0.0260223	1	1	anaerobic respiration
74	GO:0009886	0.0260223	Inf	0.0260223	1	1	post-embryonic morphogenesis
75	GO:0007016	0.0260223	Inf	0.0260223	1	1	cytoskeletal anchoring at plasma membrane
76	GO:0048707	0.0260223	Inf	0.0260223	1	1	instar larval or pupal morphogenesis
77	GO:0051674	0.0260223	Inf	0.0260223	1	1	localization of cell
78	GO:0007560	0.0260223	Inf	0.0260223	1	1	imaginal disc morphogenesis
79	GO:0007552	0.0260223	Inf	0.0260223	1	1	metamorphosis
80	GO:0042073	0.0260223	Inf	0.0260223	1	1	intraflagellar transport
81	GO:0048870	0.0260223	Inf	0.0260223	1	1	cell motility
82	GO:0040011	0.0260223	Inf	0.0260223	1	1	locomotion
83	GO:0040012	0.0260223	Inf	0.0260223	1	1	regulation of locomotion
84	GO:0032879	0.0260223	Inf	0.0260223	1	1	regulation of localization
85	GO:0030048	0.0260223	Inf	0.0260223	1	1	actin filament-based movement
86	GO:0018095	0.0260223	Inf	0.0260223	1	1	protein polyglutamylation
87	GO:0048800	0.0260223	Inf	0.0260223	1	1	antennal morphogenesis
88	GO:0015889	0.0260223	Inf	0.0260223	1	1	cobalamin transport
89	GO:0048563	0.0260223	Inf	0.0260223	1	1	post-embryonic organ morphogenesis
90	GO:0048569	0.0260223	Inf	0.0260223	1	1	post-embryonic organ development
91	GO:0007605	0.0260223	Inf	0.0260223	1	1	sensory perception of sound
92	GO:0050954	0.0260223	Inf	0.0260223	1	1	sensory perception of mechanical stimulus
93	GO:0051180	0.0260223	Inf	0.0260223	1	1	vitamin transport
94	GO:0007455	0.0260223	Inf	0.0260223	1	1	eye-antennal disc morphogenesis
95	GO:0007472	0.0260223	Inf	0.0260223	1	1	wing disc morphogenesis
96	GO:0007476	0.0260223	Inf	0.0260223	1	1	imaginal disc-derived wing morphogenesis
97	GO:0033692	0.0317542	8.39027	0.286245	2	11	cellular polysaccharide biosynthetic process
98	GO:0007166	0.0343303	1.80198	8.171	14	314	cell surface receptor signaling pathway
99	GO:0000271	0.0374628	7.55025	0.312268	2	12	polysaccharide biosynthetic process
100	GO:0007264	0.0403635	2.1697	3.87732	8	149	small GTPase mediated signal transduction
101	GO:0044264	0.0435297	6.86296	0.33829	2	13	cellular polysaccharide metabolic process
102	GO:0043413	0.0495428	3.915	0.832714	3	32	macromolecule glycosylation
103	GO:0009101	0.0495428	3.915	0.832714	3	32	glycoprotein biosynthetic process
104	GO:0006486	0.0495428	3.915	0.832714	3	32	protein glycosylation
Cluster 15 Biological Process (BP)											Cluster 15 Cellular component (CC)										Cluster 15 Molecular Function (MF)
	GOBPID	Pvalue	OddsRatio	ExpCount	Count	Size	Term					GOCCID	Pvalue	OddsRatio	ExpCount	Count	Size	Term				GOMFID	Pvalue	OddsRatio	ExpCount	Count	Size	Term
1	GO:0005976	1.13394e-07	4.93774	4.54326	19	198	polysaccharide metabolic process				1	GO:0016020	3.10933e-08	2.60862	49.7281	81	1857	membrane			1	GO:0042302	6.90939e-33	10.1306	8.47463	58	253	structural constituent of cuticle
2	GO:0006030	3.9034e-07	5.02224	3.96962	17	173	chitin metabolic process				2	GO:0044456	1.31796e-06	12.8036	0.856919	8	32	synapse part			2	GO:0005198	8.39467e-22	5.19575	15.8774	63	474	structural molecule activity
3	GO:0006022	1.01378e-06	4.65601	4.24497	17	185	aminoglycan metabolic process				3	GO:0045202	1.70077e-06	12.289	0.883698	8	33	synapse			3	GO:0016782	9.05042e-07	11.0856	1.10539	9	33	transferase activity, transferring sulfur-containing groups
4	GO:0006629	6.46524e-06	3.66833	5.92001	19	258	lipid metabolic process				4	GO:0016021	4.17648e-06	2.28626	33.2056	57	1240	integral to membrane			4	GO:0008146	1.85658e-06	12.416	0.904407	8	27	sulfotransferase activity
5	GO:0006813	6.85722e-06	9.59064	1.03256	8	45	potassium ion transport				5	GO:0031224	6.91739e-06	2.23886	33.7144	57	1259	intrinsic to membrane			5	GO:0022838	8.86962e-06	3.42038	6.56533	20	196	substrate-specific channel activity
6	GO:0008610	7.30569e-06	6.09575	2.11101	11	92	lipid biosynthetic process				6	GO:0044425	1.00397e-05	2.18241	36.6869	60	1370	membrane part			6	GO:0022803	8.86962e-06	3.42038	6.56533	20	196	passive transmembrane transporter activity
7	GO:0007186	5.64119e-05	3.32785	5.73644	17	250	G-protein coupled receptor signaling pathway				7	GO:0045211	4.89288e-05	11.3565	0.696247	6	26	postsynaptic membrane			7	GO:0005216	8.86962e-06	3.42038	6.56533	20	196	ion channel activity
8	GO:0005975	7.1451e-05	2.65512	10.1879	24	444	carbohydrate metabolic process				8	GO:0097060	4.89288e-05	11.3565	0.696247	6	26	synaptic membrane			8	GO:0015267	8.86962e-06	3.42038	6.56533	20	196	channel activity
9	GO:0007166	9.96067e-05	2.94943	7.20497	19	314	cell surface receptor signaling pathway				9	GO:0016010	7.37047e-05	111.448	0.107115	3	4	dystrophin-associated glycoprotein complex			9	GO:0030247	2.1095e-05	3.60849	5.29246	17	158	polysaccharide binding
10	GO:0006811	0.000144547	2.85859	7.41149	19	323	ion transport				10	GO:0016011	7.37047e-05	111.448	0.107115	3	4	dystroglycan complex			10	GO:0001871	2.1095e-05	3.60849	5.29246	17	158	pattern binding
11	GO:0050896	0.000300671	2.02484	20.7889	37	906	response to stimulus				11	GO:0016012	7.37047e-05	111.448	0.107115	3	4	sarcoglycan complex			11	GO:0005261	3.74438e-05	4.29294	3.45015	13	103	cation channel activity
12	GO:0023052	0.000408366	2.13447	15.7637	30	687	signaling				12	GO:0005576	0.000148034	2.74549	8.8102	21	329	extracellular region			12	GO:0005267	4.39419e-05	7.36228	1.33986	8	40	potassium channel activity
13	GO:0006182	0.000637577	12.4212	0.413024	4	18	cGMP biosynthetic process				13	GO:0030054	0.000599305	6.66143	1.07115	6	40	cell junction			13	GO:0008061	4.82337e-05	3.51209	5.09148	16	152	chitin binding
14	GO:0046068	0.000637577	12.4212	0.413024	4	18	cGMP metabolic process				14	GO:0031228	0.000712005	Inf	0.0535575	2	2	intrinsic to Golgi membrane			14	GO:0015079	0.000106429	6.36414	1.50735	8	45	potassium ion transmembrane transporter activity
15	GO:0007154	0.000676086	2.06213	16.2456	30	708	cell communication				15	GO:0005581	0.000712005	Inf	0.0535575	2	2	collagen			15	GO:0022836	0.000119073	3.78324	3.85211	13	115	gated channel activity
16	GO:0007165	0.00150578	1.99231	15.5343	28	677	signal transduction				16	GO:0030173	0.000712005	Inf	0.0535575	2	2	integral to Golgi membrane			16	GO:0030246	0.00021183	2.66197	8.20666	20	245	carbohydrate binding
17	GO:0042221	0.00206396	6.22906	0.917831	5	40	response to chemical stimulus				17	GO:0044459	0.000955696	4.41299	2.06196	8	77	plasma membrane part			17	GO:0016614	0.000690462	3.78051	2.9477	10	88	oxidoreductase activity, acting on CH-OH group of donors
18	GO:0008299	0.00224357	14.4186	0.275349	3	12	isoprenoid biosynthetic process				18	GO:0005886	0.0020936	2.63722	5.89132	14	220	plasma membrane			18	GO:0005231	0.000881944	5.13403	1.57434	7	47	excitatory extracellular ligand-gated ion channel activity
19	GO:0006720	0.00224357	14.4186	0.275349	3	12	isoprenoid metabolic process				19	GO:0071944	0.00212858	2.53867	6.56079	15	245	cell periphery			19	GO:0008373	0.00111885	Inf	0.0669931	2	2	sialyltransferase activity
20	GO:0055114	0.00264147	1.95341	14.5935	26	636	oxidation-reduction process				20	GO:0034702	0.00293291	7.85121	0.615911	4	23	ion channel complex			20	GO:0005201	0.00111885	Inf	0.0669931	2	2	extracellular matrix structural constituent
21	GO:0006979	0.00269936	7.8961	0.59659	4	26	response to oxidative stress				21	GO:0034703	0.00293291	7.85121	0.615911	4	23	cation channel complex			21	GO:0005230	0.00113303	4.27349	2.11028	8	63	extracellular ligand-gated ion channel activity
22	GO:0009308	0.00385382	2.21344	8.30637	17	362	amine metabolic process				22	GO:0044420	0.00412315	36.8667	0.107115	2	4	extracellular matrix part			22	GO:0016616	0.00125792	4.19675	2.14378	8	64	oxidoreductase activity, acting on the CH-OH group of donors, NAD or NADP as acceptor
23	GO:0030001	0.00401947	2.90797	3.71722	10	162	metal ion transport				23	GO:0008021	0.00995012	18.4259	0.160672	2	6	synaptic vesicle			23	GO:0008241	0.00184037	17.4566	0.267973	3	8	peptidyl-dipeptidase activity
24	GO:0009190	0.00460779	6.6778	0.688373	4	30	cyclic nucleotide biosynthetic process				24	GO:0008076	0.0114165	7.40896	0.482017	3	18	voltage-gated potassium channel complex			24	GO:0016717	0.00184037	17.4566	0.267973	3	8	oxidoreductase activity, acting on paired donors, with oxidation of a pair of donors resulting in the reduction of molecular oxygen to two molecules of water
25	GO:0009187	0.00460779	6.6778	0.688373	4	30	cyclic nucleotide metabolic process				25	GO:0034705	0.0114165	7.40896	0.482017	3	18	potassium channel complex			25	GO:0015276	0.00246962	3.72778	2.37826	8	71	ligand-gated ion channel activity
26	GO:0006694	0.00533806	9.97684	0.367132	3	16	steroid biosynthetic process				26	GO:0030288	0.0153404	6.53468	0.535575	3	20	outer membrane-bounded periplasmic space			26	GO:0022834	0.00246962	3.72778	2.37826	8	71	ligand-gated channel activity
27	GO:0044255	0.0071953	3.05395	2.82233	8	123	cellular lipid metabolic process				27	GO:0042597	0.0153404	6.53468	0.535575	3	20	periplasmic space			27	GO:0004383	0.00260756	8.32967	0.602938	4	18	guanylate cyclase activity
28	GO:0007268	0.00739108	21.5198	0.137675	2	6	synaptic transmission				28	GO:0044462	0.0175528	6.1704	0.562353	3	21	external encapsulating structure part			28	GO:0004889	0.00269235	14.5457	0.301469	3	9	acetylcholine-activated cation-selective channel activity
29	GO:0019226	0.00739108	21.5198	0.137675	2	6	transmission of nerve impulse				29	GO:0030312	0.0175528	6.1704	0.562353	3	21	external encapsulating structure			29	GO:0022843	0.00739565	4.56046	1.23937	5	37	voltage-gated cation channel activity
30	GO:0035637	0.00739108	21.5198	0.137675	2	6	multicellular organismal signaling				30	GO:0030313	0.0175528	6.1704	0.562353	3	21	cell envelope			30	GO:0009975	0.0089647	5.54917	0.837414	4	25	cyclase activity
31	GO:0015672	0.00749234	2.80889	3.44187	9	150	monovalent inorganic cation transport				31	GO:0031301	0.0226544	10.5228	0.241009	2	9	integral to organelle membrane			31	GO:0003854	0.0103019	7.93001	0.468952	3	14	3-beta-hydroxy-delta5-steroid dehydrogenase activity
32	GO:0051716	0.0119589	1.67915	18.0354	28	786	cellular response to stimulus				32	GO:0016533	0.0267787	Inf	0.0267787	1	1	cyclin-dependent protein kinase 5 holoenzyme complex			32	GO:0033764	0.0103019	7.93001	0.468952	3	14	steroid dehydrogenase activity, acting on the CH-OH group of donors, NAD or NADP as acceptor
33	GO:0008202	0.0150114	6.47898	0.527753	3	23	steroid metabolic process				33	GO:0000307	0.0267787	Inf	0.0267787	1	1	cyclin-dependent protein kinase holoenzyme complex			33	GO:0016229	0.0103019	7.93001	0.468952	3	14	steroid dehydrogenase activity
34	GO:0007010	0.016484	4.44425	0.986668	4	43	cytoskeleton organization				34	GO:0019908	0.0267787	Inf	0.0267787	1	1	nuclear cyclin-dependent protein kinase holoenzyme complex			34	GO:0016684	0.0118024	5.0656	0.904407	4	27	oxidoreductase activity, acting on peroxide as acceptor
35	GO:0007155	0.0197469	3.00379	2.13396	6	93	cell adhesion				35	GO:0031012	0.0270981	3.80952	1.15149	4	43	extracellular matrix			35	GO:0004601	0.0118024	5.0656	0.904407	4	27	peroxidase activity
36	GO:0022610	0.0197469	3.00379	2.13396	6	93	biological adhesion				36	GO:0030136	0.0278271	9.20556	0.267787	2	10	clathrin-coated vesicle			36	GO:0005249	0.0151594	4.65941	0.971401	4	29	voltage-gated potassium channel activity
37	GO:0007267	0.0208744	10.7542	0.229458	2	10	cell-cell signaling				37	GO:0000139	0.0343739	4.6222	0.723026	3	27	Golgi membrane			37	GO:0015075	0.0165048	1.76205	11.9248	20	356	ion transmembrane transporter activity
38	GO:0046950	0.0229458	Inf	0.0229458	1	1	cellular ketone body metabolic process														38	GO:0022832	0.0166904	3.6454	1.50735	5	45	voltage-gated channel activity
39	GO:0046952	0.0229458	Inf	0.0229458	1	1	ketone body catabolic process														39	GO:0005244	0.0166904	3.6454	1.50735	5	45	voltage-gated ion channel activity
40	GO:0008218	0.0229458	Inf	0.0229458	1	1	bioluminescence														40	GO:0016849	0.0170414	4.47975	1.0049	4	30	phosphorus-oxygen lyase activity
41	GO:0060548	0.0229458	Inf	0.0229458	1	1	negative regulation of cell death														41	GO:0046873	0.0178029	2.5734	3.31616	8	99	metal ion transmembrane transporter activity
42	GO:0043066	0.0229458	Inf	0.0229458	1	1	negative regulation of apoptotic process														42	GO:0001653	0.0209228	5.81298	0.602938	3	18	peptide receptor activity
43	GO:0043069	0.0229458	Inf	0.0229458	1	1	negative regulation of programmed cell death														43	GO:0008528	0.0209228	5.81298	0.602938	3	18	G-protein coupled peptide receptor activity
44	GO:0009123	0.0238037	3.93662	1.1014	4	48	nucleoside monophosphate metabolic process														44	GO:0022857	0.0212835	1.62877	15.4419	24	461	transmembrane transporter activity
45	GO:0009124	0.0238037	3.93662	1.1014	4	48	nucleoside monophosphate biosynthetic process														45	GO:0019209	0.0334966	Inf	0.0334966	1	1	kinase activator activity
46	GO:0050794	0.0240789	1.49077	26.8695	37	1171	regulation of cellular process														46	GO:0016534	0.0334966	Inf	0.0334966	1	1	cyclin-dependent protein kinase 5 activator activity
47	GO:0033692	0.0251329	9.55807	0.252404	2	11	cellular polysaccharide biosynthetic process														47	GO:0004420	0.0334966	Inf	0.0334966	1	1	hydroxymethylglutaryl-CoA reductase (NADPH) activity
48	GO:0006812	0.0274971	2.1196	4.97923	10	217	cation transport														48	GO:0043539	0.0334966	Inf	0.0334966	1	1	protein serine/threonine kinase activator activity
49	GO:0000271	0.0297108	8.60113	0.275349	2	12	polysaccharide biosynthetic process														49	GO:0004994	0.0334966	Inf	0.0334966	1	1	somatostatin receptor activity
50	GO:0006633	0.0333554	4.62297	0.711319	3	31	fatty acid biosynthetic process														50	GO:0004985	0.0334966	Inf	0.0334966	1	1	opioid receptor activity
51	GO:0000226	0.0345913	7.81818	0.298295	2	13	microtubule cytoskeleton organization														51	GO:0030295	0.0334966	Inf	0.0334966	1	1	protein kinase activator activity
52	GO:0044264	0.0345913	7.81818	0.298295	2	13	cellular polysaccharide metabolic process														52	GO:0005234	0.0373039	3.4229	1.27287	4	38	extracellular-glutamate-gated ion channel activity
53	GO:0065007	0.0360583	1.43237	28.5675	38	1245	biological regulation														53	GO:0008066	0.0373039	3.4229	1.27287	4	38	glutamate receptor activity
54	GO:0050789	0.0392804	1.42679	27.8562	37	1214	regulation of biological process														54	GO:0004970	0.0373039	3.4229	1.27287	4	38	ionotropic glutamate receptor activity
55	GO:0016051	0.0422581	4.17394	0.780156	3	34	carbohydrate biosynthetic process														55	GO:0004930	0.0382073	1.99184	5.25896	10	157	G-protein coupled receptor activity
56	GO:0032940	0.0451965	6.61365	0.344187	2	15	secretion by cell														56	GO:0022891	0.0390224	1.57308	13.9011	21	415	substrate-specific transmembrane transporter activity
57	GO:0046903	0.0451965	6.61365	0.344187	2	15	secretion														57	GO:0016209	0.0438675	3.23208	1.33986	4	40	antioxidant activity
58	GO:0051261	0.0453679	42.8146	0.0458916	1	2	protein depolymerization
59	GO:0009103	0.0453679	42.8146	0.0458916	1	2	lipopolysaccharide biosynthetic process
60	GO:0031110	0.0453679	42.8146	0.0458916	1	2	regulation of microtubule polymerization or depolymerization
61	GO:0031111	0.0453679	42.8146	0.0458916	1	2	negative regulation of microtubule polymerization or depolymerization
62	GO:0031114	0.0453679	42.8146	0.0458916	1	2	regulation of microtubule depolymerization
63	GO:0031109	0.0453679	42.8146	0.0458916	1	2	microtubule polymerization or depolymerization
64	GO:0050803	0.0453679	42.8146	0.0458916	1	2	regulation of synapse structure and activity
65	GO:0050807	0.0453679	42.8146	0.0458916	1	2	regulation of synapse organization
66	GO:0050808	0.0453679	42.8146	0.0458916	1	2	synapse organization
67	GO:0043242	0.0453679	42.8146	0.0458916	1	2	negative regulation of protein complex disassembly
68	GO:0070507	0.0453679	42.8146	0.0458916	1	2	regulation of microtubule cytoskeleton organization
69	GO:0007026	0.0453679	42.8146	0.0458916	1	2	negative regulation of microtubule depolymerization
70	GO:0007019	0.0453679	42.8146	0.0458916	1	2	microtubule depolymerization
71	GO:0032886	0.0453679	42.8146	0.0458916	1	2	regulation of microtubule-based process
72	GO:0008653	0.0453679	42.8146	0.0458916	1	2	lipopolysaccharide metabolic process
73	GO:0051494	0.0453679	42.8146	0.0458916	1	2	negative regulation of cytoskeleton organization
74	GO:0010639	0.0453679	42.8146	0.0458916	1	2	negative regulation of organelle organization
Cluster 16 Biological Process (BP)											Cluster 16 Cellular component (CC)										Cluster 16 Molecular Function (MF)
	GOBPID	Pvalue	OddsRatio	ExpCount	Count	Size	Term				GOCCID	GOCCID	Pvalue	OddsRatio	ExpCount	Count	Size	Term				GOMFID	Pvalue	OddsRatio	ExpCount	Count	Size	Term
1	GO:0015992	1.3314e-14	26.0801	1.02448	15	36	proton transport				1	GO:0033176	7.2621e-17	126.661	0.406568	12	16	proton-transporting V-type ATPase complex			1	GO:0022857	4.94126e-14	4.39858	12.5974	45	461	transmembrane transporter activity
2	GO:0006818	2.18334e-14	24.8913	1.05294	15	37	hydrogen transport				2	GO:0016469	1.1102e-15	32.387	0.889367	15	35	proton-transporting two-sector ATPase complex			2	GO:0005215	1.71142e-13	3.56039	19.8115	57	725	transporter activity
3	GO:0015985	4.55218e-14	28.273	0.910652	14	32	energy coupled proton transport, down electrochemical gradient				3	GO:0005576	1.40669e-11	5.15523	8.36005	32	329	extracellular region			3	GO:0008324	8.90371e-13	5.62211	6.74956	31	247	cation transmembrane transporter activity
4	GO:0015986	4.55218e-14	28.273	0.910652	14	32	ATP synthesis coupled proton transport				4	GO:0033180	4.56417e-11	283.699	0.203284	7	8	proton-transporting V-type ATPase, V1 domain			4	GO:0015078	1.22797e-12	13.0857	1.80353	17	66	hydrogen ion transmembrane transporter activity
5	GO:0034220	4.55218e-14	28.273	0.910652	14	32	ion transmembrane transport				5	GO:0033178	6.85656e-11	46.2831	0.431978	9	17	proton-transporting two-sector ATPase complex, catalytic domain			5	GO:0015077	5.26245e-12	7.34548	3.90764	23	143	monovalent inorganic cation transmembrane transporter activity
6	GO:0006754	4.51331e-13	16.274	1.47981	16	52	ATP biosynthetic process				6	GO:0016020	9.77783e-11	3.19744	47.1873	83	1857	membrane			6	GO:0015075	7.8836e-12	4.44954	9.72811	36	356	ion transmembrane transporter activity
7	GO:0046034	4.51331e-13	16.274	1.47981	16	52	ATP metabolic process				7	GO:0044425	1.07808e-09	3.00602	34.8124	67	1370	membrane part			7	GO:0016820	1.82681e-11	10.6747	2.10411	17	77	hydrolase activity, acting on acid anhydrides, catalyzing transmembrane movement of substances
8	GO:0009145	2.99287e-12	13.938	1.65056	16	58	purine nucleoside triphosphate biosynthetic process				8	GO:0033179	1.95279e-06	158.254	0.127052	4	5	proton-transporting V-type ATPase, V0 domain			8	GO:0022804	2.21751e-11	6.77353	4.1809	23	153	active transmembrane transporter activity
9	GO:0009201	2.99287e-12	13.938	1.65056	16	58	ribonucleoside triphosphate biosynthetic process				9	GO:0033177	2.40115e-05	19.904	0.381157	5	15	proton-transporting two-sector ATPase complex, proton-transporting domain			9	GO:0022890	2.21751e-11	6.77353	4.1809	23	153	inorganic cation transmembrane transporter activity
10	GO:0009206	2.99287e-12	13.938	1.65056	16	58	purine ribonucleoside triphosphate biosynthetic process				10	GO:0031224	2.87387e-05	2.15739	31.9918	53	1259	intrinsic to membrane			10	GO:0008061	1.31465e-10	6.45382	4.15357	22	152	chitin binding
11	GO:0015672	3.83964e-12	7.16979	4.26868	24	150	monovalent inorganic cation transport				11	GO:0016021	4.05403e-05	2.13131	31.509	52	1240	integral to membrane			11	GO:0022891	1.5976e-10	3.86398	11.3404	37	415	substrate-specific transmembrane transporter activity
12	GO:0009142	4.00411e-12	13.6121	1.67902	16	59	nucleoside triphosphate biosynthetic process				12	GO:0044437	0.000154483	58.8661	0.127052	3	5	vacuolar part			12	GO:0030247	2.83385e-10	6.16531	4.31753	22	158	polysaccharide binding
13	GO:0006164	8.82415e-12	9.49241	2.64658	19	93	purine nucleotide biosynthetic process				13	GO:0005774	0.000154483	58.8661	0.127052	3	5	vacuolar membrane			13	GO:0001871	2.83385e-10	6.16531	4.31753	22	158	pattern binding
14	GO:0009152	9.68499e-12	11.3444	2.04897	17	72	purine ribonucleotide biosynthetic process				14	GO:0005773	0.00168816	16.802	0.254105	3	10	vacuole			14	GO:0042626	4.58454e-09	9.31604	1.91283	14	70	ATPase activity, coupled to transmembrane movement of substances
15	GO:0072522	2.82878e-11	8.77346	2.81733	19	99	purine-containing compound biosynthetic process				15	GO:0016471	0.00371798	38.9375	0.101642	2	4	vacuolar proton-transporting V-type ATPase complex			15	GO:0043492	4.58454e-09	9.31604	1.91283	14	70	ATPase activity, coupled to movement of substances
16	GO:0009260	3.08828e-11	10.3921	2.19126	17	77	ribonucleotide biosynthetic process				16	GO:0000221	0.0254105	Inf	0.0254105	1	1	vacuolar proton-transporting V-type ATPase, V1 domain			16	GO:0022892	1.49578e-08	3.15286	13.9637	38	511	substrate-specific transporter activity
17	GO:0006812	6.98447e-11	5.3847	6.17536	27	217	cation transport				17	GO:0045211	0.0272113	5.09723	0.660672	3	26	postsynaptic membrane			17	GO:0015399	2.36733e-08	8.01881	2.15877	14	79	primary active transmembrane transporter activity
18	GO:0009165	1.95327e-10	7.18639	3.50032	20	123	nucleotide biosynthetic process				18	GO:0097060	0.0272113	5.09723	0.660672	3	26	synaptic membrane			18	GO:0015405	2.36733e-08	8.01881	2.15877	14	79	P-P-bond-hydrolysis-driven transmembrane transporter activity
19	GO:0006811	4.45802e-10	4.21805	9.1919	32	323	ion transport				19	GO:0031226	0.0447493	3.19857	1.34676	4	53	intrinsic to plasma membrane			19	GO:0046961	3.07507e-08	36.4853	0.382566	7	14	proton-transporting ATPase activity, rotational mechanism
20	GO:0034654	4.71706e-10	6.78536	3.67107	20	129	nucleobase-containing compound biosynthetic process				20	GO:0005887	0.0447493	3.19857	1.34676	4	53	integral to plasma membrane			20	GO:0017171	1.05637e-07	3.22099	11.3677	32	416	serine hydrolase activity
21	GO:0006163	1.61162e-09	6.26028	3.92719	20	138	purine nucleotide metabolic process				21	GO:0044459	0.0452417	2.73	1.95661	5	77	plasma membrane part			21	GO:0008236	1.05637e-07	3.22099	11.3677	32	416	serine-type peptidase activity
22	GO:0009199	2.74623e-09	7.39925	2.87425	17	101	ribonucleoside triphosphate metabolic process				22	GO:0071944	0.0460634	1.87718	6.22557	11	245	cell periphery			22	GO:0042625	1.20685e-07	14.3594	0.874437	9	32	ATPase activity, coupled to transmembrane movement of ions
23	GO:0009144	2.74623e-09	7.39925	2.87425	17	101	purine nucleoside triphosphate metabolic process				23	GO:0044456	0.0465323	4.03774	0.813135	3	32	synapse part			23	GO:0004175	1.54174e-07	2.89606	14.6195	37	535	endopeptidase activity
24	GO:0009205	2.74623e-09	7.39925	2.87425	17	101	purine ribonucleoside triphosphate metabolic process														24	GO:0019829	1.6237e-07	25.532	0.464545	7	17	cation-transporting ATPase activity
25	GO:0006030	3.00097e-09	5.41113	4.92321	22	173	chitin metabolic process														25	GO:0004252	2.1798e-07	3.24049	10.5479	30	386	serine-type endopeptidase activity
26	GO:0009150	3.10278e-09	6.80594	3.27266	18	115	purine ribonucleotide metabolic process														26	GO:0030246	2.29526e-07	3.92925	6.69491	23	245	carbohydrate binding
27	GO:0055085	4.02897e-09	3.44375	12.8914	37	453	transmembrane transport														27	GO:0005506	3.70417e-07	3.57624	7.95191	25	291	iron ion binding
28	GO:0009141	4.37385e-09	7.14124	2.95962	17	104	nucleoside triphosphate metabolic process														28	GO:0020037	3.84145e-07	3.94342	6.36699	22	233	heme binding
29	GO:0009259	6.25743e-09	6.46799	3.41495	18	120	ribonucleotide metabolic process														29	GO:0046906	4.13705e-07	3.92442	6.39432	22	234	tetrapyrrole binding
30	GO:0072521	6.33271e-09	5.71801	4.24023	20	149	purine-containing compound metabolic process														30	GO:0070011	8.02152e-07	2.52205	18.9643	42	694	peptidase activity, acting on L-amino acid peptides
31	GO:0006022	1.06618e-08	5.00466	5.26471	22	185	aminoglycan metabolic process														31	GO:0004497	9.18287e-07	4.0237	5.65651	20	207	monooxygenase activity
32	GO:0009117	2.83072e-08	4.51916	6.03307	23	212	nucleotide metabolic process														32	GO:0016787	1.08095e-06	1.93996	53.0401	86	1941	hydrolase activity
33	GO:0006753	2.83072e-08	4.51916	6.03307	23	212	nucleoside phosphate metabolic process														33	GO:0009055	1.32756e-06	3.76783	6.31234	21	231	electron carrier activity
34	GO:0005976	3.74162e-08	4.62688	5.63466	22	198	polysaccharide metabolic process														34	GO:0008233	2.53656e-06	2.37353	20.5219	43	751	peptidase activity
35	GO:0055086	8.63927e-08	4.22088	6.40303	23	225	nucleobase-containing small molecule metabolic process														35	GO:0003824	4.03734e-06	1.7344	119.88	157	4387	catalytic activity
36	GO:0051234	1.36349e-07	2.292	35.487	66	1247	establishment of localization														36	GO:0015291	2.12657e-05	6.86319	1.55759	9	57	secondary active transmembrane transporter activity
37	GO:0006810	1.36349e-07	2.292	35.487	66	1247	transport														37	GO:0046933	3.52538e-05	18.104	0.409892	5	15	hydrogen ion transporting ATP synthase activity, rotational mechanism
38	GO:0051179	1.79858e-07	2.27146	35.7431	66	1256	localization														38	GO:0042623	0.000243759	3.28893	4.67277	14	171	ATPase activity, coupled
39	GO:0018130	2.08546e-07	4.73201	4.72401	19	166	heterocycle biosynthetic process														39	GO:0005184	0.000321079	16.0356	0.35524	4	13	neuropeptide hormone activity
40	GO:0006508	8.10627e-07	2.5079	20.6035	44	724	proteolysis														40	GO:0015293	0.000328505	7.50436	0.956415	6	35	symporter activity
41	GO:0044271	1.10003e-06	3.8547	6.28919	21	221	cellular nitrogen compound biosynthetic process														41	GO:0015294	0.000328505	7.50436	0.956415	6	35	solute:cation symporter activity
42	GO:0046483	6.17193e-05	2.96383	7.54134	20	265	heterocycle metabolic process														42	GO:0016746	0.000463684	3.66455	3.30646	11	121	transferase activity, transferring acyl groups
43	GO:0009308	9.05631e-05	2.59674	10.3018	24	362	amine metabolic process														43	GO:0005179	0.000498391	9.04288	0.683154	5	25	hormone activity
44	GO:0006814	0.000167153	5.1229	2.02051	9	71	sodium ion transport														44	GO:0015081	0.000692863	6.39754	1.09305	6	40	sodium ion transmembrane transporter activity
45	GO:0006629	0.000384367	2.69816	7.34214	18	258	lipid metabolic process														45	GO:0008493	0.000744115	Inf	0.0546523	2	2	tetracycline transporter activity
46	GO:0006836	0.000595008	8.70853	0.711447	5	25	neurotransmitter transport														46	GO:0015520	0.000744115	Inf	0.0546523	2	2	tetracycline:hydrogen antiporter activity
47	GO:0005975	0.000793495	2.16857	12.6353	25	444	carbohydrate metabolic process														47	GO:0015307	0.000744115	Inf	0.0546523	2	2	drug:hydrogen antiporter activity
48	GO:0015904	0.000806307	Inf	0.0569158	2	2	tetracycline transport														48	GO:0042895	0.000744115	Inf	0.0546523	2	2	antibiotic transporter activity
49	GO:0042891	0.000806307	Inf	0.0569158	2	2	antibiotic transport														49	GO:0015299	0.00150054	17.9801	0.245935	3	9	solute:hydrogen antiporter activity
50	GO:0015850	0.000806307	Inf	0.0569158	2	2	organic alcohol transport														50	GO:0042302	0.00156417	2.48839	6.91352	16	253	structural constituent of cuticle
51	GO:0046677	0.000806307	Inf	0.0569158	2	2	response to antibiotic														51	GO:0016747	0.00173413	3.56486	2.75994	9	101	transferase activity, transferring acyl groups other than amino-acyl groups
52	GO:0042493	0.00237343	68.8909	0.0853737	2	3	response to drug														52	GO:0015238	0.00219196	71.6968	0.0819785	2	3	drug transmembrane transporter activity
53	GO:0015893	0.00237343	68.8909	0.0853737	2	3	drug transport														53	GO:0015377	0.00219196	71.6968	0.0819785	2	3	cation:chloride symporter activity
54	GO:0007218	0.0026096	8.1619	0.597616	4	21	neuropeptide signaling pathway														54	GO:0008036	0.00219196	71.6968	0.0819785	2	3	diuretic hormone receptor activity
55	GO:0044281	0.00591419	1.77475	17.0178	28	598	small molecule metabolic process														55	GO:0015108	0.00219196	71.6968	0.0819785	2	3	chloride transmembrane transporter activity
56	GO:0006633	0.0109906	5.13218	0.882195	4	31	fatty acid biosynthetic process														56	GO:0005326	0.00226196	8.48257	0.573849	4	21	neurotransmitter transporter activity
57	GO:0042777	0.0112131	17.2159	0.170747	2	6	plasma membrane ATP synthesis coupled proton transport														57	GO:0005328	0.00226196	8.48257	0.573849	4	21	neurotransmitter:sodium symporter activity
58	GO:0007186	0.0118599	2.09424	7.11447	14	250	G-protein coupled receptor signaling pathway														58	GO:0005391	0.00430479	35.8448	0.109305	2	4	sodium:potassium-exchanging ATPase activity
59	GO:0030001	0.0170766	2.3048	4.61018	10	162	metal ion transport														59	GO:0015298	0.00471084	10.7837	0.35524	3	13	solute:cation antiporter activity
60	GO:0006821	0.0201594	11.4742	0.227663	2	8	chloride transport														60	GO:0016491	0.00494224	1.69391	21.4784	34	786	oxidoreductase activity
61	GO:0006631	0.024098	3.95491	1.10986	4	39	fatty acid metabolic process														61	GO:0015370	0.00583312	6.26593	0.737806	4	27	solute:sodium symporter activity
62	GO:0051240	0.0284579	Inf	0.0284579	1	1	positive regulation of multicellular organismal process														62	GO:0016887	0.00595651	2.27898	6.53095	14	239	ATPase activity
63	GO:0042445	0.0284579	Inf	0.0284579	1	1	hormone metabolic process														63	GO:0008556	0.00704544	23.8941	0.136631	2	5	potassium-transporting ATPase activity
64	GO:0042446	0.0284579	Inf	0.0284579	1	1	hormone biosynthetic process														64	GO:0008970	0.00704544	23.8941	0.136631	2	5	phosphatidylcholine 1-acylhydrolase activity
65	GO:0015991	0.0284579	Inf	0.0284579	1	1	ATP hydrolysis coupled proton transport														65	GO:0003993	0.00868205	8.29264	0.437218	3	16	acid phosphatase activity
66	GO:0060047	0.0284579	Inf	0.0284579	1	1	heart contraction														66	GO:0015300	0.00868205	8.29264	0.437218	3	16	solute:solute antiporter activity
67	GO:0015988	0.0284579	Inf	0.0284579	1	1	energy coupled proton transport, against electrochemical gradient														67	GO:0015297	0.00868205	8.29264	0.437218	3	16	antiporter activity
68	GO:0003013	0.0284579	Inf	0.0284579	1	1	circulatory system process														68	GO:0005501	0.0142691	14.3336	0.191283	2	7	retinoid binding
69	GO:0003015	0.0284579	Inf	0.0284579	1	1	heart process														69	GO:0019840	0.0142691	14.3336	0.191283	2	7	isoprenoid binding
70	GO:0008015	0.0284579	Inf	0.0284579	1	1	blood circulation														70	GO:0015296	0.0142691	14.3336	0.191283	2	7	anion:cation symporter activity
71	GO:0008016	0.0284579	Inf	0.0284579	1	1	regulation of heart contraction														71	GO:0004035	0.0186851	11.9434	0.218609	2	8	alkaline phosphatase activity
72	GO:0044057	0.0284579	Inf	0.0284579	1	1	regulation of system process														72	GO:0015103	0.023595	10.2362	0.245935	2	9	inorganic anion transmembrane transporter activity
73	GO:0019748	0.0284579	Inf	0.0284579	1	1	secondary metabolic process														73	GO:0005272	0.0250144	3.88953	1.12037	4	41	sodium channel activity
74	GO:0042810	0.0284579	Inf	0.0284579	1	1	pheromone metabolic process														74	GO:0004222	0.0257976	2.81262	2.26807	6	83	metalloendopeptidase activity
75	GO:0042811	0.0284579	Inf	0.0284579	1	1	pheromone biosynthetic process														75	GO:0019905	0.0273262	Inf	0.0273262	1	1	syntaxin binding
76	GO:0045823	0.0284579	Inf	0.0284579	1	1	positive regulation of heart contraction														76	GO:0004421	0.0273262	Inf	0.0273262	1	1	hydroxymethylglutaryl-CoA synthase activity
77	GO:0010817	0.0284579	Inf	0.0284579	1	1	regulation of hormone levels														77	GO:0000149	0.0273262	Inf	0.0273262	1	1	SNARE binding
78	GO:0032787	0.030713	3.64124	1.19523	4	42	monocarboxylic acid metabolic process														78	GO:0016084	0.0273262	Inf	0.0273262	1	1	myostimulatory hormone activity
79	GO:0015698	0.0374416	7.64646	0.313037	2	11	inorganic anion transport														79	GO:0005230	0.0285085	3.10628	1.72155	5	63	extracellular ligand-gated ion channel activity
80	GO:0055114	0.037781	1.51551	18.0992	26	636	oxidation-reduction process														80	GO:0005102	0.0331378	2.63977	2.4047	6	88	receptor binding
81	GO:0042246	0.0441027	6.88091	0.341495	2	12	tissue regeneration														81	GO:0022838	0.0426603	1.94768	5.35593	10	196	substrate-specific channel activity
82	GO:0031099	0.0441027	6.88091	0.341495	2	12	regeneration														82	GO:0022803	0.0426603	1.94768	5.35593	10	196	passive transmembrane transporter activity
83	GO:0009123	0.0468627	3.1422	1.36598	4	48	nucleoside monophosphate metabolic process														83	GO:0005216	0.0426603	1.94768	5.35593	10	196	ion channel activity
84	GO:0009124	0.0468627	3.1422	1.36598	4	48	nucleoside monophosphate biosynthetic process														84	GO:0015267	0.0426603	1.94768	5.35593	10	196	channel activity
																					85	GO:0004620	0.0437079	4.14089	0.792458	3	29	phospholipase activity
																					86	GO:0015276	0.0444003	2.72755	1.94016	5	71	ligand-gated ion channel activity
																					87	GO:0022834	0.0444003	2.72755	1.94016	5	71	ligand-gated channel activity
																					88	GO:0008237	0.0463492	1.99755	4.7001	9	172	metallopeptidase activity
																					89	GO:0016758	0.0474751	2.40317	2.62331	6	96	transferase activity, transferring hexosyl groups
																					90	GO:0016849	0.047615	3.98712	0.819785	3	30	phosphorus-oxygen lyase activity
Cluster 17 Biological Process (BP)											Cluster 17 Cellular component (CC)										Cluster 17 Molecular Function (MF)
	GOBPID	Pvalue	OddsRatio	ExpCount	Count	Size	Term					GOCCID	Pvalue	OddsRatio	ExpCount	Count	Size	Term				GOMFID	Pvalue	OddsRatio	ExpCount	Count	Size	Term
1	GO:0034660	8.7666e-18	10.9991	3.63876	28	114	ncRNA metabolic process				1	GO:0031966	2.26919e-06	6.46296	2.31274	12	68	mitochondrial membrane			1	GO:0004812	3.9426e-11	11.3295	1.92517	16	63	aminoacyl-tRNA ligase activity
2	GO:0006399	8.88702e-17	12.886	2.74503	24	86	tRNA metabolic process				2	GO:0005737	6.75614e-06	2.16659	32.1063	56	944	cytoplasm			2	GO:0016875	3.9426e-11	11.3295	1.92517	16	63	ligase activity, forming carbon-oxygen bonds
3	GO:0055085	6.27758e-11	3.63611	14.4593	43	453	transmembrane transport				3	GO:0005740	8.76618e-06	5.55783	2.61884	12	77	mitochondrial envelope			3	GO:0016876	3.9426e-11	11.3295	1.92517	16	63	ligase activity, forming aminoacyl-tRNA and related compounds
4	GO:0034470	1.49793e-09	9.4281	2.10665	15	66	ncRNA processing				4	GO:0019866	1.24086e-05	6.6355	1.8706	10	55	organelle inner membrane			4	GO:0035639	3.28382e-10	2.5957	31.9334	69	1045	purine ribonucleoside triphosphate binding
5	GO:0043038	2.46565e-09	11.5005	1.56403	13	49	amino acid activation				5	GO:0005743	1.24086e-05	6.6355	1.8706	10	55	mitochondrial inner membrane			5	GO:0032553	3.57163e-10	2.58982	31.9945	69	1047	ribonucleotide binding
6	GO:0043039	2.46565e-09	11.5005	1.56403	13	49	tRNA aminoacylation				6	GO:0044429	4.96772e-05	4.55977	3.095	12	91	mitochondrial part			6	GO:0032555	3.57163e-10	2.58982	31.9945	69	1047	purine ribonucleotide binding
7	GO:0006418	2.46565e-09	11.5005	1.56403	13	49	tRNA aminoacylation for protein translation				7	GO:0031967	6.8791e-05	4.39024	3.19703	12	94	organelle envelope			7	GO:0017076	3.88358e-10	2.58395	32.0556	69	1049	purine nucleotide binding
8	GO:0008033	1.57759e-08	12.8813	1.21292	11	38	tRNA processing				8	GO:0005739	0.000124225	3.60844	4.45543	14	131	mitochondrion			8	GO:0036094	7.36991e-10	2.35947	42.8121	83	1401	small molecule binding
9	GO:0051234	2.79799e-07	2.16262	39.803	71	1247	establishment of localization				9	GO:0031224	0.000342669	1.77768	42.8198	63	1259	intrinsic to membrane			9	GO:0000166	1.42323e-09	2.36302	40.3675	79	1321	nucleotide binding
10	GO:0006810	2.79799e-07	2.16262	39.803	71	1247	transport				10	GO:0016020	0.000377274	1.70854	63.1583	85	1857	membrane			10	GO:0016874	4.14558e-09	4.18149	7.82292	28	256	ligase activity
11	GO:0051179	3.71948e-07	2.14316	40.0902	71	1256	localization				11	GO:0016021	0.000403108	1.7688	42.1736	62	1240	integral to membrane			11	GO:0005524	1.15658e-08	2.52796	26.8302	58	878	ATP binding
12	GO:0019438	9.13991e-07	13.894	0.829894	8	26	aromatic compound biosynthetic process				12	GO:0031975	0.000476868	3.48004	3.91126	12	115	envelope			12	GO:0032559	1.25652e-08	2.52126	26.8913	58	880	adenyl ribonucleotide binding
13	GO:0044281	1.9825e-06	2.47544	19.0876	41	598	small molecule metabolic process				13	GO:0044425	0.000703437	1.70493	46.595	66	1370	membrane part			13	GO:0030554	1.30952e-08	2.51792	26.9218	58	881	adenyl nucleotide binding
14	GO:0044106	2.30443e-06	3.96844	5.52198	19	173	cellular amine metabolic process				14	GO:0031090	0.00144247	2.87513	5.03362	13	148	organelle membrane			14	GO:0003824	4.80891e-07	1.7714	134.059	177	4387	catalytic activity
15	GO:0018130	5.14665e-06	3.89821	5.29855	18	166	heterocycle biosynthetic process				15	GO:0005744	0.00337359	57.4535	0.102033	2	3	mitochondrial inner membrane presequence translocase complex			15	GO:0004826	4.17584e-06	128.532	0.152791	4	5	phenylalanine-tRNA ligase activity
16	GO:0043436	6.45338e-06	3.40327	7.02218	21	220	oxoacid metabolic process				16	GO:0042719	0.0157645	14.3547	0.204066	2	6	mitochondrial intermembrane space protein transporter complex			16	GO:0017150	4.17584e-06	128.532	0.152791	4	5	tRNA dihydrouridine synthase activity
17	GO:0006082	6.45338e-06	3.40327	7.02218	21	220	organic acid metabolic process				17	GO:0044455	0.0185043	6.17544	0.578186	3	17	mitochondrial membrane part			17	GO:0005215	1.87054e-05	2.1601	22.1548	43	725	transporter activity
18	GO:0019752	6.45338e-06	3.40327	7.02218	21	220	carboxylic acid metabolic process				18	GO:0044444	0.0190056	1.59164	20.4746	30	602	cytoplasmic part			18	GO:0016887	4.27783e-05	3.02715	7.30343	20	239	ATPase activity
19	GO:0032324	7.0363e-06	30.9303	0.31919	5	10	molybdopterin cofactor biosynthetic process				19	GO:0005758	0.0281381	9.56589	0.272088	2	8	mitochondrial intermembrane space			19	GO:0030366	0.000930906	Inf	0.0611166	2	2	Mo-molybdopterin synthase activity
20	GO:0006777	7.0363e-06	30.9303	0.31919	5	10	Mo-molybdopterin cofactor biosynthetic process				20	GO:0005742	0.0340109	Inf	0.0340109	1	1	mitochondrial outer membrane translocase complex			20	GO:0051082	0.00215497	3.80418	2.32243	8	76	unfolded protein binding
21	GO:0019720	7.0363e-06	30.9303	0.31919	5	10	Mo-molybdopterin cofactor metabolic process				21	GO:0031970	0.0353798	8.19767	0.306099	2	9	organelle envelope lumen			21	GO:0022804	0.002526	2.76794	4.67542	12	153	active transmembrane transporter activity
22	GO:0043545	7.0363e-06	30.9303	0.31919	5	10	molybdopterin cofactor metabolic process				22	GO:0005829	0.0415536	4.31754	0.782252	3	23	cytosol			22	GO:0008519	0.00273618	63.8516	0.0916748	2	3	ammonium transmembrane transporter activity
23	GO:0051189	7.0363e-06	30.9303	0.31919	5	10	prosthetic group metabolic process														23	GO:0008479	0.00273618	63.8516	0.0916748	2	3	queuine tRNA-ribosyltransferase activity
24	GO:0006520	7.4422e-06	3.96599	4.91552	17	154	cellular amino acid metabolic process														24	GO:0015101	0.00273618	63.8516	0.0916748	2	3	organic cation transmembrane transporter activity
25	GO:0008643	8.94893e-06	6.82736	1.78746	10	56	carbohydrate transport														25	GO:0000049	0.0028907	13.7184	0.305583	3	10	tRNA binding
26	GO:0042180	1.37736e-05	3.22018	7.37329	21	231	cellular ketone metabolic process														26	GO:0016627	0.00303117	5.74104	1.00842	5	33	oxidoreductase activity, acting on the CH-CH group of donors
27	GO:0006725	1.45145e-05	6.4068	1.88322	10	59	cellular aromatic compound metabolic process														27	GO:0008565	0.00358901	4.49384	1.49736	6	49	protein transporter activity
28	GO:0044271	2.37465e-05	3.19407	7.0541	20	221	cellular nitrogen compound biosynthetic process														28	GO:0008649	0.00506433	10.6677	0.366699	3	12	rRNA methyltransferase activity
29	GO:0006396	4.77558e-05	3.53267	5.10704	16	160	RNA processing														29	GO:0004813	0.00536185	31.9226	0.122233	2	4	alanine-tRNA ligase activity
30	GO:0071702	4.83477e-05	4.18981	3.54301	13	111	organic substance transport														30	GO:0042623	0.00619458	2.45006	5.22547	12	171	ATPase activity, coupled
31	GO:0042559	6.36324e-05	10.9441	0.734137	6	23	pteridine-containing compound biosynthetic process														31	GO:0017111	0.00936346	1.72691	15.9209	26	521	nucleoside-triphosphatase activity
32	GO:0042558	8.25949e-05	10.3347	0.766056	6	24	pteridine-containing compound metabolic process														32	GO:0015399	0.010293	3.13215	2.4141	7	79	primary active transmembrane transporter activity
33	GO:0009451	0.000199014	6.79752	1.24484	7	39	RNA modification														33	GO:0015405	0.010293	3.13215	2.4141	7	79	P-P-bond-hydrolysis-driven transmembrane transporter activity
34	GO:0046483	0.000296012	2.60476	8.45853	20	265	heterocycle metabolic process														34	GO:0016462	0.0107589	1.70514	16.1042	26	527	pyrophosphatase activity
35	GO:0042451	0.000306395	46.0366	0.159595	3	5	purine nucleoside biosynthetic process														35	GO:0016818	0.0115176	1.69444	16.1959	26	530	hydrolase activity, acting on acid anhydrides, in phosphorus-containing anhydrides
36	GO:0042455	0.000306395	46.0366	0.159595	3	5	ribonucleoside biosynthetic process														36	GO:0003723	0.0132635	1.94979	8.64799	16	283	RNA binding
37	GO:0009163	0.000306395	46.0366	0.159595	3	5	nucleoside biosynthetic process														37	GO:0004222	0.0133045	2.96609	2.53634	7	83	metalloendopeptidase activity
38	GO:0046129	0.000306395	46.0366	0.159595	3	5	purine ribonucleoside biosynthetic process														38	GO:0016817	0.0134577	1.66999	16.4098	26	537	hydrolase activity, acting on acid anhydrides
39	GO:0009119	0.000332936	10.2964	0.63838	5	20	ribonucleoside metabolic process														39	GO:0019205	0.0139823	6.85437	0.519491	3	17	nucleobase-containing compound kinase activity
40	GO:0009308	0.000518286	2.27661	11.5547	24	362	amine metabolic process														40	GO:0070035	0.0141468	2.92727	2.5669	7	84	purine NTP-dependent helicase activity
41	GO:0009108	0.000746033	5.29903	1.53211	7	48	coenzyme biosynthetic process														41	GO:0008026	0.0141468	2.92727	2.5669	7	84	ATP-dependent helicase activity
42	GO:0009116	0.00201679	6.4276	0.925651	5	29	nucleoside metabolic process														42	GO:0022857	0.0141617	1.71889	14.0874	23	461	transmembrane transporter activity
43	GO:0055086	0.00220672	2.41263	7.18177	16	225	nucleobase-containing small molecule metabolic process														43	GO:0005525	0.0157935	2.22421	5.22547	11	171	GTP binding
44	GO:0046128	0.00233987	15.3374	0.287271	3	9	purine ribonucleoside metabolic process														44	GO:0032561	0.0157935	2.22421	5.22547	11	171	guanyl ribonucleotide binding
45	GO:0042278	0.00233987	15.3374	0.287271	3	9	purine nucleoside metabolic process														45	GO:0019001	0.0157935	2.22421	5.22547	11	171	guanyl nucleotide binding
46	GO:0006432	0.0029803	61.1417	0.095757	2	3	phenylalanyl-tRNA aminoacylation														46	GO:0000287	0.0177767	3.56605	1.52791	5	50	magnesium ion binding
47	GO:0046114	0.0029803	61.1417	0.095757	2	3	guanosine biosynthetic process														47	GO:0016787	0.0208282	1.33746	59.3136	74	1941	hydrolase activity
48	GO:0046116	0.0029803	61.1417	0.095757	2	3	queuosine metabolic process														48	GO:0003747	0.0230732	10.6366	0.244466	2	8	translation release factor activity
49	GO:0046118	0.0029803	61.1417	0.095757	2	3	7-methylguanosine biosynthetic process														49	GO:0008079	0.0230732	10.6366	0.244466	2	8	translation termination factor activity
50	GO:0008616	0.0029803	61.1417	0.095757	2	3	queuosine biosynthetic process														50	GO:0022892	0.0238475	1.61037	15.6153	24	511	substrate-specific transporter activity
51	GO:0008617	0.0029803	61.1417	0.095757	2	3	guanosine metabolic process														51	GO:0005326	0.0250024	5.32902	0.641724	3	21	neurotransmitter transporter activity
52	GO:0008618	0.0029803	61.1417	0.095757	2	3	7-methylguanosine metabolic process														52	GO:0005328	0.0250024	5.32902	0.641724	3	21	neurotransmitter:sodium symporter activity
53	GO:0006820	0.00395038	7.23649	0.670299	4	21	anion transport														53	GO:0051540	0.0258246	3.20782	1.68071	5	55	metal cluster binding
54	GO:0072522	0.00421883	3.10917	3.15998	9	99	purine-containing compound biosynthetic process														54	GO:0051536	0.0258246	3.20782	1.68071	5	55	iron-sulfur cluster binding
55	GO:0051188	0.00527601	3.61185	2.13857	7	67	cofactor biosynthetic process														55	GO:0008173	0.0283111	5.04803	0.672282	3	22	RNA methyltransferase activity
56	GO:0000154	0.00570793	10.2209	0.383028	3	12	rRNA modification														56	GO:0008320	0.0290741	9.11613	0.275024	2	9	protein transmembrane transporter activity
57	GO:0034641	0.00571831	1.51265	41.367	57	1296	cellular nitrogen compound metabolic process														57	GO:0015450	0.0290741	9.11613	0.275024	2	9	P-P-bond-hydrolysis-driven protein transmembrane transporter activity
58	GO:0006419	0.00583507	30.5668	0.127676	2	4	alanyl-tRNA aminoacylation														58	GO:0022884	0.0290741	9.11613	0.275024	2	9	macromolecule transmembrane transporter activity
59	GO:0009628	0.00754851	4.5311	1.24484	5	39	response to abiotic stimulus														59	GO:0015291	0.0296024	3.08381	1.74182	5	57	secondary active transmembrane transporter activity
60	GO:0009408	0.00755593	5.855	0.797975	4	25	response to heat														60	GO:0004824	0.0305583	Inf	0.0305583	1	1	lysine-tRNA ligase activity
61	GO:0009266	0.00755593	5.855	0.797975	4	25	response to temperature stimulus														61	GO:0004828	0.0305583	Inf	0.0305583	1	1	serine-tRNA ligase activity
62	GO:0034654	0.00808134	2.61348	4.11755	10	129	nucleobase-containing compound biosynthetic process														62	GO:0004829	0.0305583	Inf	0.0305583	1	1	threonine-tRNA ligase activity
63	GO:0006732	0.00834468	2.98715	2.90463	8	91	coenzyme metabolic process														63	GO:0016872	0.0305583	Inf	0.0305583	1	1	intramolecular lyase activity
64	GO:0042254	0.00933188	4.27823	1.30868	5	41	ribosome biogenesis														64	GO:0003922	0.0305583	Inf	0.0305583	1	1	GMP synthase (glutamine-hydrolyzing) activity
65	GO:0022613	0.010324	4.16205	1.3406	5	42	ribonucleoprotein complex biogenesis														65	GO:0004555	0.0305583	Inf	0.0305583	1	1	alpha,alpha-trehalase activity
66	GO:0071843	0.0113861	4.05198	1.37252	5	43	cellular component biogenesis at cellular level														66	GO:0004326	0.0305583	Inf	0.0305583	1	1	tetrahydrofolylpolyglutamate synthase activity
67	GO:0033036	0.0125077	1.97303	8.61813	16	270	macromolecule localization														67	GO:0015927	0.0305583	Inf	0.0305583	1	1	trehalase activity
68	GO:0016072	0.012844	4.91559	0.925651	4	29	rRNA metabolic process														68	GO:0004510	0.0305583	Inf	0.0305583	1	1	tryptophan 5-monooxygenase activity
69	GO:0006364	0.012844	4.91559	0.925651	4	29	rRNA processing														69	GO:0004512	0.0305583	Inf	0.0305583	1	1	inositol-3-phosphate synthase activity
70	GO:0006400	0.0132232	7.07223	0.510704	3	16	tRNA modification														70	GO:0004491	0.0305583	Inf	0.0305583	1	1	methylmalonate-semialdehyde dehydrogenase (acylating) activity
71	GO:0006807	0.0137396	1.41696	47.687	62	1494	nitrogen compound metabolic process														71	GO:0004408	0.0305583	Inf	0.0305583	1	1	holocytochrome-c synthase activity
72	GO:0006206	0.0139821	15.2794	0.191514	2	6	pyrimidine base metabolic process														72	GO:0016434	0.0305583	Inf	0.0305583	1	1	rRNA (cytosine) methyltransferase activity
73	GO:0007006	0.0139821	15.2794	0.191514	2	6	mitochondrial membrane organization														73	GO:0071424	0.0305583	Inf	0.0305583	1	1	rRNA (cytosine-N4-)-methyltransferase activity
74	GO:0007007	0.0139821	15.2794	0.191514	2	6	inner mitochondrial membrane organization														74	GO:0004019	0.0305583	Inf	0.0305583	1	1	adenylosuccinate synthase activity
75	GO:0045039	0.0139821	15.2794	0.191514	2	6	protein import into mitochondrial inner membrane														75	GO:0004792	0.0305583	Inf	0.0305583	1	1	thiosulfate sulfurtransferase activity
76	GO:0045184	0.0152762	2.02333	7.34137	14	230	establishment of protein localization														76	GO:0015114	0.0305583	Inf	0.0305583	1	1	phosphate ion transmembrane transporter activity
77	GO:0015031	0.0152762	2.02333	7.34137	14	230	protein transport														77	GO:0018478	0.0305583	Inf	0.0305583	1	1	malonate-semialdehyde dehydrogenase (acetylating) activity
78	GO:0072527	0.0183861	6.12764	0.574542	3	18	pyrimidine-containing compound metabolic process														78	GO:0005315	0.0305583	Inf	0.0305583	1	1	inorganic phosphate transmembrane transporter activity
79	GO:0031167	0.019166	12.2219	0.223433	2	7	rRNA methylation														79	GO:0008080	0.0329671	3.55772	1.22233	4	40	N-acetyltransferase activity
80	GO:0008104	0.0199759	1.94894	7.59672	14	238	protein localization														80	GO:0016879	0.0346733	2.23867	3.75867	8	123	ligase activity, forming carbon-nitrogen bonds
81	GO:0072521	0.0206907	2.23142	4.75593	10	149	purine-containing compound metabolic process														81	GO:0016866	0.0355883	4.56634	0.733399	3	24	intramolecular transferase activity
82	GO:0016070	0.0209134	1.54633	21.29	31	667	RNA metabolic process														82	GO:0031072	0.0356826	3.46121	1.25289	4	41	heat shock protein binding
83	GO:0070585	0.0250222	10.1835	0.255352	2	8	protein localization in mitochondrion														83	GO:0016410	0.0385238	3.36979	1.28345	4	42	N-acyltransferase activity
84	GO:0072655	0.0250222	10.1835	0.255352	2	8	establishment of protein localization in mitochondrion														84	GO:0016407	0.0385238	3.36979	1.28345	4	42	acetyltransferase activity
85	GO:0006626	0.0250222	10.1835	0.255352	2	8	protein targeting to mitochondrion														85	GO:0008509	0.039553	4.35834	0.763957	3	25	anion transmembrane transporter activity
86	GO:0051186	0.0252647	2.40068	3.54301	8	111	cofactor metabolic process														86	GO:0008378	0.042672	7.08889	0.336141	2	11	galactosyltransferase activity
87	GO:0006457	0.0252647	2.40068	3.54301	8	111	protein folding														87	GO:0015370	0.0481214	3.99434	0.825073	3	27	solute:sodium symporter activity
88	GO:0001510	0.0315028	8.72759	0.287271	2	9	RNA methylation
89	GO:0006415	0.0315028	8.72759	0.287271	2	9	translational termination
90	GO:0006790	0.0316101	4.83504	0.702218	3	22	sulfur compound metabolic process
91	GO:0006430	0.031919	Inf	0.031919	1	1	lysyl-tRNA aminoacylation
92	GO:0006434	0.031919	Inf	0.031919	1	1	seryl-tRNA aminoacylation
93	GO:0006435	0.031919	Inf	0.031919	1	1	threonyl-tRNA aminoacylation
94	GO:0042427	0.031919	Inf	0.031919	1	1	serotonin biosynthetic process
95	GO:0042428	0.031919	Inf	0.031919	1	1	serotonin metabolic process
96	GO:0042435	0.031919	Inf	0.031919	1	1	indole-containing compound biosynthetic process
97	GO:0046173	0.031919	Inf	0.031919	1	1	polyol biosynthetic process
98	GO:0006772	0.031919	Inf	0.031919	1	1	thiamine metabolic process
99	GO:0046219	0.031919	Inf	0.031919	1	1	indolalkylamine biosynthetic process
100	GO:0006021	0.031919	Inf	0.031919	1	1	inositol biosynthetic process
101	GO:0006817	0.031919	Inf	0.031919	1	1	phosphate ion transport
102	GO:0019859	0.031919	Inf	0.031919	1	1	thymine metabolic process
103	GO:0070475	0.031919	Inf	0.031919	1	1	rRNA base methylation
104	GO:0006428	0.031919	Inf	0.031919	1	1	isoleucyl-tRNA aminoacylation
105	GO:0009166	0.0346474	2.95555	1.81938	5	57	nucleotide catabolic process
106	GO:0034655	0.0346474	2.95555	1.81938	5	57	nucleobase-containing compound catabolic process
107	GO:0006139	0.0353161	1.37644	36.3557	47	1139	nucleobase-containing compound metabolic process
108	GO:0009112	0.0385625	7.63563	0.31919	2	10	nucleobase metabolic process
109	GO:0009220	0.0385625	7.63563	0.31919	2	10	pyrimidine ribonucleotide biosynthetic process
110	GO:0009218	0.0385625	7.63563	0.31919	2	10	pyrimidine ribonucleotide metabolic process
111	GO:0009117	0.0386359	1.86127	6.76682	12	212	nucleotide metabolic process
112	GO:0006753	0.0386359	1.86127	6.76682	12	212	nucleoside phosphate metabolic process
113	GO:0043414	0.039662	4.3734	0.766056	3	24	macromolecule methylation
114	GO:0006886	0.0409404	1.97079	5.33047	10	167	intracellular protein transport
115	GO:0006836	0.0440401	4.17406	0.797975	3	25	neurotransmitter transport
116	GO:0044270	0.0444888	2.74297	1.94706	5	61	cellular nitrogen compound catabolic process
117	GO:0032984	0.0461578	6.78632	0.351109	2	11	macromolecular complex disassembly
118	GO:0006213	0.0461578	6.78632	0.351109	2	11	pyrimidine nucleoside metabolic process
119	GO:0046131	0.0461578	6.78632	0.351109	2	11	pyrimidine ribonucleoside metabolic process
120	GO:0043241	0.0461578	6.78632	0.351109	2	11	protein complex disassembly
121	GO:0001522	0.0461578	6.78632	0.351109	2	11	pseudouridine synthesis
122	GO:0043624	0.0461578	6.78632	0.351109	2	11	cellular protein complex disassembly
123	GO:0034623	0.0461578	6.78632	0.351109	2	11	cellular macromolecular complex disassembly
124	GO:0006605	0.0486484	3.99205	0.829894	3	26	protein targeting
125	GO:0070727	0.0499777	1.89671	5.52198	10	173	cellular macromolecule localization
126	GO:0034613	0.0499777	1.89671	5.52198	10	173	cellular protein localization
Cluster 18 Biological Process (BP)											Cluster 18 Cellular component (CC)										Cluster 18 Molecular Function (MF)
	GOBPID	Pvalue	OddsRatio	ExpCount	Count	Size	Term					GOCCID	Pvalue	OddsRatio	ExpCount	Count	Size	Term				GOMFID	Pvalue	OddsRatio	ExpCount	Count	Size	Term
1	GO:0005975	5.08182e-22	5.38949	16.0502	63	444	carbohydrate metabolic process				1	GO:0005576	1.86341e-22	12.9474	5.20895	36	329	extracellular region			1	GO:0003824	1.89233e-36	4.19405	155.113	271	4387	catalytic activity
2	GO:0006508	5.57693e-21	4.22791	26.172	80	724	proteolysis				2	GO:0042579	0.000758965	21.4786	0.189992	3	12	microbody			2	GO:0070011	8.33582e-21	4.13114	24.5381	78	694	peptidase activity, acting on L-amino acid peptides
3	GO:0006022	5.90376e-19	7.81019	6.6876	38	185	aminoglycan metabolic process				3	GO:0005777	0.000758965	21.4786	0.189992	3	12	peroxisome			3	GO:0008233	1.73859e-20	3.96321	26.5535	81	751	peptidase activity
4	GO:0006030	3.41871e-18	7.88535	6.25381	36	173	chitin metabolic process				4	GO:0045239	0.0158327	Inf	0.0158327	1	1	tricarboxylic acid cycle enzyme complex			4	GO:0008061	1.45801e-16	7.88571	5.37434	32	152	chitin binding
5	GO:0005976	6.89364e-18	7.16296	7.15754	38	198	polysaccharide metabolic process				5	GO:0009341	0.046759	31.4563	0.047498	1	3	beta-galactosidase complex			5	GO:0016787	1.76733e-16	2.62715	68.6289	134	1941	hydrolase activity
6	GO:0009308	3.03086e-14	4.44296	13.086	46	362	amine metabolic process														6	GO:0030246	2.41483e-16	5.86217	8.66259	40	245	carbohydrate binding
7	GO:0055114	4.65388e-14	3.4872	22.9909	63	636	oxidation-reduction process														7	GO:0030247	4.79301e-16	7.50557	5.58648	32	158	polysaccharide binding
8	GO:0008152	2.8788e-13	3.45273	203.882	253	5640	metabolic process														8	GO:0001871	4.79301e-16	7.50557	5.58648	32	158	pattern binding
9	GO:0006629	1.85195e-05	2.89604	9.3265	24	258	lipid metabolic process														9	GO:0017171	5.90144e-14	4.05766	14.7087	49	416	serine hydrolase activity
10	GO:0044242	0.000132756	13.5542	0.542238	5	15	cellular lipid catabolic process														10	GO:0008236	5.90144e-14	4.05766	14.7087	49	416	serine-type peptidase activity
11	GO:0016042	0.000164231	9.05918	0.867581	6	24	lipid catabolic process														11	GO:0004175	4.55254e-13	3.50827	18.9163	55	535	endopeptidase activity
12	GO:0019395	0.000861952	26.9391	0.216895	3	6	fatty acid oxidation														12	GO:0016491	7.42612e-13	3.00963	27.791	69	786	oxidoreductase activity
13	GO:0034440	0.000861952	26.9391	0.216895	3	6	lipid oxidation														13	GO:0004252	1.00769e-12	3.97064	13.648	45	386	serine-type endopeptidase activity
14	GO:0009062	0.000861952	26.9391	0.216895	3	6	fatty acid catabolic process														14	GO:0008237	3.01909e-10	5.158	6.08149	26	172	metallopeptidase activity
15	GO:0072329	0.000861952	26.9391	0.216895	3	6	monocarboxylic acid catabolic process														15	GO:0004180	5.48717e-10	10.3708	1.98002	15	56	carboxypeptidase activity
16	GO:0006635	0.000861952	26.9391	0.216895	3	6	fatty acid beta-oxidation														16	GO:0009055	5.72354e-10	4.35045	8.16758	30	231	electron carrier activity
17	GO:0043603	0.000861952	26.9391	0.216895	3	6	cellular amide metabolic process														17	GO:0005506	6.86819e-10	3.88067	10.289	34	291	iron ion binding
18	GO:0000272	0.00191123	5.25105	1.33752	6	37	polysaccharide catabolic process														18	GO:0004497	8.57941e-10	4.54242	7.319	28	207	monooxygenase activity
19	GO:0006026	0.00191123	5.25105	1.33752	6	37	aminoglycan catabolic process														19	GO:0020037	3.05763e-09	4.12983	8.2383	29	233	heme binding
20	GO:0006631	0.00252492	4.93149	1.40982	6	39	fatty acid metabolic process														20	GO:0046906	3.37905e-09	4.10926	8.27365	29	234	tetrapyrrole binding
21	GO:0030258	0.00274023	8.30769	0.614537	4	17	lipid modification														21	GO:0016798	2.39517e-08	5.52778	4.13683	19	117	hydrolase activity, acting on glycosyl bonds
22	GO:0032787	0.00370841	4.51872	1.51827	6	42	monocarboxylic acid metabolic process														22	GO:0008238	6.60621e-08	5.81472	3.53575	17	100	exopeptidase activity
23	GO:0000255	0.00744477	26.8464	0.144597	2	4	allantoin metabolic process														23	GO:0004181	4.18299e-07	12.5655	1.02537	9	29	metallocarboxypeptidase activity
24	GO:0016052	0.0106733	2.85939	3.03653	8	84	carbohydrate catabolic process														24	GO:0004553	7.59912e-07	5.08582	3.71254	16	105	hydrolase activity, hydrolyzing O-glycosyl compounds
25	GO:0043604	0.0121127	17.8952	0.180746	2	5	amide biosynthetic process														25	GO:0008235	1.82279e-06	8.47449	1.52037	10	43	metalloexopeptidase activity
26	GO:0044255	0.0133738	2.40955	4.44635	10	123	cellular lipid metabolic process														26	GO:0032934	2.75761e-06	46.0955	0.28286	5	8	sterol binding
27	GO:0006032	0.0152216	4.6894	0.976029	4	27	chitin catabolic process														27	GO:0005496	6.02467e-06	34.5681	0.318217	5	9	steroid binding
28	GO:0006684	0.0242461	10.7343	0.253044	2	7	sphingomyelin metabolic process														28	GO:0016634	0.000168197	22.0594	0.318217	4	9	oxidoreductase activity, acting on the CH-CH group of donors, oxygen as acceptor
29	GO:0006685	0.0242461	10.7343	0.253044	2	7	sphingomyelin catabolic process														29	GO:0016301	0.00017042	2.10304	17.608	34	498	kinase activity
30	GO:0043436	0.0282256	1.85448	7.95283	14	220	oxoacid metabolic process														30	GO:0003997	0.00017078	82.5251	0.14143	3	4	acyl-CoA oxidase activity
31	GO:0006082	0.0282256	1.85448	7.95283	14	220	organic acid metabolic process														31	GO:0042302	0.000246733	2.56031	8.94545	21	253	structural constituent of cuticle
32	GO:0019752	0.0282256	1.85448	7.95283	14	220	carboxylic acid metabolic process														32	GO:0003995	0.000314683	10.6266	0.636435	5	18	acyl-CoA dehydrogenase activity
33	GO:0046466	0.031566	8.94405	0.289194	2	8	membrane lipid catabolic process														33	GO:0016641	0.00080968	27.5028	0.212145	3	6	oxidoreductase activity, acting on the CH-NH2 group of donors, oxygen as acceptor
34	GO:0030149	0.031566	8.94405	0.289194	2	8	sphingolipid catabolic process														34	GO:0008289	0.00082044	4.53258	2.01538	8	57	lipid binding
35	GO:0009395	0.031566	8.94405	0.289194	2	8	phospholipid catabolic process														35	GO:0016627	0.000923692	6.14836	1.1668	6	33	oxidoreductase activity, acting on the CH-CH group of donors
36	GO:0006106	0.0361492	Inf	0.0361492	1	1	fumarate metabolic process														36	GO:0004222	0.00255638	3.37742	2.93467	9	83	metalloendopeptidase activity
37	GO:0000256	0.0361492	Inf	0.0361492	1	1	allantoin catabolic process														37	GO:0004620	0.00316828	5.74965	1.02537	5	29	phospholipase activity
38	GO:0000050	0.0361492	Inf	0.0361492	1	1	urea cycle														38	GO:0003884	0.00365274	54.8635	0.106072	2	3	D-amino-acid oxidase activity
39	GO:0043605	0.0361492	Inf	0.0361492	1	1	cellular amide catabolic process														39	GO:0047886	0.00365274	54.8635	0.106072	2	3	farnesol dehydrogenase activity
40	GO:0071941	0.0361492	Inf	0.0361492	1	1	nitrogen cycle metabolic process														40	GO:0050662	0.0048885	2.26465	7.0715	15	200	coenzyme binding
41	GO:0019627	0.0361492	Inf	0.0361492	1	1	urea metabolic process														41	GO:0016772	0.00510712	1.68321	21.462	34	607	transferase activity, transferring phosphorus-containing groups
42	GO:0042180	0.0402158	1.75782	8.35047	14	231	cellular ketone metabolic process														42	GO:0016638	0.00585321	10.3083	0.388932	3	11	oxidoreductase activity, acting on the CH-NH2 group of donors
43	GO:0000270	0.0483781	6.70625	0.361492	2	10	peptidoglycan metabolic process														43	GO:0048037	0.00684164	2.01495	9.47581	18	268	cofactor binding
44	GO:0009253	0.0483781	6.70625	0.361492	2	10	peptidoglycan catabolic process														44	GO:0030976	0.011614	18.2841	0.176787	2	5	thiamine pyrophosphate binding
45	GO:0006027	0.0483781	6.70625	0.361492	2	10	glycosaminoglycan catabolic process														45	GO:0008970	0.011614	18.2841	0.176787	2	5	phosphatidylcholine 1-acylhydrolase activity
																					46	GO:0016298	0.0141601	3.82842	1.44966	5	41	lipase activity
																					47	GO:0004568	0.0141717	4.78675	0.954652	4	27	chitinase activity
																					48	GO:0016811	0.0181504	4.40291	1.02537	4	29	hydrolase activity, acting on carbon-nitrogen (but not peptide) bonds, in linear amides
																					49	GO:0004767	0.0232707	10.9682	0.247502	2	7	sphingomyelin phosphodiesterase activity
																					50	GO:0019842	0.0271952	2.54278	2.93467	7	83	vitamin binding
																					51	GO:0016746	0.0274928	2.22283	4.27826	9	121	transferase activity, transferring acyl groups
																					52	GO:0005529	0.0287032	2.75746	2.33359	6	66	sugar binding
																					53	GO:0016740	0.0310361	1.35339	41.1561	53	1164	transferase activity
																					54	GO:0004333	0.0353575	Inf	0.0353575	1	1	fumarate hydratase activity
																					55	GO:0008453	0.0353575	Inf	0.0353575	1	1	alanine-glyoxylate transaminase activity
																					56	GO:0004109	0.0353575	Inf	0.0353575	1	1	coproporphyrinogen oxidase activity
																					57	GO:0004055	0.0353575	Inf	0.0353575	1	1	argininosuccinate synthase activity
																					58	GO:0004046	0.0353575	Inf	0.0353575	1	1	aminoacylase activity
																					59	GO:0004038	0.0353575	Inf	0.0353575	1	1	allantoinase activity
																					60	GO:0003840	0.0464995	6.85306	0.353575	2	10	gamma-glutamyltransferase activity
																					61	GO:0008745	0.0464995	6.85306	0.353575	2	10	N-acetylmuramoyl-L-alanine amidase activity
																					62	GO:0050660	0.0484938	2.21878	3.3236	7	94	flavin adenine dinucleotide binding
Cluster 19 Biological Process (BP)											Cluster 19 Cellular component (CC)										Cluster 19 Molecular Function (MF)
	GOBPID	Pvalue	OddsRatio	ExpCount	Count	Size	Term					GOCCID	Pvalue	OddsRatio	ExpCount	Count	Size	Term				GOMFID	Pvalue	OddsRatio	ExpCount	Count	Size	Term
1	GO:0006030	1.30899e-05	5.68711	2.23984	11	173	chitin metabolic process				1	GO:0005576	2.48506e-08	9.2058	2.3794	14	329	extracellular region			1	GO:0042302	6.12026e-24	12.8362	3.91518	35	253	structural constituent of cuticle
2	GO:0006022	2.45957e-05	5.28646	2.39521	11	185	aminoglycan metabolic process				2	GO:0008305	0.00220839	36.2214	0.0723221	2	10	integrin complex			2	GO:0005198	4.72819e-15	6.23099	7.33516	35	474	structural molecule activity
3	GO:0005976	4.60943e-05	4.91046	2.56352	11	198	polysaccharide metabolic process				3	GO:0043235	0.00268687	32.1905	0.0795543	2	11	receptor complex			3	GO:0005344	3.11315e-10	30.298	0.448776	9	29	oxygen transporter activity
4	GO:0005975	4.79142e-05	3.44711	5.74849	17	444	carbohydrate metabolic process				4	GO:0016021	0.0204077	2.14508	8.96794	15	1240	integral to membrane			4	GO:0030246	1.1698e-06	4.83326	3.79138	16	245	carbohydrate binding
5	GO:0006508	0.000111491	2.77608	9.37367	22	724	proteolysis				5	GO:0031224	0.0233357	2.10191	9.10536	15	1259	intrinsic to membrane			5	GO:0008061	2.2813e-05	5.25985	2.3522	11	152	chitin binding
6	GO:0006915	0.000271691	15.079	0.323676	4	25	apoptotic process				6	GO:0031012	0.0381682	7.0216	0.310985	2	43	extracellular matrix			6	GO:0004175	2.44414e-05	3.00794	8.27914	22	535	endopeptidase activity
7	GO:0012501	0.000271691	15.079	0.323676	4	25	programmed cell death				7	GO:0044425	0.0475327	1.87387	9.90813	15	1370	membrane part			7	GO:0030247	3.27205e-05	5.04211	2.44505	11	158	polysaccharide binding
8	GO:0008219	0.000317915	14.3918	0.336624	4	26	cell death														8	GO:0001871	3.27205e-05	5.04211	2.44505	11	158	pattern binding
9	GO:0016265	0.000317915	14.3918	0.336624	4	26	death														9	GO:0004197	0.000243374	10.2328	0.572576	5	37	cysteine-type endopeptidase activity
10	GO:0009308	0.00691311	2.55901	4.68684	11	362	amine metabolic process														10	GO:0070011	0.00099991	2.25797	10.7397	22	694	peptidase activity, acting on L-amino acid peptides
11	GO:0051234	0.00763451	1.83952	16.145	26	1247	establishment of localization														11	GO:0008234	0.00168451	6.40843	0.866601	5	56	cysteine-type peptidase activity
12	GO:0006810	0.00763451	1.83952	16.145	26	1247	transport														12	GO:0004222	0.00176681	5.11364	1.28443	6	83	metalloendopeptidase activity
13	GO:0051179	0.00838194	1.82352	16.2615	26	1256	localization														13	GO:0008233	0.00272198	2.06877	11.6217	22	751	peptidase activity
14	GO:0007229	0.0156159	11.9456	0.194206	2	15	integrin-mediated signaling pathway														14	GO:0005529	0.00348302	5.35251	1.02135	5	66	sugar binding
15	GO:0055085	0.0317981	2.00699	5.86502	11	453	transmembrane transport														15	GO:0016831	0.00896954	7.76284	0.433301	3	28	carboxy-lyase activity
16	GO:0006032	0.0472291	6.20202	0.349571	2	27	chitin catabolic process														16	GO:0005215	0.0164021	1.80951	11.2194	19	725	transporter activity
																					17	GO:0016830	0.0165661	6.06048	0.541626	3	35	carbon-carbon lyase activity
																					18	GO:0004853	0.0307121	64.0191	0.03095	1	2	uroporphyrinogen decarboxylase activity
																					19	GO:0033925	0.0307121	64.0191	0.03095	1	2	mannosyl-glycoprotein endo-beta-N-acetylglucosaminidase activity
																					20	GO:0004252	0.0372014	1.93101	5.97336	11	386	serine-type endopeptidase activity
																					21	GO:0004613	0.0457148	32.0064	0.0464251	1	3	phosphoenolpyruvate carboxykinase (GTP) activity
[truncated: 63 more rows]
